# Supplementary material for: Transposable elements drive the evolution of metazoan zinc finger genes
Source: Genome Res. 2023 Aug;33(8):1325–39. doi: 10.1101/gr.277966.123 (PMC10547256; doi:10.1101/gr.277966.123)
Supplement: Supplement 3 [file Supplemental_Data_3.tar.gz › supplementary_data_3/Danio_rerio/results.PFM.logo.ps]

30.6 674.55 translate
0 29.125 translate
/Helvetica findfont
8.262 scalefont
setfont
newpath
0 0 moveto
(Gene:) true charpath
0 0 0 setrgbcolor
fill
42.1362 0 translate
/Helvetica-Bold findfont
8.262 scalefont
setfont
newpath
0 0 moveto
(CM002885.2_36021281-36022202(-)_1) true charpath
0 0 0 setrgbcolor
fill
-42.1362 0 translate
-30.6 -29.125 translate
306 0 translate
2.10375 0 translate
/Helvetica findfont
5.508 scalefont
setfont
newpath
0 0 moveto
(1) true charpath
0 0 0 setrgbcolor
fill
7.65 0 translate
newpath
0 0 moveto
(2) true charpath
0 0 0 setrgbcolor
fill
7.65 0 translate
newpath
0 0 moveto
(3) true charpath
0 0 0 setrgbcolor
fill
7.65 0 translate
newpath
0 0 moveto
(4) true charpath
0 0 0 setrgbcolor
fill
7.65 0 translate
newpath
0 0 moveto
(5) true charpath
0 0 0 setrgbcolor
fill
7.65 0 translate
newpath
0 0 moveto
(6) true charpath
0 0 0 setrgbcolor
fill
7.65 0 translate
newpath
0 0 moveto
(7) true charpath
0 0 0 setrgbcolor
fill
7.65 0 translate
newpath
0 0 moveto
(8) true charpath
0 0 0 setrgbcolor
fill
7.65 0 translate
newpath
0 0 moveto
(9) true charpath
0 0 0 setrgbcolor
fill
7.65 0 translate
newpath
0 0 moveto
(0) true charpath
0 0 0 setrgbcolor
fill
7.65 0 translate
newpath
0 0 moveto
(1) true charpath
0 0 0 setrgbcolor
fill
7.65 0 translate
newpath
0 0 moveto
(2) true charpath
0 0 0 setrgbcolor
fill
7.65 0 translate
newpath
0 0 moveto
(3) true charpath
0 0 0 setrgbcolor
fill
7.65 0 translate
newpath
0 0 moveto
(4) true charpath
0 0 0 setrgbcolor
fill
7.65 0 translate
newpath
0 0 moveto
(5) true charpath
0 0 0 setrgbcolor
fill
7.65 0 translate
newpath
0 0 moveto
(6) true charpath
0 0 0 setrgbcolor
fill
7.65 0 translate
-124.504 0 translate
0 3.93429 translate
0 19.225 translate
/Helvetica findfont
5.508 scalefont
setfont
130.05 -1.57371 translate
newpath
0 0 moveto
(0) true charpath
0 0 0 setrgbcolor
fill
0 19.125 translate
newpath
0 0 moveto
(+0.57) true charpath
0 0 0 setrgbcolor
fill
0 -38.25 translate
newpath
0 0 moveto
(-3.27) true charpath
0 0 0 setrgbcolor
fill
-130.05 19.125 translate
0 1.57371 translate
/Helvetica-Bold findfont
11.016 scalefont
setfont
0 -0.1 translate
1 -0.0356611 scale
newpath
0 0 moveto
(A) true charpath
2.4 0.8 0.8 setrgbcolor
fill
1 -28.0417 scale
0 0.1 translate
0 -1.16746 translate
1 -0.218617 scale
newpath
0 0 moveto
(C) true charpath
0.8 0.8 2.4 setrgbcolor
fill
1 -4.57421 scale
0 1.16746 translate
0 0.1 translate
1 1.72663 scale
newpath
0 0 moveto
(G) true charpath
1 0.7 0 setrgbcolor
fill
1 0.579164 scale
0 -0.1 translate
0 -3.67452 translate
1 -0.327036 scale
newpath
0 0 moveto
(T) true charpath
0.8 0.9 0.8 setrgbcolor
fill
1 -3.05777 scale
0 3.67452 translate
7.65 0 translate
0 0.1 translate
1 0.200914 scale
newpath
0 0 moveto
(C) true charpath
0 0 8 setrgbcolor
fill
1 4.97725 scale
0 -0.1 translate
0 -0.1 translate
1 -0.0546835 scale
newpath
0 0 moveto
(A) true charpath
2.4 0.8 0.8 setrgbcolor
fill
1 -18.287 scale
0 0.1 translate
0 2.46776 translate
1 0.847319 scale
newpath
0 0 moveto
(T) true charpath
0 0.5 0 setrgbcolor
fill
1 1.18019 scale
0 -2.46776 translate
0 -1.31714 translate
1 -0.10668 scale
newpath
0 0 moveto
(G) true charpath
1 0.94 0.8 setrgbcolor
fill
1 -9.37386 scale
0 1.31714 translate
7.65 0 translate
0 -0.1 translate
1 -0.19626 scale
newpath
0 0 moveto
(G) true charpath
1 0.94 0.8 setrgbcolor
fill
1 -5.09529 scale
0 0.1 translate
0 0.1 translate
1 1.95226 scale
newpath
0 0 moveto
(T) true charpath
0 0.5 0 setrgbcolor
fill
1 0.512226 scale
0 -0.1 translate
0 -2.43114 translate
1 -0.281431 scale
newpath
0 0 moveto
(A) true charpath
2.4 0.8 0.8 setrgbcolor
fill
1 -3.55327 scale
0 2.43114 translate
0 -5.43246 translate
1 -0.36548 scale
newpath
0 0 moveto
(C) true charpath
0.8 0.8 2.4 setrgbcolor
fill
1 -2.73612 scale
0 5.43246 translate
7.65 0 translate
0 -0.1 translate
1 -0.0143172 scale
newpath
0 0 moveto
(C) true charpath
0.8 0.8 2.4 setrgbcolor
fill
1 -69.8463 scale
0 0.1 translate
0 -0.999513 translate
1 -0.0514543 scale
newpath
0 0 moveto
(A) true charpath
2.4 0.8 0.8 setrgbcolor
fill
1 -19.4347 scale
0 0.999513 translate
0 -2.19124 translate
1 -0.118462 scale
newpath
0 0 moveto
(G) true charpath
1 0.94 0.8 setrgbcolor
fill
1 -8.44155 scale
0 2.19124 translate
0 0.1 translate
1 1.31757 scale
newpath
0 0 moveto
(T) true charpath
0 0.5 0 setrgbcolor
fill
1 0.758975 scale
0 -0.1 translate
7.65 0 translate
0 -0.1 translate
1 -0.169579 scale
newpath
0 0 moveto
(C) true charpath
0.8 0.8 2.4 setrgbcolor
fill
1 -5.89695 scale
0 0.1 translate
0 -2.2212 translate
1 -0.235265 scale
newpath
0 0 moveto
(G) true charpath
1 0.94 0.8 setrgbcolor
fill
1 -4.25053 scale
0 2.2212 translate
0 0.1 translate
1 1.85323 scale
newpath
0 0 moveto
(A) true charpath
8 0 0 setrgbcolor
fill
1 0.539599 scale
0 -0.1 translate
0 -4.85926 translate
1 -0.272691 scale
newpath
0 0 moveto
(T) true charpath
0.8 0.9 0.8 setrgbcolor
fill
1 -3.66716 scale
0 4.85926 translate
7.65 0 translate
0 0.1 translate
1 2.33056 scale
newpath
0 0 moveto
(G) true charpath
1 0.7 0 setrgbcolor
fill
1 0.429082 scale
0 -0.1 translate
0 -0.1 translate
1 -0.675061 scale
newpath
0 0 moveto
(T) true charpath
0.8 0.9 0.8 setrgbcolor
fill
1 -1.48135 scale
0 0.1 translate
0 -6.19862 translate
1 -0.720227 scale
newpath
0 0 moveto
(C) true charpath
0.8 0.8 2.4 setrgbcolor
fill
1 -1.38845 scale
0 6.19862 translate
0 -12.6526 translate
1 -0.735268 scale
newpath
0 0 moveto
(A) true charpath
2.4 0.8 0.8 setrgbcolor
fill
1 -1.36005 scale
0 12.6526 translate
7.65 0 translate
0 0.1 translate
1 0.144094 scale
newpath
0 0 moveto
(G) true charpath
1 0.7 0 setrgbcolor
fill
1 6.93991 scale
0 -0.1 translate
0 2.02067 translate
1 0.246333 scale
newpath
0 0 moveto
(A) true charpath
8 0 0 setrgbcolor
fill
1 4.05954 scale
0 -2.02067 translate
7.65 0 translate
0 0.1 translate
1 0.685705 scale
newpath
0 0 moveto
(G) true charpath
1 0.7 0 setrgbcolor
fill
1 1.45835 scale
0 -0.1 translate
7.65 0 translate
0 0.1 translate
1 0.285965 scale
newpath
0 0 moveto
(G) true charpath
1 0.7 0 setrgbcolor
fill
1 3.49694 scale
0 -0.1 translate
0 3.13699 translate
1 0.340415 scale
newpath
0 0 moveto
(T) true charpath
0 0.5 0 setrgbcolor
fill
1 2.93759 scale
0 -3.13699 translate
0 -0.1 translate
1 -0.0175493 scale
newpath
0 0 moveto
(C) true charpath
0.8 0.8 2.4 setrgbcolor
fill
1 -56.9825 scale
0 0.1 translate
7.65 0 translate
0 -0.1 translate
1 -0.0559227 scale
newpath
0 0 moveto
(A) true charpath
2.4 0.8 0.8 setrgbcolor
fill
1 -17.8818 scale
0 0.1 translate
0 -1.32689 translate
1 -0.118568 scale
newpath
0 0 moveto
(C) true charpath
0.8 0.8 2.4 setrgbcolor
fill
1 -8.43395 scale
0 1.32689 translate
0 -3.04671 translate
1 -0.138225 scale
newpath
0 0 moveto
(T) true charpath
0.8 0.9 0.8 setrgbcolor
fill
1 -7.23457 scale
0 3.04671 translate
0 0.1 translate
1 1.50498 scale
newpath
0 0 moveto
(G) true charpath
1 0.7 0 setrgbcolor
fill
1 0.664461 scale
0 -0.1 translate
7.65 0 translate
0 0.1 translate
1 0.0320381 scale
newpath
0 0 moveto
(T) true charpath
0 0.5 0 setrgbcolor
fill
1 31.2128 scale
0 -0.1 translate
0 1.13895 translate
1 0.388517 scale
newpath
0 0 moveto
(C) true charpath
0 0 8 setrgbcolor
fill
1 2.57389 scale
0 -1.13895 translate
7.65 0 translate
0 0.1 translate
1 0.0929159 scale
newpath
0 0 moveto
(T) true charpath
0 0.5 0 setrgbcolor
fill
1 10.7624 scale
0 -0.1 translate
7.65 0 translate
0 0.1 translate
1 0.123701 scale
newpath
0 0 moveto
(G) true charpath
1 0.7 0 setrgbcolor
fill
1 8.084 scale
0 -0.1 translate
7.65 0 translate
0 -0.1 translate
1 -0.0814607 scale
newpath
0 0 moveto
(C) true charpath
0.8 0.8 2.4 setrgbcolor
fill
1 -12.2759 scale
0 0.1 translate
0 0.1 translate
1 1.08114 scale
newpath
0 0 moveto
(T) true charpath
0 0.5 0 setrgbcolor
fill
1 0.924946 scale
0 -0.1 translate
0 -1.52784 translate
1 -0.131424 scale
newpath
0 0 moveto
(A) true charpath
2.4 0.8 0.8 setrgbcolor
fill
1 -7.60898 scale
0 1.52784 translate
7.65 0 translate
0 -0.1 translate
1 -0.18151 scale
newpath
0 0 moveto
(T) true charpath
0.8 0.9 0.8 setrgbcolor
fill
1 -5.50934 scale
0 0.1 translate
0 -2.31508 translate
1 -0.211358 scale
newpath
0 0 moveto
(A) true charpath
2.4 0.8 0.8 setrgbcolor
fill
1 -4.7313 scale
0 2.31508 translate
0 0.1 translate
1 1.86755 scale
newpath
0 0 moveto
(G) true charpath
1 0.7 0 setrgbcolor
fill
1 0.53546 scale
0 -0.1 translate
0 -4.76503 translate
1 -0.309675 scale
newpath
0 0 moveto
(C) true charpath
0.8 0.8 2.4 setrgbcolor
fill
1 -3.22919 scale
0 4.76503 translate
7.65 0 translate
7.65 0 translate
-122.4 -23.1593 translate
newpath
-3.825 -1.9125 moveto
130.05 0 rlineto
0 45.9 rlineto
-130.05 0 rlineto
0 -45.9 rlineto
closepath
0 0 0 setrgbcolor
stroke
-275.4 0 translate
0 18.1779 translate
/Helvetica findfont
5.61816 scalefont
setfont
newpath
0 0 moveto
(Motif Name:) true charpath
0 0 0 setrgbcolor
fill
70.227 0 translate
/Helvetica-Bold findfont
5.61816 scalefont
setfont
newpath
0 0 moveto
(CM002885.2_36021281-36022202(-)_1|1|1x0) true charpath
0 0 0 setrgbcolor
fill
-70.227 0 translate
0 -68.25 translate
0 29.125 translate
/Helvetica findfont
8.262 scalefont
setfont
newpath
0 0 moveto
(Gene:) true charpath
0 0 0 setrgbcolor
fill
42.1362 0 translate
/Helvetica-Bold findfont
8.262 scalefont
setfont
newpath
0 0 moveto
(CM002885.2_41604864-41605668(+)_1) true charpath
0 0 0 setrgbcolor
fill
-42.1362 0 translate
-30.6 -29.125 translate
306 0 translate
2.10375 0 translate
/Helvetica findfont
5.508 scalefont
setfont
newpath
0 0 moveto
(1) true charpath
0 0 0 setrgbcolor
fill
7.65 0 translate
newpath
0 0 moveto
(2) true charpath
0 0 0 setrgbcolor
fill
7.65 0 translate
newpath
0 0 moveto
(3) true charpath
0 0 0 setrgbcolor
fill
7.65 0 translate
newpath
0 0 moveto
(4) true charpath
0 0 0 setrgbcolor
fill
7.65 0 translate
newpath
0 0 moveto
(5) true charpath
0 0 0 setrgbcolor
fill
7.65 0 translate
newpath
0 0 moveto
(6) true charpath
0 0 0 setrgbcolor
fill
7.65 0 translate
newpath
0 0 moveto
(7) true charpath
0 0 0 setrgbcolor
fill
7.65 0 translate
newpath
0 0 moveto
(8) true charpath
0 0 0 setrgbcolor
fill
7.65 0 translate
newpath
0 0 moveto
(9) true charpath
0 0 0 setrgbcolor
fill
7.65 0 translate
newpath
0 0 moveto
(0) true charpath
0 0 0 setrgbcolor
fill
7.65 0 translate
newpath
0 0 moveto
(1) true charpath
0 0 0 setrgbcolor
fill
7.65 0 translate
newpath
0 0 moveto
(2) true charpath
0 0 0 setrgbcolor
fill
7.65 0 translate
newpath
0 0 moveto
(3) true charpath
0 0 0 setrgbcolor
fill
7.65 0 translate
newpath
0 0 moveto
(4) true charpath
0 0 0 setrgbcolor
fill
7.65 0 translate
newpath
0 0 moveto
(5) true charpath
0 0 0 setrgbcolor
fill
7.65 0 translate
newpath
0 0 moveto
(6) true charpath
0 0 0 setrgbcolor
fill
7.65 0 translate
-124.504 0 translate
0 3.93429 translate
0 19.225 translate
/Helvetica findfont
5.508 scalefont
setfont
130.05 -1.57371 translate
newpath
0 0 moveto
(0) true charpath
0 0 0 setrgbcolor
fill
0 19.125 translate
newpath
0 0 moveto
(+0.57) true charpath
0 0 0 setrgbcolor
fill
0 -38.25 translate
newpath
0 0 moveto
(-2.96) true charpath
0 0 0 setrgbcolor
fill
-130.05 19.125 translate
0 1.57371 translate
/Helvetica-Bold findfont
11.016 scalefont
setfont
0 0.1 translate
1 0.0130591 scale
newpath
0 0 moveto
(G) true charpath
1 0.7 0 setrgbcolor
fill
1 76.575 scale
0 -0.1 translate
0 0.989614 translate
1 0.502983 scale
newpath
0 0 moveto
(T) true charpath
0 0.5 0 setrgbcolor
fill
1 1.98814 scale
0 -0.989614 translate
0 -0.1 translate
1 -0.118043 scale
newpath
0 0 moveto
(C) true charpath
0.8 0.8 2.4 setrgbcolor
fill
1 -8.47149 scale
0 0.1 translate
7.65 0 translate
0 0.1 translate
1 0.228446 scale
newpath
0 0 moveto
(C) true charpath
0 0 8 setrgbcolor
fill
1 4.3774 scale
0 -0.1 translate
0 2.6844 translate
1 0.499707 scale
newpath
0 0 moveto
(T) true charpath
0 0.5 0 setrgbcolor
fill
1 2.00117 scale
0 -2.6844 translate
0 -0.1 translate
1 -0.107294 scale
newpath
0 0 moveto
(A) true charpath
2.4 0.8 0.8 setrgbcolor
fill
1 -9.32021 scale
0 0.1 translate
7.65 0 translate
0 0.1 translate
1 0.340638 scale
newpath
0 0 moveto
(T) true charpath
0 0.5 0 setrgbcolor
fill
1 2.93567 scale
0 -0.1 translate
0 3.56719 translate
1 0.785821 scale
newpath
0 0 moveto
(G) true charpath
1 0.7 0 setrgbcolor
fill
1 1.27255 scale
0 -3.56719 translate
0 -0.1 translate
1 -0.090553 scale
newpath
0 0 moveto
(C) true charpath
0.8 0.8 2.4 setrgbcolor
fill
1 -11.0433 scale
0 0.1 translate
0 -1.59938 translate
1 -0.120349 scale
newpath
0 0 moveto
(A) true charpath
2.4 0.8 0.8 setrgbcolor
fill
1 -8.30919 scale
0 1.59938 translate
7.65 0 translate
0 0.1 translate
1 1.46893 scale
newpath
0 0 moveto
(A) true charpath
8 0 0 setrgbcolor
fill
1 0.680767 scale
0 -0.1 translate
0 -0.1 translate
1 -0.218126 scale
newpath
0 0 moveto
(G) true charpath
1 0.94 0.8 setrgbcolor
fill
1 -4.58451 scale
0 0.1 translate
0 -2.6032 translate
1 -0.271579 scale
newpath
0 0 moveto
(T) true charpath
0.8 0.9 0.8 setrgbcolor
fill
1 -3.68217 scale
0 2.6032 translate
7.65 0 translate
0 -0.1 translate
1 -0.173399 scale
newpath
0 0 moveto
(G) true charpath
1 0.94 0.8 setrgbcolor
fill
1 -5.76705 scale
0 0.1 translate
0 -2.25126 translate
1 -0.262741 scale
newpath
0 0 moveto
(C) true charpath
0.8 0.8 2.4 setrgbcolor
fill
1 -3.80602 scale
0 2.25126 translate
0 0.1 translate
1 1.83731 scale
newpath
0 0 moveto
(A) true charpath
8 0 0 setrgbcolor
fill
1 0.544275 scale
0 -0.1 translate
0 -5.10551 translate
1 -0.276317 scale
newpath
0 0 moveto
(T) true charpath
0.8 0.9 0.8 setrgbcolor
fill
1 -3.61903 scale
0 5.10551 translate
7.65 0 translate
0 -0.1 translate
1 -0.238342 scale
newpath
0 0 moveto
(C) true charpath
0.8 0.8 2.4 setrgbcolor
fill
1 -4.19566 scale
0 0.1 translate
0 -2.76227 translate
1 -0.244196 scale
newpath
0 0 moveto
(T) true charpath
0.8 0.9 0.8 setrgbcolor
fill
1 -4.09507 scale
0 2.76227 translate
0 0.1 translate
1 1.90942 scale
newpath
0 0 moveto
(A) true charpath
8 0 0 setrgbcolor
fill
1 0.52372 scale
0 -0.1 translate
0 -5.4706 translate
1 -0.335494 scale
newpath
0 0 moveto
(G) true charpath
1 0.94 0.8 setrgbcolor
fill
1 -2.98068 scale
0 5.4706 translate
7.65 0 translate
0 -0.1 translate
1 -0.00249746 scale
newpath
0 0 moveto
(T) true charpath
0.8 0.9 0.8 setrgbcolor
fill
1 -400.407 scale
0 0.1 translate
0 -0.906509 translate
1 -0.0462276 scale
newpath
0 0 moveto
(C) true charpath
0.8 0.8 2.4 setrgbcolor
fill
1 -21.6321 scale
0 0.906509 translate
0 0.1 translate
1 0.699222 scale
newpath
0 0 moveto
(G) true charpath
1 0.7 0 setrgbcolor
fill
1 1.43016 scale
0 -0.1 translate
7.65 0 translate
0 0.1 translate
1 2.31872 scale
newpath
0 0 moveto
(A) true charpath
8 0 0 setrgbcolor
fill
1 0.431272 scale
0 -0.1 translate
0 -0.1 translate
1 -0.584663 scale
newpath
0 0 moveto
(C) true charpath
0.8 0.8 2.4 setrgbcolor
fill
1 -1.71039 scale
0 0.1 translate
0 -5.48732 translate
1 -0.704751 scale
newpath
0 0 moveto
(G) true charpath
1 0.94 0.8 setrgbcolor
fill
1 -1.41894 scale
0 5.48732 translate
0 -11.8196 translate
1 -0.749468 scale
newpath
0 0 moveto
(T) true charpath
0.8 0.9 0.8 setrgbcolor
fill
1 -1.33428 scale
0 11.8196 translate
7.65 0 translate
0 0.1 translate
1 2.33056 scale
newpath
0 0 moveto
(C) true charpath
0 0 8 setrgbcolor
fill
1 0.429082 scale
0 -0.1 translate
0 -0.1 translate
1 -0.631188 scale
newpath
0 0 moveto
(T) true charpath
0.8 0.9 0.8 setrgbcolor
fill
1 -1.58431 scale
0 0.1 translate
0 -5.85341 translate
1 -0.708253 scale
newpath
0 0 moveto
(A) true charpath
2.4 0.8 0.8 setrgbcolor
fill
1 -1.41193 scale
0 5.85341 translate
0 -12.2132 translate
1 -0.766305 scale
newpath
0 0 moveto
(G) true charpath
1 0.94 0.8 setrgbcolor
fill
1 -1.30496 scale
0 12.2132 translate
7.65 0 translate
0 0.1 translate
1 2.32963 scale
newpath
0 0 moveto
(G) true charpath
1 0.7 0 setrgbcolor
fill
1 0.429252 scale
0 -0.1 translate
0 -0.1 translate
1 -0.581008 scale
newpath
0 0 moveto
(A) true charpath
2.4 0.8 0.8 setrgbcolor
fill
1 -1.72115 scale
0 0.1 translate
0 -5.45856 translate
1 -0.719228 scale
newpath
0 0 moveto
(C) true charpath
0.8 0.8 2.4 setrgbcolor
fill
1 -1.39038 scale
0 5.45856 translate
0 -11.9047 translate
1 -0.83032 scale
newpath
0 0 moveto
(T) true charpath
0.8 0.9 0.8 setrgbcolor
fill
1 -1.20436 scale
0 11.9047 translate
7.65 0 translate
0 -0.1 translate
1 -0.126443 scale
newpath
0 0 moveto
(C) true charpath
0.8 0.8 2.4 setrgbcolor
fill
1 -7.90873 scale
0 0.1 translate
0 0.1 translate
1 1.92674 scale
newpath
0 0 moveto
(T) true charpath
0 0.5 0 setrgbcolor
fill
1 0.519011 scale
0 -0.1 translate
0 -1.88178 translate
1 -0.369041 scale
newpath
0 0 moveto
(A) true charpath
2.4 0.8 0.8 setrgbcolor
fill
1 -2.70973 scale
0 1.88178 translate
0 -5.57246 translate
1 -0.412833 scale
newpath
0 0 moveto
(G) true charpath
1 0.94 0.8 setrgbcolor
fill
1 -2.42229 scale
0 5.57246 translate
7.65 0 translate
0 0.1 translate
1 2.25077 scale
newpath
0 0 moveto
(A) true charpath
8 0 0 setrgbcolor
fill
1 0.444293 scale
0 -0.1 translate
0 -0.1 translate
1 -0.461995 scale
newpath
0 0 moveto
(T) true charpath
0.8 0.9 0.8 setrgbcolor
fill
1 -2.16452 scale
0 0.1 translate
0 -4.5221 translate
1 -0.616431 scale
newpath
0 0 moveto
(C) true charpath
0.8 0.8 2.4 setrgbcolor
fill
1 -1.62224 scale
0 4.5221 translate
0 -10.1594 translate
1 -0.618742 scale
newpath
0 0 moveto
(G) true charpath
1 0.94 0.8 setrgbcolor
fill
1 -1.61618 scale
0 10.1594 translate
7.65 0 translate
0 0.1 translate
1 0.0661062 scale
newpath
0 0 moveto
(C) true charpath
0 0 8 setrgbcolor
fill
1 15.1272 scale
0 -0.1 translate
0 1.40702 translate
1 0.902184 scale
newpath
0 0 moveto
(A) true charpath
8 0 0 setrgbcolor
fill
1 1.10842 scale
0 -1.40702 translate
0 -0.1 translate
1 -0.263505 scale
newpath
0 0 moveto
(T) true charpath
0.8 0.9 0.8 setrgbcolor
fill
1 -3.79499 scale
0 0.1 translate
7.65 0 translate
0 0.1 translate
1 1.73614 scale
newpath
0 0 moveto
(T) true charpath
0 0.5 0 setrgbcolor
fill
1 0.575992 scale
0 -0.1 translate
0 -0.1 translate
1 -0.441945 scale
newpath
0 0 moveto
(A) true charpath
2.4 0.8 0.8 setrgbcolor
fill
1 -2.26272 scale
0 0.1 translate
0 -4.36433 translate
1 -0.510741 scale
newpath
0 0 moveto
(G) true charpath
1 0.94 0.8 setrgbcolor
fill
1 -1.95794 scale
0 4.36433 translate
7.65 0 translate
0 0.1 translate
1 2.27286 scale
newpath
0 0 moveto
(A) true charpath
8 0 0 setrgbcolor
fill
1 0.439974 scale
0 -0.1 translate
0 -0.1 translate
1 -0.559357 scale
newpath
0 0 moveto
(T) true charpath
0.8 0.9 0.8 setrgbcolor
fill
1 -1.78777 scale
0 0.1 translate
0 -5.2882 translate
1 -0.592155 scale
newpath
0 0 moveto
(C) true charpath
0.8 0.8 2.4 setrgbcolor
fill
1 -1.68875 scale
0 5.2882 translate
0 -10.7345 translate
1 -0.624065 scale
newpath
0 0 moveto
(G) true charpath
1 0.94 0.8 setrgbcolor
fill
1 -1.6024 scale
0 10.7345 translate
7.65 0 translate
7.65 0 translate
-122.4 -23.1593 translate
newpath
-3.825 -1.9125 moveto
130.05 0 rlineto
0 45.9 rlineto
-130.05 0 rlineto
0 -45.9 rlineto
closepath
0 0 0 setrgbcolor
stroke
-275.4 0 translate
0 18.1779 translate
/Helvetica findfont
5.61816 scalefont
setfont
newpath
0 0 moveto
(Motif Name:) true charpath
0 0 0 setrgbcolor
fill
70.227 0 translate
/Helvetica-Bold findfont
5.61816 scalefont
setfont
newpath
0 0 moveto
(CM002885.2_41604864-41605668(+)_1|1|1x0) true charpath
0 0 0 setrgbcolor
fill
-70.227 0 translate
0 -68.25 translate
0 29.125 translate
/Helvetica findfont
8.262 scalefont
setfont
newpath
0 0 moveto
(Gene:) true charpath
0 0 0 setrgbcolor
fill
42.1362 0 translate
/Helvetica-Bold findfont
8.262 scalefont
setfont
newpath
0 0 moveto
(CM002885.2_44020774-44022235(-)_1) true charpath
0 0 0 setrgbcolor
fill
-42.1362 0 translate
-30.6 -29.125 translate
306 0 translate
2.10375 0 translate
/Helvetica findfont
5.508 scalefont
setfont
newpath
0 0 moveto
(1) true charpath
0 0 0 setrgbcolor
fill
7.65 0 translate
newpath
0 0 moveto
(2) true charpath
0 0 0 setrgbcolor
fill
7.65 0 translate
newpath
0 0 moveto
(3) true charpath
0 0 0 setrgbcolor
fill
7.65 0 translate
newpath
0 0 moveto
(4) true charpath
0 0 0 setrgbcolor
fill
7.65 0 translate
newpath
0 0 moveto
(5) true charpath
0 0 0 setrgbcolor
fill
7.65 0 translate
newpath
0 0 moveto
(6) true charpath
0 0 0 setrgbcolor
fill
7.65 0 translate
newpath
0 0 moveto
(7) true charpath
0 0 0 setrgbcolor
fill
7.65 0 translate
newpath
0 0 moveto
(8) true charpath
0 0 0 setrgbcolor
fill
7.65 0 translate
newpath
0 0 moveto
(9) true charpath
0 0 0 setrgbcolor
fill
7.65 0 translate
newpath
0 0 moveto
(0) true charpath
0 0 0 setrgbcolor
fill
7.65 0 translate
newpath
0 0 moveto
(1) true charpath
0 0 0 setrgbcolor
fill
7.65 0 translate
newpath
0 0 moveto
(2) true charpath
0 0 0 setrgbcolor
fill
7.65 0 translate
newpath
0 0 moveto
(3) true charpath
0 0 0 setrgbcolor
fill
7.65 0 translate
newpath
0 0 moveto
(4) true charpath
0 0 0 setrgbcolor
fill
7.65 0 translate
newpath
0 0 moveto
(5) true charpath
0 0 0 setrgbcolor
fill
7.65 0 translate
newpath
0 0 moveto
(6) true charpath
0 0 0 setrgbcolor
fill
7.65 0 translate
-124.504 0 translate
0 3.93429 translate
0 19.225 translate
/Helvetica findfont
5.508 scalefont
setfont
130.05 -1.57371 translate
newpath
0 0 moveto
(0) true charpath
0 0 0 setrgbcolor
fill
0 19.125 translate
newpath
0 0 moveto
(+0.57) true charpath
0 0 0 setrgbcolor
fill
0 -38.25 translate
newpath
0 0 moveto
(-3.10) true charpath
0 0 0 setrgbcolor
fill
-130.05 19.125 translate
0 1.57371 translate
/Helvetica-Bold findfont
11.016 scalefont
setfont
0 0.1 translate
1 1.1531 scale
newpath
0 0 moveto
(T) true charpath
0 0.5 0 setrgbcolor
fill
1 0.867226 scale
0 -0.1 translate
0 -0.1 translate
1 -0.259167 scale
newpath
0 0 moveto
(C) true charpath
0.8 0.8 2.4 setrgbcolor
fill
1 -3.85851 scale
0 0.1 translate
7.65 0 translate
0 0.1 translate
1 0.329304 scale
newpath
0 0 moveto
(T) true charpath
0 0.5 0 setrgbcolor
fill
1 3.0367 scale
0 -0.1 translate
0 3.47801 translate
1 0.537349 scale
newpath
0 0 moveto
(G) true charpath
1 0.7 0 setrgbcolor
fill
1 1.86099 scale
0 -3.47801 translate
0 -0.1 translate
1 -0.218132 scale
newpath
0 0 moveto
(C) true charpath
0.8 0.8 2.4 setrgbcolor
fill
1 -4.58439 scale
0 0.1 translate
7.65 0 translate
0 0.1 translate
1 0.0407414 scale
newpath
0 0 moveto
(T) true charpath
0 0.5 0 setrgbcolor
fill
1 24.5451 scale
0 -0.1 translate
0 1.20743 translate
1 0.197509 scale
newpath
0 0 moveto
(C) true charpath
0 0 8 setrgbcolor
fill
1 5.06306 scale
0 -1.20743 translate
0 3.5484 translate
1 0.232857 scale
newpath
0 0 moveto
(G) true charpath
1 0.7 0 setrgbcolor
fill
1 4.29448 scale
0 -3.5484 translate
0 -0.1 translate
1 -0.103812 scale
newpath
0 0 moveto
(A) true charpath
2.4 0.8 0.8 setrgbcolor
fill
1 -9.63276 scale
0 0.1 translate
7.65 0 translate
0 -0.1 translate
1 -0.125336 scale
newpath
0 0 moveto
(T) true charpath
0.8 0.9 0.8 setrgbcolor
fill
1 -7.97858 scale
0 0.1 translate
0 -1.87307 translate
1 -0.154419 scale
newpath
0 0 moveto
(G) true charpath
1 0.94 0.8 setrgbcolor
fill
1 -6.4759 scale
0 1.87307 translate
0 0.1 translate
1 1.32653 scale
newpath
0 0 moveto
(A) true charpath
8 0 0 setrgbcolor
fill
1 0.753849 scale
0 -0.1 translate
7.65 0 translate
0 -0.1 translate
1 -0.0252962 scale
newpath
0 0 moveto
(T) true charpath
0.8 0.9 0.8 setrgbcolor
fill
1 -39.5316 scale
0 0.1 translate
0 -1.0859 translate
1 -0.19133 scale
newpath
0 0 moveto
(G) true charpath
1 0.94 0.8 setrgbcolor
fill
1 -5.22658 scale
0 1.0859 translate
0 0.1 translate
1 1.66771 scale
newpath
0 0 moveto
(A) true charpath
8 0 0 setrgbcolor
fill
1 0.599625 scale
0 -0.1 translate
0 -3.37825 translate
1 -0.328927 scale
newpath
0 0 moveto
(C) true charpath
0.8 0.8 2.4 setrgbcolor
fill
1 -3.04019 scale
0 3.37825 translate
7.65 0 translate
0 0.1 translate
1 2.33056 scale
newpath
0 0 moveto
(G) true charpath
1 0.7 0 setrgbcolor
fill
1 0.429082 scale
0 -0.1 translate
0 -0.1 translate
1 -0.66427 scale
newpath
0 0 moveto
(A) true charpath
2.4 0.8 0.8 setrgbcolor
fill
1 -1.50541 scale
0 0.1 translate
0 -6.11371 translate
1 -0.683675 scale
newpath
0 0 moveto
(T) true charpath
0.8 0.9 0.8 setrgbcolor
fill
1 -1.46268 scale
0 6.11371 translate
0 -12.2801 translate
1 -0.782611 scale
newpath
0 0 moveto
(C) true charpath
0.8 0.8 2.4 setrgbcolor
fill
1 -1.27777 scale
0 12.2801 translate
7.65 0 translate
0 -0.1 translate
1 -0.129108 scale
newpath
0 0 moveto
(T) true charpath
0.8 0.9 0.8 setrgbcolor
fill
1 -7.74544 scale
0 0.1 translate
0 0.1 translate
1 1.4088 scale
newpath
0 0 moveto
(A) true charpath
8 0 0 setrgbcolor
fill
1 0.709824 scale
0 -0.1 translate
0 -1.90276 translate
1 -0.227046 scale
newpath
0 0 moveto
(G) true charpath
1 0.94 0.8 setrgbcolor
fill
1 -4.40439 scale
0 1.90276 translate
7.65 0 translate
0 -0.1 translate
1 -0.081003 scale
newpath
0 0 moveto
(G) true charpath
1 0.94 0.8 setrgbcolor
fill
1 -12.3452 scale
0 0.1 translate
0 -1.52424 translate
1 -0.103164 scale
newpath
0 0 moveto
(T) true charpath
0.8 0.9 0.8 setrgbcolor
fill
1 -9.69329 scale
0 1.52424 translate
0 0.1 translate
1 1.56293 scale
newpath
0 0 moveto
(A) true charpath
8 0 0 setrgbcolor
fill
1 0.639824 scale
0 -0.1 translate
0 -3.12285 translate
1 -0.207169 scale
newpath
0 0 moveto
(C) true charpath
0.8 0.8 2.4 setrgbcolor
fill
1 -4.82697 scale
0 3.12285 translate
7.65 0 translate
0 0.1 translate
1 2.31643 scale
newpath
0 0 moveto
(G) true charpath
1 0.7 0 setrgbcolor
fill
1 0.431699 scale
0 -0.1 translate
0 -0.1 translate
1 -0.631761 scale
newpath
0 0 moveto
(A) true charpath
2.4 0.8 0.8 setrgbcolor
fill
1 -1.58288 scale
0 0.1 translate
0 -5.85791 translate
1 -0.693842 scale
newpath
0 0 moveto
(T) true charpath
0.8 0.9 0.8 setrgbcolor
fill
1 -1.44125 scale
0 5.85791 translate
0 -12.1043 translate
1 -0.699746 scale
newpath
0 0 moveto
(C) true charpath
0.8 0.8 2.4 setrgbcolor
fill
1 -1.42909 scale
0 12.1043 translate
7.65 0 translate
0 0.1 translate
1 0.075707 scale
newpath
0 0 moveto
(A) true charpath
8 0 0 setrgbcolor
fill
1 13.2088 scale
0 -0.1 translate
0 1.48256 translate
1 0.804705 scale
newpath
0 0 moveto
(G) true charpath
1 0.7 0 setrgbcolor
fill
1 1.24269 scale
0 -1.48256 translate
0 -0.1 translate
1 -0.185285 scale
newpath
0 0 moveto
(C) true charpath
0.8 0.8 2.4 setrgbcolor
fill
1 -5.39709 scale
0 0.1 translate
7.65 0 translate
0 -0.1 translate
1 -0.0195149 scale
newpath
0 0 moveto
(C) true charpath
0.8 0.8 2.4 setrgbcolor
fill
1 -51.2429 scale
0 0.1 translate
0 -1.04041 translate
1 -0.13093 scale
newpath
0 0 moveto
(G) true charpath
1 0.94 0.8 setrgbcolor
fill
1 -7.63767 scale
0 1.04041 translate
0 -2.8575 translate
1 -0.171714 scale
newpath
0 0 moveto
(A) true charpath
2.4 0.8 0.8 setrgbcolor
fill
1 -5.82363 scale
0 2.8575 translate
0 0.1 translate
1 1.47204 scale
newpath
0 0 moveto
(T) true charpath
0 0.5 0 setrgbcolor
fill
1 0.679329 scale
0 -0.1 translate
7.65 0 translate
0 -0.1 translate
1 -0.0490979 scale
newpath
0 0 moveto
(G) true charpath
1 0.94 0.8 setrgbcolor
fill
1 -20.3675 scale
0 0.1 translate
0 0.1 translate
1 1.79909 scale
newpath
0 0 moveto
(T) true charpath
0 0.5 0 setrgbcolor
fill
1 0.555837 scale
0 -0.1 translate
0 -1.27319 translate
1 -0.296609 scale
newpath
0 0 moveto
(C) true charpath
0.8 0.8 2.4 setrgbcolor
fill
1 -3.37144 scale
0 1.27319 translate
0 -4.39393 translate
1 -0.368997 scale
newpath
0 0 moveto
(A) true charpath
2.4 0.8 0.8 setrgbcolor
fill
1 -2.71005 scale
0 4.39393 translate
7.65 0 translate
0 0.1 translate
1 0.285861 scale
newpath
0 0 moveto
(T) true charpath
0 0.5 0 setrgbcolor
fill
1 3.49821 scale
0 -0.1 translate
0 3.13617 translate
1 0.342049 scale
newpath
0 0 moveto
(C) true charpath
0 0 8 setrgbcolor
fill
1 2.92355 scale
0 -3.13617 translate
0 -0.1 translate
1 -0.167926 scale
newpath
0 0 moveto
(G) true charpath
1 0.94 0.8 setrgbcolor
fill
1 -5.95502 scale
0 0.1 translate
7.65 0 translate
0 -0.1 translate
1 -0.203977 scale
newpath
0 0 moveto
(T) true charpath
0.8 0.9 0.8 setrgbcolor
fill
1 -4.90253 scale
0 0.1 translate
0 -2.49186 translate
1 -0.241952 scale
newpath
0 0 moveto
(G) true charpath
1 0.94 0.8 setrgbcolor
fill
1 -4.13306 scale
0 2.49186 translate
0 -5.18253 translate
1 -0.244495 scale
newpath
0 0 moveto
(A) true charpath
2.4 0.8 0.8 setrgbcolor
fill
1 -4.09006 scale
0 5.18253 translate
0 0.1 translate
1 1.84509 scale
newpath
0 0 moveto
(C) true charpath
0 0 8 setrgbcolor
fill
1 0.54198 scale
0 -0.1 translate
7.65 0 translate
0 -0.1 translate
1 -0.276978 scale
newpath
0 0 moveto
(T) true charpath
0.8 0.9 0.8 setrgbcolor
fill
1 -3.6104 scale
0 0.1 translate
0 0.1 translate
1 2.1786 scale
newpath
0 0 moveto
(G) true charpath
1 0.7 0 setrgbcolor
fill
1 0.45901 scale
0 -0.1 translate
0 -3.06628 translate
1 -0.586517 scale
newpath
0 0 moveto
(C) true charpath
0.8 0.8 2.4 setrgbcolor
fill
1 -1.70498 scale
0 3.06628 translate
0 -8.46819 translate
1 -0.649735 scale
newpath
0 0 moveto
(A) true charpath
2.4 0.8 0.8 setrgbcolor
fill
1 -1.53909 scale
0 8.46819 translate
7.65 0 translate
7.65 0 translate
-122.4 -23.1593 translate
newpath
-3.825 -1.9125 moveto
130.05 0 rlineto
0 45.9 rlineto
-130.05 0 rlineto
0 -45.9 rlineto
closepath
0 0 0 setrgbcolor
stroke
-275.4 0 translate
0 18.1779 translate
/Helvetica findfont
5.61816 scalefont
setfont
newpath
0 0 moveto
(Motif Name:) true charpath
0 0 0 setrgbcolor
fill
70.227 0 translate
/Helvetica-Bold findfont
5.61816 scalefont
setfont
newpath
0 0 moveto
(CM002885.2_44020774-44022235(-)_1|1|1x0) true charpath
0 0 0 setrgbcolor
fill
-70.227 0 translate
0 -68.25 translate
0 29.125 translate
/Helvetica findfont
8.262 scalefont
setfont
newpath
0 0 moveto
(Gene:) true charpath
0 0 0 setrgbcolor
fill
42.1362 0 translate
/Helvetica-Bold findfont
8.262 scalefont
setfont
newpath
0 0 moveto
(CM002885.2_44040757-44041768(-)_1) true charpath
0 0 0 setrgbcolor
fill
-42.1362 0 translate
-30.6 -29.125 translate
306 0 translate
2.10375 0 translate
/Helvetica findfont
5.508 scalefont
setfont
newpath
0 0 moveto
(1) true charpath
0 0 0 setrgbcolor
fill
7.65 0 translate
newpath
0 0 moveto
(2) true charpath
0 0 0 setrgbcolor
fill
7.65 0 translate
newpath
0 0 moveto
(3) true charpath
0 0 0 setrgbcolor
fill
7.65 0 translate
newpath
0 0 moveto
(4) true charpath
0 0 0 setrgbcolor
fill
7.65 0 translate
-32.7037 0 translate
0 3.93429 translate
0 19.225 translate
/Helvetica findfont
5.508 scalefont
setfont
38.25 -1.57371 translate
newpath
0 0 moveto
(0) true charpath
0 0 0 setrgbcolor
fill
0 19.125 translate
newpath
0 0 moveto
(+0.57) true charpath
0 0 0 setrgbcolor
fill
0 -38.25 translate
newpath
0 0 moveto
(-3.25) true charpath
0 0 0 setrgbcolor
fill
-38.25 19.125 translate
0 1.57371 translate
/Helvetica-Bold findfont
11.016 scalefont
setfont
0 -0.1 translate
1 -0.0307678 scale
newpath
0 0 moveto
(C) true charpath
0.8 0.8 2.4 setrgbcolor
fill
1 -32.5015 scale
0 0.1 translate
0 -1.12896 translate
1 -0.191228 scale
newpath
0 0 moveto
(G) true charpath
1 0.94 0.8 setrgbcolor
fill
1 -5.22937 scale
0 1.12896 translate
0 0.1 translate
1 1.75641 scale
newpath
0 0 moveto
(A) true charpath
8 0 0 setrgbcolor
fill
1 0.569343 scale
0 -0.1 translate
0 -3.4205 translate
1 -0.461141 scale
newpath
0 0 moveto
(T) true charpath
0.8 0.9 0.8 setrgbcolor
fill
1 -2.16854 scale
0 3.4205 translate
7.65 0 translate
0 0.1 translate
1 2.33056 scale
newpath
0 0 moveto
(A) true charpath
8 0 0 setrgbcolor
fill
1 0.429082 scale
0 -0.1 translate
0 -0.1 translate
1 -0.671704 scale
newpath
0 0 moveto
(G) true charpath
1 0.94 0.8 setrgbcolor
fill
1 -1.48875 scale
0 0.1 translate
0 -6.17221 translate
1 -0.718296 scale
newpath
0 0 moveto
(T) true charpath
0.8 0.9 0.8 setrgbcolor
fill
1 -1.39218 scale
0 6.17221 translate
0 -12.611 translate
1 -0.740555 scale
newpath
0 0 moveto
(C) true charpath
0.8 0.8 2.4 setrgbcolor
fill
1 -1.35034 scale
0 12.611 translate
7.65 0 translate
0 0.1 translate
1 2.20776 scale
newpath
0 0 moveto
(A) true charpath
8 0 0 setrgbcolor
fill
1 0.452949 scale
0 -0.1 translate
0 -0.1 translate
1 -0.396697 scale
newpath
0 0 moveto
(T) true charpath
0.8 0.9 0.8 setrgbcolor
fill
1 -2.52082 scale
0 0.1 translate
0 -4.00829 translate
1 -0.534122 scale
newpath
0 0 moveto
(C) true charpath
0.8 0.8 2.4 setrgbcolor
fill
1 -1.87223 scale
0 4.00829 translate
0 -8.99793 translate
1 -0.557728 scale
newpath
0 0 moveto
(G) true charpath
1 0.94 0.8 setrgbcolor
fill
1 -1.79299 scale
0 8.99793 translate
7.65 0 translate
7.65 0 translate
-30.6 -23.1593 translate
newpath
-3.825 -1.9125 moveto
38.25 0 rlineto
0 45.9 rlineto
-38.25 0 rlineto
0 -45.9 rlineto
closepath
0 0 0 setrgbcolor
stroke
-275.4 0 translate
0 18.1779 translate
/Helvetica findfont
5.61816 scalefont
setfont
newpath
0 0 moveto
(Motif Name:) true charpath
0 0 0 setrgbcolor
fill
70.227 0 translate
/Helvetica-Bold findfont
5.61816 scalefont
setfont
newpath
0 0 moveto
(CM002885.2_44040757-44041768(-)_1|1|1x0) true charpath
0 0 0 setrgbcolor
fill
-70.227 0 translate
0 -68.25 translate
0 29.125 translate
/Helvetica findfont
8.262 scalefont
setfont
newpath
0 0 moveto
(Gene:) true charpath
0 0 0 setrgbcolor
fill
42.1362 0 translate
/Helvetica-Bold findfont
8.262 scalefont
setfont
newpath
0 0 moveto
(CM002885.2_44040757-44041768(-)_1) true charpath
0 0 0 setrgbcolor
fill
-42.1362 0 translate
-30.6 -29.125 translate
306 0 translate
2.10375 0 translate
/Helvetica findfont
5.508 scalefont
setfont
newpath
0 0 moveto
(1) true charpath
0 0 0 setrgbcolor
fill
7.65 0 translate
newpath
0 0 moveto
(2) true charpath
0 0 0 setrgbcolor
fill
7.65 0 translate
newpath
0 0 moveto
(3) true charpath
0 0 0 setrgbcolor
fill
7.65 0 translate
newpath
0 0 moveto
(4) true charpath
0 0 0 setrgbcolor
fill
7.65 0 translate
newpath
0 0 moveto
(5) true charpath
0 0 0 setrgbcolor
fill
7.65 0 translate
newpath
0 0 moveto
(6) true charpath
0 0 0 setrgbcolor
fill
7.65 0 translate
newpath
0 0 moveto
(7) true charpath
0 0 0 setrgbcolor
fill
7.65 0 translate
newpath
0 0 moveto
(8) true charpath
0 0 0 setrgbcolor
fill
7.65 0 translate
newpath
0 0 moveto
(9) true charpath
0 0 0 setrgbcolor
fill
7.65 0 translate
newpath
0 0 moveto
(0) true charpath
0 0 0 setrgbcolor
fill
7.65 0 translate
-78.6038 0 translate
0 3.93429 translate
0 19.225 translate
/Helvetica findfont
5.508 scalefont
setfont
84.15 -1.57371 translate
newpath
0 0 moveto
(0) true charpath
0 0 0 setrgbcolor
fill
0 19.125 translate
newpath
0 0 moveto
(+0.57) true charpath
0 0 0 setrgbcolor
fill
0 -38.25 translate
newpath
0 0 moveto
(-3.23) true charpath
0 0 0 setrgbcolor
fill
-84.15 19.125 translate
0 1.57371 translate
/Helvetica-Bold findfont
11.016 scalefont
setfont
0 0.1 translate
1 1.18507 scale
newpath
0 0 moveto
(T) true charpath
0 0.5 0 setrgbcolor
fill
1 0.843836 scale
0 -0.1 translate
0 -0.1 translate
1 -0.261431 scale
newpath
0 0 moveto
(G) true charpath
1 0.94 0.8 setrgbcolor
fill
1 -3.8251 scale
0 0.1 translate
7.65 0 translate
0 -0.1 translate
1 -0.247256 scale
newpath
0 0 moveto
(A) true charpath
2.4 0.8 0.8 setrgbcolor
fill
1 -4.04439 scale
0 0.1 translate
0 0.1 translate
1 2.06174 scale
newpath
0 0 moveto
(G) true charpath
1 0.7 0 setrgbcolor
fill
1 0.485027 scale
0 -0.1 translate
0 -2.83241 translate
1 -0.395662 scale
newpath
0 0 moveto
(C) true charpath
0.8 0.8 2.4 setrgbcolor
fill
1 -2.52741 scale
0 2.83241 translate
0 -6.73256 translate
1 -0.431073 scale
newpath
0 0 moveto
(T) true charpath
0.8 0.9 0.8 setrgbcolor
fill
1 -2.31979 scale
0 6.73256 translate
7.65 0 translate
0 0.1 translate
1 2.30442 scale
newpath
0 0 moveto
(G) true charpath
1 0.7 0 setrgbcolor
fill
1 0.433948 scale
0 -0.1 translate
0 -0.1 translate
1 -0.575508 scale
newpath
0 0 moveto
(C) true charpath
0.8 0.8 2.4 setrgbcolor
fill
1 -1.73759 scale
0 0.1 translate
0 -5.41528 translate
1 -0.681655 scale
newpath
0 0 moveto
(T) true charpath
0.8 0.9 0.8 setrgbcolor
fill
1 -1.46702 scale
0 5.41528 translate
0 -11.5658 translate
1 -0.697254 scale
newpath
0 0 moveto
(A) true charpath
2.4 0.8 0.8 setrgbcolor
fill
1 -1.4342 scale
0 11.5658 translate
7.65 0 translate
0 0.1 translate
1 0.171396 scale
newpath
0 0 moveto
(A) true charpath
8 0 0 setrgbcolor
fill
1 5.83443 scale
0 -0.1 translate
0 2.2355 translate
1 0.270185 scale
newpath
0 0 moveto
(G) true charpath
1 0.7 0 setrgbcolor
fill
1 3.70116 scale
0 -2.2355 translate
0 -0.1 translate
1 -0.0708961 scale
newpath
0 0 moveto
(C) true charpath
0.8 0.8 2.4 setrgbcolor
fill
1 -14.1051 scale
0 0.1 translate
7.65 0 translate
0 0.1 translate
1 0.671208 scale
newpath
0 0 moveto
(T) true charpath
0 0.5 0 setrgbcolor
fill
1 1.48985 scale
0 -0.1 translate
0 6.1683 translate
1 0.712566 scale
newpath
0 0 moveto
(C) true charpath
0 0 8 setrgbcolor
fill
1 1.40338 scale
0 -6.1683 translate
0 -0.1 translate
1 -0.0806551 scale
newpath
0 0 moveto
(A) true charpath
2.4 0.8 0.8 setrgbcolor
fill
1 -12.3985 scale
0 0.1 translate
0 -1.5215 translate
1 -0.244298 scale
newpath
0 0 moveto
(G) true charpath
1 0.94 0.8 setrgbcolor
fill
1 -4.09336 scale
0 1.5215 translate
7.65 0 translate
0 0.1 translate
1 2.33056 scale
newpath
0 0 moveto
(G) true charpath
1 0.7 0 setrgbcolor
fill
1 0.429082 scale
0 -0.1 translate
0 -0.1 translate
1 -0.676725 scale
newpath
0 0 moveto
(T) true charpath
0.8 0.9 0.8 setrgbcolor
fill
1 -1.4777 scale
0 0.1 translate
0 -6.21172 translate
1 -0.708949 scale
newpath
0 0 moveto
(C) true charpath
0.8 0.8 2.4 setrgbcolor
fill
1 -1.41054 scale
0 6.21172 translate
0 -12.577 translate
1 -0.744881 scale
newpath
0 0 moveto
(A) true charpath
2.4 0.8 0.8 setrgbcolor
fill
1 -1.3425 scale
0 12.577 translate
7.65 0 translate
0 0.1 translate
1 0.276652 scale
newpath
0 0 moveto
(C) true charpath
0 0 8 setrgbcolor
fill
1 3.61464 scale
0 -0.1 translate
7.65 0 translate
0 0.1 translate
1 0.229694 scale
newpath
0 0 moveto
(T) true charpath
0 0.5 0 setrgbcolor
fill
1 4.35362 scale
0 -0.1 translate
0 2.69422 translate
1 1.22146 scale
newpath
0 0 moveto
(A) true charpath
8 0 0 setrgbcolor
fill
1 0.818694 scale
0 -2.69422 translate
0 -0.1 translate
1 -0.184567 scale
newpath
0 0 moveto
(G) true charpath
1 0.94 0.8 setrgbcolor
fill
1 -5.41808 scale
0 0.1 translate
0 -2.33914 translate
1 -0.258106 scale
newpath
0 0 moveto
(C) true charpath
0.8 0.8 2.4 setrgbcolor
fill
1 -3.87438 scale
0 2.33914 translate
7.65 0 translate
0 0.1 translate
1 2.26529 scale
newpath
0 0 moveto
(G) true charpath
1 0.7 0 setrgbcolor
fill
1 0.441444 scale
0 -0.1 translate
0 -0.1 translate
1 -0.440183 scale
newpath
0 0 moveto
(T) true charpath
0.8 0.9 0.8 setrgbcolor
fill
1 -2.27178 scale
0 0.1 translate
0 -4.35047 translate
1 -0.626106 scale
newpath
0 0 moveto
(C) true charpath
0.8 0.8 2.4 setrgbcolor
fill
1 -1.59717 scale
0 4.35047 translate
0 -10.0639 translate
1 -0.712987 scale
newpath
0 0 moveto
(A) true charpath
2.4 0.8 0.8 setrgbcolor
fill
1 -1.40255 scale
0 10.0639 translate
7.65 0 translate
7.65 0 translate
-76.5 -23.1593 translate
newpath
-3.825 -1.9125 moveto
84.15 0 rlineto
0 45.9 rlineto
-84.15 0 rlineto
0 -45.9 rlineto
closepath
0 0 0 setrgbcolor
stroke
-275.4 0 translate
0 18.1779 translate
/Helvetica findfont
5.61816 scalefont
setfont
newpath
0 0 moveto
(Motif Name:) true charpath
0 0 0 setrgbcolor
fill
70.227 0 translate
/Helvetica-Bold findfont
5.61816 scalefont
setfont
newpath
0 0 moveto
(CM002885.2_44040757-44041768(-)_1|2|1x0) true charpath
0 0 0 setrgbcolor
fill
-70.227 0 translate
0 -68.25 translate
0 29.125 translate
/Helvetica findfont
8.262 scalefont
setfont
newpath
0 0 moveto
(Gene:) true charpath
0 0 0 setrgbcolor
fill
42.1362 0 translate
/Helvetica-Bold findfont
8.262 scalefont
setfont
newpath
0 0 moveto
(CM002885.2_44062078-44064250(+)_1) true charpath
0 0 0 setrgbcolor
fill
-42.1362 0 translate
-30.6 -29.125 translate
306 0 translate
2.10375 0 translate
/Helvetica findfont
5.508 scalefont
setfont
newpath
0 0 moveto
(1) true charpath
0 0 0 setrgbcolor
fill
7.65 0 translate
newpath
0 0 moveto
(2) true charpath
0 0 0 setrgbcolor
fill
7.65 0 translate
newpath
0 0 moveto
(3) true charpath
0 0 0 setrgbcolor
fill
7.65 0 translate
newpath
0 0 moveto
(4) true charpath
0 0 0 setrgbcolor
fill
7.65 0 translate
newpath
0 0 moveto
(5) true charpath
0 0 0 setrgbcolor
fill
7.65 0 translate
newpath
0 0 moveto
(6) true charpath
0 0 0 setrgbcolor
fill
7.65 0 translate
newpath
0 0 moveto
(7) true charpath
0 0 0 setrgbcolor
fill
7.65 0 translate
newpath
0 0 moveto
(8) true charpath
0 0 0 setrgbcolor
fill
7.65 0 translate
newpath
0 0 moveto
(9) true charpath
0 0 0 setrgbcolor
fill
7.65 0 translate
newpath
0 0 moveto
(0) true charpath
0 0 0 setrgbcolor
fill
7.65 0 translate
newpath
0 0 moveto
(1) true charpath
0 0 0 setrgbcolor
fill
7.65 0 translate
newpath
0 0 moveto
(2) true charpath
0 0 0 setrgbcolor
fill
7.65 0 translate
newpath
0 0 moveto
(3) true charpath
0 0 0 setrgbcolor
fill
7.65 0 translate
newpath
0 0 moveto
(4) true charpath
0 0 0 setrgbcolor
fill
7.65 0 translate
newpath
0 0 moveto
(5) true charpath
0 0 0 setrgbcolor
fill
7.65 0 translate
newpath
0 0 moveto
(6) true charpath
0 0 0 setrgbcolor
fill
7.65 0 translate
newpath
0 0 moveto
(7) true charpath
0 0 0 setrgbcolor
fill
7.65 0 translate
newpath
0 0 moveto
(8) true charpath
0 0 0 setrgbcolor
fill
7.65 0 translate
newpath
0 0 moveto
(9) true charpath
0 0 0 setrgbcolor
fill
7.65 0 translate
newpath
0 0 moveto
(0) true charpath
0 0 0 setrgbcolor
fill
7.65 0 translate
newpath
0 0 moveto
(1) true charpath
0 0 0 setrgbcolor
fill
7.65 0 translate
newpath
0 0 moveto
(2) true charpath
0 0 0 setrgbcolor
fill
7.65 0 translate
-170.404 0 translate
0 3.93429 translate
0 19.225 translate
/Helvetica findfont
5.508 scalefont
setfont
175.95 -1.57371 translate
newpath
0 0 moveto
(0) true charpath
0 0 0 setrgbcolor
fill
0 19.125 translate
newpath
0 0 moveto
(+0.57) true charpath
0 0 0 setrgbcolor
fill
0 -38.25 translate
newpath
0 0 moveto
(-3.10) true charpath
0 0 0 setrgbcolor
fill
-175.95 19.125 translate
0 1.57371 translate
/Helvetica-Bold findfont
11.016 scalefont
setfont
0 -0.1 translate
1 -0.0710725 scale
newpath
0 0 moveto
(C) true charpath
0.8 0.8 2.4 setrgbcolor
fill
1 -14.0701 scale
0 0.1 translate
0 -1.4461 translate
1 -0.0870048 scale
newpath
0 0 moveto
(G) true charpath
1 0.94 0.8 setrgbcolor
fill
1 -11.4936 scale
0 1.4461 translate
0 0.1 translate
1 0.96671 scale
newpath
0 0 moveto
(T) true charpath
0 0.5 0 setrgbcolor
fill
1 1.03444 scale
0 -0.1 translate
7.65 0 translate
0 0.1 translate
1 2.28769 scale
newpath
0 0 moveto
(G) true charpath
1 0.7 0 setrgbcolor
fill
1 0.437122 scale
0 -0.1 translate
0 -0.1 translate
1 -0.578892 scale
newpath
0 0 moveto
(T) true charpath
0.8 0.9 0.8 setrgbcolor
fill
1 -1.72744 scale
0 0.1 translate
0 -5.44191 translate
1 -0.595284 scale
newpath
0 0 moveto
(A) true charpath
2.4 0.8 0.8 setrgbcolor
fill
1 -1.67987 scale
0 5.44191 translate
0 -10.9128 translate
1 -0.677735 scale
newpath
0 0 moveto
(C) true charpath
0.8 0.8 2.4 setrgbcolor
fill
1 -1.4755 scale
0 10.9128 translate
7.65 0 translate
0 0.1 translate
1 2.2921 scale
newpath
0 0 moveto
(A) true charpath
8 0 0 setrgbcolor
fill
1 0.436281 scale
0 -0.1 translate
0 -0.1 translate
1 -0.550047 scale
newpath
0 0 moveto
(T) true charpath
0.8 0.9 0.8 setrgbcolor
fill
1 -1.81802 scale
0 0.1 translate
0 -5.21494 translate
1 -0.642183 scale
newpath
0 0 moveto
(G) true charpath
1 0.94 0.8 setrgbcolor
fill
1 -1.55719 scale
0 5.21494 translate
0 -11.0549 translate
1 -0.691407 scale
newpath
0 0 moveto
(C) true charpath
0.8 0.8 2.4 setrgbcolor
fill
1 -1.44633 scale
0 11.0549 translate
7.65 0 translate
0 -0.1 translate
1 -0.295657 scale
newpath
0 0 moveto
(A) true charpath
2.4 0.8 0.8 setrgbcolor
fill
1 -3.3823 scale
0 0.1 translate
0 0.1 translate
1 2.17768 scale
newpath
0 0 moveto
(G) true charpath
1 0.7 0 setrgbcolor
fill
1 0.459204 scale
0 -0.1 translate
0 -3.21326 translate
1 -0.539388 scale
newpath
0 0 moveto
(C) true charpath
0.8 0.8 2.4 setrgbcolor
fill
1 -1.85395 scale
0 3.21326 translate
0 -8.24432 translate
1 -0.646429 scale
newpath
0 0 moveto
(T) true charpath
0.8 0.9 0.8 setrgbcolor
fill
1 -1.54696 scale
0 8.24432 translate
7.65 0 translate
0 0.1 translate
1 2.33056 scale
newpath
0 0 moveto
(A) true charpath
8 0 0 setrgbcolor
fill
1 0.429082 scale
0 -0.1 translate
0 -0.1 translate
1 -0.628946 scale
newpath
0 0 moveto
(C) true charpath
0.8 0.8 2.4 setrgbcolor
fill
1 -1.58996 scale
0 0.1 translate
0 -5.83576 translate
1 -0.718835 scale
newpath
0 0 moveto
(G) true charpath
1 0.94 0.8 setrgbcolor
fill
1 -1.39114 scale
0 5.83576 translate
0 -12.2788 translate
1 -0.782774 scale
newpath
0 0 moveto
(T) true charpath
0.8 0.9 0.8 setrgbcolor
fill
1 -1.27751 scale
0 12.2788 translate
7.65 0 translate
0 0.1 translate
1 2.17272 scale
newpath
0 0 moveto
(C) true charpath
0 0 8 setrgbcolor
fill
1 0.460252 scale
0 -0.1 translate
0 -0.1 translate
1 -0.387034 scale
newpath
0 0 moveto
(T) true charpath
0.8 0.9 0.8 setrgbcolor
fill
1 -2.58375 scale
0 0.1 translate
0 -3.93227 translate
1 -0.459918 scale
newpath
0 0 moveto
(A) true charpath
2.4 0.8 0.8 setrgbcolor
fill
1 -2.1743 scale
0 3.93227 translate
0 -8.33802 translate
1 -0.536362 scale
newpath
0 0 moveto
(G) true charpath
1 0.94 0.8 setrgbcolor
fill
1 -1.86441 scale
0 8.33802 translate
7.65 0 translate
0 0.1 translate
1 0.144756 scale
newpath
0 0 moveto
(C) true charpath
0 0 8 setrgbcolor
fill
1 6.90816 scale
0 -0.1 translate
0 -0.1 translate
1 -0.0888817 scale
newpath
0 0 moveto
(A) true charpath
2.4 0.8 0.8 setrgbcolor
fill
1 -11.2509 scale
0 0.1 translate
0 2.02588 translate
1 1.08167 scale
newpath
0 0 moveto
(T) true charpath
0 0.5 0 setrgbcolor
fill
1 0.924498 scale
0 -2.02588 translate
0 -1.58623 translate
1 -0.219509 scale
newpath
0 0 moveto
(G) true charpath
1 0.94 0.8 setrgbcolor
fill
1 -4.55562 scale
0 1.58623 translate
7.65 0 translate
0 0.1 translate
1 0.258975 scale
newpath
0 0 moveto
(T) true charpath
0 0.5 0 setrgbcolor
fill
1 3.86137 scale
0 -0.1 translate
0 2.92462 translate
1 0.348949 scale
newpath
0 0 moveto
(G) true charpath
1 0.7 0 setrgbcolor
fill
1 2.86575 scale
0 -2.92462 translate
0 -0.1 translate
1 -0.112483 scale
newpath
0 0 moveto
(C) true charpath
0.8 0.8 2.4 setrgbcolor
fill
1 -8.89024 scale
0 0.1 translate
7.65 0 translate
0 0.1 translate
1 0.138495 scale
newpath
0 0 moveto
(C) true charpath
0 0 8 setrgbcolor
fill
1 7.22049 scale
0 -0.1 translate
0 1.97661 translate
1 0.355754 scale
newpath
0 0 moveto
(G) true charpath
1 0.7 0 setrgbcolor
fill
1 2.81093 scale
0 -1.97661 translate
0 -0.1 translate
1 -0.0124078 scale
newpath
0 0 moveto
(A) true charpath
2.4 0.8 0.8 setrgbcolor
fill
1 -80.5945 scale
0 0.1 translate
7.65 0 translate
0 0.1 translate
1 0.129344 scale
newpath
0 0 moveto
(A) true charpath
8 0 0 setrgbcolor
fill
1 7.73134 scale
0 -0.1 translate
0 1.90461 translate
1 0.132512 scale
newpath
0 0 moveto
(T) true charpath
0 0.5 0 setrgbcolor
fill
1 7.54647 scale
0 -1.90461 translate
7.65 0 translate
0 -0.1 translate
1 -0.0486667 scale
newpath
0 0 moveto
(G) true charpath
1 0.94 0.8 setrgbcolor
fill
1 -20.5479 scale
0 0.1 translate
0 0.1 translate
1 1.049 scale
newpath
0 0 moveto
(C) true charpath
0 0 8 setrgbcolor
fill
1 0.953288 scale
0 -0.1 translate
0 -1.26979 translate
1 -0.143012 scale
newpath
0 0 moveto
(T) true charpath
0.8 0.9 0.8 setrgbcolor
fill
1 -6.99242 scale
0 1.26979 translate
7.65 0 translate
0 -0.1 translate
1 -0.00595033 scale
newpath
0 0 moveto
(C) true charpath
0.8 0.8 2.4 setrgbcolor
fill
1 -168.058 scale
0 0.1 translate
0 -0.933678 translate
1 -0.0651361 scale
newpath
0 0 moveto
(A) true charpath
2.4 0.8 0.8 setrgbcolor
fill
1 -15.3525 scale
0 0.933678 translate
0 0.1 translate
1 0.943135 scale
newpath
0 0 moveto
(T) true charpath
0 0.5 0 setrgbcolor
fill
1 1.06029 scale
0 -0.1 translate
7.65 0 translate
0 0.1 translate
1 0.0351376 scale
newpath
0 0 moveto
(A) true charpath
8 0 0 setrgbcolor
fill
1 28.4595 scale
0 -0.1 translate
0 1.16334 translate
1 0.612367 scale
newpath
0 0 moveto
(G) true charpath
1 0.7 0 setrgbcolor
fill
1 1.63301 scale
0 -1.16334 translate
0 -0.1 translate
1 -0.104213 scale
newpath
0 0 moveto
(C) true charpath
0.8 0.8 2.4 setrgbcolor
fill
1 -9.59576 scale
0 0.1 translate
7.65 0 translate
0 0.1 translate
1 0.252679 scale
newpath
0 0 moveto
(C) true charpath
0 0 8 setrgbcolor
fill
1 3.95759 scale
0 -0.1 translate
0 2.87508 translate
1 0.874365 scale
newpath
0 0 moveto
(T) true charpath
0 0.5 0 setrgbcolor
fill
1 1.14369 scale
0 -2.87508 translate
0 -0.1 translate
1 -0.081412 scale
newpath
0 0 moveto
(G) true charpath
1 0.94 0.8 setrgbcolor
fill
1 -12.2832 scale
0 0.1 translate
0 -1.52745 translate
1 -0.128867 scale
newpath
0 0 moveto
(A) true charpath
2.4 0.8 0.8 setrgbcolor
fill
1 -7.75994 scale
0 1.52745 translate
7.65 0 translate
0 -0.1 translate
1 -0.145268 scale
newpath
0 0 moveto
(C) true charpath
0.8 0.8 2.4 setrgbcolor
fill
1 -6.88384 scale
0 0.1 translate
0 0.1 translate
1 1.84225 scale
newpath
0 0 moveto
(T) true charpath
0 0.5 0 setrgbcolor
fill
1 0.542813 scale
0 -0.1 translate
0 -2.02991 translate
1 -0.277112 scale
newpath
0 0 moveto
(G) true charpath
1 0.94 0.8 setrgbcolor
fill
1 -3.60864 scale
0 2.02991 translate
0 -4.99724 translate
1 -0.279692 scale
newpath
0 0 moveto
(A) true charpath
2.4 0.8 0.8 setrgbcolor
fill
1 -3.57536 scale
0 4.99724 translate
7.65 0 translate
0 -0.1 translate
1 -0.291163 scale
newpath
0 0 moveto
(A) true charpath
2.4 0.8 0.8 setrgbcolor
fill
1 -3.43451 scale
0 0.1 translate
0 0.1 translate
1 2.14323 scale
newpath
0 0 moveto
(G) true charpath
1 0.7 0 setrgbcolor
fill
1 0.466585 scale
0 -0.1 translate
0 -3.17789 translate
1 -0.493234 scale
newpath
0 0 moveto
(T) true charpath
0.8 0.9 0.8 setrgbcolor
fill
1 -2.02743 scale
0 3.17789 translate
0 -7.8458 translate
1 -0.54949 scale
newpath
0 0 moveto
(C) true charpath
0.8 0.8 2.4 setrgbcolor
fill
1 -1.81987 scale
0 7.8458 translate
7.65 0 translate
0 -0.1 translate
1 -0.127964 scale
newpath
0 0 moveto
(A) true charpath
2.4 0.8 0.8 setrgbcolor
fill
1 -7.81467 scale
0 0.1 translate
0 0.1 translate
1 1.33787 scale
newpath
0 0 moveto
(T) true charpath
0 0.5 0 setrgbcolor
fill
1 0.747457 scale
0 -0.1 translate
0 -1.89375 translate
1 -0.274993 scale
newpath
0 0 moveto
(C) true charpath
0.8 0.8 2.4 setrgbcolor
fill
1 -3.63646 scale
0 1.89375 translate
7.65 0 translate
0 -0.1 translate
1 -0.00541569 scale
newpath
0 0 moveto
(T) true charpath
0.8 0.9 0.8 setrgbcolor
fill
1 -184.649 scale
0 0.1 translate
0 0.1 translate
1 1.02176 scale
newpath
0 0 moveto
(C) true charpath
0 0 8 setrgbcolor
fill
1 0.978704 scale
0 -0.1 translate
0 -0.929471 translate
1 -0.209292 scale
newpath
0 0 moveto
(A) true charpath
2.4 0.8 0.8 setrgbcolor
fill
1 -4.77802 scale
0 0.929471 translate
7.65 0 translate
0 0.1 translate
1 0.610518 scale
newpath
0 0 moveto
(G) true charpath
1 0.7 0 setrgbcolor
fill
1 1.63795 scale
0 -0.1 translate
0 5.69076 translate
1 0.631474 scale
newpath
0 0 moveto
(A) true charpath
8 0 0 setrgbcolor
fill
1 1.5836 scale
0 -5.69076 translate
0 -0.1 translate
1 -0.0825432 scale
newpath
0 0 moveto
(C) true charpath
0.8 0.8 2.4 setrgbcolor
fill
1 -12.1149 scale
0 0.1 translate
0 -1.53635 translate
1 -0.162416 scale
newpath
0 0 moveto
(T) true charpath
0.8 0.9 0.8 setrgbcolor
fill
1 -6.15701 scale
0 1.53635 translate
7.65 0 translate
0 0.1 translate
1 0.664224 scale
newpath
0 0 moveto
(T) true charpath
0 0.5 0 setrgbcolor
fill
1 1.50552 scale
0 -0.1 translate
7.65 0 translate
0 0.1 translate
1 0.434286 scale
newpath
0 0 moveto
(A) true charpath
8 0 0 setrgbcolor
fill
1 2.30263 scale
0 -0.1 translate
7.65 0 translate
7.65 0 translate
-168.3 -23.1593 translate
newpath
-3.825 -1.9125 moveto
175.95 0 rlineto
0 45.9 rlineto
-175.95 0 rlineto
0 -45.9 rlineto
closepath
0 0 0 setrgbcolor
stroke
-275.4 0 translate
0 18.1779 translate
/Helvetica findfont
5.61816 scalefont
setfont
newpath
0 0 moveto
(Motif Name:) true charpath
0 0 0 setrgbcolor
fill
70.227 0 translate
/Helvetica-Bold findfont
5.61816 scalefont
setfont
newpath
0 0 moveto
(CM002885.2_44062078-44064250(+)_1|1|1x0) true charpath
0 0 0 setrgbcolor
fill
-70.227 0 translate
0 -68.25 translate
0 29.125 translate
/Helvetica findfont
8.262 scalefont
setfont
newpath
0 0 moveto
(Gene:) true charpath
0 0 0 setrgbcolor
fill
42.1362 0 translate
/Helvetica-Bold findfont
8.262 scalefont
setfont
newpath
0 0 moveto
(CM002885.2_54606305-54607976(+)_1) true charpath
0 0 0 setrgbcolor
fill
-42.1362 0 translate
-30.6 -29.125 translate
306 0 translate
2.10375 0 translate
/Helvetica findfont
5.508 scalefont
setfont
newpath
0 0 moveto
(1) true charpath
0 0 0 setrgbcolor
fill
7.65 0 translate
newpath
0 0 moveto
(2) true charpath
0 0 0 setrgbcolor
fill
7.65 0 translate
newpath
0 0 moveto
(3) true charpath
0 0 0 setrgbcolor
fill
7.65 0 translate
newpath
0 0 moveto
(4) true charpath
0 0 0 setrgbcolor
fill
7.65 0 translate
newpath
0 0 moveto
(5) true charpath
0 0 0 setrgbcolor
fill
7.65 0 translate
newpath
0 0 moveto
(6) true charpath
0 0 0 setrgbcolor
fill
7.65 0 translate
newpath
0 0 moveto
(7) true charpath
0 0 0 setrgbcolor
fill
7.65 0 translate
newpath
0 0 moveto
(8) true charpath
0 0 0 setrgbcolor
fill
7.65 0 translate
newpath
0 0 moveto
(9) true charpath
0 0 0 setrgbcolor
fill
7.65 0 translate
newpath
0 0 moveto
(0) true charpath
0 0 0 setrgbcolor
fill
7.65 0 translate
newpath
0 0 moveto
(1) true charpath
0 0 0 setrgbcolor
fill
7.65 0 translate
newpath
0 0 moveto
(2) true charpath
0 0 0 setrgbcolor
fill
7.65 0 translate
newpath
0 0 moveto
(3) true charpath
0 0 0 setrgbcolor
fill
7.65 0 translate
newpath
0 0 moveto
(4) true charpath
0 0 0 setrgbcolor
fill
7.65 0 translate
newpath
0 0 moveto
(5) true charpath
0 0 0 setrgbcolor
fill
7.65 0 translate
newpath
0 0 moveto
(6) true charpath
0 0 0 setrgbcolor
fill
7.65 0 translate
newpath
0 0 moveto
(7) true charpath
0 0 0 setrgbcolor
fill
7.65 0 translate
newpath
0 0 moveto
(8) true charpath
0 0 0 setrgbcolor
fill
7.65 0 translate
newpath
0 0 moveto
(9) true charpath
0 0 0 setrgbcolor
fill
7.65 0 translate
newpath
0 0 moveto
(0) true charpath
0 0 0 setrgbcolor
fill
7.65 0 translate
newpath
0 0 moveto
(1) true charpath
0 0 0 setrgbcolor
fill
7.65 0 translate
newpath
0 0 moveto
(2) true charpath
0 0 0 setrgbcolor
fill
7.65 0 translate
newpath
0 0 moveto
(3) true charpath
0 0 0 setrgbcolor
fill
7.65 0 translate
newpath
0 0 moveto
(4) true charpath
0 0 0 setrgbcolor
fill
7.65 0 translate
newpath
0 0 moveto
(5) true charpath
0 0 0 setrgbcolor
fill
7.65 0 translate
newpath
0 0 moveto
(6) true charpath
0 0 0 setrgbcolor
fill
7.65 0 translate
newpath
0 0 moveto
(7) true charpath
0 0 0 setrgbcolor
fill
7.65 0 translate
newpath
0 0 moveto
(8) true charpath
0 0 0 setrgbcolor
fill
7.65 0 translate
newpath
0 0 moveto
(9) true charpath
0 0 0 setrgbcolor
fill
7.65 0 translate
newpath
0 0 moveto
(0) true charpath
0 0 0 setrgbcolor
fill
7.65 0 translate
newpath
0 0 moveto
(1) true charpath
0 0 0 setrgbcolor
fill
7.65 0 translate
newpath
0 0 moveto
(2) true charpath
0 0 0 setrgbcolor
fill
7.65 0 translate
newpath
0 0 moveto
(3) true charpath
0 0 0 setrgbcolor
fill
7.65 0 translate
newpath
0 0 moveto
(4) true charpath
0 0 0 setrgbcolor
fill
7.65 0 translate
newpath
0 0 moveto
(5) true charpath
0 0 0 setrgbcolor
fill
7.65 0 translate
newpath
0 0 moveto
(6) true charpath
0 0 0 setrgbcolor
fill
7.65 0 translate
newpath
0 0 moveto
(7) true charpath
0 0 0 setrgbcolor
fill
7.65 0 translate
newpath
0 0 moveto
(8) true charpath
0 0 0 setrgbcolor
fill
7.65 0 translate
newpath
0 0 moveto
(9) true charpath
0 0 0 setrgbcolor
fill
7.65 0 translate
newpath
0 0 moveto
(0) true charpath
0 0 0 setrgbcolor
fill
7.65 0 translate
newpath
0 0 moveto
(1) true charpath
0 0 0 setrgbcolor
fill
7.65 0 translate
newpath
0 0 moveto
(2) true charpath
0 0 0 setrgbcolor
fill
7.65 0 translate
newpath
0 0 moveto
(3) true charpath
0 0 0 setrgbcolor
fill
7.65 0 translate
newpath
0 0 moveto
(4) true charpath
0 0 0 setrgbcolor
fill
7.65 0 translate
newpath
0 0 moveto
(5) true charpath
0 0 0 setrgbcolor
fill
7.65 0 translate
newpath
0 0 moveto
(6) true charpath
0 0 0 setrgbcolor
fill
7.65 0 translate
-354.004 0 translate
0 3.93429 translate
0 19.225 translate
/Helvetica findfont
5.508 scalefont
setfont
359.55 -1.57371 translate
newpath
0 0 moveto
(0) true charpath
0 0 0 setrgbcolor
fill
0 19.125 translate
newpath
0 0 moveto
(+0.56) true charpath
0 0 0 setrgbcolor
fill
0 -38.25 translate
newpath
0 0 moveto
(-2.88) true charpath
0 0 0 setrgbcolor
fill
-359.55 19.125 translate
0 1.57371 translate
/Helvetica-Bold findfont
11.016 scalefont
setfont
0 0.1 translate
1 0.0421881 scale
newpath
0 0 moveto
(G) true charpath
1 0.7 0 setrgbcolor
fill
1 23.7034 scale
0 -0.1 translate
0 1.21882 translate
1 0.493915 scale
newpath
0 0 moveto
(A) true charpath
8 0 0 setrgbcolor
fill
1 2.02464 scale
0 -1.21882 translate
0 -0.1 translate
1 -0.064419 scale
newpath
0 0 moveto
(T) true charpath
0.8 0.9 0.8 setrgbcolor
fill
1 -15.5234 scale
0 0.1 translate
7.65 0 translate
0 0.1 translate
1 0.555332 scale
newpath
0 0 moveto
(T) true charpath
0 0.5 0 setrgbcolor
fill
1 1.80073 scale
0 -0.1 translate
7.65 0 translate
0 -0.1 translate
1 -0.198546 scale
newpath
0 0 moveto
(A) true charpath
2.4 0.8 0.8 setrgbcolor
fill
1 -5.03662 scale
0 0.1 translate
0 0.1 translate
1 1.94384 scale
newpath
0 0 moveto
(T) true charpath
0 0.5 0 setrgbcolor
fill
1 0.514446 scale
0 -0.1 translate
0 -2.44913 translate
1 -0.308316 scale
newpath
0 0 moveto
(G) true charpath
1 0.94 0.8 setrgbcolor
fill
1 -3.24342 scale
0 2.44913 translate
0 -5.662 translate
1 -0.404184 scale
newpath
0 0 moveto
(C) true charpath
0.8 0.8 2.4 setrgbcolor
fill
1 -2.47412 scale
0 5.662 translate
7.65 0 translate
0 -0.1 translate
1 -0.04004 scale
newpath
0 0 moveto
(T) true charpath
0.8 0.9 0.8 setrgbcolor
fill
1 -24.975 scale
0 0.1 translate
0 -1.20191 translate
1 -0.0584492 scale
newpath
0 0 moveto
(C) true charpath
0.8 0.8 2.4 setrgbcolor
fill
1 -17.1089 scale
0 1.20191 translate
0 0.1 translate
1 0.812865 scale
newpath
0 0 moveto
(A) true charpath
8 0 0 setrgbcolor
fill
1 1.23022 scale
0 -0.1 translate
7.65 0 translate
0 -0.1 translate
1 -0.10256 scale
newpath
0 0 moveto
(G) true charpath
1 0.94 0.8 setrgbcolor
fill
1 -9.75043 scale
0 0.1 translate
0 -1.69385 translate
1 -0.165729 scale
newpath
0 0 moveto
(A) true charpath
2.4 0.8 0.8 setrgbcolor
fill
1 -6.03394 scale
0 1.69385 translate
0 0.1 translate
1 1.34653 scale
newpath
0 0 moveto
(T) true charpath
0 0.5 0 setrgbcolor
fill
1 0.742649 scale
0 -0.1 translate
7.65 0 translate
0 -0.1 translate
1 -0.181781 scale
newpath
0 0 moveto
(G) true charpath
1 0.94 0.8 setrgbcolor
fill
1 -5.50111 scale
0 0.1 translate
0 -2.31722 translate
1 -0.292177 scale
newpath
0 0 moveto
(A) true charpath
2.4 0.8 0.8 setrgbcolor
fill
1 -3.42258 scale
0 2.31722 translate
0 0.1 translate
1 1.92502 scale
newpath
0 0 moveto
(T) true charpath
0 0.5 0 setrgbcolor
fill
1 0.519475 scale
0 -0.1 translate
0 -5.40309 translate
1 -0.412634 scale
newpath
0 0 moveto
(C) true charpath
0.8 0.8 2.4 setrgbcolor
fill
1 -2.42345 scale
0 5.40309 translate
7.65 0 translate
0 0.1 translate
1 0.733336 scale
newpath
0 0 moveto
(A) true charpath
8 0 0 setrgbcolor
fill
1 1.36363 scale
0 -0.1 translate
0 -0.1 translate
1 -0.0702521 scale
newpath
0 0 moveto
(G) true charpath
1 0.94 0.8 setrgbcolor
fill
1 -14.2344 scale
0 0.1 translate
7.65 0 translate
0 0.1 translate
1 0.699485 scale
newpath
0 0 moveto
(T) true charpath
0 0.5 0 setrgbcolor
fill
1 1.42962 scale
0 -0.1 translate
0 -0.1 translate
1 -0.0735919 scale
newpath
0 0 moveto
(A) true charpath
2.4 0.8 0.8 setrgbcolor
fill
1 -13.5884 scale
0 0.1 translate
7.65 0 translate
0 -0.1 translate
1 -0.00313251 scale
newpath
0 0 moveto
(A) true charpath
2.4 0.8 0.8 setrgbcolor
fill
1 -319.233 scale
0 0.1 translate
0 0.1 translate
1 1.136 scale
newpath
0 0 moveto
(T) true charpath
0 0.5 0 setrgbcolor
fill
1 0.880282 scale
0 -0.1 translate
0 -0.911506 translate
1 -0.243212 scale
newpath
0 0 moveto
(C) true charpath
0.8 0.8 2.4 setrgbcolor
fill
1 -4.11164 scale
0 0.911506 translate
7.65 0 translate
0 0.1 translate
1 2.33056 scale
newpath
0 0 moveto
(G) true charpath
1 0.7 0 setrgbcolor
fill
1 0.429082 scale
0 -0.1 translate
0 -0.1 translate
1 -0.631876 scale
newpath
0 0 moveto
(A) true charpath
2.4 0.8 0.8 setrgbcolor
fill
1 -1.58259 scale
0 0.1 translate
0 -5.85882 translate
1 -0.642655 scale
newpath
0 0 moveto
(T) true charpath
0.8 0.9 0.8 setrgbcolor
fill
1 -1.55605 scale
0 5.85882 translate
0 -11.7024 translate
1 -0.856025 scale
newpath
0 0 moveto
(C) true charpath
0.8 0.8 2.4 setrgbcolor
fill
1 -1.16819 scale
0 11.7024 translate
7.65 0 translate
0 0.1 translate
1 1.74148 scale
newpath
0 0 moveto
(G) true charpath
1 0.7 0 setrgbcolor
fill
1 0.574226 scale
0 -0.1 translate
0 -0.1 translate
1 -0.595424 scale
newpath
0 0 moveto
(T) true charpath
0.8 0.9 0.8 setrgbcolor
fill
1 -1.67948 scale
0 0.1 translate
0 -5.57199 translate
1 -0.59941 scale
newpath
0 0 moveto
(C) true charpath
0.8 0.8 2.4 setrgbcolor
fill
1 -1.66831 scale
0 5.57199 translate
7.65 0 translate
0 -0.1 translate
1 -0.157094 scale
newpath
0 0 moveto
(A) true charpath
2.4 0.8 0.8 setrgbcolor
fill
1 -6.36561 scale
0 0.1 translate
0 -2.12296 translate
1 -0.220997 scale
newpath
0 0 moveto
(G) true charpath
1 0.94 0.8 setrgbcolor
fill
1 -4.52495 scale
0 2.12296 translate
0 0.1 translate
1 1.85784 scale
newpath
0 0 moveto
(T) true charpath
0 0.5 0 setrgbcolor
fill
1 0.538258 scale
0 -0.1 translate
0 -4.64875 translate
1 -0.415672 scale
newpath
0 0 moveto
(C) true charpath
0.8 0.8 2.4 setrgbcolor
fill
1 -2.40574 scale
0 4.64875 translate
7.65 0 translate
0 0.1 translate
1 0.0801335 scale
newpath
0 0 moveto
(A) true charpath
8 0 0 setrgbcolor
fill
1 12.4792 scale
0 -0.1 translate
7.65 0 translate
0 -0.1 translate
1 -0.0994763 scale
newpath
0 0 moveto
(T) true charpath
0.8 0.9 0.8 setrgbcolor
fill
1 -10.0526 scale
0 0.1 translate
0 -1.66959 translate
1 -0.156645 scale
newpath
0 0 moveto
(A) true charpath
2.4 0.8 0.8 setrgbcolor
fill
1 -6.38385 scale
0 1.66959 translate
0 -3.68902 translate
1 -0.170912 scale
newpath
0 0 moveto
(C) true charpath
0.8 0.8 2.4 setrgbcolor
fill
1 -5.85096 scale
0 3.68902 translate
0 0.1 translate
1 1.57604 scale
newpath
0 0 moveto
(G) true charpath
1 0.7 0 setrgbcolor
fill
1 0.6345 scale
0 -0.1 translate
7.65 0 translate
0 -0.1 translate
1 -0.092885 scale
newpath
0 0 moveto
(C) true charpath
0.8 0.8 2.4 setrgbcolor
fill
1 -10.766 scale
0 0.1 translate
0 0.1 translate
1 0.912749 scale
newpath
0 0 moveto
(T) true charpath
0 0.5 0 setrgbcolor
fill
1 1.09559 scale
0 -0.1 translate
7.65 0 translate
0 -0.1 translate
1 -0.04004 scale
newpath
0 0 moveto
(T) true charpath
0.8 0.9 0.8 setrgbcolor
fill
1 -24.975 scale
0 0.1 translate
0 -1.20191 translate
1 -0.0584492 scale
newpath
0 0 moveto
(C) true charpath
0.8 0.8 2.4 setrgbcolor
fill
1 -17.1089 scale
0 1.20191 translate
0 0.1 translate
1 0.812865 scale
newpath
0 0 moveto
(A) true charpath
8 0 0 setrgbcolor
fill
1 1.23022 scale
0 -0.1 translate
7.65 0 translate
0 -0.1 translate
1 -0.10256 scale
newpath
0 0 moveto
(G) true charpath
1 0.94 0.8 setrgbcolor
fill
1 -9.75043 scale
0 0.1 translate
0 -1.69385 translate
1 -0.165729 scale
newpath
0 0 moveto
(A) true charpath
2.4 0.8 0.8 setrgbcolor
fill
1 -6.03394 scale
0 1.69385 translate
0 0.1 translate
1 1.34653 scale
newpath
0 0 moveto
(T) true charpath
0 0.5 0 setrgbcolor
fill
1 0.742649 scale
0 -0.1 translate
7.65 0 translate
0 -0.1 translate
1 -0.181781 scale
newpath
0 0 moveto
(G) true charpath
1 0.94 0.8 setrgbcolor
fill
1 -5.50111 scale
0 0.1 translate
0 -2.31722 translate
1 -0.292177 scale
newpath
0 0 moveto
(A) true charpath
2.4 0.8 0.8 setrgbcolor
fill
1 -3.42258 scale
0 2.31722 translate
0 0.1 translate
1 1.92502 scale
newpath
0 0 moveto
(T) true charpath
0 0.5 0 setrgbcolor
fill
1 0.519475 scale
0 -0.1 translate
0 -5.40309 translate
1 -0.412634 scale
newpath
0 0 moveto
(C) true charpath
0.8 0.8 2.4 setrgbcolor
fill
1 -2.42345 scale
0 5.40309 translate
7.65 0 translate
0 0.1 translate
1 0.0400689 scale
newpath
0 0 moveto
(G) true charpath
1 0.7 0 setrgbcolor
fill
1 24.957 scale
0 -0.1 translate
0 -0.1 translate
1 -0.00462634 scale
newpath
0 0 moveto
(T) true charpath
0.8 0.9 0.8 setrgbcolor
fill
1 -216.153 scale
0 0.1 translate
0 1.20214 translate
1 0.699299 scale
newpath
0 0 moveto
(A) true charpath
8 0 0 setrgbcolor
fill
1 1.43 scale
0 -1.20214 translate
0 -0.92326 translate
1 -0.0642057 scale
newpath
0 0 moveto
(C) true charpath
0.8 0.8 2.4 setrgbcolor
fill
1 -15.575 scale
0 0.92326 translate
7.65 0 translate
0 -0.1 translate
1 -0.12231 scale
newpath
0 0 moveto
(G) true charpath
1 0.94 0.8 setrgbcolor
fill
1 -8.17594 scale
0 0.1 translate
0 0.1 translate
1 1.91494 scale
newpath
0 0 moveto
(A) true charpath
8 0 0 setrgbcolor
fill
1 0.52221 scale
0 -0.1 translate
0 -1.84926 translate
1 -0.38501 scale
newpath
0 0 moveto
(T) true charpath
0.8 0.9 0.8 setrgbcolor
fill
1 -2.59734 scale
0 1.84926 translate
0 -5.6656 translate
1 -0.396836 scale
newpath
0 0 moveto
(C) true charpath
0.8 0.8 2.4 setrgbcolor
fill
1 -2.51993 scale
0 5.6656 translate
7.65 0 translate
0 -0.1 translate
1 -0.21269 scale
newpath
0 0 moveto
(G) true charpath
1 0.94 0.8 setrgbcolor
fill
1 -4.70167 scale
0 0.1 translate
0 0.1 translate
1 2.08297 scale
newpath
0 0 moveto
(T) true charpath
0 0.5 0 setrgbcolor
fill
1 0.480083 scale
0 -0.1 translate
0 -2.56043 translate
1 -0.472235 scale
newpath
0 0 moveto
(C) true charpath
0.8 0.8 2.4 setrgbcolor
fill
1 -2.11759 scale
0 2.56043 translate
0 -7.0631 translate
1 -0.575552 scale
newpath
0 0 moveto
(A) true charpath
2.4 0.8 0.8 setrgbcolor
fill
1 -1.73746 scale
0 7.0631 translate
7.65 0 translate
0 -0.1 translate
1 -0.04004 scale
newpath
0 0 moveto
(T) true charpath
0.8 0.9 0.8 setrgbcolor
fill
1 -24.975 scale
0 0.1 translate
0 -1.20191 translate
1 -0.0584492 scale
newpath
0 0 moveto
(C) true charpath
0.8 0.8 2.4 setrgbcolor
fill
1 -17.1089 scale
0 1.20191 translate
0 0.1 translate
1 0.812865 scale
newpath
0 0 moveto
(A) true charpath
8 0 0 setrgbcolor
fill
1 1.23022 scale
0 -0.1 translate
7.65 0 translate
0 -0.1 translate
1 -0.10256 scale
newpath
0 0 moveto
(G) true charpath
1 0.94 0.8 setrgbcolor
fill
1 -9.75043 scale
0 0.1 translate
0 -1.69385 translate
1 -0.165729 scale
newpath
0 0 moveto
(A) true charpath
2.4 0.8 0.8 setrgbcolor
fill
1 -6.03394 scale
0 1.69385 translate
0 0.1 translate
1 1.34653 scale
newpath
0 0 moveto
(T) true charpath
0 0.5 0 setrgbcolor
fill
1 0.742649 scale
0 -0.1 translate
7.65 0 translate
0 -0.1 translate
1 -0.181781 scale
newpath
0 0 moveto
(G) true charpath
1 0.94 0.8 setrgbcolor
fill
1 -5.50111 scale
0 0.1 translate
0 -2.31722 translate
1 -0.292177 scale
newpath
0 0 moveto
(A) true charpath
2.4 0.8 0.8 setrgbcolor
fill
1 -3.42258 scale
0 2.31722 translate
0 0.1 translate
1 1.92502 scale
newpath
0 0 moveto
(T) true charpath
0 0.5 0 setrgbcolor
fill
1 0.519475 scale
0 -0.1 translate
0 -5.40309 translate
1 -0.412634 scale
newpath
0 0 moveto
(C) true charpath
0.8 0.8 2.4 setrgbcolor
fill
1 -2.42345 scale
0 5.40309 translate
7.65 0 translate
0 0.1 translate
1 2.26289 scale
newpath
0 0 moveto
(G) true charpath
1 0.7 0 setrgbcolor
fill
1 0.441914 scale
0 -0.1 translate
0 -0.1 translate
1 -0.462165 scale
newpath
0 0 moveto
(A) true charpath
2.4 0.8 0.8 setrgbcolor
fill
1 -2.16373 scale
0 0.1 translate
0 -4.52343 translate
1 -0.618549 scale
newpath
0 0 moveto
(C) true charpath
0.8 0.8 2.4 setrgbcolor
fill
1 -1.61669 scale
0 4.52343 translate
0 -10.1774 translate
1 -0.694039 scale
newpath
0 0 moveto
(T) true charpath
0.8 0.9 0.8 setrgbcolor
fill
1 -1.44084 scale
0 10.1774 translate
7.65 0 translate
0 -0.1 translate
1 -0.0880146 scale
newpath
0 0 moveto
(C) true charpath
0.8 0.8 2.4 setrgbcolor
fill
1 -11.3617 scale
0 0.1 translate
0 -1.57941 translate
1 -0.250759 scale
newpath
0 0 moveto
(A) true charpath
2.4 0.8 0.8 setrgbcolor
fill
1 -3.98789 scale
0 1.57941 translate
0 0.1 translate
1 1.77434 scale
newpath
0 0 moveto
(T) true charpath
0 0.5 0 setrgbcolor
fill
1 0.56359 scale
0 -0.1 translate
0 -4.33938 translate
1 -0.343177 scale
newpath
0 0 moveto
(G) true charpath
1 0.94 0.8 setrgbcolor
fill
1 -2.91395 scale
0 4.33938 translate
7.65 0 translate
0 0.1 translate
1 2.20779 scale
newpath
0 0 moveto
(T) true charpath
0 0.5 0 setrgbcolor
fill
1 0.452942 scale
0 -0.1 translate
0 -0.1 translate
1 -0.4355 scale
newpath
0 0 moveto
(G) true charpath
1 0.94 0.8 setrgbcolor
fill
1 -2.29621 scale
0 0.1 translate
0 -4.31362 translate
1 -0.467228 scale
newpath
0 0 moveto
(A) true charpath
2.4 0.8 0.8 setrgbcolor
fill
1 -2.14028 scale
0 4.31362 translate
0 -8.7769 translate
1 -0.651623 scale
newpath
0 0 moveto
(C) true charpath
0.8 0.8 2.4 setrgbcolor
fill
1 -1.53463 scale
0 8.7769 translate
7.65 0 translate
0 0.1 translate
1 0.0875499 scale
newpath
0 0 moveto
(G) true charpath
1 0.7 0 setrgbcolor
fill
1 11.4221 scale
0 -0.1 translate
0 1.57575 translate
1 0.212115 scale
newpath
0 0 moveto
(A) true charpath
8 0 0 setrgbcolor
fill
1 4.71443 scale
0 -1.57575 translate
7.65 0 translate
0 0.1 translate
1 0.401721 scale
newpath
0 0 moveto
(T) true charpath
0 0.5 0 setrgbcolor
fill
1 2.48929 scale
0 -0.1 translate
0 -0.1 translate
1 -0.018583 scale
newpath
0 0 moveto
(A) true charpath
2.4 0.8 0.8 setrgbcolor
fill
1 -53.8126 scale
0 0.1 translate
7.65 0 translate
0 -0.1 translate
1 -0.0332231 scale
newpath
0 0 moveto
(A) true charpath
2.4 0.8 0.8 setrgbcolor
fill
1 -30.0996 scale
0 0.1 translate
0 -1.14828 translate
1 -0.12691 scale
newpath
0 0 moveto
(C) true charpath
0.8 0.8 2.4 setrgbcolor
fill
1 -7.8796 scale
0 1.14828 translate
0 0.1 translate
1 1.16735 scale
newpath
0 0 moveto
(T) true charpath
0 0.5 0 setrgbcolor
fill
1 0.856638 scale
0 -0.1 translate
7.65 0 translate
0 -0.1 translate
1 -0.04004 scale
newpath
0 0 moveto
(T) true charpath
0.8 0.9 0.8 setrgbcolor
fill
1 -24.975 scale
0 0.1 translate
0 -1.20191 translate
1 -0.0584492 scale
newpath
0 0 moveto
(C) true charpath
0.8 0.8 2.4 setrgbcolor
fill
1 -17.1089 scale
0 1.20191 translate
0 0.1 translate
1 0.812865 scale
newpath
0 0 moveto
(A) true charpath
8 0 0 setrgbcolor
fill
1 1.23022 scale
0 -0.1 translate
7.65 0 translate
0 -0.1 translate
1 -0.10256 scale
newpath
0 0 moveto
(G) true charpath
1 0.94 0.8 setrgbcolor
fill
1 -9.75043 scale
0 0.1 translate
0 -1.69385 translate
1 -0.165729 scale
newpath
0 0 moveto
(A) true charpath
2.4 0.8 0.8 setrgbcolor
fill
1 -6.03394 scale
0 1.69385 translate
0 0.1 translate
1 1.34653 scale
newpath
0 0 moveto
(T) true charpath
0 0.5 0 setrgbcolor
fill
1 0.742649 scale
0 -0.1 translate
7.65 0 translate
0 -0.1 translate
1 -0.181781 scale
newpath
0 0 moveto
(G) true charpath
1 0.94 0.8 setrgbcolor
fill
1 -5.50111 scale
0 0.1 translate
0 -2.31722 translate
1 -0.292177 scale
newpath
0 0 moveto
(A) true charpath
2.4 0.8 0.8 setrgbcolor
fill
1 -3.42258 scale
0 2.31722 translate
0 0.1 translate
1 1.92502 scale
newpath
0 0 moveto
(T) true charpath
0 0.5 0 setrgbcolor
fill
1 0.519475 scale
0 -0.1 translate
0 -5.40309 translate
1 -0.412634 scale
newpath
0 0 moveto
(C) true charpath
0.8 0.8 2.4 setrgbcolor
fill
1 -2.42345 scale
0 5.40309 translate
7.65 0 translate
0 -0.1 translate
1 -0.2859 scale
newpath
0 0 moveto
(A) true charpath
2.4 0.8 0.8 setrgbcolor
fill
1 -3.49772 scale
0 0.1 translate
0 0.1 translate
1 2.11328 scale
newpath
0 0 moveto
(G) true charpath
1 0.7 0 setrgbcolor
fill
1 0.473199 scale
0 -0.1 translate
0 -3.13648 translate
1 -0.450172 scale
newpath
0 0 moveto
(T) true charpath
0.8 0.9 0.8 setrgbcolor
fill
1 -2.22137 scale
0 3.13648 translate
0 -7.46555 translate
1 -0.549067 scale
newpath
0 0 moveto
(C) true charpath
0.8 0.8 2.4 setrgbcolor
fill
1 -1.82127 scale
0 7.46555 translate
7.65 0 translate
0 0.1 translate
1 0.306745 scale
newpath
0 0 moveto
(C) true charpath
0 0 8 setrgbcolor
fill
1 3.26004 scale
0 -0.1 translate
0 3.3005 translate
1 0.733187 scale
newpath
0 0 moveto
(A) true charpath
8 0 0 setrgbcolor
fill
1 1.36391 scale
0 -3.3005 translate
0 -0.1 translate
1 -0.0856266 scale
newpath
0 0 moveto
(G) true charpath
1 0.94 0.8 setrgbcolor
fill
1 -11.6786 scale
0 0.1 translate
0 -1.56062 translate
1 -0.0901746 scale
newpath
0 0 moveto
(T) true charpath
0.8 0.9 0.8 setrgbcolor
fill
1 -11.0896 scale
0 1.56062 translate
7.65 0 translate
0 0.1 translate
1 1.73457 scale
newpath
0 0 moveto
(A) true charpath
8 0 0 setrgbcolor
fill
1 0.576513 scale
0 -0.1 translate
0 -0.1 translate
1 -0.312605 scale
newpath
0 0 moveto
(T) true charpath
0.8 0.9 0.8 setrgbcolor
fill
1 -3.19893 scale
0 0.1 translate
0 -3.34661 translate
1 -0.470113 scale
newpath
0 0 moveto
(G) true charpath
1 0.94 0.8 setrgbcolor
fill
1 -2.12715 scale
0 3.34661 translate
7.65 0 translate
0 0.1 translate
1 0.95669 scale
newpath
0 0 moveto
(T) true charpath
0 0.5 0 setrgbcolor
fill
1 1.04527 scale
0 -0.1 translate
0 -0.1 translate
1 -0.165342 scale
newpath
0 0 moveto
(G) true charpath
1 0.94 0.8 setrgbcolor
fill
1 -6.04806 scale
0 0.1 translate
7.65 0 translate
0 -0.1 translate
1 -0.005739 scale
newpath
0 0 moveto
(C) true charpath
0.8 0.8 2.4 setrgbcolor
fill
1 -174.246 scale
0 0.1 translate
0 0.1 translate
1 0.666484 scale
newpath
0 0 moveto
(T) true charpath
0 0.5 0 setrgbcolor
fill
1 1.50041 scale
0 -0.1 translate
7.65 0 translate
0 -0.1 translate
1 -0.0822288 scale
newpath
0 0 moveto
(C) true charpath
0.8 0.8 2.4 setrgbcolor
fill
1 -12.1612 scale
0 0.1 translate
0 -1.53388 translate
1 -0.0865687 scale
newpath
0 0 moveto
(G) true charpath
1 0.94 0.8 setrgbcolor
fill
1 -11.5515 scale
0 1.53388 translate
0 0.1 translate
1 1.12157 scale
newpath
0 0 moveto
(T) true charpath
0 0.5 0 setrgbcolor
fill
1 0.891608 scale
0 -0.1 translate
7.65 0 translate
0 -0.1 translate
1 -0.0465598 scale
newpath
0 0 moveto
(C) true charpath
0.8 0.8 2.4 setrgbcolor
fill
1 -21.4778 scale
0 0.1 translate
0 -1.25322 translate
1 -0.0963836 scale
newpath
0 0 moveto
(G) true charpath
1 0.94 0.8 setrgbcolor
fill
1 -10.3752 scale
0 1.25322 translate
0 0.1 translate
1 1.47321 scale
newpath
0 0 moveto
(A) true charpath
8 0 0 setrgbcolor
fill
1 0.67879 scale
0 -0.1 translate
0 -2.79847 translate
1 -0.209952 scale
newpath
0 0 moveto
(T) true charpath
0.8 0.9 0.8 setrgbcolor
fill
1 -4.76298 scale
0 2.79847 translate
7.65 0 translate
0 -0.1 translate
1 -0.0678053 scale
newpath
0 0 moveto
(G) true charpath
1 0.94 0.8 setrgbcolor
fill
1 -14.7481 scale
0 0.1 translate
0 0.1 translate
1 1.12028 scale
newpath
0 0 moveto
(T) true charpath
0 0.5 0 setrgbcolor
fill
1 0.892636 scale
0 -0.1 translate
0 -1.42039 translate
1 -0.186259 scale
newpath
0 0 moveto
(C) true charpath
0.8 0.8 2.4 setrgbcolor
fill
1 -5.36886 scale
0 1.42039 translate
7.65 0 translate
0 0.1 translate
1 2.18484 scale
newpath
0 0 moveto
(A) true charpath
8 0 0 setrgbcolor
fill
1 0.4577 scale
0 -0.1 translate
0 -0.1 translate
1 -0.467529 scale
newpath
0 0 moveto
(T) true charpath
0.8 0.9 0.8 setrgbcolor
fill
1 -2.1389 scale
0 0.1 translate
0 -4.56564 translate
1 -0.468471 scale
newpath
0 0 moveto
(G) true charpath
1 0.94 0.8 setrgbcolor
fill
1 -2.1346 scale
0 4.56564 translate
0 -9.0387 translate
1 -0.507691 scale
newpath
0 0 moveto
(C) true charpath
0.8 0.8 2.4 setrgbcolor
fill
1 -1.9697 scale
0 9.0387 translate
7.65 0 translate
0 0.1 translate
1 0.0524029 scale
newpath
0 0 moveto
(G) true charpath
1 0.7 0 setrgbcolor
fill
1 19.0829 scale
0 -0.1 translate
0 1.29919 translate
1 0.128765 scale
newpath
0 0 moveto
(C) true charpath
0 0 8 setrgbcolor
fill
1 7.76606 scale
0 -1.29919 translate
0 3.09925 translate
1 0.255825 scale
newpath
0 0 moveto
(A) true charpath
8 0 0 setrgbcolor
fill
1 3.90892 scale
0 -3.09925 translate
0 -0.1 translate
1 -0.101936 scale
newpath
0 0 moveto
(T) true charpath
0.8 0.9 0.8 setrgbcolor
fill
1 -9.81005 scale
0 0.1 translate
7.65 0 translate
0 0.1 translate
1 0.0666314 scale
newpath
0 0 moveto
(A) true charpath
8 0 0 setrgbcolor
fill
1 15.0079 scale
0 -0.1 translate
0 -0.1 translate
1 -0.108974 scale
newpath
0 0 moveto
(C) true charpath
0.8 0.8 2.4 setrgbcolor
fill
1 -9.17653 scale
0 0.1 translate
0 1.41115 translate
1 1.07162 scale
newpath
0 0 moveto
(G) true charpath
1 0.7 0 setrgbcolor
fill
1 0.933169 scale
0 -1.41115 translate
0 -1.74432 translate
1 -0.174375 scale
newpath
0 0 moveto
(T) true charpath
0.8 0.9 0.8 setrgbcolor
fill
1 -5.73478 scale
0 1.74432 translate
7.65 0 translate
0 -0.1 translate
1 -0.0363829 scale
newpath
0 0 moveto
(A) true charpath
2.4 0.8 0.8 setrgbcolor
fill
1 -27.4855 scale
0 0.1 translate
0 -1.17314 translate
1 -0.0637954 scale
newpath
0 0 moveto
(C) true charpath
0.8 0.8 2.4 setrgbcolor
fill
1 -15.6751 scale
0 1.17314 translate
0 0.1 translate
1 0.805944 scale
newpath
0 0 moveto
(T) true charpath
0 0.5 0 setrgbcolor
fill
1 1.24078 scale
0 -0.1 translate
7.65 0 translate
7.65 0 translate
-351.9 -23.1593 translate
newpath
-3.825 -1.9125 moveto
359.55 0 rlineto
0 45.9 rlineto
-359.55 0 rlineto
0 -45.9 rlineto
closepath
0 0 0 setrgbcolor
stroke
-275.4 0 translate
0 18.1779 translate
/Helvetica findfont
5.61816 scalefont
setfont
newpath
0 0 moveto
(Motif Name:) true charpath
0 0 0 setrgbcolor
fill
70.227 0 translate
/Helvetica-Bold findfont
5.61816 scalefont
setfont
newpath
0 0 moveto
(CM002885.2_54606305-54607976(+)_1|1|1x0) true charpath
0 0 0 setrgbcolor
fill
-70.227 0 translate
0 -68.25 translate
0 29.125 translate
/Helvetica findfont
8.262 scalefont
setfont
newpath
0 0 moveto
(Gene:) true charpath
0 0 0 setrgbcolor
fill
42.1362 0 translate
/Helvetica-Bold findfont
8.262 scalefont
setfont
newpath
0 0 moveto
(CM002885.2_54606305-54607976(+)_1) true charpath
0 0 0 setrgbcolor
fill
-42.1362 0 translate
-30.6 -29.125 translate
306 0 translate
2.10375 0 translate
/Helvetica findfont
5.508 scalefont
setfont
newpath
0 0 moveto
(1) true charpath
0 0 0 setrgbcolor
fill
7.65 0 translate
newpath
0 0 moveto
(2) true charpath
0 0 0 setrgbcolor
fill
7.65 0 translate
newpath
0 0 moveto
(3) true charpath
0 0 0 setrgbcolor
fill
7.65 0 translate
newpath
0 0 moveto
(4) true charpath
0 0 0 setrgbcolor
fill
7.65 0 translate
newpath
0 0 moveto
(5) true charpath
0 0 0 setrgbcolor
fill
7.65 0 translate
newpath
0 0 moveto
(6) true charpath
0 0 0 setrgbcolor
fill
7.65 0 translate
newpath
0 0 moveto
(7) true charpath
0 0 0 setrgbcolor
fill
7.65 0 translate
-55.6537 0 translate
0 3.93429 translate
0 19.225 translate
/Helvetica findfont
5.508 scalefont
setfont
61.2 -1.57371 translate
newpath
0 0 moveto
(0) true charpath
0 0 0 setrgbcolor
fill
0 19.125 translate
newpath
0 0 moveto
(+0.57) true charpath
0 0 0 setrgbcolor
fill
0 -38.25 translate
newpath
0 0 moveto
(-2.99) true charpath
0 0 0 setrgbcolor
fill
-61.2 19.125 translate
0 1.57371 translate
/Helvetica-Bold findfont
11.016 scalefont
setfont
0 0.1 translate
1 2.32046 scale
newpath
0 0 moveto
(G) true charpath
1 0.7 0 setrgbcolor
fill
1 0.43095 scale
0 -0.1 translate
0 -0.1 translate
1 -0.514561 scale
newpath
0 0 moveto
(A) true charpath
2.4 0.8 0.8 setrgbcolor
fill
1 -1.94341 scale
0 0.1 translate
0 -4.93571 translate
1 -0.777796 scale
newpath
0 0 moveto
(T) true charpath
0.8 0.9 0.8 setrgbcolor
fill
1 -1.28568 scale
0 4.93571 translate
0 -11.8427 translate
1 -0.818798 scale
newpath
0 0 moveto
(C) true charpath
0.8 0.8 2.4 setrgbcolor
fill
1 -1.2213 scale
0 11.8427 translate
7.65 0 translate
0 0.1 translate
1 0.278349 scale
newpath
0 0 moveto
(A) true charpath
8 0 0 setrgbcolor
fill
1 3.59262 scale
0 -0.1 translate
0 3.07706 translate
1 1.38446 scale
newpath
0 0 moveto
(T) true charpath
0 0.5 0 setrgbcolor
fill
1 0.722303 scale
0 -3.07706 translate
0 -0.1 translate
1 -0.328842 scale
newpath
0 0 moveto
(G) true charpath
1 0.94 0.8 setrgbcolor
fill
1 -3.04097 scale
0 0.1 translate
0 -3.47438 translate
1 -0.377219 scale
newpath
0 0 moveto
(C) true charpath
0.8 0.8 2.4 setrgbcolor
fill
1 -2.65098 scale
0 3.47438 translate
7.65 0 translate
0 0.1 translate
1 2.33056 scale
newpath
0 0 moveto
(A) true charpath
8 0 0 setrgbcolor
fill
1 0.429082 scale
0 -0.1 translate
0 -0.1 translate
1 -0.593116 scale
newpath
0 0 moveto
(T) true charpath
0.8 0.9 0.8 setrgbcolor
fill
1 -1.68601 scale
0 0.1 translate
0 -5.55383 translate
1 -0.720316 scale
newpath
0 0 moveto
(C) true charpath
0.8 0.8 2.4 setrgbcolor
fill
1 -1.38828 scale
0 5.55383 translate
0 -12.0085 translate
1 -0.817124 scale
newpath
0 0 moveto
(G) true charpath
1 0.94 0.8 setrgbcolor
fill
1 -1.2238 scale
0 12.0085 translate
7.65 0 translate
0 0.1 translate
1 0.865735 scale
newpath
0 0 moveto
(A) true charpath
8 0 0 setrgbcolor
fill
1 1.15509 scale
0 -0.1 translate
0 -0.1 translate
1 -0.176686 scale
newpath
0 0 moveto
(T) true charpath
0.8 0.9 0.8 setrgbcolor
fill
1 -5.65977 scale
0 0.1 translate
7.65 0 translate
0 0.1 translate
1 2.30036 scale
newpath
0 0 moveto
(A) true charpath
8 0 0 setrgbcolor
fill
1 0.434714 scale
0 -0.1 translate
0 -0.1 translate
1 -0.612515 scale
newpath
0 0 moveto
(C) true charpath
0.8 0.8 2.4 setrgbcolor
fill
1 -1.63261 scale
0 0.1 translate
0 -5.70648 translate
1 -0.619429 scale
newpath
0 0 moveto
(G) true charpath
1 0.94 0.8 setrgbcolor
fill
1 -1.61439 scale
0 5.70648 translate
0 -11.3674 translate
1 -0.683331 scale
newpath
0 0 moveto
(T) true charpath
0.8 0.9 0.8 setrgbcolor
fill
1 -1.46342 scale
0 11.3674 translate
7.65 0 translate
0 0.1 translate
1 2.29112 scale
newpath
0 0 moveto
(T) true charpath
0 0.5 0 setrgbcolor
fill
1 0.436467 scale
0 -0.1 translate
0 -0.1 translate
1 -0.485988 scale
newpath
0 0 moveto
(G) true charpath
1 0.94 0.8 setrgbcolor
fill
1 -2.05767 scale
0 0.1 translate
0 -4.71089 translate
1 -0.627588 scale
newpath
0 0 moveto
(C) true charpath
0.8 0.8 2.4 setrgbcolor
fill
1 -1.5934 scale
0 4.71089 translate
0 -10.436 translate
1 -0.826982 scale
newpath
0 0 moveto
(A) true charpath
2.4 0.8 0.8 setrgbcolor
fill
1 -1.20922 scale
0 10.436 translate
7.65 0 translate
7.65 0 translate
-53.55 -23.1593 translate
newpath
-3.825 -1.9125 moveto
61.2 0 rlineto
0 45.9 rlineto
-61.2 0 rlineto
0 -45.9 rlineto
closepath
0 0 0 setrgbcolor
stroke
-275.4 0 translate
0 18.1779 translate
/Helvetica findfont
5.61816 scalefont
setfont
newpath
0 0 moveto
(Motif Name:) true charpath
0 0 0 setrgbcolor
fill
70.227 0 translate
/Helvetica-Bold findfont
5.61816 scalefont
setfont
newpath
0 0 moveto
(CM002885.2_54606305-54607976(+)_1|2|1x0) true charpath
0 0 0 setrgbcolor
fill
-70.227 0 translate
0 -68.25 translate
0 29.125 translate
/Helvetica findfont
8.262 scalefont
setfont
newpath
0 0 moveto
(Gene:) true charpath
0 0 0 setrgbcolor
fill
42.1362 0 translate
/Helvetica-Bold findfont
8.262 scalefont
setfont
newpath
0 0 moveto
(CM002885.2_54612902-54613379(+)_1) true charpath
0 0 0 setrgbcolor
fill
-42.1362 0 translate
-30.6 -29.125 translate
306 0 translate
2.10375 0 translate
/Helvetica findfont
5.508 scalefont
setfont
newpath
0 0 moveto
(1) true charpath
0 0 0 setrgbcolor
fill
7.65 0 translate
newpath
0 0 moveto
(2) true charpath
0 0 0 setrgbcolor
fill
7.65 0 translate
newpath
0 0 moveto
(3) true charpath
0 0 0 setrgbcolor
fill
7.65 0 translate
newpath
0 0 moveto
(4) true charpath
0 0 0 setrgbcolor
fill
7.65 0 translate
-32.7037 0 translate
0 3.93429 translate
0 19.225 translate
/Helvetica findfont
5.508 scalefont
setfont
38.25 -1.57371 translate
newpath
0 0 moveto
(0) true charpath
0 0 0 setrgbcolor
fill
0 19.125 translate
newpath
0 0 moveto
(+0.55) true charpath
0 0 0 setrgbcolor
fill
0 -38.25 translate
newpath
0 0 moveto
(-2.67) true charpath
0 0 0 setrgbcolor
fill
-38.25 19.125 translate
0 1.57371 translate
/Helvetica-Bold findfont
11.016 scalefont
setfont
0 0.1 translate
1 0.092946 scale
newpath
0 0 moveto
(A) true charpath
8 0 0 setrgbcolor
fill
1 10.7589 scale
0 -0.1 translate
0 1.61821 translate
1 0.929914 scale
newpath
0 0 moveto
(T) true charpath
0 0.5 0 setrgbcolor
fill
1 1.07537 scale
0 -1.61821 translate
0 -0.1 translate
1 -0.336528 scale
newpath
0 0 moveto
(C) true charpath
0.8 0.8 2.4 setrgbcolor
fill
1 -2.97152 scale
0 0.1 translate
7.65 0 translate
0 0.1 translate
1 2.33056 scale
newpath
0 0 moveto
(A) true charpath
8 0 0 setrgbcolor
fill
1 0.429082 scale
0 -0.1 translate
0 -0.1 translate
1 -0.52022 scale
newpath
0 0 moveto
(G) true charpath
1 0.94 0.8 setrgbcolor
fill
1 -1.92226 scale
0 0.1 translate
0 -4.98025 translate
1 -0.667897 scale
newpath
0 0 moveto
(T) true charpath
0.8 0.9 0.8 setrgbcolor
fill
1 -1.49724 scale
0 4.98025 translate
0 -11.0225 translate
1 -0.942438 scale
newpath
0 0 moveto
(C) true charpath
0.8 0.8 2.4 setrgbcolor
fill
1 -1.06108 scale
0 11.0225 translate
7.65 0 translate
0 0.1 translate
1 0.269578 scale
newpath
0 0 moveto
(C) true charpath
0 0 8 setrgbcolor
fill
1 3.7095 scale
0 -0.1 translate
0 3.00805 translate
1 1.15703 scale
newpath
0 0 moveto
(T) true charpath
0 0.5 0 setrgbcolor
fill
1 0.864284 scale
0 -3.00805 translate
0 -0.1 translate
1 -0.1922 scale
newpath
0 0 moveto
(G) true charpath
1 0.94 0.8 setrgbcolor
fill
1 -5.20292 scale
0 0.1 translate
0 -2.3992 translate
1 -0.287992 scale
newpath
0 0 moveto
(A) true charpath
2.4 0.8 0.8 setrgbcolor
fill
1 -3.47232 scale
0 2.3992 translate
7.65 0 translate
7.65 0 translate
-30.6 -23.1593 translate
newpath
-3.825 -1.9125 moveto
38.25 0 rlineto
0 45.9 rlineto
-38.25 0 rlineto
0 -45.9 rlineto
closepath
0 0 0 setrgbcolor
stroke
-275.4 0 translate
0 18.1779 translate
/Helvetica findfont
5.61816 scalefont
setfont
newpath
0 0 moveto
(Motif Name:) true charpath
0 0 0 setrgbcolor
fill
70.227 0 translate
/Helvetica-Bold findfont
5.61816 scalefont
setfont
newpath
0 0 moveto
(CM002885.2_54612902-54613379(+)_1|1|1x0) true charpath
0 0 0 setrgbcolor
fill
-70.227 0 translate
0 -68.25 translate
0 29.125 translate
/Helvetica findfont
8.262 scalefont
setfont
newpath
0 0 moveto
(Gene:) true charpath
0 0 0 setrgbcolor
fill
42.1362 0 translate
/Helvetica-Bold findfont
8.262 scalefont
setfont
newpath
0 0 moveto
(CM002885.2_58594773-58595793(-)_1) true charpath
0 0 0 setrgbcolor
fill
-42.1362 0 translate
-30.6 -29.125 translate
306 0 translate
2.10375 0 translate
/Helvetica findfont
5.508 scalefont
setfont
newpath
0 0 moveto
(1) true charpath
0 0 0 setrgbcolor
fill
7.65 0 translate
newpath
0 0 moveto
(2) true charpath
0 0 0 setrgbcolor
fill
7.65 0 translate
newpath
0 0 moveto
(3) true charpath
0 0 0 setrgbcolor
fill
7.65 0 translate
newpath
0 0 moveto
(4) true charpath
0 0 0 setrgbcolor
fill
7.65 0 translate
newpath
0 0 moveto
(5) true charpath
0 0 0 setrgbcolor
fill
7.65 0 translate
newpath
0 0 moveto
(6) true charpath
0 0 0 setrgbcolor
fill
7.65 0 translate
newpath
0 0 moveto
(7) true charpath
0 0 0 setrgbcolor
fill
7.65 0 translate
newpath
0 0 moveto
(8) true charpath
0 0 0 setrgbcolor
fill
7.65 0 translate
newpath
0 0 moveto
(9) true charpath
0 0 0 setrgbcolor
fill
7.65 0 translate
newpath
0 0 moveto
(0) true charpath
0 0 0 setrgbcolor
fill
7.65 0 translate
newpath
0 0 moveto
(1) true charpath
0 0 0 setrgbcolor
fill
7.65 0 translate
newpath
0 0 moveto
(2) true charpath
0 0 0 setrgbcolor
fill
7.65 0 translate
newpath
0 0 moveto
(3) true charpath
0 0 0 setrgbcolor
fill
7.65 0 translate
newpath
0 0 moveto
(4) true charpath
0 0 0 setrgbcolor
fill
7.65 0 translate
newpath
0 0 moveto
(5) true charpath
0 0 0 setrgbcolor
fill
7.65 0 translate
newpath
0 0 moveto
(6) true charpath
0 0 0 setrgbcolor
fill
7.65 0 translate
newpath
0 0 moveto
(7) true charpath
0 0 0 setrgbcolor
fill
7.65 0 translate
newpath
0 0 moveto
(8) true charpath
0 0 0 setrgbcolor
fill
7.65 0 translate
newpath
0 0 moveto
(9) true charpath
0 0 0 setrgbcolor
fill
7.65 0 translate
newpath
0 0 moveto
(0) true charpath
0 0 0 setrgbcolor
fill
7.65 0 translate
newpath
0 0 moveto
(1) true charpath
0 0 0 setrgbcolor
fill
7.65 0 translate
newpath
0 0 moveto
(2) true charpath
0 0 0 setrgbcolor
fill
7.65 0 translate
newpath
0 0 moveto
(3) true charpath
0 0 0 setrgbcolor
fill
7.65 0 translate
newpath
0 0 moveto
(4) true charpath
0 0 0 setrgbcolor
fill
7.65 0 translate
newpath
0 0 moveto
(5) true charpath
0 0 0 setrgbcolor
fill
7.65 0 translate
newpath
0 0 moveto
(6) true charpath
0 0 0 setrgbcolor
fill
7.65 0 translate
newpath
0 0 moveto
(7) true charpath
0 0 0 setrgbcolor
fill
7.65 0 translate
newpath
0 0 moveto
(8) true charpath
0 0 0 setrgbcolor
fill
7.65 0 translate
newpath
0 0 moveto
(9) true charpath
0 0 0 setrgbcolor
fill
7.65 0 translate
newpath
0 0 moveto
(0) true charpath
0 0 0 setrgbcolor
fill
7.65 0 translate
newpath
0 0 moveto
(1) true charpath
0 0 0 setrgbcolor
fill
7.65 0 translate
newpath
0 0 moveto
(2) true charpath
0 0 0 setrgbcolor
fill
7.65 0 translate
newpath
0 0 moveto
(3) true charpath
0 0 0 setrgbcolor
fill
7.65 0 translate
newpath
0 0 moveto
(4) true charpath
0 0 0 setrgbcolor
fill
7.65 0 translate
-262.204 0 translate
0 3.93429 translate
0 19.225 translate
/Helvetica findfont
5.508 scalefont
setfont
267.75 -1.57371 translate
newpath
0 0 moveto
(0) true charpath
0 0 0 setrgbcolor
fill
0 19.125 translate
newpath
0 0 moveto
(+0.57) true charpath
0 0 0 setrgbcolor
fill
0 -38.25 translate
newpath
0 0 moveto
(-3.14) true charpath
0 0 0 setrgbcolor
fill
-267.75 19.125 translate
0 1.57371 translate
/Helvetica-Bold findfont
11.016 scalefont
setfont
0 -0.1 translate
1 -0.0633601 scale
newpath
0 0 moveto
(C) true charpath
0.8 0.8 2.4 setrgbcolor
fill
1 -15.7828 scale
0 0.1 translate
0 0.1 translate
1 0.88813 scale
newpath
0 0 moveto
(A) true charpath
8 0 0 setrgbcolor
fill
1 1.12596 scale
0 -0.1 translate
7.65 0 translate
0 0.1 translate
1 0.903777 scale
newpath
0 0 moveto
(T) true charpath
0 0.5 0 setrgbcolor
fill
1 1.10647 scale
0 -0.1 translate
0 -0.1 translate
1 -0.11962 scale
newpath
0 0 moveto
(C) true charpath
0.8 0.8 2.4 setrgbcolor
fill
1 -8.35983 scale
0 0.1 translate
7.65 0 translate
0 -0.1 translate
1 -0.0595743 scale
newpath
0 0 moveto
(A) true charpath
2.4 0.8 0.8 setrgbcolor
fill
1 -16.7858 scale
0 0.1 translate
0 0.1 translate
1 1.74074 scale
newpath
0 0 moveto
(T) true charpath
0 0.5 0 setrgbcolor
fill
1 0.574469 scale
0 -0.1 translate
0 -1.35562 translate
1 -0.238845 scale
newpath
0 0 moveto
(G) true charpath
1 0.94 0.8 setrgbcolor
fill
1 -4.18681 scale
0 1.35562 translate
0 -4.02185 translate
1 -0.299629 scale
newpath
0 0 moveto
(C) true charpath
0.8 0.8 2.4 setrgbcolor
fill
1 -3.33746 scale
0 4.02185 translate
7.65 0 translate
0 0.1 translate
1 0.227396 scale
newpath
0 0 moveto
(T) true charpath
0 0.5 0 setrgbcolor
fill
1 4.39761 scale
0 -0.1 translate
0 2.67614 translate
1 0.283237 scale
newpath
0 0 moveto
(G) true charpath
1 0.7 0 setrgbcolor
fill
1 3.53061 scale
0 -2.67614 translate
0 -0.1 translate
1 -0.0558777 scale
newpath
0 0 moveto
(C) true charpath
0.8 0.8 2.4 setrgbcolor
fill
1 -17.8962 scale
0 0.1 translate
7.65 0 translate
0 0.1 translate
1 1.64618 scale
newpath
0 0 moveto
(T) true charpath
0 0.5 0 setrgbcolor
fill
1 0.607467 scale
0 -0.1 translate
0 -0.1 translate
1 -0.338309 scale
newpath
0 0 moveto
(A) true charpath
2.4 0.8 0.8 setrgbcolor
fill
1 -2.95588 scale
0 0.1 translate
0 -3.54887 translate
1 -0.381967 scale
newpath
0 0 moveto
(G) true charpath
1 0.94 0.8 setrgbcolor
fill
1 -2.61802 scale
0 3.54887 translate
7.65 0 translate
0 0.1 translate
1 2.33056 scale
newpath
0 0 moveto
(G) true charpath
1 0.7 0 setrgbcolor
fill
1 0.429082 scale
0 -0.1 translate
0 -0.1 translate
1 -0.655057 scale
newpath
0 0 moveto
(C) true charpath
0.8 0.8 2.4 setrgbcolor
fill
1 -1.52659 scale
0 0.1 translate
0 -6.04122 translate
1 -0.705245 scale
newpath
0 0 moveto
(T) true charpath
0.8 0.9 0.8 setrgbcolor
fill
1 -1.41795 scale
0 6.04122 translate
0 -12.3773 translate
1 -0.770254 scale
newpath
0 0 moveto
(A) true charpath
2.4 0.8 0.8 setrgbcolor
fill
1 -1.29827 scale
0 12.3773 translate
7.65 0 translate
0 -0.1 translate
1 -0.0917662 scale
newpath
0 0 moveto
(C) true charpath
0.8 0.8 2.4 setrgbcolor
fill
1 -10.8973 scale
0 0.1 translate
0 -1.60893 translate
1 -0.12545 scale
newpath
0 0 moveto
(T) true charpath
0.8 0.9 0.8 setrgbcolor
fill
1 -7.97132 scale
0 1.60893 translate
0 0.1 translate
1 1.23232 scale
newpath
0 0 moveto
(A) true charpath
8 0 0 setrgbcolor
fill
1 0.811479 scale
0 -0.1 translate
7.65 0 translate
0 0.1 translate
1 2.03825 scale
newpath
0 0 moveto
(A) true charpath
8 0 0 setrgbcolor
fill
1 0.490617 scale
0 -0.1 translate
0 -0.1 translate
1 -0.30698 scale
newpath
0 0 moveto
(C) true charpath
0.8 0.8 2.4 setrgbcolor
fill
1 -3.25755 scale
0 0.1 translate
0 -3.30235 translate
1 -0.311749 scale
newpath
0 0 moveto
(T) true charpath
0.8 0.9 0.8 setrgbcolor
fill
1 -3.20771 scale
0 3.30235 translate
0 -6.54222 translate
1 -0.399467 scale
newpath
0 0 moveto
(G) true charpath
1 0.94 0.8 setrgbcolor
fill
1 -2.50334 scale
0 6.54222 translate
7.65 0 translate
0 -0.1 translate
1 -0.237424 scale
newpath
0 0 moveto
(C) true charpath
0.8 0.8 2.4 setrgbcolor
fill
1 -4.21187 scale
0 0.1 translate
0 -2.75505 translate
1 -0.270663 scale
newpath
0 0 moveto
(T) true charpath
0.8 0.9 0.8 setrgbcolor
fill
1 -3.69463 scale
0 2.75505 translate
0 0.1 translate
1 1.96526 scale
newpath
0 0 moveto
(A) true charpath
8 0 0 setrgbcolor
fill
1 0.508837 scale
0 -0.1 translate
0 -5.67164 translate
1 -0.375621 scale
newpath
0 0 moveto
(G) true charpath
1 0.94 0.8 setrgbcolor
fill
1 -2.66226 scale
0 5.67164 translate
7.65 0 translate
0 0.1 translate
1 0.0138369 scale
newpath
0 0 moveto
(G) true charpath
1 0.7 0 setrgbcolor
fill
1 72.2703 scale
0 -0.1 translate
0 0.995734 translate
1 0.106962 scale
newpath
0 0 moveto
(A) true charpath
8 0 0 setrgbcolor
fill
1 9.34908 scale
0 -0.995734 translate
7.65 0 translate
0 -0.1 translate
1 -0.0624679 scale
newpath
0 0 moveto
(A) true charpath
2.4 0.8 0.8 setrgbcolor
fill
1 -16.0082 scale
0 0.1 translate
0 -1.37839 translate
1 -0.22764 scale
newpath
0 0 moveto
(T) true charpath
0.8 0.9 0.8 setrgbcolor
fill
1 -4.3929 scale
0 1.37839 translate
0 0.1 translate
1 1.7382 scale
newpath
0 0 moveto
(G) true charpath
1 0.7 0 setrgbcolor
fill
1 0.575308 scale
0 -0.1 translate
0 -3.95645 translate
1 -0.303308 scale
newpath
0 0 moveto
(C) true charpath
0.8 0.8 2.4 setrgbcolor
fill
1 -3.29698 scale
0 3.95645 translate
7.65 0 translate
0 -0.1 translate
1 -0.0233359 scale
newpath
0 0 moveto
(T) true charpath
0.8 0.9 0.8 setrgbcolor
fill
1 -42.8525 scale
0 0.1 translate
0 -1.07048 translate
1 -0.0674587 scale
newpath
0 0 moveto
(G) true charpath
1 0.94 0.8 setrgbcolor
fill
1 -14.8239 scale
0 1.07048 translate
0 0.1 translate
1 1.13276 scale
newpath
0 0 moveto
(C) true charpath
0 0 8 setrgbcolor
fill
1 0.882798 scale
0 -0.1 translate
7.65 0 translate
0 -0.1 translate
1 -0.233939 scale
newpath
0 0 moveto
(A) true charpath
2.4 0.8 0.8 setrgbcolor
fill
1 -4.27462 scale
0 0.1 translate
0 0.1 translate
1 2.03336 scale
newpath
0 0 moveto
(G) true charpath
1 0.7 0 setrgbcolor
fill
1 0.491796 scale
0 -0.1 translate
0 -2.72762 translate
1 -0.389177 scale
newpath
0 0 moveto
(C) true charpath
0.8 0.8 2.4 setrgbcolor
fill
1 -2.56952 scale
0 2.72762 translate
0 -6.57675 translate
1 -0.404669 scale
newpath
0 0 moveto
(T) true charpath
0.8 0.9 0.8 setrgbcolor
fill
1 -2.47115 scale
0 6.57675 translate
7.65 0 translate
0 0.1 translate
1 2.22989 scale
newpath
0 0 moveto
(G) true charpath
1 0.7 0 setrgbcolor
fill
1 0.448454 scale
0 -0.1 translate
0 -0.1 translate
1 -0.448662 scale
newpath
0 0 moveto
(A) true charpath
2.4 0.8 0.8 setrgbcolor
fill
1 -2.22885 scale
0 0.1 translate
0 -4.41719 translate
1 -0.504334 scale
newpath
0 0 moveto
(T) true charpath
0.8 0.9 0.8 setrgbcolor
fill
1 -1.98281 scale
0 4.41719 translate
0 -9.17243 translate
1 -0.645631 scale
newpath
0 0 moveto
(C) true charpath
0.8 0.8 2.4 setrgbcolor
fill
1 -1.54887 scale
0 9.17243 translate
7.65 0 translate
0 0.1 translate
1 2.24411 scale
newpath
0 0 moveto
(A) true charpath
8 0 0 setrgbcolor
fill
1 0.445611 scale
0 -0.1 translate
0 -0.1 translate
1 -0.441631 scale
newpath
0 0 moveto
(T) true charpath
0.8 0.9 0.8 setrgbcolor
fill
1 -2.26433 scale
0 0.1 translate
0 -4.36186 translate
1 -0.580803 scale
newpath
0 0 moveto
(G) true charpath
1 0.94 0.8 setrgbcolor
fill
1 -1.72175 scale
0 4.36186 translate
0 -9.71881 translate
1 -0.638736 scale
newpath
0 0 moveto
(C) true charpath
0.8 0.8 2.4 setrgbcolor
fill
1 -1.56559 scale
0 9.71881 translate
7.65 0 translate
0 -0.1 translate
1 -0.01664 scale
newpath
0 0 moveto
(T) true charpath
0.8 0.9 0.8 setrgbcolor
fill
1 -60.096 scale
0 0.1 translate
0 0.1 translate
1 0.546029 scale
newpath
0 0 moveto
(A) true charpath
8 0 0 setrgbcolor
fill
1 1.8314 scale
0 -0.1 translate
7.65 0 translate
0 0.1 translate
1 0.312959 scale
newpath
0 0 moveto
(C) true charpath
0 0 8 setrgbcolor
fill
1 3.1953 scale
0 -0.1 translate
0 -0.1 translate
1 -0.0378273 scale
newpath
0 0 moveto
(G) true charpath
1 0.94 0.8 setrgbcolor
fill
1 -26.4359 scale
0 0.1 translate
0 3.3494 translate
1 0.695139 scale
newpath
0 0 moveto
(T) true charpath
0 0.5 0 setrgbcolor
fill
1 1.43856 scale
0 -3.3494 translate
0 -1.1845 translate
1 -0.10207 scale
newpath
0 0 moveto
(A) true charpath
2.4 0.8 0.8 setrgbcolor
fill
1 -9.79718 scale
0 1.1845 translate
7.65 0 translate
0 -0.1 translate
1 -0.243492 scale
newpath
0 0 moveto
(T) true charpath
0.8 0.9 0.8 setrgbcolor
fill
1 -4.1069 scale
0 0.1 translate
0 0.1 translate
1 1.94957 scale
newpath
0 0 moveto
(A) true charpath
8 0 0 setrgbcolor
fill
1 0.512933 scale
0 -0.1 translate
0 -2.8028 translate
1 -0.298889 scale
newpath
0 0 moveto
(C) true charpath
0.8 0.8 2.4 setrgbcolor
fill
1 -3.34573 scale
0 2.8028 translate
0 -5.94148 translate
1 -0.302332 scale
newpath
0 0 moveto
(G) true charpath
1 0.94 0.8 setrgbcolor
fill
1 -3.30762 scale
0 5.94148 translate
7.65 0 translate
0 0.1 translate
1 0.321996 scale
newpath
0 0 moveto
(G) true charpath
1 0.7 0 setrgbcolor
fill
1 3.10563 scale
0 -0.1 translate
7.65 0 translate
0 0.1 translate
1 1.63403 scale
newpath
0 0 moveto
(G) true charpath
1 0.7 0 setrgbcolor
fill
1 0.611983 scale
0 -0.1 translate
0 -0.1 translate
1 -0.392787 scale
newpath
0 0 moveto
(T) true charpath
0.8 0.9 0.8 setrgbcolor
fill
1 -2.54591 scale
0 0.1 translate
0 -3.97753 translate
1 -0.435415 scale
newpath
0 0 moveto
(C) true charpath
0.8 0.8 2.4 setrgbcolor
fill
1 -2.29666 scale
0 3.97753 translate
7.65 0 translate
0 -0.1 translate
1 -0.0989765 scale
newpath
0 0 moveto
(T) true charpath
0.8 0.9 0.8 setrgbcolor
fill
1 -10.1034 scale
0 0.1 translate
0 0.1 translate
1 1.38534 scale
newpath
0 0 moveto
(C) true charpath
0 0 8 setrgbcolor
fill
1 0.721843 scale
0 -0.1 translate
0 -1.66566 translate
1 -0.18332 scale
newpath
0 0 moveto
(G) true charpath
1 0.94 0.8 setrgbcolor
fill
1 -5.45494 scale
0 1.66566 translate
7.65 0 translate
0 0.1 translate
1 0.319491 scale
newpath
0 0 moveto
(C) true charpath
0 0 8 setrgbcolor
fill
1 3.12998 scale
0 -0.1 translate
0 3.40079 translate
1 0.413507 scale
newpath
0 0 moveto
(A) true charpath
8 0 0 setrgbcolor
fill
1 2.41834 scale
0 -3.40079 translate
0 -0.1 translate
1 -0.054658 scale
newpath
0 0 moveto
(G) true charpath
1 0.94 0.8 setrgbcolor
fill
1 -18.2956 scale
0 0.1 translate
7.65 0 translate
0 0.1 translate
1 0.107622 scale
newpath
0 0 moveto
(G) true charpath
1 0.7 0 setrgbcolor
fill
1 9.29174 scale
0 -0.1 translate
0 1.73369 translate
1 0.421949 scale
newpath
0 0 moveto
(T) true charpath
0 0.5 0 setrgbcolor
fill
1 2.36995 scale
0 -1.73369 translate
0 -0.1 translate
1 -0.0186015 scale
newpath
0 0 moveto
(C) true charpath
0.8 0.8 2.4 setrgbcolor
fill
1 -53.759 scale
0 0.1 translate
7.65 0 translate
0 -0.1 translate
1 -0.118557 scale
newpath
0 0 moveto
(G) true charpath
1 0.94 0.8 setrgbcolor
fill
1 -8.43474 scale
0 0.1 translate
0 -1.81973 translate
1 -0.142958 scale
newpath
0 0 moveto
(A) true charpath
2.4 0.8 0.8 setrgbcolor
fill
1 -6.99508 scale
0 1.81973 translate
0 0.1 translate
1 1.70281 scale
newpath
0 0 moveto
(T) true charpath
0 0.5 0 setrgbcolor
fill
1 0.587263 scale
0 -0.1 translate
0 -3.73146 translate
1 -0.263328 scale
newpath
0 0 moveto
(C) true charpath
0.8 0.8 2.4 setrgbcolor
fill
1 -3.79755 scale
0 3.73146 translate
7.65 0 translate
0 -0.1 translate
1 -0.0161424 scale
newpath
0 0 moveto
(C) true charpath
0.8 0.8 2.4 setrgbcolor
fill
1 -61.9485 scale
0 0.1 translate
0 -1.01388 translate
1 -0.0675715 scale
newpath
0 0 moveto
(T) true charpath
0.8 0.9 0.8 setrgbcolor
fill
1 -14.7991 scale
0 1.01388 translate
0 -2.33242 translate
1 -0.107786 scale
newpath
0 0 moveto
(G) true charpath
1 0.94 0.8 setrgbcolor
fill
1 -9.27768 scale
0 2.33242 translate
0 0.1 translate
1 1.31067 scale
newpath
0 0 moveto
(A) true charpath
8 0 0 setrgbcolor
fill
1 0.762968 scale
0 -0.1 translate
7.65 0 translate
0 0.1 translate
1 2.1754 scale
newpath
0 0 moveto
(A) true charpath
8 0 0 setrgbcolor
fill
1 0.459686 scale
0 -0.1 translate
0 -0.1 translate
1 -0.380912 scale
newpath
0 0 moveto
(G) true charpath
1 0.94 0.8 setrgbcolor
fill
1 -2.62528 scale
0 0.1 translate
0 -3.88409 translate
1 -0.491487 scale
newpath
0 0 moveto
(C) true charpath
0.8 0.8 2.4 setrgbcolor
fill
1 -2.03464 scale
0 3.88409 translate
0 -8.53825 translate
1 -0.513095 scale
newpath
0 0 moveto
(T) true charpath
0.8 0.9 0.8 setrgbcolor
fill
1 -1.94896 scale
0 8.53825 translate
7.65 0 translate
0 0.1 translate
1 0.813539 scale
newpath
0 0 moveto
(T) true charpath
0 0.5 0 setrgbcolor
fill
1 1.2292 scale
0 -0.1 translate
0 -0.1 translate
1 -0.0975298 scale
newpath
0 0 moveto
(C) true charpath
0.8 0.8 2.4 setrgbcolor
fill
1 -10.2533 scale
0 0.1 translate
7.65 0 translate
0 0.1 translate
1 0.43499 scale
newpath
0 0 moveto
(G) true charpath
1 0.7 0 setrgbcolor
fill
1 2.2989 scale
0 -0.1 translate
7.65 0 translate
0 0.1 translate
1 0.0284779 scale
newpath
0 0 moveto
(A) true charpath
8 0 0 setrgbcolor
fill
1 35.115 scale
0 -0.1 translate
0 1.11094 translate
1 0.102567 scale
newpath
0 0 moveto
(C) true charpath
0 0 8 setrgbcolor
fill
1 9.74974 scale
0 -1.11094 translate
7.65 0 translate
0 0.1 translate
1 0.13033 scale
newpath
0 0 moveto
(T) true charpath
0 0.5 0 setrgbcolor
fill
1 7.67283 scale
0 -0.1 translate
0 1.91237 translate
1 0.529392 scale
newpath
0 0 moveto
(G) true charpath
1 0.7 0 setrgbcolor
fill
1 1.88896 scale
0 -1.91237 translate
0 -0.1 translate
1 -0.0532328 scale
newpath
0 0 moveto
(A) true charpath
2.4 0.8 0.8 setrgbcolor
fill
1 -18.7854 scale
0 0.1 translate
7.65 0 translate
0 0.1 translate
1 0.141431 scale
newpath
0 0 moveto
(T) true charpath
0 0.5 0 setrgbcolor
fill
1 7.07058 scale
0 -0.1 translate
7.65 0 translate
0 -0.1 translate
1 -0.216749 scale
newpath
0 0 moveto
(G) true charpath
1 0.94 0.8 setrgbcolor
fill
1 -4.61362 scale
0 0.1 translate
0 -2.59237 translate
1 -0.252806 scale
newpath
0 0 moveto
(C) true charpath
0.8 0.8 2.4 setrgbcolor
fill
1 -3.9556 scale
0 2.59237 translate
0 0.1 translate
1 1.89232 scale
newpath
0 0 moveto
(A) true charpath
8 0 0 setrgbcolor
fill
1 0.528451 scale
0 -0.1 translate
0 -5.36844 translate
1 -0.282944 scale
newpath
0 0 moveto
(T) true charpath
0.8 0.9 0.8 setrgbcolor
fill
1 -3.53427 scale
0 5.36844 translate
7.65 0 translate
0 0.1 translate
1 0.388798 scale
newpath
0 0 moveto
(C) true charpath
0 0 8 setrgbcolor
fill
1 2.57203 scale
0 -0.1 translate
0 3.94614 translate
1 0.824413 scale
newpath
0 0 moveto
(G) true charpath
1 0.7 0 setrgbcolor
fill
1 1.21298 scale
0 -3.94614 translate
0 -0.1 translate
1 -0.0990761 scale
newpath
0 0 moveto
(T) true charpath
0.8 0.9 0.8 setrgbcolor
fill
1 -10.0932 scale
0 0.1 translate
0 -1.66644 translate
1 -0.136473 scale
newpath
0 0 moveto
(A) true charpath
2.4 0.8 0.8 setrgbcolor
fill
1 -7.32743 scale
0 1.66644 translate
7.65 0 translate
7.65 0 translate
-260.1 -23.1593 translate
newpath
-3.825 -1.9125 moveto
267.75 0 rlineto
0 45.9 rlineto
-267.75 0 rlineto
0 -45.9 rlineto
closepath
0 0 0 setrgbcolor
stroke
-275.4 0 translate
0 18.1779 translate
/Helvetica findfont
5.61816 scalefont
setfont
newpath
0 0 moveto
(Motif Name:) true charpath
0 0 0 setrgbcolor
fill
70.227 0 translate
/Helvetica-Bold findfont
5.61816 scalefont
setfont
newpath
0 0 moveto
(CM002885.2_58594773-58595793(-)_1|1|1x0) true charpath
0 0 0 setrgbcolor
fill
-70.227 0 translate
0 -68.25 translate
showpage
30.6 674.55 translate
0 29.125 translate
/Helvetica findfont
8.262 scalefont
setfont
newpath
0 0 moveto
(Gene:) true charpath
0 0 0 setrgbcolor
fill
42.1362 0 translate
/Helvetica-Bold findfont
8.262 scalefont
setfont
newpath
0 0 moveto
(CM002885.2_58605132-58606218(+)_1) true charpath
0 0 0 setrgbcolor
fill
-42.1362 0 translate
-30.6 -29.125 translate
306 0 translate
2.10375 0 translate
/Helvetica findfont
5.508 scalefont
setfont
newpath
0 0 moveto
(1) true charpath
0 0 0 setrgbcolor
fill
7.65 0 translate
newpath
0 0 moveto
(2) true charpath
0 0 0 setrgbcolor
fill
7.65 0 translate
newpath
0 0 moveto
(3) true charpath
0 0 0 setrgbcolor
fill
7.65 0 translate
newpath
0 0 moveto
(4) true charpath
0 0 0 setrgbcolor
fill
7.65 0 translate
newpath
0 0 moveto
(5) true charpath
0 0 0 setrgbcolor
fill
7.65 0 translate
newpath
0 0 moveto
(6) true charpath
0 0 0 setrgbcolor
fill
7.65 0 translate
newpath
0 0 moveto
(7) true charpath
0 0 0 setrgbcolor
fill
7.65 0 translate
newpath
0 0 moveto
(8) true charpath
0 0 0 setrgbcolor
fill
7.65 0 translate
newpath
0 0 moveto
(9) true charpath
0 0 0 setrgbcolor
fill
7.65 0 translate
newpath
0 0 moveto
(0) true charpath
0 0 0 setrgbcolor
fill
7.65 0 translate
newpath
0 0 moveto
(1) true charpath
0 0 0 setrgbcolor
fill
7.65 0 translate
newpath
0 0 moveto
(2) true charpath
0 0 0 setrgbcolor
fill
7.65 0 translate
newpath
0 0 moveto
(3) true charpath
0 0 0 setrgbcolor
fill
7.65 0 translate
newpath
0 0 moveto
(4) true charpath
0 0 0 setrgbcolor
fill
7.65 0 translate
newpath
0 0 moveto
(5) true charpath
0 0 0 setrgbcolor
fill
7.65 0 translate
newpath
0 0 moveto
(6) true charpath
0 0 0 setrgbcolor
fill
7.65 0 translate
newpath
0 0 moveto
(7) true charpath
0 0 0 setrgbcolor
fill
7.65 0 translate
newpath
0 0 moveto
(8) true charpath
0 0 0 setrgbcolor
fill
7.65 0 translate
newpath
0 0 moveto
(9) true charpath
0 0 0 setrgbcolor
fill
7.65 0 translate
newpath
0 0 moveto
(0) true charpath
0 0 0 setrgbcolor
fill
7.65 0 translate
newpath
0 0 moveto
(1) true charpath
0 0 0 setrgbcolor
fill
7.65 0 translate
newpath
0 0 moveto
(2) true charpath
0 0 0 setrgbcolor
fill
7.65 0 translate
newpath
0 0 moveto
(3) true charpath
0 0 0 setrgbcolor
fill
7.65 0 translate
newpath
0 0 moveto
(4) true charpath
0 0 0 setrgbcolor
fill
7.65 0 translate
newpath
0 0 moveto
(5) true charpath
0 0 0 setrgbcolor
fill
7.65 0 translate
newpath
0 0 moveto
(6) true charpath
0 0 0 setrgbcolor
fill
7.65 0 translate
newpath
0 0 moveto
(7) true charpath
0 0 0 setrgbcolor
fill
7.65 0 translate
newpath
0 0 moveto
(8) true charpath
0 0 0 setrgbcolor
fill
7.65 0 translate
newpath
0 0 moveto
(9) true charpath
0 0 0 setrgbcolor
fill
7.65 0 translate
newpath
0 0 moveto
(0) true charpath
0 0 0 setrgbcolor
fill
7.65 0 translate
newpath
0 0 moveto
(1) true charpath
0 0 0 setrgbcolor
fill
7.65 0 translate
newpath
0 0 moveto
(2) true charpath
0 0 0 setrgbcolor
fill
7.65 0 translate
newpath
0 0 moveto
(3) true charpath
0 0 0 setrgbcolor
fill
7.65 0 translate
newpath
0 0 moveto
(4) true charpath
0 0 0 setrgbcolor
fill
7.65 0 translate
-262.204 0 translate
0 3.93429 translate
0 19.225 translate
/Helvetica findfont
5.508 scalefont
setfont
267.75 -1.57371 translate
newpath
0 0 moveto
(0) true charpath
0 0 0 setrgbcolor
fill
0 19.125 translate
newpath
0 0 moveto
(+0.57) true charpath
0 0 0 setrgbcolor
fill
0 -38.25 translate
newpath
0 0 moveto
(-3.26) true charpath
0 0 0 setrgbcolor
fill
-267.75 19.125 translate
0 1.57371 translate
/Helvetica-Bold findfont
11.016 scalefont
setfont
0 0.1 translate
1 0.0616285 scale
newpath
0 0 moveto
(T) true charpath
0 0.5 0 setrgbcolor
fill
1 16.2263 scale
0 -0.1 translate
0 1.37179 translate
1 0.264036 scale
newpath
0 0 moveto
(A) true charpath
8 0 0 setrgbcolor
fill
1 3.78736 scale
0 -1.37179 translate
7.65 0 translate
0 -0.1 translate
1 -0.0413135 scale
newpath
0 0 moveto
(G) true charpath
1 0.94 0.8 setrgbcolor
fill
1 -24.2052 scale
0 0.1 translate
0 -1.21194 translate
1 -0.130839 scale
newpath
0 0 moveto
(C) true charpath
0.8 0.8 2.4 setrgbcolor
fill
1 -7.64299 scale
0 1.21194 translate
0 -3.02831 translate
1 -0.143756 scale
newpath
0 0 moveto
(A) true charpath
2.4 0.8 0.8 setrgbcolor
fill
1 -6.95624 scale
0 3.02831 translate
0 0.1 translate
1 1.50353 scale
newpath
0 0 moveto
(T) true charpath
0 0.5 0 setrgbcolor
fill
1 0.665099 scale
0 -0.1 translate
7.65 0 translate
0 -0.1 translate
1 -0.110958 scale
newpath
0 0 moveto
(A) true charpath
2.4 0.8 0.8 setrgbcolor
fill
1 -9.01239 scale
0 0.1 translate
0 0.1 translate
1 1.82444 scale
newpath
0 0 moveto
(T) true charpath
0 0.5 0 setrgbcolor
fill
1 0.548113 scale
0 -0.1 translate
0 -1.75994 translate
1 -0.252606 scale
newpath
0 0 moveto
(G) true charpath
1 0.94 0.8 setrgbcolor
fill
1 -3.95873 scale
0 1.75994 translate
0 -4.53445 translate
1 -0.297353 scale
newpath
0 0 moveto
(C) true charpath
0.8 0.8 2.4 setrgbcolor
fill
1 -3.36301 scale
0 4.53445 translate
7.65 0 translate
0 0.1 translate
1 0.347589 scale
newpath
0 0 moveto
(T) true charpath
0 0.5 0 setrgbcolor
fill
1 2.87696 scale
0 -0.1 translate
0 3.62188 translate
1 0.357083 scale
newpath
0 0 moveto
(G) true charpath
1 0.7 0 setrgbcolor
fill
1 2.80047 scale
0 -3.62188 translate
0 -0.1 translate
1 -0.0575198 scale
newpath
0 0 moveto
(C) true charpath
0.8 0.8 2.4 setrgbcolor
fill
1 -17.3853 scale
0 0.1 translate
7.65 0 translate
0 0.1 translate
1 1.05651 scale
newpath
0 0 moveto
(T) true charpath
0 0.5 0 setrgbcolor
fill
1 0.946512 scale
0 -0.1 translate
0 -0.1 translate
1 -0.225367 scale
newpath
0 0 moveto
(G) true charpath
1 0.94 0.8 setrgbcolor
fill
1 -4.43721 scale
0 0.1 translate
7.65 0 translate
0 0.1 translate
1 2.33056 scale
newpath
0 0 moveto
(G) true charpath
1 0.7 0 setrgbcolor
fill
1 0.429082 scale
0 -0.1 translate
0 -0.1 translate
1 -0.672366 scale
newpath
0 0 moveto
(T) true charpath
0.8 0.9 0.8 setrgbcolor
fill
1 -1.48729 scale
0 0.1 translate
0 -6.17742 translate
1 -0.722368 scale
newpath
0 0 moveto
(A) true charpath
2.4 0.8 0.8 setrgbcolor
fill
1 -1.38434 scale
0 6.17742 translate
0 -12.6483 translate
1 -0.735821 scale
newpath
0 0 moveto
(C) true charpath
0.8 0.8 2.4 setrgbcolor
fill
1 -1.35903 scale
0 12.6483 translate
7.65 0 translate
0 0.1 translate
1 0.141382 scale
newpath
0 0 moveto
(A) true charpath
8 0 0 setrgbcolor
fill
1 7.07304 scale
0 -0.1 translate
0 1.99933 translate
1 0.887961 scale
newpath
0 0 moveto
(G) true charpath
1 0.7 0 setrgbcolor
fill
1 1.12618 scale
0 -1.99933 translate
0 -0.1 translate
1 -0.0755811 scale
newpath
0 0 moveto
(C) true charpath
0.8 0.8 2.4 setrgbcolor
fill
1 -13.2308 scale
0 0.1 translate
0 -1.48157 translate
1 -0.0838495 scale
newpath
0 0 moveto
(T) true charpath
0.8 0.9 0.8 setrgbcolor
fill
1 -11.9261 scale
0 1.48157 translate
7.65 0 translate
0 0.1 translate
1 0.752755 scale
newpath
0 0 moveto
(T) true charpath
0 0.5 0 setrgbcolor
fill
1 1.32845 scale
0 -0.1 translate
0 -0.1 translate
1 -0.0609391 scale
newpath
0 0 moveto
(A) true charpath
2.4 0.8 0.8 setrgbcolor
fill
1 -16.4098 scale
0 0.1 translate
7.65 0 translate
0 -0.1 translate
1 -0.0372749 scale
newpath
0 0 moveto
(T) true charpath
0.8 0.9 0.8 setrgbcolor
fill
1 -26.8277 scale
0 0.1 translate
0 -1.18016 translate
1 -0.113824 scale
newpath
0 0 moveto
(A) true charpath
2.4 0.8 0.8 setrgbcolor
fill
1 -8.78551 scale
0 1.18016 translate
0 0.1 translate
1 1.60186 scale
newpath
0 0 moveto
(G) true charpath
1 0.7 0 setrgbcolor
fill
1 0.624274 scale
0 -0.1 translate
0 -2.86265 translate
1 -0.284587 scale
newpath
0 0 moveto
(C) true charpath
0.8 0.8 2.4 setrgbcolor
fill
1 -3.51386 scale
0 2.86265 translate
7.65 0 translate
0 0.1 translate
1 0.0486923 scale
newpath
0 0 moveto
(A) true charpath
8 0 0 setrgbcolor
fill
1 20.5371 scale
0 -0.1 translate
0 1.27 translate
1 0.345088 scale
newpath
0 0 moveto
(T) true charpath
0 0.5 0 setrgbcolor
fill
1 2.89781 scale
0 -1.27 translate
0 -0.1 translate
1 -0.0600385 scale
newpath
0 0 moveto
(C) true charpath
0.8 0.8 2.4 setrgbcolor
fill
1 -16.656 scale
0 0.1 translate
7.65 0 translate
0 0.1 translate
1 0.505071 scale
newpath
0 0 moveto
(T) true charpath
0 0.5 0 setrgbcolor
fill
1 1.97992 scale
0 -0.1 translate
0 -0.1 translate
1 -0.0635168 scale
newpath
0 0 moveto
(C) true charpath
0.8 0.8 2.4 setrgbcolor
fill
1 -15.7439 scale
0 0.1 translate
7.65 0 translate
0 -0.1 translate
1 -0.00911266 scale
newpath
0 0 moveto
(G) true charpath
1 0.94 0.8 setrgbcolor
fill
1 -109.737 scale
0 0.1 translate
0 0.1 translate
1 1.01036 scale
newpath
0 0 moveto
(T) true charpath
0 0.5 0 setrgbcolor
fill
1 0.989748 scale
0 -0.1 translate
0 -0.958561 translate
1 -0.117061 scale
newpath
0 0 moveto
(C) true charpath
0.8 0.8 2.4 setrgbcolor
fill
1 -8.54253 scale
0 0.958561 translate
7.65 0 translate
0 -0.1 translate
1 -0.047933 scale
newpath
0 0 moveto
(G) true charpath
1 0.94 0.8 setrgbcolor
fill
1 -20.8625 scale
0 0.1 translate
0 0.1 translate
1 0.797141 scale
newpath
0 0 moveto
(A) true charpath
8 0 0 setrgbcolor
fill
1 1.25448 scale
0 -0.1 translate
7.65 0 translate
0 0.1 translate
1 2.08788 scale
newpath
0 0 moveto
(T) true charpath
0 0.5 0 setrgbcolor
fill
1 0.478956 scale
0 -0.1 translate
0 -0.1 translate
1 -0.339728 scale
newpath
0 0 moveto
(G) true charpath
1 0.94 0.8 setrgbcolor
fill
1 -2.94353 scale
0 0.1 translate
0 -3.56003 translate
1 -0.367436 scale
newpath
0 0 moveto
(A) true charpath
2.4 0.8 0.8 setrgbcolor
fill
1 -2.72156 scale
0 3.56003 translate
0 -7.23808 translate
1 -0.392827 scale
newpath
0 0 moveto
(C) true charpath
0.8 0.8 2.4 setrgbcolor
fill
1 -2.54565 scale
0 7.23808 translate
7.65 0 translate
0 0.1 translate
1 2.16412 scale
newpath
0 0 moveto
(A) true charpath
8 0 0 setrgbcolor
fill
1 0.462082 scale
0 -0.1 translate
0 -0.1 translate
1 -0.385293 scale
newpath
0 0 moveto
(T) true charpath
0.8 0.9 0.8 setrgbcolor
fill
1 -2.59543 scale
0 0.1 translate
0 -3.91856 translate
1 -0.45774 scale
newpath
0 0 moveto
(G) true charpath
1 0.94 0.8 setrgbcolor
fill
1 -2.18465 scale
0 3.91856 translate
0 -8.30718 translate
1 -0.473695 scale
newpath
0 0 moveto
(C) true charpath
0.8 0.8 2.4 setrgbcolor
fill
1 -2.11106 scale
0 8.30718 translate
7.65 0 translate
0 0.1 translate
1 0.166521 scale
newpath
0 0 moveto
(C) true charpath
0 0 8 setrgbcolor
fill
1 6.00526 scale
0 -0.1 translate
0 2.19714 translate
1 0.438106 scale
newpath
0 0 moveto
(T) true charpath
0 0.5 0 setrgbcolor
fill
1 2.28256 scale
0 -2.19714 translate
0 -0.1 translate
1 -0.107548 scale
newpath
0 0 moveto
(G) true charpath
1 0.94 0.8 setrgbcolor
fill
1 -9.29821 scale
0 0.1 translate
7.65 0 translate
0 0.1 translate
1 0.022667 scale
newpath
0 0 moveto
(G) true charpath
1 0.7 0 setrgbcolor
fill
1 44.1171 scale
0 -0.1 translate
0 1.06521 translate
1 1.13222 scale
newpath
0 0 moveto
(T) true charpath
0 0.5 0 setrgbcolor
fill
1 0.883221 scale
0 -1.06521 translate
0 -0.1 translate
1 -0.13101 scale
newpath
0 0 moveto
(C) true charpath
0.8 0.8 2.4 setrgbcolor
fill
1 -7.63298 scale
0 0.1 translate
0 -1.91772 translate
1 -0.133466 scale
newpath
0 0 moveto
(A) true charpath
2.4 0.8 0.8 setrgbcolor
fill
1 -7.49255 scale
0 1.91772 translate
7.65 0 translate
0 -0.1 translate
1 -0.0130638 scale
newpath
0 0 moveto
(A) true charpath
2.4 0.8 0.8 setrgbcolor
fill
1 -76.5477 scale
0 0.1 translate
0 -0.98965 translate
1 -0.0174428 scale
newpath
0 0 moveto
(C) true charpath
0.8 0.8 2.4 setrgbcolor
fill
1 -57.3302 scale
0 0.98965 translate
0 -1.91376 translate
1 -0.0925693 scale
newpath
0 0 moveto
(G) true charpath
1 0.94 0.8 setrgbcolor
fill
1 -10.8027 scale
0 1.91376 translate
0 0.1 translate
1 1.21724 scale
newpath
0 0 moveto
(T) true charpath
0 0.5 0 setrgbcolor
fill
1 0.821533 scale
0 -0.1 translate
7.65 0 translate
0 0.1 translate
1 0.0172988 scale
newpath
0 0 moveto
(G) true charpath
1 0.7 0 setrgbcolor
fill
1 57.8074 scale
0 -0.1 translate
0 1.02297 translate
1 0.510011 scale
newpath
0 0 moveto
(A) true charpath
8 0 0 setrgbcolor
fill
1 1.96074 scale
0 -1.02297 translate
0 -0.1 translate
1 -0.0327048 scale
newpath
0 0 moveto
(C) true charpath
0.8 0.8 2.4 setrgbcolor
fill
1 -30.5766 scale
0 0.1 translate
7.65 0 translate
0 -0.1 translate
1 -0.0427299 scale
newpath
0 0 moveto
(A) true charpath
2.4 0.8 0.8 setrgbcolor
fill
1 -23.4028 scale
0 0.1 translate
0 0.1 translate
1 1.68194 scale
newpath
0 0 moveto
(G) true charpath
1 0.7 0 setrgbcolor
fill
1 0.594551 scale
0 -0.1 translate
0 -1.22308 translate
1 -0.215308 scale
newpath
0 0 moveto
(T) true charpath
0.8 0.9 0.8 setrgbcolor
fill
1 -4.64451 scale
0 1.22308 translate
0 -3.7041 translate
1 -0.247022 scale
newpath
0 0 moveto
(C) true charpath
0.8 0.8 2.4 setrgbcolor
fill
1 -4.04823 scale
0 3.7041 translate
7.65 0 translate
0 -0.1 translate
1 -0.0745567 scale
newpath
0 0 moveto
(A) true charpath
2.4 0.8 0.8 setrgbcolor
fill
1 -13.4126 scale
0 0.1 translate
0 -1.47351 translate
1 -0.122748 scale
newpath
0 0 moveto
(G) true charpath
1 0.94 0.8 setrgbcolor
fill
1 -8.14676 scale
0 1.47351 translate
0 0.1 translate
1 1.61467 scale
newpath
0 0 moveto
(T) true charpath
0 0.5 0 setrgbcolor
fill
1 0.619323 scale
0 -0.1 translate
0 -3.22622 translate
1 -0.219737 scale
newpath
0 0 moveto
(C) true charpath
0.8 0.8 2.4 setrgbcolor
fill
1 -4.5509 scale
0 3.22622 translate
7.65 0 translate
0 -0.1 translate
1 -0.0766199 scale
newpath
0 0 moveto
(G) true charpath
1 0.94 0.8 setrgbcolor
fill
1 -13.0514 scale
0 0.1 translate
0 -1.48975 translate
1 -0.0769282 scale
newpath
0 0 moveto
(T) true charpath
0.8 0.9 0.8 setrgbcolor
fill
1 -12.9991 scale
0 1.48975 translate
0 0.1 translate
1 1.11819 scale
newpath
0 0 moveto
(A) true charpath
8 0 0 setrgbcolor
fill
1 0.894302 scale
0 -0.1 translate
7.65 0 translate
0 0.1 translate
1 2.17037 scale
newpath
0 0 moveto
(A) true charpath
8 0 0 setrgbcolor
fill
1 0.460751 scale
0 -0.1 translate
0 -0.1 translate
1 -0.338061 scale
newpath
0 0 moveto
(G) true charpath
1 0.94 0.8 setrgbcolor
fill
1 -2.95805 scale
0 0.1 translate
0 -3.54691 translate
1 -0.504124 scale
newpath
0 0 moveto
(C) true charpath
0.8 0.8 2.4 setrgbcolor
fill
1 -1.98364 scale
0 3.54691 translate
0 -8.3005 translate
1 -0.520645 scale
newpath
0 0 moveto
(T) true charpath
0.8 0.9 0.8 setrgbcolor
fill
1 -1.9207 scale
0 8.3005 translate
7.65 0 translate
0 0.1 translate
1 2.1974 scale
newpath
0 0 moveto
(T) true charpath
0 0.5 0 setrgbcolor
fill
1 0.455084 scale
0 -0.1 translate
0 -0.1 translate
1 -0.455507 scale
newpath
0 0 moveto
(G) true charpath
1 0.94 0.8 setrgbcolor
fill
1 -2.19536 scale
0 0.1 translate
0 -4.47105 translate
1 -0.467859 scale
newpath
0 0 moveto
(A) true charpath
2.4 0.8 0.8 setrgbcolor
fill
1 -2.1374 scale
0 4.47105 translate
0 -8.93928 translate
1 -0.500825 scale
newpath
0 0 moveto
(C) true charpath
0.8 0.8 2.4 setrgbcolor
fill
1 -1.9967 scale
0 8.93928 translate
7.65 0 translate
0 0.1 translate
1 0.376304 scale
newpath
0 0 moveto
(A) true charpath
8 0 0 setrgbcolor
fill
1 2.65742 scale
0 -0.1 translate
0 -0.1 translate
1 -0.0188199 scale
newpath
0 0 moveto
(T) true charpath
0.8 0.9 0.8 setrgbcolor
fill
1 -53.1352 scale
0 0.1 translate
0 3.84783 translate
1 0.716851 scale
newpath
0 0 moveto
(G) true charpath
1 0.7 0 setrgbcolor
fill
1 1.39499 scale
0 -3.84783 translate
0 -1.03494 translate
1 -0.157082 scale
newpath
0 0 moveto
(C) true charpath
0.8 0.8 2.4 setrgbcolor
fill
1 -6.36612 scale
0 1.03494 translate
7.65 0 translate
0 0.1 translate
1 0.463035 scale
newpath
0 0 moveto
(T) true charpath
0 0.5 0 setrgbcolor
fill
1 2.15966 scale
0 -0.1 translate
0 4.53028 translate
1 0.545748 scale
newpath
0 0 moveto
(A) true charpath
8 0 0 setrgbcolor
fill
1 1.83235 scale
0 -4.53028 translate
0 -0.1 translate
1 -0.158511 scale
newpath
0 0 moveto
(C) true charpath
0.8 0.8 2.4 setrgbcolor
fill
1 -6.30872 scale
0 0.1 translate
7.65 0 translate
0 -0.1 translate
1 -0.0940693 scale
newpath
0 0 moveto
(A) true charpath
2.4 0.8 0.8 setrgbcolor
fill
1 -10.6305 scale
0 0.1 translate
0 -1.62705 translate
1 -0.118377 scale
newpath
0 0 moveto
(C) true charpath
0.8 0.8 2.4 setrgbcolor
fill
1 -8.44758 scale
0 1.62705 translate
0 0.1 translate
1 1.27649 scale
newpath
0 0 moveto
(T) true charpath
0 0.5 0 setrgbcolor
fill
1 0.783396 scale
0 -0.1 translate
7.65 0 translate
0 0.1 translate
1 0.00425379 scale
newpath
0 0 moveto
(T) true charpath
0 0.5 0 setrgbcolor
fill
1 235.085 scale
0 -0.1 translate
0 0.920328 translate
1 0.656015 scale
newpath
0 0 moveto
(G) true charpath
1 0.7 0 setrgbcolor
fill
1 1.52436 scale
0 -0.920328 translate
0 -0.1 translate
1 -0.0566034 scale
newpath
0 0 moveto
(C) true charpath
0.8 0.8 2.4 setrgbcolor
fill
1 -17.6668 scale
0 0.1 translate
7.65 0 translate
0 0.1 translate
1 0.256058 scale
newpath
0 0 moveto
(G) true charpath
1 0.7 0 setrgbcolor
fill
1 3.90536 scale
0 -0.1 translate
0 -0.1 translate
1 -0.0123619 scale
newpath
0 0 moveto
(C) true charpath
0.8 0.8 2.4 setrgbcolor
fill
1 -80.8937 scale
0 0.1 translate
0 2.90167 translate
1 0.596182 scale
newpath
0 0 moveto
(T) true charpath
0 0.5 0 setrgbcolor
fill
1 1.67734 scale
0 -2.90167 translate
0 -0.984128 translate
1 -0.0551731 scale
newpath
0 0 moveto
(A) true charpath
2.4 0.8 0.8 setrgbcolor
fill
1 -18.1248 scale
0 0.984128 translate
7.65 0 translate
0 0.1 translate
1 0.350604 scale
newpath
0 0 moveto
(G) true charpath
1 0.7 0 setrgbcolor
fill
1 2.85222 scale
0 -0.1 translate
0 3.64561 translate
1 0.999164 scale
newpath
0 0 moveto
(T) true charpath
0 0.5 0 setrgbcolor
fill
1 1.00084 scale
0 -3.64561 translate
0 -0.1 translate
1 -0.144083 scale
newpath
0 0 moveto
(C) true charpath
0.8 0.8 2.4 setrgbcolor
fill
1 -6.94044 scale
0 0.1 translate
0 -2.02059 translate
1 -0.17075 scale
newpath
0 0 moveto
(A) true charpath
2.4 0.8 0.8 setrgbcolor
fill
1 -5.85653 scale
0 2.02059 translate
7.65 0 translate
0 -0.1 translate
1 -0.0903579 scale
newpath
0 0 moveto
(C) true charpath
0.8 0.8 2.4 setrgbcolor
fill
1 -11.0671 scale
0 0.1 translate
0 -1.59784 translate
1 -0.0979549 scale
newpath
0 0 moveto
(G) true charpath
1 0.94 0.8 setrgbcolor
fill
1 -10.2088 scale
0 1.59784 translate
0 0.1 translate
1 1.17879 scale
newpath
0 0 moveto
(T) true charpath
0 0.5 0 setrgbcolor
fill
1 0.848331 scale
0 -0.1 translate
7.65 0 translate
0 0.1 translate
1 0.222877 scale
newpath
0 0 moveto
(T) true charpath
0 0.5 0 setrgbcolor
fill
1 4.48677 scale
0 -0.1 translate
0 2.64058 translate
1 0.318323 scale
newpath
0 0 moveto
(A) true charpath
8 0 0 setrgbcolor
fill
1 3.14146 scale
0 -2.64058 translate
0 -0.1 translate
1 -0.00510005 scale
newpath
0 0 moveto
(G) true charpath
1 0.94 0.8 setrgbcolor
fill
1 -196.077 scale
0 0.1 translate
7.65 0 translate
0 0.1 translate
1 0.438785 scale
newpath
0 0 moveto
(C) true charpath
0 0 8 setrgbcolor
fill
1 2.27902 scale
0 -0.1 translate
0 -0.1 translate
1 -0.000444261 scale
newpath
0 0 moveto
(G) true charpath
1 0.94 0.8 setrgbcolor
fill
1 -2250.93 scale
0 0.1 translate
7.65 0 translate
7.65 0 translate
-260.1 -23.1593 translate
newpath
-3.825 -1.9125 moveto
267.75 0 rlineto
0 45.9 rlineto
-267.75 0 rlineto
0 -45.9 rlineto
closepath
0 0 0 setrgbcolor
stroke
-275.4 0 translate
0 18.1779 translate
/Helvetica findfont
5.61816 scalefont
setfont
newpath
0 0 moveto
(Motif Name:) true charpath
0 0 0 setrgbcolor
fill
70.227 0 translate
/Helvetica-Bold findfont
5.61816 scalefont
setfont
newpath
0 0 moveto
(CM002885.2_58605132-58606218(+)_1|1|1x0) true charpath
0 0 0 setrgbcolor
fill
-70.227 0 translate
0 -68.25 translate
0 29.125 translate
/Helvetica findfont
8.262 scalefont
setfont
newpath
0 0 moveto
(Gene:) true charpath
0 0 0 setrgbcolor
fill
42.1362 0 translate
/Helvetica-Bold findfont
8.262 scalefont
setfont
newpath
0 0 moveto
(CM002885.2_58611949-58612996(+)_1) true charpath
0 0 0 setrgbcolor
fill
-42.1362 0 translate
-30.6 -29.125 translate
306 0 translate
2.10375 0 translate
/Helvetica findfont
5.508 scalefont
setfont
newpath
0 0 moveto
(1) true charpath
0 0 0 setrgbcolor
fill
7.65 0 translate
newpath
0 0 moveto
(2) true charpath
0 0 0 setrgbcolor
fill
7.65 0 translate
newpath
0 0 moveto
(3) true charpath
0 0 0 setrgbcolor
fill
7.65 0 translate
newpath
0 0 moveto
(4) true charpath
0 0 0 setrgbcolor
fill
7.65 0 translate
newpath
0 0 moveto
(5) true charpath
0 0 0 setrgbcolor
fill
7.65 0 translate
newpath
0 0 moveto
(6) true charpath
0 0 0 setrgbcolor
fill
7.65 0 translate
newpath
0 0 moveto
(7) true charpath
0 0 0 setrgbcolor
fill
7.65 0 translate
newpath
0 0 moveto
(8) true charpath
0 0 0 setrgbcolor
fill
7.65 0 translate
newpath
0 0 moveto
(9) true charpath
0 0 0 setrgbcolor
fill
7.65 0 translate
newpath
0 0 moveto
(0) true charpath
0 0 0 setrgbcolor
fill
7.65 0 translate
newpath
0 0 moveto
(1) true charpath
0 0 0 setrgbcolor
fill
7.65 0 translate
newpath
0 0 moveto
(2) true charpath
0 0 0 setrgbcolor
fill
7.65 0 translate
newpath
0 0 moveto
(3) true charpath
0 0 0 setrgbcolor
fill
7.65 0 translate
newpath
0 0 moveto
(4) true charpath
0 0 0 setrgbcolor
fill
7.65 0 translate
newpath
0 0 moveto
(5) true charpath
0 0 0 setrgbcolor
fill
7.65 0 translate
newpath
0 0 moveto
(6) true charpath
0 0 0 setrgbcolor
fill
7.65 0 translate
newpath
0 0 moveto
(7) true charpath
0 0 0 setrgbcolor
fill
7.65 0 translate
newpath
0 0 moveto
(8) true charpath
0 0 0 setrgbcolor
fill
7.65 0 translate
newpath
0 0 moveto
(9) true charpath
0 0 0 setrgbcolor
fill
7.65 0 translate
newpath
0 0 moveto
(0) true charpath
0 0 0 setrgbcolor
fill
7.65 0 translate
newpath
0 0 moveto
(1) true charpath
0 0 0 setrgbcolor
fill
7.65 0 translate
newpath
0 0 moveto
(2) true charpath
0 0 0 setrgbcolor
fill
7.65 0 translate
newpath
0 0 moveto
(3) true charpath
0 0 0 setrgbcolor
fill
7.65 0 translate
newpath
0 0 moveto
(4) true charpath
0 0 0 setrgbcolor
fill
7.65 0 translate
newpath
0 0 moveto
(5) true charpath
0 0 0 setrgbcolor
fill
7.65 0 translate
newpath
0 0 moveto
(6) true charpath
0 0 0 setrgbcolor
fill
7.65 0 translate
newpath
0 0 moveto
(7) true charpath
0 0 0 setrgbcolor
fill
7.65 0 translate
newpath
0 0 moveto
(8) true charpath
0 0 0 setrgbcolor
fill
7.65 0 translate
newpath
0 0 moveto
(9) true charpath
0 0 0 setrgbcolor
fill
7.65 0 translate
newpath
0 0 moveto
(0) true charpath
0 0 0 setrgbcolor
fill
7.65 0 translate
newpath
0 0 moveto
(1) true charpath
0 0 0 setrgbcolor
fill
7.65 0 translate
newpath
0 0 moveto
(2) true charpath
0 0 0 setrgbcolor
fill
7.65 0 translate
newpath
0 0 moveto
(3) true charpath
0 0 0 setrgbcolor
fill
7.65 0 translate
newpath
0 0 moveto
(4) true charpath
0 0 0 setrgbcolor
fill
7.65 0 translate
-262.204 0 translate
0 3.93429 translate
0 19.225 translate
/Helvetica findfont
5.508 scalefont
setfont
267.75 -1.57371 translate
newpath
0 0 moveto
(0) true charpath
0 0 0 setrgbcolor
fill
0 19.125 translate
newpath
0 0 moveto
(+0.57) true charpath
0 0 0 setrgbcolor
fill
0 -38.25 translate
newpath
0 0 moveto
(-3.26) true charpath
0 0 0 setrgbcolor
fill
-267.75 19.125 translate
0 1.57371 translate
/Helvetica-Bold findfont
11.016 scalefont
setfont
0 0.1 translate
1 0.0616285 scale
newpath
0 0 moveto
(T) true charpath
0 0.5 0 setrgbcolor
fill
1 16.2263 scale
0 -0.1 translate
0 1.37179 translate
1 0.264036 scale
newpath
0 0 moveto
(A) true charpath
8 0 0 setrgbcolor
fill
1 3.78736 scale
0 -1.37179 translate
7.65 0 translate
0 -0.1 translate
1 -0.0413135 scale
newpath
0 0 moveto
(G) true charpath
1 0.94 0.8 setrgbcolor
fill
1 -24.2052 scale
0 0.1 translate
0 -1.21194 translate
1 -0.130839 scale
newpath
0 0 moveto
(C) true charpath
0.8 0.8 2.4 setrgbcolor
fill
1 -7.64299 scale
0 1.21194 translate
0 -3.02831 translate
1 -0.143756 scale
newpath
0 0 moveto
(A) true charpath
2.4 0.8 0.8 setrgbcolor
fill
1 -6.95624 scale
0 3.02831 translate
0 0.1 translate
1 1.50353 scale
newpath
0 0 moveto
(T) true charpath
0 0.5 0 setrgbcolor
fill
1 0.665099 scale
0 -0.1 translate
7.65 0 translate
0 -0.1 translate
1 -0.110958 scale
newpath
0 0 moveto
(A) true charpath
2.4 0.8 0.8 setrgbcolor
fill
1 -9.01239 scale
0 0.1 translate
0 0.1 translate
1 1.82444 scale
newpath
0 0 moveto
(T) true charpath
0 0.5 0 setrgbcolor
fill
1 0.548113 scale
0 -0.1 translate
0 -1.75994 translate
1 -0.252606 scale
newpath
0 0 moveto
(G) true charpath
1 0.94 0.8 setrgbcolor
fill
1 -3.95873 scale
0 1.75994 translate
0 -4.53445 translate
1 -0.297353 scale
newpath
0 0 moveto
(C) true charpath
0.8 0.8 2.4 setrgbcolor
fill
1 -3.36301 scale
0 4.53445 translate
7.65 0 translate
0 0.1 translate
1 0.347589 scale
newpath
0 0 moveto
(T) true charpath
0 0.5 0 setrgbcolor
fill
1 2.87696 scale
0 -0.1 translate
0 3.62188 translate
1 0.357083 scale
newpath
0 0 moveto
(G) true charpath
1 0.7 0 setrgbcolor
fill
1 2.80047 scale
0 -3.62188 translate
0 -0.1 translate
1 -0.0575198 scale
newpath
0 0 moveto
(C) true charpath
0.8 0.8 2.4 setrgbcolor
fill
1 -17.3853 scale
0 0.1 translate
7.65 0 translate
0 0.1 translate
1 1.05651 scale
newpath
0 0 moveto
(T) true charpath
0 0.5 0 setrgbcolor
fill
1 0.946512 scale
0 -0.1 translate
0 -0.1 translate
1 -0.225367 scale
newpath
0 0 moveto
(G) true charpath
1 0.94 0.8 setrgbcolor
fill
1 -4.43721 scale
0 0.1 translate
7.65 0 translate
0 0.1 translate
1 2.33056 scale
newpath
0 0 moveto
(G) true charpath
1 0.7 0 setrgbcolor
fill
1 0.429082 scale
0 -0.1 translate
0 -0.1 translate
1 -0.672366 scale
newpath
0 0 moveto
(T) true charpath
0.8 0.9 0.8 setrgbcolor
fill
1 -1.48729 scale
0 0.1 translate
0 -6.17742 translate
1 -0.722368 scale
newpath
0 0 moveto
(A) true charpath
2.4 0.8 0.8 setrgbcolor
fill
1 -1.38434 scale
0 6.17742 translate
0 -12.6483 translate
1 -0.735821 scale
newpath
0 0 moveto
(C) true charpath
0.8 0.8 2.4 setrgbcolor
fill
1 -1.35903 scale
0 12.6483 translate
7.65 0 translate
0 0.1 translate
1 0.811239 scale
newpath
0 0 moveto
(A) true charpath
8 0 0 setrgbcolor
fill
1 1.23268 scale
0 -0.1 translate
0 7.27015 translate
1 0.850511 scale
newpath
0 0 moveto
(G) true charpath
1 0.7 0 setrgbcolor
fill
1 1.17576 scale
0 -7.27015 translate
0 -0.1 translate
1 -0.209805 scale
newpath
0 0 moveto
(C) true charpath
0.8 0.8 2.4 setrgbcolor
fill
1 -4.76634 scale
0 0.1 translate
0 -2.53772 translate
1 -0.293022 scale
newpath
0 0 moveto
(T) true charpath
0.8 0.9 0.8 setrgbcolor
fill
1 -3.41272 scale
0 2.53772 translate
7.65 0 translate
0 0.1 translate
1 0.598142 scale
newpath
0 0 moveto
(C) true charpath
0 0 8 setrgbcolor
fill
1 1.67184 scale
0 -0.1 translate
0 5.59338 translate
1 1.14205 scale
newpath
0 0 moveto
(T) true charpath
0 0.5 0 setrgbcolor
fill
1 0.875617 scale
0 -5.59338 translate
0 -0.1 translate
1 -0.269182 scale
newpath
0 0 moveto
(A) true charpath
2.4 0.8 0.8 setrgbcolor
fill
1 -3.71497 scale
0 0.1 translate
0 -3.00493 translate
1 -0.34531 scale
newpath
0 0 moveto
(G) true charpath
1 0.94 0.8 setrgbcolor
fill
1 -2.89595 scale
0 3.00493 translate
7.65 0 translate
0 -0.1 translate
1 -0.0899016 scale
newpath
0 0 moveto
(G) true charpath
1 0.94 0.8 setrgbcolor
fill
1 -11.1233 scale
0 0.1 translate
0 0.1 translate
1 1.97958 scale
newpath
0 0 moveto
(A) true charpath
8 0 0 setrgbcolor
fill
1 0.505158 scale
0 -0.1 translate
0 -1.59425 translate
1 -0.427784 scale
newpath
0 0 moveto
(T) true charpath
0.8 0.9 0.8 setrgbcolor
fill
1 -2.33763 scale
0 1.59425 translate
0 -5.74716 translate
1 -0.519739 scale
newpath
0 0 moveto
(C) true charpath
0.8 0.8 2.4 setrgbcolor
fill
1 -1.92404 scale
0 5.74716 translate
7.65 0 translate
0 0.1 translate
1 0.461088 scale
newpath
0 0 moveto
(T) true charpath
0 0.5 0 setrgbcolor
fill
1 2.16879 scale
0 -0.1 translate
7.65 0 translate
0 0.1 translate
1 0.0912672 scale
newpath
0 0 moveto
(A) true charpath
8 0 0 setrgbcolor
fill
1 10.9568 scale
0 -0.1 translate
0 1.605 translate
1 0.24658 scale
newpath
0 0 moveto
(G) true charpath
1 0.7 0 setrgbcolor
fill
1 4.05548 scale
0 -1.605 translate
0 -0.1 translate
1 -0.0130619 scale
newpath
0 0 moveto
(C) true charpath
0.8 0.8 2.4 setrgbcolor
fill
1 -76.5584 scale
0 0.1 translate
7.65 0 translate
0 0.1 translate
1 0.212656 scale
newpath
0 0 moveto
(G) true charpath
1 0.7 0 setrgbcolor
fill
1 4.70243 scale
0 -0.1 translate
0 2.56016 translate
1 0.349471 scale
newpath
0 0 moveto
(T) true charpath
0 0.5 0 setrgbcolor
fill
1 2.86147 scale
0 -2.56016 translate
0 -0.1 translate
1 -0.00445991 scale
newpath
0 0 moveto
(C) true charpath
0.8 0.8 2.4 setrgbcolor
fill
1 -224.22 scale
0 0.1 translate
7.65 0 translate
0 0.1 translate
1 0.741571 scale
newpath
0 0 moveto
(T) true charpath
0 0.5 0 setrgbcolor
fill
1 1.34849 scale
0 -0.1 translate
0 -0.1 translate
1 -0.0747476 scale
newpath
0 0 moveto
(G) true charpath
1 0.94 0.8 setrgbcolor
fill
1 -13.3784 scale
0 0.1 translate
7.65 0 translate
0 0.1 translate
1 0.162239 scale
newpath
0 0 moveto
(T) true charpath
0 0.5 0 setrgbcolor
fill
1 6.16375 scale
0 -0.1 translate
0 2.16345 translate
1 0.458905 scale
newpath
0 0 moveto
(A) true charpath
8 0 0 setrgbcolor
fill
1 2.1791 scale
0 -2.16345 translate
0 -0.1 translate
1 -0.0459631 scale
newpath
0 0 moveto
(C) true charpath
0.8 0.8 2.4 setrgbcolor
fill
1 -21.7566 scale
0 0.1 translate
7.65 0 translate
0 -0.1 translate
1 -0.0326911 scale
newpath
0 0 moveto
(A) true charpath
2.4 0.8 0.8 setrgbcolor
fill
1 -30.5893 scale
0 0.1 translate
0 -1.14409 translate
1 -0.0842973 scale
newpath
0 0 moveto
(G) true charpath
1 0.94 0.8 setrgbcolor
fill
1 -11.8628 scale
0 1.14409 translate
0 0.1 translate
1 1.4835 scale
newpath
0 0 moveto
(T) true charpath
0 0.5 0 setrgbcolor
fill
1 0.674084 scale
0 -0.1 translate
0 -2.59425 translate
1 -0.193661 scale
newpath
0 0 moveto
(C) true charpath
0.8 0.8 2.4 setrgbcolor
fill
1 -5.16367 scale
0 2.59425 translate
7.65 0 translate
0 0.1 translate
1 0.117057 scale
newpath
0 0 moveto
(A) true charpath
8 0 0 setrgbcolor
fill
1 8.54285 scale
0 -0.1 translate
0 1.80793 translate
1 0.369085 scale
newpath
0 0 moveto
(T) true charpath
0 0.5 0 setrgbcolor
fill
1 2.7094 scale
0 -1.80793 translate
0 -0.1 translate
1 -0.0185548 scale
newpath
0 0 moveto
(G) true charpath
1 0.94 0.8 setrgbcolor
fill
1 -53.8943 scale
0 0.1 translate
7.65 0 translate
0 0.1 translate
1 0.0530167 scale
newpath
0 0 moveto
(C) true charpath
0 0 8 setrgbcolor
fill
1 18.862 scale
0 -0.1 translate
0 1.30402 translate
1 0.0668152 scale
newpath
0 0 moveto
(G) true charpath
1 0.7 0 setrgbcolor
fill
1 14.9667 scale
0 -1.30402 translate
0 2.61662 translate
1 0.367661 scale
newpath
0 0 moveto
(T) true charpath
0 0.5 0 setrgbcolor
fill
1 2.71989 scale
0 -2.61662 translate
0 -0.1 translate
1 -0.106417 scale
newpath
0 0 moveto
(A) true charpath
2.4 0.8 0.8 setrgbcolor
fill
1 -9.397 scale
0 0.1 translate
7.65 0 translate
0 -0.1 translate
1 -0.00797839 scale
newpath
0 0 moveto
(T) true charpath
0.8 0.9 0.8 setrgbcolor
fill
1 -125.338 scale
0 0.1 translate
0 0.1 translate
1 1.22906 scale
newpath
0 0 moveto
(G) true charpath
1 0.7 0 setrgbcolor
fill
1 0.813632 scale
0 -0.1 translate
0 -0.949636 translate
1 -0.164833 scale
newpath
0 0 moveto
(C) true charpath
0.8 0.8 2.4 setrgbcolor
fill
1 -6.06674 scale
0 0.949636 translate
7.65 0 translate
0 0.1 translate
1 1.03735 scale
newpath
0 0 moveto
(A) true charpath
8 0 0 setrgbcolor
fill
1 0.963995 scale
0 -0.1 translate
0 -0.1 translate
1 -0.181401 scale
newpath
0 0 moveto
(C) true charpath
0.8 0.8 2.4 setrgbcolor
fill
1 -5.51263 scale
0 0.1 translate
7.65 0 translate
0 0.1 translate
1 0.685777 scale
newpath
0 0 moveto
(T) true charpath
0 0.5 0 setrgbcolor
fill
1 1.4582 scale
0 -0.1 translate
7.65 0 translate
0 0.1 translate
1 2.0628 scale
newpath
0 0 moveto
(T) true charpath
0 0.5 0 setrgbcolor
fill
1 0.484778 scale
0 -0.1 translate
0 -0.1 translate
1 -0.299037 scale
newpath
0 0 moveto
(G) true charpath
1 0.94 0.8 setrgbcolor
fill
1 -3.34406 scale
0 0.1 translate
0 -3.23985 translate
1 -0.35109 scale
newpath
0 0 moveto
(C) true charpath
0.8 0.8 2.4 setrgbcolor
fill
1 -2.84827 scale
0 3.23985 translate
0 -6.78929 translate
1 -0.395887 scale
newpath
0 0 moveto
(A) true charpath
2.4 0.8 0.8 setrgbcolor
fill
1 -2.52597 scale
0 6.78929 translate
7.65 0 translate
0 -0.1 translate
1 -0.0349661 scale
newpath
0 0 moveto
(T) true charpath
0.8 0.9 0.8 setrgbcolor
fill
1 -28.5991 scale
0 0.1 translate
0 0.1 translate
1 0.85262 scale
newpath
0 0 moveto
(A) true charpath
8 0 0 setrgbcolor
fill
1 1.17286 scale
0 -0.1 translate
7.65 0 translate
0 -0.1 translate
1 -0.104569 scale
newpath
0 0 moveto
(G) true charpath
1 0.94 0.8 setrgbcolor
fill
1 -9.56307 scale
0 0.1 translate
0 0.1 translate
1 1.91461 scale
newpath
0 0 moveto
(A) true charpath
8 0 0 setrgbcolor
fill
1 0.522299 scale
0 -0.1 translate
0 -1.70967 translate
1 -0.330728 scale
newpath
0 0 moveto
(T) true charpath
0.8 0.9 0.8 setrgbcolor
fill
1 -3.02364 scale
0 1.70967 translate
0 -5.09888 translate
1 -0.403066 scale
newpath
0 0 moveto
(C) true charpath
0.8 0.8 2.4 setrgbcolor
fill
1 -2.48099 scale
0 5.09888 translate
7.65 0 translate
0 -0.1 translate
1 -0.141437 scale
newpath
0 0 moveto
(A) true charpath
2.4 0.8 0.8 setrgbcolor
fill
1 -7.07029 scale
0 0.1 translate
0 -1.99976 translate
1 -0.212607 scale
newpath
0 0 moveto
(G) true charpath
1 0.94 0.8 setrgbcolor
fill
1 -4.70351 scale
0 1.99976 translate
0 0.1 translate
1 1.78913 scale
newpath
0 0 moveto
(T) true charpath
0 0.5 0 setrgbcolor
fill
1 0.558931 scale
0 -0.1 translate
0 -4.45953 translate
1 -0.239954 scale
newpath
0 0 moveto
(C) true charpath
0.8 0.8 2.4 setrgbcolor
fill
1 -4.16747 scale
0 4.45953 translate
7.65 0 translate
0 -0.1 translate
1 -0.000807909 scale
newpath
0 0 moveto
(T) true charpath
0.8 0.9 0.8 setrgbcolor
fill
1 -1237.76 scale
0 0.1 translate
0 0.1 translate
1 0.690662 scale
newpath
0 0 moveto
(A) true charpath
8 0 0 setrgbcolor
fill
1 1.44789 scale
0 -0.1 translate
7.65 0 translate
0 -0.1 translate
1 -0.0666863 scale
newpath
0 0 moveto
(A) true charpath
2.4 0.8 0.8 setrgbcolor
fill
1 -14.9956 scale
0 0.1 translate
0 -1.41158 translate
1 -0.0898202 scale
newpath
0 0 moveto
(G) true charpath
1 0.94 0.8 setrgbcolor
fill
1 -11.1334 scale
0 1.41158 translate
0 -2.9052 translate
1 -0.101097 scale
newpath
0 0 moveto
(C) true charpath
0.8 0.8 2.4 setrgbcolor
fill
1 -9.89151 scale
0 2.9052 translate
0 0.1 translate
1 1.43802 scale
newpath
0 0 moveto
(T) true charpath
0 0.5 0 setrgbcolor
fill
1 0.695401 scale
0 -0.1 translate
7.65 0 translate
0 -0.1 translate
1 -0.0978404 scale
newpath
0 0 moveto
(G) true charpath
1 0.94 0.8 setrgbcolor
fill
1 -10.2207 scale
0 0.1 translate
0 0.1 translate
1 1.43136 scale
newpath
0 0 moveto
(T) true charpath
0 0.5 0 setrgbcolor
fill
1 0.698637 scale
0 -0.1 translate
0 -1.65672 translate
1 -0.230392 scale
newpath
0 0 moveto
(C) true charpath
0.8 0.8 2.4 setrgbcolor
fill
1 -4.34043 scale
0 1.65672 translate
7.65 0 translate
0 0.1 translate
1 0.349494 scale
newpath
0 0 moveto
(T) true charpath
0 0.5 0 setrgbcolor
fill
1 2.86128 scale
0 -0.1 translate
0 -0.1 translate
1 -0.062314 scale
newpath
0 0 moveto
(A) true charpath
2.4 0.8 0.8 setrgbcolor
fill
1 -16.0478 scale
0 0.1 translate
0 3.63687 translate
1 0.881569 scale
newpath
0 0 moveto
(G) true charpath
1 0.7 0 setrgbcolor
fill
1 1.13434 scale
0 -3.63687 translate
0 -1.37718 translate
1 -0.18738 scale
newpath
0 0 moveto
(C) true charpath
0.8 0.8 2.4 setrgbcolor
fill
1 -5.33674 scale
0 1.37718 translate
7.65 0 translate
0 0.1 translate
1 0.444371 scale
newpath
0 0 moveto
(T) true charpath
0 0.5 0 setrgbcolor
fill
1 2.25037 scale
0 -0.1 translate
0 -0.1 translate
1 -0.0270948 scale
newpath
0 0 moveto
(A) true charpath
2.4 0.8 0.8 setrgbcolor
fill
1 -36.9074 scale
0 0.1 translate
7.65 0 translate
0 -0.1 translate
1 -0.0768969 scale
newpath
0 0 moveto
(A) true charpath
2.4 0.8 0.8 setrgbcolor
fill
1 -13.0044 scale
0 0.1 translate
0 0.1 translate
1 1.0048 scale
newpath
0 0 moveto
(G) true charpath
1 0.7 0 setrgbcolor
fill
1 0.995221 scale
0 -0.1 translate
0 -1.49193 translate
1 -0.0947487 scale
newpath
0 0 moveto
(C) true charpath
0.8 0.8 2.4 setrgbcolor
fill
1 -10.5542 scale
0 1.49193 translate
7.65 0 translate
0 0.1 translate
1 0.413677 scale
newpath
0 0 moveto
(T) true charpath
0 0.5 0 setrgbcolor
fill
1 2.41734 scale
0 -0.1 translate
7.65 0 translate
0 -0.1 translate
1 -0.0235301 scale
newpath
0 0 moveto
(T) true charpath
0.8 0.9 0.8 setrgbcolor
fill
1 -42.4988 scale
0 0.1 translate
0 0.1 translate
1 1.18902 scale
newpath
0 0 moveto
(C) true charpath
0 0 8 setrgbcolor
fill
1 0.841028 scale
0 -0.1 translate
0 -1.07201 translate
1 -0.128089 scale
newpath
0 0 moveto
(A) true charpath
2.4 0.8 0.8 setrgbcolor
fill
1 -7.80708 scale
0 1.07201 translate
7.65 0 translate
0 0.1 translate
1 0.843538 scale
newpath
0 0 moveto
(C) true charpath
0 0 8 setrgbcolor
fill
1 1.18548 scale
0 -0.1 translate
0 -0.1 translate
1 -0.0816876 scale
newpath
0 0 moveto
(A) true charpath
2.4 0.8 0.8 setrgbcolor
fill
1 -12.2418 scale
0 0.1 translate
7.65 0 translate
7.65 0 translate
-260.1 -23.1593 translate
newpath
-3.825 -1.9125 moveto
267.75 0 rlineto
0 45.9 rlineto
-267.75 0 rlineto
0 -45.9 rlineto
closepath
0 0 0 setrgbcolor
stroke
-275.4 0 translate
0 18.1779 translate
/Helvetica findfont
5.61816 scalefont
setfont
newpath
0 0 moveto
(Motif Name:) true charpath
0 0 0 setrgbcolor
fill
70.227 0 translate
/Helvetica-Bold findfont
5.61816 scalefont
setfont
newpath
0 0 moveto
(CM002885.2_58611949-58612996(+)_1|1|1x0) true charpath
0 0 0 setrgbcolor
fill
-70.227 0 translate
0 -68.25 translate
0 29.125 translate
/Helvetica findfont
8.262 scalefont
setfont
newpath
0 0 moveto
(Gene:) true charpath
0 0 0 setrgbcolor
fill
42.1362 0 translate
/Helvetica-Bold findfont
8.262 scalefont
setfont
newpath
0 0 moveto
(CM002885.2_58617285-58618380(+)_1) true charpath
0 0 0 setrgbcolor
fill
-42.1362 0 translate
-30.6 -29.125 translate
306 0 translate
2.10375 0 translate
/Helvetica findfont
5.508 scalefont
setfont
newpath
0 0 moveto
(1) true charpath
0 0 0 setrgbcolor
fill
7.65 0 translate
newpath
0 0 moveto
(2) true charpath
0 0 0 setrgbcolor
fill
7.65 0 translate
newpath
0 0 moveto
(3) true charpath
0 0 0 setrgbcolor
fill
7.65 0 translate
newpath
0 0 moveto
(4) true charpath
0 0 0 setrgbcolor
fill
7.65 0 translate
newpath
0 0 moveto
(5) true charpath
0 0 0 setrgbcolor
fill
7.65 0 translate
newpath
0 0 moveto
(6) true charpath
0 0 0 setrgbcolor
fill
7.65 0 translate
newpath
0 0 moveto
(7) true charpath
0 0 0 setrgbcolor
fill
7.65 0 translate
newpath
0 0 moveto
(8) true charpath
0 0 0 setrgbcolor
fill
7.65 0 translate
newpath
0 0 moveto
(9) true charpath
0 0 0 setrgbcolor
fill
7.65 0 translate
newpath
0 0 moveto
(0) true charpath
0 0 0 setrgbcolor
fill
7.65 0 translate
newpath
0 0 moveto
(1) true charpath
0 0 0 setrgbcolor
fill
7.65 0 translate
newpath
0 0 moveto
(2) true charpath
0 0 0 setrgbcolor
fill
7.65 0 translate
newpath
0 0 moveto
(3) true charpath
0 0 0 setrgbcolor
fill
7.65 0 translate
newpath
0 0 moveto
(4) true charpath
0 0 0 setrgbcolor
fill
7.65 0 translate
newpath
0 0 moveto
(5) true charpath
0 0 0 setrgbcolor
fill
7.65 0 translate
newpath
0 0 moveto
(6) true charpath
0 0 0 setrgbcolor
fill
7.65 0 translate
newpath
0 0 moveto
(7) true charpath
0 0 0 setrgbcolor
fill
7.65 0 translate
newpath
0 0 moveto
(8) true charpath
0 0 0 setrgbcolor
fill
7.65 0 translate
newpath
0 0 moveto
(9) true charpath
0 0 0 setrgbcolor
fill
7.65 0 translate
newpath
0 0 moveto
(0) true charpath
0 0 0 setrgbcolor
fill
7.65 0 translate
newpath
0 0 moveto
(1) true charpath
0 0 0 setrgbcolor
fill
7.65 0 translate
newpath
0 0 moveto
(2) true charpath
0 0 0 setrgbcolor
fill
7.65 0 translate
newpath
0 0 moveto
(3) true charpath
0 0 0 setrgbcolor
fill
7.65 0 translate
newpath
0 0 moveto
(4) true charpath
0 0 0 setrgbcolor
fill
7.65 0 translate
newpath
0 0 moveto
(5) true charpath
0 0 0 setrgbcolor
fill
7.65 0 translate
newpath
0 0 moveto
(6) true charpath
0 0 0 setrgbcolor
fill
7.65 0 translate
newpath
0 0 moveto
(7) true charpath
0 0 0 setrgbcolor
fill
7.65 0 translate
newpath
0 0 moveto
(8) true charpath
0 0 0 setrgbcolor
fill
7.65 0 translate
newpath
0 0 moveto
(9) true charpath
0 0 0 setrgbcolor
fill
7.65 0 translate
newpath
0 0 moveto
(0) true charpath
0 0 0 setrgbcolor
fill
7.65 0 translate
newpath
0 0 moveto
(1) true charpath
0 0 0 setrgbcolor
fill
7.65 0 translate
newpath
0 0 moveto
(2) true charpath
0 0 0 setrgbcolor
fill
7.65 0 translate
newpath
0 0 moveto
(3) true charpath
0 0 0 setrgbcolor
fill
7.65 0 translate
newpath
0 0 moveto
(4) true charpath
0 0 0 setrgbcolor
fill
7.65 0 translate
-262.204 0 translate
0 3.93429 translate
0 19.225 translate
/Helvetica findfont
5.508 scalefont
setfont
267.75 -1.57371 translate
newpath
0 0 moveto
(0) true charpath
0 0 0 setrgbcolor
fill
0 19.125 translate
newpath
0 0 moveto
(+0.57) true charpath
0 0 0 setrgbcolor
fill
0 -38.25 translate
newpath
0 0 moveto
(-3.26) true charpath
0 0 0 setrgbcolor
fill
-267.75 19.125 translate
0 1.57371 translate
/Helvetica-Bold findfont
11.016 scalefont
setfont
0 0.1 translate
1 0.0616285 scale
newpath
0 0 moveto
(T) true charpath
0 0.5 0 setrgbcolor
fill
1 16.2263 scale
0 -0.1 translate
0 1.37179 translate
1 0.264036 scale
newpath
0 0 moveto
(A) true charpath
8 0 0 setrgbcolor
fill
1 3.78736 scale
0 -1.37179 translate
7.65 0 translate
0 -0.1 translate
1 -0.0413135 scale
newpath
0 0 moveto
(G) true charpath
1 0.94 0.8 setrgbcolor
fill
1 -24.2052 scale
0 0.1 translate
0 -1.21194 translate
1 -0.130839 scale
newpath
0 0 moveto
(C) true charpath
0.8 0.8 2.4 setrgbcolor
fill
1 -7.64299 scale
0 1.21194 translate
0 -3.02831 translate
1 -0.143756 scale
newpath
0 0 moveto
(A) true charpath
2.4 0.8 0.8 setrgbcolor
fill
1 -6.95624 scale
0 3.02831 translate
0 0.1 translate
1 1.50353 scale
newpath
0 0 moveto
(T) true charpath
0 0.5 0 setrgbcolor
fill
1 0.665099 scale
0 -0.1 translate
7.65 0 translate
0 -0.1 translate
1 -0.110958 scale
newpath
0 0 moveto
(A) true charpath
2.4 0.8 0.8 setrgbcolor
fill
1 -9.01239 scale
0 0.1 translate
0 0.1 translate
1 1.82444 scale
newpath
0 0 moveto
(T) true charpath
0 0.5 0 setrgbcolor
fill
1 0.548113 scale
0 -0.1 translate
0 -1.75994 translate
1 -0.252606 scale
newpath
0 0 moveto
(G) true charpath
1 0.94 0.8 setrgbcolor
fill
1 -3.95873 scale
0 1.75994 translate
0 -4.53445 translate
1 -0.297353 scale
newpath
0 0 moveto
(C) true charpath
0.8 0.8 2.4 setrgbcolor
fill
1 -3.36301 scale
0 4.53445 translate
7.65 0 translate
0 0.1 translate
1 0.347589 scale
newpath
0 0 moveto
(T) true charpath
0 0.5 0 setrgbcolor
fill
1 2.87696 scale
0 -0.1 translate
0 3.62188 translate
1 0.357083 scale
newpath
0 0 moveto
(G) true charpath
1 0.7 0 setrgbcolor
fill
1 2.80047 scale
0 -3.62188 translate
0 -0.1 translate
1 -0.0575198 scale
newpath
0 0 moveto
(C) true charpath
0.8 0.8 2.4 setrgbcolor
fill
1 -17.3853 scale
0 0.1 translate
7.65 0 translate
0 0.1 translate
1 1.05651 scale
newpath
0 0 moveto
(T) true charpath
0 0.5 0 setrgbcolor
fill
1 0.946512 scale
0 -0.1 translate
0 -0.1 translate
1 -0.225367 scale
newpath
0 0 moveto
(G) true charpath
1 0.94 0.8 setrgbcolor
fill
1 -4.43721 scale
0 0.1 translate
7.65 0 translate
0 0.1 translate
1 2.33056 scale
newpath
0 0 moveto
(G) true charpath
1 0.7 0 setrgbcolor
fill
1 0.429082 scale
0 -0.1 translate
0 -0.1 translate
1 -0.672366 scale
newpath
0 0 moveto
(T) true charpath
0.8 0.9 0.8 setrgbcolor
fill
1 -1.48729 scale
0 0.1 translate
0 -6.17742 translate
1 -0.722368 scale
newpath
0 0 moveto
(A) true charpath
2.4 0.8 0.8 setrgbcolor
fill
1 -1.38434 scale
0 6.17742 translate
0 -12.6483 translate
1 -0.735821 scale
newpath
0 0 moveto
(C) true charpath
0.8 0.8 2.4 setrgbcolor
fill
1 -1.35903 scale
0 12.6483 translate
7.65 0 translate
0 0.1 translate
1 0.359333 scale
newpath
0 0 moveto
(A) true charpath
8 0 0 setrgbcolor
fill
1 2.78294 scale
0 -0.1 translate
0 3.71429 translate
1 0.657086 scale
newpath
0 0 moveto
(G) true charpath
1 0.7 0 setrgbcolor
fill
1 1.52187 scale
0 -3.71429 translate
0 -0.1 translate
1 -0.0348876 scale
newpath
0 0 moveto
(T) true charpath
0.8 0.9 0.8 setrgbcolor
fill
1 -28.6635 scale
0 0.1 translate
0 -1.16137 translate
1 -0.0951031 scale
newpath
0 0 moveto
(C) true charpath
0.8 0.8 2.4 setrgbcolor
fill
1 -10.5149 scale
0 1.16137 translate
7.65 0 translate
0 0.1 translate
1 0.261527 scale
newpath
0 0 moveto
(C) true charpath
0 0 8 setrgbcolor
fill
1 3.82369 scale
0 -0.1 translate
0 2.9447 translate
1 0.333659 scale
newpath
0 0 moveto
(T) true charpath
0 0.5 0 setrgbcolor
fill
1 2.99708 scale
0 -2.9447 translate
0 -0.1 translate
1 -0.0888657 scale
newpath
0 0 moveto
(A) true charpath
2.4 0.8 0.8 setrgbcolor
fill
1 -11.2529 scale
0 0.1 translate
7.65 0 translate
0 -0.1 translate
1 -0.0616887 scale
newpath
0 0 moveto
(T) true charpath
0.8 0.9 0.8 setrgbcolor
fill
1 -16.2104 scale
0 0.1 translate
0 -1.37226 translate
1 -0.0695309 scale
newpath
0 0 moveto
(A) true charpath
2.4 0.8 0.8 setrgbcolor
fill
1 -14.3821 scale
0 1.37226 translate
0 0.1 translate
1 1.52004 scale
newpath
0 0 moveto
(G) true charpath
1 0.7 0 setrgbcolor
fill
1 0.657878 scale
0 -0.1 translate
0 -2.70623 translate
1 -0.207659 scale
newpath
0 0 moveto
(C) true charpath
0.8 0.8 2.4 setrgbcolor
fill
1 -4.81559 scale
0 2.70623 translate
7.65 0 translate
0 0.1 translate
1 0.396589 scale
newpath
0 0 moveto
(A) true charpath
8 0 0 setrgbcolor
fill
1 2.5215 scale
0 -0.1 translate
7.65 0 translate
0 0.1 translate
1 0.059636 scale
newpath
0 0 moveto
(C) true charpath
0 0 8 setrgbcolor
fill
1 16.7684 scale
0 -0.1 translate
0 1.35611 translate
1 0.268983 scale
newpath
0 0 moveto
(T) true charpath
0 0.5 0 setrgbcolor
fill
1 3.71771 scale
0 -1.35611 translate
7.65 0 translate
0 0.1 translate
1 0.24557 scale
newpath
0 0 moveto
(G) true charpath
1 0.7 0 setrgbcolor
fill
1 4.07217 scale
0 -0.1 translate
0 -0.1 translate
1 -0.0355083 scale
newpath
0 0 moveto
(C) true charpath
0.8 0.8 2.4 setrgbcolor
fill
1 -28.1624 scale
0 0.1 translate
0 2.81914 translate
1 0.717755 scale
newpath
0 0 moveto
(T) true charpath
0 0.5 0 setrgbcolor
fill
1 1.39323 scale
0 -2.81914 translate
0 -1.16626 translate
1 -0.0791461 scale
newpath
0 0 moveto
(A) true charpath
2.4 0.8 0.8 setrgbcolor
fill
1 -12.6349 scale
0 1.16626 translate
7.65 0 translate
0 -0.1 translate
1 -0.0522029 scale
newpath
0 0 moveto
(T) true charpath
0.8 0.9 0.8 setrgbcolor
fill
1 -19.156 scale
0 0.1 translate
0 -1.29762 translate
1 -0.074843 scale
newpath
0 0 moveto
(G) true charpath
1 0.94 0.8 setrgbcolor
fill
1 -13.3613 scale
0 1.29762 translate
0 0.1 translate
1 1.21824 scale
newpath
0 0 moveto
(A) true charpath
8 0 0 setrgbcolor
fill
1 0.820856 scale
0 -0.1 translate
7.65 0 translate
0 -0.1 translate
1 -0.0990897 scale
newpath
0 0 moveto
(G) true charpath
1 0.94 0.8 setrgbcolor
fill
1 -10.0919 scale
0 0.1 translate
0 -1.66655 translate
1 -0.216723 scale
newpath
0 0 moveto
(T) true charpath
0.8 0.9 0.8 setrgbcolor
fill
1 -4.61417 scale
0 1.66655 translate
0 0.1 translate
1 1.78612 scale
newpath
0 0 moveto
(A) true charpath
8 0 0 setrgbcolor
fill
1 0.559874 scale
0 -0.1 translate
0 -4.15871 translate
1 -0.297432 scale
newpath
0 0 moveto
(C) true charpath
0.8 0.8 2.4 setrgbcolor
fill
1 -3.36211 scale
0 4.15871 translate
7.65 0 translate
0 0.1 translate
1 0.430305 scale
newpath
0 0 moveto
(T) true charpath
0 0.5 0 setrgbcolor
fill
1 2.32393 scale
0 -0.1 translate
0 4.27274 translate
1 0.453423 scale
newpath
0 0 moveto
(G) true charpath
1 0.7 0 setrgbcolor
fill
1 2.20545 scale
0 -4.27274 translate
0 -0.1 translate
1 -0.13048 scale
newpath
0 0 moveto
(C) true charpath
0.8 0.8 2.4 setrgbcolor
fill
1 -7.66401 scale
0 0.1 translate
7.65 0 translate
0 0.1 translate
1 0.0921342 scale
newpath
0 0 moveto
(A) true charpath
8 0 0 setrgbcolor
fill
1 10.8537 scale
0 -0.1 translate
0 1.61182 translate
1 0.255465 scale
newpath
0 0 moveto
(G) true charpath
1 0.7 0 setrgbcolor
fill
1 3.91443 scale
0 -1.61182 translate
7.65 0 translate
0 -0.1 translate
1 -0.012895 scale
newpath
0 0 moveto
(A) true charpath
2.4 0.8 0.8 setrgbcolor
fill
1 -77.5493 scale
0 0.1 translate
0 -0.988323 translate
1 -0.0320816 scale
newpath
0 0 moveto
(G) true charpath
1 0.94 0.8 setrgbcolor
fill
1 -31.1705 scale
0 0.988323 translate
0 0.1 translate
1 1.36976 scale
newpath
0 0 moveto
(T) true charpath
0 0.5 0 setrgbcolor
fill
1 0.730053 scale
0 -0.1 translate
0 -2.02762 translate
1 -0.192758 scale
newpath
0 0 moveto
(C) true charpath
0.8 0.8 2.4 setrgbcolor
fill
1 -5.18786 scale
0 2.02762 translate
7.65 0 translate
0 -0.1 translate
1 -0.000557196 scale
newpath
0 0 moveto
(A) true charpath
2.4 0.8 0.8 setrgbcolor
fill
1 -1794.7 scale
0 0.1 translate
0 -0.891241 translate
1 -0.037447 scale
newpath
0 0 moveto
(G) true charpath
1 0.94 0.8 setrgbcolor
fill
1 -26.7044 scale
0 0.891241 translate
0 0.1 translate
1 1.37884 scale
newpath
0 0 moveto
(T) true charpath
0 0.5 0 setrgbcolor
fill
1 0.725246 scale
0 -0.1 translate
0 -1.97275 translate
1 -0.215543 scale
newpath
0 0 moveto
(C) true charpath
0.8 0.8 2.4 setrgbcolor
fill
1 -4.63945 scale
0 1.97275 translate
7.65 0 translate
0 0.1 translate
1 0.0971894 scale
newpath
0 0 moveto
(G) true charpath
1 0.7 0 setrgbcolor
fill
1 10.2892 scale
0 -0.1 translate
0 -0.1 translate
1 -0.0417241 scale
newpath
0 0 moveto
(T) true charpath
0.8 0.9 0.8 setrgbcolor
fill
1 -23.9669 scale
0 0.1 translate
0 -1.21517 translate
1 -0.0430417 scale
newpath
0 0 moveto
(C) true charpath
0.8 0.8 2.4 setrgbcolor
fill
1 -23.2333 scale
0 1.21517 translate
0 1.6516 translate
1 0.762282 scale
newpath
0 0 moveto
(A) true charpath
8 0 0 setrgbcolor
fill
1 1.31185 scale
0 -1.6516 translate
7.65 0 translate
0 0.1 translate
1 0.0368171 scale
newpath
0 0 moveto
(G) true charpath
1 0.7 0 setrgbcolor
fill
1 27.1613 scale
0 -0.1 translate
7.65 0 translate
0 -0.1 translate
1 -0.0810781 scale
newpath
0 0 moveto
(G) true charpath
1 0.94 0.8 setrgbcolor
fill
1 -12.3338 scale
0 0.1 translate
0 -1.52483 translate
1 -0.0810826 scale
newpath
0 0 moveto
(C) true charpath
0.8 0.8 2.4 setrgbcolor
fill
1 -12.3331 scale
0 1.52483 translate
0 -2.94969 translate
1 -0.157758 scale
newpath
0 0 moveto
(A) true charpath
2.4 0.8 0.8 setrgbcolor
fill
1 -6.33882 scale
0 2.94969 translate
0 0.1 translate
1 1.51366 scale
newpath
0 0 moveto
(T) true charpath
0 0.5 0 setrgbcolor
fill
1 0.660651 scale
0 -0.1 translate
7.65 0 translate
0 -0.1 translate
1 -0.0349661 scale
newpath
0 0 moveto
(T) true charpath
0.8 0.9 0.8 setrgbcolor
fill
1 -28.5991 scale
0 0.1 translate
0 0.1 translate
1 0.85262 scale
newpath
0 0 moveto
(A) true charpath
8 0 0 setrgbcolor
fill
1 1.17286 scale
0 -0.1 translate
7.65 0 translate
0 -0.1 translate
1 -0.104569 scale
newpath
0 0 moveto
(G) true charpath
1 0.94 0.8 setrgbcolor
fill
1 -9.56307 scale
0 0.1 translate
0 0.1 translate
1 1.91461 scale
newpath
0 0 moveto
(A) true charpath
8 0 0 setrgbcolor
fill
1 0.522299 scale
0 -0.1 translate
0 -1.70967 translate
1 -0.330728 scale
newpath
0 0 moveto
(T) true charpath
0.8 0.9 0.8 setrgbcolor
fill
1 -3.02364 scale
0 1.70967 translate
0 -5.09888 translate
1 -0.403066 scale
newpath
0 0 moveto
(C) true charpath
0.8 0.8 2.4 setrgbcolor
fill
1 -2.48099 scale
0 5.09888 translate
7.65 0 translate
0 -0.1 translate
1 -0.141437 scale
newpath
0 0 moveto
(A) true charpath
2.4 0.8 0.8 setrgbcolor
fill
1 -7.07029 scale
0 0.1 translate
0 -1.99976 translate
1 -0.212607 scale
newpath
0 0 moveto
(G) true charpath
1 0.94 0.8 setrgbcolor
fill
1 -4.70351 scale
0 1.99976 translate
0 0.1 translate
1 1.78913 scale
newpath
0 0 moveto
(T) true charpath
0 0.5 0 setrgbcolor
fill
1 0.558931 scale
0 -0.1 translate
0 -4.45953 translate
1 -0.239954 scale
newpath
0 0 moveto
(C) true charpath
0.8 0.8 2.4 setrgbcolor
fill
1 -4.16747 scale
0 4.45953 translate
7.65 0 translate
0 0.1 translate
1 0.376304 scale
newpath
0 0 moveto
(A) true charpath
8 0 0 setrgbcolor
fill
1 2.65742 scale
0 -0.1 translate
0 -0.1 translate
1 -0.0188199 scale
newpath
0 0 moveto
(T) true charpath
0.8 0.9 0.8 setrgbcolor
fill
1 -53.1352 scale
0 0.1 translate
0 3.84783 translate
1 0.716851 scale
newpath
0 0 moveto
(G) true charpath
1 0.7 0 setrgbcolor
fill
1 1.39499 scale
0 -3.84783 translate
0 -1.03494 translate
1 -0.157082 scale
newpath
0 0 moveto
(C) true charpath
0.8 0.8 2.4 setrgbcolor
fill
1 -6.36612 scale
0 1.03494 translate
7.65 0 translate
0 0.1 translate
1 0.463035 scale
newpath
0 0 moveto
(T) true charpath
0 0.5 0 setrgbcolor
fill
1 2.15966 scale
0 -0.1 translate
0 4.53028 translate
1 0.545748 scale
newpath
0 0 moveto
(A) true charpath
8 0 0 setrgbcolor
fill
1 1.83235 scale
0 -4.53028 translate
0 -0.1 translate
1 -0.158511 scale
newpath
0 0 moveto
(C) true charpath
0.8 0.8 2.4 setrgbcolor
fill
1 -6.30872 scale
0 0.1 translate
7.65 0 translate
0 -0.1 translate
1 -0.0940693 scale
newpath
0 0 moveto
(A) true charpath
2.4 0.8 0.8 setrgbcolor
fill
1 -10.6305 scale
0 0.1 translate
0 -1.62705 translate
1 -0.118377 scale
newpath
0 0 moveto
(C) true charpath
0.8 0.8 2.4 setrgbcolor
fill
1 -8.44758 scale
0 1.62705 translate
0 0.1 translate
1 1.27649 scale
newpath
0 0 moveto
(T) true charpath
0 0.5 0 setrgbcolor
fill
1 0.783396 scale
0 -0.1 translate
7.65 0 translate
0 0.1 translate
1 0.00425379 scale
newpath
0 0 moveto
(T) true charpath
0 0.5 0 setrgbcolor
fill
1 235.085 scale
0 -0.1 translate
0 0.920328 translate
1 0.656015 scale
newpath
0 0 moveto
(G) true charpath
1 0.7 0 setrgbcolor
fill
1 1.52436 scale
0 -0.920328 translate
0 -0.1 translate
1 -0.0566034 scale
newpath
0 0 moveto
(C) true charpath
0.8 0.8 2.4 setrgbcolor
fill
1 -17.6668 scale
0 0.1 translate
7.65 0 translate
0 0.1 translate
1 0.256058 scale
newpath
0 0 moveto
(G) true charpath
1 0.7 0 setrgbcolor
fill
1 3.90536 scale
0 -0.1 translate
0 -0.1 translate
1 -0.0123619 scale
newpath
0 0 moveto
(C) true charpath
0.8 0.8 2.4 setrgbcolor
fill
1 -80.8937 scale
0 0.1 translate
0 2.90167 translate
1 0.596182 scale
newpath
0 0 moveto
(T) true charpath
0 0.5 0 setrgbcolor
fill
1 1.67734 scale
0 -2.90167 translate
0 -0.984128 translate
1 -0.0551731 scale
newpath
0 0 moveto
(A) true charpath
2.4 0.8 0.8 setrgbcolor
fill
1 -18.1248 scale
0 0.984128 translate
7.65 0 translate
0 0.1 translate
1 0.350604 scale
newpath
0 0 moveto
(G) true charpath
1 0.7 0 setrgbcolor
fill
1 2.85222 scale
0 -0.1 translate
0 3.64561 translate
1 0.999164 scale
newpath
0 0 moveto
(T) true charpath
0 0.5 0 setrgbcolor
fill
1 1.00084 scale
0 -3.64561 translate
0 -0.1 translate
1 -0.144083 scale
newpath
0 0 moveto
(C) true charpath
0.8 0.8 2.4 setrgbcolor
fill
1 -6.94044 scale
0 0.1 translate
0 -2.02059 translate
1 -0.17075 scale
newpath
0 0 moveto
(A) true charpath
2.4 0.8 0.8 setrgbcolor
fill
1 -5.85653 scale
0 2.02059 translate
7.65 0 translate
0 -0.1 translate
1 -0.0903579 scale
newpath
0 0 moveto
(C) true charpath
0.8 0.8 2.4 setrgbcolor
fill
1 -11.0671 scale
0 0.1 translate
0 -1.59784 translate
1 -0.0979549 scale
newpath
0 0 moveto
(G) true charpath
1 0.94 0.8 setrgbcolor
fill
1 -10.2088 scale
0 1.59784 translate
0 0.1 translate
1 1.17879 scale
newpath
0 0 moveto
(T) true charpath
0 0.5 0 setrgbcolor
fill
1 0.848331 scale
0 -0.1 translate
7.65 0 translate
0 0.1 translate
1 0.222877 scale
newpath
0 0 moveto
(T) true charpath
0 0.5 0 setrgbcolor
fill
1 4.48677 scale
0 -0.1 translate
0 2.64058 translate
1 0.318323 scale
newpath
0 0 moveto
(A) true charpath
8 0 0 setrgbcolor
fill
1 3.14146 scale
0 -2.64058 translate
0 -0.1 translate
1 -0.00510005 scale
newpath
0 0 moveto
(G) true charpath
1 0.94 0.8 setrgbcolor
fill
1 -196.077 scale
0 0.1 translate
7.65 0 translate
0 0.1 translate
1 0.438785 scale
newpath
0 0 moveto
(C) true charpath
0 0 8 setrgbcolor
fill
1 2.27902 scale
0 -0.1 translate
0 -0.1 translate
1 -0.000444261 scale
newpath
0 0 moveto
(G) true charpath
1 0.94 0.8 setrgbcolor
fill
1 -2250.93 scale
0 0.1 translate
7.65 0 translate
7.65 0 translate
-260.1 -23.1593 translate
newpath
-3.825 -1.9125 moveto
267.75 0 rlineto
0 45.9 rlineto
-267.75 0 rlineto
0 -45.9 rlineto
closepath
0 0 0 setrgbcolor
stroke
-275.4 0 translate
0 18.1779 translate
/Helvetica findfont
5.61816 scalefont
setfont
newpath
0 0 moveto
(Motif Name:) true charpath
0 0 0 setrgbcolor
fill
70.227 0 translate
/Helvetica-Bold findfont
5.61816 scalefont
setfont
newpath
0 0 moveto
(CM002885.2_58617285-58618380(+)_1|1|1x0) true charpath
0 0 0 setrgbcolor
fill
-70.227 0 translate
0 -68.25 translate
0 29.125 translate
/Helvetica findfont
8.262 scalefont
setfont
newpath
0 0 moveto
(Gene:) true charpath
0 0 0 setrgbcolor
fill
42.1362 0 translate
/Helvetica-Bold findfont
8.262 scalefont
setfont
newpath
0 0 moveto
(CM002885.2_58624207-58625299(+)_1) true charpath
0 0 0 setrgbcolor
fill
-42.1362 0 translate
-30.6 -29.125 translate
306 0 translate
2.10375 0 translate
/Helvetica findfont
5.508 scalefont
setfont
newpath
0 0 moveto
(1) true charpath
0 0 0 setrgbcolor
fill
7.65 0 translate
newpath
0 0 moveto
(2) true charpath
0 0 0 setrgbcolor
fill
7.65 0 translate
newpath
0 0 moveto
(3) true charpath
0 0 0 setrgbcolor
fill
7.65 0 translate
newpath
0 0 moveto
(4) true charpath
0 0 0 setrgbcolor
fill
7.65 0 translate
newpath
0 0 moveto
(5) true charpath
0 0 0 setrgbcolor
fill
7.65 0 translate
newpath
0 0 moveto
(6) true charpath
0 0 0 setrgbcolor
fill
7.65 0 translate
newpath
0 0 moveto
(7) true charpath
0 0 0 setrgbcolor
fill
7.65 0 translate
newpath
0 0 moveto
(8) true charpath
0 0 0 setrgbcolor
fill
7.65 0 translate
newpath
0 0 moveto
(9) true charpath
0 0 0 setrgbcolor
fill
7.65 0 translate
newpath
0 0 moveto
(0) true charpath
0 0 0 setrgbcolor
fill
7.65 0 translate
newpath
0 0 moveto
(1) true charpath
0 0 0 setrgbcolor
fill
7.65 0 translate
newpath
0 0 moveto
(2) true charpath
0 0 0 setrgbcolor
fill
7.65 0 translate
newpath
0 0 moveto
(3) true charpath
0 0 0 setrgbcolor
fill
7.65 0 translate
newpath
0 0 moveto
(4) true charpath
0 0 0 setrgbcolor
fill
7.65 0 translate
newpath
0 0 moveto
(5) true charpath
0 0 0 setrgbcolor
fill
7.65 0 translate
newpath
0 0 moveto
(6) true charpath
0 0 0 setrgbcolor
fill
7.65 0 translate
newpath
0 0 moveto
(7) true charpath
0 0 0 setrgbcolor
fill
7.65 0 translate
newpath
0 0 moveto
(8) true charpath
0 0 0 setrgbcolor
fill
7.65 0 translate
newpath
0 0 moveto
(9) true charpath
0 0 0 setrgbcolor
fill
7.65 0 translate
newpath
0 0 moveto
(0) true charpath
0 0 0 setrgbcolor
fill
7.65 0 translate
newpath
0 0 moveto
(1) true charpath
0 0 0 setrgbcolor
fill
7.65 0 translate
newpath
0 0 moveto
(2) true charpath
0 0 0 setrgbcolor
fill
7.65 0 translate
newpath
0 0 moveto
(3) true charpath
0 0 0 setrgbcolor
fill
7.65 0 translate
newpath
0 0 moveto
(4) true charpath
0 0 0 setrgbcolor
fill
7.65 0 translate
newpath
0 0 moveto
(5) true charpath
0 0 0 setrgbcolor
fill
7.65 0 translate
-193.354 0 translate
0 3.93429 translate
0 19.225 translate
/Helvetica findfont
5.508 scalefont
setfont
198.9 -1.57371 translate
newpath
0 0 moveto
(0) true charpath
0 0 0 setrgbcolor
fill
0 19.125 translate
newpath
0 0 moveto
(+0.55) true charpath
0 0 0 setrgbcolor
fill
0 -38.25 translate
newpath
0 0 moveto
(-2.71) true charpath
0 0 0 setrgbcolor
fill
-198.9 19.125 translate
0 1.57371 translate
/Helvetica-Bold findfont
11.016 scalefont
setfont
0 0.1 translate
1 0.0657308 scale
newpath
0 0 moveto
(C) true charpath
0 0 8 setrgbcolor
fill
1 15.2136 scale
0 -0.1 translate
0 1.40406 translate
1 0.289367 scale
newpath
0 0 moveto
(A) true charpath
8 0 0 setrgbcolor
fill
1 3.45582 scale
0 -1.40406 translate
0 4.46782 translate
1 0.358475 scale
newpath
0 0 moveto
(T) true charpath
0 0.5 0 setrgbcolor
fill
1 2.78959 scale
0 -4.46782 translate
0 -0.1 translate
1 -0.243505 scale
newpath
0 0 moveto
(G) true charpath
1 0.94 0.8 setrgbcolor
fill
1 -4.10669 scale
0 0.1 translate
7.65 0 translate
0 0.1 translate
1 0.0536664 scale
newpath
0 0 moveto
(G) true charpath
1 0.7 0 setrgbcolor
fill
1 18.6336 scale
0 -0.1 translate
0 1.30913 translate
1 1.58091 scale
newpath
0 0 moveto
(T) true charpath
0 0.5 0 setrgbcolor
fill
1 0.632546 scale
0 -1.30913 translate
0 -0.1 translate
1 -0.407233 scale
newpath
0 0 moveto
(A) true charpath
2.4 0.8 0.8 setrgbcolor
fill
1 -2.4556 scale
0 0.1 translate
0 -4.0912 translate
1 -0.454082 scale
newpath
0 0 moveto
(C) true charpath
0.8 0.8 2.4 setrgbcolor
fill
1 -2.20225 scale
0 4.0912 translate
7.65 0 translate
0 -0.1 translate
1 -0.153557 scale
newpath
0 0 moveto
(G) true charpath
1 0.94 0.8 setrgbcolor
fill
1 -6.51225 scale
0 0.1 translate
0 0.1 translate
1 1.59668 scale
newpath
0 0 moveto
(T) true charpath
0 0.5 0 setrgbcolor
fill
1 0.626299 scale
0 -0.1 translate
0 -2.09513 translate
1 -0.535776 scale
newpath
0 0 moveto
(C) true charpath
0.8 0.8 2.4 setrgbcolor
fill
1 -1.86645 scale
0 2.09513 translate
7.65 0 translate
0 -0.1 translate
1 -0.0323765 scale
newpath
0 0 moveto
(G) true charpath
1 0.94 0.8 setrgbcolor
fill
1 -30.8866 scale
0 0.1 translate
0 -1.14161 translate
1 -0.0733044 scale
newpath
0 0 moveto
(T) true charpath
0.8 0.9 0.8 setrgbcolor
fill
1 -13.6417 scale
0 1.14161 translate
0 0.1 translate
1 0.959748 scale
newpath
0 0 moveto
(A) true charpath
8 0 0 setrgbcolor
fill
1 1.04194 scale
0 -0.1 translate
7.65 0 translate
0 -0.1 translate
1 -0.133096 scale
newpath
0 0 moveto
(A) true charpath
2.4 0.8 0.8 setrgbcolor
fill
1 -7.51338 scale
0 0.1 translate
0 0.1 translate
1 1.48134 scale
newpath
0 0 moveto
(T) true charpath
0 0.5 0 setrgbcolor
fill
1 0.675063 scale
0 -0.1 translate
0 -1.93413 translate
1 -0.329646 scale
newpath
0 0 moveto
(C) true charpath
0.8 0.8 2.4 setrgbcolor
fill
1 -3.03356 scale
0 1.93413 translate
7.65 0 translate
0 -0.1 translate
1 -0.158503 scale
newpath
0 0 moveto
(A) true charpath
2.4 0.8 0.8 setrgbcolor
fill
1 -6.30904 scale
0 0.1 translate
0 -2.13405 translate
1 -0.221587 scale
newpath
0 0 moveto
(G) true charpath
1 0.94 0.8 setrgbcolor
fill
1 -4.51289 scale
0 2.13405 translate
0 0.1 translate
1 1.92095 scale
newpath
0 0 moveto
(T) true charpath
0 0.5 0 setrgbcolor
fill
1 0.520576 scale
0 -0.1 translate
0 -4.66448 translate
1 -0.574547 scale
newpath
0 0 moveto
(C) true charpath
0.8 0.8 2.4 setrgbcolor
fill
1 -1.7405 scale
0 4.66448 translate
7.65 0 translate
0 0.1 translate
1 0.17647 scale
newpath
0 0 moveto
(A) true charpath
8 0 0 setrgbcolor
fill
1 5.66668 scale
0 -0.1 translate
0 2.27542 translate
1 0.427802 scale
newpath
0 0 moveto
(G) true charpath
1 0.7 0 setrgbcolor
fill
1 2.33753 scale
0 -2.27542 translate
0 -0.1 translate
1 -0.0395551 scale
newpath
0 0 moveto
(C) true charpath
0.8 0.8 2.4 setrgbcolor
fill
1 -25.2812 scale
0 0.1 translate
7.65 0 translate
0 -0.1 translate
1 -0.160377 scale
newpath
0 0 moveto
(A) true charpath
2.4 0.8 0.8 setrgbcolor
fill
1 -6.2353 scale
0 0.1 translate
0 -2.1488 translate
1 -0.194486 scale
newpath
0 0 moveto
(G) true charpath
1 0.94 0.8 setrgbcolor
fill
1 -5.14175 scale
0 2.1488 translate
0 0.1 translate
1 1.86828 scale
newpath
0 0 moveto
(T) true charpath
0 0.5 0 setrgbcolor
fill
1 0.535253 scale
0 -0.1 translate
0 -4.46598 translate
1 -0.480033 scale
newpath
0 0 moveto
(C) true charpath
0.8 0.8 2.4 setrgbcolor
fill
1 -2.08319 scale
0 4.46598 translate
7.65 0 translate
0 -0.1 translate
1 -0.140047 scale
newpath
0 0 moveto
(A) true charpath
2.4 0.8 0.8 setrgbcolor
fill
1 -7.14048 scale
0 0.1 translate
0 -1.98882 translate
1 -0.205621 scale
newpath
0 0 moveto
(G) true charpath
1 0.94 0.8 setrgbcolor
fill
1 -4.86333 scale
0 1.98882 translate
0 0.1 translate
1 1.87438 scale
newpath
0 0 moveto
(T) true charpath
0 0.5 0 setrgbcolor
fill
1 0.533509 scale
0 -0.1 translate
0 -4.39362 translate
1 -0.522111 scale
newpath
0 0 moveto
(C) true charpath
0.8 0.8 2.4 setrgbcolor
fill
1 -1.9153 scale
0 4.39362 translate
7.65 0 translate
0 0.1 translate
1 0.103407 scale
newpath
0 0 moveto
(G) true charpath
1 0.7 0 setrgbcolor
fill
1 9.67051 scale
0 -0.1 translate
0 1.70052 translate
1 1.12686 scale
newpath
0 0 moveto
(A) true charpath
8 0 0 setrgbcolor
fill
1 0.887423 scale
0 -1.70052 translate
0 -0.1 translate
1 -0.172312 scale
newpath
0 0 moveto
(T) true charpath
0.8 0.9 0.8 setrgbcolor
fill
1 -5.80342 scale
0 0.1 translate
0 -2.24271 translate
1 -0.174655 scale
newpath
0 0 moveto
(C) true charpath
0.8 0.8 2.4 setrgbcolor
fill
1 -5.72558 scale
0 2.24271 translate
7.65 0 translate
0 0.1 translate
1 0.0178981 scale
newpath
0 0 moveto
(C) true charpath
0 0 8 setrgbcolor
fill
1 55.8719 scale
0 -0.1 translate
0 1.02769 translate
1 0.10606 scale
newpath
0 0 moveto
(G) true charpath
1 0.7 0 setrgbcolor
fill
1 9.42859 scale
0 -1.02769 translate
7.65 0 translate
0 -0.1 translate
1 -0.295888 scale
newpath
0 0 moveto
(G) true charpath
1 0.94 0.8 setrgbcolor
fill
1 -3.37966 scale
0 0.1 translate
0 -3.21507 translate
1 -0.295898 scale
newpath
0 0 moveto
(C) true charpath
0.8 0.8 2.4 setrgbcolor
fill
1 -3.37954 scale
0 3.21507 translate
0 0.1 translate
1 2.01928 scale
newpath
0 0 moveto
(T) true charpath
0 0.5 0 setrgbcolor
fill
1 0.495227 scale
0 -0.1 translate
0 -6.33023 translate
1 -0.432156 scale
newpath
0 0 moveto
(A) true charpath
2.4 0.8 0.8 setrgbcolor
fill
1 -2.31398 scale
0 6.33023 translate
7.65 0 translate
0 -0.1 translate
1 -0.0201339 scale
newpath
0 0 moveto
(C) true charpath
0.8 0.8 2.4 setrgbcolor
fill
1 -49.6675 scale
0 0.1 translate
0 -1.04528 translate
1 -0.0330362 scale
newpath
0 0 moveto
(G) true charpath
1 0.94 0.8 setrgbcolor
fill
1 -30.2698 scale
0 1.04528 translate
0 -2.09209 translate
1 -0.159937 scale
newpath
0 0 moveto
(T) true charpath
0.8 0.9 0.8 setrgbcolor
fill
1 -6.25248 scale
0 2.09209 translate
0 0.1 translate
1 1.26766 scale
newpath
0 0 moveto
(A) true charpath
8 0 0 setrgbcolor
fill
1 0.788855 scale
0 -0.1 translate
7.65 0 translate
0 0.1 translate
1 2.33056 scale
newpath
0 0 moveto
(A) true charpath
8 0 0 setrgbcolor
fill
1 0.429082 scale
0 -0.1 translate
0 -0.1 translate
1 -0.39975 scale
newpath
0 0 moveto
(G) true charpath
1 0.94 0.8 setrgbcolor
fill
1 -2.50156 scale
0 0.1 translate
0 -4.03232 translate
1 -0.80129 scale
newpath
0 0 moveto
(T) true charpath
0.8 0.9 0.8 setrgbcolor
fill
1 -1.24799 scale
0 4.03232 translate
0 -11.1242 translate
1 -0.929515 scale
newpath
0 0 moveto
(C) true charpath
0.8 0.8 2.4 setrgbcolor
fill
1 -1.07583 scale
0 11.1242 translate
7.65 0 translate
0 0.1 translate
1 2.2531 scale
newpath
0 0 moveto
(T) true charpath
0 0.5 0 setrgbcolor
fill
1 0.443833 scale
0 -0.1 translate
0 -0.1 translate
1 -0.441763 scale
newpath
0 0 moveto
(A) true charpath
2.4 0.8 0.8 setrgbcolor
fill
1 -2.26366 scale
0 0.1 translate
0 -4.3629 translate
1 -0.568187 scale
newpath
0 0 moveto
(G) true charpath
1 0.94 0.8 setrgbcolor
fill
1 -1.75998 scale
0 4.3629 translate
0 -9.62058 translate
1 -0.616749 scale
newpath
0 0 moveto
(C) true charpath
0.8 0.8 2.4 setrgbcolor
fill
1 -1.62141 scale
0 9.62058 translate
7.65 0 translate
0 0.1 translate
1 0.218512 scale
newpath
0 0 moveto
(A) true charpath
8 0 0 setrgbcolor
fill
1 4.57641 scale
0 -0.1 translate
0 2.60623 translate
1 0.256573 scale
newpath
0 0 moveto
(G) true charpath
1 0.7 0 setrgbcolor
fill
1 3.89753 scale
0 -2.60623 translate
0 -0.1 translate
1 -0.0227873 scale
newpath
0 0 moveto
(C) true charpath
0.8 0.8 2.4 setrgbcolor
fill
1 -43.8842 scale
0 0.1 translate
7.65 0 translate
0 0.1 translate
1 0.0682329 scale
newpath
0 0 moveto
(C) true charpath
0 0 8 setrgbcolor
fill
1 14.6557 scale
0 -0.1 translate
0 1.42375 translate
1 0.0873895 scale
newpath
0 0 moveto
(T) true charpath
0 0.5 0 setrgbcolor
fill
1 11.443 scale
0 -1.42375 translate
0 -0.1 translate
1 -0.00178774 scale
newpath
0 0 moveto
(G) true charpath
1 0.94 0.8 setrgbcolor
fill
1 -559.364 scale
0 0.1 translate
7.65 0 translate
0 0.1 translate
1 0.488599 scale
newpath
0 0 moveto
(G) true charpath
1 0.7 0 setrgbcolor
fill
1 2.04667 scale
0 -0.1 translate
0 4.73143 translate
1 0.526847 scale
newpath
0 0 moveto
(T) true charpath
0 0.5 0 setrgbcolor
fill
1 1.89808 scale
0 -4.73143 translate
0 -0.1 translate
1 -0.215608 scale
newpath
0 0 moveto
(A) true charpath
2.4 0.8 0.8 setrgbcolor
fill
1 -4.63805 scale
0 0.1 translate
7.65 0 translate
0 -0.1 translate
1 -0.0313005 scale
newpath
0 0 moveto
(A) true charpath
2.4 0.8 0.8 setrgbcolor
fill
1 -31.9484 scale
0 0.1 translate
0 0.1 translate
1 0.991466 scale
newpath
0 0 moveto
(G) true charpath
1 0.7 0 setrgbcolor
fill
1 1.00861 scale
0 -0.1 translate
0 -1.13315 translate
1 -0.193046 scale
newpath
0 0 moveto
(C) true charpath
0.8 0.8 2.4 setrgbcolor
fill
1 -5.18012 scale
0 1.13315 translate
7.65 0 translate
0 0.1 translate
1 0.367522 scale
newpath
0 0 moveto
(G) true charpath
1 0.7 0 setrgbcolor
fill
1 2.72092 scale
0 -0.1 translate
0 3.77873 translate
1 0.89091 scale
newpath
0 0 moveto
(T) true charpath
0 0.5 0 setrgbcolor
fill
1 1.12245 scale
0 -3.77873 translate
0 -0.1 translate
1 -0.116117 scale
newpath
0 0 moveto
(C) true charpath
0.8 0.8 2.4 setrgbcolor
fill
1 -8.61198 scale
0 0.1 translate
0 -1.80053 translate
1 -0.192227 scale
newpath
0 0 moveto
(A) true charpath
2.4 0.8 0.8 setrgbcolor
fill
1 -5.2022 scale
0 1.80053 translate
7.65 0 translate
0 0.1 translate
1 0.379795 scale
newpath
0 0 moveto
(G) true charpath
1 0.7 0 setrgbcolor
fill
1 2.633 scale
0 -0.1 translate
0 3.8753 translate
1 1.37781 scale
newpath
0 0 moveto
(T) true charpath
0 0.5 0 setrgbcolor
fill
1 0.725792 scale
0 -3.8753 translate
0 -0.1 translate
1 -0.37733 scale
newpath
0 0 moveto
(C) true charpath
0.8 0.8 2.4 setrgbcolor
fill
1 -2.6502 scale
0 0.1 translate
0 -3.85591 translate
1 -0.424722 scale
newpath
0 0 moveto
(A) true charpath
2.4 0.8 0.8 setrgbcolor
fill
1 -2.35448 scale
0 3.85591 translate
7.65 0 translate
0 -0.1 translate
1 -0.00570711 scale
newpath
0 0 moveto
(A) true charpath
2.4 0.8 0.8 setrgbcolor
fill
1 -175.22 scale
0 0.1 translate
0 0.1 translate
1 1.65573 scale
newpath
0 0 moveto
(T) true charpath
0 0.5 0 setrgbcolor
fill
1 0.603962 scale
0 -0.1 translate
0 -0.931764 translate
1 -0.281537 scale
newpath
0 0 moveto
(C) true charpath
0.8 0.8 2.4 setrgbcolor
fill
1 -3.55193 scale
0 0.931764 translate
0 -3.93392 translate
1 -0.295042 scale
newpath
0 0 moveto
(G) true charpath
1 0.94 0.8 setrgbcolor
fill
1 -3.38935 scale
0 3.93392 translate
7.65 0 translate
0 0.1 translate
1 0.362016 scale
newpath
0 0 moveto
(T) true charpath
0 0.5 0 setrgbcolor
fill
1 2.76231 scale
0 -0.1 translate
0 -0.1 translate
1 -0.0144998 scale
newpath
0 0 moveto
(C) true charpath
0.8 0.8 2.4 setrgbcolor
fill
1 -68.9667 scale
0 0.1 translate
0 3.73541 translate
1 0.50889 scale
newpath
0 0 moveto
(A) true charpath
8 0 0 setrgbcolor
fill
1 1.96506 scale
0 -3.73541 translate
0 -1.00095 translate
1 -0.0939456 scale
newpath
0 0 moveto
(G) true charpath
1 0.94 0.8 setrgbcolor
fill
1 -10.6445 scale
0 1.00095 translate
7.65 0 translate
0 0.1 translate
1 0.697684 scale
newpath
0 0 moveto
(C) true charpath
0 0 8 setrgbcolor
fill
1 1.43331 scale
0 -0.1 translate
0 -0.1 translate
1 -0.0849717 scale
newpath
0 0 moveto
(G) true charpath
1 0.94 0.8 setrgbcolor
fill
1 -11.7686 scale
0 0.1 translate
7.65 0 translate
7.65 0 translate
-191.25 -23.1593 translate
newpath
-3.825 -1.9125 moveto
198.9 0 rlineto
0 45.9 rlineto
-198.9 0 rlineto
0 -45.9 rlineto
closepath
0 0 0 setrgbcolor
stroke
-275.4 0 translate
0 18.1779 translate
/Helvetica findfont
5.61816 scalefont
setfont
newpath
0 0 moveto
(Motif Name:) true charpath
0 0 0 setrgbcolor
fill
70.227 0 translate
/Helvetica-Bold findfont
5.61816 scalefont
setfont
newpath
0 0 moveto
(CM002885.2_58624207-58625299(+)_1|1|1x0) true charpath
0 0 0 setrgbcolor
fill
-70.227 0 translate
0 -68.25 translate
0 29.125 translate
/Helvetica findfont
8.262 scalefont
setfont
newpath
0 0 moveto
(Gene:) true charpath
0 0 0 setrgbcolor
fill
42.1362 0 translate
/Helvetica-Bold findfont
8.262 scalefont
setfont
newpath
0 0 moveto
(CM002885.2_58624207-58625299(+)_1) true charpath
0 0 0 setrgbcolor
fill
-42.1362 0 translate
-30.6 -29.125 translate
306 0 translate
2.10375 0 translate
/Helvetica findfont
5.508 scalefont
setfont
newpath
0 0 moveto
(1) true charpath
0 0 0 setrgbcolor
fill
7.65 0 translate
newpath
0 0 moveto
(2) true charpath
0 0 0 setrgbcolor
fill
7.65 0 translate
newpath
0 0 moveto
(3) true charpath
0 0 0 setrgbcolor
fill
7.65 0 translate
newpath
0 0 moveto
(4) true charpath
0 0 0 setrgbcolor
fill
7.65 0 translate
newpath
0 0 moveto
(5) true charpath
0 0 0 setrgbcolor
fill
7.65 0 translate
newpath
0 0 moveto
(6) true charpath
0 0 0 setrgbcolor
fill
7.65 0 translate
newpath
0 0 moveto
(7) true charpath
0 0 0 setrgbcolor
fill
7.65 0 translate
newpath
0 0 moveto
(8) true charpath
0 0 0 setrgbcolor
fill
7.65 0 translate
newpath
0 0 moveto
(9) true charpath
0 0 0 setrgbcolor
fill
7.65 0 translate
newpath
0 0 moveto
(0) true charpath
0 0 0 setrgbcolor
fill
7.65 0 translate
-78.6038 0 translate
0 3.93429 translate
0 19.225 translate
/Helvetica findfont
5.508 scalefont
setfont
84.15 -1.57371 translate
newpath
0 0 moveto
(0) true charpath
0 0 0 setrgbcolor
fill
0 19.125 translate
newpath
0 0 moveto
(+0.56) true charpath
0 0 0 setrgbcolor
fill
0 -38.25 translate
newpath
0 0 moveto
(-2.89) true charpath
0 0 0 setrgbcolor
fill
-84.15 19.125 translate
0 1.57371 translate
/Helvetica-Bold findfont
11.016 scalefont
setfont
0 0.1 translate
1 0.112537 scale
newpath
0 0 moveto
(T) true charpath
0 0.5 0 setrgbcolor
fill
1 8.88598 scale
0 -0.1 translate
0 1.77236 translate
1 0.396862 scale
newpath
0 0 moveto
(A) true charpath
8 0 0 setrgbcolor
fill
1 2.51977 scale
0 -1.77236 translate
0 -0.1 translate
1 -0.0389152 scale
newpath
0 0 moveto
(C) true charpath
0.8 0.8 2.4 setrgbcolor
fill
1 -25.6969 scale
0 0.1 translate
7.65 0 translate
0 -0.1 translate
1 -0.171045 scale
newpath
0 0 moveto
(G) true charpath
1 0.94 0.8 setrgbcolor
fill
1 -5.84643 scale
0 0.1 translate
0 0.1 translate
1 1.88837 scale
newpath
0 0 moveto
(T) true charpath
0 0.5 0 setrgbcolor
fill
1 0.529558 scale
0 -0.1 translate
0 -2.23273 translate
1 -0.310143 scale
newpath
0 0 moveto
(C) true charpath
0.8 0.8 2.4 setrgbcolor
fill
1 -3.22432 scale
0 2.23273 translate
0 -5.45997 translate
1 -0.330209 scale
newpath
0 0 moveto
(A) true charpath
2.4 0.8 0.8 setrgbcolor
fill
1 -3.02839 scale
0 5.45997 translate
7.65 0 translate
0 -0.1 translate
1 -0.312853 scale
newpath
0 0 moveto
(A) true charpath
2.4 0.8 0.8 setrgbcolor
fill
1 -3.19639 scale
0 0.1 translate
0 0.1 translate
1 2.16649 scale
newpath
0 0 moveto
(T) true charpath
0 0.5 0 setrgbcolor
fill
1 0.461576 scale
0 -0.1 translate
0 -3.34857 translate
1 -0.53284 scale
newpath
0 0 moveto
(G) true charpath
1 0.94 0.8 setrgbcolor
fill
1 -1.87674 scale
0 3.34857 translate
0 -8.32811 translate
1 -0.6023 scale
newpath
0 0 moveto
(C) true charpath
0.8 0.8 2.4 setrgbcolor
fill
1 -1.6603 scale
0 8.32811 translate
7.65 0 translate
0 0.1 translate
1 0.345213 scale
newpath
0 0 moveto
(G) true charpath
1 0.7 0 setrgbcolor
fill
1 2.89676 scale
0 -0.1 translate
0 -0.1 translate
1 -0.0913224 scale
newpath
0 0 moveto
(C) true charpath
0.8 0.8 2.4 setrgbcolor
fill
1 -10.9502 scale
0 0.1 translate
0 3.60319 translate
1 0.951668 scale
newpath
0 0 moveto
(A) true charpath
8 0 0 setrgbcolor
fill
1 1.05079 scale
0 -3.60319 translate
0 -1.60543 translate
1 -0.247069 scale
newpath
0 0 moveto
(T) true charpath
0.8 0.9 0.8 setrgbcolor
fill
1 -4.04745 scale
0 1.60543 translate
7.65 0 translate
0 -0.1 translate
1 -0.033587 scale
newpath
0 0 moveto
(C) true charpath
0.8 0.8 2.4 setrgbcolor
fill
1 -29.7734 scale
0 0.1 translate
0 -1.15114 translate
1 -0.170218 scale
newpath
0 0 moveto
(A) true charpath
2.4 0.8 0.8 setrgbcolor
fill
1 -5.87483 scale
0 1.15114 translate
0 0.1 translate
1 1.56079 scale
newpath
0 0 moveto
(T) true charpath
0 0.5 0 setrgbcolor
fill
1 0.640701 scale
0 -0.1 translate
0 -3.27737 translate
1 -0.23229 scale
newpath
0 0 moveto
(G) true charpath
1 0.94 0.8 setrgbcolor
fill
1 -4.30497 scale
0 3.27737 translate
7.65 0 translate
0 0.1 translate
1 2.33056 scale
newpath
0 0 moveto
(G) true charpath
1 0.7 0 setrgbcolor
fill
1 0.429082 scale
0 -0.1 translate
0 -0.1 translate
1 -0.621238 scale
newpath
0 0 moveto
(A) true charpath
2.4 0.8 0.8 setrgbcolor
fill
1 -1.60969 scale
0 0.1 translate
0 -5.77511 translate
1 -0.658134 scale
newpath
0 0 moveto
(T) true charpath
0.8 0.9 0.8 setrgbcolor
fill
1 -1.51945 scale
0 5.77511 translate
0 -11.7405 translate
1 -0.851184 scale
newpath
0 0 moveto
(C) true charpath
0.8 0.8 2.4 setrgbcolor
fill
1 -1.17483 scale
0 11.7405 translate
7.65 0 translate
0 -0.1 translate
1 -0.0633237 scale
newpath
0 0 moveto
(T) true charpath
0.8 0.9 0.8 setrgbcolor
fill
1 -15.7919 scale
0 0.1 translate
0 0.1 translate
1 1.14111 scale
newpath
0 0 moveto
(G) true charpath
1 0.7 0 setrgbcolor
fill
1 0.876341 scale
0 -0.1 translate
0 -1.38512 translate
1 -0.218266 scale
newpath
0 0 moveto
(C) true charpath
0.8 0.8 2.4 setrgbcolor
fill
1 -4.58156 scale
0 1.38512 translate
7.65 0 translate
0 0.1 translate
1 0.275774 scale
newpath
0 0 moveto
(C) true charpath
0 0 8 setrgbcolor
fill
1 3.62615 scale
0 -0.1 translate
0 3.05681 translate
1 0.522375 scale
newpath
0 0 moveto
(T) true charpath
0 0.5 0 setrgbcolor
fill
1 1.91433 scale
0 -3.05681 translate
0 -0.1 translate
1 -0.228842 scale
newpath
0 0 moveto
(A) true charpath
2.4 0.8 0.8 setrgbcolor
fill
1 -4.36982 scale
0 0.1 translate
7.65 0 translate
0 -0.1 translate
1 -0.207232 scale
newpath
0 0 moveto
(A) true charpath
2.4 0.8 0.8 setrgbcolor
fill
1 -4.82551 scale
0 0.1 translate
0 0.1 translate
1 2.00833 scale
newpath
0 0 moveto
(G) true charpath
1 0.7 0 setrgbcolor
fill
1 0.497927 scale
0 -0.1 translate
0 -2.51748 translate
1 -0.312226 scale
newpath
0 0 moveto
(T) true charpath
0.8 0.9 0.8 setrgbcolor
fill
1 -3.20281 scale
0 2.51748 translate
0 -5.76111 translate
1 -0.562096 scale
newpath
0 0 moveto
(C) true charpath
0.8 0.8 2.4 setrgbcolor
fill
1 -1.77906 scale
0 5.76111 translate
7.65 0 translate
7.65 0 translate
-76.5 -23.1593 translate
newpath
-3.825 -1.9125 moveto
84.15 0 rlineto
0 45.9 rlineto
-84.15 0 rlineto
0 -45.9 rlineto
closepath
0 0 0 setrgbcolor
stroke
-275.4 0 translate
0 18.1779 translate
/Helvetica findfont
5.61816 scalefont
setfont
newpath
0 0 moveto
(Motif Name:) true charpath
0 0 0 setrgbcolor
fill
70.227 0 translate
/Helvetica-Bold findfont
5.61816 scalefont
setfont
newpath
0 0 moveto
(CM002885.2_58624207-58625299(+)_1|2|1x0) true charpath
0 0 0 setrgbcolor
fill
-70.227 0 translate
0 -68.25 translate
0 29.125 translate
/Helvetica findfont
8.262 scalefont
setfont
newpath
0 0 moveto
(Gene:) true charpath
0 0 0 setrgbcolor
fill
42.1362 0 translate
/Helvetica-Bold findfont
8.262 scalefont
setfont
newpath
0 0 moveto
(CM002885.2_58630987-58632061(+)_1) true charpath
0 0 0 setrgbcolor
fill
-42.1362 0 translate
-30.6 -29.125 translate
306 0 translate
2.10375 0 translate
/Helvetica findfont
5.508 scalefont
setfont
newpath
0 0 moveto
(1) true charpath
0 0 0 setrgbcolor
fill
7.65 0 translate
newpath
0 0 moveto
(2) true charpath
0 0 0 setrgbcolor
fill
7.65 0 translate
newpath
0 0 moveto
(3) true charpath
0 0 0 setrgbcolor
fill
7.65 0 translate
newpath
0 0 moveto
(4) true charpath
0 0 0 setrgbcolor
fill
7.65 0 translate
newpath
0 0 moveto
(5) true charpath
0 0 0 setrgbcolor
fill
7.65 0 translate
newpath
0 0 moveto
(6) true charpath
0 0 0 setrgbcolor
fill
7.65 0 translate
newpath
0 0 moveto
(7) true charpath
0 0 0 setrgbcolor
fill
7.65 0 translate
newpath
0 0 moveto
(8) true charpath
0 0 0 setrgbcolor
fill
7.65 0 translate
newpath
0 0 moveto
(9) true charpath
0 0 0 setrgbcolor
fill
7.65 0 translate
newpath
0 0 moveto
(0) true charpath
0 0 0 setrgbcolor
fill
7.65 0 translate
newpath
0 0 moveto
(1) true charpath
0 0 0 setrgbcolor
fill
7.65 0 translate
newpath
0 0 moveto
(2) true charpath
0 0 0 setrgbcolor
fill
7.65 0 translate
newpath
0 0 moveto
(3) true charpath
0 0 0 setrgbcolor
fill
7.65 0 translate
newpath
0 0 moveto
(4) true charpath
0 0 0 setrgbcolor
fill
7.65 0 translate
newpath
0 0 moveto
(5) true charpath
0 0 0 setrgbcolor
fill
7.65 0 translate
newpath
0 0 moveto
(6) true charpath
0 0 0 setrgbcolor
fill
7.65 0 translate
newpath
0 0 moveto
(7) true charpath
0 0 0 setrgbcolor
fill
7.65 0 translate
newpath
0 0 moveto
(8) true charpath
0 0 0 setrgbcolor
fill
7.65 0 translate
newpath
0 0 moveto
(9) true charpath
0 0 0 setrgbcolor
fill
7.65 0 translate
newpath
0 0 moveto
(0) true charpath
0 0 0 setrgbcolor
fill
7.65 0 translate
newpath
0 0 moveto
(1) true charpath
0 0 0 setrgbcolor
fill
7.65 0 translate
newpath
0 0 moveto
(2) true charpath
0 0 0 setrgbcolor
fill
7.65 0 translate
newpath
0 0 moveto
(3) true charpath
0 0 0 setrgbcolor
fill
7.65 0 translate
newpath
0 0 moveto
(4) true charpath
0 0 0 setrgbcolor
fill
7.65 0 translate
newpath
0 0 moveto
(5) true charpath
0 0 0 setrgbcolor
fill
7.65 0 translate
newpath
0 0 moveto
(6) true charpath
0 0 0 setrgbcolor
fill
7.65 0 translate
newpath
0 0 moveto
(7) true charpath
0 0 0 setrgbcolor
fill
7.65 0 translate
newpath
0 0 moveto
(8) true charpath
0 0 0 setrgbcolor
fill
7.65 0 translate
newpath
0 0 moveto
(9) true charpath
0 0 0 setrgbcolor
fill
7.65 0 translate
newpath
0 0 moveto
(0) true charpath
0 0 0 setrgbcolor
fill
7.65 0 translate
newpath
0 0 moveto
(1) true charpath
0 0 0 setrgbcolor
fill
7.65 0 translate
newpath
0 0 moveto
(2) true charpath
0 0 0 setrgbcolor
fill
7.65 0 translate
newpath
0 0 moveto
(3) true charpath
0 0 0 setrgbcolor
fill
7.65 0 translate
newpath
0 0 moveto
(4) true charpath
0 0 0 setrgbcolor
fill
7.65 0 translate
-262.204 0 translate
0 3.93429 translate
0 19.225 translate
/Helvetica findfont
5.508 scalefont
setfont
267.75 -1.57371 translate
newpath
0 0 moveto
(0) true charpath
0 0 0 setrgbcolor
fill
0 19.125 translate
newpath
0 0 moveto
(+0.57) true charpath
0 0 0 setrgbcolor
fill
0 -38.25 translate
newpath
0 0 moveto
(-3.26) true charpath
0 0 0 setrgbcolor
fill
-267.75 19.125 translate
0 1.57371 translate
/Helvetica-Bold findfont
11.016 scalefont
setfont
0 0.1 translate
1 0.0616285 scale
newpath
0 0 moveto
(T) true charpath
0 0.5 0 setrgbcolor
fill
1 16.2263 scale
0 -0.1 translate
0 1.37179 translate
1 0.264036 scale
newpath
0 0 moveto
(A) true charpath
8 0 0 setrgbcolor
fill
1 3.78736 scale
0 -1.37179 translate
7.65 0 translate
0 -0.1 translate
1 -0.0413135 scale
newpath
0 0 moveto
(G) true charpath
1 0.94 0.8 setrgbcolor
fill
1 -24.2052 scale
0 0.1 translate
0 -1.21194 translate
1 -0.130839 scale
newpath
0 0 moveto
(C) true charpath
0.8 0.8 2.4 setrgbcolor
fill
1 -7.64299 scale
0 1.21194 translate
0 -3.02831 translate
1 -0.143756 scale
newpath
0 0 moveto
(A) true charpath
2.4 0.8 0.8 setrgbcolor
fill
1 -6.95624 scale
0 3.02831 translate
0 0.1 translate
1 1.50353 scale
newpath
0 0 moveto
(T) true charpath
0 0.5 0 setrgbcolor
fill
1 0.665099 scale
0 -0.1 translate
7.65 0 translate
0 -0.1 translate
1 -0.110958 scale
newpath
0 0 moveto
(A) true charpath
2.4 0.8 0.8 setrgbcolor
fill
1 -9.01239 scale
0 0.1 translate
0 0.1 translate
1 1.82444 scale
newpath
0 0 moveto
(T) true charpath
0 0.5 0 setrgbcolor
fill
1 0.548113 scale
0 -0.1 translate
0 -1.75994 translate
1 -0.252606 scale
newpath
0 0 moveto
(G) true charpath
1 0.94 0.8 setrgbcolor
fill
1 -3.95873 scale
0 1.75994 translate
0 -4.53445 translate
1 -0.297353 scale
newpath
0 0 moveto
(C) true charpath
0.8 0.8 2.4 setrgbcolor
fill
1 -3.36301 scale
0 4.53445 translate
7.65 0 translate
0 0.1 translate
1 0.347589 scale
newpath
0 0 moveto
(T) true charpath
0 0.5 0 setrgbcolor
fill
1 2.87696 scale
0 -0.1 translate
0 3.62188 translate
1 0.357083 scale
newpath
0 0 moveto
(G) true charpath
1 0.7 0 setrgbcolor
fill
1 2.80047 scale
0 -3.62188 translate
0 -0.1 translate
1 -0.0575198 scale
newpath
0 0 moveto
(C) true charpath
0.8 0.8 2.4 setrgbcolor
fill
1 -17.3853 scale
0 0.1 translate
7.65 0 translate
0 0.1 translate
1 1.05651 scale
newpath
0 0 moveto
(T) true charpath
0 0.5 0 setrgbcolor
fill
1 0.946512 scale
0 -0.1 translate
0 -0.1 translate
1 -0.225367 scale
newpath
0 0 moveto
(G) true charpath
1 0.94 0.8 setrgbcolor
fill
1 -4.43721 scale
0 0.1 translate
7.65 0 translate
0 0.1 translate
1 2.33056 scale
newpath
0 0 moveto
(G) true charpath
1 0.7 0 setrgbcolor
fill
1 0.429082 scale
0 -0.1 translate
0 -0.1 translate
1 -0.672366 scale
newpath
0 0 moveto
(T) true charpath
0.8 0.9 0.8 setrgbcolor
fill
1 -1.48729 scale
0 0.1 translate
0 -6.17742 translate
1 -0.722368 scale
newpath
0 0 moveto
(A) true charpath
2.4 0.8 0.8 setrgbcolor
fill
1 -1.38434 scale
0 6.17742 translate
0 -12.6483 translate
1 -0.735821 scale
newpath
0 0 moveto
(C) true charpath
0.8 0.8 2.4 setrgbcolor
fill
1 -1.35903 scale
0 12.6483 translate
7.65 0 translate
0 -0.1 translate
1 -0.0292342 scale
newpath
0 0 moveto
(C) true charpath
0.8 0.8 2.4 setrgbcolor
fill
1 -34.2065 scale
0 0.1 translate
0 0.1 translate
1 0.691708 scale
newpath
0 0 moveto
(G) true charpath
1 0.7 0 setrgbcolor
fill
1 1.4457 scale
0 -0.1 translate
7.65 0 translate
0 0.1 translate
1 0.322041 scale
newpath
0 0 moveto
(T) true charpath
0 0.5 0 setrgbcolor
fill
1 3.1052 scale
0 -0.1 translate
7.65 0 translate
0 -0.1 translate
1 -0.0186015 scale
newpath
0 0 moveto
(T) true charpath
0.8 0.9 0.8 setrgbcolor
fill
1 -53.7591 scale
0 0.1 translate
0 -1.03322 translate
1 -0.0405297 scale
newpath
0 0 moveto
(A) true charpath
2.4 0.8 0.8 setrgbcolor
fill
1 -24.6733 scale
0 1.03322 translate
0 0.1 translate
1 1.37466 scale
newpath
0 0 moveto
(G) true charpath
1 0.7 0 setrgbcolor
fill
1 0.727453 scale
0 -0.1 translate
0 -2.13899 translate
1 -0.174463 scale
newpath
0 0 moveto
(C) true charpath
0.8 0.8 2.4 setrgbcolor
fill
1 -5.73188 scale
0 2.13899 translate
7.65 0 translate
0 0.1 translate
1 0.0942307 scale
newpath
0 0 moveto
(A) true charpath
8 0 0 setrgbcolor
fill
1 10.6123 scale
0 -0.1 translate
0 1.62832 translate
1 0.334732 scale
newpath
0 0 moveto
(T) true charpath
0 0.5 0 setrgbcolor
fill
1 2.98747 scale
0 -1.62832 translate
0 -0.1 translate
1 -0.0136385 scale
newpath
0 0 moveto
(C) true charpath
0.8 0.8 2.4 setrgbcolor
fill
1 -73.3221 scale
0 0.1 translate
7.65 0 translate
0 0.1 translate
1 1.77793 scale
newpath
0 0 moveto
(G) true charpath
1 0.7 0 setrgbcolor
fill
1 0.562452 scale
0 -0.1 translate
0 -0.1 translate
1 -0.333107 scale
newpath
0 0 moveto
(T) true charpath
0.8 0.9 0.8 setrgbcolor
fill
1 -3.00203 scale
0 0.1 translate
0 -3.50794 translate
1 -0.434068 scale
newpath
0 0 moveto
(C) true charpath
0.8 0.8 2.4 setrgbcolor
fill
1 -2.30379 scale
0 3.50794 translate
7.65 0 translate
0 -0.1 translate
1 -0.14221 scale
newpath
0 0 moveto
(G) true charpath
1 0.94 0.8 setrgbcolor
fill
1 -7.03186 scale
0 0.1 translate
0 0.1 translate
1 1.44499 scale
newpath
0 0 moveto
(T) true charpath
0 0.5 0 setrgbcolor
fill
1 0.692047 scale
0 -0.1 translate
0 -2.00585 translate
1 -0.201745 scale
newpath
0 0 moveto
(C) true charpath
0.8 0.8 2.4 setrgbcolor
fill
1 -4.95675 scale
0 2.00585 translate
7.65 0 translate
0 -0.1 translate
1 -0.047933 scale
newpath
0 0 moveto
(G) true charpath
1 0.94 0.8 setrgbcolor
fill
1 -20.8625 scale
0 0.1 translate
0 0.1 translate
1 0.797141 scale
newpath
0 0 moveto
(A) true charpath
8 0 0 setrgbcolor
fill
1 1.25448 scale
0 -0.1 translate
7.65 0 translate
0 0.1 translate
1 2.08788 scale
newpath
0 0 moveto
(T) true charpath
0 0.5 0 setrgbcolor
fill
1 0.478956 scale
0 -0.1 translate
0 -0.1 translate
1 -0.339728 scale
newpath
0 0 moveto
(G) true charpath
1 0.94 0.8 setrgbcolor
fill
1 -2.94353 scale
0 0.1 translate
0 -3.56003 translate
1 -0.367436 scale
newpath
0 0 moveto
(A) true charpath
2.4 0.8 0.8 setrgbcolor
fill
1 -2.72156 scale
0 3.56003 translate
0 -7.23808 translate
1 -0.392827 scale
newpath
0 0 moveto
(C) true charpath
0.8 0.8 2.4 setrgbcolor
fill
1 -2.54565 scale
0 7.23808 translate
7.65 0 translate
0 0.1 translate
1 2.16412 scale
newpath
0 0 moveto
(A) true charpath
8 0 0 setrgbcolor
fill
1 0.462082 scale
0 -0.1 translate
0 -0.1 translate
1 -0.385293 scale
newpath
0 0 moveto
(T) true charpath
0.8 0.9 0.8 setrgbcolor
fill
1 -2.59543 scale
0 0.1 translate
0 -3.91856 translate
1 -0.45774 scale
newpath
0 0 moveto
(G) true charpath
1 0.94 0.8 setrgbcolor
fill
1 -2.18465 scale
0 3.91856 translate
0 -8.30718 translate
1 -0.473695 scale
newpath
0 0 moveto
(C) true charpath
0.8 0.8 2.4 setrgbcolor
fill
1 -2.11106 scale
0 8.30718 translate
7.65 0 translate
0 0.1 translate
1 0.795729 scale
newpath
0 0 moveto
(A) true charpath
8 0 0 setrgbcolor
fill
1 1.25671 scale
0 -0.1 translate
0 -0.1 translate
1 -0.0596018 scale
newpath
0 0 moveto
(G) true charpath
1 0.94 0.8 setrgbcolor
fill
1 -16.778 scale
0 0.1 translate
7.65 0 translate
0 -0.1 translate
1 -0.0271293 scale
newpath
0 0 moveto
(C) true charpath
0.8 0.8 2.4 setrgbcolor
fill
1 -36.8605 scale
0 0.1 translate
0 0.1 translate
1 0.751225 scale
newpath
0 0 moveto
(T) true charpath
0 0.5 0 setrgbcolor
fill
1 1.33116 scale
0 -0.1 translate
7.65 0 translate
0 -0.1 translate
1 -0.0154648 scale
newpath
0 0 moveto
(A) true charpath
2.4 0.8 0.8 setrgbcolor
fill
1 -64.663 scale
0 0.1 translate
0 -1.00854 translate
1 -0.0942012 scale
newpath
0 0 moveto
(G) true charpath
1 0.94 0.8 setrgbcolor
fill
1 -10.6156 scale
0 1.00854 translate
0 0.1 translate
1 1.5064 scale
newpath
0 0 moveto
(T) true charpath
0 0.5 0 setrgbcolor
fill
1 0.663834 scale
0 -0.1 translate
0 -2.53663 translate
1 -0.235489 scale
newpath
0 0 moveto
(C) true charpath
0.8 0.8 2.4 setrgbcolor
fill
1 -4.24648 scale
0 2.53663 translate
7.65 0 translate
0 0.1 translate
1 0.230123 scale
newpath
0 0 moveto
(A) true charpath
8 0 0 setrgbcolor
fill
1 4.34551 scale
0 -0.1 translate
0 2.69759 translate
1 0.4284 scale
newpath
0 0 moveto
(G) true charpath
1 0.7 0 setrgbcolor
fill
1 2.33427 scale
0 -2.69759 translate
0 -0.1 translate
1 -0.176487 scale
newpath
0 0 moveto
(C) true charpath
0.8 0.8 2.4 setrgbcolor
fill
1 -5.66612 scale
0 0.1 translate
7.65 0 translate
0 -0.1 translate
1 -0.0598285 scale
newpath
0 0 moveto
(C) true charpath
0.8 0.8 2.4 setrgbcolor
fill
1 -16.7144 scale
0 0.1 translate
0 -1.35762 translate
1 -0.169983 scale
newpath
0 0 moveto
(T) true charpath
0.8 0.9 0.8 setrgbcolor
fill
1 -5.88294 scale
0 1.35762 translate
0 -3.482 translate
1 -0.171671 scale
newpath
0 0 moveto
(A) true charpath
2.4 0.8 0.8 setrgbcolor
fill
1 -5.8251 scale
0 3.482 translate
0 0.1 translate
1 1.60122 scale
newpath
0 0 moveto
(G) true charpath
1 0.7 0 setrgbcolor
fill
1 0.624522 scale
0 -0.1 translate
7.65 0 translate
0 -0.1 translate
1 -0.0618081 scale
newpath
0 0 moveto
(A) true charpath
2.4 0.8 0.8 setrgbcolor
fill
1 -16.1791 scale
0 0.1 translate
0 -1.3732 translate
1 -0.183094 scale
newpath
0 0 moveto
(C) true charpath
0.8 0.8 2.4 setrgbcolor
fill
1 -5.46166 scale
0 1.3732 translate
0 0.1 translate
1 1.70488 scale
newpath
0 0 moveto
(T) true charpath
0 0.5 0 setrgbcolor
fill
1 0.586552 scale
0 -0.1 translate
0 -3.60075 translate
1 -0.28279 scale
newpath
0 0 moveto
(G) true charpath
1 0.94 0.8 setrgbcolor
fill
1 -3.53619 scale
0 3.60075 translate
7.65 0 translate
0 -0.1 translate
1 -0.0766199 scale
newpath
0 0 moveto
(G) true charpath
1 0.94 0.8 setrgbcolor
fill
1 -13.0514 scale
0 0.1 translate
0 -1.48975 translate
1 -0.0769282 scale
newpath
0 0 moveto
(T) true charpath
0.8 0.9 0.8 setrgbcolor
fill
1 -12.9991 scale
0 1.48975 translate
0 0.1 translate
1 1.11819 scale
newpath
0 0 moveto
(A) true charpath
8 0 0 setrgbcolor
fill
1 0.894302 scale
0 -0.1 translate
7.65 0 translate
0 0.1 translate
1 2.17037 scale
newpath
0 0 moveto
(A) true charpath
8 0 0 setrgbcolor
fill
1 0.460751 scale
0 -0.1 translate
0 -0.1 translate
1 -0.338061 scale
newpath
0 0 moveto
(G) true charpath
1 0.94 0.8 setrgbcolor
fill
1 -2.95805 scale
0 0.1 translate
0 -3.54691 translate
1 -0.504124 scale
newpath
0 0 moveto
(C) true charpath
0.8 0.8 2.4 setrgbcolor
fill
1 -1.98364 scale
0 3.54691 translate
0 -8.3005 translate
1 -0.520645 scale
newpath
0 0 moveto
(T) true charpath
0.8 0.9 0.8 setrgbcolor
fill
1 -1.9207 scale
0 8.3005 translate
7.65 0 translate
0 0.1 translate
1 2.1974 scale
newpath
0 0 moveto
(T) true charpath
0 0.5 0 setrgbcolor
fill
1 0.455084 scale
0 -0.1 translate
0 -0.1 translate
1 -0.455507 scale
newpath
0 0 moveto
(G) true charpath
1 0.94 0.8 setrgbcolor
fill
1 -2.19536 scale
0 0.1 translate
0 -4.47105 translate
1 -0.467859 scale
newpath
0 0 moveto
(A) true charpath
2.4 0.8 0.8 setrgbcolor
fill
1 -2.1374 scale
0 4.47105 translate
0 -8.93928 translate
1 -0.500825 scale
newpath
0 0 moveto
(C) true charpath
0.8 0.8 2.4 setrgbcolor
fill
1 -1.9967 scale
0 8.93928 translate
7.65 0 translate
0 0.1 translate
1 0.0522189 scale
newpath
0 0 moveto
(T) true charpath
0 0.5 0 setrgbcolor
fill
1 19.1501 scale
0 -0.1 translate
0 1.29775 translate
1 0.0778052 scale
newpath
0 0 moveto
(A) true charpath
8 0 0 setrgbcolor
fill
1 12.8526 scale
0 -1.29775 translate
7.65 0 translate
0 0.1 translate
1 0.431692 scale
newpath
0 0 moveto
(A) true charpath
8 0 0 setrgbcolor
fill
1 2.31647 scale
0 -0.1 translate
0 4.28366 translate
1 0.494879 scale
newpath
0 0 moveto
(T) true charpath
0 0.5 0 setrgbcolor
fill
1 2.0207 scale
0 -4.28366 translate
0 -0.1 translate
1 -0.166695 scale
newpath
0 0 moveto
(C) true charpath
0.8 0.8 2.4 setrgbcolor
fill
1 -5.99898 scale
0 0.1 translate
7.65 0 translate
0 0.1 translate
1 0.398965 scale
newpath
0 0 moveto
(G) true charpath
1 0.7 0 setrgbcolor
fill
1 2.50649 scale
0 -0.1 translate
0 4.02614 translate
1 0.666709 scale
newpath
0 0 moveto
(T) true charpath
0 0.5 0 setrgbcolor
fill
1 1.4999 scale
0 -4.02614 translate
0 -0.1 translate
1 -0.0487841 scale
newpath
0 0 moveto
(C) true charpath
0.8 0.8 2.4 setrgbcolor
fill
1 -20.4985 scale
0 0.1 translate
0 -1.27072 translate
1 -0.0999933 scale
newpath
0 0 moveto
(A) true charpath
2.4 0.8 0.8 setrgbcolor
fill
1 -10.0007 scale
0 1.27072 translate
7.65 0 translate
0 0.1 translate
1 2.08562 scale
newpath
0 0 moveto
(G) true charpath
1 0.7 0 setrgbcolor
fill
1 0.479474 scale
0 -0.1 translate
0 -0.1 translate
1 -0.28644 scale
newpath
0 0 moveto
(C) true charpath
0.8 0.8 2.4 setrgbcolor
fill
1 -3.49113 scale
0 0.1 translate
0 -3.14073 translate
1 -0.410814 scale
newpath
0 0 moveto
(A) true charpath
2.4 0.8 0.8 setrgbcolor
fill
1 -2.43419 scale
0 3.14073 translate
0 -7.16011 translate
1 -0.411726 scale
newpath
0 0 moveto
(T) true charpath
0.8 0.9 0.8 setrgbcolor
fill
1 -2.4288 scale
0 7.16011 translate
7.65 0 translate
0 0.1 translate
1 0.0747616 scale
newpath
0 0 moveto
(C) true charpath
0 0 8 setrgbcolor
fill
1 13.3759 scale
0 -0.1 translate
7.65 0 translate
0 -0.1 translate
1 -0.0354199 scale
newpath
0 0 moveto
(A) true charpath
2.4 0.8 0.8 setrgbcolor
fill
1 -28.2328 scale
0 0.1 translate
0 -1.16556 translate
1 -0.066005 scale
newpath
0 0 moveto
(C) true charpath
0.8 0.8 2.4 setrgbcolor
fill
1 -15.1504 scale
0 1.16556 translate
0 0.1 translate
1 1.11905 scale
newpath
0 0 moveto
(G) true charpath
1 0.7 0 setrgbcolor
fill
1 0.893616 scale
0 -0.1 translate
7.65 0 translate
0 0.1 translate
1 0.0611171 scale
newpath
0 0 moveto
(T) true charpath
0 0.5 0 setrgbcolor
fill
1 16.362 scale
0 -0.1 translate
0 1.36776 translate
1 0.0864943 scale
newpath
0 0 moveto
(G) true charpath
1 0.7 0 setrgbcolor
fill
1 11.5614 scale
0 -1.36776 translate
7.65 0 translate
0 0.1 translate
1 0.397032 scale
newpath
0 0 moveto
(A) true charpath
8 0 0 setrgbcolor
fill
1 2.51869 scale
0 -0.1 translate
0 -0.1 translate
1 -0.0330617 scale
newpath
0 0 moveto
(T) true charpath
0.8 0.9 0.8 setrgbcolor
fill
1 -30.2465 scale
0 0.1 translate
7.65 0 translate
0 -0.1 translate
1 -0.099164 scale
newpath
0 0 moveto
(C) true charpath
0.8 0.8 2.4 setrgbcolor
fill
1 -10.0843 scale
0 0.1 translate
0 -1.66714 translate
1 -0.110663 scale
newpath
0 0 moveto
(A) true charpath
2.4 0.8 0.8 setrgbcolor
fill
1 -9.03644 scale
0 1.66714 translate
0 -3.32475 translate
1 -0.1233 scale
newpath
0 0 moveto
(G) true charpath
1 0.94 0.8 setrgbcolor
fill
1 -8.11032 scale
0 3.32475 translate
0 0.1 translate
1 1.53666 scale
newpath
0 0 moveto
(T) true charpath
0 0.5 0 setrgbcolor
fill
1 0.65076 scale
0 -0.1 translate
7.65 0 translate
7.65 0 translate
-260.1 -23.1593 translate
newpath
-3.825 -1.9125 moveto
267.75 0 rlineto
0 45.9 rlineto
-267.75 0 rlineto
0 -45.9 rlineto
closepath
0 0 0 setrgbcolor
stroke
-275.4 0 translate
0 18.1779 translate
/Helvetica findfont
5.61816 scalefont
setfont
newpath
0 0 moveto
(Motif Name:) true charpath
0 0 0 setrgbcolor
fill
70.227 0 translate
/Helvetica-Bold findfont
5.61816 scalefont
setfont
newpath
0 0 moveto
(CM002885.2_58630987-58632061(+)_1|1|1x0) true charpath
0 0 0 setrgbcolor
fill
-70.227 0 translate
0 -68.25 translate
0 29.125 translate
/Helvetica findfont
8.262 scalefont
setfont
newpath
0 0 moveto
(Gene:) true charpath
0 0 0 setrgbcolor
fill
42.1362 0 translate
/Helvetica-Bold findfont
8.262 scalefont
setfont
newpath
0 0 moveto
(CM002885.2_58680387-58681542(+)_1) true charpath
0 0 0 setrgbcolor
fill
-42.1362 0 translate
-30.6 -29.125 translate
306 0 translate
2.10375 0 translate
/Helvetica findfont
5.508 scalefont
setfont
newpath
0 0 moveto
(1) true charpath
0 0 0 setrgbcolor
fill
7.65 0 translate
newpath
0 0 moveto
(2) true charpath
0 0 0 setrgbcolor
fill
7.65 0 translate
newpath
0 0 moveto
(3) true charpath
0 0 0 setrgbcolor
fill
7.65 0 translate
newpath
0 0 moveto
(4) true charpath
0 0 0 setrgbcolor
fill
7.65 0 translate
newpath
0 0 moveto
(5) true charpath
0 0 0 setrgbcolor
fill
7.65 0 translate
newpath
0 0 moveto
(6) true charpath
0 0 0 setrgbcolor
fill
7.65 0 translate
newpath
0 0 moveto
(7) true charpath
0 0 0 setrgbcolor
fill
7.65 0 translate
-55.6537 0 translate
0 3.93429 translate
0 19.225 translate
/Helvetica findfont
5.508 scalefont
setfont
61.2 -1.57371 translate
newpath
0 0 moveto
(0) true charpath
0 0 0 setrgbcolor
fill
0 19.125 translate
newpath
0 0 moveto
(+0.57) true charpath
0 0 0 setrgbcolor
fill
0 -38.25 translate
newpath
0 0 moveto
(-3.21) true charpath
0 0 0 setrgbcolor
fill
-61.2 19.125 translate
0 1.57371 translate
/Helvetica-Bold findfont
11.016 scalefont
setfont
0 0.1 translate
1 2.33056 scale
newpath
0 0 moveto
(G) true charpath
1 0.7 0 setrgbcolor
fill
1 0.429082 scale
0 -0.1 translate
0 -0.1 translate
1 -0.632109 scale
newpath
0 0 moveto
(A) true charpath
2.4 0.8 0.8 setrgbcolor
fill
1 -1.58201 scale
0 0.1 translate
0 -5.86065 translate
1 -0.746207 scale
newpath
0 0 moveto
(T) true charpath
0.8 0.9 0.8 setrgbcolor
fill
1 -1.34011 scale
0 5.86065 translate
0 -12.5191 translate
1 -0.75224 scale
newpath
0 0 moveto
(C) true charpath
0.8 0.8 2.4 setrgbcolor
fill
1 -1.32936 scale
0 12.5191 translate
7.65 0 translate
0 -0.1 translate
1 -0.150395 scale
newpath
0 0 moveto
(G) true charpath
1 0.94 0.8 setrgbcolor
fill
1 -6.64917 scale
0 0.1 translate
0 0.1 translate
1 2.09848 scale
newpath
0 0 moveto
(A) true charpath
8 0 0 setrgbcolor
fill
1 0.476536 scale
0 -0.1 translate
0 -2.07025 translate
1 -0.510706 scale
newpath
0 0 moveto
(C) true charpath
0.8 0.8 2.4 setrgbcolor
fill
1 -1.95807 scale
0 2.07025 translate
0 -6.87563 translate
1 -0.737815 scale
newpath
0 0 moveto
(T) true charpath
0.8 0.9 0.8 setrgbcolor
fill
1 -1.35535 scale
0 6.87563 translate
7.65 0 translate
0 0.1 translate
1 0.585969 scale
newpath
0 0 moveto
(T) true charpath
0 0.5 0 setrgbcolor
fill
1 1.70657 scale
0 -0.1 translate
0 5.4976 translate
1 1.46097 scale
newpath
0 0 moveto
(G) true charpath
1 0.7 0 setrgbcolor
fill
1 0.684477 scale
0 -5.4976 translate
0 -0.1 translate
1 -0.485812 scale
newpath
0 0 moveto
(A) true charpath
2.4 0.8 0.8 setrgbcolor
fill
1 -2.05841 scale
0 0.1 translate
0 -4.7095 translate
1 -0.905994 scale
newpath
0 0 moveto
(C) true charpath
0.8 0.8 2.4 setrgbcolor
fill
1 -1.10376 scale
0 4.7095 translate
7.65 0 translate
0 0.1 translate
1 0.706276 scale
newpath
0 0 moveto
(A) true charpath
8 0 0 setrgbcolor
fill
1 1.41588 scale
0 -0.1 translate
7.65 0 translate
0 -0.1 translate
1 -0.0815366 scale
newpath
0 0 moveto
(T) true charpath
0.8 0.9 0.8 setrgbcolor
fill
1 -12.2644 scale
0 0.1 translate
0 0.1 translate
1 1.43987 scale
newpath
0 0 moveto
(G) true charpath
1 0.7 0 setrgbcolor
fill
1 0.694509 scale
0 -0.1 translate
0 -1.52843 translate
1 -0.304702 scale
newpath
0 0 moveto
(C) true charpath
0.8 0.8 2.4 setrgbcolor
fill
1 -3.2819 scale
0 1.52843 translate
7.65 0 translate
0 0.1 translate
1 0.106552 scale
newpath
0 0 moveto
(A) true charpath
8 0 0 setrgbcolor
fill
1 9.38511 scale
0 -0.1 translate
0 -0.1 translate
1 -0.0287574 scale
newpath
0 0 moveto
(T) true charpath
0.8 0.9 0.8 setrgbcolor
fill
1 -34.7737 scale
0 0.1 translate
0 1.72527 translate
1 0.882296 scale
newpath
0 0 moveto
(G) true charpath
1 0.7 0 setrgbcolor
fill
1 1.13341 scale
0 -1.72527 translate
0 -1.11314 translate
1 -0.127773 scale
newpath
0 0 moveto
(C) true charpath
0.8 0.8 2.4 setrgbcolor
fill
1 -7.8264 scale
0 1.11314 translate
7.65 0 translate
7.65 0 translate
-53.55 -23.1593 translate
newpath
-3.825 -1.9125 moveto
61.2 0 rlineto
0 45.9 rlineto
-61.2 0 rlineto
0 -45.9 rlineto
closepath
0 0 0 setrgbcolor
stroke
-275.4 0 translate
0 18.1779 translate
/Helvetica findfont
5.61816 scalefont
setfont
newpath
0 0 moveto
(Motif Name:) true charpath
0 0 0 setrgbcolor
fill
70.227 0 translate
/Helvetica-Bold findfont
5.61816 scalefont
setfont
newpath
0 0 moveto
(CM002885.2_58680387-58681542(+)_1|1|1x0) true charpath
0 0 0 setrgbcolor
fill
-70.227 0 translate
0 -68.25 translate
0 29.125 translate
/Helvetica findfont
8.262 scalefont
setfont
newpath
0 0 moveto
(Gene:) true charpath
0 0 0 setrgbcolor
fill
42.1362 0 translate
/Helvetica-Bold findfont
8.262 scalefont
setfont
newpath
0 0 moveto
(CM002885.2_58680387-58681542(+)_1) true charpath
0 0 0 setrgbcolor
fill
-42.1362 0 translate
-30.6 -29.125 translate
306 0 translate
2.10375 0 translate
/Helvetica findfont
5.508 scalefont
setfont
newpath
0 0 moveto
(1) true charpath
0 0 0 setrgbcolor
fill
7.65 0 translate
newpath
0 0 moveto
(2) true charpath
0 0 0 setrgbcolor
fill
7.65 0 translate
newpath
0 0 moveto
(3) true charpath
0 0 0 setrgbcolor
fill
7.65 0 translate
newpath
0 0 moveto
(4) true charpath
0 0 0 setrgbcolor
fill
7.65 0 translate
newpath
0 0 moveto
(5) true charpath
0 0 0 setrgbcolor
fill
7.65 0 translate
newpath
0 0 moveto
(6) true charpath
0 0 0 setrgbcolor
fill
7.65 0 translate
newpath
0 0 moveto
(7) true charpath
0 0 0 setrgbcolor
fill
7.65 0 translate
newpath
0 0 moveto
(8) true charpath
0 0 0 setrgbcolor
fill
7.65 0 translate
newpath
0 0 moveto
(9) true charpath
0 0 0 setrgbcolor
fill
7.65 0 translate
newpath
0 0 moveto
(0) true charpath
0 0 0 setrgbcolor
fill
7.65 0 translate
newpath
0 0 moveto
(1) true charpath
0 0 0 setrgbcolor
fill
7.65 0 translate
newpath
0 0 moveto
(2) true charpath
0 0 0 setrgbcolor
fill
7.65 0 translate
newpath
0 0 moveto
(3) true charpath
0 0 0 setrgbcolor
fill
7.65 0 translate
newpath
0 0 moveto
(4) true charpath
0 0 0 setrgbcolor
fill
7.65 0 translate
newpath
0 0 moveto
(5) true charpath
0 0 0 setrgbcolor
fill
7.65 0 translate
newpath
0 0 moveto
(6) true charpath
0 0 0 setrgbcolor
fill
7.65 0 translate
newpath
0 0 moveto
(7) true charpath
0 0 0 setrgbcolor
fill
7.65 0 translate
newpath
0 0 moveto
(8) true charpath
0 0 0 setrgbcolor
fill
7.65 0 translate
newpath
0 0 moveto
(9) true charpath
0 0 0 setrgbcolor
fill
7.65 0 translate
newpath
0 0 moveto
(0) true charpath
0 0 0 setrgbcolor
fill
7.65 0 translate
newpath
0 0 moveto
(1) true charpath
0 0 0 setrgbcolor
fill
7.65 0 translate
newpath
0 0 moveto
(2) true charpath
0 0 0 setrgbcolor
fill
7.65 0 translate
newpath
0 0 moveto
(3) true charpath
0 0 0 setrgbcolor
fill
7.65 0 translate
newpath
0 0 moveto
(4) true charpath
0 0 0 setrgbcolor
fill
7.65 0 translate
newpath
0 0 moveto
(5) true charpath
0 0 0 setrgbcolor
fill
7.65 0 translate
newpath
0 0 moveto
(6) true charpath
0 0 0 setrgbcolor
fill
7.65 0 translate
newpath
0 0 moveto
(7) true charpath
0 0 0 setrgbcolor
fill
7.65 0 translate
newpath
0 0 moveto
(8) true charpath
0 0 0 setrgbcolor
fill
7.65 0 translate
newpath
0 0 moveto
(9) true charpath
0 0 0 setrgbcolor
fill
7.65 0 translate
newpath
0 0 moveto
(0) true charpath
0 0 0 setrgbcolor
fill
7.65 0 translate
newpath
0 0 moveto
(1) true charpath
0 0 0 setrgbcolor
fill
7.65 0 translate
-239.254 0 translate
0 3.93429 translate
0 19.225 translate
/Helvetica findfont
5.508 scalefont
setfont
244.8 -1.57371 translate
newpath
0 0 moveto
(0) true charpath
0 0 0 setrgbcolor
fill
0 19.125 translate
newpath
0 0 moveto
(+0.57) true charpath
0 0 0 setrgbcolor
fill
0 -38.25 translate
newpath
0 0 moveto
(-3.25) true charpath
0 0 0 setrgbcolor
fill
-244.8 19.125 translate
0 1.57371 translate
/Helvetica-Bold findfont
11.016 scalefont
setfont
0 0.1 translate
1 0.101492 scale
newpath
0 0 moveto
(C) true charpath
0 0 8 setrgbcolor
fill
1 9.85299 scale
0 -0.1 translate
0 1.68545 translate
1 0.417469 scale
newpath
0 0 moveto
(A) true charpath
8 0 0 setrgbcolor
fill
1 2.39539 scale
0 -1.68545 translate
0 -0.1 translate
1 -0.0233034 scale
newpath
0 0 moveto
(T) true charpath
0.8 0.9 0.8 setrgbcolor
fill
1 -42.9123 scale
0 0.1 translate
7.65 0 translate
0 0.1 translate
1 0.963023 scale
newpath
0 0 moveto
(T) true charpath
0 0.5 0 setrgbcolor
fill
1 1.0384 scale
0 -0.1 translate
0 -0.1 translate
1 -0.121911 scale
newpath
0 0 moveto
(C) true charpath
0.8 0.8 2.4 setrgbcolor
fill
1 -8.2027 scale
0 0.1 translate
7.65 0 translate
0 0.1 translate
1 0.414526 scale
newpath
0 0 moveto
(G) true charpath
1 0.7 0 setrgbcolor
fill
1 2.41239 scale
0 -0.1 translate
0 -0.1 translate
1 -0.0126415 scale
newpath
0 0 moveto
(A) true charpath
2.4 0.8 0.8 setrgbcolor
fill
1 -79.1047 scale
0 0.1 translate
0 4.14859 translate
1 0.629883 scale
newpath
0 0 moveto
(T) true charpath
0 0.5 0 setrgbcolor
fill
1 1.5876 scale
0 -4.14859 translate
0 -0.986328 translate
1 -0.137016 scale
newpath
0 0 moveto
(C) true charpath
0.8 0.8 2.4 setrgbcolor
fill
1 -7.29839 scale
0 0.986328 translate
7.65 0 translate
0 0.1 translate
1 0.332411 scale
newpath
0 0 moveto
(G) true charpath
1 0.7 0 setrgbcolor
fill
1 3.00832 scale
0 -0.1 translate
0 3.50246 translate
1 1.32225 scale
newpath
0 0 moveto
(A) true charpath
8 0 0 setrgbcolor
fill
1 0.756289 scale
0 -3.50246 translate
0 -0.1 translate
1 -0.212283 scale
newpath
0 0 moveto
(C) true charpath
0.8 0.8 2.4 setrgbcolor
fill
1 -4.71069 scale
0 0.1 translate
0 -2.55722 translate
1 -0.449482 scale
newpath
0 0 moveto
(T) true charpath
0.8 0.9 0.8 setrgbcolor
fill
1 -2.22478 scale
0 2.55722 translate
7.65 0 translate
0 -0.1 translate
1 -0.163023 scale
newpath
0 0 moveto
(A) true charpath
2.4 0.8 0.8 setrgbcolor
fill
1 -6.1341 scale
0 0.1 translate
0 0.1 translate
1 1.50166 scale
newpath
0 0 moveto
(C) true charpath
0 0 8 setrgbcolor
fill
1 0.665929 scale
0 -0.1 translate
0 -2.16962 translate
1 -0.324795 scale
newpath
0 0 moveto
(G) true charpath
1 0.94 0.8 setrgbcolor
fill
1 -3.07887 scale
0 2.16962 translate
7.65 0 translate
0 0.1 translate
1 2.33056 scale
newpath
0 0 moveto
(G) true charpath
1 0.7 0 setrgbcolor
fill
1 0.429082 scale
0 -0.1 translate
0 -0.1 translate
1 -0.67836 scale
newpath
0 0 moveto
(T) true charpath
0.8 0.9 0.8 setrgbcolor
fill
1 -1.47414 scale
0 0.1 translate
0 -6.22458 translate
1 -0.711569 scale
newpath
0 0 moveto
(A) true charpath
2.4 0.8 0.8 setrgbcolor
fill
1 -1.40534 scale
0 6.22458 translate
0 -12.6105 translate
1 -0.740626 scale
newpath
0 0 moveto
(C) true charpath
0.8 0.8 2.4 setrgbcolor
fill
1 -1.35021 scale
0 12.6105 translate
7.65 0 translate
0 0.1 translate
1 0.0391833 scale
newpath
0 0 moveto
(A) true charpath
8 0 0 setrgbcolor
fill
1 25.5211 scale
0 -0.1 translate
0 1.19517 translate
1 0.315406 scale
newpath
0 0 moveto
(C) true charpath
0 0 8 setrgbcolor
fill
1 3.17051 scale
0 -1.19517 translate
7.65 0 translate
0 -0.1 translate
1 -0.0800037 scale
newpath
0 0 moveto
(G) true charpath
1 0.94 0.8 setrgbcolor
fill
1 -12.4994 scale
0 0.1 translate
0 -1.51637 translate
1 -0.103521 scale
newpath
0 0 moveto
(A) true charpath
2.4 0.8 0.8 setrgbcolor
fill
1 -9.65988 scale
0 1.51637 translate
0 0.1 translate
1 1.2559 scale
newpath
0 0 moveto
(T) true charpath
0 0.5 0 setrgbcolor
fill
1 0.79624 scale
0 -0.1 translate
7.65 0 translate
0 -0.1 translate
1 -0.0877581 scale
newpath
0 0 moveto
(T) true charpath
0.8 0.9 0.8 setrgbcolor
fill
1 -11.395 scale
0 0.1 translate
0 -1.57739 translate
1 -0.105675 scale
newpath
0 0 moveto
(C) true charpath
0.8 0.8 2.4 setrgbcolor
fill
1 -9.46298 scale
0 1.57739 translate
0 0.1 translate
1 1.59392 scale
newpath
0 0 moveto
(G) true charpath
1 0.7 0 setrgbcolor
fill
1 0.627383 scale
0 -0.1 translate
0 -3.19576 translate
1 -0.202328 scale
newpath
0 0 moveto
(A) true charpath
2.4 0.8 0.8 setrgbcolor
fill
1 -4.94246 scale
0 3.19576 translate
7.65 0 translate
0 0.1 translate
1 0.181771 scale
newpath
0 0 moveto
(T) true charpath
0 0.5 0 setrgbcolor
fill
1 5.50143 scale
0 -0.1 translate
0 2.31714 translate
1 0.296863 scale
newpath
0 0 moveto
(A) true charpath
8 0 0 setrgbcolor
fill
1 3.36856 scale
0 -2.31714 translate
7.65 0 translate
0 -0.1 translate
1 -0.152253 scale
newpath
0 0 moveto
(T) true charpath
0.8 0.9 0.8 setrgbcolor
fill
1 -6.56803 scale
0 0.1 translate
0 0.1 translate
1 1.4075 scale
newpath
0 0 moveto
(G) true charpath
1 0.7 0 setrgbcolor
fill
1 0.710479 scale
0 -0.1 translate
0 -2.08487 translate
1 -0.287 scale
newpath
0 0 moveto
(C) true charpath
0.8 0.8 2.4 setrgbcolor
fill
1 -3.48432 scale
0 2.08487 translate
7.65 0 translate
0 0.1 translate
1 0.0873321 scale
newpath
0 0 moveto
(G) true charpath
1 0.7 0 setrgbcolor
fill
1 11.4505 scale
0 -0.1 translate
0 1.57404 translate
1 0.365677 scale
newpath
0 0 moveto
(A) true charpath
8 0 0 setrgbcolor
fill
1 2.73465 scale
0 -1.57404 translate
0 -0.1 translate
1 -0.0187042 scale
newpath
0 0 moveto
(C) true charpath
0.8 0.8 2.4 setrgbcolor
fill
1 -53.4639 scale
0 0.1 translate
7.65 0 translate
0 0.1 translate
1 0.593176 scale
newpath
0 0 moveto
(A) true charpath
8 0 0 setrgbcolor
fill
1 1.68584 scale
0 -0.1 translate
7.65 0 translate
0 0.1 translate
1 0.189575 scale
newpath
0 0 moveto
(T) true charpath
0 0.5 0 setrgbcolor
fill
1 5.27496 scale
0 -0.1 translate
7.65 0 translate
0 0.1 translate
1 0.144971 scale
newpath
0 0 moveto
(A) true charpath
8 0 0 setrgbcolor
fill
1 6.89795 scale
0 -0.1 translate
0 2.02757 translate
1 0.298355 scale
newpath
0 0 moveto
(G) true charpath
1 0.7 0 setrgbcolor
fill
1 3.35171 scale
0 -2.02757 translate
0 -0.1 translate
1 -0.0134441 scale
newpath
0 0 moveto
(C) true charpath
0.8 0.8 2.4 setrgbcolor
fill
1 -74.3822 scale
0 0.1 translate
7.65 0 translate
0 0.1 translate
1 0.145196 scale
newpath
0 0 moveto
(G) true charpath
1 0.7 0 setrgbcolor
fill
1 6.88725 scale
0 -0.1 translate
0 2.02934 translate
1 0.187294 scale
newpath
0 0 moveto
(A) true charpath
8 0 0 setrgbcolor
fill
1 5.3392 scale
0 -2.02934 translate
7.65 0 translate
0 -0.1 translate
1 -0.0360469 scale
newpath
0 0 moveto
(G) true charpath
1 0.94 0.8 setrgbcolor
fill
1 -27.7416 scale
0 0.1 translate
0 0.1 translate
1 1.02743 scale
newpath
0 0 moveto
(T) true charpath
0 0.5 0 setrgbcolor
fill
1 0.973307 scale
0 -0.1 translate
0 -1.17049 translate
1 -0.111842 scale
newpath
0 0 moveto
(C) true charpath
0.8 0.8 2.4 setrgbcolor
fill
1 -8.94119 scale
0 1.17049 translate
7.65 0 translate
0 0.1 translate
1 0.778953 scale
newpath
0 0 moveto
(T) true charpath
0 0.5 0 setrgbcolor
fill
1 1.28377 scale
0 -0.1 translate
0 -0.1 translate
1 -0.0684571 scale
newpath
0 0 moveto
(C) true charpath
0.8 0.8 2.4 setrgbcolor
fill
1 -14.6077 scale
0 0.1 translate
7.65 0 translate
0 0.1 translate
1 0.183555 scale
newpath
0 0 moveto
(T) true charpath
0 0.5 0 setrgbcolor
fill
1 5.44796 scale
0 -0.1 translate
0 2.33117 translate
1 0.259036 scale
newpath
0 0 moveto
(A) true charpath
8 0 0 setrgbcolor
fill
1 3.86047 scale
0 -2.33117 translate
0 -0.1 translate
1 -0.00330632 scale
newpath
0 0 moveto
(C) true charpath
0.8 0.8 2.4 setrgbcolor
fill
1 -302.451 scale
0 0.1 translate
7.65 0 translate
0 0.1 translate
1 0.0312056 scale
newpath
0 0 moveto
(T) true charpath
0 0.5 0 setrgbcolor
fill
1 32.0455 scale
0 -0.1 translate
0 1.1324 translate
1 0.314937 scale
newpath
0 0 moveto
(A) true charpath
8 0 0 setrgbcolor
fill
1 3.17524 scale
0 -1.1324 translate
0 -0.1 translate
1 -0.0331985 scale
newpath
0 0 moveto
(C) true charpath
0.8 0.8 2.4 setrgbcolor
fill
1 -30.1218 scale
0 0.1 translate
7.65 0 translate
0 0.1 translate
1 0.00323035 scale
newpath
0 0 moveto
(G) true charpath
1 0.7 0 setrgbcolor
fill
1 309.564 scale
0 -0.1 translate
0 0.912275 translate
1 0.414643 scale
newpath
0 0 moveto
(T) true charpath
0 0.5 0 setrgbcolor
fill
1 2.41171 scale
0 -0.912275 translate
7.65 0 translate
0 -0.1 translate
1 -0.0906103 scale
newpath
0 0 moveto
(G) true charpath
1 0.94 0.8 setrgbcolor
fill
1 -11.0363 scale
0 0.1 translate
0 0.1 translate
1 1.22831 scale
newpath
0 0 moveto
(A) true charpath
8 0 0 setrgbcolor
fill
1 0.814128 scale
0 -0.1 translate
0 -1.59983 translate
1 -0.141191 scale
newpath
0 0 moveto
(T) true charpath
0.8 0.9 0.8 setrgbcolor
fill
1 -7.08261 scale
0 1.59983 translate
7.65 0 translate
0 -0.1 translate
1 -0.169617 scale
newpath
0 0 moveto
(G) true charpath
1 0.94 0.8 setrgbcolor
fill
1 -5.89562 scale
0 0.1 translate
0 0.1 translate
1 1.93287 scale
newpath
0 0 moveto
(A) true charpath
8 0 0 setrgbcolor
fill
1 0.517365 scale
0 -0.1 translate
0 -2.2215 translate
1 -0.311808 scale
newpath
0 0 moveto
(C) true charpath
0.8 0.8 2.4 setrgbcolor
fill
1 -3.2071 scale
0 2.2215 translate
0 -5.46185 translate
1 -0.3376 scale
newpath
0 0 moveto
(T) true charpath
0.8 0.9 0.8 setrgbcolor
fill
1 -2.96208 scale
0 5.46185 translate
7.65 0 translate
0 -0.1 translate
1 -0.13366 scale
newpath
0 0 moveto
(G) true charpath
1 0.94 0.8 setrgbcolor
fill
1 -7.48169 scale
0 0.1 translate
0 -1.93857 translate
1 -0.208971 scale
newpath
0 0 moveto
(A) true charpath
2.4 0.8 0.8 setrgbcolor
fill
1 -4.78535 scale
0 1.93857 translate
0 0.1 translate
1 1.77817 scale
newpath
0 0 moveto
(T) true charpath
0 0.5 0 setrgbcolor
fill
1 0.562377 scale
0 -0.1 translate
0 -4.36973 translate
1 -0.242961 scale
newpath
0 0 moveto
(C) true charpath
0.8 0.8 2.4 setrgbcolor
fill
1 -4.11589 scale
0 4.36973 translate
7.65 0 translate
0 -0.1 translate
1 -0.0408437 scale
newpath
0 0 moveto
(T) true charpath
0.8 0.9 0.8 setrgbcolor
fill
1 -24.4836 scale
0 0.1 translate
0 0.1 translate
1 0.912498 scale
newpath
0 0 moveto
(A) true charpath
8 0 0 setrgbcolor
fill
1 1.09589 scale
0 -0.1 translate
7.65 0 translate
0 -0.1 translate
1 -0.0630754 scale
newpath
0 0 moveto
(G) true charpath
1 0.94 0.8 setrgbcolor
fill
1 -15.854 scale
0 0.1 translate
0 -1.38317 translate
1 -0.172031 scale
newpath
0 0 moveto
(C) true charpath
0.8 0.8 2.4 setrgbcolor
fill
1 -5.81292 scale
0 1.38317 translate
0 -3.52366 translate
1 -0.201515 scale
newpath
0 0 moveto
(T) true charpath
0.8 0.9 0.8 setrgbcolor
fill
1 -4.9624 scale
0 3.52366 translate
0 0.1 translate
1 1.63217 scale
newpath
0 0 moveto
(A) true charpath
8 0 0 setrgbcolor
fill
1 0.612683 scale
0 -0.1 translate
7.65 0 translate
0 0.1 translate
1 0.309756 scale
newpath
0 0 moveto
(A) true charpath
8 0 0 setrgbcolor
fill
1 3.22835 scale
0 -0.1 translate
7.65 0 translate
0 0.1 translate
1 0.0341467 scale
newpath
0 0 moveto
(G) true charpath
1 0.7 0 setrgbcolor
fill
1 29.2854 scale
0 -0.1 translate
0 1.15554 translate
1 0.295826 scale
newpath
0 0 moveto
(T) true charpath
0 0.5 0 setrgbcolor
fill
1 3.38037 scale
0 -1.15554 translate
7.65 0 translate
0 0.1 translate
1 0.142749 scale
newpath
0 0 moveto
(A) true charpath
8 0 0 setrgbcolor
fill
1 7.00528 scale
0 -0.1 translate
0 2.01009 translate
1 0.470097 scale
newpath
0 0 moveto
(T) true charpath
0 0.5 0 setrgbcolor
fill
1 2.12722 scale
0 -2.01009 translate
0 -0.1 translate
1 -0.0678465 scale
newpath
0 0 moveto
(C) true charpath
0.8 0.8 2.4 setrgbcolor
fill
1 -14.7392 scale
0 0.1 translate
7.65 0 translate
0 -0.1 translate
1 -0.00482484 scale
newpath
0 0 moveto
(A) true charpath
2.4 0.8 0.8 setrgbcolor
fill
1 -207.261 scale
0 0.1 translate
0 0.1 translate
1 0.720802 scale
newpath
0 0 moveto
(G) true charpath
1 0.7 0 setrgbcolor
fill
1 1.38734 scale
0 -0.1 translate
7.65 0 translate
7.65 0 translate
-237.15 -23.1593 translate
newpath
-3.825 -1.9125 moveto
244.8 0 rlineto
0 45.9 rlineto
-244.8 0 rlineto
0 -45.9 rlineto
closepath
0 0 0 setrgbcolor
stroke
-275.4 0 translate
0 18.1779 translate
/Helvetica findfont
5.61816 scalefont
setfont
newpath
0 0 moveto
(Motif Name:) true charpath
0 0 0 setrgbcolor
fill
70.227 0 translate
/Helvetica-Bold findfont
5.61816 scalefont
setfont
newpath
0 0 moveto
(CM002885.2_58680387-58681542(+)_1|2|1x0) true charpath
0 0 0 setrgbcolor
fill
-70.227 0 translate
0 -68.25 translate
0 29.125 translate
/Helvetica findfont
8.262 scalefont
setfont
newpath
0 0 moveto
(Gene:) true charpath
0 0 0 setrgbcolor
fill
42.1362 0 translate
/Helvetica-Bold findfont
8.262 scalefont
setfont
newpath
0 0 moveto
(CM002886.2_10230-10800(-)_1) true charpath
0 0 0 setrgbcolor
fill
-42.1362 0 translate
-30.6 -29.125 translate
306 0 translate
2.10375 0 translate
/Helvetica findfont
5.508 scalefont
setfont
newpath
0 0 moveto
(1) true charpath
0 0 0 setrgbcolor
fill
7.65 0 translate
newpath
0 0 moveto
(2) true charpath
0 0 0 setrgbcolor
fill
7.65 0 translate
newpath
0 0 moveto
(3) true charpath
0 0 0 setrgbcolor
fill
7.65 0 translate
newpath
0 0 moveto
(4) true charpath
0 0 0 setrgbcolor
fill
7.65 0 translate
newpath
0 0 moveto
(5) true charpath
0 0 0 setrgbcolor
fill
7.65 0 translate
newpath
0 0 moveto
(6) true charpath
0 0 0 setrgbcolor
fill
7.65 0 translate
newpath
0 0 moveto
(7) true charpath
0 0 0 setrgbcolor
fill
7.65 0 translate
newpath
0 0 moveto
(8) true charpath
0 0 0 setrgbcolor
fill
7.65 0 translate
newpath
0 0 moveto
(9) true charpath
0 0 0 setrgbcolor
fill
7.65 0 translate
newpath
0 0 moveto
(0) true charpath
0 0 0 setrgbcolor
fill
7.65 0 translate
newpath
0 0 moveto
(1) true charpath
0 0 0 setrgbcolor
fill
7.65 0 translate
newpath
0 0 moveto
(2) true charpath
0 0 0 setrgbcolor
fill
7.65 0 translate
newpath
0 0 moveto
(3) true charpath
0 0 0 setrgbcolor
fill
7.65 0 translate
-101.554 0 translate
0 3.93429 translate
0 19.225 translate
/Helvetica findfont
5.508 scalefont
setfont
107.1 -1.57371 translate
newpath
0 0 moveto
(0) true charpath
0 0 0 setrgbcolor
fill
0 19.125 translate
newpath
0 0 moveto
(+0.52) true charpath
0 0 0 setrgbcolor
fill
0 -38.25 translate
newpath
0 0 moveto
(-2.29) true charpath
0 0 0 setrgbcolor
fill
-107.1 19.125 translate
0 1.57371 translate
/Helvetica-Bold findfont
11.016 scalefont
setfont
0 -0.1 translate
1 -0.143929 scale
newpath
0 0 moveto
(A) true charpath
2.4 0.8 0.8 setrgbcolor
fill
1 -6.94789 scale
0 0.1 translate
0 -2.01937 translate
1 -0.145365 scale
newpath
0 0 moveto
(T) true charpath
0.8 0.9 0.8 setrgbcolor
fill
1 -6.87922 scale
0 2.01937 translate
0 0.1 translate
1 1.88591 scale
newpath
0 0 moveto
(C) true charpath
0 0 8 setrgbcolor
fill
1 0.530249 scale
0 -0.1 translate
0 -3.95004 translate
1 -0.711104 scale
newpath
0 0 moveto
(G) true charpath
1 0.94 0.8 setrgbcolor
fill
1 -1.40626 scale
0 3.95004 translate
7.65 0 translate
0 0.1 translate
1 0.531252 scale
newpath
0 0 moveto
(A) true charpath
8 0 0 setrgbcolor
fill
1 1.88235 scale
0 -0.1 translate
0 5.06705 translate
1 0.929983 scale
newpath
0 0 moveto
(T) true charpath
0 0.5 0 setrgbcolor
fill
1 1.07529 scale
0 -5.06705 translate
0 -0.1 translate
1 -0.149293 scale
newpath
0 0 moveto
(C) true charpath
0.8 0.8 2.4 setrgbcolor
fill
1 -6.69824 scale
0 0.1 translate
0 -2.06158 translate
1 -0.327403 scale
newpath
0 0 moveto
(G) true charpath
1 0.94 0.8 setrgbcolor
fill
1 -3.05434 scale
0 2.06158 translate
7.65 0 translate
0 0.1 translate
1 1.0249 scale
newpath
0 0 moveto
(C) true charpath
0 0 8 setrgbcolor
fill
1 0.975704 scale
0 -0.1 translate
0 8.95137 translate
1 1.18644 scale
newpath
0 0 moveto
(A) true charpath
8 0 0 setrgbcolor
fill
1 0.842855 scale
0 -8.95137 translate
0 -0.1 translate
1 -0.622246 scale
newpath
0 0 moveto
(G) true charpath
1 0.94 0.8 setrgbcolor
fill
1 -1.60708 scale
0 0.1 translate
0 -5.78304 translate
1 -0.707533 scale
newpath
0 0 moveto
(T) true charpath
0.8 0.9 0.8 setrgbcolor
fill
1 -1.41336 scale
0 5.78304 translate
7.65 0 translate
0 0.1 translate
1 0.639383 scale
newpath
0 0 moveto
(A) true charpath
8 0 0 setrgbcolor
fill
1 1.56401 scale
0 -0.1 translate
0 -0.1 translate
1 -0.170702 scale
newpath
0 0 moveto
(T) true charpath
0.8 0.9 0.8 setrgbcolor
fill
1 -5.85817 scale
0 0.1 translate
7.65 0 translate
0 -0.1 translate
1 -0.246215 scale
newpath
0 0 moveto
(G) true charpath
1 0.94 0.8 setrgbcolor
fill
1 -4.06149 scale
0 0.1 translate
0 0.1 translate
1 2.33056 scale
newpath
0 0 moveto
(A) true charpath
8 0 0 setrgbcolor
fill
1 0.429082 scale
0 -0.1 translate
0 -2.82422 translate
1 -0.73102 scale
newpath
0 0 moveto
(C) true charpath
0.8 0.8 2.4 setrgbcolor
fill
1 -1.36795 scale
0 2.82422 translate
0 -9.36316 translate
1 -1.15332 scale
newpath
0 0 moveto
(T) true charpath
0.8 0.9 0.8 setrgbcolor
fill
1 -0.867061 scale
0 9.36316 translate
7.65 0 translate
0 0.1 translate
1 0.037622 scale
newpath
0 0 moveto
(T) true charpath
0 0.5 0 setrgbcolor
fill
1 26.5802 scale
0 -0.1 translate
0 1.18289 translate
1 0.275236 scale
newpath
0 0 moveto
(C) true charpath
0 0 8 setrgbcolor
fill
1 3.63325 scale
0 -1.18289 translate
0 4.13546 translate
1 0.723415 scale
newpath
0 0 moveto
(G) true charpath
1 0.7 0 setrgbcolor
fill
1 1.38233 scale
0 -4.13546 translate
0 -0.1 translate
1 -0.578555 scale
newpath
0 0 moveto
(A) true charpath
2.4 0.8 0.8 setrgbcolor
fill
1 -1.72844 scale
0 0.1 translate
7.65 0 translate
0 0.1 translate
1 0.751928 scale
newpath
0 0 moveto
(G) true charpath
1 0.7 0 setrgbcolor
fill
1 1.32991 scale
0 -0.1 translate
0 6.80346 translate
1 0.773949 scale
newpath
0 0 moveto
(A) true charpath
8 0 0 setrgbcolor
fill
1 1.29207 scale
0 -6.80346 translate
0 -0.1 translate
1 -0.194362 scale
newpath
0 0 moveto
(T) true charpath
0.8 0.9 0.8 setrgbcolor
fill
1 -5.14505 scale
0 0.1 translate
0 -2.4162 translate
1 -0.304134 scale
newpath
0 0 moveto
(C) true charpath
0.8 0.8 2.4 setrgbcolor
fill
1 -3.28803 scale
0 2.4162 translate
7.65 0 translate
0 0.1 translate
1 0.0350765 scale
newpath
0 0 moveto
(A) true charpath
8 0 0 setrgbcolor
fill
1 28.5091 scale
0 -0.1 translate
0 -0.1 translate
1 -0.159136 scale
newpath
0 0 moveto
(T) true charpath
0.8 0.9 0.8 setrgbcolor
fill
1 -6.28392 scale
0 0.1 translate
0 1.16286 translate
1 1.33126 scale
newpath
0 0 moveto
(G) true charpath
1 0.7 0 setrgbcolor
fill
1 0.751165 scale
0 -1.16286 translate
0 -2.13903 translate
1 -0.394914 scale
newpath
0 0 moveto
(C) true charpath
0.8 0.8 2.4 setrgbcolor
fill
1 -2.5322 scale
0 2.13903 translate
7.65 0 translate
0 -0.1 translate
1 -0.0631236 scale
newpath
0 0 moveto
(G) true charpath
1 0.94 0.8 setrgbcolor
fill
1 -15.8419 scale
0 0.1 translate
0 -1.38355 translate
1 -0.0989614 scale
newpath
0 0 moveto
(A) true charpath
2.4 0.8 0.8 setrgbcolor
fill
1 -10.1049 scale
0 1.38355 translate
0 -2.94909 translate
1 -0.203605 scale
newpath
0 0 moveto
(C) true charpath
0.8 0.8 2.4 setrgbcolor
fill
1 -4.91147 scale
0 2.94909 translate
0 0.1 translate
1 1.44029 scale
newpath
0 0 moveto
(T) true charpath
0 0.5 0 setrgbcolor
fill
1 0.694302 scale
0 -0.1 translate
7.65 0 translate
0 0.1 translate
1 0.0555336 scale
newpath
0 0 moveto
(C) true charpath
0 0 8 setrgbcolor
fill
1 18.0071 scale
0 -0.1 translate
0 -0.1 translate
1 -0.0103216 scale
newpath
0 0 moveto
(A) true charpath
2.4 0.8 0.8 setrgbcolor
fill
1 -96.8844 scale
0 0.1 translate
0 -0.968073 translate
1 -0.0299603 scale
newpath
0 0 moveto
(T) true charpath
0.8 0.9 0.8 setrgbcolor
fill
1 -33.3775 scale
0 0.968073 translate
0 1.32383 translate
1 0.554062 scale
newpath
0 0 moveto
(G) true charpath
1 0.7 0 setrgbcolor
fill
1 1.80485 scale
0 -1.32383 translate
7.65 0 translate
0 0.1 translate
1 0.237927 scale
newpath
0 0 moveto
(A) true charpath
8 0 0 setrgbcolor
fill
1 4.20298 scale
0 -0.1 translate
0 2.759 translate
1 1.73576 scale
newpath
0 0 moveto
(G) true charpath
1 0.7 0 setrgbcolor
fill
1 0.576116 scale
0 -2.759 translate
0 -0.1 translate
1 -0.627502 scale
newpath
0 0 moveto
(T) true charpath
0.8 0.9 0.8 setrgbcolor
fill
1 -1.59362 scale
0 0.1 translate
0 -5.8244 translate
1 -0.772663 scale
newpath
0 0 moveto
(C) true charpath
0.8 0.8 2.4 setrgbcolor
fill
1 -1.29423 scale
0 5.8244 translate
7.65 0 translate
0 0.1 translate
1 0.167286 scale
newpath
0 0 moveto
(C) true charpath
0 0 8 setrgbcolor
fill
1 5.97778 scale
0 -0.1 translate
0 2.20316 translate
1 0.901713 scale
newpath
0 0 moveto
(G) true charpath
1 0.7 0 setrgbcolor
fill
1 1.109 scale
0 -2.20316 translate
0 -0.1 translate
1 -0.397144 scale
newpath
0 0 moveto
(A) true charpath
2.4 0.8 0.8 setrgbcolor
fill
1 -2.51798 scale
0 0.1 translate
7.65 0 translate
7.65 0 translate
-99.45 -23.1593 translate
newpath
-3.825 -1.9125 moveto
107.1 0 rlineto
0 45.9 rlineto
-107.1 0 rlineto
0 -45.9 rlineto
closepath
0 0 0 setrgbcolor
stroke
-275.4 0 translate
0 18.1779 translate
/Helvetica findfont
5.61816 scalefont
setfont
newpath
0 0 moveto
(Motif Name:) true charpath
0 0 0 setrgbcolor
fill
70.227 0 translate
/Helvetica-Bold findfont
5.61816 scalefont
setfont
newpath
0 0 moveto
(CM002886.2_10230-10800(-)_1|1|1x0) true charpath
0 0 0 setrgbcolor
fill
-70.227 0 translate
0 -68.25 translate
0 29.125 translate
/Helvetica findfont
8.262 scalefont
setfont
newpath
0 0 moveto
(Gene:) true charpath
0 0 0 setrgbcolor
fill
42.1362 0 translate
/Helvetica-Bold findfont
8.262 scalefont
setfont
newpath
0 0 moveto
(CM002886.2_30311-31214(+)_1) true charpath
0 0 0 setrgbcolor
fill
-42.1362 0 translate
-30.6 -29.125 translate
306 0 translate
2.10375 0 translate
/Helvetica findfont
5.508 scalefont
setfont
newpath
0 0 moveto
(1) true charpath
0 0 0 setrgbcolor
fill
7.65 0 translate
newpath
0 0 moveto
(2) true charpath
0 0 0 setrgbcolor
fill
7.65 0 translate
newpath
0 0 moveto
(3) true charpath
0 0 0 setrgbcolor
fill
7.65 0 translate
newpath
0 0 moveto
(4) true charpath
0 0 0 setrgbcolor
fill
7.65 0 translate
newpath
0 0 moveto
(5) true charpath
0 0 0 setrgbcolor
fill
7.65 0 translate
newpath
0 0 moveto
(6) true charpath
0 0 0 setrgbcolor
fill
7.65 0 translate
newpath
0 0 moveto
(7) true charpath
0 0 0 setrgbcolor
fill
7.65 0 translate
newpath
0 0 moveto
(8) true charpath
0 0 0 setrgbcolor
fill
7.65 0 translate
newpath
0 0 moveto
(9) true charpath
0 0 0 setrgbcolor
fill
7.65 0 translate
newpath
0 0 moveto
(0) true charpath
0 0 0 setrgbcolor
fill
7.65 0 translate
newpath
0 0 moveto
(1) true charpath
0 0 0 setrgbcolor
fill
7.65 0 translate
newpath
0 0 moveto
(2) true charpath
0 0 0 setrgbcolor
fill
7.65 0 translate
newpath
0 0 moveto
(3) true charpath
0 0 0 setrgbcolor
fill
7.65 0 translate
newpath
0 0 moveto
(4) true charpath
0 0 0 setrgbcolor
fill
7.65 0 translate
newpath
0 0 moveto
(5) true charpath
0 0 0 setrgbcolor
fill
7.65 0 translate
newpath
0 0 moveto
(6) true charpath
0 0 0 setrgbcolor
fill
7.65 0 translate
newpath
0 0 moveto
(7) true charpath
0 0 0 setrgbcolor
fill
7.65 0 translate
newpath
0 0 moveto
(8) true charpath
0 0 0 setrgbcolor
fill
7.65 0 translate
newpath
0 0 moveto
(9) true charpath
0 0 0 setrgbcolor
fill
7.65 0 translate
-147.454 0 translate
0 3.93429 translate
0 19.225 translate
/Helvetica findfont
5.508 scalefont
setfont
153 -1.57371 translate
newpath
0 0 moveto
(0) true charpath
0 0 0 setrgbcolor
fill
0 19.125 translate
newpath
0 0 moveto
(+0.57) true charpath
0 0 0 setrgbcolor
fill
0 -38.25 translate
newpath
0 0 moveto
(-3.01) true charpath
0 0 0 setrgbcolor
fill
-153 19.125 translate
0 1.57371 translate
/Helvetica-Bold findfont
11.016 scalefont
setfont
0 0.1 translate
1 2.24246 scale
newpath
0 0 moveto
(G) true charpath
1 0.7 0 setrgbcolor
fill
1 0.445939 scale
0 -0.1 translate
0 -0.1 translate
1 -0.407734 scale
newpath
0 0 moveto
(A) true charpath
2.4 0.8 0.8 setrgbcolor
fill
1 -2.45258 scale
0 0.1 translate
0 -4.09514 translate
1 -0.582131 scale
newpath
0 0 moveto
(T) true charpath
0.8 0.9 0.8 setrgbcolor
fill
1 -1.71783 scale
0 4.09514 translate
0 -9.46253 translate
1 -0.70798 scale
newpath
0 0 moveto
(C) true charpath
0.8 0.8 2.4 setrgbcolor
fill
1 -1.41247 scale
0 9.46253 translate
7.65 0 translate
0 -0.1 translate
1 -0.0997122 scale
newpath
0 0 moveto
(T) true charpath
0.8 0.9 0.8 setrgbcolor
fill
1 -10.0289 scale
0 0.1 translate
0 0.1 translate
1 2.06364 scale
newpath
0 0 moveto
(C) true charpath
0 0 8 setrgbcolor
fill
1 0.484582 scale
0 -0.1 translate
0 -1.67145 translate
1 -0.628805 scale
newpath
0 0 moveto
(A) true charpath
2.4 0.8 0.8 setrgbcolor
fill
1 -1.59032 scale
0 1.67145 translate
0 -7.4061 translate
1 -0.674566 scale
newpath
0 0 moveto
(G) true charpath
1 0.94 0.8 setrgbcolor
fill
1 -1.48243 scale
0 7.4061 translate
7.65 0 translate
0 0.1 translate
1 2.33056 scale
newpath
0 0 moveto
(A) true charpath
8 0 0 setrgbcolor
fill
1 0.429082 scale
0 -0.1 translate
0 -0.1 translate
1 -0.600474 scale
newpath
0 0 moveto
(T) true charpath
0.8 0.9 0.8 setrgbcolor
fill
1 -1.66535 scale
0 0.1 translate
0 -5.61173 translate
1 -0.719325 scale
newpath
0 0 moveto
(G) true charpath
1 0.94 0.8 setrgbcolor
fill
1 -1.39019 scale
0 5.61173 translate
0 -12.0586 translate
1 -0.810757 scale
newpath
0 0 moveto
(C) true charpath
0.8 0.8 2.4 setrgbcolor
fill
1 -1.23342 scale
0 12.0586 translate
7.65 0 translate
0 -0.1 translate
1 -0.0599422 scale
newpath
0 0 moveto
(G) true charpath
1 0.94 0.8 setrgbcolor
fill
1 -16.6827 scale
0 0.1 translate
0 -1.35852 translate
1 -0.0888741 scale
newpath
0 0 moveto
(C) true charpath
0.8 0.8 2.4 setrgbcolor
fill
1 -11.2519 scale
0 1.35852 translate
0 0.1 translate
1 0.976893 scale
newpath
0 0 moveto
(T) true charpath
0 0.5 0 setrgbcolor
fill
1 1.02365 scale
0 -0.1 translate
7.65 0 translate
0 -0.1 translate
1 -0.133621 scale
newpath
0 0 moveto
(A) true charpath
2.4 0.8 0.8 setrgbcolor
fill
1 -7.48385 scale
0 0.1 translate
0 0.1 translate
1 2.08441 scale
newpath
0 0 moveto
(G) true charpath
1 0.7 0 setrgbcolor
fill
1 0.479752 scale
0 -0.1 translate
0 -1.93826 translate
1 -0.565816 scale
newpath
0 0 moveto
(T) true charpath
0.8 0.9 0.8 setrgbcolor
fill
1 -1.76736 scale
0 1.93826 translate
0 -7.17728 translate
1 -0.702414 scale
newpath
0 0 moveto
(C) true charpath
0.8 0.8 2.4 setrgbcolor
fill
1 -1.42366 scale
0 7.17728 translate
7.65 0 translate
0 -0.1 translate
1 -0.0379128 scale
newpath
0 0 moveto
(A) true charpath
2.4 0.8 0.8 setrgbcolor
fill
1 -26.3763 scale
0 0.1 translate
0 0.1 translate
1 1.84412 scale
newpath
0 0 moveto
(T) true charpath
0 0.5 0 setrgbcolor
fill
1 0.542263 scale
0 -0.1 translate
0 -1.18518 translate
1 -0.374444 scale
newpath
0 0 moveto
(G) true charpath
1 0.94 0.8 setrgbcolor
fill
1 -2.67063 scale
0 1.18518 translate
0 -4.91837 translate
1 -0.424927 scale
newpath
0 0 moveto
(C) true charpath
0.8 0.8 2.4 setrgbcolor
fill
1 -2.35335 scale
0 4.91837 translate
7.65 0 translate
0 0.1 translate
1 0.0440558 scale
newpath
0 0 moveto
(G) true charpath
1 0.7 0 setrgbcolor
fill
1 22.6985 scale
0 -0.1 translate
0 1.23351 translate
1 0.460383 scale
newpath
0 0 moveto
(A) true charpath
8 0 0 setrgbcolor
fill
1 2.1721 scale
0 -1.23351 translate
0 -0.1 translate
1 -0.0547755 scale
newpath
0 0 moveto
(C) true charpath
0.8 0.8 2.4 setrgbcolor
fill
1 -18.2563 scale
0 0.1 translate
7.65 0 translate
0 -0.1 translate
1 -0.21125 scale
newpath
0 0 moveto
(A) true charpath
2.4 0.8 0.8 setrgbcolor
fill
1 -4.73373 scale
0 0.1 translate
0 0.1 translate
1 2.17206 scale
newpath
0 0 moveto
(G) true charpath
1 0.7 0 setrgbcolor
fill
1 0.460392 scale
0 -0.1 translate
0 -2.54909 translate
1 -0.702502 scale
newpath
0 0 moveto
(T) true charpath
0.8 0.9 0.8 setrgbcolor
fill
1 -1.42348 scale
0 2.54909 translate
0 -8.86364 translate
1 -0.723172 scale
newpath
0 0 moveto
(C) true charpath
0.8 0.8 2.4 setrgbcolor
fill
1 -1.3828 scale
0 8.86364 translate
7.65 0 translate
0 0.1 translate
1 2.16133 scale
newpath
0 0 moveto
(T) true charpath
0 0.5 0 setrgbcolor
fill
1 0.462677 scale
0 -0.1 translate
0 -0.1 translate
1 -0.331249 scale
newpath
0 0 moveto
(A) true charpath
2.4 0.8 0.8 setrgbcolor
fill
1 -3.01888 scale
0 0.1 translate
0 -3.49331 translate
1 -0.40944 scale
newpath
0 0 moveto
(G) true charpath
1 0.94 0.8 setrgbcolor
fill
1 -2.44236 scale
0 3.49331 translate
0 -7.50188 translate
1 -0.700395 scale
newpath
0 0 moveto
(C) true charpath
0.8 0.8 2.4 setrgbcolor
fill
1 -1.42777 scale
0 7.50188 translate
7.65 0 translate
0 0.1 translate
1 0.379199 scale
newpath
0 0 moveto
(G) true charpath
1 0.7 0 setrgbcolor
fill
1 2.63714 scale
0 -0.1 translate
0 3.87061 translate
1 0.422605 scale
newpath
0 0 moveto
(C) true charpath
0 0 8 setrgbcolor
fill
1 2.36627 scale
0 -3.87061 translate
0 -0.1 translate
1 -0.0713609 scale
newpath
0 0 moveto
(T) true charpath
0.8 0.9 0.8 setrgbcolor
fill
1 -14.0133 scale
0 0.1 translate
7.65 0 translate
0 -0.1 translate
1 -0.251407 scale
newpath
0 0 moveto
(G) true charpath
1 0.94 0.8 setrgbcolor
fill
1 -3.97761 scale
0 0.1 translate
0 0.1 translate
1 1.97684 scale
newpath
0 0 moveto
(T) true charpath
0 0.5 0 setrgbcolor
fill
1 0.505859 scale
0 -0.1 translate
0 -2.86507 translate
1 -0.3019 scale
newpath
0 0 moveto
(A) true charpath
2.4 0.8 0.8 setrgbcolor
fill
1 -3.31235 scale
0 2.86507 translate
0 -6.02746 translate
1 -0.369731 scale
newpath
0 0 moveto
(C) true charpath
0.8 0.8 2.4 setrgbcolor
fill
1 -2.70467 scale
0 6.02746 translate
7.65 0 translate
0 0.1 translate
1 2.29994 scale
newpath
0 0 moveto
(A) true charpath
8 0 0 setrgbcolor
fill
1 0.434795 scale
0 -0.1 translate
0 -0.1 translate
1 -0.584631 scale
newpath
0 0 moveto
(T) true charpath
0.8 0.9 0.8 setrgbcolor
fill
1 -1.71048 scale
0 0.1 translate
0 -5.48707 translate
1 -0.653303 scale
newpath
0 0 moveto
(G) true charpath
1 0.94 0.8 setrgbcolor
fill
1 -1.53068 scale
0 5.48707 translate
0 -11.4145 translate
1 -0.678585 scale
newpath
0 0 moveto
(C) true charpath
0.8 0.8 2.4 setrgbcolor
fill
1 -1.47365 scale
0 11.4145 translate
7.65 0 translate
0 0.1 translate
1 0.591021 scale
newpath
0 0 moveto
(C) true charpath
0 0 8 setrgbcolor
fill
1 1.69199 scale
0 -0.1 translate
0 5.53735 translate
1 0.938929 scale
newpath
0 0 moveto
(A) true charpath
8 0 0 setrgbcolor
fill
1 1.06504 scale
0 -5.53735 translate
0 -0.1 translate
1 -0.211264 scale
newpath
0 0 moveto
(G) true charpath
1 0.94 0.8 setrgbcolor
fill
1 -4.73342 scale
0 0.1 translate
0 -2.5492 translate
1 -0.229165 scale
newpath
0 0 moveto
(T) true charpath
0.8 0.9 0.8 setrgbcolor
fill
1 -4.36367 scale
0 2.5492 translate
7.65 0 translate
0 -0.1 translate
1 -0.058059 scale
newpath
0 0 moveto
(T) true charpath
0.8 0.9 0.8 setrgbcolor
fill
1 -17.2239 scale
0 0.1 translate
0 0.1 translate
1 1.9196 scale
newpath
0 0 moveto
(C) true charpath
0 0 8 setrgbcolor
fill
1 0.520943 scale
0 -0.1 translate
0 -1.3437 translate
1 -0.412622 scale
newpath
0 0 moveto
(G) true charpath
1 0.94 0.8 setrgbcolor
fill
1 -2.42352 scale
0 1.3437 translate
0 -5.3773 translate
1 -0.520611 scale
newpath
0 0 moveto
(A) true charpath
2.4 0.8 0.8 setrgbcolor
fill
1 -1.92082 scale
0 5.3773 translate
7.65 0 translate
0 0.1 translate
1 2.25356 scale
newpath
0 0 moveto
(A) true charpath
8 0 0 setrgbcolor
fill
1 0.443742 scale
0 -0.1 translate
0 -0.1 translate
1 -0.483333 scale
newpath
0 0 moveto
(G) true charpath
1 0.94 0.8 setrgbcolor
fill
1 -2.06897 scale
0 0.1 translate
0 -4.69 translate
1 -0.553861 scale
newpath
0 0 moveto
(T) true charpath
0.8 0.9 0.8 setrgbcolor
fill
1 -1.80551 scale
0 4.69 translate
0 -9.83495 translate
1 -0.666647 scale
newpath
0 0 moveto
(C) true charpath
0.8 0.8 2.4 setrgbcolor
fill
1 -1.50005 scale
0 9.83495 translate
7.65 0 translate
0 0.1 translate
1 0.325348 scale
newpath
0 0 moveto
(A) true charpath
8 0 0 setrgbcolor
fill
1 3.07363 scale
0 -0.1 translate
0 3.44688 translate
1 0.476409 scale
newpath
0 0 moveto
(G) true charpath
1 0.7 0 setrgbcolor
fill
1 2.09903 scale
0 -3.44688 translate
0 -0.1 translate
1 -0.227083 scale
newpath
0 0 moveto
(T) true charpath
0.8 0.9 0.8 setrgbcolor
fill
1 -4.40368 scale
0 0.1 translate
7.65 0 translate
0 -0.1 translate
1 -0.012966 scale
newpath
0 0 moveto
(G) true charpath
1 0.94 0.8 setrgbcolor
fill
1 -77.1245 scale
0 0.1 translate
0 -0.988881 translate
1 -0.0861184 scale
newpath
0 0 moveto
(A) true charpath
2.4 0.8 0.8 setrgbcolor
fill
1 -11.6119 scale
0 0.988881 translate
0 0.1 translate
1 1.08205 scale
newpath
0 0 moveto
(T) true charpath
0 0.5 0 setrgbcolor
fill
1 0.924172 scale
0 -0.1 translate
7.65 0 translate
0 0.1 translate
1 0.353926 scale
newpath
0 0 moveto
(T) true charpath
0 0.5 0 setrgbcolor
fill
1 2.82545 scale
0 -0.1 translate
0 -0.1 translate
1 -0.0146795 scale
newpath
0 0 moveto
(A) true charpath
2.4 0.8 0.8 setrgbcolor
fill
1 -68.1221 scale
0 0.1 translate
7.65 0 translate
7.65 0 translate
-145.35 -23.1593 translate
newpath
-3.825 -1.9125 moveto
153 0 rlineto
0 45.9 rlineto
-153 0 rlineto
0 -45.9 rlineto
closepath
0 0 0 setrgbcolor
stroke
-275.4 0 translate
0 18.1779 translate
/Helvetica findfont
5.61816 scalefont
setfont
newpath
0 0 moveto
(Motif Name:) true charpath
0 0 0 setrgbcolor
fill
70.227 0 translate
/Helvetica-Bold findfont
5.61816 scalefont
setfont
newpath
0 0 moveto
(CM002886.2_30311-31214(+)_1|1|1x0) true charpath
0 0 0 setrgbcolor
fill
-70.227 0 translate
0 -68.25 translate
showpage
30.6 674.55 translate
0 29.125 translate
/Helvetica findfont
8.262 scalefont
setfont
newpath
0 0 moveto
(Gene:) true charpath
0 0 0 setrgbcolor
fill
42.1362 0 translate
/Helvetica-Bold findfont
8.262 scalefont
setfont
newpath
0 0 moveto
(CM002886.2_118340-119237(-)_1) true charpath
0 0 0 setrgbcolor
fill
-42.1362 0 translate
-30.6 -29.125 translate
306 0 translate
2.10375 0 translate
/Helvetica findfont
5.508 scalefont
setfont
newpath
0 0 moveto
(1) true charpath
0 0 0 setrgbcolor
fill
7.65 0 translate
newpath
0 0 moveto
(2) true charpath
0 0 0 setrgbcolor
fill
7.65 0 translate
newpath
0 0 moveto
(3) true charpath
0 0 0 setrgbcolor
fill
7.65 0 translate
newpath
0 0 moveto
(4) true charpath
0 0 0 setrgbcolor
fill
7.65 0 translate
newpath
0 0 moveto
(5) true charpath
0 0 0 setrgbcolor
fill
7.65 0 translate
newpath
0 0 moveto
(6) true charpath
0 0 0 setrgbcolor
fill
7.65 0 translate
newpath
0 0 moveto
(7) true charpath
0 0 0 setrgbcolor
fill
7.65 0 translate
newpath
0 0 moveto
(8) true charpath
0 0 0 setrgbcolor
fill
7.65 0 translate
newpath
0 0 moveto
(9) true charpath
0 0 0 setrgbcolor
fill
7.65 0 translate
newpath
0 0 moveto
(0) true charpath
0 0 0 setrgbcolor
fill
7.65 0 translate
newpath
0 0 moveto
(1) true charpath
0 0 0 setrgbcolor
fill
7.65 0 translate
newpath
0 0 moveto
(2) true charpath
0 0 0 setrgbcolor
fill
7.65 0 translate
newpath
0 0 moveto
(3) true charpath
0 0 0 setrgbcolor
fill
7.65 0 translate
newpath
0 0 moveto
(4) true charpath
0 0 0 setrgbcolor
fill
7.65 0 translate
newpath
0 0 moveto
(5) true charpath
0 0 0 setrgbcolor
fill
7.65 0 translate
newpath
0 0 moveto
(6) true charpath
0 0 0 setrgbcolor
fill
7.65 0 translate
newpath
0 0 moveto
(7) true charpath
0 0 0 setrgbcolor
fill
7.65 0 translate
newpath
0 0 moveto
(8) true charpath
0 0 0 setrgbcolor
fill
7.65 0 translate
newpath
0 0 moveto
(9) true charpath
0 0 0 setrgbcolor
fill
7.65 0 translate
-147.454 0 translate
0 3.93429 translate
0 19.225 translate
/Helvetica findfont
5.508 scalefont
setfont
153 -1.57371 translate
newpath
0 0 moveto
(0) true charpath
0 0 0 setrgbcolor
fill
0 19.125 translate
newpath
0 0 moveto
(+0.57) true charpath
0 0 0 setrgbcolor
fill
0 -38.25 translate
newpath
0 0 moveto
(-3.01) true charpath
0 0 0 setrgbcolor
fill
-153 19.125 translate
0 1.57371 translate
/Helvetica-Bold findfont
11.016 scalefont
setfont
0 0.1 translate
1 2.24246 scale
newpath
0 0 moveto
(G) true charpath
1 0.7 0 setrgbcolor
fill
1 0.445939 scale
0 -0.1 translate
0 -0.1 translate
1 -0.407734 scale
newpath
0 0 moveto
(A) true charpath
2.4 0.8 0.8 setrgbcolor
fill
1 -2.45258 scale
0 0.1 translate
0 -4.09514 translate
1 -0.582131 scale
newpath
0 0 moveto
(T) true charpath
0.8 0.9 0.8 setrgbcolor
fill
1 -1.71783 scale
0 4.09514 translate
0 -9.46253 translate
1 -0.70798 scale
newpath
0 0 moveto
(C) true charpath
0.8 0.8 2.4 setrgbcolor
fill
1 -1.41247 scale
0 9.46253 translate
7.65 0 translate
0 -0.1 translate
1 -0.0997122 scale
newpath
0 0 moveto
(T) true charpath
0.8 0.9 0.8 setrgbcolor
fill
1 -10.0289 scale
0 0.1 translate
0 0.1 translate
1 2.06364 scale
newpath
0 0 moveto
(C) true charpath
0 0 8 setrgbcolor
fill
1 0.484582 scale
0 -0.1 translate
0 -1.67145 translate
1 -0.628805 scale
newpath
0 0 moveto
(A) true charpath
2.4 0.8 0.8 setrgbcolor
fill
1 -1.59032 scale
0 1.67145 translate
0 -7.4061 translate
1 -0.674566 scale
newpath
0 0 moveto
(G) true charpath
1 0.94 0.8 setrgbcolor
fill
1 -1.48243 scale
0 7.4061 translate
7.65 0 translate
0 0.1 translate
1 2.33056 scale
newpath
0 0 moveto
(A) true charpath
8 0 0 setrgbcolor
fill
1 0.429082 scale
0 -0.1 translate
0 -0.1 translate
1 -0.600474 scale
newpath
0 0 moveto
(T) true charpath
0.8 0.9 0.8 setrgbcolor
fill
1 -1.66535 scale
0 0.1 translate
0 -5.61173 translate
1 -0.719325 scale
newpath
0 0 moveto
(G) true charpath
1 0.94 0.8 setrgbcolor
fill
1 -1.39019 scale
0 5.61173 translate
0 -12.0586 translate
1 -0.810757 scale
newpath
0 0 moveto
(C) true charpath
0.8 0.8 2.4 setrgbcolor
fill
1 -1.23342 scale
0 12.0586 translate
7.65 0 translate
0 0.1 translate
1 0.0990097 scale
newpath
0 0 moveto
(T) true charpath
0 0.5 0 setrgbcolor
fill
1 10.1 scale
0 -0.1 translate
0 1.66592 translate
1 0.43902 scale
newpath
0 0 moveto
(A) true charpath
8 0 0 setrgbcolor
fill
1 2.2778 scale
0 -1.66592 translate
0 -0.1 translate
1 -0.0101696 scale
newpath
0 0 moveto
(G) true charpath
1 0.94 0.8 setrgbcolor
fill
1 -98.3319 scale
0 0.1 translate
7.65 0 translate
0 0.1 translate
1 0.269001 scale
newpath
0 0 moveto
(A) true charpath
8 0 0 setrgbcolor
fill
1 3.71746 scale
0 -0.1 translate
0 -0.1 translate
1 -0.0435305 scale
newpath
0 0 moveto
(G) true charpath
1 0.94 0.8 setrgbcolor
fill
1 -22.9724 scale
0 0.1 translate
0 3.00351 translate
1 1.02999 scale
newpath
0 0 moveto
(T) true charpath
0 0.5 0 setrgbcolor
fill
1 0.97088 scale
0 -3.00351 translate
0 -1.22938 translate
1 -0.344737 scale
newpath
0 0 moveto
(C) true charpath
0.8 0.8 2.4 setrgbcolor
fill
1 -2.90076 scale
0 1.22938 translate
7.65 0 translate
0 0.1 translate
1 0.46585 scale
newpath
0 0 moveto
(T) true charpath
0 0.5 0 setrgbcolor
fill
1 2.14661 scale
0 -0.1 translate
7.65 0 translate
0 0.1 translate
1 0.156149 scale
newpath
0 0 moveto
(A) true charpath
8 0 0 setrgbcolor
fill
1 6.40413 scale
0 -0.1 translate
0 -0.1 translate
1 -0.0116748 scale
newpath
0 0 moveto
(T) true charpath
0.8 0.9 0.8 setrgbcolor
fill
1 -85.6543 scale
0 0.1 translate
0 -0.978721 translate
1 -0.0163995 scale
newpath
0 0 moveto
(C) true charpath
0.8 0.8 2.4 setrgbcolor
fill
1 -60.9775 scale
0 0.978721 translate
0 2.11553 translate
1 0.536561 scale
newpath
0 0 moveto
(G) true charpath
1 0.7 0 setrgbcolor
fill
1 1.86372 scale
0 -2.11553 translate
7.65 0 translate
0 0.1 translate
1 0.521633 scale
newpath
0 0 moveto
(A) true charpath
8 0 0 setrgbcolor
fill
1 1.91706 scale
0 -0.1 translate
0 4.99136 translate
1 0.886194 scale
newpath
0 0 moveto
(G) true charpath
1 0.7 0 setrgbcolor
fill
1 1.12842 scale
0 -4.99136 translate
0 -0.1 translate
1 -0.127368 scale
newpath
0 0 moveto
(C) true charpath
0.8 0.8 2.4 setrgbcolor
fill
1 -7.85124 scale
0 0.1 translate
0 -1.88906 translate
1 -0.237636 scale
newpath
0 0 moveto
(T) true charpath
0.8 0.9 0.8 setrgbcolor
fill
1 -4.20812 scale
0 1.88906 translate
7.65 0 translate
0 -0.1 translate
1 -0.0481755 scale
newpath
0 0 moveto
(C) true charpath
0.8 0.8 2.4 setrgbcolor
fill
1 -20.7574 scale
0 0.1 translate
0 0.1 translate
1 1.14234 scale
newpath
0 0 moveto
(T) true charpath
0 0.5 0 setrgbcolor
fill
1 0.875396 scale
0 -0.1 translate
0 -1.26593 translate
1 -0.188691 scale
newpath
0 0 moveto
(A) true charpath
2.4 0.8 0.8 setrgbcolor
fill
1 -5.29968 scale
0 1.26593 translate
7.65 0 translate
0 0.1 translate
1 1.15301 scale
newpath
0 0 moveto
(A) true charpath
8 0 0 setrgbcolor
fill
1 0.867295 scale
0 -0.1 translate
0 -0.1 translate
1 -0.305819 scale
newpath
0 0 moveto
(T) true charpath
0.8 0.9 0.8 setrgbcolor
fill
1 -3.2699 scale
0 0.1 translate
7.65 0 translate
0 0.1 translate
1 0.699104 scale
newpath
0 0 moveto
(C) true charpath
0 0 8 setrgbcolor
fill
1 1.4304 scale
0 -0.1 translate
0 6.38781 translate
1 0.987186 scale
newpath
0 0 moveto
(T) true charpath
0 0.5 0 setrgbcolor
fill
1 1.01298 scale
0 -6.38781 translate
0 -0.1 translate
1 -0.27431 scale
newpath
0 0 moveto
(G) true charpath
1 0.94 0.8 setrgbcolor
fill
1 -3.64551 scale
0 0.1 translate
0 -3.04528 translate
1 -0.292849 scale
newpath
0 0 moveto
(A) true charpath
2.4 0.8 0.8 setrgbcolor
fill
1 -3.41473 scale
0 3.04528 translate
7.65 0 translate
0 0.1 translate
1 2.20569 scale
newpath
0 0 moveto
(T) true charpath
0 0.5 0 setrgbcolor
fill
1 0.453373 scale
0 -0.1 translate
0 -0.1 translate
1 -0.372138 scale
newpath
0 0 moveto
(G) true charpath
1 0.94 0.8 setrgbcolor
fill
1 -2.68718 scale
0 0.1 translate
0 -3.81505 translate
1 -0.55057 scale
newpath
0 0 moveto
(A) true charpath
2.4 0.8 0.8 setrgbcolor
fill
1 -1.8163 scale
0 3.81505 translate
0 -8.93411 translate
1 -0.614659 scale
newpath
0 0 moveto
(C) true charpath
0.8 0.8 2.4 setrgbcolor
fill
1 -1.62692 scale
0 8.93411 translate
7.65 0 translate
0 -0.1 translate
1 -0.0748897 scale
newpath
0 0 moveto
(G) true charpath
1 0.94 0.8 setrgbcolor
fill
1 -13.353 scale
0 0.1 translate
0 0.1 translate
1 0.859204 scale
newpath
0 0 moveto
(A) true charpath
8 0 0 setrgbcolor
fill
1 1.16387 scale
0 -0.1 translate
7.65 0 translate
0 0.1 translate
1 0.868604 scale
newpath
0 0 moveto
(T) true charpath
0 0.5 0 setrgbcolor
fill
1 1.15127 scale
0 -0.1 translate
0 -0.1 translate
1 -0.153476 scale
newpath
0 0 moveto
(A) true charpath
2.4 0.8 0.8 setrgbcolor
fill
1 -6.51567 scale
0 0.1 translate
7.65 0 translate
0 0.1 translate
1 0.000657954 scale
newpath
0 0 moveto
(G) true charpath
1 0.7 0 setrgbcolor
fill
1 1519.86 scale
0 -0.1 translate
0 0.892034 translate
1 0.572923 scale
newpath
0 0 moveto
(T) true charpath
0 0.5 0 setrgbcolor
fill
1 1.74543 scale
0 -0.892034 translate
0 -0.1 translate
1 -0.120116 scale
newpath
0 0 moveto
(C) true charpath
0.8 0.8 2.4 setrgbcolor
fill
1 -8.32531 scale
0 0.1 translate
7.65 0 translate
0 0.1 translate
1 0.238873 scale
newpath
0 0 moveto
(A) true charpath
8 0 0 setrgbcolor
fill
1 4.18633 scale
0 -0.1 translate
0 2.76644 translate
1 0.505633 scale
newpath
0 0 moveto
(C) true charpath
0 0 8 setrgbcolor
fill
1 1.97772 scale
0 -2.76644 translate
0 -0.1 translate
1 -0.161994 scale
newpath
0 0 moveto
(T) true charpath
0.8 0.9 0.8 setrgbcolor
fill
1 -6.17306 scale
0 0.1 translate
7.65 0 translate
0 -0.1 translate
1 -0.0203958 scale
newpath
0 0 moveto
(G) true charpath
1 0.94 0.8 setrgbcolor
fill
1 -49.0296 scale
0 0.1 translate
0 -1.04734 translate
1 -0.0827937 scale
newpath
0 0 moveto
(C) true charpath
0.8 0.8 2.4 setrgbcolor
fill
1 -12.0782 scale
0 1.04734 translate
0 -2.48567 translate
1 -0.166533 scale
newpath
0 0 moveto
(A) true charpath
2.4 0.8 0.8 setrgbcolor
fill
1 -6.00482 scale
0 2.48567 translate
0 0.1 translate
1 1.39195 scale
newpath
0 0 moveto
(T) true charpath
0 0.5 0 setrgbcolor
fill
1 0.718417 scale
0 -0.1 translate
7.65 0 translate
0 0.1 translate
1 0.493407 scale
newpath
0 0 moveto
(A) true charpath
8 0 0 setrgbcolor
fill
1 2.02672 scale
0 -0.1 translate
0 -0.1 translate
1 -0.0973276 scale
newpath
0 0 moveto
(C) true charpath
0.8 0.8 2.4 setrgbcolor
fill
1 -10.2746 scale
0 0.1 translate
7.65 0 translate
7.65 0 translate
-145.35 -23.1593 translate
newpath
-3.825 -1.9125 moveto
153 0 rlineto
0 45.9 rlineto
-153 0 rlineto
0 -45.9 rlineto
closepath
0 0 0 setrgbcolor
stroke
-275.4 0 translate
0 18.1779 translate
/Helvetica findfont
5.61816 scalefont
setfont
newpath
0 0 moveto
(Motif Name:) true charpath
0 0 0 setrgbcolor
fill
70.227 0 translate
/Helvetica-Bold findfont
5.61816 scalefont
setfont
newpath
0 0 moveto
(CM002886.2_118340-119237(-)_1|1|1x0) true charpath
0 0 0 setrgbcolor
fill
-70.227 0 translate
0 -68.25 translate
0 29.125 translate
/Helvetica findfont
8.262 scalefont
setfont
newpath
0 0 moveto
(Gene:) true charpath
0 0 0 setrgbcolor
fill
42.1362 0 translate
/Helvetica-Bold findfont
8.262 scalefont
setfont
newpath
0 0 moveto
(CM002886.2_173599-174241(-)_1) true charpath
0 0 0 setrgbcolor
fill
-42.1362 0 translate
-30.6 -29.125 translate
306 0 translate
2.10375 0 translate
/Helvetica findfont
5.508 scalefont
setfont
newpath
0 0 moveto
(1) true charpath
0 0 0 setrgbcolor
fill
7.65 0 translate
newpath
0 0 moveto
(2) true charpath
0 0 0 setrgbcolor
fill
7.65 0 translate
newpath
0 0 moveto
(3) true charpath
0 0 0 setrgbcolor
fill
7.65 0 translate
newpath
0 0 moveto
(4) true charpath
0 0 0 setrgbcolor
fill
7.65 0 translate
newpath
0 0 moveto
(5) true charpath
0 0 0 setrgbcolor
fill
7.65 0 translate
newpath
0 0 moveto
(6) true charpath
0 0 0 setrgbcolor
fill
7.65 0 translate
newpath
0 0 moveto
(7) true charpath
0 0 0 setrgbcolor
fill
7.65 0 translate
newpath
0 0 moveto
(8) true charpath
0 0 0 setrgbcolor
fill
7.65 0 translate
newpath
0 0 moveto
(9) true charpath
0 0 0 setrgbcolor
fill
7.65 0 translate
newpath
0 0 moveto
(0) true charpath
0 0 0 setrgbcolor
fill
7.65 0 translate
newpath
0 0 moveto
(1) true charpath
0 0 0 setrgbcolor
fill
7.65 0 translate
newpath
0 0 moveto
(2) true charpath
0 0 0 setrgbcolor
fill
7.65 0 translate
newpath
0 0 moveto
(3) true charpath
0 0 0 setrgbcolor
fill
7.65 0 translate
-101.554 0 translate
0 3.93429 translate
0 19.225 translate
/Helvetica findfont
5.508 scalefont
setfont
107.1 -1.57371 translate
newpath
0 0 moveto
(0) true charpath
0 0 0 setrgbcolor
fill
0 19.125 translate
newpath
0 0 moveto
(+0.57) true charpath
0 0 0 setrgbcolor
fill
0 -38.25 translate
newpath
0 0 moveto
(-2.95) true charpath
0 0 0 setrgbcolor
fill
-107.1 19.125 translate
0 1.57371 translate
/Helvetica-Bold findfont
11.016 scalefont
setfont
0 -0.1 translate
1 -0.0846125 scale
newpath
0 0 moveto
(T) true charpath
0.8 0.9 0.8 setrgbcolor
fill
1 -11.8186 scale
0 0.1 translate
0 0.1 translate
1 0.994564 scale
newpath
0 0 moveto
(A) true charpath
8 0 0 setrgbcolor
fill
1 1.00547 scale
0 -0.1 translate
7.65 0 translate
0 -0.1 translate
1 -0.29136 scale
newpath
0 0 moveto
(G) true charpath
1 0.94 0.8 setrgbcolor
fill
1 -3.43218 scale
0 0.1 translate
0 0.1 translate
1 2.16083 scale
newpath
0 0 moveto
(A) true charpath
8 0 0 setrgbcolor
fill
1 0.462785 scale
0 -0.1 translate
0 -3.17944 translate
1 -0.566009 scale
newpath
0 0 moveto
(C) true charpath
0.8 0.8 2.4 setrgbcolor
fill
1 -1.76676 scale
0 3.17944 translate
0 -8.41999 translate
1 -0.578341 scale
newpath
0 0 moveto
(T) true charpath
0.8 0.9 0.8 setrgbcolor
fill
1 -1.72908 scale
0 8.41999 translate
7.65 0 translate
0 0.1 translate
1 2.28205 scale
newpath
0 0 moveto
(T) true charpath
0 0.5 0 setrgbcolor
fill
1 0.438203 scale
0 -0.1 translate
0 -0.1 translate
1 -0.533358 scale
newpath
0 0 moveto
(A) true charpath
2.4 0.8 0.8 setrgbcolor
fill
1 -1.87491 scale
0 0.1 translate
0 -5.08362 translate
1 -0.603054 scale
newpath
0 0 moveto
(C) true charpath
0.8 0.8 2.4 setrgbcolor
fill
1 -1.65823 scale
0 5.08362 translate
0 -10.6157 translate
1 -0.70644 scale
newpath
0 0 moveto
(G) true charpath
1 0.94 0.8 setrgbcolor
fill
1 -1.41555 scale
0 10.6157 translate
7.65 0 translate
0 0.1 translate
1 0.936033 scale
newpath
0 0 moveto
(T) true charpath
0 0.5 0 setrgbcolor
fill
1 1.06834 scale
0 -0.1 translate
0 -0.1 translate
1 -0.115298 scale
newpath
0 0 moveto
(C) true charpath
0.8 0.8 2.4 setrgbcolor
fill
1 -8.67319 scale
0 0.1 translate
7.65 0 translate
0 -0.1 translate
1 -0.301179 scale
newpath
0 0 moveto
(T) true charpath
0.8 0.9 0.8 setrgbcolor
fill
1 -3.32029 scale
0 0.1 translate
0 0.1 translate
1 2.12293 scale
newpath
0 0 moveto
(C) true charpath
0 0 8 setrgbcolor
fill
1 0.471047 scale
0 -0.1 translate
0 -3.25671 translate
1 -0.444807 scale
newpath
0 0 moveto
(G) true charpath
1 0.94 0.8 setrgbcolor
fill
1 -2.24817 scale
0 3.25671 translate
0 -7.54356 translate
1 -0.546888 scale
newpath
0 0 moveto
(A) true charpath
2.4 0.8 0.8 setrgbcolor
fill
1 -1.82853 scale
0 7.54356 translate
7.65 0 translate
0 -0.1 translate
1 -0.214393 scale
newpath
0 0 moveto
(T) true charpath
0.8 0.9 0.8 setrgbcolor
fill
1 -4.66433 scale
0 0.1 translate
0 0.1 translate
1 2.07989 scale
newpath
0 0 moveto
(G) true charpath
1 0.7 0 setrgbcolor
fill
1 0.480794 scale
0 -0.1 translate
0 -2.57382 translate
1 -0.500784 scale
newpath
0 0 moveto
(A) true charpath
2.4 0.8 0.8 setrgbcolor
fill
1 -1.99687 scale
0 2.57382 translate
0 -7.30114 translate
1 -0.511296 scale
newpath
0 0 moveto
(C) true charpath
0.8 0.8 2.4 setrgbcolor
fill
1 -1.95582 scale
0 7.30114 translate
7.65 0 translate
0 0.1 translate
1 0.168199 scale
newpath
0 0 moveto
(G) true charpath
1 0.7 0 setrgbcolor
fill
1 5.94533 scale
0 -0.1 translate
0 -0.1 translate
1 -0.0543746 scale
newpath
0 0 moveto
(C) true charpath
0.8 0.8 2.4 setrgbcolor
fill
1 -18.3909 scale
0 0.1 translate
0 2.21034 translate
1 1.12823 scale
newpath
0 0 moveto
(A) true charpath
8 0 0 setrgbcolor
fill
1 0.886347 scale
0 -2.21034 translate
0 -1.31471 translate
1 -0.376742 scale
newpath
0 0 moveto
(T) true charpath
0.8 0.9 0.8 setrgbcolor
fill
1 -2.65433 scale
0 1.31471 translate
7.65 0 translate
0 -0.1 translate
1 -0.175405 scale
newpath
0 0 moveto
(C) true charpath
0.8 0.8 2.4 setrgbcolor
fill
1 -5.70109 scale
0 0.1 translate
0 0.1 translate
1 2.02949 scale
newpath
0 0 moveto
(A) true charpath
8 0 0 setrgbcolor
fill
1 0.492734 scale
0 -0.1 translate
0 -2.26704 translate
1 -0.449182 scale
newpath
0 0 moveto
(G) true charpath
1 0.94 0.8 setrgbcolor
fill
1 -2.22627 scale
0 2.26704 translate
0 -6.58832 translate
1 -0.494144 scale
newpath
0 0 moveto
(T) true charpath
0.8 0.9 0.8 setrgbcolor
fill
1 -2.0237 scale
0 6.58832 translate
7.65 0 translate
0 0.1 translate
1 2.284 scale
newpath
0 0 moveto
(A) true charpath
8 0 0 setrgbcolor
fill
1 0.437829 scale
0 -0.1 translate
0 -0.1 translate
1 -0.541849 scale
newpath
0 0 moveto
(G) true charpath
1 0.94 0.8 setrgbcolor
fill
1 -1.84553 scale
0 0.1 translate
0 -5.15043 translate
1 -0.603511 scale
newpath
0 0 moveto
(T) true charpath
0.8 0.9 0.8 setrgbcolor
fill
1 -1.65697 scale
0 5.15043 translate
0 -10.6861 translate
1 -0.704976 scale
newpath
0 0 moveto
(C) true charpath
0.8 0.8 2.4 setrgbcolor
fill
1 -1.41849 scale
0 10.6861 translate
7.65 0 translate
0 -0.1 translate
1 -0.0157326 scale
newpath
0 0 moveto
(T) true charpath
0.8 0.9 0.8 setrgbcolor
fill
1 -63.5622 scale
0 0.1 translate
0 -1.01065 translate
1 -0.186766 scale
newpath
0 0 moveto
(C) true charpath
0.8 0.8 2.4 setrgbcolor
fill
1 -5.35428 scale
0 1.01065 translate
0 0.1 translate
1 1.69986 scale
newpath
0 0 moveto
(A) true charpath
8 0 0 setrgbcolor
fill
1 0.588282 scale
0 -0.1 translate
0 -3.26709 translate
1 -0.470236 scale
newpath
0 0 moveto
(G) true charpath
1 0.94 0.8 setrgbcolor
fill
1 -2.12659 scale
0 3.26709 translate
7.65 0 translate
0 0.1 translate
1 2.33056 scale
newpath
0 0 moveto
(C) true charpath
0 0 8 setrgbcolor
fill
1 0.429082 scale
0 -0.1 translate
0 -0.1 translate
1 -0.619343 scale
newpath
0 0 moveto
(T) true charpath
0.8 0.9 0.8 setrgbcolor
fill
1 -1.61462 scale
0 0.1 translate
0 -5.7602 translate
1 -0.677844 scale
newpath
0 0 moveto
(A) true charpath
2.4 0.8 0.8 setrgbcolor
fill
1 -1.47527 scale
0 5.7602 translate
0 -11.8807 translate
1 -0.833369 scale
newpath
0 0 moveto
(G) true charpath
1 0.94 0.8 setrgbcolor
fill
1 -1.19995 scale
0 11.8807 translate
7.65 0 translate
0 -0.1 translate
1 -0.300802 scale
newpath
0 0 moveto
(T) true charpath
0.8 0.9 0.8 setrgbcolor
fill
1 -3.32445 scale
0 0.1 translate
0 0.1 translate
1 2.14032 scale
newpath
0 0 moveto
(G) true charpath
1 0.7 0 setrgbcolor
fill
1 0.467221 scale
0 -0.1 translate
0 -3.25374 translate
1 -0.441748 scale
newpath
0 0 moveto
(A) true charpath
2.4 0.8 0.8 setrgbcolor
fill
1 -2.26373 scale
0 3.25374 translate
0 -7.51652 translate
1 -0.627175 scale
newpath
0 0 moveto
(C) true charpath
0.8 0.8 2.4 setrgbcolor
fill
1 -1.59445 scale
0 7.51652 translate
7.65 0 translate
7.65 0 translate
-99.45 -23.1593 translate
newpath
-3.825 -1.9125 moveto
107.1 0 rlineto
0 45.9 rlineto
-107.1 0 rlineto
0 -45.9 rlineto
closepath
0 0 0 setrgbcolor
stroke
-275.4 0 translate
0 18.1779 translate
/Helvetica findfont
5.61816 scalefont
setfont
newpath
0 0 moveto
(Motif Name:) true charpath
0 0 0 setrgbcolor
fill
70.227 0 translate
/Helvetica-Bold findfont
5.61816 scalefont
setfont
newpath
0 0 moveto
(CM002886.2_173599-174241(-)_1|1|1x0) true charpath
0 0 0 setrgbcolor
fill
-70.227 0 translate
0 -68.25 translate
0 29.125 translate
/Helvetica findfont
8.262 scalefont
setfont
newpath
0 0 moveto
(Gene:) true charpath
0 0 0 setrgbcolor
fill
42.1362 0 translate
/Helvetica-Bold findfont
8.262 scalefont
setfont
newpath
0 0 moveto
(CM002886.2_173599-174241(-)_1) true charpath
0 0 0 setrgbcolor
fill
-42.1362 0 translate
-30.6 -29.125 translate
306 0 translate
2.10375 0 translate
/Helvetica findfont
5.508 scalefont
setfont
newpath
0 0 moveto
(1) true charpath
0 0 0 setrgbcolor
fill
7.65 0 translate
newpath
0 0 moveto
(2) true charpath
0 0 0 setrgbcolor
fill
7.65 0 translate
newpath
0 0 moveto
(3) true charpath
0 0 0 setrgbcolor
fill
7.65 0 translate
newpath
0 0 moveto
(4) true charpath
0 0 0 setrgbcolor
fill
7.65 0 translate
-32.7037 0 translate
0 3.93429 translate
0 19.225 translate
/Helvetica findfont
5.508 scalefont
setfont
38.25 -1.57371 translate
newpath
0 0 moveto
(0) true charpath
0 0 0 setrgbcolor
fill
0 19.125 translate
newpath
0 0 moveto
(+0.56) true charpath
0 0 0 setrgbcolor
fill
0 -38.25 translate
newpath
0 0 moveto
(-2.81) true charpath
0 0 0 setrgbcolor
fill
-38.25 19.125 translate
0 1.57371 translate
/Helvetica-Bold findfont
11.016 scalefont
setfont
0 0.1 translate
1 2.31378 scale
newpath
0 0 moveto
(G) true charpath
1 0.7 0 setrgbcolor
fill
1 0.432194 scale
0 -0.1 translate
0 -0.1 translate
1 -0.586682 scale
newpath
0 0 moveto
(A) true charpath
2.4 0.8 0.8 setrgbcolor
fill
1 -1.7045 scale
0 0.1 translate
0 -5.5032 translate
1 -0.598242 scale
newpath
0 0 moveto
(T) true charpath
0.8 0.9 0.8 setrgbcolor
fill
1 -1.67157 scale
0 5.5032 translate
0 -10.9974 translate
1 -0.735253 scale
newpath
0 0 moveto
(C) true charpath
0.8 0.8 2.4 setrgbcolor
fill
1 -1.36008 scale
0 10.9974 translate
7.65 0 translate
0 0.1 translate
1 2.33056 scale
newpath
0 0 moveto
(G) true charpath
1 0.7 0 setrgbcolor
fill
1 0.429082 scale
0 -0.1 translate
0 -0.1 translate
1 -0.45876 scale
newpath
0 0 moveto
(A) true charpath
2.4 0.8 0.8 setrgbcolor
fill
1 -2.17979 scale
0 0.1 translate
0 -4.49664 translate
1 -0.788018 scale
newpath
0 0 moveto
(T) true charpath
0.8 0.9 0.8 setrgbcolor
fill
1 -1.26901 scale
0 4.49664 translate
0 -11.4841 translate
1 -0.883777 scale
newpath
0 0 moveto
(C) true charpath
0.8 0.8 2.4 setrgbcolor
fill
1 -1.13151 scale
0 11.4841 translate
7.65 0 translate
0 0.1 translate
1 1.73052 scale
newpath
0 0 moveto
(T) true charpath
0 0.5 0 setrgbcolor
fill
1 0.57786 scale
0 -0.1 translate
0 -0.1 translate
1 -0.289597 scale
newpath
0 0 moveto
(C) true charpath
0.8 0.8 2.4 setrgbcolor
fill
1 -3.45308 scale
0 0.1 translate
0 -3.16557 translate
1 -0.485717 scale
newpath
0 0 moveto
(G) true charpath
1 0.94 0.8 setrgbcolor
fill
1 -2.05881 scale
0 3.16557 translate
7.65 0 translate
7.65 0 translate
-30.6 -23.1593 translate
newpath
-3.825 -1.9125 moveto
38.25 0 rlineto
0 45.9 rlineto
-38.25 0 rlineto
0 -45.9 rlineto
closepath
0 0 0 setrgbcolor
stroke
-275.4 0 translate
0 18.1779 translate
/Helvetica findfont
5.61816 scalefont
setfont
newpath
0 0 moveto
(Motif Name:) true charpath
0 0 0 setrgbcolor
fill
70.227 0 translate
/Helvetica-Bold findfont
5.61816 scalefont
setfont
newpath
0 0 moveto
(CM002886.2_173599-174241(-)_1|2|1x0) true charpath
0 0 0 setrgbcolor
fill
-70.227 0 translate
0 -68.25 translate
0 29.125 translate
/Helvetica findfont
8.262 scalefont
setfont
newpath
0 0 moveto
(Gene:) true charpath
0 0 0 setrgbcolor
fill
42.1362 0 translate
/Helvetica-Bold findfont
8.262 scalefont
setfont
newpath
0 0 moveto
(CM002886.2_177452-178367(-)_1) true charpath
0 0 0 setrgbcolor
fill
-42.1362 0 translate
-30.6 -29.125 translate
306 0 translate
2.10375 0 translate
/Helvetica findfont
5.508 scalefont
setfont
newpath
0 0 moveto
(1) true charpath
0 0 0 setrgbcolor
fill
7.65 0 translate
newpath
0 0 moveto
(2) true charpath
0 0 0 setrgbcolor
fill
7.65 0 translate
newpath
0 0 moveto
(3) true charpath
0 0 0 setrgbcolor
fill
7.65 0 translate
newpath
0 0 moveto
(4) true charpath
0 0 0 setrgbcolor
fill
7.65 0 translate
newpath
0 0 moveto
(5) true charpath
0 0 0 setrgbcolor
fill
7.65 0 translate
newpath
0 0 moveto
(6) true charpath
0 0 0 setrgbcolor
fill
7.65 0 translate
newpath
0 0 moveto
(7) true charpath
0 0 0 setrgbcolor
fill
7.65 0 translate
newpath
0 0 moveto
(8) true charpath
0 0 0 setrgbcolor
fill
7.65 0 translate
newpath
0 0 moveto
(9) true charpath
0 0 0 setrgbcolor
fill
7.65 0 translate
newpath
0 0 moveto
(0) true charpath
0 0 0 setrgbcolor
fill
7.65 0 translate
newpath
0 0 moveto
(1) true charpath
0 0 0 setrgbcolor
fill
7.65 0 translate
newpath
0 0 moveto
(2) true charpath
0 0 0 setrgbcolor
fill
7.65 0 translate
newpath
0 0 moveto
(3) true charpath
0 0 0 setrgbcolor
fill
7.65 0 translate
newpath
0 0 moveto
(4) true charpath
0 0 0 setrgbcolor
fill
7.65 0 translate
newpath
0 0 moveto
(5) true charpath
0 0 0 setrgbcolor
fill
7.65 0 translate
newpath
0 0 moveto
(6) true charpath
0 0 0 setrgbcolor
fill
7.65 0 translate
newpath
0 0 moveto
(7) true charpath
0 0 0 setrgbcolor
fill
7.65 0 translate
newpath
0 0 moveto
(8) true charpath
0 0 0 setrgbcolor
fill
7.65 0 translate
newpath
0 0 moveto
(9) true charpath
0 0 0 setrgbcolor
fill
7.65 0 translate
newpath
0 0 moveto
(0) true charpath
0 0 0 setrgbcolor
fill
7.65 0 translate
newpath
0 0 moveto
(1) true charpath
0 0 0 setrgbcolor
fill
7.65 0 translate
newpath
0 0 moveto
(2) true charpath
0 0 0 setrgbcolor
fill
7.65 0 translate
newpath
0 0 moveto
(3) true charpath
0 0 0 setrgbcolor
fill
7.65 0 translate
newpath
0 0 moveto
(4) true charpath
0 0 0 setrgbcolor
fill
7.65 0 translate
newpath
0 0 moveto
(5) true charpath
0 0 0 setrgbcolor
fill
7.65 0 translate
newpath
0 0 moveto
(6) true charpath
0 0 0 setrgbcolor
fill
7.65 0 translate
newpath
0 0 moveto
(7) true charpath
0 0 0 setrgbcolor
fill
7.65 0 translate
newpath
0 0 moveto
(8) true charpath
0 0 0 setrgbcolor
fill
7.65 0 translate
-216.304 0 translate
0 3.93429 translate
0 19.225 translate
/Helvetica findfont
5.508 scalefont
setfont
221.85 -1.57371 translate
newpath
0 0 moveto
(0) true charpath
0 0 0 setrgbcolor
fill
0 19.125 translate
newpath
0 0 moveto
(+0.57) true charpath
0 0 0 setrgbcolor
fill
0 -38.25 translate
newpath
0 0 moveto
(-3.24) true charpath
0 0 0 setrgbcolor
fill
-221.85 19.125 translate
0 1.57371 translate
/Helvetica-Bold findfont
11.016 scalefont
setfont
0 0.1 translate
1 0.419292 scale
newpath
0 0 moveto
(G) true charpath
1 0.7 0 setrgbcolor
fill
1 2.38497 scale
0 -0.1 translate
7.65 0 translate
0 0.1 translate
1 1.11001 scale
newpath
0 0 moveto
(T) true charpath
0 0.5 0 setrgbcolor
fill
1 0.900892 scale
0 -0.1 translate
0 -0.1 translate
1 -0.186747 scale
newpath
0 0 moveto
(G) true charpath
1 0.94 0.8 setrgbcolor
fill
1 -5.35483 scale
0 0.1 translate
7.65 0 translate
0 0.1 translate
1 0.21776 scale
newpath
0 0 moveto
(T) true charpath
0 0.5 0 setrgbcolor
fill
1 4.59221 scale
0 -0.1 translate
0 -0.1 translate
1 -0.0590091 scale
newpath
0 0 moveto
(C) true charpath
0.8 0.8 2.4 setrgbcolor
fill
1 -16.9465 scale
0 0.1 translate
0 2.60032 translate
1 0.853704 scale
newpath
0 0 moveto
(G) true charpath
1 0.7 0 setrgbcolor
fill
1 1.17137 scale
0 -2.60032 translate
0 -1.35117 translate
1 -0.114114 scale
newpath
0 0 moveto
(A) true charpath
2.4 0.8 0.8 setrgbcolor
fill
1 -8.76317 scale
0 1.35117 translate
7.65 0 translate
0 -0.1 translate
1 -0.0311998 scale
newpath
0 0 moveto
(G) true charpath
1 0.94 0.8 setrgbcolor
fill
1 -32.0515 scale
0 0.1 translate
0 0.1 translate
1 1.34663 scale
newpath
0 0 moveto
(A) true charpath
8 0 0 setrgbcolor
fill
1 0.742592 scale
0 -0.1 translate
0 -1.13235 translate
1 -0.219525 scale
newpath
0 0 moveto
(T) true charpath
0.8 0.9 0.8 setrgbcolor
fill
1 -4.55529 scale
0 1.13235 translate
7.65 0 translate
0 0.1 translate
1 2.12824 scale
newpath
0 0 moveto
(T) true charpath
0 0.5 0 setrgbcolor
fill
1 0.469871 scale
0 -0.1 translate
0 -0.1 translate
1 -0.340942 scale
newpath
0 0 moveto
(A) true charpath
2.4 0.8 0.8 setrgbcolor
fill
1 -2.93305 scale
0 0.1 translate
0 -3.56959 translate
1 -0.389404 scale
newpath
0 0 moveto
(C) true charpath
0.8 0.8 2.4 setrgbcolor
fill
1 -2.56803 scale
0 3.56959 translate
0 -7.4205 translate
1 -0.496325 scale
newpath
0 0 moveto
(G) true charpath
1 0.94 0.8 setrgbcolor
fill
1 -2.01481 scale
0 7.4205 translate
7.65 0 translate
0 0.1 translate
1 2.24373 scale
newpath
0 0 moveto
(A) true charpath
8 0 0 setrgbcolor
fill
1 0.445687 scale
0 -0.1 translate
0 -0.1 translate
1 -0.499787 scale
newpath
0 0 moveto
(T) true charpath
0.8 0.9 0.8 setrgbcolor
fill
1 -2.00085 scale
0 0.1 translate
0 -4.81947 translate
1 -0.548728 scale
newpath
0 0 moveto
(G) true charpath
1 0.94 0.8 setrgbcolor
fill
1 -1.8224 scale
0 4.81947 translate
0 -9.92403 translate
1 -0.568977 scale
newpath
0 0 moveto
(C) true charpath
0.8 0.8 2.4 setrgbcolor
fill
1 -1.75754 scale
0 9.92403 translate
7.65 0 translate
0 0.1 translate
1 0.0248127 scale
newpath
0 0 moveto
(G) true charpath
1 0.7 0 setrgbcolor
fill
1 40.302 scale
0 -0.1 translate
0 1.0821 translate
1 1.19 scale
newpath
0 0 moveto
(A) true charpath
8 0 0 setrgbcolor
fill
1 0.840337 scale
0 -1.0821 translate
0 -0.1 translate
1 -0.135361 scale
newpath
0 0 moveto
(T) true charpath
0.8 0.9 0.8 setrgbcolor
fill
1 -7.38764 scale
0 0.1 translate
0 -1.95196 translate
1 -0.176551 scale
newpath
0 0 moveto
(C) true charpath
0.8 0.8 2.4 setrgbcolor
fill
1 -5.6641 scale
0 1.95196 translate
7.65 0 translate
0 -0.1 translate
1 -0.00552982 scale
newpath
0 0 moveto
(G) true charpath
1 0.94 0.8 setrgbcolor
fill
1 -180.838 scale
0 0.1 translate
0 0.1 translate
1 0.613375 scale
newpath
0 0 moveto
(T) true charpath
0 0.5 0 setrgbcolor
fill
1 1.63032 scale
0 -0.1 translate
7.65 0 translate
0 -0.1 translate
1 -0.0920697 scale
newpath
0 0 moveto
(A) true charpath
2.4 0.8 0.8 setrgbcolor
fill
1 -10.8613 scale
0 0.1 translate
0 0.1 translate
1 1.22091 scale
newpath
0 0 moveto
(T) true charpath
0 0.5 0 setrgbcolor
fill
1 0.819058 scale
0 -0.1 translate
0 -1.61131 translate
1 -0.245494 scale
newpath
0 0 moveto
(C) true charpath
0.8 0.8 2.4 setrgbcolor
fill
1 -4.07342 scale
0 1.61131 translate
7.65 0 translate
0 0.1 translate
1 0.377612 scale
newpath
0 0 moveto
(A) true charpath
8 0 0 setrgbcolor
fill
1 2.64822 scale
0 -0.1 translate
0 3.85813 translate
1 0.745895 scale
newpath
0 0 moveto
(C) true charpath
0 0 8 setrgbcolor
fill
1 1.34067 scale
0 -3.85813 translate
0 -0.1 translate
1 -0.39956 scale
newpath
0 0 moveto
(T) true charpath
0.8 0.9 0.8 setrgbcolor
fill
1 -2.50276 scale
0 0.1 translate
7.65 0 translate
0 0.1 translate
1 0.176943 scale
newpath
0 0 moveto
(A) true charpath
8 0 0 setrgbcolor
fill
1 5.65155 scale
0 -0.1 translate
0 -0.1 translate
1 -0.00997554 scale
newpath
0 0 moveto
(G) true charpath
1 0.94 0.8 setrgbcolor
fill
1 -100.245 scale
0 0.1 translate
0 2.27914 translate
1 1.0262 scale
newpath
0 0 moveto
(T) true charpath
0 0.5 0 setrgbcolor
fill
1 0.974469 scale
0 -2.27914 translate
0 -0.96535 translate
1 -0.315357 scale
newpath
0 0 moveto
(C) true charpath
0.8 0.8 2.4 setrgbcolor
fill
1 -3.17101 scale
0 0.96535 translate
7.65 0 translate
0 0.1 translate
1 2.29226 scale
newpath
0 0 moveto
(G) true charpath
1 0.7 0 setrgbcolor
fill
1 0.436251 scale
0 -0.1 translate
0 -0.1 translate
1 -0.487337 scale
newpath
0 0 moveto
(A) true charpath
2.4 0.8 0.8 setrgbcolor
fill
1 -2.05197 scale
0 0.1 translate
0 -4.7215 translate
1 -0.688496 scale
newpath
0 0 moveto
(T) true charpath
0.8 0.9 0.8 setrgbcolor
fill
1 -1.45244 scale
0 4.7215 translate
0 -10.9258 translate
1 -0.748299 scale
newpath
0 0 moveto
(C) true charpath
0.8 0.8 2.4 setrgbcolor
fill
1 -1.33636 scale
0 10.9258 translate
7.65 0 translate
0 0.1 translate
1 0.510728 scale
newpath
0 0 moveto
(G) true charpath
1 0.7 0 setrgbcolor
fill
1 1.95799 scale
0 -0.1 translate
0 4.90555 translate
1 0.933293 scale
newpath
0 0 moveto
(T) true charpath
0 0.5 0 setrgbcolor
fill
1 1.07148 scale
0 -4.90555 translate
0 -0.1 translate
1 -0.117303 scale
newpath
0 0 moveto
(C) true charpath
0.8 0.8 2.4 setrgbcolor
fill
1 -8.52493 scale
0 0.1 translate
0 -1.80986 translate
1 -0.252125 scale
newpath
0 0 moveto
(A) true charpath
2.4 0.8 0.8 setrgbcolor
fill
1 -3.96629 scale
0 1.80986 translate
7.65 0 translate
0 -0.1 translate
1 -0.124562 scale
newpath
0 0 moveto
(A) true charpath
2.4 0.8 0.8 setrgbcolor
fill
1 -8.02815 scale
0 0.1 translate
0 -1.86698 translate
1 -0.192204 scale
newpath
0 0 moveto
(T) true charpath
0.8 0.9 0.8 setrgbcolor
fill
1 -5.2028 scale
0 1.86698 translate
0 0.1 translate
1 1.87565 scale
newpath
0 0 moveto
(G) true charpath
1 0.7 0 setrgbcolor
fill
1 0.533147 scale
0 -0.1 translate
0 -4.16621 translate
1 -0.491468 scale
newpath
0 0 moveto
(C) true charpath
0.8 0.8 2.4 setrgbcolor
fill
1 -2.03472 scale
0 4.16621 translate
7.65 0 translate
0 -0.1 translate
1 -0.00285874 scale
newpath
0 0 moveto
(A) true charpath
2.4 0.8 0.8 setrgbcolor
fill
1 -349.805 scale
0 0.1 translate
0 0.1 translate
1 1.17209 scale
newpath
0 0 moveto
(G) true charpath
1 0.7 0 setrgbcolor
fill
1 0.853177 scale
0 -0.1 translate
0 -0.909351 translate
1 -0.242014 scale
newpath
0 0 moveto
(C) true charpath
0.8 0.8 2.4 setrgbcolor
fill
1 -4.13199 scale
0 0.909351 translate
7.65 0 translate
0 0.1 translate
1 0.120297 scale
newpath
0 0 moveto
(T) true charpath
0 0.5 0 setrgbcolor
fill
1 8.31275 scale
0 -0.1 translate
0 1.83342 translate
1 0.130146 scale
newpath
0 0 moveto
(G) true charpath
1 0.7 0 setrgbcolor
fill
1 7.6837 scale
0 -1.83342 translate
0 3.64434 translate
1 0.146718 scale
newpath
0 0 moveto
(A) true charpath
8 0 0 setrgbcolor
fill
1 6.81582 scale
0 -3.64434 translate
0 -0.1 translate
1 -0.0685803 scale
newpath
0 0 moveto
(C) true charpath
0.8 0.8 2.4 setrgbcolor
fill
1 -14.5815 scale
0 0.1 translate
7.65 0 translate
0 -0.1 translate
1 -0.0281195 scale
newpath
0 0 moveto
(G) true charpath
1 0.94 0.8 setrgbcolor
fill
1 -35.5625 scale
0 0.1 translate
0 -1.10812 translate
1 -0.0696723 scale
newpath
0 0 moveto
(C) true charpath
0.8 0.8 2.4 setrgbcolor
fill
1 -14.3529 scale
0 1.10812 translate
0 0.1 translate
1 1.16259 scale
newpath
0 0 moveto
(T) true charpath
0 0.5 0 setrgbcolor
fill
1 0.860149 scale
0 -0.1 translate
7.65 0 translate
0 -0.1 translate
1 -0.00855531 scale
newpath
0 0 moveto
(G) true charpath
1 0.94 0.8 setrgbcolor
fill
1 -116.887 scale
0 0.1 translate
0 -0.954175 translate
1 -0.118447 scale
newpath
0 0 moveto
(A) true charpath
2.4 0.8 0.8 setrgbcolor
fill
1 -8.44261 scale
0 0.954175 translate
0 0.1 translate
1 1.48178 scale
newpath
0 0 moveto
(T) true charpath
0 0.5 0 setrgbcolor
fill
1 0.674865 scale
0 -0.1 translate
0 -2.67304 translate
1 -0.191267 scale
newpath
0 0 moveto
(C) true charpath
0.8 0.8 2.4 setrgbcolor
fill
1 -5.2283 scale
0 2.67304 translate
7.65 0 translate
0 0.1 translate
1 0.201918 scale
newpath
0 0 moveto
(G) true charpath
1 0.7 0 setrgbcolor
fill
1 4.95249 scale
0 -0.1 translate
0 2.47567 translate
1 1.28047 scale
newpath
0 0 moveto
(A) true charpath
8 0 0 setrgbcolor
fill
1 0.780964 scale
0 -2.47567 translate
0 -0.1 translate
1 -0.161606 scale
newpath
0 0 moveto
(C) true charpath
0.8 0.8 2.4 setrgbcolor
fill
1 -6.18788 scale
0 0.1 translate
0 -2.15847 translate
1 -0.344461 scale
newpath
0 0 moveto
(T) true charpath
0.8 0.9 0.8 setrgbcolor
fill
1 -2.90309 scale
0 2.15847 translate
7.65 0 translate
0 0.1 translate
1 1.76849 scale
newpath
0 0 moveto
(C) true charpath
0 0 8 setrgbcolor
fill
1 0.565455 scale
0 -0.1 translate
0 -0.1 translate
1 -0.526949 scale
newpath
0 0 moveto
(A) true charpath
2.4 0.8 0.8 setrgbcolor
fill
1 -1.89772 scale
0 0.1 translate
0 -5.03319 translate
1 -0.595515 scale
newpath
0 0 moveto
(G) true charpath
1 0.94 0.8 setrgbcolor
fill
1 -1.67922 scale
0 5.03319 translate
7.65 0 translate
0 0.1 translate
1 2.33056 scale
newpath
0 0 moveto
(A) true charpath
8 0 0 setrgbcolor
fill
1 0.429082 scale
0 -0.1 translate
0 -0.1 translate
1 -0.67541 scale
newpath
0 0 moveto
(C) true charpath
0.8 0.8 2.4 setrgbcolor
fill
1 -1.48058 scale
0 0.1 translate
0 -6.20137 translate
1 -0.714371 scale
newpath
0 0 moveto
(T) true charpath
0.8 0.9 0.8 setrgbcolor
fill
1 -1.39983 scale
0 6.20137 translate
0 -12.6093 translate
1 -0.740774 scale
newpath
0 0 moveto
(G) true charpath
1 0.94 0.8 setrgbcolor
fill
1 -1.34994 scale
0 12.6093 translate
7.65 0 translate
0 0.1 translate
1 0.327085 scale
newpath
0 0 moveto
(C) true charpath
0 0 8 setrgbcolor
fill
1 3.05731 scale
0 -0.1 translate
0 3.46055 translate
1 0.510105 scale
newpath
0 0 moveto
(A) true charpath
8 0 0 setrgbcolor
fill
1 1.96038 scale
0 -3.46055 translate
0 -0.1 translate
1 -0.0105618 scale
newpath
0 0 moveto
(T) true charpath
0.8 0.9 0.8 setrgbcolor
fill
1 -94.6806 scale
0 0.1 translate
0 -0.969964 translate
1 -0.0488383 scale
newpath
0 0 moveto
(G) true charpath
1 0.94 0.8 setrgbcolor
fill
1 -20.4757 scale
0 0.969964 translate
7.65 0 translate
0 -0.1 translate
1 -0.0244093 scale
newpath
0 0 moveto
(A) true charpath
2.4 0.8 0.8 setrgbcolor
fill
1 -40.968 scale
0 0.1 translate
0 0.1 translate
1 1.20266 scale
newpath
0 0 moveto
(T) true charpath
0 0.5 0 setrgbcolor
fill
1 0.831487 scale
0 -0.1 translate
0 -1.07892 translate
1 -0.162401 scale
newpath
0 0 moveto
(C) true charpath
0.8 0.8 2.4 setrgbcolor
fill
1 -6.1576 scale
0 1.07892 translate
7.65 0 translate
0 0.1 translate
1 1.12929 scale
newpath
0 0 moveto
(T) true charpath
0 0.5 0 setrgbcolor
fill
1 0.885515 scale
0 -0.1 translate
0 -0.1 translate
1 -0.120388 scale
newpath
0 0 moveto
(C) true charpath
0.8 0.8 2.4 setrgbcolor
fill
1 -8.30649 scale
0 0.1 translate
0 -1.83414 translate
1 -0.133588 scale
newpath
0 0 moveto
(G) true charpath
1 0.94 0.8 setrgbcolor
fill
1 -7.48571 scale
0 1.83414 translate
7.65 0 translate
0 0.1 translate
1 0.148735 scale
newpath
0 0 moveto
(T) true charpath
0 0.5 0 setrgbcolor
fill
1 6.72335 scale
0 -0.1 translate
0 2.05719 translate
1 0.201688 scale
newpath
0 0 moveto
(A) true charpath
8 0 0 setrgbcolor
fill
1 4.95816 scale
0 -2.05719 translate
0 -0.1 translate
1 -0.0366362 scale
newpath
0 0 moveto
(C) true charpath
0.8 0.8 2.4 setrgbcolor
fill
1 -27.2954 scale
0 0.1 translate
7.65 0 translate
0 0.1 translate
1 0.913773 scale
newpath
0 0 moveto
(T) true charpath
0 0.5 0 setrgbcolor
fill
1 1.09436 scale
0 -0.1 translate
0 -0.1 translate
1 -0.13497 scale
newpath
0 0 moveto
(C) true charpath
0.8 0.8 2.4 setrgbcolor
fill
1 -7.40906 scale
0 0.1 translate
7.65 0 translate
0 0.1 translate
1 0.127237 scale
newpath
0 0 moveto
(T) true charpath
0 0.5 0 setrgbcolor
fill
1 7.85936 scale
0 -0.1 translate
0 1.88803 translate
1 0.450714 scale
newpath
0 0 moveto
(A) true charpath
8 0 0 setrgbcolor
fill
1 2.2187 scale
0 -1.88803 translate
0 -0.1 translate
1 -0.0584368 scale
newpath
0 0 moveto
(C) true charpath
0.8 0.8 2.4 setrgbcolor
fill
1 -17.1125 scale
0 0.1 translate
7.65 0 translate
7.65 0 translate
-214.2 -23.1593 translate
newpath
-3.825 -1.9125 moveto
221.85 0 rlineto
0 45.9 rlineto
-221.85 0 rlineto
0 -45.9 rlineto
closepath
0 0 0 setrgbcolor
stroke
-275.4 0 translate
0 18.1779 translate
/Helvetica findfont
5.61816 scalefont
setfont
newpath
0 0 moveto
(Motif Name:) true charpath
0 0 0 setrgbcolor
fill
70.227 0 translate
/Helvetica-Bold findfont
5.61816 scalefont
setfont
newpath
0 0 moveto
(CM002886.2_177452-178367(-)_1|1|1x0) true charpath
0 0 0 setrgbcolor
fill
-70.227 0 translate
0 -68.25 translate
0 29.125 translate
/Helvetica findfont
8.262 scalefont
setfont
newpath
0 0 moveto
(Gene:) true charpath
0 0 0 setrgbcolor
fill
42.1362 0 translate
/Helvetica-Bold findfont
8.262 scalefont
setfont
newpath
0 0 moveto
(CM002886.2_187992-189519(-)_1) true charpath
0 0 0 setrgbcolor
fill
-42.1362 0 translate
-30.6 -29.125 translate
306 0 translate
2.10375 0 translate
/Helvetica findfont
5.508 scalefont
setfont
newpath
0 0 moveto
(1) true charpath
0 0 0 setrgbcolor
fill
7.65 0 translate
newpath
0 0 moveto
(2) true charpath
0 0 0 setrgbcolor
fill
7.65 0 translate
newpath
0 0 moveto
(3) true charpath
0 0 0 setrgbcolor
fill
7.65 0 translate
newpath
0 0 moveto
(4) true charpath
0 0 0 setrgbcolor
fill
7.65 0 translate
newpath
0 0 moveto
(5) true charpath
0 0 0 setrgbcolor
fill
7.65 0 translate
newpath
0 0 moveto
(6) true charpath
0 0 0 setrgbcolor
fill
7.65 0 translate
newpath
0 0 moveto
(7) true charpath
0 0 0 setrgbcolor
fill
7.65 0 translate
newpath
0 0 moveto
(8) true charpath
0 0 0 setrgbcolor
fill
7.65 0 translate
newpath
0 0 moveto
(9) true charpath
0 0 0 setrgbcolor
fill
7.65 0 translate
newpath
0 0 moveto
(0) true charpath
0 0 0 setrgbcolor
fill
7.65 0 translate
newpath
0 0 moveto
(1) true charpath
0 0 0 setrgbcolor
fill
7.65 0 translate
newpath
0 0 moveto
(2) true charpath
0 0 0 setrgbcolor
fill
7.65 0 translate
newpath
0 0 moveto
(3) true charpath
0 0 0 setrgbcolor
fill
7.65 0 translate
newpath
0 0 moveto
(4) true charpath
0 0 0 setrgbcolor
fill
7.65 0 translate
newpath
0 0 moveto
(5) true charpath
0 0 0 setrgbcolor
fill
7.65 0 translate
newpath
0 0 moveto
(6) true charpath
0 0 0 setrgbcolor
fill
7.65 0 translate
newpath
0 0 moveto
(7) true charpath
0 0 0 setrgbcolor
fill
7.65 0 translate
newpath
0 0 moveto
(8) true charpath
0 0 0 setrgbcolor
fill
7.65 0 translate
newpath
0 0 moveto
(9) true charpath
0 0 0 setrgbcolor
fill
7.65 0 translate
newpath
0 0 moveto
(0) true charpath
0 0 0 setrgbcolor
fill
7.65 0 translate
newpath
0 0 moveto
(1) true charpath
0 0 0 setrgbcolor
fill
7.65 0 translate
newpath
0 0 moveto
(2) true charpath
0 0 0 setrgbcolor
fill
7.65 0 translate
newpath
0 0 moveto
(3) true charpath
0 0 0 setrgbcolor
fill
7.65 0 translate
newpath
0 0 moveto
(4) true charpath
0 0 0 setrgbcolor
fill
7.65 0 translate
newpath
0 0 moveto
(5) true charpath
0 0 0 setrgbcolor
fill
7.65 0 translate
newpath
0 0 moveto
(6) true charpath
0 0 0 setrgbcolor
fill
7.65 0 translate
newpath
0 0 moveto
(7) true charpath
0 0 0 setrgbcolor
fill
7.65 0 translate
newpath
0 0 moveto
(8) true charpath
0 0 0 setrgbcolor
fill
7.65 0 translate
newpath
0 0 moveto
(9) true charpath
0 0 0 setrgbcolor
fill
7.65 0 translate
newpath
0 0 moveto
(0) true charpath
0 0 0 setrgbcolor
fill
7.65 0 translate
newpath
0 0 moveto
(1) true charpath
0 0 0 setrgbcolor
fill
7.65 0 translate
newpath
0 0 moveto
(2) true charpath
0 0 0 setrgbcolor
fill
7.65 0 translate
newpath
0 0 moveto
(3) true charpath
0 0 0 setrgbcolor
fill
7.65 0 translate
newpath
0 0 moveto
(4) true charpath
0 0 0 setrgbcolor
fill
7.65 0 translate
newpath
0 0 moveto
(5) true charpath
0 0 0 setrgbcolor
fill
7.65 0 translate
newpath
0 0 moveto
(6) true charpath
0 0 0 setrgbcolor
fill
7.65 0 translate
newpath
0 0 moveto
(7) true charpath
0 0 0 setrgbcolor
fill
7.65 0 translate
newpath
0 0 moveto
(8) true charpath
0 0 0 setrgbcolor
fill
7.65 0 translate
newpath
0 0 moveto
(9) true charpath
0 0 0 setrgbcolor
fill
7.65 0 translate
newpath
0 0 moveto
(0) true charpath
0 0 0 setrgbcolor
fill
7.65 0 translate
newpath
0 0 moveto
(1) true charpath
0 0 0 setrgbcolor
fill
7.65 0 translate
newpath
0 0 moveto
(2) true charpath
0 0 0 setrgbcolor
fill
7.65 0 translate
newpath
0 0 moveto
(3) true charpath
0 0 0 setrgbcolor
fill
7.65 0 translate
newpath
0 0 moveto
(4) true charpath
0 0 0 setrgbcolor
fill
7.65 0 translate
newpath
0 0 moveto
(5) true charpath
0 0 0 setrgbcolor
fill
7.65 0 translate
newpath
0 0 moveto
(6) true charpath
0 0 0 setrgbcolor
fill
7.65 0 translate
newpath
0 0 moveto
(7) true charpath
0 0 0 setrgbcolor
fill
7.65 0 translate
newpath
0 0 moveto
(8) true charpath
0 0 0 setrgbcolor
fill
7.65 0 translate
newpath
0 0 moveto
(9) true charpath
0 0 0 setrgbcolor
fill
7.65 0 translate
-376.954 0 translate
0 3.93429 translate
0 19.225 translate
/Helvetica findfont
5.508 scalefont
setfont
382.5 -1.57371 translate
newpath
0 0 moveto
(0) true charpath
0 0 0 setrgbcolor
fill
0 19.125 translate
newpath
0 0 moveto
(+0.57) true charpath
0 0 0 setrgbcolor
fill
0 -38.25 translate
newpath
0 0 moveto
(-3.13) true charpath
0 0 0 setrgbcolor
fill
-382.5 19.125 translate
0 1.57371 translate
/Helvetica-Bold findfont
11.016 scalefont
setfont
0 0.1 translate
1 0.100702 scale
newpath
0 0 moveto
(A) true charpath
8 0 0 setrgbcolor
fill
1 9.93028 scale
0 -0.1 translate
0 1.67924 translate
1 0.301559 scale
newpath
0 0 moveto
(T) true charpath
0 0.5 0 setrgbcolor
fill
1 3.3161 scale
0 -1.67924 translate
0 -0.1 translate
1 -0.0444305 scale
newpath
0 0 moveto
(C) true charpath
0.8 0.8 2.4 setrgbcolor
fill
1 -22.5071 scale
0 0.1 translate
7.65 0 translate
0 0.1 translate
1 0.294949 scale
newpath
0 0 moveto
(C) true charpath
0 0 8 setrgbcolor
fill
1 3.39042 scale
0 -0.1 translate
7.65 0 translate
0 -0.1 translate
1 -0.270852 scale
newpath
0 0 moveto
(T) true charpath
0.8 0.9 0.8 setrgbcolor
fill
1 -3.69206 scale
0 0.1 translate
0 0.1 translate
1 1.98519 scale
newpath
0 0 moveto
(G) true charpath
1 0.7 0 setrgbcolor
fill
1 0.503731 scale
0 -0.1 translate
0 -3.01807 translate
1 -0.285353 scale
newpath
0 0 moveto
(C) true charpath
0.8 0.8 2.4 setrgbcolor
fill
1 -3.50443 scale
0 3.01807 translate
0 -6.05025 translate
1 -0.356757 scale
newpath
0 0 moveto
(A) true charpath
2.4 0.8 0.8 setrgbcolor
fill
1 -2.80303 scale
0 6.05025 translate
7.65 0 translate
0 0.1 translate
1 0.290385 scale
newpath
0 0 moveto
(A) true charpath
8 0 0 setrgbcolor
fill
1 3.4437 scale
0 -0.1 translate
0 -0.1 translate
1 -0.0582032 scale
newpath
0 0 moveto
(C) true charpath
0.8 0.8 2.4 setrgbcolor
fill
1 -17.1812 scale
0 0.1 translate
0 3.17177 translate
1 0.818534 scale
newpath
0 0 moveto
(T) true charpath
0 0.5 0 setrgbcolor
fill
1 1.2217 scale
0 -3.17177 translate
0 -1.34483 translate
1 -0.136516 scale
newpath
0 0 moveto
(G) true charpath
1 0.94 0.8 setrgbcolor
fill
1 -7.32517 scale
0 1.34483 translate
7.65 0 translate
0 -0.1 translate
1 -0.252993 scale
newpath
0 0 moveto
(T) true charpath
0.8 0.9 0.8 setrgbcolor
fill
1 -3.95268 scale
0 0.1 translate
0 -2.87755 translate
1 -0.263336 scale
newpath
0 0 moveto
(A) true charpath
2.4 0.8 0.8 setrgbcolor
fill
1 -3.79744 scale
0 2.87755 translate
0 0.1 translate
1 2.00873 scale
newpath
0 0 moveto
(C) true charpath
0 0 8 setrgbcolor
fill
1 0.497826 scale
0 -0.1 translate
0 -5.73648 translate
1 -0.480593 scale
newpath
0 0 moveto
(G) true charpath
1 0.94 0.8 setrgbcolor
fill
1 -2.08076 scale
0 5.73648 translate
7.65 0 translate
0 -0.1 translate
1 -0.0130473 scale
newpath
0 0 moveto
(T) true charpath
0.8 0.9 0.8 setrgbcolor
fill
1 -76.6439 scale
0 0.1 translate
0 0.1 translate
1 1.77089 scale
newpath
0 0 moveto
(A) true charpath
8 0 0 setrgbcolor
fill
1 0.564689 scale
0 -0.1 translate
0 -0.989521 translate
1 -0.271671 scale
newpath
0 0 moveto
(G) true charpath
1 0.94 0.8 setrgbcolor
fill
1 -3.68092 scale
0 0.989521 translate
0 -3.91404 translate
1 -0.441011 scale
newpath
0 0 moveto
(C) true charpath
0.8 0.8 2.4 setrgbcolor
fill
1 -2.26751 scale
0 3.91404 translate
7.65 0 translate
0 0.1 translate
1 0.103761 scale
newpath
0 0 moveto
(T) true charpath
0 0.5 0 setrgbcolor
fill
1 9.63751 scale
0 -0.1 translate
0 1.70331 translate
1 0.142552 scale
newpath
0 0 moveto
(A) true charpath
8 0 0 setrgbcolor
fill
1 7.01498 scale
0 -1.70331 translate
7.65 0 translate
0 -0.1 translate
1 -0.0132528 scale
newpath
0 0 moveto
(C) true charpath
0.8 0.8 2.4 setrgbcolor
fill
1 -75.456 scale
0 0.1 translate
0 -0.991137 translate
1 -0.0379586 scale
newpath
0 0 moveto
(A) true charpath
2.4 0.8 0.8 setrgbcolor
fill
1 -26.3445 scale
0 0.991137 translate
0 -2.07667 translate
1 -0.138019 scale
newpath
0 0 moveto
(G) true charpath
1 0.94 0.8 setrgbcolor
fill
1 -7.24537 scale
0 2.07667 translate
0 0.1 translate
1 1.29556 scale
newpath
0 0 moveto
(T) true charpath
0 0.5 0 setrgbcolor
fill
1 0.771867 scale
0 -0.1 translate
7.65 0 translate
0 0.1 translate
1 0.0307024 scale
newpath
0 0 moveto
(C) true charpath
0 0 8 setrgbcolor
fill
1 32.5707 scale
0 -0.1 translate
0 -0.1 translate
1 -0.0852742 scale
newpath
0 0 moveto
(A) true charpath
2.4 0.8 0.8 setrgbcolor
fill
1 -11.7269 scale
0 0.1 translate
0 1.12844 translate
1 1.0879 scale
newpath
0 0 moveto
(T) true charpath
0 0.5 0 setrgbcolor
fill
1 0.919203 scale
0 -1.12844 translate
0 -1.55784 translate
1 -0.170673 scale
newpath
0 0 moveto
(G) true charpath
1 0.94 0.8 setrgbcolor
fill
1 -5.85914 scale
0 1.55784 translate
7.65 0 translate
0 0.1 translate
1 0.0841197 scale
newpath
0 0 moveto
(C) true charpath
0 0 8 setrgbcolor
fill
1 11.8878 scale
0 -0.1 translate
0 1.54876 translate
1 0.153391 scale
newpath
0 0 moveto
(T) true charpath
0 0.5 0 setrgbcolor
fill
1 6.51927 scale
0 -1.54876 translate
0 3.54259 translate
1 0.317316 scale
newpath
0 0 moveto
(G) true charpath
1 0.7 0 setrgbcolor
fill
1 3.15144 scale
0 -3.54259 translate
0 -0.1 translate
1 -0.136989 scale
newpath
0 0 moveto
(A) true charpath
2.4 0.8 0.8 setrgbcolor
fill
1 -7.29987 scale
0 0.1 translate
7.65 0 translate
0 -0.1 translate
1 -0.0190269 scale
newpath
0 0 moveto
(A) true charpath
2.4 0.8 0.8 setrgbcolor
fill
1 -52.5572 scale
0 0.1 translate
0 0.1 translate
1 0.959683 scale
newpath
0 0 moveto
(T) true charpath
0 0.5 0 setrgbcolor
fill
1 1.04201 scale
0 -0.1 translate
0 -1.03657 translate
1 -0.137686 scale
newpath
0 0 moveto
(C) true charpath
0.8 0.8 2.4 setrgbcolor
fill
1 -7.26289 scale
0 1.03657 translate
7.65 0 translate
0 -0.1 translate
1 -0.0456444 scale
newpath
0 0 moveto
(C) true charpath
0.8 0.8 2.4 setrgbcolor
fill
1 -21.9085 scale
0 0.1 translate
0 -1.24601 translate
1 -0.0929312 scale
newpath
0 0 moveto
(G) true charpath
1 0.94 0.8 setrgbcolor
fill
1 -10.7607 scale
0 1.24601 translate
0 0.1 translate
1 1.04053 scale
newpath
0 0 moveto
(A) true charpath
8 0 0 setrgbcolor
fill
1 0.961049 scale
0 -0.1 translate
7.65 0 translate
0 0.1 translate
1 0.314567 scale
newpath
0 0 moveto
(A) true charpath
8 0 0 setrgbcolor
fill
1 3.17897 scale
0 -0.1 translate
7.65 0 translate
0 0.1 translate
1 0.176307 scale
newpath
0 0 moveto
(A) true charpath
8 0 0 setrgbcolor
fill
1 5.67193 scale
0 -0.1 translate
0 2.27414 translate
1 0.71723 scale
newpath
0 0 moveto
(T) true charpath
0 0.5 0 setrgbcolor
fill
1 1.39425 scale
0 -2.27414 translate
0 -0.1 translate
1 -0.175122 scale
newpath
0 0 moveto
(C) true charpath
0.8 0.8 2.4 setrgbcolor
fill
1 -5.71032 scale
0 0.1 translate
7.65 0 translate
0 -0.1 translate
1 -0.0161075 scale
newpath
0 0 moveto
(A) true charpath
2.4 0.8 0.8 setrgbcolor
fill
1 -62.0829 scale
0 0.1 translate
0 0.1 translate
1 1.25161 scale
newpath
0 0 moveto
(T) true charpath
0 0.5 0 setrgbcolor
fill
1 0.798968 scale
0 -0.1 translate
0 -1.0136 translate
1 -0.159706 scale
newpath
0 0 moveto
(C) true charpath
0.8 0.8 2.4 setrgbcolor
fill
1 -6.26151 scale
0 1.0136 translate
7.65 0 translate
0 0.1 translate
1 1.86606 scale
newpath
0 0 moveto
(G) true charpath
1 0.7 0 setrgbcolor
fill
1 0.535888 scale
0 -0.1 translate
0 -0.1 translate
1 -0.525881 scale
newpath
0 0 moveto
(C) true charpath
0.8 0.8 2.4 setrgbcolor
fill
1 -1.90157 scale
0 0.1 translate
0 -5.02479 translate
1 -0.559555 scale
newpath
0 0 moveto
(T) true charpath
0.8 0.9 0.8 setrgbcolor
fill
1 -1.78714 scale
0 5.02479 translate
7.65 0 translate
0 -0.1 translate
1 -0.146563 scale
newpath
0 0 moveto
(C) true charpath
0.8 0.8 2.4 setrgbcolor
fill
1 -6.82301 scale
0 0.1 translate
0 0.1 translate
1 1.98566 scale
newpath
0 0 moveto
(T) true charpath
0 0.5 0 setrgbcolor
fill
1 0.50361 scale
0 -0.1 translate
0 -2.0401 translate
1 -0.362609 scale
newpath
0 0 moveto
(G) true charpath
1 0.94 0.8 setrgbcolor
fill
1 -2.75779 scale
0 2.0401 translate
0 -5.68017 translate
1 -0.489478 scale
newpath
0 0 moveto
(A) true charpath
2.4 0.8 0.8 setrgbcolor
fill
1 -2.04299 scale
0 5.68017 translate
7.65 0 translate
0 0.1 translate
1 2.31723 scale
newpath
0 0 moveto
(G) true charpath
1 0.7 0 setrgbcolor
fill
1 0.43155 scale
0 -0.1 translate
0 -0.1 translate
1 -0.635625 scale
newpath
0 0 moveto
(T) true charpath
0.8 0.9 0.8 setrgbcolor
fill
1 -1.57325 scale
0 0.1 translate
0 -5.88832 translate
1 -0.650937 scale
newpath
0 0 moveto
(A) true charpath
2.4 0.8 0.8 setrgbcolor
fill
1 -1.53625 scale
0 5.88832 translate
0 -11.7971 translate
1 -0.750814 scale
newpath
0 0 moveto
(C) true charpath
0.8 0.8 2.4 setrgbcolor
fill
1 -1.33189 scale
0 11.7971 translate
7.65 0 translate
0 0.1 translate
1 0.290385 scale
newpath
0 0 moveto
(A) true charpath
8 0 0 setrgbcolor
fill
1 3.4437 scale
0 -0.1 translate
0 -0.1 translate
1 -0.0582032 scale
newpath
0 0 moveto
(C) true charpath
0.8 0.8 2.4 setrgbcolor
fill
1 -17.1812 scale
0 0.1 translate
0 3.17177 translate
1 0.818534 scale
newpath
0 0 moveto
(T) true charpath
0 0.5 0 setrgbcolor
fill
1 1.2217 scale
0 -3.17177 translate
0 -1.34483 translate
1 -0.136516 scale
newpath
0 0 moveto
(G) true charpath
1 0.94 0.8 setrgbcolor
fill
1 -7.32517 scale
0 1.34483 translate
7.65 0 translate
0 -0.1 translate
1 -0.252993 scale
newpath
0 0 moveto
(T) true charpath
0.8 0.9 0.8 setrgbcolor
fill
1 -3.95268 scale
0 0.1 translate
0 -2.87755 translate
1 -0.263336 scale
newpath
0 0 moveto
(A) true charpath
2.4 0.8 0.8 setrgbcolor
fill
1 -3.79744 scale
0 2.87755 translate
0 0.1 translate
1 2.00873 scale
newpath
0 0 moveto
(C) true charpath
0 0 8 setrgbcolor
fill
1 0.497826 scale
0 -0.1 translate
0 -5.73648 translate
1 -0.480593 scale
newpath
0 0 moveto
(G) true charpath
1 0.94 0.8 setrgbcolor
fill
1 -2.08076 scale
0 5.73648 translate
7.65 0 translate
0 -0.1 translate
1 -0.0130473 scale
newpath
0 0 moveto
(T) true charpath
0.8 0.9 0.8 setrgbcolor
fill
1 -76.6439 scale
0 0.1 translate
0 0.1 translate
1 1.77089 scale
newpath
0 0 moveto
(A) true charpath
8 0 0 setrgbcolor
fill
1 0.564689 scale
0 -0.1 translate
0 -0.989521 translate
1 -0.271671 scale
newpath
0 0 moveto
(G) true charpath
1 0.94 0.8 setrgbcolor
fill
1 -3.68092 scale
0 0.989521 translate
0 -3.91404 translate
1 -0.441011 scale
newpath
0 0 moveto
(C) true charpath
0.8 0.8 2.4 setrgbcolor
fill
1 -2.26751 scale
0 3.91404 translate
7.65 0 translate
0 0.1 translate
1 0.443478 scale
newpath
0 0 moveto
(A) true charpath
8 0 0 setrgbcolor
fill
1 2.2549 scale
0 -0.1 translate
7.65 0 translate
0 -0.1 translate
1 -0.13694 scale
newpath
0 0 moveto
(C) true charpath
0.8 0.8 2.4 setrgbcolor
fill
1 -7.30248 scale
0 0.1 translate
0 -1.96438 translate
1 -0.182736 scale
newpath
0 0 moveto
(A) true charpath
2.4 0.8 0.8 setrgbcolor
fill
1 -5.47238 scale
0 1.96438 translate
0 -4.1891 translate
1 -0.194752 scale
newpath
0 0 moveto
(G) true charpath
1 0.94 0.8 setrgbcolor
fill
1 -5.13475 scale
0 4.1891 translate
0 0.1 translate
1 1.70502 scale
newpath
0 0 moveto
(T) true charpath
0 0.5 0 setrgbcolor
fill
1 0.586505 scale
0 -0.1 translate
7.65 0 translate
0 0.1 translate
1 2.06459 scale
newpath
0 0 moveto
(T) true charpath
0 0.5 0 setrgbcolor
fill
1 0.484358 scale
0 -0.1 translate
0 -0.1 translate
1 -0.297553 scale
newpath
0 0 moveto
(G) true charpath
1 0.94 0.8 setrgbcolor
fill
1 -3.36074 scale
0 0.1 translate
0 -3.22818 translate
1 -0.321379 scale
newpath
0 0 moveto
(A) true charpath
2.4 0.8 0.8 setrgbcolor
fill
1 -3.11159 scale
0 3.22818 translate
0 -6.54383 translate
1 -0.478357 scale
newpath
0 0 moveto
(C) true charpath
0.8 0.8 2.4 setrgbcolor
fill
1 -2.09049 scale
0 6.54383 translate
7.65 0 translate
0 0.1 translate
1 0.526067 scale
newpath
0 0 moveto
(G) true charpath
1 0.7 0 setrgbcolor
fill
1 1.9009 scale
0 -0.1 translate
0 5.02625 translate
1 1.0716 scale
newpath
0 0 moveto
(A) true charpath
8 0 0 setrgbcolor
fill
1 0.933187 scale
0 -5.02625 translate
0 -0.1 translate
1 -0.198874 scale
newpath
0 0 moveto
(C) true charpath
0.8 0.8 2.4 setrgbcolor
fill
1 -5.02832 scale
0 0.1 translate
0 -2.45171 translate
1 -0.306034 scale
newpath
0 0 moveto
(T) true charpath
0.8 0.9 0.8 setrgbcolor
fill
1 -3.26761 scale
0 2.45171 translate
7.65 0 translate
0 -0.1 translate
1 -0.238966 scale
newpath
0 0 moveto
(C) true charpath
0.8 0.8 2.4 setrgbcolor
fill
1 -4.1847 scale
0 0.1 translate
0 -2.76717 translate
1 -0.285197 scale
newpath
0 0 moveto
(A) true charpath
2.4 0.8 0.8 setrgbcolor
fill
1 -3.50635 scale
0 2.76717 translate
0 0.1 translate
1 2.03754 scale
newpath
0 0 moveto
(T) true charpath
0 0.5 0 setrgbcolor
fill
1 0.490789 scale
0 -0.1 translate
0 -5.79812 translate
1 -0.572814 scale
newpath
0 0 moveto
(G) true charpath
1 0.94 0.8 setrgbcolor
fill
1 -1.74577 scale
0 5.79812 translate
7.65 0 translate
0 0.1 translate
1 2.33056 scale
newpath
0 0 moveto
(A) true charpath
8 0 0 setrgbcolor
fill
1 0.429082 scale
0 -0.1 translate
0 -0.1 translate
1 -0.657491 scale
newpath
0 0 moveto
(C) true charpath
0.8 0.8 2.4 setrgbcolor
fill
1 -1.52093 scale
0 0.1 translate
0 -6.06037 translate
1 -0.700228 scale
newpath
0 0 moveto
(T) true charpath
0.8 0.9 0.8 setrgbcolor
fill
1 -1.42811 scale
0 6.06037 translate
0 -12.357 translate
1 -0.772837 scale
newpath
0 0 moveto
(G) true charpath
1 0.94 0.8 setrgbcolor
fill
1 -1.29393 scale
0 12.357 translate
7.65 0 translate
0 0.1 translate
1 0.314567 scale
newpath
0 0 moveto
(A) true charpath
8 0 0 setrgbcolor
fill
1 3.17897 scale
0 -0.1 translate
7.65 0 translate
0 0.1 translate
1 0.176307 scale
newpath
0 0 moveto
(A) true charpath
8 0 0 setrgbcolor
fill
1 5.67193 scale
0 -0.1 translate
0 2.27414 translate
1 0.71723 scale
newpath
0 0 moveto
(T) true charpath
0 0.5 0 setrgbcolor
fill
1 1.39425 scale
0 -2.27414 translate
0 -0.1 translate
1 -0.175122 scale
newpath
0 0 moveto
(C) true charpath
0.8 0.8 2.4 setrgbcolor
fill
1 -5.71032 scale
0 0.1 translate
7.65 0 translate
0 -0.1 translate
1 -0.0161075 scale
newpath
0 0 moveto
(A) true charpath
2.4 0.8 0.8 setrgbcolor
fill
1 -62.0829 scale
0 0.1 translate
0 0.1 translate
1 1.25161 scale
newpath
0 0 moveto
(T) true charpath
0 0.5 0 setrgbcolor
fill
1 0.798968 scale
0 -0.1 translate
0 -1.0136 translate
1 -0.159706 scale
newpath
0 0 moveto
(C) true charpath
0.8 0.8 2.4 setrgbcolor
fill
1 -6.26151 scale
0 1.0136 translate
7.65 0 translate
0 0.1 translate
1 0.622731 scale
newpath
0 0 moveto
(A) true charpath
8 0 0 setrgbcolor
fill
1 1.60583 scale
0 -0.1 translate
0 -0.1 translate
1 -0.0467129 scale
newpath
0 0 moveto
(T) true charpath
0.8 0.9 0.8 setrgbcolor
fill
1 -21.4074 scale
0 0.1 translate
7.65 0 translate
0 0.1 translate
1 0.307565 scale
newpath
0 0 moveto
(G) true charpath
1 0.7 0 setrgbcolor
fill
1 3.25135 scale
0 -0.1 translate
0 -0.1 translate
1 -0.0241571 scale
newpath
0 0 moveto
(A) true charpath
2.4 0.8 0.8 setrgbcolor
fill
1 -41.3956 scale
0 0.1 translate
0 3.30695 translate
1 0.594088 scale
newpath
0 0 moveto
(T) true charpath
0 0.5 0 setrgbcolor
fill
1 1.68325 scale
0 -3.30695 translate
0 -1.07694 translate
1 -0.0689721 scale
newpath
0 0 moveto
(C) true charpath
0.8 0.8 2.4 setrgbcolor
fill
1 -14.4986 scale
0 1.07694 translate
7.65 0 translate
0 -0.1 translate
1 -0.0745178 scale
newpath
0 0 moveto
(T) true charpath
0.8 0.9 0.8 setrgbcolor
fill
1 -13.4196 scale
0 0.1 translate
0 -1.47321 translate
1 -0.187895 scale
newpath
0 0 moveto
(A) true charpath
2.4 0.8 0.8 setrgbcolor
fill
1 -5.32213 scale
0 1.47321 translate
0 0.1 translate
1 1.68524 scale
newpath
0 0 moveto
(G) true charpath
1 0.7 0 setrgbcolor
fill
1 0.593389 scale
0 -0.1 translate
0 -3.73852 translate
1 -0.252728 scale
newpath
0 0 moveto
(C) true charpath
0.8 0.8 2.4 setrgbcolor
fill
1 -3.95682 scale
0 3.73852 translate
7.65 0 translate
0 0.1 translate
1 0.429298 scale
newpath
0 0 moveto
(A) true charpath
8 0 0 setrgbcolor
fill
1 2.32938 scale
0 -0.1 translate
7.65 0 translate
0 0.1 translate
1 0.36915 scale
newpath
0 0 moveto
(T) true charpath
0 0.5 0 setrgbcolor
fill
1 2.70892 scale
0 -0.1 translate
0 3.79154 translate
1 0.405109 scale
newpath
0 0 moveto
(C) true charpath
0 0 8 setrgbcolor
fill
1 2.46847 scale
0 -3.79154 translate
0 -0.1 translate
1 -0.215457 scale
newpath
0 0 moveto
(A) true charpath
2.4 0.8 0.8 setrgbcolor
fill
1 -4.64129 scale
0 0.1 translate
7.65 0 translate
0 -0.1 translate
1 -0.0574458 scale
newpath
0 0 moveto
(G) true charpath
1 0.94 0.8 setrgbcolor
fill
1 -17.4077 scale
0 0.1 translate
0 0.1 translate
1 1.82058 scale
newpath
0 0 moveto
(A) true charpath
8 0 0 setrgbcolor
fill
1 0.549276 scale
0 -0.1 translate
0 -1.33887 translate
1 -0.310877 scale
newpath
0 0 moveto
(T) true charpath
0.8 0.9 0.8 setrgbcolor
fill
1 -3.21671 scale
0 1.33887 translate
0 -4.57189 translate
1 -0.366483 scale
newpath
0 0 moveto
(C) true charpath
0.8 0.8 2.4 setrgbcolor
fill
1 -2.72864 scale
0 4.57189 translate
7.65 0 translate
0 0.1 translate
1 0.0751307 scale
newpath
0 0 moveto
(A) true charpath
8 0 0 setrgbcolor
fill
1 13.3101 scale
0 -0.1 translate
0 1.47803 translate
1 0.168536 scale
newpath
0 0 moveto
(T) true charpath
0 0.5 0 setrgbcolor
fill
1 5.93345 scale
0 -1.47803 translate
0 -0.1 translate
1 -0.0170518 scale
newpath
0 0 moveto
(C) true charpath
0.8 0.8 2.4 setrgbcolor
fill
1 -58.645 scale
0 0.1 translate
7.65 0 translate
0 0.1 translate
1 0.092719 scale
newpath
0 0 moveto
(C) true charpath
0 0 8 setrgbcolor
fill
1 10.7853 scale
0 -0.1 translate
0 -0.1 translate
1 -0.104391 scale
newpath
0 0 moveto
(G) true charpath
1 0.94 0.8 setrgbcolor
fill
1 -9.57936 scale
0 0.1 translate
0 1.61642 translate
1 1.02938 scale
newpath
0 0 moveto
(T) true charpath
0 0.5 0 setrgbcolor
fill
1 0.971456 scale
0 -1.61642 translate
0 -1.70827 translate
1 -0.131991 scale
newpath
0 0 moveto
(A) true charpath
2.4 0.8 0.8 setrgbcolor
fill
1 -7.57629 scale
0 1.70827 translate
7.65 0 translate
0 -0.1 translate
1 -0.04541 scale
newpath
0 0 moveto
(G) true charpath
1 0.94 0.8 setrgbcolor
fill
1 -22.0216 scale
0 0.1 translate
0 -1.24417 translate
1 -0.079798 scale
newpath
0 0 moveto
(A) true charpath
2.4 0.8 0.8 setrgbcolor
fill
1 -12.5317 scale
0 1.24417 translate
0 -2.65892 translate
1 -0.127753 scale
newpath
0 0 moveto
(C) true charpath
0.8 0.8 2.4 setrgbcolor
fill
1 -7.82758 scale
0 2.65892 translate
0 0.1 translate
1 1.40293 scale
newpath
0 0 moveto
(T) true charpath
0 0.5 0 setrgbcolor
fill
1 0.712795 scale
0 -0.1 translate
7.65 0 translate
0 0.1 translate
1 0.495782 scale
newpath
0 0 moveto
(C) true charpath
0 0 8 setrgbcolor
fill
1 2.01702 scale
0 -0.1 translate
0 4.78795 translate
1 1.04666 scale
newpath
0 0 moveto
(A) true charpath
8 0 0 setrgbcolor
fill
1 0.955416 scale
0 -4.78795 translate
0 -0.1 translate
1 -0.191693 scale
newpath
0 0 moveto
(G) true charpath
1 0.94 0.8 setrgbcolor
fill
1 -5.21668 scale
0 0.1 translate
0 -2.39521 translate
1 -0.264596 scale
newpath
0 0 moveto
(T) true charpath
0.8 0.9 0.8 setrgbcolor
fill
1 -3.77934 scale
0 2.39521 translate
7.65 0 translate
0 0.1 translate
1 0.404862 scale
newpath
0 0 moveto
(T) true charpath
0 0.5 0 setrgbcolor
fill
1 2.46998 scale
0 -0.1 translate
0 4.07254 translate
1 1.39636 scale
newpath
0 0 moveto
(C) true charpath
0 0 8 setrgbcolor
fill
1 0.716147 scale
0 -4.07254 translate
0 -0.1 translate
1 -0.395119 scale
newpath
0 0 moveto
(A) true charpath
2.4 0.8 0.8 setrgbcolor
fill
1 -2.53088 scale
0 0.1 translate
0 -3.99588 translate
1 -0.428602 scale
newpath
0 0 moveto
(G) true charpath
1 0.94 0.8 setrgbcolor
fill
1 -2.33317 scale
0 3.99588 translate
7.65 0 translate
0 0.1 translate
1 2.28944 scale
newpath
0 0 moveto
(G) true charpath
1 0.7 0 setrgbcolor
fill
1 0.436788 scale
0 -0.1 translate
0 -0.1 translate
1 -0.562444 scale
newpath
0 0 moveto
(A) true charpath
2.4 0.8 0.8 setrgbcolor
fill
1 -1.77795 scale
0 0.1 translate
0 -5.31249 translate
1 -0.617337 scale
newpath
0 0 moveto
(T) true charpath
0.8 0.9 0.8 setrgbcolor
fill
1 -1.61986 scale
0 5.31249 translate
0 -10.9569 translate
1 -0.687235 scale
newpath
0 0 moveto
(C) true charpath
0.8 0.8 2.4 setrgbcolor
fill
1 -1.45511 scale
0 10.9569 translate
7.65 0 translate
0 -0.1 translate
1 -0.0287365 scale
newpath
0 0 moveto
(C) true charpath
0.8 0.8 2.4 setrgbcolor
fill
1 -34.7989 scale
0 0.1 translate
0 -1.11297 translate
1 -0.0873935 scale
newpath
0 0 moveto
(T) true charpath
0.8 0.9 0.8 setrgbcolor
fill
1 -11.4425 scale
0 1.11297 translate
0 0.1 translate
1 1.04665 scale
newpath
0 0 moveto
(A) true charpath
8 0 0 setrgbcolor
fill
1 0.955431 scale
0 -0.1 translate
7.65 0 translate
0 -0.1 translate
1 -0.0367194 scale
newpath
0 0 moveto
(C) true charpath
0.8 0.8 2.4 setrgbcolor
fill
1 -27.2336 scale
0 0.1 translate
0 0.1 translate
1 1.29543 scale
newpath
0 0 moveto
(T) true charpath
0 0.5 0 setrgbcolor
fill
1 0.771945 scale
0 -0.1 translate
0 -1.17579 translate
1 -0.198233 scale
newpath
0 0 moveto
(G) true charpath
1 0.94 0.8 setrgbcolor
fill
1 -5.04457 scale
0 1.17579 translate
7.65 0 translate
0 0.1 translate
1 1.54844 scale
newpath
0 0 moveto
(T) true charpath
0 0.5 0 setrgbcolor
fill
1 0.645811 scale
0 -0.1 translate
0 -0.1 translate
1 -0.213432 scale
newpath
0 0 moveto
(G) true charpath
1 0.94 0.8 setrgbcolor
fill
1 -4.68534 scale
0 0.1 translate
0 -2.56626 translate
1 -0.254224 scale
newpath
0 0 moveto
(C) true charpath
0.8 0.8 2.4 setrgbcolor
fill
1 -3.93354 scale
0 2.56626 translate
7.65 0 translate
0 0.1 translate
1 0.0495821 scale
newpath
0 0 moveto
(G) true charpath
1 0.7 0 setrgbcolor
fill
1 20.1686 scale
0 -0.1 translate
0 -0.1 translate
1 -0.0284189 scale
newpath
0 0 moveto
(T) true charpath
0.8 0.9 0.8 setrgbcolor
fill
1 -35.1878 scale
0 0.1 translate
0 1.277 translate
1 0.821649 scale
newpath
0 0 moveto
(A) true charpath
8 0 0 setrgbcolor
fill
1 1.21706 scale
0 -1.277 translate
0 -1.11047 translate
1 -0.0800875 scale
newpath
0 0 moveto
(C) true charpath
0.8 0.8 2.4 setrgbcolor
fill
1 -12.4863 scale
0 1.11047 translate
7.65 0 translate
0 -0.1 translate
1 -0.0473026 scale
newpath
0 0 moveto
(A) true charpath
2.4 0.8 0.8 setrgbcolor
fill
1 -21.1405 scale
0 0.1 translate
0 0.1 translate
1 1.05266 scale
newpath
0 0 moveto
(G) true charpath
1 0.7 0 setrgbcolor
fill
1 0.949971 scale
0 -0.1 translate
0 -1.25906 translate
1 -0.111987 scale
newpath
0 0 moveto
(C) true charpath
0.8 0.8 2.4 setrgbcolor
fill
1 -8.92958 scale
0 1.25906 translate
7.65 0 translate
0 0.1 translate
1 0.84253 scale
newpath
0 0 moveto
(G) true charpath
1 0.7 0 setrgbcolor
fill
1 1.1869 scale
0 -0.1 translate
0 -0.1 translate
1 -0.145629 scale
newpath
0 0 moveto
(A) true charpath
2.4 0.8 0.8 setrgbcolor
fill
1 -6.86677 scale
0 0.1 translate
7.65 0 translate
7.65 0 translate
-374.85 -23.1593 translate
newpath
-3.825 -1.9125 moveto
382.5 0 rlineto
0 45.9 rlineto
-382.5 0 rlineto
0 -45.9 rlineto
closepath
0 0 0 setrgbcolor
stroke
-275.4 0 translate
0 18.1779 translate
/Helvetica findfont
5.61816 scalefont
setfont
newpath
0 0 moveto
(Motif Name:) true charpath
0 0 0 setrgbcolor
fill
70.227 0 translate
/Helvetica-Bold findfont
5.61816 scalefont
setfont
newpath
0 0 moveto
(CM002886.2_187992-189519(-)_1|1|1x0) true charpath
0 0 0 setrgbcolor
fill
-70.227 0 translate
0 -68.25 translate
0 29.125 translate
/Helvetica findfont
8.262 scalefont
setfont
newpath
0 0 moveto
(Gene:) true charpath
0 0 0 setrgbcolor
fill
42.1362 0 translate
/Helvetica-Bold findfont
8.262 scalefont
setfont
newpath
0 0 moveto
(CM002886.2_195425-196328(-)_1) true charpath
0 0 0 setrgbcolor
fill
-42.1362 0 translate
-30.6 -29.125 translate
306 0 translate
2.10375 0 translate
/Helvetica findfont
5.508 scalefont
setfont
newpath
0 0 moveto
(1) true charpath
0 0 0 setrgbcolor
fill
7.65 0 translate
newpath
0 0 moveto
(2) true charpath
0 0 0 setrgbcolor
fill
7.65 0 translate
newpath
0 0 moveto
(3) true charpath
0 0 0 setrgbcolor
fill
7.65 0 translate
newpath
0 0 moveto
(4) true charpath
0 0 0 setrgbcolor
fill
7.65 0 translate
newpath
0 0 moveto
(5) true charpath
0 0 0 setrgbcolor
fill
7.65 0 translate
newpath
0 0 moveto
(6) true charpath
0 0 0 setrgbcolor
fill
7.65 0 translate
newpath
0 0 moveto
(7) true charpath
0 0 0 setrgbcolor
fill
7.65 0 translate
newpath
0 0 moveto
(8) true charpath
0 0 0 setrgbcolor
fill
7.65 0 translate
newpath
0 0 moveto
(9) true charpath
0 0 0 setrgbcolor
fill
7.65 0 translate
newpath
0 0 moveto
(0) true charpath
0 0 0 setrgbcolor
fill
7.65 0 translate
newpath
0 0 moveto
(1) true charpath
0 0 0 setrgbcolor
fill
7.65 0 translate
newpath
0 0 moveto
(2) true charpath
0 0 0 setrgbcolor
fill
7.65 0 translate
newpath
0 0 moveto
(3) true charpath
0 0 0 setrgbcolor
fill
7.65 0 translate
newpath
0 0 moveto
(4) true charpath
0 0 0 setrgbcolor
fill
7.65 0 translate
newpath
0 0 moveto
(5) true charpath
0 0 0 setrgbcolor
fill
7.65 0 translate
newpath
0 0 moveto
(6) true charpath
0 0 0 setrgbcolor
fill
7.65 0 translate
newpath
0 0 moveto
(7) true charpath
0 0 0 setrgbcolor
fill
7.65 0 translate
newpath
0 0 moveto
(8) true charpath
0 0 0 setrgbcolor
fill
7.65 0 translate
newpath
0 0 moveto
(9) true charpath
0 0 0 setrgbcolor
fill
7.65 0 translate
newpath
0 0 moveto
(0) true charpath
0 0 0 setrgbcolor
fill
7.65 0 translate
newpath
0 0 moveto
(1) true charpath
0 0 0 setrgbcolor
fill
7.65 0 translate
newpath
0 0 moveto
(2) true charpath
0 0 0 setrgbcolor
fill
7.65 0 translate
newpath
0 0 moveto
(3) true charpath
0 0 0 setrgbcolor
fill
7.65 0 translate
newpath
0 0 moveto
(4) true charpath
0 0 0 setrgbcolor
fill
7.65 0 translate
newpath
0 0 moveto
(5) true charpath
0 0 0 setrgbcolor
fill
7.65 0 translate
newpath
0 0 moveto
(6) true charpath
0 0 0 setrgbcolor
fill
7.65 0 translate
newpath
0 0 moveto
(7) true charpath
0 0 0 setrgbcolor
fill
7.65 0 translate
newpath
0 0 moveto
(8) true charpath
0 0 0 setrgbcolor
fill
7.65 0 translate
-216.304 0 translate
0 3.93429 translate
0 19.225 translate
/Helvetica findfont
5.508 scalefont
setfont
221.85 -1.57371 translate
newpath
0 0 moveto
(0) true charpath
0 0 0 setrgbcolor
fill
0 19.125 translate
newpath
0 0 moveto
(+0.56) true charpath
0 0 0 setrgbcolor
fill
0 -38.25 translate
newpath
0 0 moveto
(-2.81) true charpath
0 0 0 setrgbcolor
fill
-221.85 19.125 translate
0 1.57371 translate
/Helvetica-Bold findfont
11.016 scalefont
setfont
0 0.1 translate
1 2.15408 scale
newpath
0 0 moveto
(G) true charpath
1 0.7 0 setrgbcolor
fill
1 0.464235 scale
0 -0.1 translate
0 -0.1 translate
1 -0.352291 scale
newpath
0 0 moveto
(A) true charpath
2.4 0.8 0.8 setrgbcolor
fill
1 -2.83856 scale
0 0.1 translate
0 -3.65889 translate
1 -0.505526 scale
newpath
0 0 moveto
(C) true charpath
0.8 0.8 2.4 setrgbcolor
fill
1 -1.97814 scale
0 3.65889 translate
0 -8.42351 translate
1 -0.540786 scale
newpath
0 0 moveto
(T) true charpath
0.8 0.9 0.8 setrgbcolor
fill
1 -1.84916 scale
0 8.42351 translate
7.65 0 translate
0 -0.1 translate
1 -0.217715 scale
newpath
0 0 moveto
(A) true charpath
2.4 0.8 0.8 setrgbcolor
fill
1 -4.59316 scale
0 0.1 translate
0 0.1 translate
1 2.05697 scale
newpath
0 0 moveto
(G) true charpath
1 0.7 0 setrgbcolor
fill
1 0.486152 scale
0 -0.1 translate
0 -2.59996 translate
1 -0.429965 scale
newpath
0 0 moveto
(T) true charpath
0.8 0.9 0.8 setrgbcolor
fill
1 -2.32577 scale
0 2.59996 translate
0 -6.77003 translate
1 -0.554118 scale
newpath
0 0 moveto
(C) true charpath
0.8 0.8 2.4 setrgbcolor
fill
1 -1.80467 scale
0 6.77003 translate
7.65 0 translate
0 0.1 translate
1 2.27585 scale
newpath
0 0 moveto
(A) true charpath
8 0 0 setrgbcolor
fill
1 0.439397 scale
0 -0.1 translate
0 -0.1 translate
1 -0.502899 scale
newpath
0 0 moveto
(T) true charpath
0.8 0.9 0.8 setrgbcolor
fill
1 -1.98847 scale
0 0.1 translate
0 -4.84395 translate
1 -0.647566 scale
newpath
0 0 moveto
(G) true charpath
1 0.94 0.8 setrgbcolor
fill
1 -1.54425 scale
0 4.84395 translate
0 -10.7262 translate
1 -0.693754 scale
newpath
0 0 moveto
(C) true charpath
0.8 0.8 2.4 setrgbcolor
fill
1 -1.44143 scale
0 10.7262 translate
7.65 0 translate
0 -0.1 translate
1 -0.0880247 scale
newpath
0 0 moveto
(T) true charpath
0.8 0.9 0.8 setrgbcolor
fill
1 -11.3604 scale
0 0.1 translate
0 -1.57949 translate
1 -0.103173 scale
newpath
0 0 moveto
(C) true charpath
0.8 0.8 2.4 setrgbcolor
fill
1 -9.69249 scale
0 1.57949 translate
0 0.1 translate
1 1.09184 scale
newpath
0 0 moveto
(G) true charpath
1 0.7 0 setrgbcolor
fill
1 0.915888 scale
0 -0.1 translate
7.65 0 translate
0 0.1 translate
1 2.33056 scale
newpath
0 0 moveto
(A) true charpath
8 0 0 setrgbcolor
fill
1 0.429082 scale
0 -0.1 translate
0 -0.1 translate
1 -0.642126 scale
newpath
0 0 moveto
(C) true charpath
0.8 0.8 2.4 setrgbcolor
fill
1 -1.55733 scale
0 0.1 translate
0 -5.93947 translate
1 -0.71606 scale
newpath
0 0 moveto
(T) true charpath
0.8 0.9 0.8 setrgbcolor
fill
1 -1.39653 scale
0 5.93947 translate
0 -12.3607 translate
1 -0.761286 scale
newpath
0 0 moveto
(G) true charpath
1 0.94 0.8 setrgbcolor
fill
1 -1.31357 scale
0 12.3607 translate
7.65 0 translate
0 0.1 translate
1 2.23785 scale
newpath
0 0 moveto
(C) true charpath
0 0 8 setrgbcolor
fill
1 0.446858 scale
0 -0.1 translate
0 -0.1 translate
1 -0.46226 scale
newpath
0 0 moveto
(T) true charpath
0.8 0.9 0.8 setrgbcolor
fill
1 -2.16328 scale
0 0.1 translate
0 -4.52419 translate
1 -0.551399 scale
newpath
0 0 moveto
(A) true charpath
2.4 0.8 0.8 setrgbcolor
fill
1 -1.81357 scale
0 4.52419 translate
0 -9.64977 translate
1 -0.669033 scale
newpath
0 0 moveto
(G) true charpath
1 0.94 0.8 setrgbcolor
fill
1 -1.4947 scale
0 9.64977 translate
7.65 0 translate
0 0.1 translate
1 0.189675 scale
newpath
0 0 moveto
(A) true charpath
8 0 0 setrgbcolor
fill
1 5.27217 scale
0 -0.1 translate
0 2.37933 translate
1 0.312038 scale
newpath
0 0 moveto
(G) true charpath
1 0.7 0 setrgbcolor
fill
1 3.20474 scale
0 -2.37933 translate
0 5.62148 translate
1 0.443798 scale
newpath
0 0 moveto
(T) true charpath
0 0.5 0 setrgbcolor
fill
1 2.25327 scale
0 -5.62148 translate
0 -0.1 translate
1 -0.416691 scale
newpath
0 0 moveto
(C) true charpath
0.8 0.8 2.4 setrgbcolor
fill
1 -2.39986 scale
0 0.1 translate
7.65 0 translate
0 -0.1 translate
1 -0.102452 scale
newpath
0 0 moveto
(G) true charpath
1 0.94 0.8 setrgbcolor
fill
1 -9.76071 scale
0 0.1 translate
0 0.1 translate
1 1.32099 scale
newpath
0 0 moveto
(T) true charpath
0 0.5 0 setrgbcolor
fill
1 0.757008 scale
0 -0.1 translate
0 -1.693 translate
1 -0.190837 scale
newpath
0 0 moveto
(A) true charpath
2.4 0.8 0.8 setrgbcolor
fill
1 -5.24007 scale
0 1.693 translate
7.65 0 translate
0 0.1 translate
1 2.28147 scale
newpath
0 0 moveto
(G) true charpath
1 0.7 0 setrgbcolor
fill
1 0.438315 scale
0 -0.1 translate
0 -0.1 translate
1 -0.557722 scale
newpath
0 0 moveto
(C) true charpath
0.8 0.8 2.4 setrgbcolor
fill
1 -1.79301 scale
0 0.1 translate
0 -5.27533 translate
1 -0.619842 scale
newpath
0 0 moveto
(T) true charpath
0.8 0.9 0.8 setrgbcolor
fill
1 -1.61331 scale
0 5.27533 translate
0 -10.9395 translate
1 -0.675 scale
newpath
0 0 moveto
(A) true charpath
2.4 0.8 0.8 setrgbcolor
fill
1 -1.48148 scale
0 10.9395 translate
7.65 0 translate
7.65 0 translate
0 0.1 translate
1 0.456751 scale
newpath
0 0 moveto
(G) true charpath
1 0.7 0 setrgbcolor
fill
1 2.18937 scale
0 -0.1 translate
7.65 0 translate
0 0.1 translate
1 0.729294 scale
newpath
0 0 moveto
(T) true charpath
0 0.5 0 setrgbcolor
fill
1 1.37119 scale
0 -0.1 translate
0 -0.1 translate
1 -0.139965 scale
newpath
0 0 moveto
(A) true charpath
2.4 0.8 0.8 setrgbcolor
fill
1 -7.14462 scale
0 0.1 translate
7.65 0 translate
0 0.1 translate
1 2.29356 scale
newpath
0 0 moveto
(G) true charpath
1 0.7 0 setrgbcolor
fill
1 0.436003 scale
0 -0.1 translate
0 -0.1 translate
1 -0.586682 scale
newpath
0 0 moveto
(A) true charpath
2.4 0.8 0.8 setrgbcolor
fill
1 -1.7045 scale
0 0.1 translate
0 -5.5032 translate
1 -0.598242 scale
newpath
0 0 moveto
(T) true charpath
0.8 0.9 0.8 setrgbcolor
fill
1 -1.67157 scale
0 5.5032 translate
0 -10.9974 translate
1 -0.735253 scale
newpath
0 0 moveto
(C) true charpath
0.8 0.8 2.4 setrgbcolor
fill
1 -1.36008 scale
0 10.9974 translate
7.65 0 translate
0 0.1 translate
1 2.3102 scale
newpath
0 0 moveto
(G) true charpath
1 0.7 0 setrgbcolor
fill
1 0.432863 scale
0 -0.1 translate
0 -0.1 translate
1 -0.45876 scale
newpath
0 0 moveto
(A) true charpath
2.4 0.8 0.8 setrgbcolor
fill
1 -2.17979 scale
0 0.1 translate
0 -4.49664 translate
1 -0.788018 scale
newpath
0 0 moveto
(T) true charpath
0.8 0.9 0.8 setrgbcolor
fill
1 -1.26901 scale
0 4.49664 translate
0 -11.4841 translate
1 -0.883777 scale
newpath
0 0 moveto
(C) true charpath
0.8 0.8 2.4 setrgbcolor
fill
1 -1.13151 scale
0 11.4841 translate
7.65 0 translate
0 0.1 translate
1 1.71519 scale
newpath
0 0 moveto
(T) true charpath
0 0.5 0 setrgbcolor
fill
1 0.583024 scale
0 -0.1 translate
0 -0.1 translate
1 -0.289597 scale
newpath
0 0 moveto
(C) true charpath
0.8 0.8 2.4 setrgbcolor
fill
1 -3.45308 scale
0 0.1 translate
0 -3.16557 translate
1 -0.485717 scale
newpath
0 0 moveto
(G) true charpath
1 0.94 0.8 setrgbcolor
fill
1 -2.05881 scale
0 3.16557 translate
7.65 0 translate
0 -0.1 translate
1 -0.014387 scale
newpath
0 0 moveto
(G) true charpath
1 0.94 0.8 setrgbcolor
fill
1 -69.5074 scale
0 0.1 translate
0 -1.00006 translate
1 -0.0289335 scale
newpath
0 0 moveto
(C) true charpath
0.8 0.8 2.4 setrgbcolor
fill
1 -34.562 scale
0 1.00006 translate
0 0.1 translate
1 1.3222 scale
newpath
0 0 moveto
(A) true charpath
8 0 0 setrgbcolor
fill
1 0.756316 scale
0 -0.1 translate
0 -2.01458 translate
1 -0.223991 scale
newpath
0 0 moveto
(T) true charpath
0.8 0.9 0.8 setrgbcolor
fill
1 -4.46446 scale
0 2.01458 translate
7.65 0 translate
0 0.1 translate
1 0.0499349 scale
newpath
0 0 moveto
(C) true charpath
0 0 8 setrgbcolor
fill
1 20.0261 scale
0 -0.1 translate
0 1.27977 translate
1 1.26276 scale
newpath
0 0 moveto
(T) true charpath
0 0.5 0 setrgbcolor
fill
1 0.791916 scale
0 -1.27977 translate
0 -0.1 translate
1 -0.177111 scale
newpath
0 0 moveto
(A) true charpath
2.4 0.8 0.8 setrgbcolor
fill
1 -5.64617 scale
0 0.1 translate
0 -2.28047 translate
1 -0.269462 scale
newpath
0 0 moveto
(G) true charpath
1 0.94 0.8 setrgbcolor
fill
1 -3.7111 scale
0 2.28047 translate
7.65 0 translate
0 0.1 translate
1 2.20939 scale
newpath
0 0 moveto
(T) true charpath
0 0.5 0 setrgbcolor
fill
1 0.452613 scale
0 -0.1 translate
0 -0.1 translate
1 -0.467441 scale
newpath
0 0 moveto
(A) true charpath
2.4 0.8 0.8 setrgbcolor
fill
1 -2.13931 scale
0 0.1 translate
0 -4.56495 translate
1 -0.519361 scale
newpath
0 0 moveto
(G) true charpath
1 0.94 0.8 setrgbcolor
fill
1 -1.92544 scale
0 4.56495 translate
0 -9.43844 translate
1 -0.568465 scale
newpath
0 0 moveto
(C) true charpath
0.8 0.8 2.4 setrgbcolor
fill
1 -1.75912 scale
0 9.43844 translate
7.65 0 translate
0 0.1 translate
1 0.362234 scale
newpath
0 0 moveto
(A) true charpath
8 0 0 setrgbcolor
fill
1 2.76065 scale
0 -0.1 translate
7.65 0 translate
0 -0.1 translate
1 -0.14526 scale
newpath
0 0 moveto
(G) true charpath
1 0.94 0.8 setrgbcolor
fill
1 -6.88421 scale
0 0.1 translate
0 0.1 translate
1 1.82719 scale
newpath
0 0 moveto
(A) true charpath
8 0 0 setrgbcolor
fill
1 0.547289 scale
0 -0.1 translate
0 -2.02985 translate
1 -0.296885 scale
newpath
0 0 moveto
(C) true charpath
0.8 0.8 2.4 setrgbcolor
fill
1 -3.3683 scale
0 2.02985 translate
0 -5.15277 translate
1 -0.301412 scale
newpath
0 0 moveto
(T) true charpath
0.8 0.9 0.8 setrgbcolor
fill
1 -3.31772 scale
0 5.15277 translate
7.65 0 translate
0 -0.1 translate
1 -0.146849 scale
newpath
0 0 moveto
(C) true charpath
0.8 0.8 2.4 setrgbcolor
fill
1 -6.8097 scale
0 0.1 translate
0 0.1 translate
1 1.52452 scale
newpath
0 0 moveto
(T) true charpath
0 0.5 0 setrgbcolor
fill
1 0.655946 scale
0 -0.1 translate
0 -2.04235 translate
1 -0.338856 scale
newpath
0 0 moveto
(A) true charpath
2.4 0.8 0.8 setrgbcolor
fill
1 -2.95111 scale
0 2.04235 translate
7.65 0 translate
0 0.1 translate
1 0.0866473 scale
newpath
0 0 moveto
(C) true charpath
0 0 8 setrgbcolor
fill
1 11.541 scale
0 -0.1 translate
0 -0.1 translate
1 -0.0044583 scale
newpath
0 0 moveto
(G) true charpath
1 0.94 0.8 setrgbcolor
fill
1 -224.301 scale
0 0.1 translate
0 1.56865 translate
1 0.737183 scale
newpath
0 0 moveto
(A) true charpath
8 0 0 setrgbcolor
fill
1 1.35652 scale
0 -1.56865 translate
0 -0.921938 translate
1 -0.106229 scale
newpath
0 0 moveto
(T) true charpath
0.8 0.9 0.8 setrgbcolor
fill
1 -9.4136 scale
0 0.921938 translate
7.65 0 translate
0 -0.1 translate
1 -0.270171 scale
newpath
0 0 moveto
(G) true charpath
1 0.94 0.8 setrgbcolor
fill
1 -3.70136 scale
0 0.1 translate
0 0.1 translate
1 2.05503 scale
newpath
0 0 moveto
(A) true charpath
8 0 0 setrgbcolor
fill
1 0.486612 scale
0 -0.1 translate
0 -3.01272 translate
1 -0.420919 scale
newpath
0 0 moveto
(C) true charpath
0.8 0.8 2.4 setrgbcolor
fill
1 -2.37575 scale
0 3.01272 translate
0 -7.11161 translate
1 -0.454342 scale
newpath
0 0 moveto
(T) true charpath
0.8 0.9 0.8 setrgbcolor
fill
1 -2.20099 scale
0 7.11161 translate
7.65 0 translate
0 -0.1 translate
1 -0.218454 scale
newpath
0 0 moveto
(G) true charpath
1 0.94 0.8 setrgbcolor
fill
1 -4.57762 scale
0 0.1 translate
0 -2.60578 translate
1 -0.255327 scale
newpath
0 0 moveto
(C) true charpath
0.8 0.8 2.4 setrgbcolor
fill
1 -3.91654 scale
0 2.60578 translate
0 0.1 translate
1 1.86924 scale
newpath
0 0 moveto
(T) true charpath
0 0.5 0 setrgbcolor
fill
1 0.534977 scale
0 -0.1 translate
0 -5.4017 translate
1 -0.314375 scale
newpath
0 0 moveto
(A) true charpath
2.4 0.8 0.8 setrgbcolor
fill
1 -3.18091 scale
0 5.4017 translate
7.65 0 translate
0 0.1 translate
1 0.0667426 scale
newpath
0 0 moveto
(A) true charpath
8 0 0 setrgbcolor
fill
1 14.9829 scale
0 -0.1 translate
0 -0.1 translate
1 -0.0878589 scale
newpath
0 0 moveto
(G) true charpath
1 0.94 0.8 setrgbcolor
fill
1 -11.3819 scale
0 0.1 translate
0 -1.57818 translate
1 -0.0910372 scale
newpath
0 0 moveto
(T) true charpath
0.8 0.9 0.8 setrgbcolor
fill
1 -10.9845 scale
0 1.57818 translate
0 1.41203 translate
1 0.897014 scale
newpath
0 0 moveto
(C) true charpath
0 0 8 setrgbcolor
fill
1 1.11481 scale
0 -1.41203 translate
7.65 0 translate
0 -0.1 translate
1 -0.232733 scale
newpath
0 0 moveto
(A) true charpath
2.4 0.8 0.8 setrgbcolor
fill
1 -4.29676 scale
0 0.1 translate
0 0.1 translate
1 2.12452 scale
newpath
0 0 moveto
(G) true charpath
1 0.7 0 setrgbcolor
fill
1 0.470694 scale
0 -0.1 translate
0 -2.71814 translate
1 -0.558675 scale
newpath
0 0 moveto
(T) true charpath
0.8 0.9 0.8 setrgbcolor
fill
1 -1.78995 scale
0 2.71814 translate
0 -7.90097 translate
1 -0.619462 scale
newpath
0 0 moveto
(C) true charpath
0.8 0.8 2.4 setrgbcolor
fill
1 -1.6143 scale
0 7.90097 translate
7.65 0 translate
0 0.1 translate
1 2.21665 scale
newpath
0 0 moveto
(A) true charpath
8 0 0 setrgbcolor
fill
1 0.451131 scale
0 -0.1 translate
0 -0.1 translate
1 -0.481294 scale
newpath
0 0 moveto
(G) true charpath
1 0.94 0.8 setrgbcolor
fill
1 -2.07773 scale
0 0.1 translate
0 -4.67395 translate
1 -0.487688 scale
newpath
0 0 moveto
(T) true charpath
0.8 0.9 0.8 setrgbcolor
fill
1 -2.05049 scale
0 4.67395 translate
0 -9.29822 translate
1 -0.621416 scale
newpath
0 0 moveto
(C) true charpath
0.8 0.8 2.4 setrgbcolor
fill
1 -1.60923 scale
0 9.29822 translate
7.65 0 translate
7.65 0 translate
-214.2 -23.1593 translate
newpath
-3.825 -1.9125 moveto
221.85 0 rlineto
0 45.9 rlineto
-221.85 0 rlineto
0 -45.9 rlineto
closepath
0 0 0 setrgbcolor
stroke
-275.4 0 translate
0 18.1779 translate
/Helvetica findfont
5.61816 scalefont
setfont
newpath
0 0 moveto
(Motif Name:) true charpath
0 0 0 setrgbcolor
fill
70.227 0 translate
/Helvetica-Bold findfont
5.61816 scalefont
setfont
newpath
0 0 moveto
(CM002886.2_195425-196328(-)_1|1|1x0) true charpath
0 0 0 setrgbcolor
fill
-70.227 0 translate
0 -68.25 translate
0 29.125 translate
/Helvetica findfont
8.262 scalefont
setfont
newpath
0 0 moveto
(Gene:) true charpath
0 0 0 setrgbcolor
fill
42.1362 0 translate
/Helvetica-Bold findfont
8.262 scalefont
setfont
newpath
0 0 moveto
(CM002886.2_200903-202274(-)_1) true charpath
0 0 0 setrgbcolor
fill
-42.1362 0 translate
-30.6 -29.125 translate
306 0 translate
2.10375 0 translate
/Helvetica findfont
5.508 scalefont
setfont
newpath
0 0 moveto
(1) true charpath
0 0 0 setrgbcolor
fill
7.65 0 translate
newpath
0 0 moveto
(2) true charpath
0 0 0 setrgbcolor
fill
7.65 0 translate
newpath
0 0 moveto
(3) true charpath
0 0 0 setrgbcolor
fill
7.65 0 translate
newpath
0 0 moveto
(4) true charpath
0 0 0 setrgbcolor
fill
7.65 0 translate
newpath
0 0 moveto
(5) true charpath
0 0 0 setrgbcolor
fill
7.65 0 translate
newpath
0 0 moveto
(6) true charpath
0 0 0 setrgbcolor
fill
7.65 0 translate
newpath
0 0 moveto
(7) true charpath
0 0 0 setrgbcolor
fill
7.65 0 translate
newpath
0 0 moveto
(8) true charpath
0 0 0 setrgbcolor
fill
7.65 0 translate
newpath
0 0 moveto
(9) true charpath
0 0 0 setrgbcolor
fill
7.65 0 translate
newpath
0 0 moveto
(0) true charpath
0 0 0 setrgbcolor
fill
7.65 0 translate
newpath
0 0 moveto
(1) true charpath
0 0 0 setrgbcolor
fill
7.65 0 translate
newpath
0 0 moveto
(2) true charpath
0 0 0 setrgbcolor
fill
7.65 0 translate
newpath
0 0 moveto
(3) true charpath
0 0 0 setrgbcolor
fill
7.65 0 translate
newpath
0 0 moveto
(4) true charpath
0 0 0 setrgbcolor
fill
7.65 0 translate
newpath
0 0 moveto
(5) true charpath
0 0 0 setrgbcolor
fill
7.65 0 translate
newpath
0 0 moveto
(6) true charpath
0 0 0 setrgbcolor
fill
7.65 0 translate
newpath
0 0 moveto
(7) true charpath
0 0 0 setrgbcolor
fill
7.65 0 translate
newpath
0 0 moveto
(8) true charpath
0 0 0 setrgbcolor
fill
7.65 0 translate
newpath
0 0 moveto
(9) true charpath
0 0 0 setrgbcolor
fill
7.65 0 translate
newpath
0 0 moveto
(0) true charpath
0 0 0 setrgbcolor
fill
7.65 0 translate
newpath
0 0 moveto
(1) true charpath
0 0 0 setrgbcolor
fill
7.65 0 translate
newpath
0 0 moveto
(2) true charpath
0 0 0 setrgbcolor
fill
7.65 0 translate
newpath
0 0 moveto
(3) true charpath
0 0 0 setrgbcolor
fill
7.65 0 translate
newpath
0 0 moveto
(4) true charpath
0 0 0 setrgbcolor
fill
7.65 0 translate
newpath
0 0 moveto
(5) true charpath
0 0 0 setrgbcolor
fill
7.65 0 translate
newpath
0 0 moveto
(6) true charpath
0 0 0 setrgbcolor
fill
7.65 0 translate
newpath
0 0 moveto
(7) true charpath
0 0 0 setrgbcolor
fill
7.65 0 translate
newpath
0 0 moveto
(8) true charpath
0 0 0 setrgbcolor
fill
7.65 0 translate
newpath
0 0 moveto
(9) true charpath
0 0 0 setrgbcolor
fill
7.65 0 translate
newpath
0 0 moveto
(0) true charpath
0 0 0 setrgbcolor
fill
7.65 0 translate
newpath
0 0 moveto
(1) true charpath
0 0 0 setrgbcolor
fill
7.65 0 translate
-239.254 0 translate
0 3.93429 translate
0 19.225 translate
/Helvetica findfont
5.508 scalefont
setfont
244.8 -1.57371 translate
newpath
0 0 moveto
(0) true charpath
0 0 0 setrgbcolor
fill
0 19.125 translate
newpath
0 0 moveto
(+0.57) true charpath
0 0 0 setrgbcolor
fill
0 -38.25 translate
newpath
0 0 moveto
(-3.15) true charpath
0 0 0 setrgbcolor
fill
-244.8 19.125 translate
0 1.57371 translate
/Helvetica-Bold findfont
11.016 scalefont
setfont
0 -0.1 translate
1 -0.0893458 scale
newpath
0 0 moveto
(A) true charpath
2.4 0.8 0.8 setrgbcolor
fill
1 -11.1925 scale
0 0.1 translate
0 -1.58988 translate
1 -0.135929 scale
newpath
0 0 moveto
(T) true charpath
0.8 0.9 0.8 setrgbcolor
fill
1 -7.3568 scale
0 1.58988 translate
0 0.1 translate
1 1.64451 scale
newpath
0 0 moveto
(G) true charpath
1 0.7 0 setrgbcolor
fill
1 0.608085 scale
0 -0.1 translate
0 -3.4463 translate
1 -0.237959 scale
newpath
0 0 moveto
(C) true charpath
0.8 0.8 2.4 setrgbcolor
fill
1 -4.2024 scale
0 3.4463 translate
7.65 0 translate
0 0.1 translate
1 0.678947 scale
newpath
0 0 moveto
(T) true charpath
0 0.5 0 setrgbcolor
fill
1 1.47287 scale
0 -0.1 translate
0 6.2292 translate
1 0.937109 scale
newpath
0 0 moveto
(C) true charpath
0 0 8 setrgbcolor
fill
1 1.06711 scale
0 -6.2292 translate
0 -0.1 translate
1 -0.219706 scale
newpath
0 0 moveto
(G) true charpath
1 0.94 0.8 setrgbcolor
fill
1 -4.55153 scale
0 0.1 translate
0 -2.61563 translate
1 -0.265105 scale
newpath
0 0 moveto
(A) true charpath
2.4 0.8 0.8 setrgbcolor
fill
1 -3.77208 scale
0 2.61563 translate
7.65 0 translate
0 -0.1 translate
1 -0.248708 scale
newpath
0 0 moveto
(A) true charpath
2.4 0.8 0.8 setrgbcolor
fill
1 -4.02078 scale
0 0.1 translate
0 0.1 translate
1 2.01204 scale
newpath
0 0 moveto
(G) true charpath
1 0.7 0 setrgbcolor
fill
1 0.497009 scale
0 -0.1 translate
0 -2.84383 translate
1 -0.298056 scale
newpath
0 0 moveto
(T) true charpath
0.8 0.9 0.8 setrgbcolor
fill
1 -3.35508 scale
0 2.84383 translate
0 -5.97596 translate
1 -0.434145 scale
newpath
0 0 moveto
(C) true charpath
0.8 0.8 2.4 setrgbcolor
fill
1 -2.30338 scale
0 5.97596 translate
7.65 0 translate
0 0.1 translate
1 0.689795 scale
newpath
0 0 moveto
(G) true charpath
1 0.7 0 setrgbcolor
fill
1 1.44971 scale
0 -0.1 translate
0 6.31456 translate
1 0.741039 scale
newpath
0 0 moveto
(A) true charpath
8 0 0 setrgbcolor
fill
1 1.34946 scale
0 -6.31456 translate
0 -0.1 translate
1 -0.142106 scale
newpath
0 0 moveto
(T) true charpath
0.8 0.9 0.8 setrgbcolor
fill
1 -7.03702 scale
0 0.1 translate
0 -2.00502 translate
1 -0.20399 scale
newpath
0 0 moveto
(C) true charpath
0.8 0.8 2.4 setrgbcolor
fill
1 -4.90221 scale
0 2.00502 translate
7.65 0 translate
0 -0.1 translate
1 -0.110126 scale
newpath
0 0 moveto
(G) true charpath
1 0.94 0.8 setrgbcolor
fill
1 -9.0805 scale
0 0.1 translate
0 -1.75339 translate
1 -0.155394 scale
newpath
0 0 moveto
(T) true charpath
0.8 0.9 0.8 setrgbcolor
fill
1 -6.43526 scale
0 1.75339 translate
0 0.1 translate
1 1.71759 scale
newpath
0 0 moveto
(C) true charpath
0 0 8 setrgbcolor
fill
1 0.58221 scale
0 -0.1 translate
0 -3.76298 translate
1 -0.278703 scale
newpath
0 0 moveto
(A) true charpath
2.4 0.8 0.8 setrgbcolor
fill
1 -3.58805 scale
0 3.76298 translate
7.65 0 translate
0 -0.1 translate
1 -0.109194 scale
newpath
0 0 moveto
(G) true charpath
1 0.94 0.8 setrgbcolor
fill
1 -9.158 scale
0 0.1 translate
0 -1.74606 translate
1 -0.15383 scale
newpath
0 0 moveto
(A) true charpath
2.4 0.8 0.8 setrgbcolor
fill
1 -6.50069 scale
0 1.74606 translate
0 0.1 translate
1 1.73902 scale
newpath
0 0 moveto
(T) true charpath
0 0.5 0 setrgbcolor
fill
1 0.575038 scale
0 -0.1 translate
0 -3.74334 translate
1 -0.317016 scale
newpath
0 0 moveto
(C) true charpath
0.8 0.8 2.4 setrgbcolor
fill
1 -3.15442 scale
0 3.74334 translate
7.65 0 translate
0 -0.1 translate
1 -0.0136366 scale
newpath
0 0 moveto
(T) true charpath
0.8 0.9 0.8 setrgbcolor
fill
1 -73.332 scale
0 0.1 translate
0 0.1 translate
1 1.18664 scale
newpath
0 0 moveto
(A) true charpath
8 0 0 setrgbcolor
fill
1 0.842713 scale
0 -0.1 translate
0 -0.994158 translate
1 -0.135212 scale
newpath
0 0 moveto
(C) true charpath
0.8 0.8 2.4 setrgbcolor
fill
1 -7.39582 scale
0 0.994158 translate
7.65 0 translate
0 -0.1 translate
1 -0.165372 scale
newpath
0 0 moveto
(A) true charpath
2.4 0.8 0.8 setrgbcolor
fill
1 -6.04696 scale
0 0.1 translate
0 0.1 translate
1 1.49686 scale
newpath
0 0 moveto
(T) true charpath
0 0.5 0 setrgbcolor
fill
1 0.668066 scale
0 -0.1 translate
0 -2.1881 translate
1 -0.268047 scale
newpath
0 0 moveto
(G) true charpath
1 0.94 0.8 setrgbcolor
fill
1 -3.73069 scale
0 2.1881 translate
7.65 0 translate
0 0.1 translate
1 2.12748 scale
newpath
0 0 moveto
(G) true charpath
1 0.7 0 setrgbcolor
fill
1 0.47004 scale
0 -0.1 translate
0 -0.1 translate
1 -0.305817 scale
newpath
0 0 moveto
(A) true charpath
2.4 0.8 0.8 setrgbcolor
fill
1 -3.26993 scale
0 0.1 translate
0 -3.2932 translate
1 -0.443349 scale
newpath
0 0 moveto
(C) true charpath
0.8 0.8 2.4 setrgbcolor
fill
1 -2.25556 scale
0 3.2932 translate
0 -7.56858 translate
1 -0.507341 scale
newpath
0 0 moveto
(T) true charpath
0.8 0.9 0.8 setrgbcolor
fill
1 -1.97106 scale
0 7.56858 translate
7.65 0 translate
0 0.1 translate
1 0.160723 scale
newpath
0 0 moveto
(A) true charpath
8 0 0 setrgbcolor
fill
1 6.2219 scale
0 -0.1 translate
0 -0.1 translate
1 -0.017437 scale
newpath
0 0 moveto
(C) true charpath
0.8 0.8 2.4 setrgbcolor
fill
1 -57.3492 scale
0 0.1 translate
0 2.15151 translate
1 0.617905 scale
newpath
0 0 moveto
(T) true charpath
0 0.5 0 setrgbcolor
fill
1 1.61837 scale
0 -2.15151 translate
0 -1.02406 translate
1 -0.0348498 scale
newpath
0 0 moveto
(G) true charpath
1 0.94 0.8 setrgbcolor
fill
1 -28.6946 scale
0 1.02406 translate
7.65 0 translate
0 -0.1 translate
1 -0.10224 scale
newpath
0 0 moveto
(A) true charpath
2.4 0.8 0.8 setrgbcolor
fill
1 -9.78091 scale
0 0.1 translate
0 -1.69134 translate
1 -0.189265 scale
newpath
0 0 moveto
(T) true charpath
0.8 0.9 0.8 setrgbcolor
fill
1 -5.2836 scale
0 1.69134 translate
0 0.1 translate
1 1.76836 scale
newpath
0 0 moveto
(G) true charpath
1 0.7 0 setrgbcolor
fill
1 0.565497 scale
0 -0.1 translate
0 -3.96744 translate
1 -0.325909 scale
newpath
0 0 moveto
(C) true charpath
0.8 0.8 2.4 setrgbcolor
fill
1 -3.06834 scale
0 3.96744 translate
7.65 0 translate
0 0.1 translate
1 0.106643 scale
newpath
0 0 moveto
(G) true charpath
1 0.7 0 setrgbcolor
fill
1 9.37707 scale
0 -0.1 translate
0 1.72599 translate
1 0.218826 scale
newpath
0 0 moveto
(A) true charpath
8 0 0 setrgbcolor
fill
1 4.56985 scale
0 -1.72599 translate
7.65 0 translate
0 0.1 translate
1 0.657698 scale
newpath
0 0 moveto
(A) true charpath
8 0 0 setrgbcolor
fill
1 1.52045 scale
0 -0.1 translate
0 -0.1 translate
1 -0.116843 scale
newpath
0 0 moveto
(T) true charpath
0.8 0.9 0.8 setrgbcolor
fill
1 -8.55849 scale
0 0.1 translate
7.65 0 translate
0 -0.1 translate
1 -0.214948 scale
newpath
0 0 moveto
(G) true charpath
1 0.94 0.8 setrgbcolor
fill
1 -4.6523 scale
0 0.1 translate
0 0.1 translate
1 1.91771 scale
newpath
0 0 moveto
(A) true charpath
8 0 0 setrgbcolor
fill
1 0.521454 scale
0 -0.1 translate
0 -2.57819 translate
1 -0.271783 scale
newpath
0 0 moveto
(T) true charpath
0.8 0.9 0.8 setrgbcolor
fill
1 -3.67941 scale
0 2.57819 translate
0 -5.50359 translate
1 -0.306717 scale
newpath
0 0 moveto
(C) true charpath
0.8 0.8 2.4 setrgbcolor
fill
1 -3.26034 scale
0 5.50359 translate
7.65 0 translate
0 -0.1 translate
1 -0.114944 scale
newpath
0 0 moveto
(A) true charpath
2.4 0.8 0.8 setrgbcolor
fill
1 -8.69987 scale
0 0.1 translate
0 -1.7913 translate
1 -0.154122 scale
newpath
0 0 moveto
(T) true charpath
0.8 0.9 0.8 setrgbcolor
fill
1 -6.48839 scale
0 1.7913 translate
0 0.1 translate
1 1.6918 scale
newpath
0 0 moveto
(C) true charpath
0 0 8 setrgbcolor
fill
1 0.591087 scale
0 -0.1 translate
0 -3.79088 translate
1 -0.236851 scale
newpath
0 0 moveto
(G) true charpath
1 0.94 0.8 setrgbcolor
fill
1 -4.22206 scale
0 3.79088 translate
7.65 0 translate
0 0.1 translate
1 2.25061 scale
newpath
0 0 moveto
(G) true charpath
1 0.7 0 setrgbcolor
fill
1 0.444324 scale
0 -0.1 translate
0 -0.1 translate
1 -0.4652 scale
newpath
0 0 moveto
(A) true charpath
2.4 0.8 0.8 setrgbcolor
fill
1 -2.14961 scale
0 0.1 translate
0 -4.54732 translate
1 -0.600894 scale
newpath
0 0 moveto
(C) true charpath
0.8 0.8 2.4 setrgbcolor
fill
1 -1.66419 scale
0 4.54732 translate
0 -10.0624 translate
1 -0.61112 scale
newpath
0 0 moveto
(T) true charpath
0.8 0.9 0.8 setrgbcolor
fill
1 -1.63634 scale
0 10.0624 translate
7.65 0 translate
0 -0.1 translate
1 -0.176161 scale
newpath
0 0 moveto
(G) true charpath
1 0.94 0.8 setrgbcolor
fill
1 -5.67664 scale
0 0.1 translate
0 0.1 translate
1 1.52217 scale
newpath
0 0 moveto
(T) true charpath
0 0.5 0 setrgbcolor
fill
1 0.656956 scale
0 -0.1 translate
0 -2.27299 translate
1 -0.214223 scale
newpath
0 0 moveto
(A) true charpath
2.4 0.8 0.8 setrgbcolor
fill
1 -4.66803 scale
0 2.27299 translate
7.65 0 translate
0 0.1 translate
1 2.13667 scale
newpath
0 0 moveto
(T) true charpath
0 0.5 0 setrgbcolor
fill
1 0.468018 scale
0 -0.1 translate
0 -0.1 translate
1 -0.359478 scale
newpath
0 0 moveto
(A) true charpath
2.4 0.8 0.8 setrgbcolor
fill
1 -2.78181 scale
0 0.1 translate
0 -3.71544 translate
1 -0.423728 scale
newpath
0 0 moveto
(G) true charpath
1 0.94 0.8 setrgbcolor
fill
1 -2.36 scale
0 3.71544 translate
0 -7.83643 translate
1 -0.476967 scale
newpath
0 0 moveto
(C) true charpath
0.8 0.8 2.4 setrgbcolor
fill
1 -2.09658 scale
0 7.83643 translate
7.65 0 translate
0 0.1 translate
1 0.144502 scale
newpath
0 0 moveto
(A) true charpath
8 0 0 setrgbcolor
fill
1 6.92031 scale
0 -0.1 translate
7.65 0 translate
0 -0.1 translate
1 -0.00312282 scale
newpath
0 0 moveto
(A) true charpath
2.4 0.8 0.8 setrgbcolor
fill
1 -320.223 scale
0 0.1 translate
0 0.1 translate
1 0.565311 scale
newpath
0 0 moveto
(C) true charpath
0 0 8 setrgbcolor
fill
1 1.76894 scale
0 -0.1 translate
7.65 0 translate
0 0.1 translate
1 0.000576776 scale
newpath
0 0 moveto
(G) true charpath
1 0.7 0 setrgbcolor
fill
1 1733.77 scale
0 -0.1 translate
0 0.891396 translate
1 0.61833 scale
newpath
0 0 moveto
(T) true charpath
0 0.5 0 setrgbcolor
fill
1 1.61726 scale
0 -0.891396 translate
0 -0.1 translate
1 -0.0664772 scale
newpath
0 0 moveto
(A) true charpath
2.4 0.8 0.8 setrgbcolor
fill
1 -15.0428 scale
0 0.1 translate
7.65 0 translate
0 0.1 translate
1 0.0930866 scale
newpath
0 0 moveto
(A) true charpath
8 0 0 setrgbcolor
fill
1 10.7427 scale
0 -0.1 translate
0 1.61932 translate
1 0.107059 scale
newpath
0 0 moveto
(T) true charpath
0 0.5 0 setrgbcolor
fill
1 9.34065 scale
0 -1.61932 translate
0 3.24857 translate
1 0.213425 scale
newpath
0 0 moveto
(G) true charpath
1 0.7 0 setrgbcolor
fill
1 4.68548 scale
0 -3.24857 translate
0 -0.1 translate
1 -0.079056 scale
newpath
0 0 moveto
(C) true charpath
0.8 0.8 2.4 setrgbcolor
fill
1 -12.6493 scale
0 0.1 translate
7.65 0 translate
0 0.1 translate
1 0.264229 scale
newpath
0 0 moveto
(T) true charpath
0 0.5 0 setrgbcolor
fill
1 3.78459 scale
0 -0.1 translate
0 -0.1 translate
1 -0.0966128 scale
newpath
0 0 moveto
(G) true charpath
1 0.94 0.8 setrgbcolor
fill
1 -10.3506 scale
0 0.1 translate
0 2.96596 translate
1 1.06119 scale
newpath
0 0 moveto
(C) true charpath
0 0 8 setrgbcolor
fill
1 0.942342 scale
0 -2.96596 translate
0 -1.64706 translate
1 -0.251558 scale
newpath
0 0 moveto
(A) true charpath
2.4 0.8 0.8 setrgbcolor
fill
1 -3.97522 scale
0 1.64706 translate
7.65 0 translate
0 -0.1 translate
1 -0.0806603 scale
newpath
0 0 moveto
(G) true charpath
1 0.94 0.8 setrgbcolor
fill
1 -12.3977 scale
0 0.1 translate
0 0.1 translate
1 1.80143 scale
newpath
0 0 moveto
(T) true charpath
0 0.5 0 setrgbcolor
fill
1 0.555115 scale
0 -0.1 translate
0 -1.52154 translate
1 -0.272305 scale
newpath
0 0 moveto
(C) true charpath
0.8 0.8 2.4 setrgbcolor
fill
1 -3.67236 scale
0 1.52154 translate
0 -4.45104 translate
1 -0.318236 scale
newpath
0 0 moveto
(A) true charpath
2.4 0.8 0.8 setrgbcolor
fill
1 -3.14232 scale
0 4.45104 translate
7.65 0 translate
0 0.1 translate
1 2.33056 scale
newpath
0 0 moveto
(G) true charpath
1 0.7 0 setrgbcolor
fill
1 0.429082 scale
0 -0.1 translate
0 -0.1 translate
1 -0.645422 scale
newpath
0 0 moveto
(A) true charpath
2.4 0.8 0.8 setrgbcolor
fill
1 -1.54938 scale
0 0.1 translate
0 -5.9654 translate
1 -0.716874 scale
newpath
0 0 moveto
(C) true charpath
0.8 0.8 2.4 setrgbcolor
fill
1 -1.39494 scale
0 5.9654 translate
0 -12.393 translate
1 -0.76826 scale
newpath
0 0 moveto
(T) true charpath
0.8 0.9 0.8 setrgbcolor
fill
1 -1.30164 scale
0 12.393 translate
7.65 0 translate
0 -0.1 translate
1 -0.173844 scale
newpath
0 0 moveto
(A) true charpath
2.4 0.8 0.8 setrgbcolor
fill
1 -5.75229 scale
0 0.1 translate
0 -2.25476 translate
1 -0.186875 scale
newpath
0 0 moveto
(C) true charpath
0.8 0.8 2.4 setrgbcolor
fill
1 -5.35117 scale
0 2.25476 translate
0 0.1 translate
1 1.83522 scale
newpath
0 0 moveto
(T) true charpath
0 0.5 0 setrgbcolor
fill
1 0.544893 scale
0 -0.1 translate
0 -4.51206 translate
1 -0.324994 scale
newpath
0 0 moveto
(G) true charpath
1 0.94 0.8 setrgbcolor
fill
1 -3.07698 scale
0 4.51206 translate
7.65 0 translate
0 -0.1 translate
1 -0.0117216 scale
newpath
0 0 moveto
(A) true charpath
2.4 0.8 0.8 setrgbcolor
fill
1 -85.3128 scale
0 0.1 translate
0 -0.979089 translate
1 -0.114802 scale
newpath
0 0 moveto
(G) true charpath
1 0.94 0.8 setrgbcolor
fill
1 -8.71066 scale
0 0.979089 translate
0 0.1 translate
1 1.5318 scale
newpath
0 0 moveto
(T) true charpath
0 0.5 0 setrgbcolor
fill
1 0.652828 scale
0 -0.1 translate
0 -2.66927 translate
1 -0.264737 scale
newpath
0 0 moveto
(C) true charpath
0.8 0.8 2.4 setrgbcolor
fill
1 -3.77734 scale
0 2.66927 translate
7.65 0 translate
0 0.1 translate
1 0.0122582 scale
newpath
0 0 moveto
(G) true charpath
1 0.7 0 setrgbcolor
fill
1 81.5781 scale
0 -0.1 translate
0 0.983312 translate
1 0.0296842 scale
newpath
0 0 moveto
(A) true charpath
8 0 0 setrgbcolor
fill
1 33.6879 scale
0 -0.983312 translate
7.65 0 translate
0 0.1 translate
1 0.00884366 scale
newpath
0 0 moveto
(C) true charpath
0 0 8 setrgbcolor
fill
1 113.075 scale
0 -0.1 translate
0 0.956444 translate
1 0.160928 scale
newpath
0 0 moveto
(T) true charpath
0 0.5 0 setrgbcolor
fill
1 6.21397 scale
0 -0.956444 translate
7.65 0 translate
0 0.1 translate
1 0.202276 scale
newpath
0 0 moveto
(T) true charpath
0 0.5 0 setrgbcolor
fill
1 4.94374 scale
0 -0.1 translate
0 2.47848 translate
1 0.34735 scale
newpath
0 0 moveto
(G) true charpath
1 0.7 0 setrgbcolor
fill
1 2.87894 scale
0 -2.47848 translate
0 -0.1 translate
1 -0.000614765 scale
newpath
0 0 moveto
(C) true charpath
0.8 0.8 2.4 setrgbcolor
fill
1 -1626.64 scale
0 0.1 translate
7.65 0 translate
7.65 0 translate
-237.15 -23.1593 translate
newpath
-3.825 -1.9125 moveto
244.8 0 rlineto
0 45.9 rlineto
-244.8 0 rlineto
0 -45.9 rlineto
closepath
0 0 0 setrgbcolor
stroke
-275.4 0 translate
0 18.1779 translate
/Helvetica findfont
5.61816 scalefont
setfont
newpath
0 0 moveto
(Motif Name:) true charpath
0 0 0 setrgbcolor
fill
70.227 0 translate
/Helvetica-Bold findfont
5.61816 scalefont
setfont
newpath
0 0 moveto
(CM002886.2_200903-202274(-)_1|1|1x0) true charpath
0 0 0 setrgbcolor
fill
-70.227 0 translate
0 -68.25 translate
0 29.125 translate
/Helvetica findfont
8.262 scalefont
setfont
newpath
0 0 moveto
(Gene:) true charpath
0 0 0 setrgbcolor
fill
42.1362 0 translate
/Helvetica-Bold findfont
8.262 scalefont
setfont
newpath
0 0 moveto
(CM002886.2_200903-202274(-)_1) true charpath
0 0 0 setrgbcolor
fill
-42.1362 0 translate
-30.6 -29.125 translate
306 0 translate
2.10375 0 translate
/Helvetica findfont
5.508 scalefont
setfont
newpath
0 0 moveto
(1) true charpath
0 0 0 setrgbcolor
fill
7.65 0 translate
newpath
0 0 moveto
(2) true charpath
0 0 0 setrgbcolor
fill
7.65 0 translate
newpath
0 0 moveto
(3) true charpath
0 0 0 setrgbcolor
fill
7.65 0 translate
newpath
0 0 moveto
(4) true charpath
0 0 0 setrgbcolor
fill
7.65 0 translate
newpath
0 0 moveto
(5) true charpath
0 0 0 setrgbcolor
fill
7.65 0 translate
newpath
0 0 moveto
(6) true charpath
0 0 0 setrgbcolor
fill
7.65 0 translate
newpath
0 0 moveto
(7) true charpath
0 0 0 setrgbcolor
fill
7.65 0 translate
-55.6537 0 translate
0 3.93429 translate
0 19.225 translate
/Helvetica findfont
5.508 scalefont
setfont
61.2 -1.57371 translate
newpath
0 0 moveto
(0) true charpath
0 0 0 setrgbcolor
fill
0 19.125 translate
newpath
0 0 moveto
(+0.58) true charpath
0 0 0 setrgbcolor
fill
0 -38.25 translate
newpath
0 0 moveto
(-3.29) true charpath
0 0 0 setrgbcolor
fill
-61.2 19.125 translate
0 1.57371 translate
/Helvetica-Bold findfont
11.016 scalefont
setfont
0 -0.1 translate
1 -0.0921844 scale
newpath
0 0 moveto
(T) true charpath
0.8 0.9 0.8 setrgbcolor
fill
1 -10.8478 scale
0 0.1 translate
0 0.1 translate
1 1.23598 scale
newpath
0 0 moveto
(A) true charpath
8 0 0 setrgbcolor
fill
1 0.809076 scale
0 -0.1 translate
0 -1.61222 translate
1 -0.240408 scale
newpath
0 0 moveto
(G) true charpath
1 0.94 0.8 setrgbcolor
fill
1 -4.15959 scale
0 1.61222 translate
7.65 0 translate
0 -0.1 translate
1 -0.258561 scale
newpath
0 0 moveto
(G) true charpath
1 0.94 0.8 setrgbcolor
fill
1 -3.86755 scale
0 0.1 translate
0 0.1 translate
1 2.03516 scale
newpath
0 0 moveto
(A) true charpath
8 0 0 setrgbcolor
fill
1 0.491362 scale
0 -0.1 translate
0 -2.92137 translate
1 -0.362842 scale
newpath
0 0 moveto
(C) true charpath
0.8 0.8 2.4 setrgbcolor
fill
1 -2.75602 scale
0 2.92137 translate
0 -6.56327 translate
1 -0.363231 scale
newpath
0 0 moveto
(T) true charpath
0.8 0.9 0.8 setrgbcolor
fill
1 -2.75307 scale
0 6.56327 translate
7.65 0 translate
0 0.1 translate
1 2.33056 scale
newpath
0 0 moveto
(G) true charpath
1 0.7 0 setrgbcolor
fill
1 0.429082 scale
0 -0.1 translate
0 -0.1 translate
1 -0.700961 scale
newpath
0 0 moveto
(T) true charpath
0.8 0.9 0.8 setrgbcolor
fill
1 -1.42661 scale
0 0.1 translate
0 -6.40242 translate
1 -0.701259 scale
newpath
0 0 moveto
(C) true charpath
0.8 0.8 2.4 setrgbcolor
fill
1 -1.42601 scale
0 6.40242 translate
0 -12.7072 translate
1 -0.728336 scale
newpath
0 0 moveto
(A) true charpath
2.4 0.8 0.8 setrgbcolor
fill
1 -1.37299 scale
0 12.7072 translate
7.65 0 translate
0 0.1 translate
1 0.137918 scale
newpath
0 0 moveto
(T) true charpath
0 0.5 0 setrgbcolor
fill
1 7.25068 scale
0 -0.1 translate
0 1.97208 translate
1 0.764689 scale
newpath
0 0 moveto
(A) true charpath
8 0 0 setrgbcolor
fill
1 1.30772 scale
0 -1.97208 translate
0 -0.1 translate
1 -0.113941 scale
newpath
0 0 moveto
(C) true charpath
0.8 0.8 2.4 setrgbcolor
fill
1 -8.77645 scale
0 0.1 translate
7.65 0 translate
0 -0.1 translate
1 -0.133693 scale
newpath
0 0 moveto
(A) true charpath
2.4 0.8 0.8 setrgbcolor
fill
1 -7.47983 scale
0 0.1 translate
0 0.1 translate
1 1.99345 scale
newpath
0 0 moveto
(G) true charpath
1 0.7 0 setrgbcolor
fill
1 0.501643 scale
0 -0.1 translate
0 -1.93883 translate
1 -0.361765 scale
newpath
0 0 moveto
(T) true charpath
0.8 0.9 0.8 setrgbcolor
fill
1 -2.76422 scale
0 1.93883 translate
0 -5.57226 translate
1 -0.505428 scale
newpath
0 0 moveto
(C) true charpath
0.8 0.8 2.4 setrgbcolor
fill
1 -1.97852 scale
0 5.57226 translate
7.65 0 translate
0 0.1 translate
1 0.378379 scale
newpath
0 0 moveto
(T) true charpath
0 0.5 0 setrgbcolor
fill
1 2.64286 scale
0 -0.1 translate
0 3.86416 translate
1 0.417311 scale
newpath
0 0 moveto
(C) true charpath
0 0 8 setrgbcolor
fill
1 2.3963 scale
0 -3.86416 translate
0 -0.1 translate
1 -0.0125222 scale
newpath
0 0 moveto
(G) true charpath
1 0.94 0.8 setrgbcolor
fill
1 -79.8583 scale
0 0.1 translate
0 -0.985389 translate
1 -0.0272709 scale
newpath
0 0 moveto
(A) true charpath
2.4 0.8 0.8 setrgbcolor
fill
1 -36.6691 scale
0 0.985389 translate
7.65 0 translate
7.65 0 translate
-53.55 -23.1593 translate
newpath
-3.825 -1.9125 moveto
61.2 0 rlineto
0 45.9 rlineto
-61.2 0 rlineto
0 -45.9 rlineto
closepath
0 0 0 setrgbcolor
stroke
-275.4 0 translate
0 18.1779 translate
/Helvetica findfont
5.61816 scalefont
setfont
newpath
0 0 moveto
(Motif Name:) true charpath
0 0 0 setrgbcolor
fill
70.227 0 translate
/Helvetica-Bold findfont
5.61816 scalefont
setfont
newpath
0 0 moveto
(CM002886.2_200903-202274(-)_1|2|1x0) true charpath
0 0 0 setrgbcolor
fill
-70.227 0 translate
0 -68.25 translate
0 29.125 translate
/Helvetica findfont
8.262 scalefont
setfont
newpath
0 0 moveto
(Gene:) true charpath
0 0 0 setrgbcolor
fill
42.1362 0 translate
/Helvetica-Bold findfont
8.262 scalefont
setfont
newpath
0 0 moveto
(CM002886.2_200903-202274(-)_1) true charpath
0 0 0 setrgbcolor
fill
-42.1362 0 translate
-30.6 -29.125 translate
306 0 translate
2.10375 0 translate
/Helvetica findfont
5.508 scalefont
setfont
newpath
0 0 moveto
(1) true charpath
0 0 0 setrgbcolor
fill
7.65 0 translate
newpath
0 0 moveto
(2) true charpath
0 0 0 setrgbcolor
fill
7.65 0 translate
newpath
0 0 moveto
(3) true charpath
0 0 0 setrgbcolor
fill
7.65 0 translate
newpath
0 0 moveto
(4) true charpath
0 0 0 setrgbcolor
fill
7.65 0 translate
-32.7037 0 translate
0 3.93429 translate
0 19.225 translate
/Helvetica findfont
5.508 scalefont
setfont
38.25 -1.57371 translate
newpath
0 0 moveto
(0) true charpath
0 0 0 setrgbcolor
fill
0 19.125 translate
newpath
0 0 moveto
(+0.46) true charpath
0 0 0 setrgbcolor
fill
0 -38.25 translate
newpath
0 0 moveto
(-1.93) true charpath
0 0 0 setrgbcolor
fill
-38.25 19.125 translate
0 1.57371 translate
/Helvetica-Bold findfont
11.016 scalefont
setfont
0 -0.1 translate
1 -0.0823922 scale
newpath
0 0 moveto
(G) true charpath
1 0.94 0.8 setrgbcolor
fill
1 -12.1371 scale
0 0.1 translate
0 -1.53517 translate
1 -0.14223 scale
newpath
0 0 moveto
(C) true charpath
0.8 0.8 2.4 setrgbcolor
fill
1 -7.03085 scale
0 1.53517 translate
0 0.1 translate
1 0.989923 scale
newpath
0 0 moveto
(A) true charpath
8 0 0 setrgbcolor
fill
1 1.01018 scale
0 -0.1 translate
7.65 0 translate
0 0.1 translate
1 2.33056 scale
newpath
0 0 moveto
(A) true charpath
8 0 0 setrgbcolor
fill
1 0.429082 scale
0 -0.1 translate
0 -0.1 translate
1 -0.679979 scale
newpath
0 0 moveto
(G) true charpath
1 0.94 0.8 setrgbcolor
fill
1 -1.47063 scale
0 0.1 translate
0 -6.23732 translate
1 -1.46074 scale
newpath
0 0 moveto
(T) true charpath
0.8 0.9 0.8 setrgbcolor
fill
1 -0.684585 scale
0 6.23732 translate
7.65 0 translate
0 0.1 translate
1 0.261616 scale
newpath
0 0 moveto
(G) true charpath
1 0.7 0 setrgbcolor
fill
1 3.82239 scale
0 -0.1 translate
0 2.9454 translate
1 1.49875 scale
newpath
0 0 moveto
(A) true charpath
8 0 0 setrgbcolor
fill
1 0.667224 scale
0 -2.9454 translate
0 -0.1 translate
1 -0.318657 scale
newpath
0 0 moveto
(T) true charpath
0.8 0.9 0.8 setrgbcolor
fill
1 -3.13818 scale
0 0.1 translate
0 -3.39423 translate
1 -0.438995 scale
newpath
0 0 moveto
(C) true charpath
0.8 0.8 2.4 setrgbcolor
fill
1 -2.27793 scale
0 3.39423 translate
7.65 0 translate
7.65 0 translate
-30.6 -23.1593 translate
newpath
-3.825 -1.9125 moveto
38.25 0 rlineto
0 45.9 rlineto
-38.25 0 rlineto
0 -45.9 rlineto
closepath
0 0 0 setrgbcolor
stroke
-275.4 0 translate
0 18.1779 translate
/Helvetica findfont
5.61816 scalefont
setfont
newpath
0 0 moveto
(Motif Name:) true charpath
0 0 0 setrgbcolor
fill
70.227 0 translate
/Helvetica-Bold findfont
5.61816 scalefont
setfont
newpath
0 0 moveto
(CM002886.2_200903-202274(-)_1|3|1x0) true charpath
0 0 0 setrgbcolor
fill
-70.227 0 translate
0 -68.25 translate
0 29.125 translate
/Helvetica findfont
8.262 scalefont
setfont
newpath
0 0 moveto
(Gene:) true charpath
0 0 0 setrgbcolor
fill
42.1362 0 translate
/Helvetica-Bold findfont
8.262 scalefont
setfont
newpath
0 0 moveto
(CM002886.2_235061-236048(-)_1) true charpath
0 0 0 setrgbcolor
fill
-42.1362 0 translate
-30.6 -29.125 translate
306 0 translate
2.10375 0 translate
/Helvetica findfont
5.508 scalefont
setfont
newpath
0 0 moveto
(1) true charpath
0 0 0 setrgbcolor
fill
7.65 0 translate
newpath
0 0 moveto
(2) true charpath
0 0 0 setrgbcolor
fill
7.65 0 translate
newpath
0 0 moveto
(3) true charpath
0 0 0 setrgbcolor
fill
7.65 0 translate
newpath
0 0 moveto
(4) true charpath
0 0 0 setrgbcolor
fill
7.65 0 translate
newpath
0 0 moveto
(5) true charpath
0 0 0 setrgbcolor
fill
7.65 0 translate
newpath
0 0 moveto
(6) true charpath
0 0 0 setrgbcolor
fill
7.65 0 translate
newpath
0 0 moveto
(7) true charpath
0 0 0 setrgbcolor
fill
7.65 0 translate
newpath
0 0 moveto
(8) true charpath
0 0 0 setrgbcolor
fill
7.65 0 translate
newpath
0 0 moveto
(9) true charpath
0 0 0 setrgbcolor
fill
7.65 0 translate
newpath
0 0 moveto
(0) true charpath
0 0 0 setrgbcolor
fill
7.65 0 translate
newpath
0 0 moveto
(1) true charpath
0 0 0 setrgbcolor
fill
7.65 0 translate
newpath
0 0 moveto
(2) true charpath
0 0 0 setrgbcolor
fill
7.65 0 translate
newpath
0 0 moveto
(3) true charpath
0 0 0 setrgbcolor
fill
7.65 0 translate
newpath
0 0 moveto
(4) true charpath
0 0 0 setrgbcolor
fill
7.65 0 translate
newpath
0 0 moveto
(5) true charpath
0 0 0 setrgbcolor
fill
7.65 0 translate
newpath
0 0 moveto
(6) true charpath
0 0 0 setrgbcolor
fill
7.65 0 translate
newpath
0 0 moveto
(7) true charpath
0 0 0 setrgbcolor
fill
7.65 0 translate
newpath
0 0 moveto
(8) true charpath
0 0 0 setrgbcolor
fill
7.65 0 translate
newpath
0 0 moveto
(9) true charpath
0 0 0 setrgbcolor
fill
7.65 0 translate
newpath
0 0 moveto
(0) true charpath
0 0 0 setrgbcolor
fill
7.65 0 translate
newpath
0 0 moveto
(1) true charpath
0 0 0 setrgbcolor
fill
7.65 0 translate
newpath
0 0 moveto
(2) true charpath
0 0 0 setrgbcolor
fill
7.65 0 translate
newpath
0 0 moveto
(3) true charpath
0 0 0 setrgbcolor
fill
7.65 0 translate
newpath
0 0 moveto
(4) true charpath
0 0 0 setrgbcolor
fill
7.65 0 translate
newpath
0 0 moveto
(5) true charpath
0 0 0 setrgbcolor
fill
7.65 0 translate
newpath
0 0 moveto
(6) true charpath
0 0 0 setrgbcolor
fill
7.65 0 translate
newpath
0 0 moveto
(7) true charpath
0 0 0 setrgbcolor
fill
7.65 0 translate
newpath
0 0 moveto
(8) true charpath
0 0 0 setrgbcolor
fill
7.65 0 translate
newpath
0 0 moveto
(9) true charpath
0 0 0 setrgbcolor
fill
7.65 0 translate
newpath
0 0 moveto
(0) true charpath
0 0 0 setrgbcolor
fill
7.65 0 translate
newpath
0 0 moveto
(1) true charpath
0 0 0 setrgbcolor
fill
7.65 0 translate
newpath
0 0 moveto
(2) true charpath
0 0 0 setrgbcolor
fill
7.65 0 translate
newpath
0 0 moveto
(3) true charpath
0 0 0 setrgbcolor
fill
7.65 0 translate
newpath
0 0 moveto
(4) true charpath
0 0 0 setrgbcolor
fill
7.65 0 translate
-262.204 0 translate
0 3.93429 translate
0 19.225 translate
/Helvetica findfont
5.508 scalefont
setfont
267.75 -1.57371 translate
newpath
0 0 moveto
(0) true charpath
0 0 0 setrgbcolor
fill
0 19.125 translate
newpath
0 0 moveto
(+0.57) true charpath
0 0 0 setrgbcolor
fill
0 -38.25 translate
newpath
0 0 moveto
(-3.18) true charpath
0 0 0 setrgbcolor
fill
-267.75 19.125 translate
0 1.57371 translate
/Helvetica-Bold findfont
11.016 scalefont
setfont
0 -0.1 translate
1 -0.0564885 scale
newpath
0 0 moveto
(A) true charpath
2.4 0.8 0.8 setrgbcolor
fill
1 -17.7027 scale
0 0.1 translate
0 -1.33134 translate
1 -0.0887436 scale
newpath
0 0 moveto
(C) true charpath
0.8 0.8 2.4 setrgbcolor
fill
1 -11.2684 scale
0 1.33134 translate
0 0.1 translate
1 1.06364 scale
newpath
0 0 moveto
(G) true charpath
1 0.7 0 setrgbcolor
fill
1 0.94017 scale
0 -0.1 translate
7.65 0 translate
0 -0.1 translate
1 -0.00233328 scale
newpath
0 0 moveto
(G) true charpath
1 0.94 0.8 setrgbcolor
fill
1 -428.58 scale
0 0.1 translate
0 0.1 translate
1 1.17957 scale
newpath
0 0 moveto
(A) true charpath
8 0 0 setrgbcolor
fill
1 0.847763 scale
0 -0.1 translate
0 -0.905217 translate
1 -0.189438 scale
newpath
0 0 moveto
(C) true charpath
0.8 0.8 2.4 setrgbcolor
fill
1 -5.27877 scale
0 0.905217 translate
7.65 0 translate
0 0.1 translate
1 0.293012 scale
newpath
0 0 moveto
(T) true charpath
0 0.5 0 setrgbcolor
fill
1 3.41283 scale
0 -0.1 translate
0 -0.1 translate
1 -0.0261045 scale
newpath
0 0 moveto
(C) true charpath
0.8 0.8 2.4 setrgbcolor
fill
1 -38.3076 scale
0 0.1 translate
0 3.19244 translate
1 0.92476 scale
newpath
0 0 moveto
(G) true charpath
1 0.7 0 setrgbcolor
fill
1 1.08136 scale
0 -3.19244 translate
0 -1.09226 translate
1 -0.262887 scale
newpath
0 0 moveto
(A) true charpath
2.4 0.8 0.8 setrgbcolor
fill
1 -3.80392 scale
0 1.09226 translate
7.65 0 translate
0 0.1 translate
1 0.407669 scale
newpath
0 0 moveto
(A) true charpath
8 0 0 setrgbcolor
fill
1 2.45297 scale
0 -0.1 translate
0 4.09463 translate
1 0.755319 scale
newpath
0 0 moveto
(G) true charpath
1 0.7 0 setrgbcolor
fill
1 1.32394 scale
0 -4.09463 translate
0 -0.1 translate
1 -0.0715484 scale
newpath
0 0 moveto
(T) true charpath
0.8 0.9 0.8 setrgbcolor
fill
1 -13.9765 scale
0 0.1 translate
0 -1.44984 translate
1 -0.132586 scale
newpath
0 0 moveto
(C) true charpath
0.8 0.8 2.4 setrgbcolor
fill
1 -7.54226 scale
0 1.44984 translate
7.65 0 translate
0 -0.1 translate
1 -0.0133228 scale
newpath
0 0 moveto
(A) true charpath
2.4 0.8 0.8 setrgbcolor
fill
1 -75.0595 scale
0 0.1 translate
0 -0.991688 translate
1 -0.0617376 scale
newpath
0 0 moveto
(G) true charpath
1 0.94 0.8 setrgbcolor
fill
1 -16.1976 scale
0 0.991688 translate
0 0.1 translate
1 0.961165 scale
newpath
0 0 moveto
(T) true charpath
0 0.5 0 setrgbcolor
fill
1 1.0404 scale
0 -0.1 translate
7.65 0 translate
0 0.1 translate
1 1.192 scale
newpath
0 0 moveto
(T) true charpath
0 0.5 0 setrgbcolor
fill
1 0.838929 scale
0 -0.1 translate
0 -0.1 translate
1 -0.264543 scale
newpath
0 0 moveto
(G) true charpath
1 0.94 0.8 setrgbcolor
fill
1 -3.7801 scale
0 0.1 translate
7.65 0 translate
0 0.1 translate
1 0.703229 scale
newpath
0 0 moveto
(G) true charpath
1 0.7 0 setrgbcolor
fill
1 1.42201 scale
0 -0.1 translate
0 6.42026 translate
1 0.963636 scale
newpath
0 0 moveto
(A) true charpath
8 0 0 setrgbcolor
fill
1 1.03774 scale
0 -6.42026 translate
0 -0.1 translate
1 -0.13582 scale
newpath
0 0 moveto
(T) true charpath
0.8 0.9 0.8 setrgbcolor
fill
1 -7.36268 scale
0 0.1 translate
0 -1.95557 translate
1 -0.465121 scale
newpath
0 0 moveto
(C) true charpath
0.8 0.8 2.4 setrgbcolor
fill
1 -2.14998 scale
0 1.95557 translate
7.65 0 translate
0 0.1 translate
1 0.0768593 scale
newpath
0 0 moveto
(C) true charpath
0 0 8 setrgbcolor
fill
1 13.0108 scale
0 -0.1 translate
0 1.49163 translate
1 1.55016 scale
newpath
0 0 moveto
(T) true charpath
0 0.5 0 setrgbcolor
fill
1 0.645093 scale
0 -1.49163 translate
0 -0.1 translate
1 -0.277379 scale
newpath
0 0 moveto
(A) true charpath
2.4 0.8 0.8 setrgbcolor
fill
1 -3.60518 scale
0 0.1 translate
0 -3.06943 translate
1 -0.573431 scale
newpath
0 0 moveto
(G) true charpath
1 0.94 0.8 setrgbcolor
fill
1 -1.74389 scale
0 3.06943 translate
7.65 0 translate
0 0.1 translate
1 2.33056 scale
newpath
0 0 moveto
(G) true charpath
1 0.7 0 setrgbcolor
fill
1 0.429082 scale
0 -0.1 translate
0 -0.1 translate
1 -0.642667 scale
newpath
0 0 moveto
(A) true charpath
2.4 0.8 0.8 setrgbcolor
fill
1 -1.55602 scale
0 0.1 translate
0 -5.94373 translate
1 -0.72792 scale
newpath
0 0 moveto
(T) true charpath
0.8 0.9 0.8 setrgbcolor
fill
1 -1.37378 scale
0 5.94373 translate
0 -12.4583 translate
1 -0.759969 scale
newpath
0 0 moveto
(C) true charpath
0.8 0.8 2.4 setrgbcolor
fill
1 -1.31584 scale
0 12.4583 translate
7.65 0 translate
0 -0.1 translate
1 -0.0818897 scale
newpath
0 0 moveto
(T) true charpath
0.8 0.9 0.8 setrgbcolor
fill
1 -12.2115 scale
0 0.1 translate
0 -1.53121 translate
1 -0.117688 scale
newpath
0 0 moveto
(C) true charpath
0.8 0.8 2.4 setrgbcolor
fill
1 -8.49703 scale
0 1.53121 translate
0 0.1 translate
1 1.32005 scale
newpath
0 0 moveto
(A) true charpath
8 0 0 setrgbcolor
fill
1 0.757546 scale
0 -0.1 translate
7.65 0 translate
0 0.1 translate
1 0.0993416 scale
newpath
0 0 moveto
(A) true charpath
8 0 0 setrgbcolor
fill
1 10.0663 scale
0 -0.1 translate
7.65 0 translate
0 0.1 translate
1 0.00838038 scale
newpath
0 0 moveto
(C) true charpath
0 0 8 setrgbcolor
fill
1 119.326 scale
0 -0.1 translate
0 -0.1 translate
1 -0.0243347 scale
newpath
0 0 moveto
(A) true charpath
2.4 0.8 0.8 setrgbcolor
fill
1 -41.0935 scale
0 0.1 translate
0 0.952799 translate
1 0.614739 scale
newpath
0 0 moveto
(T) true charpath
0 0.5 0 setrgbcolor
fill
1 1.62671 scale
0 -0.952799 translate
7.65 0 translate
0 -0.1 translate
1 -0.235702 scale
newpath
0 0 moveto
(A) true charpath
2.4 0.8 0.8 setrgbcolor
fill
1 -4.24264 scale
0 0.1 translate
0 0.1 translate
1 2.09118 scale
newpath
0 0 moveto
(G) true charpath
1 0.7 0 setrgbcolor
fill
1 0.4782 scale
0 -0.1 translate
0 -2.7415 translate
1 -0.425264 scale
newpath
0 0 moveto
(T) true charpath
0.8 0.9 0.8 setrgbcolor
fill
1 -2.35148 scale
0 2.7415 translate
0 -6.87458 translate
1 -0.530872 scale
newpath
0 0 moveto
(C) true charpath
0.8 0.8 2.4 setrgbcolor
fill
1 -1.88369 scale
0 6.87458 translate
7.65 0 translate
0 -0.1 translate
1 -0.0908154 scale
newpath
0 0 moveto
(C) true charpath
0.8 0.8 2.4 setrgbcolor
fill
1 -11.0113 scale
0 0.1 translate
0 0.1 translate
1 1.28921 scale
newpath
0 0 moveto
(T) true charpath
0 0.5 0 setrgbcolor
fill
1 0.775667 scale
0 -0.1 translate
0 -1.60144 translate
1 -0.175747 scale
newpath
0 0 moveto
(G) true charpath
1 0.94 0.8 setrgbcolor
fill
1 -5.69 scale
0 1.60144 translate
7.65 0 translate
0 0.1 translate
1 2.07554 scale
newpath
0 0 moveto
(A) true charpath
8 0 0 setrgbcolor
fill
1 0.481803 scale
0 -0.1 translate
0 -0.1 translate
1 -0.313539 scale
newpath
0 0 moveto
(T) true charpath
0.8 0.9 0.8 setrgbcolor
fill
1 -3.18939 scale
0 0.1 translate
0 -3.35396 translate
1 -0.362367 scale
newpath
0 0 moveto
(C) true charpath
0.8 0.8 2.4 setrgbcolor
fill
1 -2.75964 scale
0 3.35396 translate
0 -6.99213 translate
1 -0.417558 scale
newpath
0 0 moveto
(G) true charpath
1 0.94 0.8 setrgbcolor
fill
1 -2.39488 scale
0 6.99213 translate
7.65 0 translate
0 -0.1 translate
1 -0.0614028 scale
newpath
0 0 moveto
(T) true charpath
0.8 0.9 0.8 setrgbcolor
fill
1 -16.2859 scale
0 0.1 translate
0 -1.37001 translate
1 -0.11633 scale
newpath
0 0 moveto
(G) true charpath
1 0.94 0.8 setrgbcolor
fill
1 -8.59622 scale
0 1.37001 translate
0 0.1 translate
1 1.2792 scale
newpath
0 0 moveto
(A) true charpath
8 0 0 setrgbcolor
fill
1 0.781741 scale
0 -0.1 translate
7.65 0 translate
0 -0.1 translate
1 -0.273808 scale
newpath
0 0 moveto
(A) true charpath
2.4 0.8 0.8 setrgbcolor
fill
1 -3.6522 scale
0 0.1 translate
0 0.1 translate
1 2.17173 scale
newpath
0 0 moveto
(G) true charpath
1 0.7 0 setrgbcolor
fill
1 0.460463 scale
0 -0.1 translate
0 -3.04133 translate
1 -0.56356 scale
newpath
0 0 moveto
(C) true charpath
0.8 0.8 2.4 setrgbcolor
fill
1 -1.77443 scale
0 3.04133 translate
0 -8.2626 translate
1 -0.625063 scale
newpath
0 0 moveto
(T) true charpath
0.8 0.9 0.8 setrgbcolor
fill
1 -1.59984 scale
0 8.2626 translate
7.65 0 translate
0 0.1 translate
1 2.31375 scale
newpath
0 0 moveto
(A) true charpath
8 0 0 setrgbcolor
fill
1 0.432199 scale
0 -0.1 translate
0 -0.1 translate
1 -0.622406 scale
newpath
0 0 moveto
(G) true charpath
1 0.94 0.8 setrgbcolor
fill
1 -1.60667 scale
0 0.1 translate
0 -5.7843 translate
1 -0.673755 scale
newpath
0 0 moveto
(C) true charpath
0.8 0.8 2.4 setrgbcolor
fill
1 -1.48422 scale
0 5.7843 translate
0 -11.8726 translate
1 -0.708796 scale
newpath
0 0 moveto
(T) true charpath
0.8 0.9 0.8 setrgbcolor
fill
1 -1.41084 scale
0 11.8726 translate
7.65 0 translate
0 -0.1 translate
1 -0.126317 scale
newpath
0 0 moveto
(G) true charpath
1 0.94 0.8 setrgbcolor
fill
1 -7.91662 scale
0 0.1 translate
0 0.1 translate
1 1.39478 scale
newpath
0 0 moveto
(A) true charpath
8 0 0 setrgbcolor
fill
1 0.71696 scale
0 -0.1 translate
0 -1.88079 translate
1 -0.329872 scale
newpath
0 0 moveto
(T) true charpath
0.8 0.9 0.8 setrgbcolor
fill
1 -3.03148 scale
0 1.88079 translate
7.65 0 translate
0 -0.1 translate
1 -0.230595 scale
newpath
0 0 moveto
(G) true charpath
1 0.94 0.8 setrgbcolor
fill
1 -4.33661 scale
0 0.1 translate
0 0.1 translate
1 2.09644 scale
newpath
0 0 moveto
(A) true charpath
8 0 0 setrgbcolor
fill
1 0.476998 scale
0 -0.1 translate
0 -2.70131 translate
1 -0.485768 scale
newpath
0 0 moveto
(T) true charpath
0.8 0.9 0.8 setrgbcolor
fill
1 -2.0586 scale
0 2.70131 translate
0 -7.31046 translate
1 -0.490725 scale
newpath
0 0 moveto
(C) true charpath
0.8 0.8 2.4 setrgbcolor
fill
1 -2.0378 scale
0 7.31046 translate
7.65 0 translate
0 0.1 translate
1 2.30099 scale
newpath
0 0 moveto
(T) true charpath
0 0.5 0 setrgbcolor
fill
1 0.434596 scale
0 -0.1 translate
0 -0.1 translate
1 -0.57998 scale
newpath
0 0 moveto
(C) true charpath
0.8 0.8 2.4 setrgbcolor
fill
1 -1.7242 scale
0 0.1 translate
0 -5.45047 translate
1 -0.652481 scale
newpath
0 0 moveto
(G) true charpath
1 0.94 0.8 setrgbcolor
fill
1 -1.53261 scale
0 5.45047 translate
0 -11.3714 translate
1 -0.695404 scale
newpath
0 0 moveto
(A) true charpath
2.4 0.8 0.8 setrgbcolor
fill
1 -1.43801 scale
0 11.3714 translate
7.65 0 translate
0 0.1 translate
1 0.155526 scale
newpath
0 0 moveto
(G) true charpath
1 0.7 0 setrgbcolor
fill
1 6.42977 scale
0 -0.1 translate
0 -0.1 translate
1 -0.0101528 scale
newpath
0 0 moveto
(C) true charpath
0.8 0.8 2.4 setrgbcolor
fill
1 -98.4952 scale
0 0.1 translate
0 2.11063 translate
1 0.635697 scale
newpath
0 0 moveto
(A) true charpath
8 0 0 setrgbcolor
fill
1 1.57308 scale
0 -2.11063 translate
0 -0.966745 translate
1 -0.0464454 scale
newpath
0 0 moveto
(T) true charpath
0.8 0.9 0.8 setrgbcolor
fill
1 -21.5307 scale
0 0.966745 translate
7.65 0 translate
0 -0.1 translate
1 -0.0877371 scale
newpath
0 0 moveto
(G) true charpath
1 0.94 0.8 setrgbcolor
fill
1 -11.3977 scale
0 0.1 translate
0 0.1 translate
1 1.8694 scale
newpath
0 0 moveto
(A) true charpath
8 0 0 setrgbcolor
fill
1 0.53493 scale
0 -0.1 translate
0 -1.57722 translate
1 -0.279391 scale
newpath
0 0 moveto
(T) true charpath
0.8 0.9 0.8 setrgbcolor
fill
1 -3.57922 scale
0 1.57722 translate
0 -4.56249 translate
1 -0.428564 scale
newpath
0 0 moveto
(C) true charpath
0.8 0.8 2.4 setrgbcolor
fill
1 -2.33337 scale
0 4.56249 translate
7.65 0 translate
0 -0.1 translate
1 -0.192256 scale
newpath
0 0 moveto
(G) true charpath
1 0.94 0.8 setrgbcolor
fill
1 -5.20139 scale
0 0.1 translate
0 -2.39964 translate
1 -0.235396 scale
newpath
0 0 moveto
(A) true charpath
2.4 0.8 0.8 setrgbcolor
fill
1 -4.24816 scale
0 2.39964 translate
0 0.1 translate
1 1.91285 scale
newpath
0 0 moveto
(T) true charpath
0 0.5 0 setrgbcolor
fill
1 0.52278 scale
0 -0.1 translate
0 -5.03873 translate
1 -0.37055 scale
newpath
0 0 moveto
(C) true charpath
0.8 0.8 2.4 setrgbcolor
fill
1 -2.69869 scale
0 5.03873 translate
7.65 0 translate
0 0.1 translate
1 0.359128 scale
newpath
0 0 moveto
(T) true charpath
0 0.5 0 setrgbcolor
fill
1 2.78452 scale
0 -0.1 translate
0 3.71268 translate
1 0.485889 scale
newpath
0 0 moveto
(A) true charpath
8 0 0 setrgbcolor
fill
1 2.05808 scale
0 -3.71268 translate
0 -0.1 translate
1 -0.0962619 scale
newpath
0 0 moveto
(G) true charpath
1 0.94 0.8 setrgbcolor
fill
1 -10.3883 scale
0 0.1 translate
7.65 0 translate
0 0.1 translate
1 2.18782 scale
newpath
0 0 moveto
(A) true charpath
8 0 0 setrgbcolor
fill
1 0.457075 scale
0 -0.1 translate
0 -0.1 translate
1 -0.314135 scale
newpath
0 0 moveto
(G) true charpath
1 0.94 0.8 setrgbcolor
fill
1 -3.18335 scale
0 0.1 translate
0 -3.35865 translate
1 -0.572084 scale
newpath
0 0 moveto
(C) true charpath
0.8 0.8 2.4 setrgbcolor
fill
1 -1.748 scale
0 3.35865 translate
0 -8.64699 translate
1 -0.595478 scale
newpath
0 0 moveto
(T) true charpath
0.8 0.9 0.8 setrgbcolor
fill
1 -1.67932 scale
0 8.64699 translate
7.65 0 translate
0 0.1 translate
1 2.13774 scale
newpath
0 0 moveto
(T) true charpath
0 0.5 0 setrgbcolor
fill
1 0.467783 scale
0 -0.1 translate
0 -0.1 translate
1 -0.350946 scale
newpath
0 0 moveto
(A) true charpath
2.4 0.8 0.8 setrgbcolor
fill
1 -2.84944 scale
0 0.1 translate
0 -3.6483 translate
1 -0.415365 scale
newpath
0 0 moveto
(G) true charpath
1 0.94 0.8 setrgbcolor
fill
1 -2.40752 scale
0 3.6483 translate
0 -7.70348 translate
1 -0.495949 scale
newpath
0 0 moveto
(C) true charpath
0.8 0.8 2.4 setrgbcolor
fill
1 -2.01634 scale
0 7.70348 translate
7.65 0 translate
0 0.1 translate
1 1.39227 scale
newpath
0 0 moveto
(A) true charpath
8 0 0 setrgbcolor
fill
1 0.718253 scale
0 -0.1 translate
0 -0.1 translate
1 -0.169246 scale
newpath
0 0 moveto
(G) true charpath
1 0.94 0.8 setrgbcolor
fill
1 -5.90855 scale
0 0.1 translate
0 -2.21858 translate
1 -0.26519 scale
newpath
0 0 moveto
(T) true charpath
0.8 0.9 0.8 setrgbcolor
fill
1 -3.77089 scale
0 2.21858 translate
7.65 0 translate
0 0.1 translate
1 1.96261 scale
newpath
0 0 moveto
(A) true charpath
8 0 0 setrgbcolor
fill
1 0.509525 scale
0 -0.1 translate
0 -0.1 translate
1 -0.276248 scale
newpath
0 0 moveto
(G) true charpath
1 0.94 0.8 setrgbcolor
fill
1 -3.61994 scale
0 0.1 translate
0 -3.06053 translate
1 -0.289532 scale
newpath
0 0 moveto
(C) true charpath
0.8 0.8 2.4 setrgbcolor
fill
1 -3.45385 scale
0 3.06053 translate
0 -6.12559 translate
1 -0.290564 scale
newpath
0 0 moveto
(T) true charpath
0.8 0.9 0.8 setrgbcolor
fill
1 -3.44158 scale
0 6.12559 translate
7.65 0 translate
0 -0.1 translate
1 -0.200906 scale
newpath
0 0 moveto
(C) true charpath
0.8 0.8 2.4 setrgbcolor
fill
1 -4.97744 scale
0 0.1 translate
0 -2.4677 translate
1 -0.259068 scale
newpath
0 0 moveto
(T) true charpath
0.8 0.9 0.8 setrgbcolor
fill
1 -3.85999 scale
0 2.4677 translate
0 0.1 translate
1 1.89491 scale
newpath
0 0 moveto
(A) true charpath
8 0 0 setrgbcolor
fill
1 0.52773 scale
0 -0.1 translate
0 -5.29306 translate
1 -0.292152 scale
newpath
0 0 moveto
(G) true charpath
1 0.94 0.8 setrgbcolor
fill
1 -3.42288 scale
0 5.29306 translate
7.65 0 translate
0 0.1 translate
1 0.234589 scale
newpath
0 0 moveto
(T) true charpath
0 0.5 0 setrgbcolor
fill
1 4.26277 scale
0 -0.1 translate
7.65 0 translate
0 -0.1 translate
1 -0.0091809 scale
newpath
0 0 moveto
(A) true charpath
2.4 0.8 0.8 setrgbcolor
fill
1 -108.922 scale
0 0.1 translate
0 -0.959098 translate
1 -0.104667 scale
newpath
0 0 moveto
(T) true charpath
0.8 0.9 0.8 setrgbcolor
fill
1 -9.55413 scale
0 0.959098 translate
0 -2.56953 translate
1 -0.138606 scale
newpath
0 0 moveto
(C) true charpath
0.8 0.8 2.4 setrgbcolor
fill
1 -7.21469 scale
0 2.56953 translate
0 0.1 translate
1 1.39775 scale
newpath
0 0 moveto
(G) true charpath
1 0.7 0 setrgbcolor
fill
1 0.715438 scale
0 -0.1 translate
7.65 0 translate
0 -0.1 translate
1 -0.127582 scale
newpath
0 0 moveto
(G) true charpath
1 0.94 0.8 setrgbcolor
fill
1 -7.83812 scale
0 0.1 translate
0 -1.89074 translate
1 -0.170374 scale
newpath
0 0 moveto
(A) true charpath
2.4 0.8 0.8 setrgbcolor
fill
1 -5.86943 scale
0 1.89074 translate
0 0.1 translate
1 1.78695 scale
newpath
0 0 moveto
(T) true charpath
0 0.5 0 setrgbcolor
fill
1 0.559613 scale
0 -0.1 translate
0 -4.0182 translate
1 -0.333547 scale
newpath
0 0 moveto
(C) true charpath
0.8 0.8 2.4 setrgbcolor
fill
1 -2.99808 scale
0 4.0182 translate
7.65 0 translate
7.65 0 translate
-260.1 -23.1593 translate
newpath
-3.825 -1.9125 moveto
267.75 0 rlineto
0 45.9 rlineto
-267.75 0 rlineto
0 -45.9 rlineto
closepath
0 0 0 setrgbcolor
stroke
-275.4 0 translate
0 18.1779 translate
/Helvetica findfont
5.61816 scalefont
setfont
newpath
0 0 moveto
(Motif Name:) true charpath
0 0 0 setrgbcolor
fill
70.227 0 translate
/Helvetica-Bold findfont
5.61816 scalefont
setfont
newpath
0 0 moveto
(CM002886.2_235061-236048(-)_1|1|1x0) true charpath
0 0 0 setrgbcolor
fill
-70.227 0 translate
0 -68.25 translate
showpage
30.6 674.55 translate
0 29.125 translate
/Helvetica findfont
8.262 scalefont
setfont
newpath
0 0 moveto
(Gene:) true charpath
0 0 0 setrgbcolor
fill
42.1362 0 translate
/Helvetica-Bold findfont
8.262 scalefont
setfont
newpath
0 0 moveto
(CM002886.2_298619-299789(+)_1) true charpath
0 0 0 setrgbcolor
fill
-42.1362 0 translate
-30.6 -29.125 translate
306 0 translate
2.10375 0 translate
/Helvetica findfont
5.508 scalefont
setfont
newpath
0 0 moveto
(1) true charpath
0 0 0 setrgbcolor
fill
7.65 0 translate
newpath
0 0 moveto
(2) true charpath
0 0 0 setrgbcolor
fill
7.65 0 translate
newpath
0 0 moveto
(3) true charpath
0 0 0 setrgbcolor
fill
7.65 0 translate
newpath
0 0 moveto
(4) true charpath
0 0 0 setrgbcolor
fill
7.65 0 translate
newpath
0 0 moveto
(5) true charpath
0 0 0 setrgbcolor
fill
7.65 0 translate
newpath
0 0 moveto
(6) true charpath
0 0 0 setrgbcolor
fill
7.65 0 translate
newpath
0 0 moveto
(7) true charpath
0 0 0 setrgbcolor
fill
7.65 0 translate
newpath
0 0 moveto
(8) true charpath
0 0 0 setrgbcolor
fill
7.65 0 translate
newpath
0 0 moveto
(9) true charpath
0 0 0 setrgbcolor
fill
7.65 0 translate
newpath
0 0 moveto
(0) true charpath
0 0 0 setrgbcolor
fill
7.65 0 translate
newpath
0 0 moveto
(1) true charpath
0 0 0 setrgbcolor
fill
7.65 0 translate
newpath
0 0 moveto
(2) true charpath
0 0 0 setrgbcolor
fill
7.65 0 translate
newpath
0 0 moveto
(3) true charpath
0 0 0 setrgbcolor
fill
7.65 0 translate
newpath
0 0 moveto
(4) true charpath
0 0 0 setrgbcolor
fill
7.65 0 translate
newpath
0 0 moveto
(5) true charpath
0 0 0 setrgbcolor
fill
7.65 0 translate
newpath
0 0 moveto
(6) true charpath
0 0 0 setrgbcolor
fill
7.65 0 translate
newpath
0 0 moveto
(7) true charpath
0 0 0 setrgbcolor
fill
7.65 0 translate
newpath
0 0 moveto
(8) true charpath
0 0 0 setrgbcolor
fill
7.65 0 translate
newpath
0 0 moveto
(9) true charpath
0 0 0 setrgbcolor
fill
7.65 0 translate
newpath
0 0 moveto
(0) true charpath
0 0 0 setrgbcolor
fill
7.65 0 translate
newpath
0 0 moveto
(1) true charpath
0 0 0 setrgbcolor
fill
7.65 0 translate
newpath
0 0 moveto
(2) true charpath
0 0 0 setrgbcolor
fill
7.65 0 translate
newpath
0 0 moveto
(3) true charpath
0 0 0 setrgbcolor
fill
7.65 0 translate
newpath
0 0 moveto
(4) true charpath
0 0 0 setrgbcolor
fill
7.65 0 translate
newpath
0 0 moveto
(5) true charpath
0 0 0 setrgbcolor
fill
7.65 0 translate
newpath
0 0 moveto
(6) true charpath
0 0 0 setrgbcolor
fill
7.65 0 translate
newpath
0 0 moveto
(7) true charpath
0 0 0 setrgbcolor
fill
7.65 0 translate
newpath
0 0 moveto
(8) true charpath
0 0 0 setrgbcolor
fill
7.65 0 translate
newpath
0 0 moveto
(9) true charpath
0 0 0 setrgbcolor
fill
7.65 0 translate
newpath
0 0 moveto
(0) true charpath
0 0 0 setrgbcolor
fill
7.65 0 translate
newpath
0 0 moveto
(1) true charpath
0 0 0 setrgbcolor
fill
7.65 0 translate
newpath
0 0 moveto
(2) true charpath
0 0 0 setrgbcolor
fill
7.65 0 translate
newpath
0 0 moveto
(3) true charpath
0 0 0 setrgbcolor
fill
7.65 0 translate
newpath
0 0 moveto
(4) true charpath
0 0 0 setrgbcolor
fill
7.65 0 translate
newpath
0 0 moveto
(5) true charpath
0 0 0 setrgbcolor
fill
7.65 0 translate
newpath
0 0 moveto
(6) true charpath
0 0 0 setrgbcolor
fill
7.65 0 translate
newpath
0 0 moveto
(7) true charpath
0 0 0 setrgbcolor
fill
7.65 0 translate
-285.154 0 translate
0 3.93429 translate
0 19.225 translate
/Helvetica findfont
5.508 scalefont
setfont
290.7 -1.57371 translate
newpath
0 0 moveto
(0) true charpath
0 0 0 setrgbcolor
fill
0 19.125 translate
newpath
0 0 moveto
(+0.57) true charpath
0 0 0 setrgbcolor
fill
0 -38.25 translate
newpath
0 0 moveto
(-3.16) true charpath
0 0 0 setrgbcolor
fill
-290.7 19.125 translate
0 1.57371 translate
/Helvetica-Bold findfont
11.016 scalefont
setfont
0 0.1 translate
1 0.177129 scale
newpath
0 0 moveto
(G) true charpath
1 0.7 0 setrgbcolor
fill
1 5.64559 scale
0 -0.1 translate
0 -0.1 translate
1 -0.0189585 scale
newpath
0 0 moveto
(T) true charpath
0.8 0.9 0.8 setrgbcolor
fill
1 -52.7468 scale
0 0.1 translate
0 2.28061 translate
1 0.805203 scale
newpath
0 0 moveto
(A) true charpath
8 0 0 setrgbcolor
fill
1 1.24192 scale
0 -2.28061 translate
0 -1.03603 translate
1 -0.12877 scale
newpath
0 0 moveto
(C) true charpath
0.8 0.8 2.4 setrgbcolor
fill
1 -7.76575 scale
0 1.03603 translate
7.65 0 translate
0 0.1 translate
1 1.96868 scale
newpath
0 0 moveto
(A) true charpath
8 0 0 setrgbcolor
fill
1 0.507955 scale
0 -0.1 translate
0 -0.1 translate
1 -0.277079 scale
newpath
0 0 moveto
(C) true charpath
0.8 0.8 2.4 setrgbcolor
fill
1 -3.60908 scale
0 0.1 translate
0 -3.06707 translate
1 -0.294068 scale
newpath
0 0 moveto
(T) true charpath
0.8 0.9 0.8 setrgbcolor
fill
1 -3.40057 scale
0 3.06707 translate
0 -6.16782 translate
1 -0.300378 scale
newpath
0 0 moveto
(G) true charpath
1 0.94 0.8 setrgbcolor
fill
1 -3.32913 scale
0 6.16782 translate
7.65 0 translate
0 0.1 translate
1 2.22606 scale
newpath
0 0 moveto
(G) true charpath
1 0.7 0 setrgbcolor
fill
1 0.449223 scale
0 -0.1 translate
0 -0.1 translate
1 -0.481267 scale
newpath
0 0 moveto
(C) true charpath
0.8 0.8 2.4 setrgbcolor
fill
1 -2.07785 scale
0 0.1 translate
0 -4.67374 translate
1 -0.532165 scale
newpath
0 0 moveto
(A) true charpath
2.4 0.8 0.8 setrgbcolor
fill
1 -1.87912 scale
0 4.67374 translate
0 -9.64797 translate
1 -0.538774 scale
newpath
0 0 moveto
(T) true charpath
0.8 0.9 0.8 setrgbcolor
fill
1 -1.85607 scale
0 9.64797 translate
7.65 0 translate
0 -0.1 translate
1 -0.00842737 scale
newpath
0 0 moveto
(G) true charpath
1 0.94 0.8 setrgbcolor
fill
1 -118.661 scale
0 0.1 translate
0 -0.953168 translate
1 -0.127918 scale
newpath
0 0 moveto
(C) true charpath
0.8 0.8 2.4 setrgbcolor
fill
1 -7.81749 scale
0 0.953168 translate
0 0.1 translate
1 1.58738 scale
newpath
0 0 moveto
(A) true charpath
8 0 0 setrgbcolor
fill
1 0.629968 scale
0 -0.1 translate
0 -2.74656 translate
1 -0.329465 scale
newpath
0 0 moveto
(T) true charpath
0.8 0.9 0.8 setrgbcolor
fill
1 -3.03522 scale
0 2.74656 translate
7.65 0 translate
0 -0.1 translate
1 -0.223661 scale
newpath
0 0 moveto
(C) true charpath
0.8 0.8 2.4 setrgbcolor
fill
1 -4.47105 scale
0 0.1 translate
0 -2.64675 translate
1 -0.236532 scale
newpath
0 0 moveto
(A) true charpath
2.4 0.8 0.8 setrgbcolor
fill
1 -4.22776 scale
0 2.64675 translate
0 0.1 translate
1 1.98695 scale
newpath
0 0 moveto
(T) true charpath
0 0.5 0 setrgbcolor
fill
1 0.503285 scale
0 -0.1 translate
0 -5.29477 translate
1 -0.517752 scale
newpath
0 0 moveto
(G) true charpath
1 0.94 0.8 setrgbcolor
fill
1 -1.93142 scale
0 5.29477 translate
7.65 0 translate
0 0.1 translate
1 2.26755 scale
newpath
0 0 moveto
(A) true charpath
8 0 0 setrgbcolor
fill
1 0.441005 scale
0 -0.1 translate
0 -0.1 translate
1 -0.496966 scale
newpath
0 0 moveto
(C) true charpath
0.8 0.8 2.4 setrgbcolor
fill
1 -2.01221 scale
0 0.1 translate
0 -4.79727 translate
1 -0.613138 scale
newpath
0 0 moveto
(T) true charpath
0.8 0.9 0.8 setrgbcolor
fill
1 -1.63096 scale
0 4.79727 translate
0 -10.4086 translate
1 -0.642727 scale
newpath
0 0 moveto
(G) true charpath
1 0.94 0.8 setrgbcolor
fill
1 -1.55587 scale
0 10.4086 translate
7.65 0 translate
0 0.1 translate
1 1.08856 scale
newpath
0 0 moveto
(A) true charpath
8 0 0 setrgbcolor
fill
1 0.918647 scale
0 -0.1 translate
0 -0.1 translate
1 -0.294008 scale
newpath
0 0 moveto
(C) true charpath
0.8 0.8 2.4 setrgbcolor
fill
1 -3.40127 scale
0 0.1 translate
7.65 0 translate
0 0.1 translate
1 0.0414056 scale
newpath
0 0 moveto
(C) true charpath
0 0 8 setrgbcolor
fill
1 24.1514 scale
0 -0.1 translate
0 1.21266 translate
1 1.33679 scale
newpath
0 0 moveto
(T) true charpath
0 0.5 0 setrgbcolor
fill
1 0.748062 scale
0 -1.21266 translate
0 -0.1 translate
1 -0.217513 scale
newpath
0 0 moveto
(A) true charpath
2.4 0.8 0.8 setrgbcolor
fill
1 -4.59742 scale
0 0.1 translate
0 -2.59838 translate
1 -0.245571 scale
newpath
0 0 moveto
(G) true charpath
1 0.94 0.8 setrgbcolor
fill
1 -4.07214 scale
0 2.59838 translate
7.65 0 translate
0 0.1 translate
1 2.18539 scale
newpath
0 0 moveto
(G) true charpath
1 0.7 0 setrgbcolor
fill
1 0.457584 scale
0 -0.1 translate
0 -0.1 translate
1 -0.437978 scale
newpath
0 0 moveto
(A) true charpath
2.4 0.8 0.8 setrgbcolor
fill
1 -2.28322 scale
0 0.1 translate
0 -4.33311 translate
1 -0.4788 scale
newpath
0 0 moveto
(C) true charpath
0.8 0.8 2.4 setrgbcolor
fill
1 -2.08856 scale
0 4.33311 translate
0 -8.88744 translate
1 -0.48396 scale
newpath
0 0 moveto
(T) true charpath
0.8 0.9 0.8 setrgbcolor
fill
1 -2.06629 scale
0 8.88744 translate
7.65 0 translate
0 0.1 translate
1 0.248922 scale
newpath
0 0 moveto
(A) true charpath
8 0 0 setrgbcolor
fill
1 4.01732 scale
0 -0.1 translate
0 2.84552 translate
1 0.64593 scale
newpath
0 0 moveto
(G) true charpath
1 0.7 0 setrgbcolor
fill
1 1.54816 scale
0 -2.84552 translate
0 -0.1 translate
1 -0.0390019 scale
newpath
0 0 moveto
(C) true charpath
0.8 0.8 2.4 setrgbcolor
fill
1 -25.6398 scale
0 0.1 translate
0 -1.19375 translate
1 -0.0522959 scale
newpath
0 0 moveto
(T) true charpath
0.8 0.9 0.8 setrgbcolor
fill
1 -19.122 scale
0 1.19375 translate
7.65 0 translate
0 0.1 translate
1 0.00603915 scale
newpath
0 0 moveto
(G) true charpath
1 0.7 0 setrgbcolor
fill
1 165.586 scale
0 -0.1 translate
0 -0.1 translate
1 -0.0110097 scale
newpath
0 0 moveto
(A) true charpath
2.4 0.8 0.8 setrgbcolor
fill
1 -90.8294 scale
0 0.1 translate
0 0.934377 translate
1 0.840401 scale
newpath
0 0 moveto
(T) true charpath
0 0.5 0 setrgbcolor
fill
1 1.18991 scale
0 -0.934377 translate
0 -0.973487 translate
1 -0.0944356 scale
newpath
0 0 moveto
(C) true charpath
0.8 0.8 2.4 setrgbcolor
fill
1 -10.5892 scale
0 0.973487 translate
7.65 0 translate
0 0.1 translate
1 0.14851 scale
newpath
0 0 moveto
(G) true charpath
1 0.7 0 setrgbcolor
fill
1 6.73354 scale
0 -0.1 translate
0 -0.1 translate
1 -0.0686925 scale
newpath
0 0 moveto
(A) true charpath
2.4 0.8 0.8 setrgbcolor
fill
1 -14.5576 scale
0 0.1 translate
0 2.05542 translate
1 0.974977 scale
newpath
0 0 moveto
(T) true charpath
0 0.5 0 setrgbcolor
fill
1 1.02567 scale
0 -2.05542 translate
0 -1.42737 translate
1 -0.158252 scale
newpath
0 0 moveto
(C) true charpath
0.8 0.8 2.4 setrgbcolor
fill
1 -6.31904 scale
0 1.42737 translate
7.65 0 translate
0 0.1 translate
1 0.331973 scale
newpath
0 0 moveto
(A) true charpath
8 0 0 setrgbcolor
fill
1 3.0123 scale
0 -0.1 translate
7.65 0 translate
0 0.1 translate
1 1.83851 scale
newpath
0 0 moveto
(G) true charpath
1 0.7 0 setrgbcolor
fill
1 0.543918 scale
0 -0.1 translate
0 -0.1 translate
1 -0.426013 scale
newpath
0 0 moveto
(T) true charpath
0.8 0.9 0.8 setrgbcolor
fill
1 -2.34735 scale
0 0.1 translate
0 -4.23897 translate
1 -0.573125 scale
newpath
0 0 moveto
(C) true charpath
0.8 0.8 2.4 setrgbcolor
fill
1 -1.74482 scale
0 4.23897 translate
7.65 0 translate
0 0.1 translate
1 0.0989287 scale
newpath
0 0 moveto
(A) true charpath
8 0 0 setrgbcolor
fill
1 10.1083 scale
0 -0.1 translate
0 -0.1 translate
1 -0.0809636 scale
newpath
0 0 moveto
(G) true charpath
1 0.94 0.8 setrgbcolor
fill
1 -12.3512 scale
0 0.1 translate
0 1.66528 translate
1 1.04125 scale
newpath
0 0 moveto
(T) true charpath
0 0.5 0 setrgbcolor
fill
1 0.960382 scale
0 -1.66528 translate
0 -1.52393 translate
1 -0.168062 scale
newpath
0 0 moveto
(C) true charpath
0.8 0.8 2.4 setrgbcolor
fill
1 -5.9502 scale
0 1.52393 translate
7.65 0 translate
0 -0.1 translate
1 -0.0376732 scale
newpath
0 0 moveto
(C) true charpath
0.8 0.8 2.4 setrgbcolor
fill
1 -26.544 scale
0 0.1 translate
0 -1.18329 translate
1 -0.0845875 scale
newpath
0 0 moveto
(T) true charpath
0.8 0.9 0.8 setrgbcolor
fill
1 -11.8221 scale
0 1.18329 translate
0 0.1 translate
1 0.941053 scale
newpath
0 0 moveto
(A) true charpath
8 0 0 setrgbcolor
fill
1 1.06264 scale
0 -0.1 translate
7.65 0 translate
0 0.1 translate
1 2.20147 scale
newpath
0 0 moveto
(A) true charpath
8 0 0 setrgbcolor
fill
1 0.454241 scale
0 -0.1 translate
0 -0.1 translate
1 -0.411845 scale
newpath
0 0 moveto
(G) true charpath
1 0.94 0.8 setrgbcolor
fill
1 -2.4281 scale
0 0.1 translate
0 -4.12749 translate
1 -0.498294 scale
newpath
0 0 moveto
(C) true charpath
0.8 0.8 2.4 setrgbcolor
fill
1 -2.00685 scale
0 4.12749 translate
0 -8.83521 translate
1 -0.562237 scale
newpath
0 0 moveto
(T) true charpath
0.8 0.9 0.8 setrgbcolor
fill
1 -1.77861 scale
0 8.83521 translate
7.65 0 translate
0 -0.1 translate
1 -0.0246538 scale
newpath
0 0 moveto
(T) true charpath
0.8 0.9 0.8 setrgbcolor
fill
1 -40.5617 scale
0 0.1 translate
0 -1.08085 translate
1 -0.167713 scale
newpath
0 0 moveto
(A) true charpath
2.4 0.8 0.8 setrgbcolor
fill
1 -5.96256 scale
0 1.08085 translate
0 0.1 translate
1 1.6069 scale
newpath
0 0 moveto
(C) true charpath
0 0 8 setrgbcolor
fill
1 0.622317 scale
0 -0.1 translate
0 -3.18737 translate
1 -0.259441 scale
newpath
0 0 moveto
(G) true charpath
1 0.94 0.8 setrgbcolor
fill
1 -3.85444 scale
0 3.18737 translate
7.65 0 translate
0 0.1 translate
1 2.31727 scale
newpath
0 0 moveto
(G) true charpath
1 0.7 0 setrgbcolor
fill
1 0.431542 scale
0 -0.1 translate
0 -0.1 translate
1 -0.615255 scale
newpath
0 0 moveto
(A) true charpath
2.4 0.8 0.8 setrgbcolor
fill
1 -1.62534 scale
0 0.1 translate
0 -5.72803 translate
1 -0.656328 scale
newpath
0 0 moveto
(T) true charpath
0.8 0.9 0.8 setrgbcolor
fill
1 -1.52363 scale
0 5.72803 translate
0 -11.6793 translate
1 -0.768684 scale
newpath
0 0 moveto
(C) true charpath
0.8 0.8 2.4 setrgbcolor
fill
1 -1.30092 scale
0 11.6793 translate
7.65 0 translate
0 -0.1 translate
1 -0.0975931 scale
newpath
0 0 moveto
(A) true charpath
2.4 0.8 0.8 setrgbcolor
fill
1 -10.2466 scale
0 0.1 translate
0 0.1 translate
1 1.23103 scale
newpath
0 0 moveto
(T) true charpath
0 0.5 0 setrgbcolor
fill
1 0.812327 scale
0 -0.1 translate
0 -1.65478 translate
1 -0.233103 scale
newpath
0 0 moveto
(G) true charpath
1 0.94 0.8 setrgbcolor
fill
1 -4.28995 scale
0 1.65478 translate
7.65 0 translate
0 0.1 translate
1 0.716841 scale
newpath
0 0 moveto
(C) true charpath
0 0 8 setrgbcolor
fill
1 1.39501 scale
0 -0.1 translate
0 6.52737 translate
1 1.02396 scale
newpath
0 0 moveto
(T) true charpath
0 0.5 0 setrgbcolor
fill
1 0.9766 scale
0 -6.52737 translate
0 -0.1 translate
1 -0.231944 scale
newpath
0 0 moveto
(G) true charpath
1 0.94 0.8 setrgbcolor
fill
1 -4.31138 scale
0 0.1 translate
0 -2.71193 translate
1 -0.384756 scale
newpath
0 0 moveto
(A) true charpath
2.4 0.8 0.8 setrgbcolor
fill
1 -2.59905 scale
0 2.71193 translate
7.65 0 translate
0 -0.1 translate
1 -0.016936 scale
newpath
0 0 moveto
(G) true charpath
1 0.94 0.8 setrgbcolor
fill
1 -59.046 scale
0 0.1 translate
0 0.1 translate
1 0.987147 scale
newpath
0 0 moveto
(A) true charpath
8 0 0 setrgbcolor
fill
1 1.01302 scale
0 -0.1 translate
0 -1.02012 translate
1 -0.103586 scale
newpath
0 0 moveto
(C) true charpath
0.8 0.8 2.4 setrgbcolor
fill
1 -9.65385 scale
0 1.02012 translate
7.65 0 translate
0 0.1 translate
1 1.15384 scale
newpath
0 0 moveto
(T) true charpath
0 0.5 0 setrgbcolor
fill
1 0.866674 scale
0 -0.1 translate
0 -0.1 translate
1 -0.153059 scale
newpath
0 0 moveto
(G) true charpath
1 0.94 0.8 setrgbcolor
fill
1 -6.53342 scale
0 0.1 translate
7.65 0 translate
0 0.1 translate
1 0.815721 scale
newpath
0 0 moveto
(A) true charpath
8 0 0 setrgbcolor
fill
1 1.22591 scale
0 -0.1 translate
0 7.30541 translate
1 0.867648 scale
newpath
0 0 moveto
(G) true charpath
1 0.7 0 setrgbcolor
fill
1 1.15254 scale
0 -7.30541 translate
0 -0.1 translate
1 -0.255096 scale
newpath
0 0 moveto
(C) true charpath
0.8 0.8 2.4 setrgbcolor
fill
1 -3.92009 scale
0 0.1 translate
0 -2.8941 translate
1 -0.277873 scale
newpath
0 0 moveto
(T) true charpath
0.8 0.9 0.8 setrgbcolor
fill
1 -3.59876 scale
0 2.8941 translate
7.65 0 translate
0 0.1 translate
1 2.1637 scale
newpath
0 0 moveto
(G) true charpath
1 0.7 0 setrgbcolor
fill
1 0.46217 scale
0 -0.1 translate
0 -0.1 translate
1 -0.426907 scale
newpath
0 0 moveto
(C) true charpath
0.8 0.8 2.4 setrgbcolor
fill
1 -2.34243 scale
0 0.1 translate
0 -4.246 translate
1 -0.440974 scale
newpath
0 0 moveto
(T) true charpath
0.8 0.9 0.8 setrgbcolor
fill
1 -2.26771 scale
0 4.246 translate
0 -8.50269 translate
1 -0.461147 scale
newpath
0 0 moveto
(A) true charpath
2.4 0.8 0.8 setrgbcolor
fill
1 -2.16851 scale
0 8.50269 translate
7.65 0 translate
0 0.1 translate
1 2.1509 scale
newpath
0 0 moveto
(C) true charpath
0 0 8 setrgbcolor
fill
1 0.464922 scale
0 -0.1 translate
0 -0.1 translate
1 -0.334798 scale
newpath
0 0 moveto
(A) true charpath
2.4 0.8 0.8 setrgbcolor
fill
1 -2.98688 scale
0 0.1 translate
0 -3.52124 translate
1 -0.445611 scale
newpath
0 0 moveto
(G) true charpath
1 0.94 0.8 setrgbcolor
fill
1 -2.24411 scale
0 3.52124 translate
0 -7.81442 translate
1 -0.540191 scale
newpath
0 0 moveto
(T) true charpath
0.8 0.9 0.8 setrgbcolor
fill
1 -1.8512 scale
0 7.81442 translate
7.65 0 translate
0 0.1 translate
1 0.142901 scale
newpath
0 0 moveto
(C) true charpath
0 0 8 setrgbcolor
fill
1 6.99784 scale
0 -0.1 translate
7.65 0 translate
0 0.1 translate
1 2.0599 scale
newpath
0 0 moveto
(G) true charpath
1 0.7 0 setrgbcolor
fill
1 0.485461 scale
0 -0.1 translate
0 -0.1 translate
1 -0.317677 scale
newpath
0 0 moveto
(A) true charpath
2.4 0.8 0.8 setrgbcolor
fill
1 -3.14785 scale
0 0.1 translate
0 -3.38652 translate
1 -0.339885 scale
newpath
0 0 moveto
(T) true charpath
0.8 0.9 0.8 setrgbcolor
fill
1 -2.94217 scale
0 3.38652 translate
0 -6.84779 translate
1 -0.401604 scale
newpath
0 0 moveto
(C) true charpath
0.8 0.8 2.4 setrgbcolor
fill
1 -2.49002 scale
0 6.84779 translate
7.65 0 translate
0 0.1 translate
1 2.10475 scale
newpath
0 0 moveto
(C) true charpath
0 0 8 setrgbcolor
fill
1 0.475115 scale
0 -0.1 translate
0 -0.1 translate
1 -0.378784 scale
newpath
0 0 moveto
(G) true charpath
1 0.94 0.8 setrgbcolor
fill
1 -2.64003 scale
0 0.1 translate
0 -3.86734 translate
1 -0.387766 scale
newpath
0 0 moveto
(T) true charpath
0.8 0.9 0.8 setrgbcolor
fill
1 -2.57888 scale
0 3.86734 translate
0 -7.70536 translate
1 -0.394972 scale
newpath
0 0 moveto
(A) true charpath
2.4 0.8 0.8 setrgbcolor
fill
1 -2.53183 scale
0 7.70536 translate
7.65 0 translate
0 0.1 translate
1 2.33056 scale
newpath
0 0 moveto
(G) true charpath
1 0.7 0 setrgbcolor
fill
1 0.429082 scale
0 -0.1 translate
0 -0.1 translate
1 -0.634654 scale
newpath
0 0 moveto
(T) true charpath
0.8 0.9 0.8 setrgbcolor
fill
1 -1.57566 scale
0 0.1 translate
0 -5.88068 translate
1 -0.736036 scale
newpath
0 0 moveto
(C) true charpath
0.8 0.8 2.4 setrgbcolor
fill
1 -1.35863 scale
0 5.88068 translate
0 -12.4591 translate
1 -0.759865 scale
newpath
0 0 moveto
(A) true charpath
2.4 0.8 0.8 setrgbcolor
fill
1 -1.31602 scale
0 12.4591 translate
7.65 0 translate
0 0.1 translate
1 0.275032 scale
newpath
0 0 moveto
(A) true charpath
8 0 0 setrgbcolor
fill
1 3.63594 scale
0 -0.1 translate
0 3.05096 translate
1 0.400587 scale
newpath
0 0 moveto
(G) true charpath
1 0.7 0 setrgbcolor
fill
1 2.49634 scale
0 -3.05096 translate
0 -0.1 translate
1 -0.15763 scale
newpath
0 0 moveto
(T) true charpath
0.8 0.9 0.8 setrgbcolor
fill
1 -6.34396 scale
0 0.1 translate
7.65 0 translate
0 -0.1 translate
1 -0.0434343 scale
newpath
0 0 moveto
(A) true charpath
2.4 0.8 0.8 setrgbcolor
fill
1 -23.0233 scale
0 0.1 translate
0 0.1 translate
1 0.912143 scale
newpath
0 0 moveto
(T) true charpath
0 0.5 0 setrgbcolor
fill
1 1.09632 scale
0 -0.1 translate
7.65 0 translate
0 0.1 translate
1 0.282248 scale
newpath
0 0 moveto
(T) true charpath
0 0.5 0 setrgbcolor
fill
1 3.54299 scale
0 -0.1 translate
7.65 0 translate
0 0.1 translate
1 0.00679872 scale
newpath
0 0 moveto
(A) true charpath
8 0 0 setrgbcolor
fill
1 147.086 scale
0 -0.1 translate
0 -0.1 translate
1 -0.0553736 scale
newpath
0 0 moveto
(C) true charpath
0.8 0.8 2.4 setrgbcolor
fill
1 -18.0592 scale
0 0.1 translate
0 0.940353 translate
1 1.14838 scale
newpath
0 0 moveto
(T) true charpath
0 0.5 0 setrgbcolor
fill
1 0.870793 scale
0 -0.940353 translate
0 -1.32257 translate
1 -0.255217 scale
newpath
0 0 moveto
(G) true charpath
1 0.94 0.8 setrgbcolor
fill
1 -3.91824 scale
0 1.32257 translate
7.65 0 translate
0 0.1 translate
1 2.07583 scale
newpath
0 0 moveto
(G) true charpath
1 0.7 0 setrgbcolor
fill
1 0.481736 scale
0 -0.1 translate
0 -0.1 translate
1 -0.331302 scale
newpath
0 0 moveto
(T) true charpath
0.8 0.9 0.8 setrgbcolor
fill
1 -3.01839 scale
0 0.1 translate
0 -3.49373 translate
1 -0.351181 scale
newpath
0 0 moveto
(A) true charpath
2.4 0.8 0.8 setrgbcolor
fill
1 -2.84753 scale
0 3.49373 translate
0 -7.04389 translate
1 -0.413115 scale
newpath
0 0 moveto
(C) true charpath
0.8 0.8 2.4 setrgbcolor
fill
1 -2.42063 scale
0 7.04389 translate
7.65 0 translate
0 0.1 translate
1 2.17981 scale
newpath
0 0 moveto
(G) true charpath
1 0.7 0 setrgbcolor
fill
1 0.458756 scale
0 -0.1 translate
0 -0.1 translate
1 -0.405877 scale
newpath
0 0 moveto
(A) true charpath
2.4 0.8 0.8 setrgbcolor
fill
1 -2.4638 scale
0 0.1 translate
0 -4.08053 translate
1 -0.476939 scale
newpath
0 0 moveto
(T) true charpath
0.8 0.9 0.8 setrgbcolor
fill
1 -2.0967 scale
0 4.08053 translate
0 -8.62022 translate
1 -0.505213 scale
newpath
0 0 moveto
(C) true charpath
0.8 0.8 2.4 setrgbcolor
fill
1 -1.97936 scale
0 8.62022 translate
7.65 0 translate
7.65 0 translate
-283.05 -23.1593 translate
newpath
-3.825 -1.9125 moveto
290.7 0 rlineto
0 45.9 rlineto
-290.7 0 rlineto
0 -45.9 rlineto
closepath
0 0 0 setrgbcolor
stroke
-275.4 0 translate
0 18.1779 translate
/Helvetica findfont
5.61816 scalefont
setfont
newpath
0 0 moveto
(Motif Name:) true charpath
0 0 0 setrgbcolor
fill
70.227 0 translate
/Helvetica-Bold findfont
5.61816 scalefont
setfont
newpath
0 0 moveto
(CM002886.2_298619-299789(+)_1|1|1x0) true charpath
0 0 0 setrgbcolor
fill
-70.227 0 translate
0 -68.25 translate
0 29.125 translate
/Helvetica findfont
8.262 scalefont
setfont
newpath
0 0 moveto
(Gene:) true charpath
0 0 0 setrgbcolor
fill
42.1362 0 translate
/Helvetica-Bold findfont
8.262 scalefont
setfont
newpath
0 0 moveto
(CM002886.2_304543-305689(+)_1) true charpath
0 0 0 setrgbcolor
fill
-42.1362 0 translate
-30.6 -29.125 translate
306 0 translate
2.10375 0 translate
/Helvetica findfont
5.508 scalefont
setfont
newpath
0 0 moveto
(1) true charpath
0 0 0 setrgbcolor
fill
7.65 0 translate
newpath
0 0 moveto
(2) true charpath
0 0 0 setrgbcolor
fill
7.65 0 translate
newpath
0 0 moveto
(3) true charpath
0 0 0 setrgbcolor
fill
7.65 0 translate
newpath
0 0 moveto
(4) true charpath
0 0 0 setrgbcolor
fill
7.65 0 translate
newpath
0 0 moveto
(5) true charpath
0 0 0 setrgbcolor
fill
7.65 0 translate
newpath
0 0 moveto
(6) true charpath
0 0 0 setrgbcolor
fill
7.65 0 translate
newpath
0 0 moveto
(7) true charpath
0 0 0 setrgbcolor
fill
7.65 0 translate
newpath
0 0 moveto
(8) true charpath
0 0 0 setrgbcolor
fill
7.65 0 translate
newpath
0 0 moveto
(9) true charpath
0 0 0 setrgbcolor
fill
7.65 0 translate
newpath
0 0 moveto
(0) true charpath
0 0 0 setrgbcolor
fill
7.65 0 translate
newpath
0 0 moveto
(1) true charpath
0 0 0 setrgbcolor
fill
7.65 0 translate
newpath
0 0 moveto
(2) true charpath
0 0 0 setrgbcolor
fill
7.65 0 translate
newpath
0 0 moveto
(3) true charpath
0 0 0 setrgbcolor
fill
7.65 0 translate
newpath
0 0 moveto
(4) true charpath
0 0 0 setrgbcolor
fill
7.65 0 translate
newpath
0 0 moveto
(5) true charpath
0 0 0 setrgbcolor
fill
7.65 0 translate
newpath
0 0 moveto
(6) true charpath
0 0 0 setrgbcolor
fill
7.65 0 translate
newpath
0 0 moveto
(7) true charpath
0 0 0 setrgbcolor
fill
7.65 0 translate
newpath
0 0 moveto
(8) true charpath
0 0 0 setrgbcolor
fill
7.65 0 translate
newpath
0 0 moveto
(9) true charpath
0 0 0 setrgbcolor
fill
7.65 0 translate
newpath
0 0 moveto
(0) true charpath
0 0 0 setrgbcolor
fill
7.65 0 translate
newpath
0 0 moveto
(1) true charpath
0 0 0 setrgbcolor
fill
7.65 0 translate
newpath
0 0 moveto
(2) true charpath
0 0 0 setrgbcolor
fill
7.65 0 translate
newpath
0 0 moveto
(3) true charpath
0 0 0 setrgbcolor
fill
7.65 0 translate
newpath
0 0 moveto
(4) true charpath
0 0 0 setrgbcolor
fill
7.65 0 translate
newpath
0 0 moveto
(5) true charpath
0 0 0 setrgbcolor
fill
7.65 0 translate
newpath
0 0 moveto
(6) true charpath
0 0 0 setrgbcolor
fill
7.65 0 translate
newpath
0 0 moveto
(7) true charpath
0 0 0 setrgbcolor
fill
7.65 0 translate
newpath
0 0 moveto
(8) true charpath
0 0 0 setrgbcolor
fill
7.65 0 translate
newpath
0 0 moveto
(9) true charpath
0 0 0 setrgbcolor
fill
7.65 0 translate
newpath
0 0 moveto
(0) true charpath
0 0 0 setrgbcolor
fill
7.65 0 translate
newpath
0 0 moveto
(1) true charpath
0 0 0 setrgbcolor
fill
7.65 0 translate
newpath
0 0 moveto
(2) true charpath
0 0 0 setrgbcolor
fill
7.65 0 translate
newpath
0 0 moveto
(3) true charpath
0 0 0 setrgbcolor
fill
7.65 0 translate
newpath
0 0 moveto
(4) true charpath
0 0 0 setrgbcolor
fill
7.65 0 translate
newpath
0 0 moveto
(5) true charpath
0 0 0 setrgbcolor
fill
7.65 0 translate
newpath
0 0 moveto
(6) true charpath
0 0 0 setrgbcolor
fill
7.65 0 translate
newpath
0 0 moveto
(7) true charpath
0 0 0 setrgbcolor
fill
7.65 0 translate
-285.154 0 translate
0 3.93429 translate
0 19.225 translate
/Helvetica findfont
5.508 scalefont
setfont
290.7 -1.57371 translate
newpath
0 0 moveto
(0) true charpath
0 0 0 setrgbcolor
fill
0 19.125 translate
newpath
0 0 moveto
(+0.57) true charpath
0 0 0 setrgbcolor
fill
0 -38.25 translate
newpath
0 0 moveto
(-3.27) true charpath
0 0 0 setrgbcolor
fill
-290.7 19.125 translate
0 1.57371 translate
/Helvetica-Bold findfont
11.016 scalefont
setfont
0 0.1 translate
1 0.313874 scale
newpath
0 0 moveto
(G) true charpath
1 0.7 0 setrgbcolor
fill
1 3.18599 scale
0 -0.1 translate
0 3.3566 translate
1 0.544586 scale
newpath
0 0 moveto
(A) true charpath
8 0 0 setrgbcolor
fill
1 1.83626 scale
0 -3.3566 translate
0 -0.1 translate
1 -0.0690154 scale
newpath
0 0 moveto
(C) true charpath
0.8 0.8 2.4 setrgbcolor
fill
1 -14.4895 scale
0 0.1 translate
7.65 0 translate
0 0.1 translate
1 1.74737 scale
newpath
0 0 moveto
(T) true charpath
0 0.5 0 setrgbcolor
fill
1 0.572288 scale
0 -0.1 translate
0 -0.1 translate
1 -0.28304 scale
newpath
0 0 moveto
(G) true charpath
1 0.94 0.8 setrgbcolor
fill
1 -3.53307 scale
0 0.1 translate
0 -3.11398 translate
1 -0.409932 scale
newpath
0 0 moveto
(A) true charpath
2.4 0.8 0.8 setrgbcolor
fill
1 -2.43943 scale
0 3.11398 translate
7.65 0 translate
0 0.1 translate
1 2.28152 scale
newpath
0 0 moveto
(G) true charpath
1 0.7 0 setrgbcolor
fill
1 0.438305 scale
0 -0.1 translate
0 -0.1 translate
1 -0.55446 scale
newpath
0 0 moveto
(A) true charpath
2.4 0.8 0.8 setrgbcolor
fill
1 -1.80356 scale
0 0.1 translate
0 -5.24966 translate
1 -0.611899 scale
newpath
0 0 moveto
(T) true charpath
0.8 0.9 0.8 setrgbcolor
fill
1 -1.63426 scale
0 5.24966 translate
0 -10.8513 translate
1 -0.639616 scale
newpath
0 0 moveto
(C) true charpath
0.8 0.8 2.4 setrgbcolor
fill
1 -1.56344 scale
0 10.8513 translate
7.65 0 translate
0 -0.1 translate
1 -0.0164232 scale
newpath
0 0 moveto
(G) true charpath
1 0.94 0.8 setrgbcolor
fill
1 -60.8894 scale
0 0.1 translate
0 -1.01608 translate
1 -0.135699 scale
newpath
0 0 moveto
(T) true charpath
0.8 0.9 0.8 setrgbcolor
fill
1 -7.36924 scale
0 1.01608 translate
0 0.1 translate
1 1.25068 scale
newpath
0 0 moveto
(A) true charpath
8 0 0 setrgbcolor
fill
1 0.799563 scale
0 -0.1 translate
7.65 0 translate
0 -0.1 translate
1 -0.264559 scale
newpath
0 0 moveto
(A) true charpath
2.4 0.8 0.8 setrgbcolor
fill
1 -3.77987 scale
0 0.1 translate
0 0.1 translate
1 2.0746 scale
newpath
0 0 moveto
(T) true charpath
0 0.5 0 setrgbcolor
fill
1 0.482021 scale
0 -0.1 translate
0 -2.96856 translate
1 -0.400509 scale
newpath
0 0 moveto
(G) true charpath
1 0.94 0.8 setrgbcolor
fill
1 -2.49682 scale
0 2.96856 translate
0 -6.90685 translate
1 -0.424965 scale
newpath
0 0 moveto
(C) true charpath
0.8 0.8 2.4 setrgbcolor
fill
1 -2.35313 scale
0 6.90685 translate
7.65 0 translate
0 0.1 translate
1 2.2885 scale
newpath
0 0 moveto
(A) true charpath
8 0 0 setrgbcolor
fill
1 0.436968 scale
0 -0.1 translate
0 -0.1 translate
1 -0.582145 scale
newpath
0 0 moveto
(T) true charpath
0.8 0.9 0.8 setrgbcolor
fill
1 -1.71778 scale
0 0.1 translate
0 -5.46751 translate
1 -0.629876 scale
newpath
0 0 moveto
(G) true charpath
1 0.94 0.8 setrgbcolor
fill
1 -1.58761 scale
0 5.46751 translate
0 -11.2106 translate
1 -0.630489 scale
newpath
0 0 moveto
(C) true charpath
0.8 0.8 2.4 setrgbcolor
fill
1 -1.58607 scale
0 11.2106 translate
7.65 0 translate
0 0.1 translate
1 0.0586623 scale
newpath
0 0 moveto
(T) true charpath
0 0.5 0 setrgbcolor
fill
1 17.0467 scale
0 -0.1 translate
0 1.34845 translate
1 0.0940826 scale
newpath
0 0 moveto
(G) true charpath
1 0.7 0 setrgbcolor
fill
1 10.629 scale
0 -1.34845 translate
0 2.8756 translate
1 0.559718 scale
newpath
0 0 moveto
(A) true charpath
8 0 0 setrgbcolor
fill
1 1.78661 scale
0 -2.8756 translate
0 -0.1 translate
1 -0.224659 scale
newpath
0 0 moveto
(C) true charpath
0.8 0.8 2.4 setrgbcolor
fill
1 -4.45119 scale
0 0.1 translate
7.65 0 translate
0 0.1 translate
1 0.337031 scale
newpath
0 0 moveto
(C) true charpath
0 0 8 setrgbcolor
fill
1 2.96709 scale
0 -0.1 translate
0 3.53881 translate
1 1.00541 scale
newpath
0 0 moveto
(T) true charpath
0 0.5 0 setrgbcolor
fill
1 0.99462 scale
0 -3.53881 translate
0 -0.1 translate
1 -0.101645 scale
newpath
0 0 moveto
(G) true charpath
1 0.94 0.8 setrgbcolor
fill
1 -9.83814 scale
0 0.1 translate
0 -1.68666 translate
1 -0.221202 scale
newpath
0 0 moveto
(A) true charpath
2.4 0.8 0.8 setrgbcolor
fill
1 -4.52076 scale
0 1.68666 translate
7.65 0 translate
0 0.1 translate
1 2.29174 scale
newpath
0 0 moveto
(G) true charpath
1 0.7 0 setrgbcolor
fill
1 0.43635 scale
0 -0.1 translate
0 -0.1 translate
1 -0.612408 scale
newpath
0 0 moveto
(C) true charpath
0.8 0.8 2.4 setrgbcolor
fill
1 -1.6329 scale
0 0.1 translate
0 -5.70563 translate
1 -0.617951 scale
newpath
0 0 moveto
(T) true charpath
0.8 0.9 0.8 setrgbcolor
fill
1 -1.61825 scale
0 5.70563 translate
0 -11.3549 translate
1 -0.629187 scale
newpath
0 0 moveto
(A) true charpath
2.4 0.8 0.8 setrgbcolor
fill
1 -1.58935 scale
0 11.3549 translate
7.65 0 translate
0 0.1 translate
1 0.275627 scale
newpath
0 0 moveto
(A) true charpath
8 0 0 setrgbcolor
fill
1 3.62809 scale
0 -0.1 translate
0 3.05565 translate
1 0.724975 scale
newpath
0 0 moveto
(G) true charpath
1 0.7 0 setrgbcolor
fill
1 1.37936 scale
0 -3.05565 translate
0 -0.1 translate
1 -0.0562247 scale
newpath
0 0 moveto
(C) true charpath
0.8 0.8 2.4 setrgbcolor
fill
1 -17.7858 scale
0 0.1 translate
0 -1.32926 translate
1 -0.0708411 scale
newpath
0 0 moveto
(T) true charpath
0.8 0.9 0.8 setrgbcolor
fill
1 -14.1161 scale
0 1.32926 translate
7.65 0 translate
0 -0.1 translate
1 -0.026402 scale
newpath
0 0 moveto
(A) true charpath
2.4 0.8 0.8 setrgbcolor
fill
1 -37.8759 scale
0 0.1 translate
0 0.1 translate
1 0.939658 scale
newpath
0 0 moveto
(T) true charpath
0 0.5 0 setrgbcolor
fill
1 1.06422 scale
0 -0.1 translate
0 -1.0946 translate
1 -0.118126 scale
newpath
0 0 moveto
(C) true charpath
0.8 0.8 2.4 setrgbcolor
fill
1 -8.46552 scale
0 1.0946 translate
7.65 0 translate
0 0.1 translate
1 0.143284 scale
newpath
0 0 moveto
(G) true charpath
1 0.7 0 setrgbcolor
fill
1 6.97917 scale
0 -0.1 translate
0 -0.1 translate
1 -0.0921575 scale
newpath
0 0 moveto
(A) true charpath
2.4 0.8 0.8 setrgbcolor
fill
1 -10.851 scale
0 0.1 translate
0 2.01429 translate
1 1.07869 scale
newpath
0 0 moveto
(T) true charpath
0 0.5 0 setrgbcolor
fill
1 0.927047 scale
0 -2.01429 translate
0 -1.61201 translate
1 -0.190623 scale
newpath
0 0 moveto
(C) true charpath
0.8 0.8 2.4 setrgbcolor
fill
1 -5.24595 scale
0 1.61201 translate
7.65 0 translate
0 0.1 translate
1 0.384355 scale
newpath
0 0 moveto
(A) true charpath
8 0 0 setrgbcolor
fill
1 2.60176 scale
0 -0.1 translate
0 -0.1 translate
1 -0.000146357 scale
newpath
0 0 moveto
(C) true charpath
0.8 0.8 2.4 setrgbcolor
fill
1 -6832.61 scale
0 0.1 translate
7.65 0 translate
0 -0.1 translate
1 -0.00833684 scale
newpath
0 0 moveto
(A) true charpath
2.4 0.8 0.8 setrgbcolor
fill
1 -119.95 scale
0 0.1 translate
0 0.1 translate
1 1.94114 scale
newpath
0 0 moveto
(G) true charpath
1 0.7 0 setrgbcolor
fill
1 0.51516 scale
0 -0.1 translate
0 -0.952456 translate
1 -0.505122 scale
newpath
0 0 moveto
(T) true charpath
0.8 0.9 0.8 setrgbcolor
fill
1 -1.97972 scale
0 0.952456 translate
0 -5.7139 translate
1 -0.666721 scale
newpath
0 0 moveto
(C) true charpath
0.8 0.8 2.4 setrgbcolor
fill
1 -1.49988 scale
0 5.7139 translate
7.65 0 translate
0 0.1 translate
1 0.0830787 scale
newpath
0 0 moveto
(A) true charpath
8 0 0 setrgbcolor
fill
1 12.0368 scale
0 -0.1 translate
0 -0.1 translate
1 -0.106368 scale
newpath
0 0 moveto
(G) true charpath
1 0.94 0.8 setrgbcolor
fill
1 -9.4013 scale
0 0.1 translate
0 1.54057 translate
1 1.14962 scale
newpath
0 0 moveto
(T) true charpath
0 0.5 0 setrgbcolor
fill
1 0.869855 scale
0 -1.54057 translate
0 -1.72382 translate
1 -0.202126 scale
newpath
0 0 moveto
(C) true charpath
0.8 0.8 2.4 setrgbcolor
fill
1 -4.94742 scale
0 1.72382 translate
7.65 0 translate
0 -0.1 translate
1 -0.0557911 scale
newpath
[truncated: 30,947,401 more chars]
