# Supplementary material for: Transposable elements drive the evolution of metazoan zinc finger genes
Source: Genome Res. 2023 Aug;33(8):1325–39. doi: 10.1101/gr.277966.123 (PMC10547256; doi:10.1101/gr.277966.123)
Supplement: Supplement 3 [file Supplemental_Data_3.tar.gz › supplementary_data_3/Drosophila_melanogaster/Drosophila_melanogaster_nonrep.fa]

>Drosophila_melanogaster_nonrepetitive:92664920-92665229
CAAAATATAGCCCCTCGGCCAACATCCATCAGCGAAATTAGCAGCGAGACGTTAAATTTACGAGGTCTGCACAAAGTGCTCGACACATTTACGGGCCAAACATGGCCGGGCCAACTCTACGATTGGTCTTCTCTTTTGGAAACTCAAGCGTTTTGTGGGAGAGGGAGGAGTGGGGGGGATTCGCTTCCATTTCGCATGCGCGCGCATTTAAATTCACTTCCGTTTTTGCCGCAAATTTTGAGTGCTTTGTGGGCTGCCATAAATTCATAACTTTGAATTTATAGTCGTGAGCGCGGAAAGAAGAGCCAA
>Drosophila_melanogaster_nonrepetitive:35303485-35308077
GATGAGTTTTTGGTCTCTGTCATATCTGGCGGCCCCCATCTTCGGCTCGCATTTTTGGGCCTTGTAATGTAATGGTTTGGGTTAAGGGGTCGAATTTGTTTATGCCCCTCGAACATGCAGACCAATGGACATTATTACAAAAGCCTAAGCTGCTGCTGGAGCGGATTATTAAAGTGTCACCTCCACTGTAGCATTTTACTCAGATGAAAGATGTCATGCTGAAATTCAGTACGGTACAAAATTCTACGGAAAACCAGAAAAATGGGCTGCATCTTGTATCTTATCAATATCATTTTATCTGCGAGTCATTAAGAAAGCGGAGATAAGCTTGCAGATACTTCACTCTTAGTGCTATCAACTTTGCACAAACTGGCTAAAATCCGATTATCTTCCAACAGCAAATCTTAGATTGCTGTCTTCTTATCTCATTAAGCGGCTATTAACTGGCTTGCTGCACCATTAACTTACATAATTCCCCGTTAAGGCAGACGGCATGTTTCCATACCATTCAGACCGAATCTTCGATTGAAAAAGTTCTGGCTTTTATATTCATCGAATTGACCTTCGTTATGCAATGGCTGGCGATTCCACCCCCAGTGGATTGCTATTTAGAAACTCGGATGCAGTTGCAGCATCTCGCGCCTCAAGTGACTCTTAATGAAATGCATTAAGTCTATATATAAAGCACTCTGACGCAAAAACTCATTTCCCCATTCGAGTCAGCCTCTCGAGTTACACGGCTAATGTTGTTATATAGTCTACGATATTGCACATCTCGCAGCGGTTGCCAGTGGATGAAGAAAAAGAAACTTAAATTAGCCTCAATTGTTTATAATTTCCACAAAAGTGCTTATGCCGCTGTCAAGTGCGTCGAGTGAGGAAGTGGAGAACGCCGGGGATCGTCTTGCCGCCAATTCGGGCTCGGATTCGGTCTTCTGGCCGATTAAGAAACTCTAGGCTGGCAAACCGGTTTCGCACTAAATAAGTCCACCCGCTAAAAATCCCCAACTGGCCCAGACGACACAGAGAAAAACCCCATTAACTTATGCAGTTTTGTCATATTACAATACAGAATGAACACTTTAAAGTAAAGACTGAATTGAAGATCAATGACTTCAACTATAAATTGAAGTGCATTCTAAACATCACACCATCACAAGTTCGGCTCATAACGGTGGCTCAACCCCCTCTCGCACAGCAGGTTTCGTGCCTAATTAATGCAGGCCGATAAACTTCAGGGTAAGGTTTTAGGTAAAATATGTATGTTCGAGTATAGAAACTTTGAGTTTTGTAGATTGCTGGCGCTCCCTTTGCAAGACCTTTTAGTTTTTGATCGCAGCTCGCTCGCGGAGATAAACATTCGATGATAAGCCGGTTTTTCGGTGGAAACAATTTCGGCGTTTTAGGCGCCGCCGCTGTCGAGCAATAAAACACTTTAGAGGCTGGCATGAAATTGTTGTTCGTTCATTTGCGTCACGTTTTGTTACTTCAACACACCTTGAATGATCTAATGGCCAAGCTTCTTGATCAGTCGAATGGAGGCAAATAGAGCCCCAACAATTGAGTGGCTCTCAAGTGAATTGCAGCCACACACCTCCACCTGTCAAAATTGCCGCCTCAACAGTACTGAGCTACTTAACTATGCAGTTGACAGCCCAAGTCGGCTTTGTGTTTTTGCGCACAGTTTCGCCATTGAGCACTCAGAATATTTTGGATATTTGCGCCTGACACAATTAGCCAACGGGTTTGGTGCCAGCCAATGGCGTAGTAGTGATCAATGGAAGCCCCAATGTCAGCATCAGCGACCCCCAGTTCCTCGGTTGAGAACATGTGTTCTCTGAGCTGATCTCTTCAAGTCGCTGGGAATTCACGCTTTAATCATATGTGCTCGATTCCATCGCCTAAGCACATTAATCAAATTACCCCCGCGATTTCAGCTTATGTTTAAGCGCTGCTTCCTGACGAGTCGCAGGCAATTTCCTTTTTCGAGATTTCGGCTGGCTGATAAGACAGCTCGGCAGCCACGTTGTCTAGACTTGGGCTGCCCACAGGAAAAGCACACAAATCTAGACAGACGCGACAGACAGACTCGCGATAAAGCCGCTGAATAACTCCACAGTTTTGCATTTCGGCGAAAGTTGTCAATGCTGTCAAAGGTGCGTTACAGATAAACTAAAAAGTGGAGGAATAGCAGCAAACGCCTTCGCAGAGCAAACCAGTCCGTTTTGAACCCATGCCATTTGGCCTGCCTCAAAAGTTCAGTTTTTACTAATTTAGCATAACAATAGATACCAAATGCACCATTAAATGCCAATGCAAGCTGCAAAGCCAATCGGCGGGGAAAAATGCCAACAATTAGACGCCCACATGACCCAGAAAAGTCAAATTTCGAAGGGGGAAAAACTCAGACGCATTCCCGATGCCCTGTGGGTGCTTTCCGGCTATTGAATTTTGACACTCGTTTCGAATTAATTTGCACGATTCGTGATTGGGTTGATTGAATTTTTCTCCCGTCCAGTGCATCTCAAACGCGGGCCAGTCCTGCTCAAACTTTAGCCGCAGGGTGACTCACTGCAGGTCTTTGCATAGGCCATAAATATTACACTTTGTCGCACAGTTCCTGCCACATTATGTCTGGGTGTGTATAGCATATATTGTATGGTGATTCACACTGCAATCGTCTGCTGGATCTGCATTGAAAAGTTTGATTGATTGCGTTGATAGAATCAAGGAAGAACAAGAGTTTTCATTGTGCGATACGTTCATAACAAAGCACTTAAAAGATTCTCGTCCTGATTACTTGTCCTGATGATCCTAATCAAAATGTTTTCTATAAGCTATACTGCAGCGAATAAAACAAGGCTAGTTTGACAACATTTTTACCAGTAAGTTGTTACAGTTCGTTACCACTCAACCACTAATTTAGCTTAGATTCCTGTTCGGAGTGTTACTCTAATCGCTGGAGAGCGTTCATCCACATTGAGTAATTCCGAAATGATATACATTCCGTCGCATCGCCACTCCACTTCCACTCAAAGCAGCCCGCAATTAAAGTCGCTCTTTATTAGAAGCCCCAAACCCCCCGAGAACCGAGAAGTCCGAGTGTAGCACACCATGAACTGCAATCAAAACAATTACAGCCAATTCACGCAACGCAGAGCAGTCACAATTGCCACTTCTCACTCCACGAGCACTTCCCAGTCCACTCCCAACTGCAAGACACAGCAATAAAGCAGAAACATTGAAACGTCGTTCGCAGTATGTTGATGACATTAGAAAATGGTTGTTTATTGCATTTGTCAGCTAACCAGACGCCTGGCCAAATGGCAAACTGGCGAACTGAACTGGTAAAATGACAAAAGTCCGGCAGACGTCGAGCTGTGGTGTTCTATGTAGCCCCAGCCCCACAAGGAACCAGAACTCCTTCGTGGCACCCAAGTGTCATCGAACCGAACCGACAAACCAATTGACAGGCAGACTCAGCCATACGAATCGGTTTCGATGCGGGATGGGGTATGTGGCGACTCCATCGGATCTCGGGATGCCACATGCTTATAGATATGTTCAAGTGCCGTTTGTGTCAGTCGAATGTGTCGCGCAGATCAGGCTCTCGGCTGAAATGAAATATGAGATATAGTTTTGGGGGGAAGTAAGCGTAATTTCTCGCAGTGAATTAAACTGACGTTTAATGAGATACATTTTGTGGTATCTAGTGGATATTTGTTCCCTATCGTCTTCACAACTTTCCTTTTCTTTGAATGCCCCATGCATTTAACACCCACTCTAATTTTCTGAACGATCCAAACCTTCAACCAGCCATCCATTCAACCAGTATCCATTAGACTGCCCTCCAAAGTGCTGCTCCATCAAGAGGGTCTAAGGTGCGATAGTTTCGCTTTTATTCCACGTTTCTATGGAGGATGTCCGTCAAAATCCAACACAACGTGCGTCATGTGAAATAGATGCTAATTAGGCGCTAATGAGACAACTTGGCCATAGAAACGAACCTAATTTGAGGGACAGGCACGAGTGCGGCTTTGGAGCGTAGAAAGATGGGGAGTTACTGGAGTTTGGGGCGTGACCGAGTTGAGGCCGAGTTCGTTGGACCGGCGGCTTCAATTTATGAATCCCAGATGCAGTCTTATCTCTTAAGTCCCAATGGGGGGCCCTAGCAATGAACAATCGAGTGCGCGAGTGGGGCAAACTTCATGTTTGCTTGCTTATAAATGATAAACCTCAATTTGAATGCTGCAGCAATTAATCAGTGTTTAAAGTGAACGAAAACAGAGACGGTCCAGCATGAAAACCCTGTGAGCATTAGTTCAAAAACTACAGAAAAGAACAGAAAAATGTCGGCAGTCAGTGCGAGTAATAGGCCGCCTCCATCGCCGATATCGGTGCCTATATACGATGGCTATGCCACGATACGAGCCCGCGGATTAACCCGATCCCGATCGATAAGGGCGGAATCGGAAAATGGTGCCCAACTCCCGCCGGTCTTGCAGAAACCCCGAAGGCAGAGGACCATTTCCCTGAGGAGTAACTACAGTCTGCCGGGCGGTCAGCCGGAGGAGATCTATGCCAGGGCGAAA
>Drosophila_melanogaster_nonrepetitive:58853120-58853518
CTTCATTCCTCAATAATTGCATAGCTCAGTAAATTTTAATGCAAGCGTTCACGATTTGCGTTTTGCCATTTGCGTTTACTCTGGGCCAGAGCGAAATAAATAACGTATACGCTAAATAACTCTGTCTCAGTCTCGTAGTGGAATAAGTACTTTAAGGAATGAACTCGAAGGCATTTCACGACCGGCGCACGATATTCTCTTTGGCCTTTGACTCGACGCCTGTGCTGTGACCCTTTGCCCTTCCACTGACCCACCACAGTTTGCAAAAGCAAGTTAGCGTGATGAGCATGAATCTGTCAGCGAAACTCGATGAGCTGCAGCGGGGAGATCGACACCTGGAGACGACGGTCGCCCTGTGCGAAATCCGCACCCAGCTCCAGGAGCTGACCAAATCCGTG
>Drosophila_melanogaster_nonrepetitive:73497848-73498220
TTTAGCGTTAAGATTAAAGATATGGTATTTATCAATTAAGAATTCTAGATACAACTTTCCACTTTGTTGGTTTTGAATTGTTGTACAAATATCGAAATTCCGTGAGACAGGTGTTCTCACTCCGGAAGAATTCGTGGCCGCCGGTGATCACCTGGTGCACCATTGTCCAACTTGGCAGTGGGCCGCTGGCGATGAGACCAAGACAAAACCCTACCTACCAAAGGGTATGTGCTGCGATTTTCCACTAATAACTAGCCAATTGACTCATTAAAATCATTTCGCCCCCACTTAGATAAGCAATTCCTGATAACGCGCAATGTTCCCTGCTATCGTCGCTGCAAGCAGATGGAATACGTCGGCGAGGAGACGCTG
>Drosophila_melanogaster_nonrepetitive:66429237-66432261
CGCATCGGCTAGCGGGAGCATTTTCTGCAGCTGACTATCAAATAAATTCGCCGGCCAAGACGCCGTTTCCATTCATAATTCACAAGCATAAATTGTGCGAGGAACAGGTGGCGGGACAAGGGTTAAGGGTTGCGGGCTAAGGGTTAAGGTTTGGGGGTATGCTAGCTGAGGTGGCTTGCTTTTGGCAGACGTGTGTTAACGTGCCACGTAAATTCTGGCTAACGATGCACTTTGCACTGGCAATTCCACCTGTGCTGCCACAATCAAGTGCAATTCATTTTGGCCACGTCGGCGGGATCTGGACTGGCTACGCAGGCTCATGGAGTCCTTTCAACTTAAAGCCTCTAGGACACTTTACATTGGTCTCGAAACTATGCACCTTTCTTTCATCTCTCATTTGATGTTTGGGTTATTTTTCAGTGATGTTTTTCTGCTGGACTCCACCAAGTAGGATTAACACGGCAATATGCAGATTCGTTCAGCTCACAAGGGAAATTTGGGTCCTGTAAATGGACCTTGGGTCAGTTTGTCTGCAGGATTAACAGTTTTTCCGTGCTAAGCCTAAATGGCTGCAACTTTTTGTATGTCAACTCAACGGGAAATTAAATTGAGTCTGTTTCCTTCGGGCACTTGGCAAGACATTAGTCCAAACATGGGCAATTTGAACTGTTGACAATTATTGAGCAGATGACAAATGTTGCCCGAGGCATAGGAGCAAAATTTTTGAGACTTTCGTGCGATAAAGGGAATGTTAGGGAGTGATGGATTGACTTGCCAACTTCGGACTGGAACTTGGGTCAATGCGCGCAGTTTATATAAGCTGAAGGGTCTTTATCACAACGGTCATAGGTAATGGGAATTTTCCGATTTGGAAAAACGTGTTAGGAGCCCTTATGAATAGAGTCCCATTGATTTACAGATCAGCATGAAGTTAAATGATTTATAGCTTTGCGCACATTTACAATAGATAGAACCATCAATTTGGTAACTATTTATGCAATTCCAACACTTAAGCCTAAAATTCATATTAGCATGCCAATTATCTCATTGCCAATTAATTCGAATGCTTTTGTACGCCATCGAAAAGCACCATTTCAGTAATAACTTAAATGGCATTTATATTCGTGTTTGTTCTGCTTACGATTAAGGCATACTTTGATGTTAAGGAACCAGACGCTTCGATAAACCAAACAACAAGTGATGGGTTTCATTTCAGGCTTGCACAAACAAATGATCGTTGCATCTTATGTCAGTGGCACTGCGGCAAACAGAACAGTCATGCCAACTATTATGTACATTTTACTTACACTTCCTCGTTACACGTCCTGCAACAAGGACTCACACACATGTGCTAACTACCGAAACAATGTCTGCCCGCGAGAGTGTGTGAGTGGGGAAAAAGGCGATGACGATAACGATTTGCAGTTACATGTGTTTTTCACCATTTCCCGAACGAGTCTCGATTTTGGGCTGCCTGACACATTGACAGCACTGAACGAGAACGACGGACAAGAGGAGTTTGCTCGGCTAACAGATACCCTGCGCTTGACAATATCAACACGGTGACCTACATAAGCTTTTCAAACAATTGCCTAGAAACTTATTCTAACCTACAGGTGATTTAAAGACGTAGTAATGACCTCATTGTCTGACTGGTTATCTAGAACAAGCTTAGATCTAGTACTTTTAGCTGAGAGCCCTAATGAATTATGCCATCGAAGTAACGGCTGTAAGAGTGAGTGAGTTGACGATGTGAGTGAGTGGGAAAGCAAACGCTGGCAACTTTACGATAGCGTTAAATTAGACATCAACTTGGCAAAGTACACACACAGTGACACACACTTGCAGGAGCTCGTCTGATGCCGTTGGCCTGGGCTCATCAAAGGCGGTATGCCAACTACACTGGAATTACACGGTATTTAAACAGCAAAAAACTATTAAGTTACTGTTAAGCTTGTTATGGCAAACAATTTGATTGAACTGCAGTTCAATTTTTAAACCTTAATATTCTTAATATGTAAGTATATGTAAGTAGTGAAGAGTAGAGATAGCTGACTTGGCATGCGGCGGCACAGAGGCAGGAGCAAGCAGTTCGCAATCGCTATCGCTATCGCAGAGCGTCATGTTGTTCAACGCCTTGCAGCTTGCTGCAGTCGACAACGTTGCAGCAACACCCCCGACAACGACGGGCGGCACATGTTAAAGGCCGAAGGGCGGTGGTAAAATGGGCGTCATGCGTCTGGCCACCACGCTCACCATGCTCGTTTACATGACGCAATTGCCTGGCATTCATAAGCCATTATCAGTGCCAAGTCATCGGCCAAGTCTTAGAGCAAACAATGCAGCTGCCATCCATCACCCGACTTTGGCCATAACTACTGTTCCACGGACTTTTGACTTGTGTGGGCATAGTTTGTGGTGCATAGCTATTCCAATTGCCATCGCCACTGCTTGCATAGTCTTATCATTTTCAGGACGACACAGATCTCTCGCCAAGATGTTTGACTTGCGGCAGTATATGGCTTTATATATCATACGGCTGGTGTTCAGACCCATCAAATTGGCAGCCCACGCCAATTCGTACAACTTCAGCGCCGACACTGAGCAAACCGGAAATAAACGTTTAATGCGCGATGATGGCGGTGCAGGGATGTCCTTACAAGAAACTTGATCTAATAATGTACATTTTAAATAGTCTAAACTGATTTTAGACTTTTCATTACAACTGCATAACAACTTGTTAGGCAAAGTGTCTTAGAGAGCGTGAAGCTTCTAGCTAAATCAAACCCCCCAAGAGATAACGATAATCATATGGTACACTTCGTATGCTGATATTTGCCTGAGACCAACTCACCCACTTATCAAATATGCCTGTTCTCGGCAAGCATAAACTTTGCCATGCGTCAAAGTCCCGTGAAATGTTTGGCTGCCAAAATCGAGGGACGGGCGGAAAAAAGGTCCAGAAAGTGGCAACAGAAGCAGCATCAGCGAGAAAGGAGCGTTGAAAAAAACGAGCGTTAGAAG
>Drosophila_melanogaster_nonrepetitive:36948314-36951286
TTTTAGGAACAACTTTGGCTTTTGTAGCAAATTTTCCATAAACTCTTGATGCTACCTACGGATGACGATGACAGCTTGGATTTCTCAAGCGCTGCTCGATTTGTTGTCTGCGTAATTAATAACAGTGCATAGCAAACAAGCTGGTCAAGAATAGAGGAAATGTCAACGGGGACTTGTCCTTGTTTGCTCACATCGAAAATTGCTCAGACATTCGATGACAGTTTTGCAGCCAAACGGATGGGAAAGTCGCTGGACAAAGGGGCTTGGGACTTCAAGTACATTTTAATCAATGAGAAACCCCAAGGACTAATAACTTTTGACCGGTATCGGTTTGCTGTGTCTGCGTCTTTCCGAAATTAGCAATGGAGTGAAGTCTGTGACAATCTCAGAAAGACAAGCCAAGGGTCCTGCTAACGTTTGCTATCCCCTTGTAAAAGCGGTGGACGTGTGAATCGTGAACCGCTAGCCGATTGCACTTGAAGACGCCCAACGACCAGCAGCGTTGTAGATTTAACCACCCCCAAAAAGCGAAATTCCAACCAAGGGGCTCAAACCAAACCAAAGTTCATGCCAATTAATTCAGGGCTATAATGAGTAATTGGGTTGTCGCAGAGTTTGAACCAAGCCGCTGTTTAAAACAACTTTAAAGAAAGACAATGCTTATATGCCTAAAAATAAGAACATTTAATGCGCAAAAACCTCAAAGTTGCGACATGTAGATTCTCGTTGCTACACAGAGTGTCCTAAACTGCCAAGCTTTACTTTGAAAAGTATAAGACAGGTAGAAGGAAGGGTTTCCGACCATTCTTGGTCAGGATCCACAGTCAAGTCGATTTGGCTATGTCCGTCTGCCGGAAATAAAAAAGCTGGAAGGAACCGCCCAATATAACCACACTGGTCTCGCCCACACTGAGTAACCGGTATCTGCTGGTCGACTATAGCATTTGTGTTAAGTGTTGATTAACCTTTCGCTAAGAATACCTTTTACTCGTACGTCAGAGGAGAAGGTTGTCTAATATCAGGATCACAGATCAAGGTTTCACGGTATGTTCTGCTCCCTGGCCGTAGGAACGTATTTCGGGAACTAAACGAAAGAGAGGGAAGTGTTTGATATACTAGAGTCTCTTAGCTACCCGATAAGAATCAAACTGCCTCAGCCAGCAAATCTCAATTCCACAATGAACTCATAATTGAAAGTTCAAGAAGTTTCGAAGTTGGTTGGATTATGATTAAGAATCATAAGATTAGTCTGATTTGGGACAAGATCGAGTACGGTTTCCAATTAAGTGTAATAGTGTTACTGAAAAGGTTTACGTTCAACCCACGACCCCAATTTGTGCAAATTTGTTACTCTATAAATTCTCAGTCAATATATAAGTCTTTTAAGGAATTAAATACTTACGCATACAAGCACAAAAACCAATGTTATCTGACATCAAAAGTAATGGGTATGCTACTATTTTTGTCGTATTTTCACATCCCCACTTCCATTAGCCCGTTCGTCCTTCCACTAATTAAGTAACGGGTATGGAAACTACTAGACTGTAGAGTTCTAAAAGTTTCCTTGCCCACTATTAATTTTATCAATGGTAATATAATGTTACAAATAAATCATTATATCCTCGTAAGTCTCCTTTACTGCGTTGCAAGCTTCAACTGAAATCAAAATACCATCTGCAAGGCGAGCCAAATCTACAGGTTGCGGCAGCAAGAACTCAATGAAAACTATTGTAGGCTGTGTACATGTCTAATGTTTTTATTCATAAAAGGTGACGTCCCCCATTCTCCCTACATGGCGTAAACCGATTTCTGGCGTTTGCCGTGACTTTTGTTAGCATAGCAGGTGTTATGTTGGCAATTTCATCTTGGATGTTGGCTTTCAAATCTTCTAGGGTTCTTGGACGGTTCACATAAACACGGGATTTCAAAAAACACAATAGAAAAAATCACAATGGAACAGATTGGCCATTCCAAACCTTCTCTAATTGAGATAAGGCGCTCTGGAAAGTGTTCCCTCAAAACCAGTCACGTTCTGAAAGTTCCTGCACTATCGCCATCTTATACGGATGAAAATGAAGATCATCATGAAGAATTCTTCTCACAGAACGATCGGCTAGATCAAAGGTAGATGCGTGTTTGCGGGCAGAACGTCGTGGAGATCGCAATATTGATGCTCTCACTGCATCAATGTTCTCAGGTGATCTAACGGGTCGAGGGACTCCAGTTCTTCGTTTTGTCGCACTTCCAGTTTGCCTTAATGTAACCATGTAACAATTGATTTGCTATCTGGGATGGGAGCCAACGGGGCTAAATTAAAGCGATTTCGAAATGCACGCTGTGTTTTAATAACCGAACATCCGCTTGAAATGTAGGACTCACTATTCCAACGCATGATGGCGACTGAACCGTGTCGGGACAAAACTTTGCAATAGCTCCTCTTGAACGGGACCACTAGCGCTCTGAATGGCGCGCATTTTAAAAAAGGAAGTTATGCTGCCGCACCCTGTATTACCAAACAAACTTCTTTGGTGTCCGTTTGAATGATTTTACCTCAAACTAATGGGTCACCCGTTCGAAGTGACTGAAAAACACCCACGGAAAACAGGATTATTTGAGGTGAGGCTGGCTAACAAAACGACAAATACATCATGAAAGCTGAGCCGAGGATGGGCTGATGGGGATTACCAGCTGATTAGACAAGTCGAAACGGACGGTATTCATATTTTGCTGGGCCATCTTTTGGTCGTTGAACTCGTAACACTCGTATAATAAAGGCGAAAGCAACCTAAATTACTCTCAGCGGTATAATTTAGTTGCTTCCTTTTCTCGTTGTAGCTGGCCCGTCCGTGTGTCCTGTCCCTTTGCGTCAAAGACGGACCTATGCCAACCACACCAACACATTAGATCCAATAAGTGGTACAGTGTTAACCTTTAATATTGAACTTTATAACCACGCCCAAGTCAGAGGTTTT
>Drosophila_melanogaster_nonrepetitive:22576758-22579632
TGCGAATCGGAATTGGAGTCGAGTCTCTGTCTTTGGCATTGGCCATGGCGATATAGGTGGCTGGGTTGGGGCCAAAGAAGATGCCTGGGTACTCGGCCAGGTCTATACACAAAATGTTCGTGAGAAATTCGCACGCTTTTTTATCGCAATTGTTTACGGCGGCATCAGCAACATACAGCATTGCTGTTGCTTCGTTGTCAATAGCAACACCAAACAAAGCCCGACCCAAAACAACTCGGAATGGGCAACGTGACTTACATATTTGCCACCTTCATCTGCATCTTCTTCTGCGGCAATCGGCTTTCCTGCCATTGCCCCACCACTTCGATTGTGGGTGACTCCAAAGTTTGGATGATTGCAGTTACCCAGGCTATTGTGAATTAGAATTTCTAATGGTGGCCATGTCTTGGGTCTGCACTTACCCATACCTTTGCCTTTCCGGTATCTAGAAGTTGTTGCACTAGCAATTTGCGCGTGTTAAATGCAAAAACCCCTCCGCAGCAACATTTAACTGTTAAACGCGCACTCCGGACCCGAGACTCCATCCAGACTGCAGTGCCACCTTCCTGTTGTTGCCTTGAGTGTGCCAAATTATAGTCAAAAAAAGCCCGTCCACGGGCAACGCCAGTACGGGTTTGGCCTGCGAGTAGGCGGCAGTTAAGCCGATTTGGTGGCTAACGGACAAAGGCAATAGATAGCAACGTATCTGGGAAGGCTCAGGCCCATAACATCGATGATGCAACAGTCGCTGGCAGGAAGATTTACTGGTGATGTCATACCGAGCCAGCCAATTGATGTTGCTTTTGTTCCCTCGCTGGCACGTGAATGGGCATTTAATTGCATGTAAATGCAAATGGCTAGAATCATTGGAAGAATAGAAAATACATCGGTTTATTAAGTTTTACCCCATGCAATCACACTGCCCGAAAATAAGCAACAGAAGGGGTAGGGTTAAGACAGAAAGTGATATCCTAAGCGACTAAATAATGTATACATCGAAATCTTGGATTGGTGTATCATAGTCTAAAGTCTACTGACCCTAACCACTTGTGGCAAGTGCATCGTTAGAGATTATGTGTGCAGGTAAATTAAGCAAGCACAGCAGCAAGGGAATCTATTTTTAGTGGCATGTATCAACGCCACGAAGATGAGCACATCAACTTTGGAGTGGGATGATGATACATAGATAACCCGGCACGTAGGCGATTCTATTGATGACGTCGTTGATTGTGAAATACGGCTATAGCGGCTACTTATGCAAACGGATGTATATTCTAGGGAGATTAACATAGCGCAAGTGTAAGTGGTTAATAAACACTATAACCTTGAAAAGTACTTCTAATTGGCGCAGGGCCAAGTCTCCAGCTGCTCCTTTAATGGCCATCATGCCCAGCCATTTTTGCATATCCTGTTTAATCAGCCCTCCAGTAAATGCTGCTCTACCTTGGCATTAGCTTTTATGTTAGGGGCATTAAAATACGAAAGAAAAGGGTCGACAAGCCCTGAACAGATCGTTAAATTCGAGATTCCCCAACACGAAGGGCATAAAAACGTAGACTGGCATGTAGATCGCAGTTGATTTAGTTGTTTCATTGATTTGAGAGCCCTCATTTGAATACTCCTACACGATTTTTCCATTCAGCGAGCATTAAACATACATAGGTTTCCTCAGGTGTCTAATGGAGATCGTAAAGCTGGCCAGGGAGCCATCGTTAAAGCGTATTAAATGTGAAAAGATTTGATTTAACAAGGCTTTAACTACGTTTGAAATAACGAACATCTAAATTAGGTACTAATTACAGTTTCAGAAGCTCTCCTTATTCCCCTTAATCCTGAAAGTATGCAGAATATTTGTAAGGTTTACTGAAGCTGTGACTAATAAGTCACTTTAATGTAAGATTTTAGTCAGACATCGCAGTTTACAAACTCTTAAGCTGGAATCTTTCTGATAGATGAAGCTATTCCTGTTGTCCAAAAGGCAAGATTCTCCGGCAGCCCGTTTAAAAAGTCAGCTGCAGGCCAGGCATAATGACTTTTAGTCTAGACCAGACTTAAGATACATGAACTGCCCTACAGCTAACAGAGGTGCCCACTATCCAATTGTAACTGTTCCAAATGCGATCGCAGCTTGAAACTAATTAGCCGTCCAGCGGTTCTCATGGCGGAATAAGATCAGCCGGCTGGCTCGGTTGGCTAATTAAAATCGCCAAAAGGCTGTCTCCACCTTAACCATGCTGGGCGCGCTCATAAAAGCGCACATTTCTGTAATAAGCATGAAATGCAGCTAGGACCATGTTGTGGTACCGGAGGAATCCCAACGAACTGGCAACCTGGGACGGTACGCCAACACATGCCCCGATCCCATCGAAGTGCCCAGTGCCCACTGCCCGGCGAAGGTCCCGGCCAAAACTATAAATAACGCCATGTCTCCACGAGACTTTGACCAGCCACATGTATTGATGTGTGTCCTGTCCACTGCACCGCCAGATATCATAAAACATGTTGCTCATAATCATCGGAGCTGAAGGGATCGCTGGATGGGGGTCTTGGGGGCCTGGGAGGCAGGATCTTCTAGGCCATGACACAAAAAGTTCAGGCCACGAGGCAAGCGGCTGGTCTTTCGGTCTGGTGGGAAATTTGCGCCGCTGCTTAGAAGTGGCCATCGATCGGCTTTTGTGGCTCCTCGGCCTTTGCTGCTCCTGCAGCAGCTCCTCGAGAGCCATTGCCGTACTAATGAGAGTCATAAAACATGCGTCGTTGTTGTCGTTGCTCGATTGTCTTGCCGCTCGCTTTTGGTCTGCTGGCTGCCGCATTTTCATCATCGTGCAACATGTTGTATGTTCTTGTACATTGCATAAATTAGATTTCGCGCTG
>Drosophila_melanogaster_nonrepetitive:19916971-19917182
AACTTATCTCCATCTGAATCTGCATTGTTTTTTGGCCAGACCAAATCTATTTAAAACCAGTTCCTCCTAACAAATGGCATTCGTCTCCGACTTTTGAATCCGAGAAGCCGACCAAATGCGATTACACGGGCCAGGGGCCAGGACACAGAAGGCGGAGGAGCGGGACAGAAGGGCCAGGAACTTGCCAGATGTCCTCCTGTTTTTGGCATTG
>Drosophila_melanogaster_nonrepetitive:66404543-66407429
TTACTCCCACTTTAGGATCAACTCCCGAGACATGACCAATAAAAAAGGGTTAAAAGCGGGCCAAAAGCTACGGCGCACAAACTTGCCCACAATATTCTCATGGAATATTTTTTCTGTCTTGCTGACCCCGAAAATTTTGGCAGTGATTATTGTTCTATGAAGGACGTGCAGTGAAGACTGGTGAGTAATGTAAAAGTTACCACTTAAGTACTGTATTTGAGTTTCATGTTTCTTAGCGGGTGCCCACTGTAGATGGGCTTGTATCTATTGGCATATTGGAAATGTGCCATACCACGACCTTTTTAGGTACACAAAATTCGCCTTCTGGAGTTGGCTCCTGGTCAGCTTGCCATTTTTACATATCCTTCAAACTTGGAGAAAAATCATATGACACATAGAATTGTATTCTTTCTATTTGTACAAATTATAAAACCTTCAGATCTAATTTTCTTCTCTGACCCTTTGGAAATATAATTCTCAGTGCAGATGGAAATACATTTTGGACATACTTATAATCGCACGTGACCATAAGTGCGTCAGTTCGTTTGTCCCTCTCTTTTGGACCGAAGTTATTTGTGTATTTCAGTCATGTAACGGTTTCGGCCTGGCCAACACGGCCATTGTGATTTTGCGTCCCATATATTGGAGAAGTGGAACGTGTGCCAGATTGAATGAAGCAAATGAAGCGATCGTGATGACGCCAAAGACGAAGGCGGCAAACTTTCGTTTGCGAGGTGGGTCACGCACGTGCGCCTGTGGCTATGCAACGATTTCTGCACCATTCCGCCATAAACCAAGTCAAATTAATGGCTGGCAGCGCCATAAGTTATGCAGCTGCATATTAAACACCAGTCTGCGATTTCGATTCCGACTCCTGTACCGGTTCCTATACCGATTCCAAGTCGGTGCTGCTGGCCCCGATTCAGCCATGTGGCATTTACACCAATTATCACACAACAACATTGTGCGGGAATGGAAGTTATATCATAGCTGGGCGGAGAATATATGGCATTGCTAATGGTCGGATTTCACACGCCTGCTTAAGCAGACTCCTTTGACCAACCCGCTTCCTCTACGAACTACAGAATATGTGTATTTGTAGGCTGCATAAACAAACAACTAACTGGCTAGATAGATAGATGGTCGGATGGGAGATACTGGCCCAGAGACGAATAGATAGCCCTTCGGGGTCCGCACATTTGCATTGAGTGCGACCATAAATCAGTTTCATTCAATTCACTTAAGGACATTTTAGGTGCTAATTTCAAACTGCCCCACTGAGCATCCAATGCGCCAGCAGAAGTCAGTGACAAGTCGGTCAGATAAATGTTGTGAGATCGAAATTGATTGGCTTTTGGCGTGGAGATTTCTTAACTTAACTAGGCCACATCAATTATTTAGGCAATCAGGTTAGCCACCAGATGAAGAAACTCTTGACCATTGAACAAAATAGTAGAAATACGATATGTACAGCTTGATAATTATCTGTTCTTGGTATTTAATAATAGTAAACTGTTCTAAGAGGGGTTAGATTTTTTATTCCCGCAAACTTGCGCAGGATAATCACATCCGTCTATTTCTTGTTGTCACGAAAATATCACTTTTTCCCACACTGATTGCGCTCAAATTGATTCCTGAATATTTCTATGCAAAATTAGGCCAGTTTTTTGCCAGTCTCTTTGAGCGTTTGTCTGCATTTGAAATCGAAAGTATGAGTGCGAGTGCTGGTGCATTTCCTTCTTCAAAATGGTTGGGCATACATTGCCTACGGGAATCTACCTAACGCATATTCACAACAGGTGGGGACAATTCGAAAATCATTCATGTTTTTCAAGTGTGCCGCTCTGATGGAGCCGCTGATATGCAAATGCCTTCATTTTGCGGCTATAACGCGTAAAAATCTGCCAGATCCTGCCGAGAATTCGTGGCACATCCTCGCCTGACATCATGCACCCCACATCCTGTTCTCGTGTTTGCGGTCACCAAATTCGCGTTGTAAGCCTGTGACTGTGTGGAAAACAAGCCAACTGATGTGGAGACAAATGGGGCAAAAGAAGTGAGCGGGTATGGTAAAGCTAAGTTGCACTTGCGTAAAAGTTTCTTCACCCAGGCGACGTTGAGGCTTATTGGCACAGCTTTCGCTTATTTTGTAAACAGCGCAGAAATACACAGAGCACGACGCGGGGCAACAGGTGGAAAACCCCACTGGAAGCGCCGTTTCCGCTGTCAGTTAAGTCAAATAACGGTGAAAAGACACGGAGCTGTTGCAGCTACACAAAATGTAATTGAATTTAAGAAAATTCTAAGTAATCCAAACGATTCCCCAATATTTAAGTTGCATGTTGTTTGTAATCTATCTGTTTCAAGAGCACGTAAGTATTTAAGGCACTTAAGTAACTATCAGATTTTTACCAGGGTTTCGAGATTTCGAATTCAACTAGGAAATTGTTTTCCGTGTACTATTACAGCAAACGGTTTTGAGGCAGGTTGCATTTTCAGCGGTTGTCAATGGCCGGGTGGCAGACATTATCAGTACTTCCGCAACCAGGGCTCGCGGGGCGTGGCGGTTGCGCTTGGCAACGGAACTTTGCTGAACAAAACGGAAGTGAATTGTTTCGTGTCCCGGCGCTGCAAACCCTTTTAAGAAGGAAAGACTTCCAAGGGCGCTCAAACGGAGCTGATTGAATCGATCCATTCGACCGCAAGCACAAATGGTAAACAAAAATGGTGAAAAATCAGCAATAAATAATGCACAAGTTACTCAGACTCACTTAATTAGCGCTCACAGATTTTTAATGGCGTTAATTGCATGTCATAAATGACACTCTCCAACAAACAAGAAAGGTGCAACCAACCATCATCGGTTGCGTTAATAATCCGGCAAAA
>Drosophila_melanogaster_nonrepetitive:5336969-5340826
CAACCAGTCATCCGGATAGGATAATGAAGGAGTTGCAGTGCATGACCAAAATGGGGTAGGTTCCTCATTTCGTTTCCCCACTTGGTGTCCTGTGTCCTTTGCCCTCCCGTATCCTTATAGTATCGCCCGACTGGTTGTAAACCAACCCACGCACGCCGCTTCGTCCCCTCGTCTGCGTCAAACGCCGTTAAACGACGTCAGCCGCCGGCAGCGGCTCCATCTACGTCATTGCAATTTATATTTCGCCGCACGAACGGCAAGCGAGATGGCATGATTGTTGTAGCGTTCGTTTATTGCACTTTCACACGCCATTCACGTGCCCATTTACAGTTACATTGAAGCCCACGGTCGCCACCTTTCTCTGCATTCATTTACGCATTTCACATCACTTTTATATCCGAAATATGTTAGATCTGAATACATTTCGCATTTGTTTATGCAAAATCGCATCTGCCTTCGATATCGCTGTGATATGATAAGTACTCACCTCTGCTCAATACATTAAACCATTTTCGCATATCAAAATGCCATATTAGCTAATCTATACAATATATATCCAAAATTTCTTTCCGTGTGGCAGCTGTAACGTTTGTTTACAGCCCGCGCACATCACACATGCGTGGTTTTCAATTCAGACTGTTGTAGCATATCCTGCAATCCCAGCCGCCGGTTATCGATTGCCCAGAGCAATGGCCAGGTGATTAGATTAGCTACTCGTATTAGATGGGCAAATCGGTTCAATACCGCCTCGAACCGGGTATCGTCGCCGGTCAGCTCATCGTCCGGCTGTATAATTTACCCCAAATTAGAAAATTAGAAAGAGGAGAGAGTGGGCGGTCAGTGGTTGCGTGTTTGACATAAGCCGGCTGCCCGCCCCCTGATTACCCATCGCCCACCGCCCAACATCTTTGCCCCTCGTAGACCCACTGCCCGCTGCGATTTTGTGTCTATTCAAGCAATTTGCGCAAATTCCGCAGACCCAATTGCGTCACAGCCGATGATAATTATGACTGGGCCATGCCGAGTGCTCCCTCACGTATTCACATATGCCGCTTGCCATGTTCCGCACCCGAAGGCCCAGCGCCCAGTTCGCAAATCGCATCTGCCGTATCGCCCATCGCTCACCGTCGAGCTGCGCGACTAGCTAGAAAGTAGCTAATCAAATCAACTGTTTCTAAGTTACACCGAAATCAACATTCCACGCAGACATTTTAAGTATATACTATTATAAACAGTAGTAAAAACTGTCAAATTAGGTTGTACGTTGTATATTCCATATATGTCACAAATATTCAGCTAAAAATAGCTAGAAATCAGGTCCGCACTGGTTCTACGTGACGTCGAAGAATCACTCTCCCTTTCCATTCCTCTCTCCCTCTGAAATGGAGTGGGCGGAAGTGTGCGTGGGCGCCACACGGAACAACAAAGCAACATAAACAAGATGGTAAAGCTGACTTGCATAAATCCTGCTGTTCAGTTCAATTAATTTGATGTGTGACTAGCTTAATCACATTAACTACCCTTAAAGTTAATCAGGGTTGGTGGACACCTGTTGCTCAAATCACTGGTTGGGAATTACAGCCAAAAGCTGCGTATTCAAACTATAACTGCATAACTAATCTATTGTTTTCCCGCTCTAATTCGCTTCTCAGGGGAAAGGAGAACGTGGTGGGCATCCACTGTTGCATGCGTTATGACGCCTCCGCCGCTTTCGTGATGCCCTTCATGGCACATGACCGATTCCAGGACTTTTACACGCGCATGGATGTGCCCGAGATCCGGCAGTATATGCGCAATCTCCTGGTGGCACTGCGTCATGTCCACAAGTTCGATGTCATCCATCGCGACGTGAAGCCGAGCAACTTTCTCTACAATCGACGTCGGCGAGAGTTTCTCCTCGTCGATTTCGGTCTGGCCCAGCATGTGAATCCTCCGGCTGCGCGATCTTCCGGAAGTGCCGCCGCCATCGCCACGGCCACGAGAGCGCGAATCAAAGGGGGATGTGCAGCAAATTGCGCTGGATGCTGGTTTGGGTGGAGCAGTGAAGCGTATGCGTTTGCACGAGGAGTCCAACAAGATGCCCCTGAAACCGGTCAACGATATTGCGCCAAGCGATGCGCCGGAGCAGTCAGTAGATGGGTCCAATCACGTCCAGCCACAGCTAGTGCACAACGACAGCCACAACTGGCGCAGATGGATCAAACAGCATCGACGCCATCTGGCAGCAAGTACAATACGAATCGAAATGTCTCGGCAGCAGCGGCTAATAATGCCAAGTGCGTTTGCTTTGCAAATCCCTCAGTTTGCCTCAACTGTCTGATGAAGAAGGAGGTGCACGCCTCCAGGGCAGGAACACCTGGCTATCGGCCGCCCGAGGTTCTGCTCAAGTACCCAGATCAGACCACTGCCGTGGACGTTTGGGCGGCGGGTGTGATATTCCTTTCGATCATGTCAACGGTGTATCCGTTTTTCAAAGCGCCCAACGATTTTATCGCGCTGGCCGAGATTGTAACAATATTTGGAGATCAGGCGATACGGAAGACGGCCTTGGCTCTCGACCGTATGATCACCCTGAGCCAGAGGTCCAGGCCACTGAATCTGCGAAAGTTGTGCCTGCGCTTTCGCTATCGTTCCGTTTTTAGTGATGCCAAGCTCCTCAAGAGCTACGAATCTGTGGACGGAAGCTGCGAAGTGTGCCGGAATTGTGATCAATACTTCTTCAACTGCCTATGCGAGGATAGCGATTACTTGACAGAGCCACTGGACGCATACGAATGTTTTCCACCCAGCGCCTATGACCTACTGGATCGCCTGCTCGAGATTAATCCCCATAAACGAATTACCGCCGAAGAGGCACTAAAGCATCCATTCTTTACGGCCGCCGAGGAGGCCGAGCAGACGGAGCAGGATCAGTTGGCCAATGGAACGCCGCGCAAGATGCGTCGACAAAGATATCAAAGTCACAGAACGGTGGCCGCCTCACAGGAGCAGGTCAAGCAGCAGGTTGCCCTTGATCTGCAGCAAGCGGCCATTAACAAGCTGTGAAACTAGTCCCCACCATACCCAGTTCGCTGATCACACCTCAAGAGCATATCTCATTATTGCACCCAGAGCCAGAAGAAACTCGTCCAATGCCCCACTAGGCCACATTTACTTACCTCAAGCCGCAGGCATTCAATCATGAACAAAATGGGCAAGGAATACCAAAAAAGCAAACGAGGAGAGATTGATTATGAAATATTGTGGCCGAAAGGCTACAAAATGTTGTATATTAAGGAACACGAAGGCGACCCAAGTGCATGGCCCTCATCGCCCAGATCCCCATCATGTATAGTTCGAATAGTCTTGTAGCTAACCTACTTAGGTATAATTATTGTATATCTGAAAACCATGTGAACGAGGATATAAGAGGTGAAGATTGAATGAAGGCCTTGATTTTCTTTGCGGGGATTTTAGTACGCATATTGTTGTTACCGTACGTTAAATTATTCATTATATTTCAGTTGCAAATATAGGAATGCAATTAAAGTTGTTATTGAGCACAAATTCACATTTTGATGAGCCATTTCACAACAAAACACTCGCGATGGCAAAATGCACAAGATCACCGCTCTAAAACGTAGCATACTCTTAAGTGCACATGAGAATGCCAGTTGAACACGCACCAACGGAGAATGAGCCCAAAGGAGAATGAGGAAATTGCAGAAATTTACCAATTTCACCCGTTTAAACTAGAAATACCGTATCAAACGCATTGCGTCGACCTGCGCTCACTGGTTAATTACACTTTGTAGCACTTTTCGACAGCAAACGACGGTCAGCCATCGCATTTTGTGTTTACCGCTGCTCACGGACGA
>Drosophila_melanogaster_nonrepetitive:104161277-104161424
TTACCTGTTGATTTATGGCATCCTCCATCCCGCGCCGCTTAATTTGCGAGAGTTTATTAAATATGCCGGAGCTGCAACTCCTCTACGTGAGTGCCGCGCTGCATCCAGCGACTGCTGCGGAATCCTGCGGAGTCCTGTGAGTCCTGC
>Drosophila_melanogaster_nonrepetitive:245043-245323
ACGAAAATGGAACCTGGCCGCTCCTCCATTTTCCACACAAAGGTGCACTTGCCATTGTTAGTTTTCCCGGTTTCCAGTTTCCCCCGACATACGCAATTAAAAACGCCTTCAGATTTCGATTTTTAAAAAGGGGATCCTGTTGCGTGCGTTCGAATTAAAGGATCAAACATCCAATTCTAAAGTTTTCATTAGTTAAGCTGATTATACTTGACAATGCAGCTGAAATGATAATAATGCGTTGTGGTCCCTTAAAGTGCTCCCTTGTGCACCAGATTACTCC
>Drosophila_melanogaster_nonrepetitive:62447563-62449663
TTGTTTAAGGTTTCAATTATCCCGACAACAAACAATCAATCCCCCCTTTCCACAAAAAACGGCACACAACTAATTTGCCAAATTTAACAAAAGCCCAGAGACGACGACAGCGAATGCTGCGCAAACAAAGTTAATTACAATAATGAAGCTAATTTAGACCAAAAAGGGCAAAAAGGAAAGCCACAAATTAGGCCAAGAATAACGGGCAAAGGACTTTTTGCACGTGGAGTGGCTGTGGTGTTTTCGGGATGAAACTTATCTCAATCCGAGACGCATTTTTCAGCGTACTCTGTTCTTTGTCAACTTGCTTTTGCGGTTTTTCAACCATCTTGAGGTCACGGTTCGCCGATCCACCAACACCCAACCCCACTAACCGTGCGGTGGTTCCAACCTCTTTCGGTGCGTGAGAACTCGCGAAAAAGTTATTAACTGCCACTAATTATACATTTCTCAAGTGATACGCATTTATATTCGTACGAAGTATATATACTTTCTTTCGCCGCTGGTCCTGCTGGGTCCTTGCCATAAAAAGCTTTCCTGGTAATTAATGCTACATTTTTCTCGTCGTTTCGTTTTGGTACGCGACTCTTTGGCGCTCTCGTCTTAATTACACTAAGCAGTTGCCAGTAATCAGGACATCGAGCAGCAGCTAAAAGCAAGTGGCAGCCATTTTGTGCTGCACTGTAAGAGAGAATTTGAGAAATGGCTGCTTAATGAGACCCAAGAAATATCAGGTTGAACTAATCAGAAAGCGAAGGGAAATGTGGATATAAGAAAAGAACAAATTCCCACGGGAGTGTATAAGAGGTAGTGAGATTAGAGAATCCTTTTAAGTAAAGCAACTAGAAAATTGCTTCCTATTTAACGAAACCATTACACACTTTACGTCCCATATGTAATATTAAAACGGTTGTACCGTGATCAAGTTACAAATATATGACAACAGCTGTTGATGTCAGGTTTCTAGAAGCATCAAAATCTCATGTTGTGAAAAAGAAAGGAGCTGAAATCCATTTGGCAACAGCTGCTTCTAGCACATAGACGGCTGAAAAGCATACAACCTTCGAGGAACTAACAATGTAAGAGGCATCAGCTTTGTAAAGTGTGTCATAAAATCAGGTCTAAAACTAACGAATCATATATTAAATAGGCATTTTAAGCAGCAGACAATGCTGAACAAGTGTCACCCCAGGCATTCGTTCAAGCAGTTTTCGCCACTTAAATCGGCCAGATGACGATGATAATAATGCAACCAGAAGATTCTCCTGTACTTAAGAACATGTATGGCCGAGGAACTCGACATATGCCAAGCCGAGGCAGCTGGTGGAGGTGGCATTCCAACAGGAAGGGAATTCAAGCCATGCCCACCACTTCACATAGAGTTCGACCGACTCAACTTTGACATTTCTCTCTCTCACTCGGACTGCCTCGAATTCTGCCGCCCTGCTGTTTTTTCCCCAACACCATTCCACCCACGGTCATTTTCCTGGCACACACAATGGTATGTCCACGGCATGTGGCAGTCATCAACTTGTTTTTGCCGCAAAATGATTTATGACAATGCATTGAAAAGTTCGTTCTAGGCTGTCAACAAGGGAGGGGAAATGTCAATAAGGGAACCCAGCTAGACCAGAGGCGATAGAATTGTAAGAAGGCAAGTCCTTAGAAGCATAAATGTACAACCATAGAGATCCTTGGGCTGGGAAATGTGCTCTTATCAACACATTTCGTTTCAATCTATTAAATTGATAGCCATCTCTGCTTCGCAGCTAACCATTTTTATTAGAAACTGTTTAAGGCCTTAAATGTAGAAGCAAAATGTCAGGGTAGCAGGCAGCCAAATGCCAATAAGTTGTCATGTTCCGACGACAGCTGCAGCATCTCGCACATCCTGGCACATCCTGCTCCTGTCGCATCCACACACATCTATATATCCTTCCCTTTTGCCGGGGGCCACTTACACTTACACGTTCGTCGGGAATGGCCAAAGACTGCGGGCTCCGTCTTACTCCGACTACATTCACACACATTATTCAGGGATGCAGTGGGTAAATGGGCTAGTCTAGGACGTTTCTTGTTGGAAAAAGAGTCCTGTCTTGA
>Drosophila_melanogaster_nonrepetitive:108441909-108448521
TCATTAATATCAGGTGCAAACATCCCGACAACAGACGTTTAGTCATCATCTGTGCTGCTAGCTCTGCGCGTAGTTGCTGTAGCTCGAACATGTTTGTCTCCCTCTCACTGCCAAGTTTCGGTTGATTCTTTTCTGTTCATCGCATTCACACTTACGTGATCGAAAATCCGTTTCCTGGTGGAGCGTTTTTCTGGGGGTGCTCCGGTGGACAATCGCCTCGAACTGCCGTTGGGATGTCTTGCAGCCTCGCGACCCTCCGTATTTTGGCCCAGAATACGTAGCCAATCTTTTAGGGTTGTCAGCGAAAAGTCGTTCAGGATGATTTTATCGTCCATTTTGGATTATTAATCCCACTTCTGAGATTTTAGCCGTGTCCTTGCTCTCTGCAGAGTGGCGAGTCGATTAGTCGATAAGTTTCTCGATAATATTGGTATGTTAAGAATGGGTGTATGAGTTTATAAGATTATGACTAGATTGGCTATGTATAATTAGATATGTATGACTAGGAATGTATGACTAAGAGTAAAGGAAGAGGGTAGAAGGAGCAGCCTACTACATAAGTACTTTTGTTATCCAGTATGTGTTTAGTTAAGTTAATTTTACCATTATATCTATAAGTCTAACCTGTACCTTAGCCTTTAGCCCCTTCCGCCAGTTTTAATTACTTATGCCTTCTGCTCCTACCCTTAGTCCCCTTCGTAGTCAGGTAGGATTATTCGTTGTACATTTAATGGTTGCTCTTTTGCCTGGTTAGATCGCCATTTCTATATTGTCAGTCATCTACATCATCTGGCTACGACTACGTCATCTGGCTTCAAGGTAGTATCCTAATCTAAGTATGGAGTTATAGATTAGGATAAGGTACAGGGTAGCTTTAGTCGGTAGGGTTTTCATAAGCTGGTTTGTTATAAGGTCTTTACCCGTTAATTCCTTTAGCGTAATAGGTTGGTTATGCGGGTTTTTGTTTACATCATATCTTCCTGTTAACATGCTTTCCTTAATTGTTCTTAGTCCAGAATTTACTATATCTATGTGGTAATCAGGTACATTATTTATTGGCTTAAATCTTCCTTCGAAGTGGGAAACAAAAGCTTCTGTTTTCTCCTTTATCGTTTTCGTCCATTTGGGGCCTCTCTTGGTTTCTAATTTGAGGGGAAAATTCGGTTGATTTGTCTTTTTCCCTTCATCTAGCAGTCTCCAGATTTTCCTCATTCTGTCCGGTTTCTTCATGTCTATCTCAAGATTTTTACCTCTTTTAGTCGGTTTAGCTTTGTCCTCGTCCATTCTAGTAGCTTTAAACACTCTACTTAGTATCCGTTTTTCTTCCAACAATCTGCTTGTGTTTTTGTCTACTGTGAGGGTGTGACTATTTCTGTTAGCTTGTCCATGCATTCTTCTTACATTAGCTGGGAGGTAATTTGGGGTGTAATCTGAAGGGGAGTTTTGTAGTTAATTAGGAGGCCCTTTATTTAAGAGCATTGATCTTAAGGAGGCAGCTTTGGTGGCGCGTCTTATGTTGTGGAGCTGTGTGAAGGGATTGCGGCGGAGATGATGGTGCATAAAAATACTGCGCCGCAGAAGATTCAGGTAAGTGGCGTTGTGCATATTTTGTTGCAGCGAGTCGCCTCTATTCATCATGCCTCTGCCGCACAGATTCTTCTCATGTCCATTCTCCGATTCGACTTTTGAATCCGACGTAAAGCCAAGCGTCGGCCGGTCTGTCCTGTCAATCCTGATGCGCGCATCCCGTCTGTGGCGGGAGGGAAAGCATGCGCCGCAATCCAGCGTCATCCACCGGAAAACGCCCGGTTGTCCAGGAATTAGTTTTGGTTTAACATTCGTCTTATCACATATTCTAGGCGAATGCTAGATCTGGGATTTCGTGATCAGCGTTCTTCTGAATGAACAATTTTAGGGCTCGCTCAAAGTCCCAATCGGCTTCCTCCACAATCGATGTGACCCAAGTGGAAATGAGGCCGGTTACCTCTTTTTTACATTGTATGGGGCGAGTTTGGGCCTTGGGCGTGGTGAGTTAGTTGGCTTTTACAAGGCTTGTTACATTAAAGTTCTTTGTTGTGGTTCATTTGTAAAGCTCAAATGGCATACATACAATTTCCCGTTGTTAATAGAAAAGGCTGTTTTTTCAATACCTGACTCATTCTTTAAGATTTGGTGAAATACTGATTCCAAATCACTTTCCTAAGTTAGATACATACGGGTCTTGCATCAGGTATCTGTCCGGCATTGTGTTTTCGCTTAGTTCGATGTTTTAGAGTTCCATCTTTATTTTGACCCTTTTTGGTTCGAAATGGAAGTTGCATATTTATCTTAGAATCTTAATCTGCGAAATATTGAGTCTAAATAAGCTATGTGATCTTGTAACGATGGCGAGAAAATTATGATGTCATCCAGGTAAACTAAACATCCATCACTCTTTGAAACGTTGCTGGAGCGTTTGTGAGGCCAAACGGCATACGAATGAACTCATAATGATTATGAATTTATTCTTTTCCAACACGCCACCTCAAAAGTTAAATTGACGTCCTTCTGGGGAATAATTTTGATCCAGCATTCGCTGCGAGGTGTGGGAAACCAGGTGGGAAACCCAGTAAAACCCAACCAGATCAATTCCTAATATTATTCATCTTTGTAAGAACCTTTATATCACGAGCCCCAGTTCAGTCTGTTTCCTCTTCATTTCAATCTAAGCATATAAGAGTCCAAGTCCACTTGGCTAACTAACGGCCTAGTTAGTATATCAGAATAACGCACTTACCTCCTTGACCACAGCCAATCCAACGCAACCGAAAACAGGAGACGGGCCCTCCAAACGCAAATTAAAATCGCCAACTTTACCAATTATAACCTTTATAAGGATCACTAGCGCGGAGCTGATGCCACATTAAAAAGCTACAAAATCCGTGTATCGTATTTTCAAAGAATTTCCGCTAACCTGTAAAGAAAGGAAACTTAATAAGAATGTGATACAAAGTTAACCAAGGACACACATAAAATAGCAAAAGAGACACGCAAGCACGCAATTCCTTCTTCAAAGACTACAAATACTGAAAGACAGACGACTCCAAAACCGCGGCACTTGAGCTGCGACGGCCCAAAAAAAATGAGGCCTCCGAATTAGCTCTTACAAAATGCGACTCCTCTGCCACAACGAGGCAGATTTCATCACCAAATAATTCCAGCAGGGCTGCGCGGGACCCTTCACAATTCTTCTTCCTGACGACCAGGGAAGTGTCCCTGCAATTTAAACGAACTCATTAAACATTTGCAAAGAACTACCACTAATAGTGGAAAAGATTACCACCAAATGAGAGCGGCGCGGGATACTACTATCCCAATATTACCTGCAACGTCACGTCACAACGGCGCGCATCCAGCGACCGCAACAGCCACAAACAACTAACACCTACCTGCGATAGCTCCTGACGCTTCCAGTTCAATGTTTTAAAAACCTAGTACGGAATTGCCGCTTTGATGCGTTTGAGGTCTTTGTAAAGGGCATCGAGGACTCGGACCATTAAGGGTTGCTGCCCTGTCGAAACTCTGTGACACATAGGTGTAACTATAAAATATTCCTTCTCATTTCGCAGTATGTCAAGACAGTAAGCAACTAGGGTTTTCCTTTGTAGGACGTGTTCCTGAATCTGGTGTTCGACCGTTCTATGGACTGAGTCTCCGAAGATGAGGAGAAGCTGTATTTCGAAGCGTGGTATGAGAATAGTGTCCAAAGATCTCCTGAAATTGGGAGAAAACCCTGCCAGTGTGCCTCAGCGACGTGTGGGGAAAGTCCAACGTGAAGATCTACAGCCCTCGCTATAACAACGTCTTCGTGCCGCGATCCAACTGGACGGAGCCATCCTCTCTGCTATGCAGGAGTATATGTAAGCCGTGTGACTTTTGCAAAGTTCAGGATGTTATCCCGCGAGTATAGTTACTTTAGTCTTCCAGGCTGCGCGAGACCCTTCACAATTCTTCTTCACAATTCTTCTGCTTCGTGCAATTTAAACGAACTGTCACTAATAGTGGAAAAGATTACCACCAAATGATAGCGGCGCGGGATACTATTATCTCGAACAAATTACCTGCAACGTCAGCCGGATAAACAACTAACACCTACCTGCGATGGCTCCTGAGACTTCCAGTTCCAGTTCATGTTAGTGTCAAAAACTTATTAACTAATACTATAATTTATAACTATATAATATTTGTCGGATCTGAGGTCTACCGCGGCGGCGTAACGTACGGCGAATAGATAAGAAATAGCCAAATTCTCAAGAATCTGACGCGCCGTAATGTCTATATGTTCCCTATATGTCATTGACACTGACAAACGCGAGTAACTACGGGAGAAATACTAGAATCCCAAAAATACTAACTTGAACAATTCTAGTATTTCTGCCCGATAGTTAGCTGGCAGTATATCGATCATCCGCCGTGCCATTGAGCTATCGAAAAAGTCCGCTACGCTCCTAGCCTGACAAAGGGCGCTCGCAACAGTAACGGACAGAACGTGAGCCAAAGCGGAGGAGGGGCATCGGTTTTATCCATCTAATCGGACCGCCGCCATCAGCTATAGTATCATCGCTGGATACCACGCCAATGTCAAATGAAACCACCATAGTAAGAAGAAGCCTATATCAAACAAATGGTGACATGAAATCTTGCCAGACCGGGAGTACTGCGAATACCACAGAAGCCAATGAAAAACAGCCTGCCGATAGCCAGGAAAGTGCGTTATTTCTGATATACTAACTAAGCCGTTACCATCTGCAAGACTTGGACTCTCAGAATGAATTAAAACATTATATGCTTAGATTGAAATGAAGAGGAAACAGACTGAACTGGGGCTCGTGATATAAAGATAATTTTGAGGTTCTTACAAAGATGAATGATCTGGTTGGGTTTTACTGGGTTTCCCACCTGGTTTCCCACACCTCGCAGCGAATGCTGGATCAAAATTATTCCCAAGAAGGACATCAATGTAACTTTTGAGGTGGCGTGTTGGAAAAAGTCACACGGCTTACATATACTCCTGCATAGCAGAGAGGAGCGGCTGGGGTCTCAAATTCGGCAGCTGCACTAAGAACATGTGCGCCACGCTTCGACACTTTTCCTCATCTCCGGAGACCCAGTCCGTAGAACGGTCGAACACCAGATTCAGGAACACGTCCAGTGTCTGGGGGAATAACTCTAGGCCCGTCCGGTTGAACGGGTCCTGAATGTAGTCGATAGGCACGCGGCCGAGGAACGAACTGATCCAACTGCTATCTAATATCGGCTTATTGTTCTGGCTACATAGGAAAACCCTAGCTTACTGGCTTGACATACTGCGAAATGACAAGGAATATGTCATAGTTACACCTATGTGTCACAGAGTTTCGACAAGGCAGCAACCCTCAATGGTCCGAGGACTCGATGCCATTTACAAAGACCTCAAACGCATCAAAGCGGCAATTCCTAATAGGTTATCTCTTTGCATTGGTGTTCGGGTTCCGCGATAAAAAAATCGAGCCATAAAGTCGCGACGGCGATTCTATAGACGCTCAGTTGCTTTGGAGCGATTCTTTGATACAGACGGAGTTTGCGGATTGTAATAATAGAGCCAAGCGGAGAGTGCGAAAAAGATATAGAGCGAGGGGGAAGGCACCAGCGAATATCGAGCAAAGCCCGCAACACGTGAAACAGACAGCCGTAAAGTGAAGCGACCAACAACGTGCGATTAACGAGATGTCCACCACCACGACCGCATCCAGTAAGTTTATCCATTGCCAAGGTTTCCCCGAAACCATAAACTATAAACTTCATAAAGCCCACAAGTCCAAATAAACAATTGTTGTGCCTAGAACGTAAATATTACCAAAGCTACCATCTTTTATCAGATCTTTCATCAATAAAAGACAAGCTTAATGTGATGGAAAGCAAGACAGTTGTTTATGTTTTCCCGCCAGCCTTGGATTTATTAAAACAGTTATTATATTTTCCTGGTTCTGATAATCAAGAATAAAGTACTATCATTTTTTAATGCTGTTTATTGAAGGCCGGCTTTCCATTGTTTAAATCAAGATAATAGTGGATTTCGTAAACAAATTCCATTCCTTAAATCAGTATCATCATATATTATATAGCATCGTTGAGGGCTATAAACTCGGCAAGGTTATCATCGAGGGCAAAACCAAGCAGGTGTACGATCTGCCATAGCAGCCAGGACTTTGCCTGCTCCTCAGCAAGGATCGCATCACCGCCGGTGATGGTGTCAAAGCACACGATCTGGCCGGCAAGCGGAGATCTCGGCTGGCACCTCTCGGTGAACAACCAGCATTTCCATTGACGACTCCTCTGCCACAACGGGGCAGATTTCAACACCAAATAATTCCAGCAGGGCTGCGCGGGACCCTTCACAATTCTTCTTCCTGACAACCGGGGAAGTGTCCCTGTAATTTAAACGAATGCCACTAATAGTGGAAAATATTACCACCAAATGATAGCGGCGCGGGATACTACTATCCCGAACAAATTACCTGCAACGTCAACCGGACATACCAGCGGCCGCAACAGCCACAAACAACTAACACCTACCTGCGATAGCTCCTGAGG
>Drosophila_melanogaster_nonrepetitive:22537809-22542806
CTTATTCTTCCGTTTCCATTTCAACCTTTTTTCTTCGAGAAATTGTGGTTTCTTTCCAGTCATTACGAATGAATTTGCAGAACTGCGGTGTATTATCCCATAATATATTTCCACCCCACAAGTTAAGGCTACTTTGTATATCCCCACTTCATCTTGATTTATTTAGTTGGCTTTAATTTATGACTCGACTTCAAAGAGATATTTCCAACTAATCCTGGTCGCAGCATTCCTGTTTAAATTATCGCCGCCTGTACTTCTGATCCAGTGGCTGGTTACAAGGAGGGAACCTTGAAGCATCCCAACTACAAGCGATTTAAATATACGAAAATAACTAAATCTAGACATAAAAAGCGACAACAGTGCCGCAAACAAGAAGTCTTAGCAAAGGTCCAGTTTGCCTGCAGCCATTAAAAATGTCCACAAGGAACGTCCAATACACTACCATACCCAGTACCTTTTGAGTTGGCCAGTTTTTGTCTTTTGTCGCATCTGGCAGACGCCGAAGCTGCGGTTGCAATTTGGTTTAGTACCTAGGTGTTAATTATCGCTAAAAGTCAATGGCGGGCAATCGGCAAAATCTGCACAGGGGCATCGCATCGTGCTTTGCATCTGCCCCTGGAGAATACTTAGAGCTGGAGTTGAAGTTGGAGCTAGTGCTGGGATTGGGGTTTCGAGTGGAGCAGCAGGTTGCACTCGGACAGCTGTACAAGTGGCCACGATGAGGATGGCGCAGGACAACTCCACTCTGCTGCGCAGAAATGTTTGCTGCTATTTTTAGCAGGCCATTTTTAATGAGCCCTGTCCAAAGTCGTGCTCATGCTGCAGGGGGAGTCCGAGAAGACGAAAGAATCTGTGGGGCCACCCGGGTGTCCTAATTATGCGCTCATTTCTCTTCGCTCAGCATTGCCGGCATTAATTGCTTTATAATAGAGATGGCGGCGATCATGGCCCAAAAGAGCGTCCCGCTGCTCGATTTCCGTTGCTGTTTCGAGACTTTTTGCCGTACTCATATTTCTATAATTTATTGTAATGCACTTGGGGCGTGTTTCATTTCTCGCTTTAAAATGGCATAAATTTTTAAGCCGTGCCCCGGCCCATTCTGCGTCTGCGGCCTGTATACATATAGCCGCAGTTGCATTTTGTCTGAAGTCGACAGCGGCCACGACCACCTTGATGTTCATGTCCCGAACCGACAACAACGACGATGACTCCAACGACTGGGGGCCAATTTACTTTAGTTTTCATTCATGTATGTCGGAGTGGTGGAGAGCTGGAAAAAAACTGTAAGCTGCGTTCATTACACGTTGTTATTTGTTGTCTGCGGTACATTATTGCTCTTGTTCGCTGTTTTGCTCACCAATTAGCTGCAGTCGGCCAAACGAAAGACTGCGACCACGAACTTGACTCGACTGCTGTTCGTTCTGTTCTGAGTGAGCAAGATTACAGGCGACGAGGGCTTTTGTCACGTACTTTCCACGGTCCTAATCCACTTCTATTGCCTGAAACTTGGATCTTGGCACCGGCAACTCGAAGAAGTCAAAGAACTACCTCGATTTTCTTGCTGATCATGCTCATCCTCATGACGATTATGACCGGCAAGAGGGGCTCACATCAATCAAATGCCTCATTGTACACGGCTCCCAGGCCGCCACTTGAACTTGACATTTGGTGTAAGTGACCATTAAGGAAGTGCCTTGGGATGGTCCGAGTCGGAACAACTTGGAGCCAAGCCTGTGGCAATTAGCCGGGAATATCAATCAACGCACCATTTGAGTGTGAAAACAGCTCAGCTTTTAATTACAAAAGCTCTTTGTGTGTGGGACTCAGAAGTCGACGCAGTTGAAGGCCTCCCATGTCCCCGCCCACGGTCATTTCAAAACGCCTCTGCGCGATGTTTGTTGCCAACTGGTAACTGGCATTTGTTAGAACCGCATGCAAACCGGGTCTGTTTTGCCAGTCTTAGCTTGGATCATGGGTAATAAGCCAATTGGCGTCGGCCAGGCCACACTACATTTTAATCAAGCCAACTGAGTTGTAAAGCCCACGCACCATCAAAGCCAAATATGTTCCTCGTCGGCGTTGAGAGACTCGCACCACAACCAAAGTGTCGCCAGCTGTCGACCTTCGAGGCGTTGTTGAGTTGAGTCATGGCATATACTTTTGGCCATAACCGACAACTCGGTGGATGGCAAATTGATGGTGAAATTGTGTAGAGAAGTTGGGAGTGCTAATATATCCGGGATGCAAAGCTCACTTAAAGCCAAAATGTGTTCAGATTCATGTATGAACTAGTACACAGTTTTTAGGGATTAACCACTTCTACGCTTCAATATTCTGAGAACCAATGAAAGATAATCATCTTATTGAGATGCTTAAGGTCTCAACAAGCTGGTAAATAGCATTACATGGGTGATTAGATCAGAGTATTTCTTCCTCAATCTGATCATCACCTGGGTGCCATCAAAGTGTCCACACTTGGTTAAAGCTTCCTTTGCGCACCGACAATCATCCAGCCTCCTCGTTCCGGAGACGAATCAAATACCGATAGTTACGCCCCTTTTAGCTGGCGAGAACAGACTGTCAAGCCAAATTAGTAGTGGCTACTGTTGGTCATATCATATCATTTACCTGGGAGCACTGGTCACATACATATACCGACTACCAAGACCCCTCGCCAATTCGATTAGGCCGCGGTTACCCATGTTGATTAGCATGTGCGGTTTTAGCAATTTACGACCAGTGGCGATCCGCAGGATATGAGCTGGCACTATGACAATGACAGGATGCATCAATGCATCAATGTGCGGCACAGAGCCAGCGCTCCTCACATGGTGGCGACAGGGAAATGTTTATAGCTTTGTGCTCGCCTGCGGTGGCAACATCAAATGCAGTGGTTGTGTGCATGCTCTACGTGCTGCTCCTGTTGGCCATTAGCCAGCTAGATAGCTCACTGACAGGGCGCAGAAAGGCAGCAAAAGACAAAAGACCATGTAGCTCCCACTCCTGCTGACTTCAAGTGCCCTGATATGGGGATACACTATATGTACCAGTGGAGCTGCCAGGCTCCAACGGGTTTTCCGATTTAACTGCTCTTGCGGGCTGCATTTGAAAGTTAAATTACGGTAGCGATATCGGAGCAGACATTCCGTTAATTGGCCGCACAACTTGGGATCGAGCTGATGGCCTTTAGCATACTCTACTTGCCTGTGGGGCCTGGAAAAGAATGAAAGAATGGGCATGCTTCTCCAGAACTCCATTCGGCATTTATTGGGACTTTCTAAAATGATGATGTAAAAAAAATCCTTAATGGCTTAATAAAGCTGTATCCTAAAATTTGTAAACCTTGCCAAGAACAGTGCCCTCCCAAACCTCAGATCAGCAATTGTTATGGCTGGTTTATGTGTTTCCTAGTCACTTAATTCATCTAACTTGGCTTTTCCTACTCGGCGGTTAGGCGAACGAAACCTGAACTAGATTTTGTAAACCGTGAAGCTCACAACTCAACCCATTTTCCTGCTGTTTTTGGAGAGTGTAATAAAACTTCGTTGCGCCCCAGCAAGCTCGCCTTCTTGATGCACTGCTTTACAGTTGCGGCAGAAATTGTTGCAAATTGCAGTTTAAAAAGTTTCGCGTCGGAGTCTGCAACTAATATGAGTCATAAATTTAAAGGCTTAACTCGAGGCTAAGGCAACCTGGAGCTGTGCCGCTGACAGGGATTACGGCTAGTTATATGCAGCGATCAGGGTCTTGAGCGGCATAAACCACGTGCCACAGAGTGTTGGCGTGGAAGCTGAAAGTTGAACTGAATGTGAACTTAACTGGGCTGGGCCCAAGTCGTCCGGTTACTTTTGCATTTGCCGCACGGTCTCTTTATTCTGCACGAGACGAAGCCATTTTATTGATACAGATACAGCAAATTCGGGTCCGTCTGGCCCAGCATGACATCATTTTGAGTTACTGCGAATCGGAGTTCGAACCGCTCGTCGCTGTTTTACTTTCGCTTTATTCCTCGAAGTATTTCTTATTTCCTTTCGGCCTGTGTTATGCTTCATTATTTTTTGGGTCATCTTGAAGAAGTACGTTCGTATATGAGTTCTGGTGAAAGTGGGCTGCTCATCAGCGAATGGAAATCGAAAACGCATAACAAGTGCATGGCTTTCGAGATCCGTGGACCACATGGTCGGGCCTTGGCGGATCGATTGTGTCATGGAGCGTGGGTCGTTCGCCTACGAGGCCTTCTCAAAAAAGCCTCTACTGGCCGAAACTAATGATGTTAGACGACGGGCACAGGTTGGCACTGAGGCACAGACTGCTCCGCTTTGGTCTCGGTTTCGTCTTCATCTGTTCATCTTAATATCGATTTGTATGCGTTGCCCACACACTGTAGATCTTTTGGGATTTTTGCGGCAGTTAGAAGAGATCAATGCAAAAAGTTTCGCGAGCGCGAAATTAATTAGAATTTTGTGGCTTTGAATGGCAGCTCCGCCGTTGGTGGCTGGGAAAAGACCTTGAGCGGCGGTTCAACAGACTGTGTGGGGGGCTGCAAACTAGTTGAGGCAACTGAGTCACAATCTTGAAGCTCCAAAAGAGCATCCAAATCGCGACCAGTCTTTGCCCATTTGCCCATAATAAATCTGTCTGCAGGCTGATGGCACTGAAGACGCACAGCATGACTTACGAATTACCCGTCAAATCTATAAAATCAATCTACCGATTTCGCCAGTTGCTTTGGCGTTCGACGAAAGTAGCTAAATCTCTTTCCCACGAGTTTCTCTGGTCATTAGGCAATAATAAAACTGGAGTTTTATTTGCATTCAATAAAGGTTTCATTAGCTGACGTTGCGTTTGTGTCTCAATTTATCAGTGCGATCGAAACAAGTTTGTTTCCTAAGTCTTTTGATTCAGTTGTAGAAATTTTGGCAAACTTCGGTATTTAACTTAGTGCGTGACTCAAGTCTTTTTATCTACCAAATGTACCTTGGAAAGTCTTTAGATTT
>Drosophila_melanogaster_nonrepetitive:60573685-60574785
TAGTAAGCCATCCTTGATTAGCCGCCAAAGGTCGGAGCGCAGTAATGCAGCGGTTGATAAGAGGCCGCATCATAAAACTGTCATTTGCCGGTTGATAAGAGCGGCGCGTGCGGCACCAGCTGCCCATCAGCTGGGAGGTCAATCCGGGTTATTTCTGGGTCAATGCCGTTTCGACATGCGAATGGCCACGAGCCACTCTCGCCCGGCTTACCTGTAAAAAATGGGTAATTCAGCTGGAATACCAGCTAGAAACAGAACATTTCTCAAGTCCTGTAACAATTGATTCAAGTGTAAACGATTCAATTTAATCCAAAGGTTAATTAAAGCTCAGCACGTTTTCGGCATCACCTACTAACTTAATTGGCTTACAGAAATTTAAACTGCCGAAAGCCAACAGGGTAACTCAAAACCGAGAGCTCGAATCCCCGTCGTCGCTTGTACAACACATTCAAAATGTCCTGGGGGACCTACATACCTCACACTGCCTGCTAATGTCTGGAGTTTGGGCGATGGCGTCGTCAAGATAAAACTAAAATGGGAGCCTTCTGTACTTTTGTACCCGTGGAGGTCGCACTGCAAACAATGACGTAGCTGCTCCTTCGTCCCGCCATTTGCAGCAACACAAAGGACATGGAATCGCATGGAGGATTTATAACAGCAAACGCGTTATTTATTTGCTGTGTTATTGCTTATGATAGTCGGCACTTTATGGCAGACCCTGTATATAGATCAGACATTTAATTTTGGACAAGTAGTCAGCCAGACATTATTTTTTTGCGGAGACAAGTTCTGTTGATGTGCCCGAGCTTTCAAGTGGGTCTGCCAGACCAGAGGCAGCCATGCAGAAAGGTCACTGCGGATTGGATGAGTCATACCTGGTGGCACTTGGAGTCCTGCCTCCTGTGCACCGGCTATGATGGAGCACTTGGCAAGGCTCAGGTCCTTGCGGAAGCCACTGATAGCCACGTTGAGCAGGGTGCTCAATCAAAAGGAGGTGGAGTGACTGCCTTTTCCCAGGAGGTCAAAGGTAAACCGCTTAACAGAAACTACTCTACATTTTATGTAAATGTCAAGCAGCAGAAACTTAAGTGCCAAGTTAA
>Drosophila_melanogaster_nonrepetitive:35418703-35418893
TCGATGAAGGAAATGGCATCCTGTTGCAGCAGCTCCCGGTGCTTGGTCACATCCCTCACGTAGCAACTGGTGATCATGTAGTCGGTGTTGTTCGGAACGAACTGGTGCTGCTCTATGGGCCGCCTTCTTAGCTGACTGAAAGAAATCCAATTGGGCTTATTAACAAAGTCAGAAAGCTTCTCTAATCTCC
>Drosophila_melanogaster_nonrepetitive:12682574-12684162
AAGAAAATGTTGTTGTTCGAAAGGGATAAAGAAATCTCTGGAGCAATGGAATGCTATGAAAGCACTTCTAGAGATTTCTATAACCTTCACAATGTTCTACATTTAGTTTCGATCTTAATCTTTATATCCTATACTTACCAGTGCTTGCTTTCAACACGAATTCCCGCGGCTCCAGTAGATCTGTACTAACCTTCTCAAATCCAAACTACAACGTTGATGGCACGCCAATGGAACCGAAGACGAATATATGGAAACGTTTTAAATACGATAAAACCCATGTAAGATATCGAAAGTGAAACGAAAGTGCTGGATTATAATTGCAATCCTTTTAGCAGGAACGAGCCGGGGTCTATGAAGAGCGCAGTCTAACCACGGAGACGGCATCCTCCAGCCTCTTCGTTCCGACTCCATCCCCGATGGCGTCGCACTGACAACGCTCTCGACTATCACATAGTTGGCATAAATAGTTAATGGCCCACAAAGGGGATCCTCTGAAACCATTTACCGATTCATGCCATCAACGTGATTGATTTGAAACCCCAGTAGAATATTGTGCAAACGTGTCCTGTTAAGGTTTTAAGATAATACAAAATATATGATATTCAATTATGTAATCACTAATAATAACTATTAAGTAATTCGGGTGCTTCGACTGTTGGGCCACGAAATTGATATTGAAAATTGTAATGACCATACATACCATGATTGCCAATGATAAAATCATTGTCAAGTCCAATCATAAACAACACAGTGCAAACGGAAGTTCTTCAGCGATTTCCGTTTCCGCGTCGCGATTAAGTGCAAATGTCGAAAAACTTCCAATTCTCTTATACTGTTGATTTAAGTCTGTATGCAAAATTGTACAACGTAATTAAACGAAGAAGTGTTAACAAAAATTTCCAGAGTCCAAGGAATACAAACACCATGGCGGGTTTTGTTTTAAGGCATGTTCGAACTTAATTCCATTCAGGGATTCGTCAAAATATCTGGTAACTTAAGTTTTCTATCCCAGATGTATAAACTATTAAATACACAAAGAAGCATTCTTTTATTTGCTCAACAATTTCGGGGCAACATGATTTTCGGTCTTATGTGTTTTTCCAATTTATGAATTTCCTCTAAATCCAGAGAGTATCATACGTTTTGGCCAGAATGCACTTAAAGAGTTAAAGGTTTCGTGTTTGTAGCGAGAATGCAAAATGTAAGGATATGTTTACCATCGGGGATGATCATTCTGGATATATATGTGGTAATATCTACATTAAATGTTGTTACGAATTTACTTAGTGTATCCATTGTTCGACTTTCATTTCGAAAATTAACGACATCAAAATGCATTTGCTCAATTTGATAGCATTCGTATCAGCAGCACGTAAGTATTTCTGAGTATACCATTTTGCATAGTTCACGGATTAGAATGAAAGCGGAGATGCACAAGTTGTTTAAGGATAATAGGTCCCTAAAGCTTCATCATGATGAGCTTTGCAAAAGCCTAGCTGGGCTTTTCGATTCAAAACTTTCTGGCATGATGAACTTGTGGCTTAGAAATAAAATTTATCGGGTATTGAAGAAATCGGGCTTGGTTTAG
>Drosophila_melanogaster_nonrepetitive:44058959-44059130
CATCGAAAAATTGTTAAGTTTGAAGTCTCTGGAATATTCTTTATCAGAAAACTGTATTTAACAGCACACTTATGTTAGGTTCCACACAATATTTCAAGGATTATTATTCCAATTATTATTAATCCCGTTCGTAAGCCACAGAAGTCGCTGGAAATGTACGGCCTGAAGGAA
>Drosophila_melanogaster_nonrepetitive:19978453-19980041
TTTCAATTTATGGCGAATTTATGCTTTTTATCGGTTGGCCTATTAAACGCGCCCTGACAGTCCATTCAAATCATGCACTTAAAGCCCAGATTCAGGTTCAGAATGAACTTGCCCCCGATGTCGCTGCCACAGGCACGCCTCGAATGCTGCAATGCGAATGCCATGCACTTGCTGTAGGTAACTGCGTCAATTAAAAGCGGGCAGTTAAAAGTGCAATCAATGATTATTTCAAAGTGTCGCGCACAGCCATGGAAACTTGGAAATTAATGCTCGTGGCCAAAAAGTCCATTAACATAAATCGCTTACAGTTATGGAATTATACGATGATGCAATGAATATTAAAGTGTAGTGTTCTTGTGTGTTCTGAGATTAAAATATGCGGATATGCGATCTAGAGCAAGGGAATCTGGCCAAACCTTTGTAGCCAATATGGCAAGTACATACGTAGCGTGTCAGTTCACAAAGCTTATTGTTATTCGGATAACATACAGAAAATCTATAATTTTGTCTAGTAGCCCAAAACAACGATTATATAACTACAATAGCTACAATCTATTAGCTGCAGTAGTCCCTCCTATGTCCAACCGCTGGTCTTCTTTGACAGAATGACCTTCTGCATGTGCTCATCCGCGGTGTGGGTGGTGTGACTTCCGCCCGCGTGACGCGGAGTGCACTTGACCATGGGAACACCCGAGGCTCCTTTAGTCCAGGCACTGGTGGAGTGTGGGAACTCGTCCTTGCGATAGTATCCCATGATGCCCGACTTGCGGATCTGGCCCAGTTCGTAGGTGACAATGGGACCCAGGCCGGTGGAACCCTTAGCATTGGGCAGCGAGGGCACCTTGGATCGCTCCACAGTTCGCATTACACAGGTGGTGTCACAGGCCAAGCAGGCCAGATCCTGCATGACCTTCACTCTTCCGGCAGCTGCGGCACAATCATCGTTGGTCATCTCCATGTACTTCTGGAGGGCCTCGGCTATAATCTGCACCCGCCGCTCGATCATCTCCCGGAAGTCCTTGAGACTTAGCTCCAATGCGTCGATGCCCAGTGTCATTCGCAGATTGTCGATGATCTGCAGGACGTTCTTCTCGTTCAAGCTCACAATGTGGCGCACCTCGCAGAACATCTGCTCCAACCTGGCCTTGTACTCCTCCAGTTGCTCCAGGGACACTTTAGTGGCCAACTGCTGGAAGTCAACCTTTTCGGCCAACAAAAGCTCCACCTCCGTCTTGTCAATCTTCACCTCATCCAAATGGGATGCCGATTTCTTTAGGACTTGTATCTGGTATACGCAGTCATTGAGGCGAGTCATCATGCCATTGGTAGCCTCCTTGTTGCTGGCCATGTAGAGCTTAATATCCCGCACCGTTTCCGAGAGATCCTTCATCTGGTCCATCAGTCTCTGGGAGTCCTGTTTCAGCAAGGCTGCAGCGAGTTCATTTACCTTGTTGGTCAGAGCACAGAATTGCGACTTGAGGTCTAGAAGCTCAGTAAGCATTTTCTCCGGCGAATAGCAAAGGGGCTGTTCCAATTCAAGTTCCTCCTCTTCCTCAGGCTTCTCCACCTCCGTGGGCGCACTAGACTC
>Drosophila_melanogaster_nonrepetitive:40094505-40096516
TAAACTTTGCTGACGAAGCCGAACCCATGTTATGAAAATTGATACTACCAACCCAGAATATGACATATTAGAAGACCCAATTCTTAAAGTACCCGACTTTAACAGACGCAAGTGATGTCGCTTCAGGAGCAGTACTCTCACAAGACACCCTCTTAGTTACATTAACCGAACGCTTAATGAACACGAGGTCAATTACAACGCAAATGAGAAAGAACTCTTGGCCATTGTATGGGCGACACAAGACTTTCCGACACTACCTACTTGGGCGACACTTTGAAATTAAGATGGTTGTACCGTATGAAAGATCCGAATTTGATTTTTACATAATGTATATAAAGAGAAATAAATCTCGAGAAGACATACCTGAGCGAACAGACCCAACATAGGGTAGAAGAAGATAATAGTGACTTCATCTTTATTACATAAGACCTATAAACACACTCAACAGACAGGTGATATATTTGAAGGGACCACCAGACATTAAAATAACAACTCAGATTTATTGCGATAATATGCTCAGGGAAAAAGCCGAACAATGACGCAGATTTCGGGATCATTCAAGCCGCACATAAACAGACTATAAACACTAAATATACCAGAATCTTATGTAGCATGATTTTACTAAACACATAGCCATTTATGCAGAATTTGAAGAATTAATCCTAACCACTCACTAGACTACAGAAAACTACAAAGCTTTTCGGGGAAACGTACTACTTCCCCAATAGCCAACTACTTATCCAAATCTGCAATTTAGCACAGACAGAGCACCGTAACACAATATGCCAATGAAAACTACACCCAGGATCTGAGTGAAAGAGCGAGAAAGTTGCTTTGAAAGCTAATTGTAGTTAAATAGGAGTCAAAACGCAATCGATGTGTACATTCTAACTGAACTGCTCGTGACATAGGATGGACCTAAGGATCTAGGGTTTCTAGAAATTCCTGAACGGCCTCCTTCTGACGGATCATCATGATATTTAGAAGCACTTACGCAGGTCTTGTTTTCTGTCTTGTTGTAGATCTTGTTGTGACCTTTAGTATCTGTCTATTCATCGCTTTAAGTTCTCCGATGGTTATTCGGGACAAAGCGTCTGCAACAATCGTCTAGCTTCATCTGCGTTTATTGGTTTGGCGGTATGCTCCTGTTGAAATTGCCTCAGGTCTGCCGAGTAAGGCAGTGATTTCTTGGGTACCAAGAGAAGTGGGCTGTTACCCATGAATTGGTACTCATATTCTTTAGTAGATTGTCGCTCAAGGGGGCATGTAAGTTTTCCGATTGTATGTTTCGGACATTGTGGGTATGACTTGTTTTATAGTTATGGTTTTGGTTACCTCTTGAGTAACCTCACCTCTTCCTCTGTTTCCACTATGGTAACCACCTCGGCCTCTGTAATTGTTATTGTATGTGTTATAATTTCCTCGGCCATTAGGTAATTATTACCTCGATAGTGTCCTTCACTATTTGAATTGTCGGTCATTTCTGTACCCAATATGGTTTTGAGCTTATCGTGCCCACAATTCTTGGTCATTGCAGATATGGCTTCCTTTGTAGCGAATTTTTCTGCATTGTTTGAATCTAAACCATCATCTATATAGGCTGCTTCAAGCAACCCACGTAGGTTTTCTATCTCTGTGGTATAATAATGGACCAAGTATCTTTGTCTTGATTACCTCTACCGCTAGCATCTCCTGATCTCCTTTTGTCAGATATATTAGCCGGAGGGCCGTGAGGAATCTATTAAACTCAGGTATTGTGGACGAAATTTGTCGCACATATTCCCTTGATGTTGCGGCAGAGTCTGTCATTTTGGCTGTTTCCTGTATACTTGAAGTATTTGAATCTGAAAGTTCTTCTTCAAGTAATTCGGGTAATGTTATTACCGCTGGAATTGAAAGATCGTGGATTCTCCTACACTTTCGATATCCTCACCGATCTCAGCCACTATAGGTGTGTTTAAAATCGTTGGAATTGTAATATTTAGGTTATGTCTGTACTTGACGTTTAACA
>Drosophila_melanogaster_nonrepetitive:77153336-77153770
ACATGGAATTCTTATGTGTAAAGCTGTCTACTGAAACTGCATCATTACCTACTAATAAGACAACTTTCTTCTAAATTTCAAGCCCAGCACAAGGACATATCTCGCCATTTGGGTGTTACAATTCTTGTCCGACTTAAAGTGGGCGTTAAAGACTGCAATATGCGCTGCGTCGTTGTCCCTAGAATCTGTATAATGAATCTGAACATTCTAGCGTTTAAAGTTCCTGAGATCCCGACGTTCATACCGACAGGCGAACTTTGCCAGAACTTGTACTCTAGAAGTAATGGGAGTAATTAACAAACATGTGCTTATAACAACACATGAACATTTAATTGTTGCACTACGTTCCAATGTTCATGTGTACTGGGAGCATCGACTTGGATTCCTCCAACATAATGGTATAATCAGCGCTGGTCAAGTGCTGACTATTAACA
>Drosophila_melanogaster_nonrepetitive:22564837-22567395
ACCGCTCCCAGCCCAGTCCGCCAAAGAAACTGGAGTCTAAGTCAAGTGACGAAAACGCCAGCAGATCGATGGTTGCATATAATGTTTTCAGGGAGCACCAAAGTTCTACTTTTTAGTTAAACCAACTTTCAGGTTACTTATCGTGCAGTTGTAACCATTTTTCGTGTGTATCATCCGCATTGCGAGTGCATTTCTGGGCGATCGTGATACGGATACGCGGCGGCTGCCAGTCGTCAATGATTTTATCTGGCTGCACTCTCCCAACTCCCGGCATCCAGGTAAATAAACACAATCCGCCGGCGGCTTCTTCGTTGCCCGATATCTTGAGGATACATTGGGTATAATGAACTTTGGATAAGTTGGACGCCCCGGCACTAGTGTGAAGAATTTGAAAATTGCTCTGATGTGTATGATTCTGCAGAGAATCTAATGGTGATCTTCCCGAAGGCCAAGCATGAATGGTTCTCCTCCTTATTCCATTTACTGTACTGACGTTCCATATAACGCAAATTGGAATAGAATATAAGTTCATAATTTCCTTGAAGCTTTCAGATACCGGTTTATTATTCGATTTTTGTACAAACTTGTAGAGGTAGCAACGAATTCGATTCACGAACCTACTGAATGATGCCATAGATATATTGTCGCTTCAAGTACAGTTAGCCGTTACATATATATTGGCCAGCTGCTGCCCTCTTATCCGCTTTTGGCGGCCAACGTCAGGGTAAGTTGTTTATTGGTGAGTGGGTGGCCAGCTGTTCTGCGCTTTTTTCCGCTGTTTTCATTAACACCAACCGCAAATTAGCCGCTCTGGTTGGACCAGTTGCGAAGATAACTTACTTGGCCTGGCCGGCAAAGTGTTACCGTTACAGCCGATGCCATTTATGGCCAACTCGCAACAAATTGCTGAATCTTGTTTACCATGCCCAAGTAGGACGAGACGCATTAGAACGGCAATCGATCGGGATTCGATCTCGCCTAATCAGATCAAGTCGCTCCATTTGGTCACAAACACTTAGGCGCCAATTGAGCATCTATGGCATTTCGTCTAATTAGATAGAAATACCTCGAAACCCGCTGAAATTCTCGGTTCGAATGCCACGCCTTATAGGCGGAACAGGCAAGCAGACTCACCATCGCCTTCTTGGTGGCTCCGTCACACGCACATGTTGTCCAGATTTATGAGCTACCCACCGAATCCACGAATCGCTCAGCGGGATCATCGCGGATTGACTCCGAATTGCATTCGATTCTGGATCGCTCTTCCTGTTGAAGCGATCGTTCTGAATTTATGTGGCCTCCAGGCATATGGGTTTCGTTTGGCAAGAGGGAGCATCAAGGAAATTTAAGTCTTGCGCTTGGGGCTCAGAATATCCGTTTGTGATATATGATCTCAACAGCAGGTCAATTTAGCACACCGAATTTGAATTCACATAATAATTGGAATACGATTTATGATATGTTTGGGGAAACTTAAGCAAAGGAGAAAAAAACTGAATGTCTTACAATTTACTAGTGCTAAACAGCCGACTCCAGTTGCATCATCTTACTTGCCTTGAGAGAAAAGTGCACGGCGCTATGTTTAAAACATTTACTTTTGCAGCACCAGTCGGACAGGGGGGCTGCTATATCTGCTGCTCATAGTCCGACTTCATGCACGATTGGCAGTTGCAATTCAAAGATATTTCAAATTCTAAAGCCAAAGCCTTGGCCCGCAGGCGATTGCTCTGCAGTTGCTGCATGCGATTTGCATTCGAAATGCCCATGCGCTGGCTGCCATCGTCTGGGGAAATATGTGCAATTTGCATAAGTAAATGCGCATTGCAATTGTGCAATTTTGCGAGCACAGTGCAACCAGGAAGTAAGTGCCCCGTTGATTTTCAAGCACTGGTCAGTGGCGAGTGGGTGGGTAGTTGAAGGGCCTTTGGCCAGTTTTGTGCACCATCTTAGCCAAGCATCCGGGCATTGACTTCCATAGACTGGTCCAAAGACACAAACTCACTGGAATCACGCACCATCAATTAACGTATATCTGGCTGTCACAGTCCTTGTCACAAAGGCGGATTCCTGCAGACCCGCCTCTTCCACTGCCACAAGGGCAATTACACGAATTCCAGGGCATCAATGAGGAGCGACTATTGGCATTTAAGCCGCCACATCACAGCGACAACATGGCGTGCCGATCTCACACAAATCCCACAATCCTACGATTCAATGGCAGCCCATTGACCCGCAAATTTGTCAAGAGATTGGGTAGATCTTCGCCCAGATTTTGGGACGTCTTAACCACCCAGGGCTGGCACTAAGTGCAGGCTCATTAGCAGGCCTGAGAACCGTTCTTACCCTCTTGGCCACTCAGAAAGATGTTATCGTTAAATTACCGCAATTTGCATGTAAATGTTGTTTATCAATTTAAACGCTAAATGCTTTAGAACTAATGACGGGTGCTGGGGCCCCAAAAGAATGAAGAAATTTTTTCACCCTCCAGCTCTGGACCGACTGGTAACGGTTCAGGTTGAGGTCCAGGTCCACCAGGTTCAGGTTCACCCATCAACCAA
>Drosophila_melanogaster_nonrepetitive:25371360-25371652
GGCAGTAAATCCATCAAAGAGTTAATTGCCACATTGCCGCCAACTGGCGCCGCAGTCGCTGCTGCAGTCTCGGCGCTCTCCTGCGTCCGCAAACGGTAGTTAAAGCGGCTACCAATCCAAAGAGTTTGGGCCCGCCGGGCAGACAACTGAAAAATGAGCCCGAAAAAAGCTGCCAAGTTTAGCGAATTGTTAAGCGTTCAGAGTTCTGATGATGGGGTCTGGAATAAAGTTGAGGATGGGGCTGTAAATGAAGATTGAGTTAGTTGGATGGATGCAGATGAAGATTTAACTG
>Drosophila_melanogaster_nonrepetitive:100947127-100947405
AAAAAGGGGAGAGCAATTAGTCTGTTCTTTAGTTCCATTGTCGTAGTCATATCATGAAAGTATAGTAGGGATATTCCAGAGCTAACCAGACTTTGGCTGGATCTGAGTACGTTGCCAGAGTATTAAAAATTGCGTCTATTAGGCGCGTACCTGACCGACTTAAAGTCGAAGCCAGTCCCAGAACTAAACACACATTTTGGGAAAAGGACATTGGTATGGCATCCTCGGCCTGTGCTTTTCTCTTTCTCTCCCTCGGCTGTTATTGCAGTTGGAAAATT
>Drosophila_melanogaster_nonrepetitive:61897966-61900717
ATCGCGGCGACCATTTCACTGTGATTAGCCAGCCGAGCTCCGTTCAGTGTTCCTCGACTGGCCAGCGAGTGCGGTACGGTCATAGTTCAACATTGGGATTAAATATTGACTTGCGAACGGACAGGACATGGCGGCAATGAGTGCGGTAAGTACTTATTTCAGATTGCTTAATAATACCACAGAGAATGCACTGTTTTTTGACGTTGAATACGAAATAGCAGCAAGCTATTGCAACTTTAGGATTGGATTTTATTCGAGTATCTAGTTAGGCTATATATATACGAGAAATACCATGAAGCTTAACACATTTTCATATTGATGTAAGCTGTAAGTGCTTTCCTTAACAAGCTGTTTACCTGTTCCTGATTGAATGGCTTAGTGGAGCCCCAAGGGTCGTTGTAGTCGTCATAGGGAGGTCGTCATACCTGGGAATGGTAATTGCTAGACAAACTCGACCTGCTGACAGCAATCGATTGAGAGAGCGTGTGTGTGCAGTGCTCGAGATTAATGATAACAGCTCGGCTTAGAAAAACATGGGGGTTTCCTATTGCCTGCCTGGAGCAGCAATAGATGAAGCCGGGGATAGACAGATAGTGTGGAAGGAGGGTCCTCTAGCGAGAGACTTCTTTTTGAGTGGCGCCGCCTTCGTTAGCTGCAAATTATTTCCAAGTGCTGGAAAAACAAAGGGACAGCATGCAGCTCCGGCACTCGGTGCTAGGCACTCGAAATGCGATCCACTGGATGCTGTTTTTCTGCTGTTTGGAACGCAAGCTCAGGACTTCGATGTGTGTCACGTTGAGAGGGGAATCCCTAGAATTTCATATACATACTGGATGGATGGGTCGCCGGAGCGAAGGAGTTCCGTGTGCCCCTTTCGGCATCAGTTGCCTTGCGCCGGCGCCTAAAAAAGCGCGCCACACGTACTTGCCACACTCTTTATCGGCCAGCCTCATCGGCTTCCGTCAATTTGCGGCGCTTCAGAGTGAGATGCTGCACGGAGTGCCAGGCAGTTTTTAGAACATCCTGATGCTCGGGCCGTCGAACGATGGCGATGAGTGCGATTGGACTCGACTCGTGCCTGGCCTGGTTTGTTGTTAGTGCTGAACGGCAGTGAACGGACAGCGCTTGTTGGTTGTTCGTCTCTCGCACACATAGGGCCCGAAAAAGTTGAGCTGCCGTTTTTCGAGGGAGTTTTGGCACATGTTTTGTTTCCGCAACAGCTTCTTTTCCACTCCGCTTCCCGATAACTTCGCTTGTTTGCCCATTTGTGTGTGGGCTAAAACTACTGACCGAATCGAGTGCCAAGTGACCAGAAATACACAACACACACCCCAGTTCGCCATCACACTAGAGGGGCTAAGACAATCACACAAGACATCAACGGAAAGTGCAAAAACCTTAGATTAAACTTAGATCGACTGCCAAAACTCAGGCAGTCCATACAGCCACAAAAAGGACAGCAACCTACGAATTTCTCAGTGTGTGACATCCAAATTCTATATTCTACAAAAAAGTCAATTTCAGCTTTATCTATTGTCAAAACCAAAGAGCAACAGCGGCAATTAGCATTTGTCCATAATTGATAAGCAGAAACTTTAATTTAGTGCGTGTCAATTTGAATAGTATCGTATCCTGCGTGTGGGGGCTTGTATGTGTGTGGCTGCTGTGCTCGGCGCACGTGCAACGAAAGATGGTCGAGGAGTTCCTGGAGAAGTTGCCAGAAATCGACACACGCTACGAGGTGAGTCGCACTCGAAAAACTTTCCACTTTAAACTACACAGTCGTGTTTTCTTTCATAACAGTTAAAAGGTGTACTTTAAAAAGAAACCCAATACATTAAGATGCCTTAGACAGATTTCAAGGATGTATAGCTTTTTTACTTACAAACCTGCCAATTAGAAATTAAGGAGTTAGTCAATTTGATCTGTCATGCTTTTTGATGCACCGTTAAACTTGCCTTATATTGTACTAATCTCTTAAGATATTTTCCCACCGTGTACTGCTGAGTCTGTGCTCCATTTCCCATTGTTCTGCTGCGACATTGCTGGGCTGTTTACCAAGGCTTTGTTTTGTGCTCAACAGCTAAGGCTCGGTTGGTGCTGTTTTAGCTGCACTGGCAGTGGGTAAATATCCAGCGGCGGCCTTTGTTTTTTAGCCCAAGCACCTGGCCAACTTCCTGGCAGCCTGCCTTTCCTGGCCGCCATTCAAACGGCTCCCCAGCTCGCTGTTTGTTTTGGCATTCAAATTACATTTCCCTACATGGATTCGCATTATGCTGAGTGTACGTTTGAGCCAGGGCTTGTGAATGGCAAGCGGAATGTGCGCCAACTGCGGCCCGGATATTTAATCAGTTTGCTGCTGTCTGTTGAGTGCTGCAGTTACACACTGCACTTAGTACGGCGAATATTTGGCCTAAGGTTTCCCAGGAGCGGGATGAAACACTGCCACCTGAGGCCGCTCAGCCCGGCATTAGCCCAGTTTCGTGTCCTGAGCTTTGTCCAAATATTTGGATTGTCATTGACTTGGCGATGGTTTTGGCTTTAGTGTGGTTCGGGGTCAAAAGCCAGATCAGTGTGGAAAGTAAAAGGGATTTGAAAAGCGCATATGAGTCTGTAAATTCGATGTAAATGCACACGTTGATGATTCCATATTTACATTCCGATAAGTACATGTTTTTCAGCAATGCTTGCAGAGCAAACGGAAGAGGATAATCACAAAAGATATTCAAGTGTATTAAAAACACAACTTAC
>Drosophila_melanogaster_nonrepetitive:1755775-1756315
GGGGCCACCACCTTGATGAGGCGGCCGCACCGCCCTGGCAGCCACCTACCCCGCTTTCGCAACCACTGTGCGCACAATGGCGGGCAGCGGGGCTCCGATCCCGGAGCTCACAGAGGTAGGTGTTCCTGTGGCGAGTTGTCCGCAGCGGAGATGCAACTGATGCAACCCACATTTCAGATCACCGACAACGTGCAGCGCGGCAACTACGCCACTCTGACCGACAAGGATGTGGCGCATTTCGAGCAGCTCCTGGGCAAGAACTTCGTGCTCACTGAGGACCTGGAGGGATACAACATCTGCTTCCTTAAGAGGATTCGAGGTAGGTTGTGTAACCAAATTCATTCACATTCGTGTGCCCTTTAATGAATTTCTCCGATGAATTGCTTCAACCAGGCAACAGCAAGTTGGTGCTTAAGCCCGGAAGCACGGCGGAGGTGGCCGCCATCCTGAAGTACTGCAACGAGCGTCGTTTGGCGGTGGTGCCGCAGGGCGGGAACACAGGTCTAGTGGGCGGATCCGTGCCGATCTGCGACGAGATTG
>Drosophila_melanogaster_nonrepetitive:70509095-70512106
TCGCTGGTTGGACATGGAATAGTGACGACCCGCTACCGACATGGACTGCGAGGAGAGCTTAGCGCGGGGTTTACTTGAAACCATGGCAGCTGCGCCGGGATTACTACTCCCATTACTACTCCCAGCTGGACTGTGGGGCTGTGAATCCATCTGCCTGATAACAGCTGGCCCATCTAGCGAAGATTCCAGCCACTGCTTGGGCTTGGGCTTCTTCTCAATGGTCGTGGACGAGGATGACAGTGAGATCTCATCGTGCGGCGGATAGCGGCTGGGTGGCATAGGCACCGCCAGCATATCGCTGGAGTGCGATTTCACCTCTATTATGCCCAATTGTGGAGGAGTTAAGGGCGCTATGTGTGACTGGGAACGCCATCGACAGCTTCCATATCGACGGAAACATAGCTGGGCGCAAGGGATATAGCATCTAGTTGTCGCTGGTGATGTAAAGGATGCTGATATTACTGGGCGATGCCATTGGGGACACATATTTCTTGATGTTCTGACTTGATTTAATAAAGCCGCCCTCATTGTAACTTTGATGCGTGGGCGATAGGTAATATTTATCGCACTGCACTATAATTGGTTGCTGCTGGGGCGCCACTTGTGGCGGTTGCCTTAAAGTTGCTACATTGGATGAATTCGCCGAGTACATGGATATGACATCCGGCTGTGATCTCTGGTAGTTCATGTTCATTGCTAAATGAGGCATATATTGCATTTGACTCGGCGTGGGTGTTGGTCGCTTCTTCAGGGCACTCTTCACCAGAGGCGGTTGTTGTTGCGCCTGCTGCTGGGCCACGCCTATTACCAGCATATCGCCCGCCCCCGCCGATGAGGAGGGTTGGTAATTGTCATATTCTGAACTGCGATTCGATAGCGTTTCCGACTGTCGATTGTTATTGTTGATGGTCATTTGGCTGTCGCGACTTTCCCGACTCGTTGTACTTTGTTTTCTCCTCAGAATTGAGCTGTTTTCCCTTGCCAACGCTTGCAGCTGCTGTTCATGTTTGTACTGTTGTGCTAATTGGACAAAAAACTCATTGACCGTCATGTGCTCGTAGTTGCCATTGATGATGGCGGTCTCCTGTTTCTGGATTTGCTGCAGCAGCCAGCTTTTTTCGCTAAGACGCTGCTCCAAGGCCTGTTTCCTAGCCTCCAGATTCTCCTTCCTAACCTTTGGATCATCCTTTATTGTTTATGTTATTTTGTGCATAGAGTTGCTTGTAGTTGCCGCCTGATCTTCATCTTTAAGACTGGCCATATTTCTGCTCTTGGGCGCTTTCAATTGCATCGCCAGTGGTTCGTCGGCTTCGTTGGTGGGTTGTTGGTGCGGGTTTTGGTATTTCAGGGGATCCTAGAAAAGACAAGCAGTCTTCGATCAGTCGCCGGTTTATTTTGGGGTATTCACCCCACTCTGATACAAAACTTTAACCATTCCATTTTTGTTAATGAGTCTGTAACTCAGAAGCTGATTTTTCTTAGTTAGTCTACGAAAACTATCGTATAAATTCTTATTGTATCAGAGCTGTCGAATACCCCTGGATGATTTCGTTCAGAGTTAGCATTTTGAATTAGAGACGTGCACTAGTTTATTAGGATATTAATGCTTTTTGTTGTATGTACAGAGATTTCCAACCCGTTTCATCACGCACCACAACCACAGTAAACCTTGAAGCGAACCCTCTCAAAAAAATGGCCAGAACTTTAACCCAAAACATAGAGCATCCCGATGAGGTGTTGTTAGGTTTGTTGTGTCCGTACAGTCTTGAGTTTGGCCTTCGTGGCCGGCGATGACTTAATATCAAACGTGCAAAAGTCGTTGAATTAAGTGCGCCTACAGTGGATGCTCGCTGAGAGGAACCAAACTGGTTTTTTCTCCGCATTCTTAATAATTTTCATCGTGGGGGTTGGTTTCTAATTAAAGAACCTCCACTGTGCATGTTAAATGATGTAAAAACAATAACAAACTACGCTTAATACTTTATACAGATCGATTGGCCCCAAGAACGAAAAACCAACTCACCGAACGAAGACCTTTGTTGTTGTGACCGCTGCCTCTTTGGCCCCGTTATGTGTGGCAGCGCCTGTGAATGAGTTAATTTTTTAAGTGTTTGCAATAAAGATTTCGGAAAATTGGCAGGAAAACAACATTTGTATTAGCAGCTCAGGTGAGAGAGTGCACACCTTTCTGTTTTATCGCTCGAAATGCGGTCGCATAGCGTCGCTGTTGTTGCAACGCCGCGTCCCCTCGGATAGAAAACAACTAAACTCGTCCTGTTTTTCACATTAACCGGCTACGCGTTTGAGCAATTGGTTTGGGCAGCACTTGAGTTCGGCCGAACTAAACCAAAATTGAGCAAATTATATGGGAAAAACCAGACTGCAATGCTGCGCTCGATAACGAAGAAGGCCCTACCCGATATCGATGTACTGGAGTGCTGAAAAACATCATAAGGTGCTGTTATTATCAGCCGCCCTGTTAGGGACAAGTGATCAATGTTGCCGACACGGTAACAGTGATTTTGGGATACCTTAATTTTATCAGATCGCTTATTCAACTATAAGTAAAGATGAAAGAATATGTTGAAACTATGTTGAAACCAAACTATCCAAGACACATTTACCAAATACCAAAGTCGCAACATTGCGCATCACTGAGCAGCTCTGTTAACCATAATCAGTGTTGTGCAAAGACAGTGCTGCAAGCCGGCCGACTAAGACTCATCCAAGTCGAAATTGCAGCCGAAAGTGAAGGTATTGCAGCAGTAGCCAATTGGACGGTTTATTACATAAATTCGCGTTTTTCGCTTTATGTCATTGCAGTTGTTAAAAGCGCTACCCCACCTGCGCAGCGCCACCACAGCCGTGAGAACTCAGATTGCAAGAACAACGTGGAGCGAGCACATTGCCACGAAAGTGTTTTTTAGCACCACTACCACAAAACCTACTCCCACGCAACCGCAGCAGCCAGCTGCAACCACAAGTTGGGGCACCAAGAAGCAAAATAGAAA
>Drosophila_melanogaster_nonrepetitive:75721198-75722500
CCTACAATTTATTAGAACAAAGTGCGCAAGAAGAAGCTTATTTTGGTGGGCATCCTGAGCGCCGTGCTGCTGGCCATCATCTTGATACTCGTTTTTCAGTTCAAGAATTAGAGCCTTCCGGCATCTCCGAATGATTCAAACCAAACTAGTAAATTGTTGTGAAAAGACAAGAGTTGCCGCATGCAGGCCCCTAAACCCCGTAATTCCCCACCCAATCCTTTGGACCTTAGGCGAGATTATGGCTTTAATCCTTAATCCAACTTCCAATACTGGCTGAAATCGAAAACTGCGACTCGTAGACGAAGATATAGTGTTTTGAGGAGTATTCACCGGCACGTGCATCTGTTATATTCTACTTTTATTATTACGCACCCTGTATATTGATTATTAGTATTGATTAACAACTGTTGGCTTCAAATTCTAATTATGTTCCGAAACTCATTCGCCAGCAGTTAAGAGGCAGAGGAAGCCATATATGCGATGGCATACACACATGTAAAATCGATCCTGCGTGCGTTGAAAACACTTGGAGCACTTCATTTAGGGCCCGACCTGAATGAATCAATGAATGGAACTCGCCAGCTCTTCTGGGCATTCGGAGAAGTGCATGGTCATCGACTCCTCCTTGGCTTAGCGATCATTAAGATTTCGTGTTGGCCATTGTTACGCATGCTTTAGCGGCTTAGGAGCTCCCATCTCCCGACTCCCAACCCGATCTCGATCCCAAAACATTGGTACCAATCCGACTATGTGTTCAGCGAGCGCACACTCTCCGATGGCACATTAATGCCGCGACAGACCTGGATGCGGTGGACCCACTTCAGCTTGCTGCATCGTTGAGGTGTGTCAGCCGGGGCTAAAGGGTTTCCTCGTCGCCGGACCCCATCTTCCTCCACATTTGAAATTCCAGCTCCGCAGGCCTGCATACAAATTCTGACATTGATAGTTCGTTTGGGCATCATTTGTGTGGTGGCTTCTTATCCACTTGTTGGCATCGAGTGTGCAGCTCATTTCCTTCTCGAACTCGCCCCGGGGCTCGCCAACAATCATTTCCCGCCAAGTCATCCAGTTTTTTCTGGCCCAAGTCGTTTCGGATCTCTGCCCTGTGGTTCGCGGGGTATATTGAATCATTCAGGAGAGTGGATTAGGTATTTCAAATGGGGAAAAGTGTGTTATTTTCAAACTAAAAGGTGAGTAATTACTATTATAATTGTGGTAGCTGTAATATTTTCATGTTAATAATTGGCCTAATCTGATTCTTAGATATATTTGCTGGTAAATTTAATTCTTTTACCTAAAATC
>Drosophila_melanogaster_nonrepetitive:25811363-25811486
CTTGTGGATTTTTTTTAGCGCCTCCACATTTTCTGTCGCCATTCAAAATTGGTGATCCAAAAGCTTTTCATAGATTATCTTAGACGTACTGGAGCTGCTATATGGCCTGTAGAAGGCTTCGCT
>Drosophila_melanogaster_nonrepetitive:11689514-11692715
TTTGCCCTCCGCCCTCTAGTTGTTAAGTATACACACAGAAAATAATATCTATATTCAGAAAAGTTTTACACAAAACAAGGGATTTTTTTCCTGGAAGACCAAAATACTAATCGTAAGCAGCATGATTTTGCCCGCTTTTTTCTCTGCGTGTAGTGCGGGTATCCGGGCTTGCAGACTCGAAGTCTGGCGGCGCCGTTATGGGCATTTAAGTTTTCATAAAAAAATGTGCCAAAGCAATAACCAGGAGGCCACCCAAAAGGAAGCCGGTAAAAGATGCGACAACTTGCAGGCCCAACTGCTGCAGTAAGTAAAAAACTTAAAGGCTGGCGCAGACAGCCCAGTGAAATGGCAATCAATGATAAAACTTACACAGGCTGGGGCAAAGAAAGCTGGTGATTTAAGTCGGATCTCGGCAATTTATACTCGTAGTAGCAAACGAGGTAACCATGGCGTATACGTCATATATTTATGGCAAGTCCGAACAGCACAAGTTGGTAACCATTATGTTGTTGATTTATGAGAGACCAAAACAAATTCTCGGAAGAAATAATTAAGAGCAAGCTTACAAACAAGATAGATCGAATTACCTAACTTAATCAGATATTTTTCTAACATATTTAGTTATTTCGCCCAACCGTAGTCATACGGATTTTCCCATCTGCCACAAATGCACTTGCTCCCAGATAATTTGCGACTTGTAATCTGTGAGTTCGCCACCATTACTGCCCTGCCCCGAGTTTCACCTTTTCGGTAATGACATTAGCTGCTGCAGGGCAGGCAATTTGATTAGCACCCTGGCAAAATCATTAGCAAGCCGAAGGAAAACACGCTCCCCGCTCAGTTTAGTACAGTTTCGGTTGAGTTAAGGACACAATACACTCGAAGTCCCGACTGGCGAACAGGCAAACAATTGGGAGTGAGACTTTGGGTGGGAGTTGGAAGAGCATGTTAAACATATGCAAACAAGTGAATGGAGCCAGGAATTTGTCGACTCGAGTCGCATTCAGTTGGATTCAAGAAGATGGCAGCAGCTTCTGTCCTGGACTTGTTTGCTTGTTGCTCCTCCATGAGCACAAATACACACTGGCGAAATCACAGAAGGGCGGACGGGACAGCATCTGGGCTGTGAATATGTATGTGGATCTGAAGCTGTAGCTGAATCGGAATTTGTATCCAGAATGGCTATGAGACCAGGAGACCCAGAAGACCCAAACAGATAAGGCGGCTTAGCAGATAACACGAGACAGTCATTTGTGTTGACGAGCGGACAAGGAGCAGGCTCAGCCAGTTGCAGATGATGATGTGTGTGCTGGAGGAGAATAAAGATTGGCATGGGCATGCGAATGGGTTCCCCAAGGAGCCGCACATGTGCGCCGAAATCTTGCAACCAGAAATTTGGATGGTTCGTCAAACAAACCCCTACCAGCGCTAAGAGACGGAAACATGCCGACAAAAACTTCCAATATTCGCAAATGTTTTGTTCTTAAGGAGTAAAGTCAGTTTATAGACATATATTAACTCAGTGCATCATTCATTTGTACTGTCAGTTTTTTCACAGTTTGTTAACTTACTGCTTAGTAAAGTTGAAAGTTGGCTGCGAATGAAAGCCTAATTCCTGCGAGAAGAAGGCTGGGCGAAGGCGAACTTCGGCTGGATAACGAAGGGCATCGGTGGATCTCGATTCCAGAATCCAGAATCCAGAATCCAGACTTCAGACTCCTGGTTTCATGTGCGTGTCATGTAATTAATGCGAGTCAAATGAATGAGCAAGCCAACCCAAATTATTCGAGGGGGAAAAAGTCGTGGAGGTGTCCCGCTGCCATATGTGACTGCCATTCCGACGAAGCTGATCGGGAATACATATGCACGCCCATAGCTCCGCCGAGCAAAAGGAGACTTAGAGGTCTCGAATGCCGCCGCCTCTGGGGACACTAAGCTGGCATTTCTGCTGGCTCCACTCGCTTGCCAATGCACTGAGGGAATTACTGAGTATCAGAGCTCAGTTTTTATTGGTGCATCTATTACTTTTGGTGTCCAAAATTGAAAGCTACTTGAGAACTATGAATTTTACAGACGGAGAGAAAATTGAGTGATTATTGAGAGTAATTAATAGCGATGTACATCTAGCTTAACAGCAAGTTCTGCTTGTTTACTTGTGTACATTTTCTCAACGCAATTATTTCCGTGTGGAATGATTTTTCCTCTCCGTGTCTGTTTTTCCGACCCCTTGGCATCCGGCACGCAAATTTCTTCGCGTTTGTTGCGCGTGCTACGCAAGCTGGCGATAAATTTTAATACCTAGGCACAGGACGAAGGACTAAAGGACGAGGGACGAGGGGGCGGCAGACGCTGGCTGCCAAGGCATTTTATAAACGATGCTGCTATCGCCGGGTTTGTTGGCTTCGCCCAGGACCCAGAAAACGGAAGCCAAACAAGGAGAGCGGGAAACGGGGAAGGAAAAGGATTTCCAGGTTCTGTATGCTGCATGAATCAGAGGGTCCAGTGACCCTCAGCTCCAAGTCCCCAATCCCCATGGCCCCACATTTTGATAAGCAAACTTTCAGCTAAAGCAGCAGAAAATAATTTGCTTTTCGAGGTGTTTGCCAAAAGGAAGCCAAAGGAGGAAAAGGAACTGTCTGGCAAAAAGGTGACCAAGTGGACTTAATAGGCTTGTTTGGTCATCGTTGGTTTATTGCAACTAAAGTGAATTTAAATCCATGGAGAAAACGTAAATTGAAAGCTTTTCAAATGAACCCAAAATTGCAGGCTTACCAGCGTTTTAAAACACTCACAGCTAAGATGTGGAAAACCGCCAGTGAGCACTTCAACCAAATGAAGCAGTCATTCAATCCGCACAATCAGCAATTATCCACTTTACGATTCGACCAATGAACTTCAACTGATTGTGAGAAGGCGGATAAGGATTTGGCAGCCGAGAACAGGTTTCACAGCAAGAAAATACCTAAGGCCAGCCAGAAGGGGCATGCCATTGTGGCGCGAACACACAAAATACACAAATTCAGGTCAATTCCTTTGGGTATTTCGCCGATACAAAAATCGCATGAAATTCCAAACGTTTTACGACTTCACGAATGCCGCTCCGTCGAAAAGTCATCGCAAAAATGTTATGGAAAAAGGTGCTGGGGGAAATGGAATGGCGTCAATGTTGGCGAAAAATGTCAACGAAAATTCCAGCACATT
>Drosophila_melanogaster_nonrepetitive:61910308-61912032
GAATATTCCGTCTAATGATGGCCATTGATGGCTGGGCTTAAAGTGCACCGCAATCACAATCTCGAACACCGAATATTGACATTTCCCAAAAACCCAAGTCATACTATAACTTCCTGTTTATTCAAAGTTACAAAAGTGACTGCCACTATCTATAGAATCTCTGGAAAAAGTTGGAATTTTTTCCGTACCACAACTTTAACGAGAATTGAAGGAAGGGAAGGCAAGGAGCCTTGGTCGTTGCCCAATCAGTTTCATAAACTGAACTGGCATATTTCATTCGACCACGGTGGCGGCGTCGAATAAATTCCGACCCCGAGTGTGAAAGGAGCAGTGAATCCAGCCATAATGCTAACGAATATACGGCTCCCTGTGCTTTCGTAATTCTCCTCCAATTGATTCCGAGCTGGAGTAAAACAAACGCACAACCTACATAGTACCTCCATACCCCTTCTGCCTTCAACGTGCTCCTTTAGAATTCTGCAACAAGCCGCAGATACATGGTAGTTACATCGCACTACGACTTGTACTTGTGGCCATGTTCGAGCAAACTTTGCTTAACTTCTGGCCCTTATAATCGAGAGTGTCTCGGAAAACTTTCACTGCGCGACAGGGACAGTGACCTCATATGACAATAATTCGACGCATTTGTGTCACATCCTCCAACACACCAGTTTTCCCCTTCTTTTTGCCAACAGCCGCCGGAAAAGCGCAAACGTCGACAATTGAGAGGGGAACTGGCAAAGATAGGGACAGTTATCTCTTTGCCTGACCCCTTGCCACGGGCCTCGACAATTGCACAGTCGACCATTGTTACAGTCGCAGCAGCATCTGGCCACCCATCTAAGCCCAGCTAACCCATCCCGAACCCACTTTCACCCACTTCGGACGTGCAGCTACACTTCCGTTAGCAGTTAAGTGCGACATATTTGCCTGGCTAATTTCGCACACAGAGCGCCGTAGGACTTTCGGTTCAAAGTCCTGGACCTGGGCCGAAATTCATACACCGCAAAATATATCAAGATCCAAATAAAAGATCATAAATCAAGCTGGCTATTGGAATGCTAGCTTTGTGAAGGAGGAGAAGGTTTAAAATTAAAGCCAATTACTTAATAATACTTTAGGTGCAAAACAACAAACGTTGTCCACTATTCGGTTAGTTTTAAATTGAGTTTACAACTGGATTTAAGAAATGTAATTTGTGTAAAAGCCTCAAATTTTTTGAAATGCTGTACAAGTTAATTGAGCTGGAAACTTGTCGTCCATACAAAATAGCTGAAAAACTGTTCAAACAGTTAACTCACCATGTTTGTGACATCATTCGCTTGTCTTAGTTCTCTGCAATCCTGACAGGAAAACCCGCTCAGAAAATCCTTTGCCCCTCATCACCAGAAAAAAATCGTTTTTATGGCTTTCGCTTTGTCTTTCGATAGGCAAAAATGGCCAGCCTTCGTTTTTATGTGTTTGTCTATAAAACCTGCGTATGGCAAAATAAAAGCCTGGGGCGGGACTCACTTAACTGCCATCCGGTTGTGGTTAAGAAGTCCTTTTCGTTGTCTTCGTCACAGCTATGAAATTCAGTTTGAAAAAACCAAAGTTTTCGCATTGGAAACGAAAGCGGTTTAGGAAGCACTGTGAAATTCTCTTTGAAACCTCAACTCTTCCATGCAGTCTTATCTAGCTTTGCCAAATGATGCCATTTCGCTTAATAGAAAATGCAAATCGAA
>Drosophila_melanogaster_nonrepetitive:46171163-46171447
GTTGTCCGTTAGCCACCGGCAAACTAGCACCAACTGGATGTAGATGTTGCTCCATTTCAGCATTTCCAGCAAAACGGACCAAACAATTTCTGCCTCATTAAGCGGGGTCCCAAAGAATGTCAACTGACTAGCTGGTTTTCGTTTCGCTAGCTACGAATTTGTTGTTTTCTTTTACTCCACCTCCGCCACTCAACCAGTTGCAGCTGCGGCGTCGAATCCCCCAGAGTGCGTTCCATCCAGCTATGTTGCTGTTAAGATGCGGCTCCAATCCTTACCTGTCGTCA
>Drosophila_melanogaster_nonrepetitive:86816727-86820272
CCAATTTGGGCGTGGTCGAAAGCGCAGATGTTGCTATTGCTGCATTCGCATGGCCACTGCAGTTGCTGCCGTTTTGTGCTACTGCTCCAGCGACATTGGTACTCGCAACTTAGTGTTGCGCATGGAACTGGCACTGCTTGCTGCGGCATGCTTGCGACCATAAGCGTGTATGCGGACATGGCCGTGCAGTGCCGCCTTCGAACTGAAGCTCTACATTCGGCGCAGGCGGGGATGGGCAAGATATTTGGATTTTTGATTGTGATATTCGAGCGTTATGTACAGGAAAGAGAGTAAACAGAAAGAGCCAGTGAGGTGAGGTGGGGCGTTAGCGTTTGGTTTCTGGGGAGCTGCAGTACGTGCATTGGGGCAAGGGGAGCCTAGAACTTACCGCTGAACAGTCGGCAATCTCGCAGACATAGGGCTTCTCCACCGCGGGAGCAATGACCACCACGGGCTCCATCTTCAAGTGCGTCACCTTGTAGTCCACGCACAGCTTCTTCCAGAAGTAGTACATTTGCACACATTCGCCGGAGGACTTCGTTTGCAGCTGCAAGGGTAAAGGGTAAAGTTATTACACCCATTCGAATTGTAATCATCATAGGGAACCCACCTCACTGGCGATCTTGCCAAAGTCCTTGCCATTCTTTTCCAATCCGCGCAAGAACTGCTCCAGCTCGTAGGCGGTCCACTTCATCTGGAAGGCGCCGGACTGCGTTTGTAGTAGGCTGAGCACAGCCGCCGCCGAGTTTCCTTTGGCCCGAAGCAGCGTTTGGAGCGCCACCTCCTCGGAATGACTGCCCATGGGCACGGCCGACGACTTGCTGAGATCAATGTAGCGCATCAGGATCTTTTCGTCCTCCTGCACCTCGGGATTCCACATCATCTCGGCGCCGGGAGAGTCCCGCAATGCCTCCTCCAGCGGTCGACAGCTGGGTATCTGCGCCTGGTAGGTGGATCCCAAGTTAACCTTGGACTCGTCCGAGAAGTCTACCAAGCCCACCGAGTCCCCAAAGTCATCGTCGAAGGCGTCGAAGAGACCCTGACCCAATTGCTTGCGCACATTGCAGTACAGCCCAGTGCCCTTGCGATCCGGATTCAGGATGGGTGCTGGCGTATAGTGGGTTCGCGATGGTTTGCGCAGCTTGGAACGATGCGGCGACAGAGTGTGGAACTTGGAGAACTTGTGCGTCTCCTGGGGTGCATTGGAGCGTAGTCGGCGCTTCAGAATGGAATTGGTTTGGTTGGACAAGGGCTGCAAGTTAGCCACACTCGGCGGGTTGGACACGATAGCCGCCAGGGATTTGTTGGCCATGGTTGTCGTGTTGCCACAGGCGAACATCAGGCCCGTATCGATCTGGCCTTGATTGGCATTCATTTGGCAATCGGTGGTGAGCAGAGATTCATTGCCCCCGGCTGAGGCGTTGCCATTGGATGTGGTTGCCCCACCATAGAGCAGTGGTTGCAGCAGGCTGTTGAGGGGCTGCATCCCCATGCCTCCCTGGCTGTTATCTATGTATTGTGTTTGGCTGGTAACTTGGGTGAATCCATGACCACCCACCAGGGGCAGCATGAAATCACCCTGCTGCTGACCGACTGCCGGCAGGGATTCCGTTTGATTGAGTGGTTGCTGGGGCATCAGCAACCGGTGGCTGTTCCTGCTGTAGTGTCTGCTCCATGGGCTGTTGCATGTTGGTGGTTTGCATAGGCAACTGCTGTCTTTGCTGGCCAAACTCGCGGGGTGAGGAGGAGAGCAGCGGATCCTCCGAATTGGGCATCATCTGGGATTGCAAGCCCAAGCCAGGCAAATAGTAGAGATCGATGATGTTCTCGCCCTGCTGCTCACTGCTCAATTGCAGTTGCATATTCTCATCGGGCAGGACTTCGCGCAAAACCTGCTTTACATCCTCCGCGGAGCCAATGCCGCTGGTGAAGAAGGATTCCGAGAGCGGAGAGGTGGCATTCCTGGAGTCATTGAGGAACTCTTGATCCTCGTCCAAAAACGAGAGGTTAGTCTCCGCAAACTCCCGCAGATCGCATTCCGTATCGTCATCGGTGCCATTCAACAGGTCCTCCACTTTGATCGAGGGATCGAAGCTGCTGTCCTCTAGCACTGATTTCAGTTTCAGGATCTTCTCGTTGTCGTGCTCATTTAGCTGTTCAATGGTGGCCTCCCCCTCATCCGTTTTGAAATAGATGTGCGAGAAGTCCGTCTTGTCACCGAAGAAGGTGTTACTGGCATCCACAAACTGGGCAGCTGCATCCTCGATGAAGGGCGAACTCTGGGCCATATTCTCGTGGCTCGATGGGGGAGTGGGATAGGCCAGTGGCGAGTGGAGCGGCGAGGCCAGGACTCCACCACCACTTCCGCGCATGCTGGCTATCGCCTGGATCTGCGAACTGTTCTGCATGATCAGCTCCTTGGAATGGAATTGCTGGAAGGTGGGCAACGGCGTAGTGTTTGCGCCAGATACGCTTCCCGATCCGGAGTTGGCCTGTCCACTTTCCGGCTCCAGTTTCACCAGTTGGGTGTGCGCGCTGTCGCCGGCCTCGCTTAGCAGGGCAAAGTCCTCGGAATGTTCGCTCTTGATCTCCTCATCATTGAGCAGCTCCATGGAGTCCACCGTCTGCAGCAGCATCTCGGTGTCCGAAACGTTGTATACCTCGGCATCGTCAAAGAGATCGGTGCCGTCACTTGTGTAGGTAACCGTTCGTGATCACACTTCCCGATCCGCTGGAGTTGCCTCCTCCTCCAGTCAACTCCTGATTGGAAGCAATTGTCAGGGAAAGAGGCGTGCCATCGGCCAGCGAAAGATTTCCCGAGGAGGAGGTGCCACTATTGGTCATATTGCACTTGACAAGGCTGCTTAAGCTGCTTAGCTTGCTTTTGGTGGAAACCACCTGGACATCGGAGGGTATGATCACGGATGATCTGTCGGCCCACTGTCTGCACTCCTCCACCGGCACCAATGGTGGTTAACTCGGTGACAGCACCCACAGCATTTGTTGCCGCTCCACTGGAGGACATCATTGTACTGGATCCCGTTTGTCCATGGGATTGGTTCTTTTTCGAAGTGACCGCAATACGAGTGCCGCGTTTCAGAAGCTCTATAAGTGTGGAATCCTTGGGATCGGTGTTGGTAGCGGTAGAGATTCCACTGATAGTGCCTCCCGCTTTTAGCGCAGTAAGAGCACTCATCGTCGTGGTGGTGGGTACATTGTTGGTGGTTATCGTGATCGTGTTGGTGCCACTGCCCAGGTTGAGCGTCTTTGCCTGCTTCTGACCGCCGCTGAAAATCTCGATGCTCTGCGGCAGGCCAATCTGCTGGATACTAAGGCCATTGCTGCTCTTGATGGTGGTGGCCGCTGGGAGAACCGCTGTGGTTGTGCCCGTAGTGGTGGTCATCGTCTGGGTGTGACTGCTGGAGCTCGTCTTCGGGTTGAGAAAGCTCTCCAGATCGCTGATCGATCGACGCAGGGTAGTGGTAGTGCCACTGCTGTGCGGTGGTGCCGGAACCACAAAGGAGCCCTGCAGCAGATAGAAGATG
>Drosophila_melanogaster_nonrepetitive:99995231-99995357
GGAGAGGGATTCCGTGGTCCCCGCTTTAACAACGGACCCAGCAACGGCTATGAAAACAGACAAGACAACAACAGATTCGGAGAGAAACGCCGCTCCGCCCAGAAGCCACTGAAGGTTGACGATGAA
>Drosophila_melanogaster_nonrepetitive:44123341-44127818
TTCCGCCAGCGTGTTCGAGTACGGCGGGTAGAAGTTGTCCATCGACGACACCTGCGAACCCGACTGCTTACGACTCATTTCCAGCTTGGATATGTTTATACCTGTGAGGGCTGCATCGGTAAGGCAGAACTTATATTTATCGCGACTTTCAGTCTTACCCCACTGCAGTGCTCTAAAGAGAGCTCGCGCAGCCATCGCAGCTGGCCGATGACCGACTGGATAGCCTCATCGGTGGCTCCATTGACGCAGTGATTCAAGTGCAGTGATCGCAGACATCGTAGGTTACTGGCAATTGCCTTGATGCATTCCTCGCAGATCTGAAGGTATGAAACGTTCAGCTCCTGTATTACCGGATTCTCCTCGCTAGCGATGCCTTCTATGATGCCGCTGCTTGTCAAGTTATCGCAGTTTGAGATGTCCAGACTTTTGAGACACTTTAGCTTGGCCAAGTGGATGGCACCAGCATTTGTAATGCTCAGGCAGCCGTTCACCTTCAAGTGCTCCAGCTGCGGATTAGTTTGTACCAAGGCGGCCAGATTTTCATCGTTAACACACATTGTGGCCGACAAATCGAGGGCACACAACTGGGGCTGTGTGGCTAGAAAGTTCAGGATTGTGGTGCAGTTAAGCTGTCTGCATCCGGCCAAATAGAGGCGCTGCAGTTGGAGATTGAGGTCGCAAAGGGCCAACAAAGCCTGGCCAATTAGGGTGTGGCTAAAGTTCAACACGCGCAACGTACGTCGCTGCAGGTTCAGAATGGTGAGGATGAACTTGAACGTGAGCACAGACTCGCTGGGCAAAACGTGATCCGAGGAGCTGGTGGCAGGGTAAAATCTGCGATGAATAGCATTGTGAAAGGCTATGTGACAGCCGGACATGTTAATCGCTTCCAGACTGGGCATGAACGATGTGAGACGCATAAGAATGGCATCCGTGAGGTATTGGTTCTCGCACAGCGTCAGCTCCTTGATGCCGGCCAGATTGCTTGCCAGGTCGTTTAGGTCAGGACAGGAGTTGTTGTAAGAGTCCAGGAAAGAGCCGGACATGAACAGCGGCAGACAGCGCTTCAGCGACAGCGAGTGGAGATGGGGCAGCACGCCCAGCATGCCGTAGAACTGTTTGTCATTCAAATCCACATTGTCCAGAGCCAGGGACTGAGCGGTCCTGCCCATGAAGCGCATCAATTCCTTTACTTGTCCCAGTGTCACGTCCTCGAACAGGAAGTGCTGGAAACGCCGCTCGCAGCGCATCAGATCCACTCCAGGACTCAATTGATCCGATAGCACCACCTTGGAGAAGCAGACTCGCGTGCGCTGGTTAAATTCCGCCTGATCCAGCGCCGCATGCCATCGCTGGCAGGTGGATCCTGCCGCTTGTAAGTCCGAGTAGCCGAGATAGCTGAAAATCTTCAAAACAATCTGGGGGCGTGACTGCCCTAACAGGTATATGAATATGCAGATATAGATACGCTCGAAATGATGGATTGGTCACGGGACCGCGGCAGTCCGTTCACATTATATGCTCACCTCCAGCGGCAGATCATCGTATCTATGCAACCCGTACTCTAAGCCAGACATTACTCTATTGTTTTCGGATGCAAAATATTAAGATTAGTACAACCAACTAGCAGCTCCCACCGCCCACTCGCTTCGCCCGCAAACTACACGAAAACTACAGTGTTGACTAACTTAGTACCTGTGCTAGGTACAGTAGGACCGTGCCTTTTTTCTATCCTCACTGGTCTATAAAATACCAGAAGAAAAGTGTACCTTCATTGATTTACCAATTGGAAGTCGATCATGGAATTATTTACCTATTGCTTATGATTTTTCCTAAAATCAAAATAGGTTTAAATTAGCATCTATGAATCCAGTTAACAAAGTACAATGTGCATGATATATTTTGCAATACTATTTACTCTTAGCTTATTAGCCGTTACAAGTAATAACTGTCTTTTTTAAATGACTTTTTAGATACCTCTGTTTATAAATACTCCAATGACAACTGCACTTTGGCATTTGTTTGGTAACCGCGCACGGTAACTTTTTTTATGACATCAGATCGAATTGATTGTTGTAAAAAAGGATTTTTGAAGGTTTATAATTATTTCGTTGCCAAAGGATTCCAAACACCGCCGTCGACGTGCCCACAATAATGGCCGATCCCAAGTTCCAGAACCTACCGGGAATAGTAAGTCGGAACTCCGCACCATGGCAGTGACGTTTAAGCTTTCGTTTTTGTGTTTTTAGGCTTATGACCAGCCGGACGTGTACGAAACTCCAGATGACCCGGAGCTCGATACATCCGACTACTACGAAGAGGAGCCGGAGAACGAAGCCATCGAGCGACTGCACATCTCGCCGAGCGTCGCTCACAAGCGCTTCAGCGGAGCAACGGTCGAGGGGAGTGTGGACTTCACGGATCGCATTGGACGACGCATGTGCCGGGGTTACGATACGCGCGGCTCCAGCGACTACGAGCTGGTTGGCCAGGGCGAGAAGGAGACGCCGGTGCAGAAGTGCCAGCGCCTGCAGATCGAGATGAACGAGCTTCTGAACGAGGTGGCCGCCTTGCAGGTGGACCGCAAGGTAGCCGACGAGGAGAAGCAGTCGTACGATGCGGTGGCCACGGTTATCAGCACGGCCCGAAAGGTGCTGGAGTCGCTGAAGCTGGAGCAAGTGCTGGGCAAGGAGCAGACGCCTGGAAGTAAGCAGGTGAAAGCACTCATTAGCCAGGTGGAGGAGTTCAAGCAGTCCGGCGTTCTCACAGCCATACCCACGCCTGGCACCGATCTGGCGGCCACGGCCCGCGTAGCCAGTCTAGAGCAGCGAATCTCGCAGCTGGAGAAGGTGCTGGGCGCTCAGCCGGACAAGTTGAGCCGCCTTACCGCGTACTAGAGGCAGTGCGTCATCTAAGCACCAAGGCGGCCCTGATACAGCCTGATAAACTGGACACCATCGAGCAGCGCCTGACCTCGCTGGCCGGCAAGATGGATGCTATCGCCGAAAAGTCCAGCGGCAGTGCCCAGGACGCCAAACGAGATCAGAAGATTACGGAACTATACGACATCGCGAAGCGCACGGAGCCAGTGGTGGAAATACTGCCGCACGTCATCGAACGCATGCAAGCCCTCGAGGCCCTCCATAAATATGGTAAGCAATTCTATTTAGCATTTTAGCATTGTGCTTGTTTCTGTAACTAATCAACTTGCTCTGCAGCAAACAATTTCGCCAAGATCATCGCAGAGATTGAGCAGAAGCAGGGAACCATCACCACTAGCTTGGTGAACAACAAGGAGCTGCTGCATTCCGTACAGGAGACTTTCGCCCAGAATCTGGAGACTATCAACAGCAAGGTGGCCAAGGCCATATCGTCTGCCAAATGAGTGGATGCATACCATGCGTTATATTTATGAAAGATACCTATAATAAAGAGATCTACATTCGAGTCCAGTTCCGATCTGGAATTTAAAATGCTGAAGCTAGTTTACGAATATAAAATGCGATGGAATATCATTTTTAATAATGTATACCATTGAAACCCGTTAAACTCGCAGTATATTCTGGTCGCACGCATTTGGTATTTCAGTGCGTGCCCTGTGGTATATTACGTTGGCTCAGAGCACGGTCACACTGGCCGTTCCTACGTCCAGTTAAATTCAAGATCAAAAAGTCTCGTTGCAGCGCAAGCGAGTACAAATTGCATTCACAATTGTGTGTAAGTTGCGCAATTAGCATAATTAAAGATACTTAAAGGCCGGCGGGCACTACTGGGCCACATCTGCAATGGGGAAGCCAATGGGAAAAGTGATGACGGGGCTTACTCCAATTGGACGTGACACAATTTCGTTCTGAACTTGTACCTCCCTTTATTTACACGAGCAGCACGAAGGGACATTGCAAGATGAAGATCAAGGAACTGCAAAAGACGGTGAACATCGCCTGGTCGTCTTGGCCGCCGGCACCGCCGCCCAACAATTCGATTCCAATGCCAATTCCACTCTGGAGTTGTACTCACCGAACTTCAGCGATGCCACATACGATCTGGAGCTGAGGGCCAGCGTTTCCAGCCAGTACAAGTGAGTTATGGCTTTCAATTTGTGCATCAAGTCGTTCACATAACCGGCTTTTCCTCCCGCAGGTTCCAAAAACTCATCTGGTCCCCAGTGGGACCACACCCCAGTGGCCTGATTGTGGGCGGCTGCGAGGCGGGGCAGATCAACATATACTCAGCCGACAAGCTGCTTGCAGGCAAGGAGGAGCCGCTTCTGAAGCGCCAGGACAAGCACACAGGCGCCGTTAGCGGGTTGGACTTCAATCCCTTCCAGAACAACCTGCTGGCCTCATGCGCCTCCGAATCGGAAATCCTAATCTGGGACCTCAACAACCCGGAAACAAGCATGAGTCCCGGCACCAAGACACAACCACTGGAGGACGTAAAGAACGTAGCATGGAACAGGCAGGTGCAGCACATTCTA
>Drosophila_melanogaster_nonrepetitive:75213747-75218123
ATGCGATGACCATACGGGAATACCTGGACAGCTCGCTCCGCAGCCCACGTTCCAATCAGCCGAGCTTACGGTCAGTTTGGATTCAGAACCGGTCACAGATCCTGGAGACCTCTTCGGGTAAGATCAGTGCCAGTGAGACAGTTGCTCGGCCTACTCTTCCTCCCGGACTCTCTTCCTCTAGTGATGCGTATAGTGCTCTCCCTGGAGCCCTGCTACCTGGTCAGCGCCGAGTTCGATGTTAGTTCCAGCCGGAAGGCCATCAGTTTCTTGTGCAACTGCCGGGATCAGCCCGTGTGTGCTGCCTCTGAACCGAGGCCTTCTGGGTCCTTGCATATAGTGCGGTTCTATGACCACCTCTCCAAGATCCCGCGCCTCAAAGTCATGCTCAAGTGTAACCAAAGGCGGCCGGACCCGAGGCCGGACAGTCGTATCCAGTTGACCCTCGACGACGTGATCCAGGAGGCCAGAGATAACCAGGATGCCAGGTGTACGGATAACGCCGCCGCCTGCCGACCTGGTTCCTCAAGGCGGAACTCCCGGATACCGGATTAAAGGATAGGGGGGTATACGTCGTCTGTTCTGGGCTGCTTGGTCGCGGTATAACAAAGATCAATGAGCTGGAGGCTCCAGGGTCGACGGCTGGTTCAGTGGGTCGGGCACTGAGCTCACGCTAGTTTACGATAATCGCGTGACAACGAAGGTGAAAGCCAGCGGAACAGAGGCGCACACATGTGTGTTCTTATAGGGGGTGTTAATTAAGCTTCCTTTTTTGGCTACTCGATCCTATTTTCCCATTAATAAATTCCATCCCTATGTATAAACTGAATTCCGCATTTAATGACCTTTTGAATTCTTTCAACGCTGAACAAATCAAAAGTTTACAGCTCGTTAGGTAATTTTCCACATACAGAAGTTTGTCACGTTACATTAATATGTTTGGCTGAGTGGGGAGCTATAAGGTGATACTTTAATATAAGCTCCAAGTTTAATTTCTAACAATTGGATTTTCCTACTCCCATGGCACGCAACCTTAACTTGTGGGGTTCGCGGGTCTTTGGGTCTTATCATTGTGACTGTGAAATTCGTTATCAGTAGATAAAAAGCTTTTCAGGCCGAGTCGATAGCCTGGCTATCATGCCTAATTGCCGAAATCACTACCCCCAACCAGATCTCGCCACCTCCACGAGACGAGGGACCCCAAGCATTTGTTTGACGCCATTTCATTCTTTATTGACGCGGCCAATTAAGAAGGCAGCGTTGTTGATTTGATTGCGAGGCGAATATGAATGCGACTGGAATTCCTCCATGAGTTCTAAATAAAGCTGGAGTCCGAAAAGTTGCCAGATGTAAAGAGCGGCGGCTCTCAGTCGCTGGGAACTCCAAGAAGTGGAGGCGATTTTCTAATCTTGGCCCAAGTTACAGACTCTATTGCACAAGGGGCTTATCAGAACCAAGCCAAAAACTTAAAACTGGACGCACAACATACAGCAAGATCTACAGCGGCAACAGTCTGGCAACGAGCAAAGTTCCATCCATTTAACGCTCTCGGCTCGTTTCAGTTCTCGGGCAGGTGTCAAGCGACGTACACACGAAACGCCGACGCGGTCACAATTCCAGAATATCATATACATGCTATATATGTGTATGCTCAAGTGGCTAATTTACATACGCGTTGCGACCCGTCTATTTACCTGAACCTGAGCTGTCTGGACTACACTCTTTAACATTTCCTTACGGAAAGCGAGTGTACAAAGTCACAACAAATTTTCAAGACATATTCTTCAAACATATCGCCATGCTGGACCCCATTTCGGACGCACCGCTGGTCTTGGCCTACGTCTTTATGTCGCTGCTGGTGCTCATTGTGTGCTTCATACTGGTCAATGTGGTCCACAAGCTGTATCGCAGTCTCAACGGCGAGGTATCAACGGGGCTGGTTTCTCCGGCACAGCAGCTGAAGACCTCCATCATGGAGCTAGACGCCATGAAGACCGGTTAGGATGGGTGCAGCGCAGCTGGCTATGAGAGGCGCGAGAATCTCAAGTCTCAGTCTCCGATGTCAGAGCTCCGGTTTTAATTCGGGCGATTGGAGCGATGTACGACGAACGACAGCTGCTGACCACCCACACGCACGAACCACACAACCTAGACGCCTGTTGATATGTTAAGCTATGCAACTAGACTAGACGTAAATAAATACACGAAACTAGGCTTACGAGTAGAAATTAACTACATTAAACGCGCTGGTCCTCTAGTCAAGGTTAGGTTACATGTACATTGAACGATAACTGAACTGCAATTAAGGTAGATTGGGGGCAAGTACAAAGCACTTAACCGATCCGTCCAGACAGTAAAACGTCGCCTGATCGAACGATGCGTAGAAAAGGCACAACAGCCTTATCGTTGCAGTATCGAGACGTATAATTTGTGAGTCAATCAAATGCGTGATAAGGATCCCTGACTTAGTCATAGATTTATACATGTTCATCTTTAAATTTGCAATAAGAGCGCAGTTTGTTGTTGTGGTAGCTGAATGAGTACGGACTGCAAGAGACGTCAGCTTTCGGGCCCAGGGCCTCGCGGCTTCGACAAGTTCTGGTAAACGGTGTTGGGGATTGGATGAGCGTAGAAATGATAGCAGCAGGCTGCTGGTGGTTCTGTGGCAGTGGTATCATCAATCTGTGGGATCACTGTAACAAAGGAAACATTACTAACAATTCTCGGTTCGTTTTTATTCCAAATCTCACCCCGAGAAAGTCTTTGGGTGCTGCGACGTTAGGTCATCATCCTGGCTGCCAAGAGCCTTTTTCACATACTGCCAAATATAACCAATAACCTCACAATAGAACCTACCATTGGATTTAAAATGATCTCCTCCTCCATTTTGTTGATCTGCCTAACTTGATCCAGAACGGTTGAGGAACATCTCCGGTGAGTTGTATTTCTCTGGGTCGTCTTTGAACAACACCATACCGTCCTTTTGATTGATGCTGGCATATATTTCACCCGATTTTATCTGCAATTAGGTATTATCTGACAACTTCTTACCATGTTGAGAATGTAACGCTCTGCTTCGACTGCGCTGGCAAGTTGGACACGACTGGCCACATCGCTCAGGGAAAGGGTCAAGAAGGTTTTAGTGAGCCGCTGGATGTTTCGCTTGTACAAGGAGGTAGCCACCTAAGGGGATACCCAATATTAAAGTTTCATAGTTAGATGGTTCTGCCAGTTATCTTATTAAAAAACTGTGTTGTTTAGAATTGAGTAATTAAAAGTTCAATTTGTAGCACTGTTCAACCTTGAAAAGAATTGTCTTACTTTTTACATACGGAAGCCACAGATTAGAAAAGAACCAGGAATGACCCTTAAATACTTGCCTGCTTGGCCAGTCCCATATTGTTATCACGCGTAAATGCTTCACTGTACTTGAGTATGATAATGCGCAGCTCTTCGCTAGACGAATTCGCGTACACATTGACCAGGTCGTGGTAGTGATTGGCCATCGGCTTCATAAAACGACCAATGACCTGTGTGTTTTTTGGTATATACGCTATCTGCAACCGACACAAGATTTTCCGATTGAGAGACTGATATATAAACGGAACTAAATTGTTGTCCAGCTTACCTTGCCTTCGACGATGAGTGAAACCATGAGAAATTTTTTGTAGGCCTCCAGCATGATGTGCGACATGGCCATTGCCGGAGTGGTGATGCAGACTTCGAAGAAGTACAACGCACGCTCGTAGTTCTTCACCGCCGTGTAGATCATGCCGCCGTAGTAGAAGTACAGCAAGAAGTACTTGGCATCGTTGTTGGCATCCTAAAAAATTAATCTATGAGTTCTAGTAGCCCAGAAGTTCATTTTCAACCGTGAATACCGCGTGCTTTGCACTCGGCTGCCACGGTGGAGATGTCCGTGATGTCCGCGTCCAGATACGGCAGCACCACACTGAAGTTTTTCGCCTTCAGGCTGAGCAGGCAGAGATCGGCGTGTATGGGAGTTAACTGGGTTTCCAACTGTCGAATCTGGTCGATGGCGCGCGAAATGATGCGTATGCCCAGGATGCTGAGGTTCTTTTGCACCACAAACTCGGTAAACAGATGGCATGTTTCGTAAACTGAATGGGATATGTGATTACTTTTAGGGTACTTTTGGAACAGAAGATTCATGTCTCACAGGCGCACACCGCATAGCGCAGCTGCTCGTTATTGTTGCGCTGCACAAAGTCCCGCATCAGCTGGATAAGTTGTACCGGCTCCGGATTCGCGGTGGACGCACTGTGCAGTTTGGCCAGGAGCACATAGAGCACGCCCAGCGAGTGCTGCTGCATGTCTAGCGTCTCCAGCACGTTGTCCAGAATGCTCCAGTTGCGGGC
>Drosophila_melanogaster_nonrepetitive:35286410-35286590
GGGAGTTTGATTCAGTGGGATAATGGAAACTGAAAGAAATGGGAAATGATATGAAACTTAAAAGGAAATAACTCCTTTGTATTTCTGGTAGAGCGCAGATGGCTGGTTTGGTGTAAAGGATCCCATCTTTGCTACTCAGTTGGCAAAGGCGCCTACTAAATCCTCCATTATATCCTTGAC
>Drosophila_melanogaster_nonrepetitive:72364398-72368956
AAGAGTGCTCAGTTGCGGAATTTCGTATACTCACAGCTGCATCGGTGGGCAAATGCTCGTCCCGCTGCTGACCGTTGTGTGTTTTGCCCGAGTACCAGCGGTAGTCAGCTATGCAAGAGCCCTGCGCAAGCTCCTTGATGCGCTGCACCAGGTATTCCTGGTTGCTGAAGGTGTCCAGGAAAGGTAAGAGCATGGGCAACATGGGCGCACACGTCTGCACGAACTGCTGGTTCTCGGCTGTTTTGCGTAATCTCTCTACACTCACAGATCCAATTTTAATGTCAATCAGAGCTCGCTGGCGGAAAACATCGTCCACATAATTGATCTCTTTGACCAAACGCTGAAGTATGGTCGTAGAAATCCACTAGAAAATGGTAAGACATTAGTACGTTGCAGTGGAATATTGAACGGGATGCTTACAAATCTTAGGTTGGCCACATATTGCGACAGTTTGTCCGTGGATATGCGCTTGATGACCTCCGAATTGCTGTCCCTAAACTGAATACCGCCAAACTCCTCAATCGAGGTGGGAGCATTTTCCGTAGAAACAGCCGGAGGTGGCGATAGTTGATAGATGGTGGTCTTGAGCATATAGGCCGCATTGTTGCAGTAGTTCCAGAAGGAGTTGGCCGATCCCATGCTCTGCACATTGGGTGTATCCGAGCTGTCCATCATGCTGCGCTCCCGATCCGCCTGCTTCATTAGACTGGTCAACTTTCGTGTATCGGTCATGAAGTCATCGCGTCGCACCTCCGCATACGGGGACATATAGGTAGACTCGTTGCTCAGATTGCTGGCATTCAGCGAGTTGTTTCGAACCATCGAGGAGTTGTAAGAGGTGTTTTGTTTCGTCTGCTGCGGCGTCCTTGTGGGACTGGGGCTGCGGCGCATGGATTGCGAGCCCCAGCAGGAGTCCTCGAAGGAGGAGTGCCAGTTGATGATGGGTATGTCGTCCTCTATATCGCTATCCGGTTCGTAGCTGCGTGGTTTCATCACGGCTCGGGAGCAAACTGTACGAAAAGAGTTCTCTATAGGAATAAAAGTGGTTAAGTGGATGCGTTAGAACGGGTTCCTTTGGATTCCTCACCTGCCTTGCCATCAAGCAGCCACTTTTGGATATCGCTACCCGTAACTTGGTCACCACCAAACCATAACCACAAATACTTGCCGAAGCAGGCGAGTGCACTTAGGCCAATCAGGGTCGTAATGGTGCACTCCGCCAGGAACCAGTAGGTCCTGTAGGCGGACCGACATGCCTGCCAGAGGTCGAAGAGGAGTAGCGACAGCAGCACCACATTTATGGAGCACCACTTGAGGTAATGCCGCGCTTGGGCGCCCTGCAATCGCAAGTCCAGGCTGCGCTGCACCACTGGGTTTTTACTCAGCGGCGAGCTGAGGAGCATTCATGGGTTAATTTTCTGAATTCTACACTAGTTTCTGTCACTTACCAATTAGTCCGTGTAAAATTCATTGCCTACTATGTGCCTGAATAGGTCGAAAATGCCGGGAAAACTTGTTTGTAAGTGATAGCACAGACAAAAAGTTAGAATACCACAATTTGGAATGAAACGCGTTATGTACTTTGTTGGCTCAAGATACCTTAGCGGAGACACTTTCCCTAGCGAAGACACACACCTATCGGCGATGTTTTCTTTGGTATGGATCAATATCCATGGAATGTTTAAAGCTATTCACCCACTCTAAACGTATTACTTATCAGCAACTTTTAATTTATCATTTAAATGCAGTAGTTATAAAATTAGCCTATCTTCAATATATTATGACATAAGCCGTACAAAACCGAAGACTCAACAATTTTGCAACATTTATGAGGACGCTAAAAAATGTGTACACATGCAACTAAATGTGTATTCCTTAGCGCACTGGGATGACTGGGGCTCGTCCGGGAATTGAACCCGGGACCTCTCGCACCCGAAGCGAGAATCATACCTCTAGACCAACGAGCCGGTTTGAACCTCAGTCGACTAATTACGCAATATAGCCATTACAAAAGGTTCCACAAGTCACTTAAAATTACGTTATCTTATTCTCTCCATATAGACAACTAATTATTAGGCTCTCGTAGCATTAGATCACTTTGTAACTATAATATATTGTTTCCTGATTTAATACATTTTCGAGAGGACGGTACTTAGATAGAGCTATTCAGTTTTGCATCAGTATTCCCTGATCGTAAAGCCCGCTTCACTGCCCTTCTTCTCCTTCTTCGTTTGCCAACGACTGTAGGTCCGACACCCACTCCCACACCGATCCCCGGAACAGGAGCTAGTTGCAGCAGGAGAGGATTACTGACCAGGGCGGCGGCGATGCCCAGAACGGTGGCACTGGCCAGCGGAATCAGGAAGCTTTTGGCCAGCAAGGCCTTTGGTGAGATCTCTGGCGATCCCTTGTGGGAGACTATCTCGTGGGAGTCGATGGGGTAGGAGCTGTAGGAGTAATCCACTGCTGGCCCCGGGTAGTGGCCATGTTCGGGTCGAGGTCGATAAACGTGGTATGGCACCCCTGCCTCTCCGCTGGAGGAGTAGGTGTGCCCAGGAGCAGGTCCTGGCTCATAGCCATGTCCGTTGGATGGTCCGTAGTCATACTGATAAGGTTGACTGTCATAGGCGTAACTTTTGCCAGCACTTCCACTGCTGCCATAATGCCCTTAAACAATAAACAACAGTCTTTTAAGTTTGAGTTTATCTTTGTAGAATATATAGATTGAGTAATCTTTGAACTCACCCACGCTTATTCGATCGTGTATATTCCCACCTAGTTTCCACTTATCATAGGCCTGGCTAAGGTTATCATTTAGGTCACTAGCTTGGGAGCCATGAGCTCCTCCAAAAGGCGGCAGCGCACCAATGGGCTTGGATATGAAGCCAGCTGCAGTGCTATCCAACTTGGATGACGATGAGCCCGGTCCGCGGTAGAACTCCGGGGGAGGATCGTAGCTCTTGGCTACTGCGGAGCCCACGGGGTCCAGTTTCACGATAGCCTGTCGTTTCCGCGGCTGCATGGGCTGCCAGGACTCTGATTCCTTGGACGCGTTCTGTGCGGATGCGTGCGCTATGGTTAGAAGGAGACCGAGGCAAAGGCCAAAGGCCAAAAGTAACTTCCCTTGGGACGCGAACATGTTAACTGAGTGCGACGCCTGCAGACCGGCGGATTTTATATGGGTCCCGGTGTCGCCATGTCGTCATCTGGAGTGGGTGCCATTACAAGCGCTGGCGACAAATTGCAGTCCGACAATTTCAAACCGTCGCCGCTTGGCTGCTGGCATTGAGACGTCTGCAGTGCGTTTCGGGAGCGATTAGTGCCGCCAGCTTGGAGCCCCTTCAAGATTTGGCCACGCGGCTCTTTCCACACTCTTTCATCAGGCATTATATCAGGCGGAGGCAGCAACGAGCATGTAGTTGCCAATTTGTGCCTCTCTTGGATTATTGAAATAAAGCGTGCGCACCCAGAAATCCATAGCCCCCGCGACAGGTGAGCACCCAGAAATTAGTGGAGTTATTCGCGCCCTCCAATCTGCTTATTTCTAAAGTCGCGCTGCTCAGCGAAGGGGAATGATCGGTGGTGAAGTGAGGTCGCAGGGGGCCGGAAAAGTCACATTTAGTGCAATAGAAAGCACAACCTATAGAAAATGATGGAAAGTGTTGCTAGAACTGCTCTTTCTTTCTCTTACTAGAATATATGGTCATTATCATCCTTTAAACCCAATGCTTGTGTACTCAATTTTTATATCACTGGAAGCAGAGACTTTCTCAGACAATCAAAAACCAAGTTGATGTCTTTCTTAGACTGGAACGCATTTATTAATGCCGTGCGGCATAAAACAAAGTAGTTAATAATACATAGCAAAGTTCGTGAATATGAAAAGCCTTTGTGGTTATCAACTTGCCATTCGATCACGGCGATCATCAACGGCGCTTCCGATACATTTCCGGCATGTCGTCGGGATCGGAGTCGGATGCAGGTGGTGTGGGCAGTTTGCCATCTTTGTCGCCCAATACCATTCGCTCGAGGATCTCAACCTGGAGGTTCAGGATAGCCATCAGCTTGAACAACTTCTCTCCGCGCAAACGGTAGTCGGCACTTCGCTGCTCTTCCGTCAGGAGTGCCCTTTTCAACTCCTGCGGGCTCTTTATGAGGTCCCTTTTGAACTTAATCAGTTCCCGCCTATTTAGCTCTAGTTCCACATTCTCGGCAACAGTATGTCCACGGGATTCGTACGTCTTTCGCAGGCATCGAAAGGCATCGCCAAAAAGATCCGCATACTCCACGTGCAGAAATTCCAGGAAGGTGATAGACGACCGATTCGAATGCTCCTTTAGGATCCTGCTCGTCTCGTTGAAGTAGTCATAGATAACGGAGGCGAAGACGTTCATCAAGATAATCGCCAGGAGGAAGACCAGTGCTAGGTAGAGCAAGATCCCTAGAATACGACCTCCGTGGAAGAAATCCGCAGGATGAATGTCACCGTTAAAACCCATTGAGTACCTGGATAAATTAGATTAGTTCATGGTTGAACCTAATGACTTGATAGCTAGCA
>Drosophila_melanogaster_nonrepetitive:90787957-90789587
GCGTAAGTCAGCGACTGAAGGACACCATTTAGATTGCAGAACACATTTATCAGTGAGTCTATGTATATGTTTGAAATATATCAGTGATTCATTTAAGTACTTGAGGAAAAAGGATGATGGGGAAAATTAGTTGAGAACTTTTTGATTTACAGATTAATATTCGAGTGTTCGACTTTTAGCTTGATTATTATTTGCAGCTGCTTGATTTTGCAATGTCAGCAAATCCCAATACATCAAGATCAATCGAGCGTTCTGTGTTGTTCACTCTTCATCAACCATTCGATGTCGAGCATGAAGTTTTCTCCTCCTGTGAAAAATCTATCTGCTCGCCGTGCCTTCTATCTATCTGCATTTCCTTACCCGCTCCCCCAAAGGACAAACGGAATTCAGAATCAGGAAAAATATTCCATGAAAACTGTCATTTGCTAGACTAACCCCACCAAAATCCATTCCACTCGGCTCCCCCGTGCCGTGCTCATTTAAATCCTTTTGCCGTGCCATACAAAATTTGCAATCTGAATTTTCAGGTCGCCTCGACATCAACTTGCCACATCAATGAAGCGTTATATGCTCGCCAACTCGTTACGTGAACTCGGCTACACAAAAGATGCACAGATAGATGGGAAAGCTGGGTGGAAAATTCAGCAGGTGGAGCCAGCTGATGCTGTCGTGTCGTTTTCCATAAGCGAATAAGCTTACCCCAGGTGGCAAGCGAGGAAGCGCTACAGCCAACGGGGCGGAAATAGCATCAAAGGATTTATTATGGTTCTTTCATGACATGGTGCTATGGGTTAGGGCTGGCAACTGTCTCGATTTGCCATAGTTGCCCCCTGTTGTCCATTTTTCCCTGGCCAACAAAAGGGATCCAATAGGGATCCATTCTGAAATCATTTCGTCGGGACTCCAGCTCTAAGCCAACTCCCCGTTTTGCGACTGCCAGCGACTTGACCAACGTCATTTTTAACACAACTCCTATGCATTAATCATAATATTTTGGTAGGATTGCTAGAATACGAAATTGCGTTTGCAATATTCGCACTTCAATATTTCAAGGAAACCTAAACTCTAGTCATTTTCTCGCAGTGAAGTGCAGAGAGCCAAATATGAAGGAATTCAGTTGTGGCTGCTGACACATAATAAATTTGTGCGTTTGTTCTTGGCCACAAATGTAATATTCGTATTCCAAAAAACATTTGTAGGATTGCACTTCTGGGAACCGAGGCACAATTGTTGTGGTCCAGCCGGAAAAAGGTGGGGGGAGTGGGTGTTGTTGGGTTGGGGAATGGCTTGATAAACTAGTTTCAAGTTTACCGAGCTGACTTTCGACTGACTGCTTTTGTGAGAATTGCTCGCCACTGGAAATCAATTTCAACTGCTGACTACAAAGCAGACTAACATGGCTGACTGGCAGCGTTTTAGGCCACGACGACAGCAGGACAAGCTCATTGTCATTGTCGCAGTCGAGGGAGCGTACAGATACCCACATCCATCCACCCACCACAGGACACCCAGAGCGTACACAAGGACACACAGCACCTGAGGCAGCAGAATTTGATTGTCTCTGGAGCTTCCTGCCGGGATAGCGCAGCTGGAGCAACGTGCCGGATATACAAGGTAGATTGAACTGCGA
>Drosophila_melanogaster_nonrepetitive:104756056-104756746
CATTTTCGGCCCGGTCCAAAGACAGCCGCCCACCTACGATGCGTTATAATTATAGCCAAAAGGCCTGTCGCCCGCAATTAACCAGGCTAAAATGCAACTGCTGGACCATCCGCACACTACGCCCAGTACAATTAAACTTGACGAACGCTTTGAAGACGCTGCCACTGTGTGTGGTCGCTAGTTTTTCGTCCGAATTTGGCTATTTCACACTGATAAGTTGCTGATAAGTAGTCAGCCTCCCGCTGCTTTCAAAGTACACCTGATCGAGGTTATCTGCAAAGGGAAGAGATAGAGAGGGGTTAGTAATTGTTTTGGTCGCCTAATCCGCATCCCACTCGACATCCCGGCCCTGATCCGCTCGGCGGTTCGATTGTTTACGAGCACACGCGCCTCTTCGAAATCGATTGATAGTGATAGTGTGCGCTTATCAGCTCCGAGAGACTCGGCAACCGCGTACTTAAGGTGAACAGTGAAAGTACCCTGAGGCCAAAGTGTACGTAGGGTGCGTATTACTTTTATCTCAACTACTTCTGTCGGTTTCATCCGACTCAAAGGACCAAAACCACATATTTTTCAACCAAAATATGTCCATAATCTACATCGTTTTTCCCTGTGTACCCAGCCCAATCGCTTTCCCTCTTACATTTCGAACGGTTCCTAGCAACATGTGGAAAAGAAGGGGCGATCGAA
>Drosophila_melanogaster_nonrepetitive:687131-688486
CATATCGCGTATACGACCCGCCTGATTCTTGGACCTGTGCAGCTCCAGTTGCAGCTCCAGACACCGCTCCTGCCAATTGATCTGTTGAGAAGGAAAGGAAGCGATGTCATTTAGGCCACAACAGAGGGCTTAGCTAAAACAATGGGTGTCCACATTGACGAGCACATGCTAAAATGTGCAAACTTGAGCACTTTACGCATTCGAAATCAGCAAAATTGGTTATACAAAACCCACCTGCGGCAACGCCTGGCCATAGTTGTTCACCTGATGAACGTCCAGATGTTCGGTGAGCGTGGAAAAGTGCGGCCATGGGGCATCCGGCGCATCGAGAGCAGCCAGCACGGGATTCACGGTGGCCTGAACCGTCGTGGTAGTCGAGTTCCGGGCCTGCGCATCCTTCGACTGCTGGTCCGCCTTCACCTGATTCGGCTTGGCCGGCTCGACGGGGCAAAAGCCTGGGACTATTCGGTGTGGATGCAGGAAGTCCAATGGCTCCACTTGCTGCTGTAGTTCCGCTGGCAGTGAAACGTCCCTGAGCCAAAGGTATTTGGCCACTGAAGGAGGTGGCTCTCTTTGCCAAAAGCGGAGATCCCTGCAGCGATTGTGATCCACGAGCCGCGCCCAATTGGGTCGGCAGCGAGGGCGGCTGGCTGTGCTGTTGAAGGTGGTGGACTTGGTGGTGGTAAAAGTGCGAGGGGAAGGTGTGCAGGTAACCGCTGCCGGCGACTTCCTGCGGCCGCAGAAAATTATTGCAATGAGTTAAGGGGGCTGGCCACACCCAGAGAAGGCGTGGCCCGCCCTGATGTCGAGGCAGAGGCACTGGCCGAGGCTGATCTCCTTCGGATCTCCGCAGACGACTGCTGCGGCTCCGGCTGTAGCTGCGAGTGAGGATGCTGCTGTGAATGCAGCTGCTCCTGGGAATGGTTAGCGTATCAAAGATGTGCGATAGGCGACCCAAAGGCACTTCGTCAGACATTGACGCGGTGTGGCTGGAAGTGCAGATGGTAAATTATGGTTTCATTAGTGGTGTTGCATTCGATTCAGCATAGATAACGTATAGCACTAGCTTCCATCCCCTGCCGAATGCTTTTGAAATTTTTCAGATCAAGTATGCCTGGAGTCGGAATGTCATATCCCTAGCTAGACCCATTTGTTCAGTTGTGCCAGAGACACCTACCCACACAAACCTTTGGAATCCTACGTTAGTTTCCGAATTTTTCTCTCAATTGTGATATCTAAAAAAAAGTACTATCCCCTAGACTATGGCAAATCCCAAATCGAGCGGTGGCAATAAGTCCAAGGGCAAAGGACACCAACACCGGCAGTCGCAGCAAAATGCAGATGCAAACCCAGAT
>Drosophila_melanogaster_nonrepetitive:35237662-35237850
CACGATCGGCGGAATGATCTTGGATCGCAGCATGTCGCAATTGTCAATTTTTGATCTTCAAATATACTGTGTGCAATCTAACTTGTCTCTACCTATGTACACTTTAACCTTTTAGTTCGTTTCATTATGAAATTATAAATGCTTGAATAGTTCAGTGTAGAAGTCGAAATCGCTCTTATATTTGCCGA
>Drosophila_melanogaster_nonrepetitive:73001123-73001427
GCCACACTAATTAGCATATGAGCTGCGGCCAAGTTGGCCGCAAACTTGCAGCTTATCGCAAATATGCATTCTCAAACCCCGGATGCGATCCAGAAGCAAATGGGCACCATCCATTAGCCATTAGCCGTGGGGCCGTCGTAAACCTAGGACAATATTGACATAATCGACTTTCAGCAGCCGACCGGCGACACAATTTAACCACAAATGAGGCTTAGCCGTAGGGCAATGTCACCGGGACCGATTACTTCAAAGTCGCCCACCCACCCATCTTATCGAAAACCACATCCCCCCACATGAAACCCCA
>Drosophila_melanogaster_nonrepetitive:49262390-49267290
AAGTAATTGATTTGAATCGAGTAATCGCAGGTGAACAAACTGTTAAGACCAAAAGATACAGACAGAATCTGGATAGGATTCGCATAAGCTGGCATTACTTCCGCGATTCAATTGGTTATGGGTAGGGTCTTTTGGTTCGGGTTTGTTTCCATAACCTTCCGCCTTAAAAGTCGAGCTTGTAAGATTATTCAGCAAACTTACCTTCCCCAGTTAACTGCACCAAAATTCGTACGAAAAGTACGTGCCTTACTAAATGCAACCACCTGAGCTTTTATCAATATGCATTTCACGTTTGGCCCTAAACAACGCTCTCAAGTCGAATGACTAACCCCGAATAAAATCAACACGCTGCGCATATGGAAATGCATACCAAATAAGATGCGAAACATGCATATCACTGAGTAATCCAGTTCAAAGTTTAAAACTTGACCAACATAATTATTCCGAATTTTAAGCACCGCCTGAAAACGAATTTAAATCCAAGTCAATGTGTTGTGGCTTTGAAGAAATGCATAAATTAACATGAATTGTTTGTTCATACCAACCACATTCGTGGCACGAGTTCCATATTCACAGTGAGCTGCATTCCGTAGCCGATTAACACCCAACGGCCATAATGCTTCGTCTGATGCATTTCGTTCGACTGCAAAGTTATAAGTGTATGGGTGTATAACTGCATTCCCCGCCCACTCGGCTATAGTGCAGCCCACCTGCCGCCGGCGGATTGAATACAGAAAATATCATTTATCGCCTTTATCGATCGATTCAACAAACTCAACGACTTTTGTTCCACATTCCGTTCGATTTCGATTAATTGCCAGTTTTGCTCCATCTAATAACCTCCATTTTGGTGTTTCATTATCGCACCGCCTCGAAACTTTGAAAAGCGGATTTGCCATGCTTTTTAGCTGCAATTTTTCAAATCACTATATGACCTCAGCGACGGTTTTGTATTTCAGCTGAAAAAAATGCTCGATAATATTTTACTAGCTGTGTAGAATATATTGAGCTTTTTGTTGTTCGGCATTCCTTCTTTTATACTTGTTTTCTGTTTATATAACGCGCCGTGACTGTTTTCGCAAGTTAGCCAAGTTCTGCGGTCGAGTTACCTACCTACCCGTACCCGTATTGTTGTCGTTTTTTATCGCTACATTCATCTTGGGCGAAAGGTTGTAGGGCTCCAAAACACTGAGCAATTGTGATTTCCTGCTACTTAAAGTACTTAAAACTCTAACCAAATATCTATCTTTAAGATACAAGTATACATTAACTTTGCTTAATATTTCGTTTTACCATATCTAATAGCTTTCGTACCTTCACTTACATCACCCATAACGAGCGACTCGAGCACTTCGCTCATTAGCCAACATTCTACAGCCTCTACGGCTTTCTTTTTTCGCACACATCTTTATCGTGGCGAAAAAGGAAATAAAGCGAAATAACTGAAAGAGTGAGCGCAGAAAGGAAAAGGTTATTAAACGGTCGCCAATCTCCGCTGCGAGTCCCACAATCAGCAAACGACCTTGAGGGTCGCAACATCGCTGAAGTTGGCTTATATACATACCTACATAGTTTCCGTTAGCGGAGTCCAACTGACGCATTCATTTCAACTTTTTACTACTTTTGTTGTACATAGTACGTACAGTTTGTTTCTTGTCTTTTGGTCACCGATTTGCTTTTCGAAAACTGCTCTAATGGTGTCATACCATATGCTACCTGCTAATGGATTTCGGAGAAGCGAACGGCAAAGTGAAGCCACCAAAGGGTGTCGTGCCTGCTGGAGATCTTCGCCCATTTGTTCGAGGATGGAGGATTTCGATTAGCATATGCGGCTTATAGAGTTGCGCGACATTCACTTCGACGGAGTTGTGAGGCATAAATACTACATTAACATACTATTTGAAGTGACATTCCTCGGTGGAGAGTTCTCTAAGTAAACAATTGAACAACGAAGCTCAAGATACTTAACAAAAGAGTGGTATTAATGGGGGGGTTTTCAAATGGAAAGACATATGACCTATCTAGAAAATGAAGATATGAATTTTATGTAATAGCACATTAAGAAAATCTAAGGTAAGGAAAGCAACTAAGTCTGTACTCCACTGATGTCATGTTCAATAGATACTTCTATATGAGACGAACTTTTCTAGCAATCAAATGCTTTCAATGAGATTTTCTCATAGTGAGGCTCTTCCAGCAATCACATTCCATTTCGCAGAAGACAAAGCAATTTAGCTGCCAAAAGAGCAGACAGTCCAGATTAACACATTGCTGCGTACATGGAGCATAATGTGTGTATGTGAAAAAGTGGCTTTACACGCACTGAAAAGCTAACGATTTTTGACTGCATGGTGGGGTATATAGCGAGTTTTGGTTACGAGTCGGGCTAGCCTGCTACCGTTTAATGACGACAGCAACGAGTTTTGGCTTTTATTCGTTTCTTTATGCCCGTGCTTTGACGCGATTTATGTCATATCTTATCAATTACAACTGATTAGAGCGACGGGTGGGTAGGCTCATCATGAGAGACACCAGCCCATATATATGTATTCCCCCCTTTATCAGCGAGGTCTGAACTAGTTCATGGACAATTTGTAGTCTGTGAGGCGATCTGTGTTGTTCCCTACTCTGACATTAATCAAATGCGATTAGCTGGCTTCAATAAAACATAACGATAATGACGTCTCAATTCGAATCTCCCCTCGCATTTCCAGGGATCCATAGAGGACTGGAGGAGTATATACAGCCCCTGCTGGAGCAGAACTATAAGACGGTGCGCGACGTAACCCAAGTGACTTGGGAGGATCTCGAGGACATTGGCATTGTCAAGCTGGGCCACCAAAAGAAAATTCTGCTGGCCATCAAGCGTGTGAAGGACATAATTAGCGGAAAGTGGAACCCAGGCGGCGCCAATGCCTACCAACAGCAGGTGAGAAGTGGGTGAAAATACAAGGGATTTAGGAAGAAACAACAACTGCAAACTTCAATCTAAAACTATGATTTCCCCTCGTCGGAATGTTGACCAAACAGGAGTACCAGCGGAAGCCCTGGCAATTCAATGTGCCCATACCCAGTACGCCATCCTATGTGCCAACCACCCGCGTCTCGTGGGACGACACGAAAATCTACGCGACCAGCAGTGTCTTGAATTCCACTGCCCCATCCGGGAGCAGCTGCCTCAATAGCAGCCTTGCCAACGGAGATGCCTACTACTGCACGGGCAGTAACCATGAGTGCTGCTCGGGCAACGATGTGGTGCTCATTAAGGTGGGCACTTGGTTTTCCACAGTTAAAAAGCGTAGCAGCCCGTTGGCCTTGAACTTTTTAAGTGCCCTCTGACATTTTAGCCACGAACTAGCTTTTGCATCGCGAACATCGTTACTTAACAAATACCCTTCATTAATATTGCTGTTGAGAATTTTTTTCTCGTAGAAGAAAACTGGCTGCACCTCCTAACGAGCCTCTTATCCTTTTCTGCAGGTTCGCCAGCCGCGCGGCAAGAGCCTGGAATCTTTGGAGGACATCCACGACAACAGCACGCGCAGCCATCTGACCTTCAGCCATTACACAACCACGGACTACGGCCACTTTGGGCCGCCGACAACAGCGGCGGCTGCAGCGGCAATGGCCGCAGCGGCTGCCGCCCGTCTCCTGGGCAACAATGCGCCTGGCATTGGATGGCGGCGATCCTACGACGACGGCGACATCACACCCACCAACGATGCCACGAGGGAGCTGCTCTACGAGCAGGAGGGCGGCGGAACTCTGCCACGCCAGCAGCGTGGCATCCTGCAGCGGGCGGTGTTGAACACCATGCCGCCACTGGAGCACCATCACTACATGAATGCAGCGGCTGCGGCGGAGTACGGTGCGGCCAGCGGTGTGGAGGGTGGAGCGGTAAGTTGGGGTTCCACGAATCCTTAGAACACTTATCTGTGGTTGCCATAGTTGGTTATAATAGAAGGGACACCAAAGTGGCAACTGTGGATTTTAAACTGTTCTTACTAAGAGCTATCTTCTATTACAGAATTACATGGGCGGCAGTCCTTTGACGGGCAAGAAAATAGCTCCTGAGCCACCTAGACGCCACTGCAGCATACGCAACTCCCGCACGCTGAGCGGAGAGGGAGTGCCGTCGGGAGCGGCTGCGCAGGCGCATCAGCAGGCCAGCACATGTTCTACGGCCACACGGCGCAGTGCAGGTACTGGTCAGCAGCCGATCTACGCCAACTATGCCACCATACAACAGACAACGGCGGAGATACACTGTGAGAAGTATCACGACAGTAAGTCGACTTCCAGCATCGATTCGATTGACACGATACCATTTGCCAACGAGAACACTGGGACGATAAAACAGCGGCTGCTCAACCGCCAGGAGCTGCAGGGCGGCGGAGCGGGCAACAACAATGTACCCGGCGGCGGCCATCCCGCACACCTGCACTCCTCCAGCTCAACACCATCGCGAATATAGCGCACTCGTTCCATTCGTTGAAATCTTCCAGTTCGCTGCACGATGCCACATTGGCGCGGAGTGAAAGCATGGGCAGCACAGCCAGCGGTGGAAGTGCCTTGCACCTGCGTTCACCCACATTGGATATGTCAAATGCCGGTGGATCAACGGCGGAGCCTGCAAGTTCGCCAGAAGCAGCCGTACCAACTGTGGCCATAAACAACGGCGTTCCGCCCAAAGTTTCGGTGAACGTTCTGAACGACATTGGCAATATGCTGGCCAATCTCACGGACGAGCTGGACGCCAGAGTGGGCCTAAACATAGACAGTGAATAAATCTCCAATCAAACAACAAATCGTAGTGTAGCTGAATTTAGAAGTTGTGGTGTATCTTGTAATGTTTTATGTACTTCAACTTAGTTACCAATTGCGTGTGGAGAAGCATTTA
>Drosophila_melanogaster_nonrepetitive:67630274-67630868
TCCGAAGAGGAGGTAGTTTGGCCCTCATCTCGACGAAGACTGAGTGGAGTTGTTATCGCCATTTGTTCCTTGACTGACTTCCACAACGGGGTCAGATGAGGTGGTGGATTCGCCACCATCGGAAGATGTCGACTGGGTAGAGTTTCCATCACCATTCGAAGAGGATCCCTGAGATATATCTACGACAGGAGCCGAAGAGGAGGTAGTTTGGCCCTCATCTCGACGAAGACTGAGTGGAGCTGTTATCGCCATTTGTTCCTTGACTGACTTCCACAACGGGGTCAGATGAGGTGGTGGATTCGCCACCATCGGAAGATGTCGACTGGGTAGAGTTTCCATCACCATTCGAAGAGGATCCCTGAGATATATCTACGACAGGAGCCGAAGAGGAGGTAGTTTGGCCCTCATCTCGACGAAGACTGAGTGGAGCTGTTATCGCCATTTGTTCCTTGACTGACTTCCACAACGGGGTCAGATGAGGTGGTGGATTCGCCACCATCGGAAGATGTCGACTGGGTAGAGTTTCCATCACCATTCGAAGAGGATCCTTGAGTGACTTCTACGACAGGAGCCGAAGAGGAGGTAGTTTGGCCC
>Drosophila_melanogaster_nonrepetitive:69992090-69992506
GCGAGAAATTTTCGGAGCGAAGATCGCAACGGAGATCTGCAAACTGCAGGTAAACACAGAGCGGGAGAGAAAAGCCGGTTAGCCGGCTTAATATTAATAGTGGTAGAGCATCGAGAAAAAAGAGAGCACGAGCCAACTCTCGAACAGCAAGTCGAGAGAACAGGTTGAGCCAAGTAGATTTAAGTCTTATGTTTACTTACTACCCTCGATCGAAATAGTCAAACCGTACAAAAATGAATACCCAATTAATCATTGTGAGACATGATGCTAGATGGAGTTCGTGTTGCTAAGCAAATGTTGCTGAATATGTTGCAGGTGATACAAAGTGATAGTATGCCCTTTGTACTTTAAGTACTCCCTCCCTCCTCCCTCAGAACTTAAGAGAACTCCAGTAGCCTTCTTCGACGAAACACTGC
>Drosophila_melanogaster_nonrepetitive:88675365-88677827
TTCAGCCACTTGGGCACCAAATCACTGTGATCCACCTCGGGTTCCGGTTTGTTGGGTGGAGCTGGGGGTTCAGGGTTCACCTGCGCCTTTGGTGCTTGCTTCGAAGTTTTCACTTCATTGCTCTGCTTTTCCTTGGAATTTCTCAATCCCATATTATCGTTCTAGCTGCTTGAATATATCGAAATAGTAGACTTCTATGGCGATTTGCGTCCGTTCCGCTGGGCGATCGACGCTGAACTGGTTTGCGGCACACGAATGGGCTCCCAAGTTATGCAGTTCTAATCACTAGTGGTTTGTTTCGATAACAAATTGGCATTAAACAAACGTTTGTTATTTCATCACTTTTCAGAAGTTTACGCGTTTTTATAACTAATCGTTAAGAGCGATAGCCGTGAACTTAAGTCTATCAATACCATAAGAATAATTGGGTTGATAGGTGTAACTAGCAGCTGGTGGTCTTTATCAGTTTCTCTCTTCTTGATTAGAAGAATTGATTGTTGCCATCAGCCGGAAATTTATCTTTTTGTCCAATCTAAGCCCAAAGGAAATGCGTAGACTAAACTTTTACAAATCATTTATGCTTCATAATAACACATTTTTGCTAACTCCTTCAAGGATCGAGGAGACCCCTCCTATTAAGCCAAGGCATAATCTTTTCCACGTGGGCTTTGTAACGCTCGTTGCCAAGAAGTTTGGTTCTAAAGGCTTCGGATTCCGGCGTCTCGACAAAGAATAATTCCGGATTGAAACCTTCATCGGTTAGGCAAACAGTTAGTGTGCTGATGACTGTGCCGACCGTGAGTGAAATACTTATCATGTTACCTAATATCACGTACCGAATGCCGGATGCTCTATCAATATAGCGTGCAGTTCACTTAGTGAAGGCACGAATCCGTTGTATTTCAATAATTTCGTGTGCTCTACCAAGTTTTCGTGGTAAAAGCGGATAAGATTGTCAAACTCATCGACCTTGATGTCCAGTTCCGCAGAACTGATTAGGAAGTAGTAAAGATCCTGAGCCGGATTGCCGTACTTCGCATTCTGGTGATCCAGCAAATAGGTTTCCTTGAGCCGACCTTCCGCGTCGTATTGGAACATGATGTTGTTTATCCAGGCATCGCCATGGTTAAGCACATTAAAAGCTTGCTCATTGATCTTGGCATCTTCCAAGACCTGGTCTACATGGTTGTCTATAATCCATTCTGCTTAGTAATTGAAATAGTAGTATAGTAATACAGTGAATTTCTTTACTAGTTTGGGTAAATATTCATCAGCGCCTTCAAACGTTCCGAATATCCGAATATAAGCTTCTTTGGCCGAGGCAAACATGTTATGAAATACGTCTCTAGTCTGTTCAATATAGATTCCATCGTTATATAACGGAGGATATGCACCATTTAGTTCCTTGTACTTAATGGAAGCTGCATGCCATTGGGCCAGTTTCTTCAGCGAACTCTTTGTGTGCTCCATATTCAAACCTTTCATACGATCTGCCATTTTGAAGCCTTTGGTCTGCAGATTTTCCATAAGCAAATATTCTTCCTTTACTGCTTTATTCAGGACGAAGGAGTTGGCAGTAAATGTAACTGTCAAGCCTGCATCCTTATAGAGTTGCTCAAAGGCAGGTACATATTTTTGGGAAACATATTAACGTCCGTAAAGTTGTCGGGCGTGGACTTTGGCTGCACTTTCAGTATGTAGGAGAACGTCTTGGAAGTGTGATCTGCAAAGGATTTTCTCGATTAAGCCCACTCTCACACTTCTGATTACGTACCTTTCAGTTGGGTCTCGATGTCAATCTTCAAGAGCTTAGACGCGAAGTTGTCACCTGGTTTGGTTGCCGAAGACCAAGATCCGCCCACAATCTTATCGAACTCGGGTTCGGCGGATGAAATGACTTCTGCAAAATCGCTGACATTCAGCCAGTCTTCTCTGGTTGCTCCGATGAGGGCGTTTCGGGCGCAACAACCTGATTAATGAAGCTGCAAATAATTTGTTGAGTAACGGAAGTAGAATTGAATTTGCCTTAAGCTTACTAAGCCTCCAAAAATCCCTTGTTGTCCAGCCATGGAAGCAATTTTTCAATGTAGCCGTGATAGCGTTTGTTGGTGTACAGAAGGTTCTTAAACTTGGCGCTAGATTCGGAGTCTCCCAGGAAATTCTCAAAAGTGGCTGACTCGTTGGGATCGAGGAGCACAATTGGGAGTACGCCGATCGAGGGGAACACTGCCCAACTTCCATGTTTGTACATCAGCATGTGCAGTTCCCGGAGAGATGGCTGCTTGCCGGTGAAACCCAGCAAATCGAGATGCTGGGTCAACTGCTCATGGTAGTGCCTGATGAAGTATTCAAAGTAATCCAGCTTGTAGTCAATGTGCACCGACGTAAGAATAAGGTAGAACAAGTCCTGAGTGGGTGAGCCGTATTTGGGGTTCTGGAAGTCGACGAAGAGCATGTCCTGC
>Drosophila_melanogaster_nonrepetitive:46923469-46927347
CTGTGTCCTGACGCTCGCAATGCGCGGCAATAAAAAGAACCTGCATGAAAAGTAGAATTCCACGCTAACTGTTGGAGCTACGCTTACATATCAGAGGGCATTTTTCGCGCGAATAACATTTCCATCTGAATGGCATTACGAAATATCGAATGAGTATTAAGTCTTTAGGAACGTAACTTTGATGTATAGTCGTTATACACTGGGACTGGCCTATAGAAAAAGTTAGTTCATAGTTTTTAGTTACATGCATTAAAAGTTCTCTGTTGTGTGTGCCGTGGAAACTTTCGAAAGAGTTATAGCTTAAATTCAAGATGTCAGAAAAAACTATGCTACACAAGGGCAAACACCTAAATGTACTTGTCCTTTATTTTCACACTTTGTGGCATTTGAATTTATAGAGCATCAAAAACACGACCTGTCGCTTGGCGAAACATTCCTTCGACGTGTATATTTTTTGGCAGAACTTTGTGCCAGGCATCCGTTGCCGTGGCCCTGAAGGCCAGACCCGGGGCTTGGCGTAATTTGGGCGGGGCTGCTCCGGAGCCAGGTCATCTGCCCTGCTCCTGGTCTATCTCCGTGTCCGCCGAGCACCCCGGGGCATGTGAGGCGTGGATTTATTGGCCGCGCCCGCTGGCAGGCCGTAAAAAAGGCGAAATTCGCATTAATTTCTTAAATTGAAGCGTCGCCGAGGCAGACAAACGACGCCCAGGGAAGAGGAAGATTACATTTCCACTTTTATGGCAAAGTGGTGCGGGCAACGGGCAGGCAATCCAGAAAATCGAAGCAAAGGAAAAGCATAGAAATCGGCATGCGAACCTAAAACTGATTAAACAGGTCTATTCGATTTAATCTGCGTACATAGTACATGTACCATATTGGGCTTGTGTTCGTTAATTGGAGCGATTCCCTTTGTCTGGTTTCACGCTCTTTTATATAGTATCCCTCTTTTCCACTCGATGATTGAGGATAGCGATGGAGGCACAGGCGCTTCTGTGGCATTGTTCGTCGTAAATTTATGCATGACGTGGCCATGATTTATCTGAAATTCGGGATTCTGCTTTTCATCGCAAGCATTGTTGGCGATAATCGAAATTTATTGATCTAACCTTAACGTTGGATGCAAAGTTGAAATTGCATTGGTGACAATGAAATGCACTTACGCCAAGGTTACACTGATGCGAATAGTGTGACCTTGCTGGCTAAAAGCAGGTTAAACGAAGCAGCACCGCATTAAAGACTTATTCAACACATGGTTGACTTCTTGTATTACTTACAGTAGCCATGGAGTTAAATCCTTGTTTGCTTTCATGAAATCCACTGATTCAATTGAAGCGCGTGCAATTCGGCTGGACTGTACTTAGCGAAACTGGGACAGCAGCAATTTGTGCCTCCGCATCCGCCGTCCACAATGATCTATATAGCCACATCCTCGCTGCCAGATATAGCCGCATTCGGAGCCACAGTAGTCAGCGCGCCAGCGTTTCACAATGGTGGCCCATGTTTATGGCTTTGGCTGTTGCTGAATGCCTCGATTGGTCAGCTGGGCTCCCCCGCTCGAAACTGAAACGGGTAGCATGTTTGGAAAAAAAGGGCAGCAGCACTAGGAAAAACTATTGTGAGCATCGACAAAGATTTACGAGTCGCATTTATGGCGAAACTTTGGCCCAGACTCGCACACTGGATGAGTAATGCCTGCTTGTGTAATTGCCAACATACATCAATTGTTAGCAGCCAATTTGGCAATCGATATAAAAAAATACGCGTGCGATGACCATTAACACATAATCATTGCCCCAAGGCGGTGGCTGGCAAAAATCAAGTGGCGATCTGTGGGCGCCGAAGGGGCAGTTAAATCCGAAGGACCTTCATTAAACTGCCAGCAAATCCAGCCATGTGTATACCGGCGAGTGTCCTTCGCATCAAGGATGTGCCCGATCGCTGCTCGTATCCGTGTGCCTGGTTTGCTGGCCGTCGTGTAATCGCAAATAATCATCCACTTAACGTCGTGAAACTTTATGCCGGAGATGGCCCAGCCAGGCCCTTAGCTCGGCCTCCATCCTCCAGCCGCCATCCTTGATGGTCCGGAGCCATCTGCTTCCTCCCTTGGAGTCAGCACAATGTGACCGGGACTTGGACACGGACTCGGACTTGGACAGTGCCAGTCATAATAGCTTTCTGGCAATGGAGTAAAGCGTTTGTTCACTAGTAAGTTGATCTTTATTGCGATAATATGATATATGAGATAATATGATATATGAGATAATATGATATATGATAAGATACTTCACTGATAAATTCGCCGAGGTGTAGTGCCCACAAAGGACACGAATGGCCCCAAAATCCTCTAAAGGAGTGGTTGTGTATCTCTGCACTTGACAAGTGAAACGGGTAGCTGGGCCTGCGTATTTTTAGAGCCACTCGTTTGACTGGCAAAACAATCCGAGGCCGGGCATCACATCAAACATGAATCCACGGGCAGAGCAGGCCGTAGCAGTAGTAGAAAGGTGCCTCTTAAAGGCGCCCTTAAATTCCAGCTGTTGGCCATAAAGCAGCAGCCAAGTAGGAAGTGAAGCCATTTCTAGCGCATCCTGGCCAACGGCAACGAACATCCTGCGCGCTGCTCGACAAACAAAAGCGCAGCAGGATGTGCAAGGCAAACAGTTGCTGAATTTTATTGTCAGTGGATGCAGCCAGTGGATGTCGCTCCCAATCCAGCGAGGGAGTAACTTTTGGTCCGATCTCCGGCTAATGCCTTTAACTGGTCCGCTTGGCCGTGGCTCCTGAACTGGAAAACCGAATGACCAACAAATCAAATAGCATGCTTCCGTCGGATGGCCGGATTTTTGGGTGGCTTTTCTTTAGCCAGCGCGACCATCTTGGGCCCCATAAATAAGCTAGCAAATTGCATGCTTCACTGCCTCATTGGATCCTTGGAAAAGGGGTTTGGTATAGTGGGCCTGGCAAATTGATGGCTTTGTAGCAGTTGCGGTAAATTTGTTGGCCCTTTGGGCCGTTTGCTGTGTTCGCTTCTTGTTTCCTTGAACTCTGACGCCCCATTGAGTAGCGCCTTCTGGTTTTGGTTCAGGGGTCAGCGCTTATTCCAGTCTATTGCATTCAAGTGACTTTGATTCTCGGCCCCGGGGGCGTGGTTCCGCCCACCTCGTCTCTCGCCTTGCGTGATTCGGTGCAATCGCATGGAAACGGAAGTGCCGCCCATCGAAGGTCTCATTAGGCGACACAGATGGACAGGAAATCCCGCGGGGTCTGTCAATTGGGCGAGGGAATTGGACAGGCAGTCCAATTTTGGAGGGGGATCCTTTGCTCAATAAATGAATTGAATTCCTTAACAGGAATTAATTGAACGATAAAGGCACTTTAATATACTTTCCCATAGGTAAAAGTAGTATAACGCCACAAATCGTATTTTAAAACGCAGTCTCTTTTAACTTGGAAAAAGGTAAGTTACCTGTATGTTAACTTATGCTAAAAGTGAGTTACATTAGGGTCACCTTAAGTGGGGAAAAAGGTTAGCTTAGGCAATAAAAGAGAATTTGAAATGTACATAATACCCATTTGGAATTTCACAAAGTTGGGTCACCAATGCCCAACATTTATTATCTATTTGGTCACAGATTACAATCAACAATATATGCCATTCAATTTGATATGATTTCAAATTTGAGTAAGGCTGTAGGTAGTAAATGGAATCACCCCTCATAAATCCGTCACCATGCGTATGTTCATGTCCATGTCCTCAAAGTAATCCAAATCCTCGTCGAAGGCACTGCACAAATGCTGATCCATGCCGTTGCAATTTTGGGACAATCTTCTCGGTTTTCTCAGCCCCTCGAATGCCTTTTTGAAACTAACTACCTTCT
>Drosophila_melanogaster_nonrepetitive:31683732-31683927
AAAACTTGCCCAGACTCGTCAGCTTCTAATTAATTATGACGAAACACCCACAAAAATACACATACTTGCCATGAGCTTTGGCTGGTTTATGGAGCCAAAGACGGGTGAGCAAAGTATTTAAAGTTTATCAAATGATACGACTACGAAATATCCTATGAAGCGCTGAATAAAAAAGTTCTTTCAGTTCTACAGTTT
>Drosophila_melanogaster_nonrepetitive:66090547-66091971
AAATCATGCATTTTTGAATAGATTGCCGGGGCTGTAGGAAAACACTTTCACCGCTAGCCGCCGTGACATTGTTAGCATGCCGGGAAATCTTGGGAAAAATCGAAGGGAGGGTGTGTGGGGGATGGTGGAAAAAAGGTGTGCTGGGCAAGACAGTTGGCAATGGGCCAGAAAAACCGCCGCATTGCCAACAACTACTAGCAACAGTTCAGCCAGCAGCTGTTTCTTTGGCCGACCGTCAAATAGAATTTCAGCCACGTATTTTTATCTCTTTCCTCGTCCGCAAGTCAGACGACAGACTCATGTGAGTCGAAATGTAATCGTACTTCTCTAATTGAAATCACCAGTTTCACACAATGTTTGATTAGAACATTTCGCTTATCGTACGGATTTCGTAGATTAAACGGACCTATCTAGATTAATTACTTTGTTTCAAAGATCATGTATTCTAAAAAGGTAGTTTAGTTTACTATTAAGGAAATATATCGTGCTATATATAGAAGCCGTACTGTAGGTACAAAAAACTGTTGCCAATTGTCTCCCACTAAGCTTATCTCAGTCTGGGCGGAATCTAAATCGCTTTCGCTTAGTTTCTGTTGGTTCCACTTGATTTATACGCTCCTTATCACTATTAACTCGGGCCCCTTCCTTTCAAAAGCTCGCTGATACGACAACGACCTCACAAGACAAGCACGCAAATTCCTTATCGATCAAACTTTAGATAATTGACATTTTTCAAGGGAGGGGGTGGTGTATAGAACAGTTTAGAATTGCGTGTGGCAAAACCTTCGAAATTGGAAATTAGAGCCTCACTTTGGGGAACTGCCACTGAAATTGTTCTTGGCCTGTGGCGAAGGTCGTTTGGGGGTTTTCTTAGTTGGCGGCCATAAAAAACATTAGATACTTGTACATTTTATGACCTCTGTATTGATTACTTAATTGTTTGAGGGTTATTAAGCTTGCGAAGTGATTCACGTGTGACCCAAACAAAGGGGTATCGCCAGTTTTTATAGTTCTTAAATGGTATTTTTCTCTATTTCTCTCTTCTCTTGTTATGCTCATATCTTCCATTATCAGCGAATTAGGCAAAAAGAAATTGGTGTCAGTCTTAATATTACCTCTCATTCGTTTAAAATTTCGCGATGTCATCTTGGCGCCCTTCAATTGAGCATAATCTAGACTAAAAACTTGATCTCTAGCCCTGTCGCCCCAGTAGAAATACAACAACAGAATCATTATCATCAACGCCGTGCGTTCGCTATTATCAACAAAAGTAATCAAGACAAAAGTTCAACCGTTACACCAGTAGTGTAAATTGGAGCAAAAAGAGCGCATTTAACGGTCAACATGATTTTCTGACCGCTGCTTCTAGAGAATGCCAGAGAGTGATAGAATGCAAGTGCAAACAGAAATATAGCAACAACCAC
>Drosophila_melanogaster_nonrepetitive:109167557-109169621
CACCGGAACGTGAAGCAAAAGTGGCATATCTGACATAGAGAATAGGAACGATTTACCCGTGGCAGGAAAATCGGTCACTATAAGTCAAATTCGACATGGGGAGAGCTGAACACTTTCCGGCCATCGATGATGTGAGACCGTCCGTACCAAGTCAGTCGCACTCCAAAGCGATGCACTCAAGTGGGCCCTCTAGAAAACTAAATTCCTATGAGATACAACCCAGGGGTCAAGAGCTATTAACGCGCCCTGATCGATCAGAGTCAAACTCACAAAATTTTTGGAGGTGGAGACGTGTTCAGCGCCGATATCGAATGAAAACAGTCACCTTTGGTACGTAGAACTCAGCCATAAGCCGGAGCGGACTCCCTGAATTCCGCCACCAAACCAGCAACCTCCAAGGCTGGTTAGCGCCATTTATCGTTCGAGCTAAAATTTGCATGCATAAGATTTAGCTGCAGGAGTAATTTTCTCCAAAGTTAATCGGGTTTAGAGCAGATACGCATTCCACTCTGGCTATCGTTTCATCCAGAAGACTGGAGCTGTGCGGAGGCAGATGCTTACGATTAACTCGGTGACGAAGATAGCCCAGGCCACAAAACTGCTCTAAAAGTCCACCTCGCAAAAGCTCACCAGGCTAGAGAAGCAGACATCTCCATCTGATGTGCATTTGCTGGCCACTGAAATCGTCGCCGCCGAGCGGTTCCTAATTTCGAACACTCAGCGCAGAGATATTCCCTGTGGAATATCATTAAATGAACGGCATCCAGTGATTCTTCCGTATAACTGCCTGCTCATCGCATAACTCTCCATGGTGGTAACCAGTTTATGGTGCGCCTCATCCGGTCGAAATACTGGATTCCGAGATTTCTGAATTGACAACTGAAGTTTCCGAAATTGAGTTCGAGTCCGTTATTGTGGACGCCACCTCCATTGCCCAAATCCCCGCCTCCGTCTCCTGTCACCACATTTGTGCTTTCCGAGGAAGTTATCCGAGGAGCAGGTTACCCCGAACGTCCCCGAAGTAAACGACGTGAAGCCCGATGAGATCGAACAGCAGGCAATCAGCGTAGTTGCTGAAATCACCGAACAGGCAGCAGAATTTGTCACCGAACAAGATAAGCAACAGGAGGAGGTCAAGGTGGATTCTGTTCCCGAAACAATTGAGGAATCCAGCTCCACGGTTGTGGTTGAGGAAGTTTTACCAGTTCAAAACGATGAAGTAACGGCTCCTTCTCCTACTCCTGATGAAGTCCAGAAACCTATTGAAGATCAAGATACACCCGACGAAAAAGAGTCCTACCCAGTTCCAGATCCCATTGACCCGGCGGCCGTAAACGATGAGGTCGCTGTTACAGAATCTGTAGATTGTGAAGTTGAGAAAGAAACCGTTAGCATCAGCTCCAACGTTGCTGAATCTTCTTCAGTATCCGACGAGCAGGCGGCAATCGAAAATCAGGATGAAATCCTCCAAGAACAGCCAGCAGCCTGTTAAGGAAACCACCGAACAAGAGACATCAGACCAGCAAGTTATTTCCGAGGAGGCGCATAGCGATAACAATAAGAAGAATGAAATCGACCTGGTTGAAAACATCATTAGCGATCTGAATGTTCCGATTACCAAAGCAGGCGGCGATCTGCTGGTAGAATTGGATGCGAGATCCGCGGGACAGGAGGGAATAGCAAGTGGCAGTGATTCTTAAAACTGCAACCTCAAGTCTTCAAAACACATCGACTTCAACACACCATATAACCATTCTTGCATCTGGCACTCCATTTGGTGGGCATGGAGCTATGTCCTGGGCGTGCTTCTTCTGCTTTCTCCACTCTGTGTGTGTTTCCCATTCAAATGGCATCAGACGCTTGTTGCCGTAGTTGTTAATACGTAGTTCGTTAGTGTTTGATACATTGATTGATGTACTCGTTGGTCCGGTAAGGTCCGGTAGATCCTACTGATACTCACTCACTCGATCCTACTGACTTAAAATGCGTTTAGCATCGGTTCCCACTCACTAATTCCCTTCACTTTTCCCGCGCCGCTGTCTTTTGCTTTGCCGCAAATTTAGT
>Drosophila_melanogaster_nonrepetitive:29104862-29111025
CTGGGCGCGTCACGAAAACCAGGCCAAACATTTAGCGAAGGCATTTAGGCTGCGGTCTGATGAGGGGGTTGCCGGGCATTTGGGGCATTCGAGGGAGGGGTTTGGCAAGCCACTTTACTTATTTTCCGGTTTATGTAGACTTTATCATTGAAACTCAGCCGGGGCCATGGCGACCCGGGCCGAAACTTCCGCTCAATTGTGGCGACGGTGGCAACTCTGGCCTGCATCCTATCCTGCATCCCATTCGCCTGTATCGTGGCAGCCACCAGAAGTGCTCTTTAATTACATTGGCTATAATTCTTGCGGCTCTGGCGCGACTTTTATGGCCGGCGCATTGTTTTGCCCCACCCCGTTCACCAGCCATCGCGACACTGCTGCTCTTGGCTACAAAGTAATTAGGGAAATTTCCGAGTTTTTAAACAGGTCGCCATGGCTGCACAGTTGAAGCAGAGTTTTTCACAGAGTGAGGTTGCTGGATTTTTTTGGACTGCAAGAGCATGGAATAAAGAAGAATTTAACGAATTTACTTTACACAACCATTTTTAAGGAACGACAACACTGCGGATGAGTAATATAATCCAAAGTACTAAATGTGCAAGGTGAACTTCGAGTTAGCTGACAAAGTATACAAAGTATTACTAACACAGAAGTAGGCTTTAAAAGTCACAAATGTTTGGAGCAATAAACAACATCTAATGACTAGAACACACCTCTTTTGGTGCCAACGTTGCGTATAAGCGCCAGGTGTGCAAACTAAAAACCTTAAAACCAGTAATTAAAGATCAAAACTATATTTCTTTTAGCCAGCTCTATACTTTTTAGGCCCTCCATCAAAGTCAGACCATGGAAGGCTGTTCAGCTCCGCTGGTTGTGAAATTCGCCGACCCAAAAGAAGATGCAGCAGATTCACGCATTCTGTGGCATCAATACGCCGAGCGGTGCGACAGCAGGAATGCCGCAACGGCTCTAATAGCTGCTCCGCCCTCGGCGGGACGTACCAATCCGTCGATGGCGGCCGCACTGGCGGCAGTGCCTCAGGTTCAGCAGGCTGGTTCTGCAGCAACGGCACCAACCACCCTCGTTCCCCTGAATTCCACCACCGCCCTCAGTGCGTCCTTGACGCCCAATCTCCTAGCCACCAATGCCGCCCACCAGGGGGCGGCAGCTGCGGCCGCCTATTTGGGGGCAGATCCCGCTGCGGCGGCCCACCTTCAGCTGTACCAACAACTACACGGATACGGACTGAGTCCGGCACACTATCTGCCAGGTGAGTGGATTCGGCGAAAAAGATTTCATCCTAGGTTACTCCGTTAGGCATCGTCCTTTCTAGACACCCCCTGAGACTTTTCTCCCACCCTTGAAACTAGTCAAAATGAAATCGTATTGATCAGTTTTAGTCACAGACACAGAATAAATCCAAAGCGTTGCATCTTCCTTTCTACAAAACTCGCTATCTATCCGTAACTATTCATTCAATCTGTCCTCGTTTCCTGCACACATCTGCTCGTTGTTTACTGCGTGTGTTCTACTCTTTGTTTATTCCTAATTTTTCCAATCGCGCACTTTATATGTGTTTTTTATTGCAAGCCAATTTCCACTATCCTGTTTTTCACATTCCTTTGAAAGTTTATCAATTTCAAAGGCAATTAAATTATGCATTTTCGGCATAAAAAAATAGTTCTTATGGCTTCTACGAAAAATTGGAATGAGCGGCCTGGTAATTATTCAATATATGTGTGGTTTTCTAATAACATTGTGGTAGATTTGAAGCAAATAGTGTTTCTATCAACACCAAATATGAAAAGTTTATGTATCATTAAAGCGCTTTGAGATGTCACTTAAATCCACTTCATTAGGTTTATAGAATACGAATCATAATTTGTTCACTTACTTAATGATGTGTTCACCGCGCGTAACTTTTTTAAAGACTATATTTTCCCAACGTTGTCTATAAATCAGTTAAACTAGAAATGAAGCGAATGCCAGATGAACGACATTCATAATCCCCAAGCTTAGTTTGCTCCAGTCATTTGTTTTGACACAACAAAACGGCTAAAATCACTCCGTTTTTTTCACCTCCAACTTTATTTATAAGATTTAAGAAGTGTAGCAGAAGAGAATTCAGCAACAACAGCCGACAGGGACGGAAGACAAAGTAAACCGGAAATGTTGGGAGTAGAAAGGAAAGGATAGGCGGCGCAGCTCTTCAGCTGCCTGATAGGATTAAAAGGTGGACAACGACAATGACGAGATGACGGCCCAGACGGGTTTCCAGATTTCTAGCGTCCAGGCAAACGTGTTGCATATGCAACGCCGCTTCATTAGAATGACCCCCCTGGCCAGTCTCGACGGGAACGTGGACATTTTGCGCATAACAAATCAAGCTCGAGAGCTTGAACAAACAGCAAAAGCCACCGGCGGGGAATCACAGACAACCAAATGTTGAGCGGCGCGTGATGTAATCGCACAAAGCGCAAAAAATCTGCCACTGAAATGGGGACTTTGAGGTGGATGAGATGCTCTAACAAAAATATAGTATTTTTTTATGTACAAGAGGGCCAAAATCAATCTATTTCTGAAAAATTTCTTGAATAGAATTTCTACAATAGACCCTATATTGTACAGCTTTTTACTTTATTTCCGAAATAGATCGATTTTAAATAGTAGATGGCAGACCAGAAAAGTCAAAACCCATCCCATAGCTGGCACATCCACCGAAGATACAGGATATGCGAAAGGGAATCGGACTGGGGAAAAGTGACAAAACGGTGGACGGCAGTAACCGTAACAGTGGGGGCAACTGCTGGGCAGTTAGGGGAACTTAGAGCGACGACGTATGCCACTTGAATAACAAATGACGTTTTTAAATGCCAGATCCAGGCGCTAGACGTCGGTCGAAGGGGTCAGCAAGTAGTCGACGACTCCGCACTGTGATGGCCAGCAAATGTATGGAACGTGTCCTGTGCGTTCCTTCGTGCCGAATGAAACCGTTAAGTGGATGCGGCAGACCCGTAAACGTTTGCTGATTTGACCACTTTCGTGGATCCGGAGATTGCACAAAACATTATTTAATTGTGACTTTCGAGTAGAGACCTATTATATGTGGGTTAAAAAAAGTCAAGAAAAATGTGTGGCTATTTTCAAATAGAACTATAACCTAATTATGGACAGAGATAAGTAAACAATGCCGATGAGTCAAAAAAAAGCTTCGTCTACCGTTTTCCCTGCTTTTCTTTGCCCATTTTCCGACTTGCAATTTTTATAAGACTTTGCCAAAGGCCCCAAGGGCAAAAGGCACCATCAAAGGTGGCCGAAAAGAAGGGGCGTGTATGGTAAAAAAAAGATAGCCCCAATAGCCCGAGGTCTGGCAGGTAAACAAATGCAATTCCAATGTGGCAACAGCAAGAACCTGAAGTTATCCGCAGGTGAGAACACTTAAAGTTTTATTATGCCCACAAAAGCTGGGGGTTGCAGGAATGGGAAAACTAAAAAAACCATCTACTGGCAGCTCATTCAAAGCGAGGATTAAATATGCTAGACAATGCCGGGCTCCTCATGTGAATGTCTGTGCTCATCTGTATCCTTCGCACACATACCACACCTGCCTGCTCCCCCTACCCCCCCTCTCTCTTACCAGGATTCTTGTTTTGTGTAGAACAGCTTTCAATCTTTTGCCAGCGCCGCCAAGTATAAACCGGAAACGGGAAATGGAGTCTTTTTCATTTCCTGTTTCCTTCCGCTAGCGTTCCTAGAGTTTTAATTACTTTATGCAATTAATCTAACTGCATTCGATTGATCTGAATTTATGTCTTTGCATTTATATGTTTAATTTTGATTACTTTTTTATTGATACCTACGTATTTTTTGCATCACTCTGTTAATATTGCTATTCTTTATATTCCATTTTATTCCTTCGTTACAATTGGGTGTGTGTTTTCTTTGAACATTATTTGGTATGTCTATGATTGACTCTGTGGTTCAACTCAATCAACCAACTCAACCAAAACCTTAAACCATAAACCAACCAACTCAAACTGGAAAATCAGGACTAAATTTCCACCACCCACCGGAAAACAGTGCCCACCACAGCCAGCACAGTCCCGGCATCGGCGGCGCATCAGCAGCATCTCTATCGCTAACCCACTTGGCGTTCCGCCGGGCATGCTGCTGGCGCTGGACTGCTCGCCGCTCCATCCATGTCTATGCAGAATCTGGTAGCCCTACTGTCCCTCCCACCAGCGGCCTCCACAACCAGCGGCTGACCTACGCGCGACCACCTACAACATGCCGCAGCTAATCGGTCAGGGGGCAGCAGCCAATCGCTGACCTTCAATGCGCTGTGTAAGTAGATCATTTCAACGGGTTTCTTTCGTATAGAAAAATATGATTTTGTTCAGGGGATTTAGGAAGTTTAAAGACAGTTTTAATTTCTCTAGAAGTAAAATAAGTGGTCACCTAACTACTGTATAAAATAAATGGTAAAAGTTATATTTTGATGCAAAGAAAATTGAAGTAAGGAAGGGCACACGAAATTTTGCATTTCAGATATCTGAAGAATCTATGTGTTGGTTTTTGGGACGATCTGTTTCTTTTCTTGTCCTTGTCTGTGTTTTGTACATCTCGTTTGTGTTCTACTGTTTTGTTGTGTATTGTAATCAAAACAGAGTATTTATTACCTCTGGCACTTAACCACACTAACTAAATGCGGTATTATCCTGACTAATATAACCATCTGCCAACTGCATGAGCCTACAACCTCGCCCTGCCATATCCAATCCTATTTTTAACTGAAGTACTAATTCTACACAAAACTCGTTTTAGCTGATATTGCAGGTGATTATCTACGAATTTTAGTGGCTATATATTATAGTTAGTTTACACCAAAACAAACTCCTCCTTTTTTGATCAGTTGATTACAATTTTTGACTAAATATATCTGTGAAAATTTCTAGTTAGGAATACACGTTTCACAATTTATGTTTGTATTTTTACGTTTTGACCATCTATTAAATTGATAAAACAGGAAAATGGTAGGAAACCAGCGCACCCGTGTTACTGACAACAATGAATAAATCGTGCCTCATACAATACATTCTTGATTTGAAAGGGGAAGATTTGCCAAGGGGAAAACGTAAAATTTACTTGTAGCAAAAATCCTATATTAAAAAACAACGTACAAAGGATATACTGCAATTGAAATATAACATCATGCAATATAAATCTAGAAAGCAACAATTGTTAAGATACAAACGATTCATGATTTTGCAATAAATTTGCGAACATTTTTTTGCATTGCCAACTACAATTAGCTTTTCAATTAGTTCTATACTCCTACACACCAAATGGGAATAATGCAAACTCCTCGTTTCCTGCAATAAATTCCATCACAAAATTGTTGTAGATTATTTGGGCAATGCACAAAGCGAACTGCAGGGGCGCCTGGGCTGGAAGGCGCCACGCGGCGAAGCCCGAACAACAAAGGCTAACCAATTTTTCCGTGATGAAACAGGGCCACAAAAAGGGGATAAAAAATAGCACAAAATGCCTGAGCACAATGTGCGAAAAGGAACGGAGCGAGATCTCATATGCGTTAAGTCAACTTGGATTCGTTTATTGTACTCGTGTATATTTGCATACATATTTCTCTGCGTGTATATCTGTGTCCCAGATATACCTCCTTGTAAGTGCTTGTTTGTGGAAAATTTGTTCAATGGGAAAACGAAATATCTGTTTACATACATCTTTTCAGTTGTTCAAAGTAAATATTTGTGTCCAATATTTTAGGGCCTCCAAATGCCGCCGACCCCTATTCATCCTCGCTGAGCGGACTGACAAATGGAGCCGCCTACGGAGCCGCATCTCAACCTGTGACCACCAGCGCCCTTCAAGCGGCAGCTGCCGGCGTGACTGGCAAGCAGATCGAGGGTAAGCGCACTTACTTTATAAAGGAATCTAGAAGTACGCCAGATTACCTTCTCTTCATCCATGCTATTATCATACATCTAACTTTTGTGCAATACCTTTGAATCTATATGTATTAATACTAAATACTTATGACTTTCTCCGACCAGGTCCCGATGGCAGCAATCTTTTCATTTATCACCTACCTCAGGAGTTCATTGACACAGATCTCGCGTCGACGTTTCTTCCCTTCGGCAATGTC
>Drosophila_melanogaster_nonrepetitive:85939773-85940038
AGAGCAAGATATTAAAGGGTAGGGTGCCCAGTATTAACAACTTTTAATGGAATCTAACTTGGCAACAGTTTAAATGTTTTTGGCGATGCATCGGAGGATTCGATGTATCGATGCAAAAAGCCAGTTGTACGTGTGGCAATTGATTATGATTATGGGCAACTAATATACGGATTCCATCTGGTCACGGACTTCGGCATGGAGCGCACTTTGCAGGCCGCTCTTTGAGCTGCTCGCAGTCGAGCAAAATGAAACTGATGCATGCAAC
>Drosophila_melanogaster_nonrepetitive:12716302-12721322
CTGCAAATGGTGGCCATTGTTCGTATTTCGGCGATTTTTAGAGATACGCGCTACTCATTTATATGGATATACAACTAGATTGCATTCAAATGTTTTTAGAACTTTATACGTATACTATTTAAGTGAGTAGAAGGTATCTCATGTTAAGGGAAAGTCTTAACGACTTTAAAGATAAAATCTTGTCTTTGCTTCTTCTCTTTTTGTACGACTGCGAGAGTATAAAAAAAGCTTATTTCAAAGTTACCTCCCGCTGGAGTGAAGGCAGGCAGGGAAGTTTATAGGTAACGAAATTAATAACTAGAATTAGTAGTCGAAAATGCATCGTAAGGTCGGAGAAAAACTTGAAAAGATAAGTAATAAATCAAACTTGAGTGTGATTTAATGGAGGTCCTAACCTACAGTTCTACCCTGTCGAAATGACAAATCACCGACCTGACCTGACTACCATTGTCATACAAGTAACAAAACTGAATTGCACCCAATTATTCAATTGTGAGTTTGCCAACGTCATTAAACCAGGCGATACTGACCTTGTTCAACAACACATAGTTGGATTGGAAAAGAGCCCTGCTTGAATCGATTCCAACATAATAGGATAGTATCGAATACTTGATATCATAACAGTAGGTAGTTTATAGCTTTGGCTTTACTGTAACTTCAGATTCAAGCAGAGCCCTAGTACTGAGGATCTTAGGATAGAATAGTTTGGATTCGCTTAGACCAGCTCCATTCGATATGGATTTCAACATTATGTTCACAAGTCTCTTCCAGCTCTGGCGCAAGGTGAGATACAAGCATCTGAAGCTGAACTCAACACCATAGTCACTTCTTACCATATGGGGTTTCTTTCTTCTCCATCTTGATGGTGTTTTCCGGCGTGGGCAGTGCTTCGGTTGGCAGTGCTGTTGTGAGCAGCACGACAGAACTGCAGTCGTTGCCGCCCCATCCCATGTCGCAGAAACAGCGATTCGTATTGGTGCAGACCTGGAATGCGTAGATGGGAAGCAAAGTGTAGTCGGGGTAATGCTACAATATCACACAGTTAACCTTCATGCATGCGCCCAAAATTAATGACTACATATAAGAGTAGAGTAGAGTATGACACTGTTTTGTGAACTTACGCCATGTTCTGAGCACTCTAGACCCTGTGAATTGGCCGGGCATTTGGTCTGATCCACGTGGGGAAAGAGACTGACGCACGTCTGGTTGAGGCAAATTAGATTATCACCGCACGGAGTTCCGTCCTTAACCAGGCCGTGCTCCGGATAACTGTTGGAACCCACTTGACCGCTGGTCGCCCTGTGAATACTCAAACGATTGTGAGACTATCTCTATGCGAACATCACCTGCTCTCCTCCAGCCAGCTGGCCAATTGCTACGCACTTGCATTCAAATTCCTGGCCCTTGATCGAAATGATGGTTCTCGAGTAGAGCTGATCGATGCCATCGTTGACTGGCTGCCGTTCCCCATCCTTGCACTGCAGGGTTCCACACTGGACGTTCCTGTGGGAAAGGAATCACCTTTAGATATTTTGACTGCACAAGTCAAACTAGATTCTACGAGTATACTTGGAATACTCTATGCACTTACTCTGGTTCGCACTTAATGTAGTGCTCATTGGCATCTCGACCGCAATGCCCGTTAATTGAGCCTTTAGAATTGAATTGCTCATAACACTGACGATCCGCAGCTGAGCCACCATAACCCCAAATTGCCTCACATTGCAGACTCAGCGTGGGGCAATAGCCTTGAAAGCAGTAACCTAGAAACAAAAAGTACATATAGTCACATATATGTACTATTTATAGCTCTCTCTAACCTGAGATGCCAGTCTTGCTTAGACCGCATGGTGAGCCGTTCTTCTTGAAGACATCCGACGGACATTGTCCAATCTCGCCGTCGCAGTACTCGGGCAGATCGCACTCGTTATTGGAGTCACGGCAAATGTAATCCTTTGGCCGCAACTGAAATGGGGGCAAATATAACGATGAGATTGGTTGGTTACAAATCGAAGAAACAATCGACAACTTACGCGACATTGGTCACAGCAGGCACCACTGGCACACTGGGCCTCCGACTTTAACTTGCACGTTATGCCATCACAGCACTGATCCAGAGCGCACTCCTCGAAAGTTCCACAGTCGCACCTTGTTGCCGCAATTTCGTCGTAACTCAATCTATACACAATGATTGATAGAAACAAAGGGAATTGAGCATAAGAAGAAGTTTCTATAATTCCCAACGGGTTGCGAGTTGAACCATTTTCCGCTGAATCCTCACCTCATTTGGCTTGTTGAGCAAACACAGTCCGTGGCCAGTCCGCAATGCGTCAATGTAATCTTTTTTACTGCACTCGGAAAATTTGTATGGCTGGACATTCTCCTGGCCGACAATTGACTGGGCCATGATGCAACCGTGCCAGTCGCGGCAAAAGCACTCCTCGCCTACGGCAAAAAATGGTATAAATGGTATCAATGCAAAATAAGGCGAAAATGGCGAGAAAGAAGGTGGAAGAAAATGAGGTTCTGTTTGGTGGGGAGCAGCGAGATATTGATGAGATAATTCTTACGTCCGTCGTCGTGTCCCATGCCGATGTTATGGCCAATCATGTGGGCCATTGTGCCGGCCAAAAGATGCGGCTCATACACATTCACATCCACGCTGATGCCCACAGCACGGGGCGTACAAACAGTTTCGGGAACAGCCATGCCAGCCTCACCGCCAGCGAATGTTTCGCCACTGAAAGAGAGTCGATCTATCTATATCTTGCAAATGCAATCTTACGTCAGCAGCTGTGTGGTATCTCGTTCGATTTGGAACAGATTTCGTGAGGTGTAGTCATTAAAGTTGGATATTGCCTTGCTGATATCCTTGCTGCCATCGATAACCGCCTGGTTTTTGCCCCAAGTCTCAATGTAGACAACCGAGACGCGGGTGTTCAACGTGCGAAAGTACTGCAAATATATGTTAAATTGTTGACCAATGGCTATTAATAGCAACGCGTGATGGTTACCAACCAGATCGGCTATGTTGGCCACCTGAATGGCATCGTGGATGACCTCGGCACGAGTGCTGCCATTGCGCTTATCGAACATTGCCTTGTCAACGATGATGGCCGTCTCAATGTATTTGGTGGCCTCGCGCACATCCCGCTTGTTGCGGCCAACTCCCGCCTGGAGGATCTCCTCCACGACGCCAGCAACACCGGCGGACAAGTGCTTGGTGCGGCGGGATAGACGCCATGAGTCCAGATTGCCTGAGTTGGCGCAACCTTTGTTCGCCTTTGTGCGAGCCTCGAAGATGACATGTGGATGTTTCTGGAGCGAAAATTGCATGCTCCAACTGGGTGCAACTTTTCATTTGTGGTCTACTTACGGACAGATCTCCGCCGTAGAAGGGATGGATAACAAAGGTCTCGTTACCGATGTGAATGACGCCACTTACACCGTTGCAGGTATGGAATGCTGCACTGGCTCCGGGATAATCCTTTACGGTGCCATGATAGTAGCAGTGCTCGATATCCTGCAAAGAGTTTAGTTTTTTAAATGGTGCCAGAGAGATGTATATATAGAGGTAGTGTAACGGTCGAAATATATTCCCTACAAAGTTGTAATTGTTGAAACCTTAACTCACATGTCGATTTCCATCCACAAGATATCCACCCACGTGGTAGTGTTTCTGTTGTATGTTTGGCGAAAGAAGTTGTCTGTGAAGCACAATGCAAGCACATTAATGCATTATATAAGAGAGCTTACGAATTGAGCTCCAAGTCCAAGCGAAATTTGTGGTTAAATGCTTTAATCAGCAACGATGTGCGATGAAAGTGTTTCTATAAGTAGCAACATAAATGCAGGCCAATTAGTTACAGAGTTTATGTAAGTTTATAATCCCTTTTTAATACCTTTGTTCTTCCCCTGTTGAATCCACTGTCGTCGTGCGGTCGAGGTCTTTGTCCCGGCTGGAAATATCGAAAGGTTATATTGTAGTTCACTTGAAGAGAGGTAGTTAAACTTGAGTGGTGACGAAACGCACCACAGGGTCGTTCTTACCTTCGGGAGACTGACTTCGCGCGTGGATATGCCCATCTTCTCGTGATGGCGCAGCTGTACTGGATATATAATTTGGTAATAGTGACCACCAATTCGACGGACAAGCTCTTGATTTTGCCTGTACTCCTTAAGTAAACGTTCCACTTCTCCTGAAATGCGAATTTAATCGGCTAGTTGAACTAAAGATGAACTCACCAACAGGACTTTCTTCATTCCAAAATGAATCATCTAGTGTGTAATCTGCTTCTGCAAAAAGTCTTTGATTGATTCGCTAAGTTAATTAAGGTATCTAAAGTGAATTGGTTTGCTGCCTTGTTTGAATAAACACGATCTATCTAGCAGATATTTCCATTAATTTATGCGACAAAAAGGCCGGAAATGTGCCCCCTCTTATTTTGCACAGGAAAGCAAGCAATCAACTTGGTGATGCCGTAAAGCACTTAAAACTTCATTAATGCAATAATTGCCTTAACCTATTAGTAATGGATCGGTAGGGTTTCAGAATCCAAACGCTTTGCCGAATTTCGTATGCCACGGTAAAGCGTAGGAATTCTAAAACTCTACAGCAACCACAATTTAATATTGCCAGCTTGCGCAATTACAATCAATGAATATTCTTGTGCAACAATTATCGCTTGTGAATTGTGCAGCAAAAGCAATTTGTAAAATGTCATGTTCAACTTGGTTGCAATGATTTAATTAATCTGCTCAAACATTGTTTTATCGCAGCGGCCAGAGGACCAGAGAGAGAGTTTTGCATGATTTAAATACTTATGCGGTTGATTGGTAAATCTATTTACACTCGGATTCCATAAAGTTGTTATGTCACCCCCTGCAGATGTGACGAAAACGCACAGCTGAGCAATGATGAGGATTAAATTGGCGATATTTATCCACATGACGGCGGCTGCAATATTGTGATTAAAAGTGAAGTTGTCGAATCCAGCCCCACTTCTAAGTCTTAGTTTTC
>Drosophila_melanogaster_nonrepetitive:16349675-16350098
GGACACCGGCGGTGGCTGCGATGCTCCTTGAGACGTGCATCACGGAACTGGAGGACCTGTGCACCTCGCGCCACTGCCTTGGTAAGTTGCCCAAACCGGTGATGCAGGAGAGCAGCCACCCTTACGTGGACAACGTGAACGTGACCGGAGTGGTTCGCATCCCCGGTGCGGAGATGTTGCGCCTGGAGTTCGATAGCCAGTGCAGCACCGAGAAGCGTAACGATCCCCTGGTGATCATGGACGGCACTGGTCGGGTGCTGGCCATGCGTTCGGGCCGCGAGTTTGCCCACTGGGCTCCGGAGATCCGTGTGCTGGGCGACGAGTTGCGCTGGAAATTCTCCTCGGACAGTTCGGTAAACGGATGGGGCTGGCGCTTCTGGGTGCACGCCATCATGCCGGCGGCCACGCTGGGCGAGAGTGGAT
>Drosophila_melanogaster_nonrepetitive:76360576-76366984
TGCAATTGGTGAATGGCAAGCGGAGCCAAATCCATATCGTGCATCTCCCTCCACCAAGCTGTCGCGCTCTCTTTCCTCTTTGCGGCGCATTAATTAAGCGCTAAACAGACGCCCGCTGCGTGGAGTTTCTGGGGGATTTTTGATCGGGAAATGATGGGGCTACGAAAAGCGCCCAGCATGACATCATATTCAAGAATCGGTAAGGGAAGTCGTCCTACACACATGTATGCATATATGGAGTGGTGCGAGGGGCGAAATGTGAGTTCTGTAAACTGAGAAAAATCGTTGGAAAGTTAGGTAGTTCTAAAAATCTTTGTGAACTTAACTAGTCCACTTGGTCAAGGTGATTTTACTCACACCTATCAACATGTCAACACATCAATATCCCTTAGCAATGAGAATCCTTCAAGAAAGTAACCTTTTTTCTTAGTGCGCATATTAAAAACTGCATGGCAACCGCCGCAGCTCATCACGGGGATGGAGGGAACGATTATGATGGTGAAGCTGCCGGGTTGCGGGCGCTGCGTGGTGAGGACTTCTGCCCGGGCCGCGTGTTAATTAAAAGCCACTGGACGCTGGACCGGGCGCCTGGTGGGCATGCGGAGAGCAGGAGGGGCGATTAGAGACAACGTGGAGTGAGTGCAACAACCTTGGCACTTCCTGGGTACTTAGTCAACGCTTCGGCCTCTTGATTATGGCTGCAGTGCTGGTGTGGGGAACACACACACTCGGTCCATGAATGCGAATGCGTAGGCAGCACCAATATATACGCTCCCCATAAATCCCCTTTCATGCCCAGTAGCTGGAGACAGGGCGATTTGAGAATGGGAACTGCGAACTGAAACTGGAACTGGGCATTAGCGTCCGCTGACTAATGATGAAATGCGTGGCATTCGCTGAGCTGGGTTGGGTTGGGTACGGGTACGGGTATGGGTCTCATTTATGTAGAAAAGGATTAAGGCCATAAACCAAATGGCTGACGTAGCAGCTTAGCATGAAAAATGATTGCCGGGCCAGTCATCAGTAGCCTTACCCTTTGAAGGTAGGTGTTAAAGTGCCACAGATTGTGGCCTCCGTTTCGGACTCCTCCGATCTCAGCCAGCGGAGACAAGTGCACTGGCGGAGACATAAGCCGGGATTGGAAGCGGGACTGGGATTGGGATTAGAAGCTGGGTGCGTTCTCGGGCGGCCAAAGCCTCTGAGTTATTTGCATAAGTATTTCTGATGTACGTTGATAATGGAATTTCAGTGACTCGATTAAGGCGGTGATAATGTGCCCAAGTATTCGGGTTATTCAGATCCTGGCTAGGGCGGGATTGCCAGCTCCAAGAGCGCCTCGATAATTCATGCCAGGCGATTGAAATCGTTTGGGCCAACATCTTTGGCTAATACTCGGACATTTGTCCACTTGCCTCGGCGAAATGCCCTCAAAGTTTTGCGGCCCCCGGAACGAGCTCCAAGTCAAACAAAGCTTGACCACATCGAGCGAGACAATGGCACCCAAAGGCGCACTTAAGGCGGTCAAAATGCACACAAATCAAACTTGGCCCAGTCCGGTCGGAAGACGACCGTTGTAACTAATGATGCCTAAATTGCACAATATGGTCCATTAGAGGAGCTATTAGAGGTCCGTCGCTCGCCTCAGAGAAGGCAGAAGGGCAAACATCGTGGCTAAAAGAGCGGGCGTGCACCAGCTTATTGTGACAGCTTCAGCTTTTTATATTGTTCAAAGGCCCGAAGCAAAGGAAGTAGACGCAAAGCACAAAATCAGCGCATGACTCAAAGCAGCTTTTCACTTTATATAAATTTCCCTTTCGCAGAATCCCAGCCTGCTTCTGGCTCATTAAAGTCGCACTGGGGCAAAACAAAACTTTCGTAGTCTCCCGAATTTTTCGCCGAAGGATAAACACTCCCCTCCTCGACACTTCCCGTCTAAAAGGCGCCACATGGCCCAAGGCGTGCGAAAGCCGACAATACGAAAATACTTCAATCAATGTAAAAATTGGACGAAAAAGGTAGAACATATAGGCATGGTTGGTGCGACTGAAACGGCCTGCATTTGGGCAACTGGGCAACTGGGTGGCTGGGTGGCTGGGTGGTTGGCACCAGAAAGTGGAAAAATAATCAGAGAAGTTAAATCTGTGGGCGCCATATGCCCACCGCCAGGTCGACAGGCAAACCGACTGACGCACCGATGGCGAGGGAGTCAGACAGAGACACACCCAGGCACATAAACAATGAAATGGCTGCTTAAATATATCTTCCTGTTGTTTATGCATACCCTGTAGAGCAAAAAGGGTAATCCCCAGGGCATGACAAATGGAACCAAGATTTGGGGTATGAACCAAACGAATGTTACGATTGTTATTACGATTCTTCCGAAATTGCAATACTGTGCAGTTTGTCCCAAGTCATGCATCTAACATTCGTCTAATCGTAAACCATGAGATGCATTAACAATATTGTGTTATATAGTCTTTGCAATGCAATGAGTGTCTTTGCATCGGTTACTACCAGCCTCGGTTCGTTTGAAAGCCGAGAGCAGAAGTACTCGACAGACTGGGTAGGTTTGGACCGGGGTTTCACCGCCCTCATAGCAATTGTACTGAGCTTTTGAAGGCTCCTTGAAAACCTATTGGAGCTATAAATCCTTCCGCGCCCAAAGTGTTGGTTCGTGTATGCGTGAATTTGAGTCCTTGTGGCAAGGTGAGCACCAAAACACCGAAGCGAACACTGCCATTTTCGGGGGAGTGACTCAGTGGCAAGAACATAGCCAAAAATTACAGTACGCTTTCAGGAACAAGGCGCAAATGCACAAAATAGTAGAATTTAAACAGATACAGCTCAAACTCGGCCCCTGGGGGTTGGCCACTTCCATTTCTTTGGGGTTAGTCCTGGGACGGGGGGTTGAACACTACACTTCAGCGTTTGAGGCAATTGAGTTAATCTGGCAATGAGTTGAGGCCTGATGGGGCAGGTAGAGCAATTGGGGATGTGTGAAATTGTTGCTGGGGTGCCGTCTCTGAAGTGGGCGTCTCTGGAGTGTGGTTGCAGCAGATAGCAGATGTGCCTAAATAATTGCGGGACGGGGCGAAGACAAAAAACGTAATTGGACGCCCGGATATTGAAAGTGAAGGTTTGGGATATTATATTCGGACCTGAATAATTCCATTTAATGTGGGCAGATTGCTCCGTCATTTCCGAGCCTGATTCTTGAACACTCTTTTGATTAGAACCCGGGTTCTAAGGTCTTTACGTTTGCTGATGTTTCGACTGTACAGTATAGCGCCAAAGTTTCAGCACAATGGTAAGGACTCGATTGCATTCATGCTCTCTCCATGTTCTATTCCCCAAGCAATTCATTCAGTGTAGCTCTTTATTTGCCCGCTGTTTTTGTGCCATTATTGTTAGAGTTGCTTTGTTGCTACTGCTCGCTTTTCACGCTCCCGCCATTTAAACGAAGAAATAAATGACTCCTTGGCTGGAAAGTTTATTTTAACCTCGAAGACCGAAAGTGCACGGAGCAATAATCGAATTTGAGTGAATTAAGATTGGGGAATTGGTCTCGAACAATGGAGTGAGTGGAAAGTCCTTTCACATGCGATCGTGTATGGGTGGAAAATTATCCCTAAAGTAAACACAATAAGAGGTAGAGAAGAGGCTTTCTCCGGCTGACCGTCCTCCGTCCACTTAACACTTGGCACTAAAAGGGGACCACGAGGATGGCAGCGGGCACATGCCCTGGTCGGCCTGGCCTGCAACAGCAATCAGGACTCTCTACAAATAGCAACAAGCCAGCTTCCCCTATCTCGCCTTATCTGCTCTCCAAATAAAATTGACACACACAAGTGTTAGCCGCTTAGGTTGACAGCCTTCCCTTTACTTCCATTTCCGCTTCCACATCTGCTCTAAGCTTTCCTTGGCTTTCCCTCCTCGAGGGACCGAGGATCCTACGGCTAAGGACCCGACTGAGGTCTCCCCATTCCCACTTTGACTTTGGCCGCCTGGTTAGCTCCCCATCTTGGTGCTTTTAGGGTGTTTGTGCTAGGCCTGAGCTTTTGATTTGACAGAGCCCTGAGCGAACAGAAAATCTATTCACTGACGTGAGTCTCCTGTACAAAAGGGATTTGGTTGCGTTGTCGGGAAATCTAAATTTGGCTTGATGAATAATTAATATTCATCGACGTTAAGAATAGTCTTAGCAGAAAACGTATAAGTAAATAAGTAATACGAACTTCATTTTAATCAGTGAATTTAAACAAACTTTATTCAATATTCTACGAATCGCAAATTTGTCAATTACGTATACAATTAATTTGACTTTTGTGGAGACGCACAATCGCACAGTCCAACAGCTACAAGGTAAATTTCAAATGTCTAAATTGCCATTTAACTTCATCAGAAAACTCTCCTGCAAGTGGAATCTAGTTATATCCTAATCGCCACTCAGACACACCCACATAAACACTTTATACCCCCTCCGAGCCCGGTTTAAAGTTCAAAAGCGTTTGAGGCAACGAAATGTTTGAGCGGCAGAGCGAATTCCGGAGGGTTGGGGTGTTGGGTTATCCTAGGGTTTTCCAGTGTTATCCAGGGTTCGAAGGGGCAGAGTTGGCTTTGGGCGCCCGGCGATGCCTGCGTCAATTGAAGTTTTAACATTTACGTATCCGCCGCCAGGCACAAGAACCAACAGCACAAAGTGTTTGGAGAAACCCTTGGCAACCGGGGAAAGCGTTTTCCATTCCTTACAGTTCTGAGGCCGAGACACTCGAAATTGTTGCCGGCGGATGCAATAAGTTGGTGATAAGGTGTTCATTCCCTGGGGTCCGCAGGGGAAAACCTTTTGCAAACTTGTCAAAAATCAGAGAAACGGGGAGAGGATATAAAAAACGTGTTTTCCGAGTTGCTCCCCGGCAGTCGTTGTTAACCTTTTTTCAGCATTCGCCGCTTGGCTGCCGGGCACCCACCACCCATTACTGCCCCAACCCCCACCGGCGGAACAGCTCCCCTGGACTATGACGCAAACAATCGTTACCCCGACCTCGCCCGTTTCCCTCTCGAATTGGAAACAAGCCGAAGGGCTCCAGGCATCCCGGCACGTTTTTGAGGGCATTTGCTGTGGAGCGAAATAAAAACGGAGGGGACGAGGCTCATATCAAAGCGATCATGGATTTATGGCCTTAATAATAGACGAAACGGAAGGGACGGGCCGGCTAAACTGGACAGAAAAGGGAGAACGCAAGTGGACCAGTAATTAGAAAAAGGATTTTCCTGTACATTTTTTTCGGAAATGAGCCATTTTGTTTTCTCAAAAAAAGGAGGCCATAAAATACGTGAGCTGTTGGTCAAATGAAAATGGCGGGAATTTACGCGAGATTTCTATCTCAAATCTTAGTTGTTTTGAATTTAAAGGGCCACTCTTTCGTTCTGAAATTCCCGTCGTCCCTATGGTATATATTCATCAAATTCGCCCTTTAAAATCGACCCTCAGGGTTGACAGCTTATCAAACCAAGCCAAAAAAGAAGCAGCTGCCACAAAGGAAATATACGGGAGGCGAGACACCATTTCGAAAATGTTCCGAGGCGTATAATACGAATGTCGCCGGCAATCCCCAATATGCGACTGACATTGAGTGGTTAAGTGGTGAGCCGAAGGGCAGGGGCACTTTCATTGAGGGACGAGTGCAAGTTCATTTTTCTGAGATAACTCTCTGGTGGCACGGAAAGTGTCAAAAACGCTTAATAAACGTCAATGTCAGGCGATTCCAAGTCAGCGTTCTGTCAGTTGGGAAAGACGAAGCGAGGCTGGTGGGAATGAGGGGATGGATGCTGTCAGGGTTTCAGGATTGGAGATTGGATTGCGAAGCGCAATTGAATTCGCAGAGTCAGGCGAACCGGGAAAGGAGCCGGAGCATCCTAGGACACCCAGGACACACATCTCGATGCCAATCCCTCAATTCCGGCTCTCGGTTTCACACACCCATTCCGTTTGGTTCGCTTCGTCTCATCCAGCCCAGCCGTCGTTCATTCGCTTGACAAATGGAGTGTCATAAATGCAGCCCTTAAGGGCAGACCTCCCCTAACCCCCCACCCAAATACCTCCCACCCCTTTATGCTAAACGACACGTAGACAGGCAGACCCATCCCACAGACAGCCACCCCATCCCTTCCACCACCCACGCAAAGCAGGCCGGAGAGCTAAAAATGCACTGGGTTTAGTTTTCGGGTTTGCCTGTGTGTGAGATACATTCAACAGATTTCGATGGCAGCCGTTACGGATCCAATGTTCAAACTGGGCGACAGAGTTGTCATTTGCACTGGTTGCAGTGATGGACGAAAGATGTACCGAGTATTGTGTGGGTTGAAGACTATAATTTTACCACGTTATTTTCAAAGAAATTTGCACAT
>Drosophila_melanogaster_nonrepetitive:40445509-40445869
AGAGTTTCCTCTAGGTTAGAATGCACGATCCAAGACTTTACTAAAACACCTATTGGTTGTTTTGAAATTTAGTCTAACAAATGGAATACCTTCTTTTAAGGAAACACCTTCTACGTCGTCGTGAGAATTTTGAGCTGAAATAATAGACAGCCGCACCTTATCATATTCTGCTCGCTATTTTTGAACGTCAAATTTTTCTGAATTATGATGGGGTTAGACAGATCACCAACTAGGAAATCTCCTAGTGTCTCTGTTTGTACATTATTTTTCAGCCGAGATCAGCACACCAGACTTGTACGTAACAACATGTCACTATGAATTTCACAGGGAATGCATTGCTCCGGCCGAACCAACCGAAAG
>Drosophila_melanogaster_nonrepetitive:92348793-92349091
GAGATACCAAACAGCAAGGTCTGCAGAAACTTTACGACTTTAAGATTGAGGCACCTTAGGCAATACTTCTAAACATTTTAGCAACAAAATCCTGATATCGATCTAAGTACCTTTCTGCAAGGCTCCAGTGCCCCATTTCACAAGTACATCGAGGAGGGTTTAGCCGAGATTGAGAGGAATCAGAACGCTGGATCCACACAGGATAATCGGACGGGTAAGAGCGTCACACAGATCGGCTAACGCCCAATTTGTTATACTAACGTATACTAACTATACTGTTTAAATCCGACGAACTGCA
>Drosophila_melanogaster_nonrepetitive:8708587-8713486
CTTCAAGCGCACTTCCGCTACAGAAGCAACAGGCGGAAGTTCCCCGAATCTGAGCTCATGTGATATAGTAACTTGAGGTAGCCATGCATAGGTGTCCACACTTTAAGCCCTATCTGTAAAGCTAACTTAACTTGGAATAAAAGCATGTTACTTACTGCTAACTCATGCCAATAATAACTATGATAACTTTATCATGGTTGAAATATAAACATATGGCCAAACACTTTATGACTTTTATCATTCTTTAACTCGCTGTATCTAATTAATTCATTTCACATTACAGAATGCAGCTCCCCACAGTGTCCGGAGGAGATGACACCGCTGGGTGTGCCCGCTGTGGCCATTCTGCCGTTGCACACCAGCTCCCCGGAGCGCCGGATCACCCAGAAGGAGATCATCGCCGGCGAGGAGCGGCCCAAATACGTTCTGCAATCGCAGTACAAGCCATCGCCCACTGGAGGTAAGATATCAGCCAGAGCCCCGAACCTATCCGTTTTCATATTGGCTTTATCATGCATTTATGCACAGCAAGCAAGCGCAACATGGCCATAATGCACATTTCATATTCGATCTTCGATTTCGATTGGGATGCCATCAAGGTCTATTAAAAATTTCCCATCCGAGCATTGGCCATTGAACATTGGACATTGCAAAACAATGTAGAAATCTACGATTAACGGCTTTGAAATGCCCAAAATGCTTGACACATATCTAATTATTTAGCATCGAGAAAATGTGAAAGGACAACCAATAGAAGCTATAAATTTGCAGCTTAAGCTTTTGAATCCAGTTTCCCCAATTAAAATGCTATTAATGTGTGTATATTTCTCATAAAACGCCTTACCTCAAAAATAAGATTCCATTCAAGATATGTATAGTATTTGAGTATCAGCCCCATAATTCGCTTCTTTAATTATTCGATTATCGTGTACATATCAAGCATTCGTTATTCACGATCTCCATGTCGACATCGATCGATCTCAATGTTCCAATAAAAATTCTTCCAATGGTTTTGCGTGGCGCTATCTGCTTGTACGTGTAGTGATGAAAGCTAGAAAGGATTCGGGCAGTAGCAAGGCCAGTTCCGGATCCATCTCCGGCTCAGGCTCCAGTTCTGCCCATGGAACAGTCGCCCAAGTCCCGGTCCCCGTTCCAGTTCCAGCTACGGCCATCAGTAGCCATCAGTCCTCGAAAAATAAGCGATTTGTTGTTGAAACCATTACCACTATGACCACAGTGACCGAGCGTCGGATCATCCGCGAGGCGCACGAGGATGTGGCAACCGCTGGATCCGCCCCCGCACCTGGCACTGCCGCGCCAACGGTTGGAGCTGCGTCCGCCACTGGAGCTGATGCATTACCGCCCGCCTTGCCGGCCAAGGCTATCTGCAACGGAACAGCAACAGTTCGAGGCACAGAAACCGCCACCCATTCCGCCCAAGGAGACCTCACCCACGCAGATCAGCGGCATTCTCAAGGGCGGCAAGCTATGGAAGCAGGACTCGATCTCACAGGTGAGTTACTAAGTGGGCTTACCTGTCGAGGGATATCTACTAATATTCCAGCAGTCGGATGACCAGAACAATACCACATCAGAGGACGAGAGCGGTGGCACCAAGCGTTCGGTGCGCTTTGTGACCGAGGATCAGGCGAATGCCGGCACCGATAGCGATGCTCAATCCCTGGCCGGTGATCTGGACGACAGTGAGAATCAGATCAACGAGCTGATCCCGATCAAGAAACACTCGACGCTCTTCAACAACGCCCTGCGTCCCAATTCGGCGGTGCGCCAACTCTTCCCGAGCGTCTCGGCTCATCAGGCACCAGTGCTCACCTCGGAGGCACTGCGGGCTTTCGATGAGTCCAAGCGGGCTGGCTGCCTGGTCACACACCTGCCGGGAAGCTGTGGTGACTCCGACACCTTGCGGAGGAGCATGGAGCGCAATATACTGCGACGATCGCTGATTAAGTAAGTGATAGATATTCACAAGGTAACTAAGTAATTTCATTGAACTTATTTTCTCTTTAGAAAAAAGGCTGTCAAATCGGACATTTCGCTGGAGGAGCGCATCAAGCAGCTGACCTGTGACATCGACGAGGATCTGGCCGAGGAACTGCAGCGAGCTGTGGACGAGGATGCTGAATCTGTGGCCGAACGTGCCGATGAGTTGGCCCAGCGCAACAGTCCCGCCGGCGAGGAGAATCCCAATCCGGTGCCTGGTTCTGGACAAGCTCACAAGTTCGTCAATGGCGAGAAGAGCTTCTCGCCGAGCAGCTCCGTGTCGAGCTCCTCGAGCGGATCGTCGGCCTACAAGAAGATCGCTGACATCTTCAACCGCGATAAGAAGCAGGAGAAGATAATGGAGATGGAGGAGAATCCCATAGTAATCATTCCACAGGTGAGCGCTCTTCCTTTCTAGCTCATACAAAGTTCTTAAGCTATATTCTTTGCAGGAGTGCCGTTGTCCCGCTGCTCCGGATTTGGGCATGGGCATCCAGGTGCCGGTGGTGCACACGCAGATTCACCGCACGCCGCCCCGCCAAACGGAGCCGAAGCGCCAGTTCCTCTCCTCCACTTTGGCCCCCCTGACCGCCTGTGTGGCTGGAAATAAGGACGATCTATCCTCCTACTACACATTGTCATCCGCATGCTGCGCATGCCGCCCACCAGCTGACTTCAATATGGGACAGCTACTGGGAGCGGCTGCAGCCGCTGCCGCCTCTGGAGATCCCGCTGCCCAGCATGCGGCTGCAATGGCGGCACAGGGATTGGCCCAAGGATTGGCTGGCGCCGGAGGTGGTGTGGTAGCAGGAGGACTTGGTGCCGGAGAGGATGCTCGCAAGGTGGCACCCGATGTGATTGCCGGAACACCGGGTCAGGAGGCCGCCGGGCGGCAGGAGCAGGACGAACTGGCCGCCTTTGCCCAGGCGGACGCCAAGCGGACCGAGCAGCTCAAGAAACGGTACACGGGAGCGGGCTCCGAGCCCAGTCAATCGCAGGCCAGCAGCGACGATGACGAGCAGAACGACTATGGGTTCAACAAGCGTCCCTCGGTGCGGGGCATCAAGCCCAAGTTCAGTTCGACCAACGAGATCCTGGCCCAGATGCAGGAGCAGCTTAGTGCGGCGATACCCACGGTGGTCAACAGCCAGCCGGTGCAGCATGCGGTCAAGGGTTATGCCATGCCCAATACGCTCAAGCAGAATCCCTCGCCGCAGAATGTGCCACAGACAAATGGCCGCCGCGATGCAGAAAACGGAGCAGCGAACGTGGAGCTTCTACAGCGAGACCGGGGAACAGCAGCGCTTCCCCATGGATGCGGCTGCCATACAGCAGACCTACTACCAGACCCTGCCCGCCGGCACCATGTTCCGCCAGACGATGATCCAGCAGGGTGCCACGTCCGCCGGCGGTGCCGATGATGCGTCACTGCTGTAAATTGTCAGAGTGTCACGGCGACGGCAAGCCATCGAGCAGAGCAAGCACAGCAGCTACAGCAGCCACTTCGCCAGGAGCCCCACCCGGCGGCCAGAGTCGCCTCCCCCGCTGCGCAACTACCACCAGACCATGGTCCTCATCCCGTACAACGCGGAGACCTACTCCCAGTTCCCAAGCTGGCGCACATCCAGCGCCAAAACATCCTTGAGTACCAGCAGGTGAGTGAAGTTGCTACAAATAAGGTATATCCATGGTACAAATAGTGTATAATCGGGTATTCAATTACTTTGAACGGATTTTGTCATCACTTTGACAACAGATGACAATTTTTCGAAAATCCATTTGGAACTAATTTTTGCATATCATTTTTGCATAATCATAATTTGTGTGAAAATGGATTGAATATTTATGTTGGGTTTTTGGACATCTAAAAAAAGTACCGCGTTTTACTCCTAATTACCAATTCTAACCATCCATATCACTTTTTGACGGACTCATTATTTCCAACGTTTTGATCAAAATACCGACCTAAAAGAAGTACCGTTTTTTACTCCTAATTACCAGTTCTTACCATCCATATCACTTTTTGACGGACTCTTTCTCAAAAAACAGGGCCATTATTTCCAATCTTTTGATCAAAATACTGACACCTGAAAAAAGTACCGCGTTTTACTCCTAATTACCAATTCTAACCATCCATATCACTTTTTGACGGACTCAAAATACCGAATATACATCCACTATTTTGACGAGAGCAGAACCTATTAACACTATTTACTTTCTACCCGTTAACAGGTAACCCAGCAGACGATTCGTGTGCCCATTGGCTATGCCCTGCCCGGCATGCAGTTGCATGCGCCCACTACGATGCAGGGACACTATCAATTTGGACCGGATGGCGGAATGCCAGGATTCAGCGAGCGCGGAGTGCCCGAAGGAGCGGCCGCCGTATCGCACAGCGATTGCAATGCCATGGTGTCGCCGCCGGAGGAGTGGGTGTGGGCGCCCAGGCCCAGGGATCCGTGTACTATGCGATGAACGTATGACCCGCGCTCGAATAGTCGATGCCAGCGGCGGTCATTGTCGAGCGCCGCCAGTGTCAACTTGTCGAAATGTCAGCGACTTCAGTGCATTTGGGTAGCGGTGGCATGGGCGGCAGATGAGCGCCCGCCCCCCGGTATTCCAAATTTGAAACCGAGTCCGTGATTGAGTCCTCGAGTTACCATCAGGTCCCATCCGCTGATTTCAGTTGCCCCTCAGTTGACCCTAGCGAGCGTTTTTGAATCAGTTTGATCTTCCGTTTATCCGTACCCGTATATGTTTTCGCGTCAGTATGATTATCATTATCTGTATCCGTGTAACCGTGTTGTCAGTATCTTTGTGTCGGTGGACGTGTGTGTCACAAATACTCAAGTACGGTCTGTCACTACGATCCTTCAAAGCTTCAAATCATTTAAGTTT
>Drosophila_melanogaster_nonrepetitive:27390843-27391268
CTAGCCGGAGTGCTGTACGCGTGGCAGTTCCCGCACTTCAACGCTCTGTCGTGGAACCTCCGGCCGGATTATTCACGTGCCGGCTACCGAATGATGGCCGTTACCAATCCGGGTCTTTGTCGCCGCACTGCGCTGCGATATTCGGTGGCTATTGTCGGACTTTCAGCCATGGCACCCGTACTGGACGTCACGAACTACTGGTTTGCCTTGGAAACACTACCTCTGAACGCGTACTTCGCCTACCTTGGTAAATATACTCATTAACCATGGAATCCTATATGTTATGTCTAATACGTTCTGTTTGCTTGCAGCGTACAAGTTTCATGAAAAGTCAGATAGTGGGAGCTCGCGGAAGCTGTTCCGATTTTCACTGATACACCTGCCCGCCCTGATGCTGCTATTTCTGACCAATAAGAAGGAATGGT
>Drosophila_melanogaster_nonrepetitive:56697455-56700642
GCAATATTTATTTGTAAACTGAAAATGCCGAGTTAATGGTTTCTGCAAATAGGTACGACTCTAGTGCTATGTAAGACCTCCAATTGTTTTCAGGCCCATCAAGCGAGTTAGATACCATTGTACATAAAACTAGCGAGCTGTGGCAATTCAAAGATGTGATTTTACCGAATATATATACAGGCACATGTATTCCTTTGCAAATAACTAATACATAGTAGATATAACACCTATGTATAATTTCCCATCCCCTCACACAGACTAGACTAAATTAATCGCTCTCCACATGTTCTTGCAACTAAATGGAACGGCGAGTGCAACTTGTAGGTGAAACTATTTAAGTCATAAGTGCATATTATTAAGACACAAGAGCTCAAAAAAGGCTGTTCAAAGTGAGTAAATATGAACGAATTTAACGTTTTTGAAGATGGCAATGCAATTGCTGGATAAATTAATAACTAGGCATGTTTTAATGTTGAGTGTTTTTTGGTCAAATCATAAGTACATATTTTCGAGCATTGGCTCTTTCTAGAATCAGCTTAAATTGTGTGAGTGTACATGTGACTTTAAATCAAACGATTTCCCGTTGGAAATTTTTTATCCGTCTATTTTTGATGTCCATTCTAATCTTGAATGAAATATGATCGCATAAATACAATACGCATAAATAAGAAACCACAGGAGAGCACCATTTCAGAATTAATATTTCTTCTCAGCTGAAACACACTATTTACTATATAGTTAGTTATACTACTATTTAACAACGCTTGTTCTATGTGATTGATCAGCCCAACTGCGATACCCAAAATTTTGTGACTGCTCCTTGGAGATCTTCATCTTGTATTACTCATAAGCGCACAGAATTATTAGTGTTTTTATCTTCTTGGTGTTTGGTGTCTAAGAAGTCCTCTGTAATGTTGGTATATACATGTTTATTCAATTACCATTTCAGTATTCTTTTCATTACAATTAGTTCTCCTCATTTACTTAGATTGACTACACAATTGGATATTAATTAAGAAGATTGTTTGGTTAAACTTAAATTGAGTTGAATAATCGATTCTAAAATACAATAAGTTCTCTTCCGATATGGCGACAAAGATATTAGGAAACCTCTAGAAAAACGATTTAATACACATTGGTCCAACGCAGCTGCTCATCGAACTCCACTCAGAATCTCAGGTCCGTAGACATTTTCTGAGAAGAGGGATTCGGTAAGATTGCATTGCCACGATTTGTCGATTGTTATATAAAAGGATTGGGGGCCGGGGGCGGGGCGAGTAGTTAACAATTGCTAGATCATATATAATTGTTATTGCAATGTTCAACATCTAGGCACAAAATATATTGCTTCTCAATTGGTATGAAAGTTATTGCAAAGTCGTTAAGCGTCGAGGGACCCAAGGCCAAGCCCCTCAAAGTGTGTCTGCGCTTTGTTTGTTAGGAATCATCATAGTACGAAGGTCGAAATGTTTATGTGGGAGACACACGCTTCGCGGGCGAGTTGCTCAGCAGGGCCGCCTCCTTGGCTCGCTCGTGCTCGTCCTGGAAGAATATCTTGGTGATGACCACGTCGCCGGTGCTCAGTGTCTGCGATTCGGCGTCCACGAGCTTCACCACGCGCTTGTCAGTCGTTCGCATAATGGGCGTCACACTCCGCTCGCCCTGGCAATTGCAGTTCTTAATGCTGAAAGCATTACATTTAATGAGTTATTATATATAGAGACCAATATTCCAATATTCAGCACTAACTTTTTGGATTTCTCGCGTATAATCTGTAGATTCTCGGTGGTCGCAATGCTCGAACCTAATTGCTCTTGCATAGAATTAGAAGCTATAATCTGCAGAAATAAAAAGGCATTAAAGGAGGTGTAACCAACTATTCAAATTCATTACTAACTTGTTCACATGGCAGCGAGGTGGCAGTCGTCAGAATGGCCTCCAGCTTGTCAATACGGGCTATGCGATCCATTGACTTGTTCTGGAGAATCTCTTCCAGCATTTGCATGGATTCAGTCAGGCTGGGTGGCTCTGAACTGAAGCGTGGCGAAAATGTGCCCGAAAGCGAGTTGTCCGAGGGCACCGAATCCAAACTGGGAAAGGCGTCGTTCTCGTTCGGCTCTTGTTCATCCTCGGAGTCACTTTGATCTCTGGAAGTACAAATAGAGTTGTCAGTTGGATAATAGAACCCACTTGCTGGGATTGCCGGCGGACTCCATCTTCTCCAGCTTCTTCGCCACCTTGTAGTAGCCCTTGAGGCGCTCTTTCTCGTCCTCTGTCAGATCCATATACCTGTAAGTTATGAACAACTTCGATTAACATGTCACTACTAACCGCAGCAAGCGTATCTCGCGATTGGAGAGCACAATGCTCTTGCTGGTCTGGGCCAGCTTCTGTTTGAGATCGGACACCTCGGTGCTGACCTTGCGCTGCTTCTTGCGTATCTTGACCTCGTTGGGTTTGATCTGCATGAGTATTTGCTCGGTGCACAGCTCTGAGAAGAGAGCCCGATTCTCTGGCTTGATCTGCCGCGCCAGGTTGCCGAATAGCTGATCGTGGATGAGCACCAGGACATCGCCCGCTGCGTACAGCATCATTTCGCGTGTGAGGGGTCTCTTCGCCCAGAACTTCTGGTCCCTGCGGTAGATCTGCTTCAACTGATCCTTGATCGGGTTGCAGGGAGCGTTGTACTGCTCGCACAGCGAGTTTAACGATATGTACTTGGCCTTGTAGACCTGCTTGCCGCTCTCCTGATACTGCAAGATGGCATGTGCGGCCTGGGTGTCGAACACATTCCGCAGCAGGATGCCGAATTGCAGATAAAGGTTGGCAGCGTCGTTGCGGCAGTCGTGTATAACCTTGATCACCTGGTCGTGCTCCAACACGGTCTTCAATCCGCCATCGGTTACCATCGCCGGGCAGGACTGCACGTCGAACAAGAAGGCTTCGCCCCGCGTTGTGCCAATCTCAATCAGGGTGATCTCGCCCTTCAGGCCCAGGTTAATGCCCTCGCAGTCCAGGGAGACCACTATGCTCTCGTTCTTGGCCGCATACTTCAGTATGATGTCGGTCACAAACACCGACTGCTTGACATTCGCTATCACCGTGGTGTTCTGCAGCACCTTTATCTTCCAGGTGTCGCCGACAAAGTAACTATGACTAGGTGAGTGGTTGGCATTGTTCGGATTCG
>Drosophila_melanogaster_nonrepetitive:9341689-9342194
CGCCCGCCCAAACGAACAGCAGGCATCTGCTGCAACCCGAGGCGTCATCGTATCGCTTTGGTCAGCTGAACAGTAGTTGCGCCGGTGCCCCCAATTATCTGTACTGTGCGCCACAGAGCTCCTACTCGTCGAATCGAATGCGCGACGGGGCGCTGGACGATGCGGGTGCCAGTGCTGCATCCGCCACCTGCCATGTCATGTCGCCATCCAACGCCTCCAATTCCTACGCCACCAACACCACAGCCAACACCTCGAACTCGGCCTTGGCATCCGCCTCCTCCCACAAAACGCTCACGGCGATGGTCTACTATCAGACACAGCTGCCCACTATTGCAGACCGGTGGCGATGGCAAGCAATCGGTGTATGCACCTCCTACAGTGCAGGCAGGTTTTCCATTGATATTCTTTGATCTTGCTTACCCAACACGAATGGCCCAGCGGGCGATGGCAGGAATCGCTAGGGAAACGTTAAATTGCATACCACAGAGCAGGACGAGTGTGCCCC
>Drosophila_melanogaster_nonrepetitive:85902470-85908803
CAAGTCCCTCATATCGCTGACCCGCACCACGCCCGCCTACAAATTATCCCGGCGCCAGTGCCCCGACTCGTATGGCATCTTCTACAGGATCTACGTGGACAGGCCGCAGGTCCACACCCTGGGCGAGGGTCACAAGCACGTAAAGATCGGACAACTCAGCACGATTGTTGGCTCGCTGGTCATGTCCGTGGCCTACCGCACAAAGCTGACCATTTCGCCCACGGCTGCCCAGTCAGAGAGCAACACCATAATGCTGAAGTCGGATCACTTTAGACCCGCCACGGATGCCAATACACCTGGCAACCAGCAGCAGACTCAAAATGGCACTGTCGTGGCCAAGAAACTGGGCTTGGGTGCCCTAAATCCCGCCCAGGGTACAGCCGATCGGCGGTTTATCGATATAGAGAAGCCGTTGCGACCGGGAGCCTTCACAGATATGGGCAAACTAAAGCAGTACACTGAAGATGACTTTGTGTTGCCGGAAACCCCGCCTTTCGAGTGGCTTTTGCGAGGACGCGGCTCTGTGGAGTCCCTCAATCGACTGGATAACAATTCGGTCGCCAGTGTAAACATCTACGCAGGATAGTAAATTCAACCAGATCAGCAATCTCAACAACAACTCGGCAGGCTTCAAGAGTTTCGAGAAGAACTCGGAAAACTCAGTATCGCCAATAAAGAGCCTGCTGATCCCCGCCAGCGCCACAGCCACATATCGTCACCATTCAGAGCCTTCGCTACAACCACCGCCTGATGATGATAATCTGCTAAAAGAGCTCCACTTCCCTTTCGCCTCGCCCACGTCGCACGTAAACGATCTGGCCAAGTTCTACAGGGAATGCTATCATGCGCCACCGCTGAAGGGACTTAATGAACTGCAGGCAGAGATCTCATCGATTTCCTCGACCCCGCCAGCATCCAGTGGTTCCGGCGGTGTAGCAGCATGCGGTCCGACGGCGGCGGCCACAGCGATCGCAACCAGTTCCGCTGATGCCAGCGCCATGGACGATCTGTCCCGGCAACTGGAGCAGTTCGAGACCTCGCTGGAGGACTACGACAAGCTGGTCTCGCAGTTCGGGCTAACGGGCTCCTCATCGACGGGTAGCCGCAGCAGTGGTGGGCTCCAAATGAGCAACTGAGCGGAATAATGCCTCTAGTTATGTCATTAGGGCGGTCAATATGGAGAGAGGCAGGGACAAACTAAAATATCAAGGACGACTTTAGAAAGATTGCTTGGGAAAGTAAAGGTCTTAAGTTCAGCATTTCTCTCATCCTTTTAAAATCAGTTTTCAGTTATGTATTTCGATTAGATAAGGAATGTAAGATCAGATTTTACTGCATAATGTTTATATGTCTTTTTAAAACAACCTACTTTCTTATCACCCAAGCAATGTTGCATAATGAGAAATGGATTTCAGACCTATACTTTGGCTTGAGCCCTCGCATATAAATGTTGTAAGATTGTCAACTAAAATATAGACCCGCTTGTGTTAAGTAGAGTTGATAGGCTGCTATTTGATATTACCCACTATTTGTAGGCTCTAGGACGATGGAAGATGTATATACATAGGAATTGGAGAGCTCATGTCACGTTTCAAAGTTTCCGATGCAGCAGTTTAGACCCTAGAAGTGACCCATGCAAATGCATATAGATGGCTATATAGCTTGTGCATATGGTAGTAAGTTGGGCGTACTCGTCAAGTGCCTTTCGCCTGCTTGTGAGTGAAAAATATAGATAACAGCAATTAATCAGAAAGCCAAAAGGTTTATTTCTGCCGGAAGTCAGCAAGTAAGAACTGTTCGATCTATGCAAATGCATATCCACTAATCGAAAGACTTGAAGCATAACGAAATATATCTATCCTAACTTAGTTGGCACTGTCAGGAAGTTGAAGAGAGCAGCTAATCGTTGGTCGCTCAATTGCAAAATTATGAATATGAGAATCGAAATTCGAGTATACATTAAAAAAACACTAAACGATAAGAGTAAGAACATTTATACGTACATATAAACAATGAATAAAAGCAATTGTTAATCAAGACACTAATCAAAATGTTTACTTCTGTGCTTAGGGGCATGTCACTTGTTGATTGTGCCACGTAATATATAGAGTGTGTGCCCTATAGTTACCCTTGCCAAATGATATATCTAAGCATCTAGACCATGCCGGATCACACCTCCTGACGCCGTGAGGTCATGTGACTAACCCACTGGAGATGCGAGGCGAGCGGAGTTTATGAAACACTCCCCCGAAAGGGTTTTTCCATCGCCTTAAACTGGTTACTTACTTTATCGCACTGCCTGGTATTCTATCACTCAATCGAAATCGGGTATTGTATAATGTACGTCAGTATCGAGAATGTTGCGCTGCACCTGCTTACCTGGCAGTTTGTTGTGGTCGTTATCAATTAACATGCGATTAGTATTCCCGATCTCCTCCAGCTGACGACCCTCCCAGCGTTGGAAACACATCTTTGGGCTAATCTCTGGCACTACGGGTATTTGCGCACTCCGCCCGGGGAGATTGCAGTCTCTTTTTTAGCATTTGTAGCAGCTAAATTCCCATTGCGAATTAACGTCACCATGGTAACGGCAACGACATCGTAGAGGGCACACATATATGTTTACAACTTTTCTGTTCTGTCGGCCGATCGGCGGCGACTATCTGCTGCTTGGCTTTGTGCCCGATTCCTTCTTTCGAGTGCTAATGACATTGTCATAGTGCAAAACAAATGGACAGCTGTGCACGCTTCGCGCTGCCTTCACGTGAGTGGGTGGGCCAAACAGTTCACCTGGGCTGGTTCAGGTGGGGTTTAGGAGTCATCTGTAGGACTGATAAGTTAGCAAAGCTAACAAAGTTCTCAAGTGGTTATCAGTCAAATAAACAAGTTATGTAAAGTTGGTGGTTGAGGGAAGCTAAAAATATCTAACTTGTAGACAATTTTGATTACGGTTGTCATAGTTTTTGTGTGATAACAGAAATGAAAACTTATAATTTAGCTGTTTGCCCAGCAGCAGTTTCAGTTTATTTAGACGTTTTGATAGAGAATGGAATGTGTGTGCTTTCTGAGGAGCATGGCGAAATGCTTTCAGTTTCTACGAACCACTTGGCTTGGGGGTGCCGAGAATAGAACAACAGCATTTGCCCCGGTAATGAACTTTGTAATGGGTCCGAAAGATACAACTTAACGATCGCACCTTGGCGACAACAGGTCGTCGGCATTGCATTTGTGTGCGGATGGCACTTGAGTATACATAGGCACTTGAGTTGGCTTTCGGTTTTAATTGTCCGACATTTTCGCCGAATGCCTTTGTTTGCAGTTTGCTGTTGCCAGGCGCCAAAATGGTTTGGCAGGCGGGAAAATTGCTTTCGAATGTTTCGTTTTTTACTCGTTTCTCGCCGGCCGGTGCCAACGCTCCAAATTCACTGCCCACGGAACCCGGATTGCACACTCCGCCTTGGGTTTTCCTCCTTTTCCGGCGCCCACACATGGCCTCGAAAAACTGTGTAGCTTACAGAAAATGAACTTTTTCTTGGGAAAAATGATCTAATTTGAAATCTAGCTATTTCAAAACAAGTTAACGAAACAAATTATAACGTTGTAGAGGTCATACTGTATCTTCTGGGGACAGCGGAATTTTTTGATTGTATTCACGTGCCGAGGTAAACCGTTTCAGTTCAAGTAAAACCCCCAGTAAGGTGGATTTCAGTTTCGAAATTTCTTGATAAGCTCGCTCGTGCAATAACGATAAAATACGAATGGCGATAAGACAGGGCCAAAATGCAATGCGGACGCGATCAGCGGCTATAATTGCGTTTTTTTTATGCAACGCGACCGGTCGTGCCCAGAAACCGACCAAAAAGATGAATGGACGAGCTTGGAAGCTCAGATTTTAAGCTTTTTCCCGCAGCTGCAATCGTTTTGAGCTCTAAAAGAGAAACCCACGTTTTCACAGAGCCGTCTGAAAGTAATGAGCTAGCTAGAAAACATCATCAGATCAAAAAACCACTTGGCTAGTTTCCAGAACTTTCTAAATAGATCAAAGATCCAATTGCATTAGTTGCAGTTGATAACACTATCGAAACATTGCTGCAATGCATTGAAATGACGAAAACCCCCTTGAAAAAATTTCAACTGCTTCTCGTCCATCTGGTTTGCCGGCTTTGGAACGCAGCTGCAATAATACAGAGCCACTGCAACTGCACTGCATCCGCTGAAAGTTTCCACATTCCACGCCGATTTCCATATGCCTCAGCATGTTGCTCATACGCCCGAGTCACCGCTTGAATGTGGATGGGGGGCTTGCCTTGGCGAATTTTTGGTAAACAACAGCATAAAATCATGCGTAATAAACTTACAGCTACGCGTTGCTACGTGCCGAAAGTCTCGCAGTTCCCCGGCTTCCAGGTTCCACCACCTTTTTCCAAGCGTGTGACAGTGAATACAAAAAATGGAAGCCAAACTGTGTCAGAGCAAACGTTCAAAAGAACTAAATTCTGGATGAGCGTTAAGAATATACGTTAAAACAGCATAATTTAATAGTTAAGTAAGACATATGCTGTAATATGGGGTGATTGTGGATGGTATTGGATCTCTTTCTTATGACGCTTGTTGTTCGTTCGTCTCGCTCGCACAACCGGCGGCCTTGTGGGGAGACTGACAAAAGAGTGAGATTGATAAACAAAGAGCGCCGCGCTGATCGATTCGCTTGGCAACCCGTTTTAACGGGACAACGCTCCATAAAACACCAGCCAATACAAGATACAAATAAAGCAAATTCTGAAACTGCAGCTGGAGTTTTATCTCCGTTCACATCGCGGAAGTCGGCGAGGGGTGTTTCAAAAATATGACCCTCACACCCACGAGGCGGAAGTTTGCCGCAAACAGACATTCCATTTACATGCATGTTCCGTGGGCACATCAAAATGCTGGCTCTTTGTAGATACACCTGTTTAAAAAGAAACTCATTTCATAGTGATTGTGGGTTTCATAGCAAGTTTACAAGCTCTTGATTCTCTTATCAATACATATTTTCTAATGATAAGTATCAGCGAAACTGTTATGACATTTGTGGCATTGAATTCTTTTATAGTTTCCCCCAATTGGCGTGTAACAATGCTAAAGGGATTTCTTGCCTGCAGCCTAAATTGGCATGCGAACCGGTCTACGTGAAATTATAAGTAGAGGCAGTAAGCTGATAAGAGCGCGTTACGAAACTGTTTCGAAGAAGAACAGCAGTTGGCCAGCAGCTGATAAGAAGGTGAGACAAAGAAGCAAAAATGCCACGCTGCGATAAGCGTGGCGCCTTAAATCGTAAAGTTCTTTTAACTGATGTATTTCGGTAACATAGGCTAATAGCGAATTTAAATTGGCGCCCAGTAGTATTGGGTGTTTATCGATTGACATTCAGGGCTACCTGCCTCGAGAACAGAAGAGCTATCGATAGGCAGGTTGTACAGGGATTTTTTAGTGATAAAGTAGAGTGGTTTTTTCTGCGTCTTTTTCCACGGAAGCTGTTAGTTAAAGCAAACTTTCTCTGAAGGTAAAAAGTACTTTTTCCGTTGAATGCAATTCTTCAAATGTGAACATGCTTAAGTGAAACGCGTGAAATTCCAGAGATTTGCCCATTTTGGCAATATCGATAGCGCTGCGCAGATCGTCTTCTTGGCTGAAAATCAACCGGATCTGGCTAGAAGGCCGCCAAGCGAGCAGAGCTTAAAGCCAAAAGACACAGATTGATCATTTCTATATGTTTTTGCAGTGTTTCACTCGCCGTGATCAGAAAACGTTGTACACCAGGTGCAACAGGTGCCGTTGTTCGCAAGTGAAAACCAGTTGAAAGCACAGAATGCCGCCCGTGCAGTAAGCAGAATGTTCCGCCCCACTTTCTTAACGTCCTTGTCTTCAAAACGCCCACATATTGCATCATTTGGCAGCATAATAATCATCGTTATCCATTCGCACAAATAAGCATTTCTCAGGCTAGCAGTGCCTATCATTCATGCCCTAATCCAGCGTTAACCCTCTGCCAGTGATGGTGGTGCTTTGGACCCCCATTCAATGCAATTTTCCTGCCAGATGTTTACTCCATCGATGACGTCATGGTCGCCAGTGCGTGTCTGTGTATTGTTTACTCTTCGTATTTTTGTGTGTATTCGTCGGATTTGATTATGATGAGTGGGCCGCTGTTGTGTTGGCGGCAAACCCAATTCCAATTGGATGCTTGAATTTGTAACCCCTTTTGGAGGCCAAGGAATGTTCAATGACTCAACCAGTAATGGGGAGTTGATAGTTACAAACTTTTCAAATGGCGCTCCTGCTTGTAATAATTAC
>Drosophila_melanogaster_nonrepetitive:40781747-40781991
CCCACGTGGGACAGAGAAGCGTCGTCTGCAGCGCTGCTCCTCGACCTAGGCTAAGAAAGCTTTGTAAGTAGATCACGAAGATATTCACAAATTGACTTCGAATGAAGCGGGACCTTCCTTGCTCCTCAAATTGATTAGAATAAAGAACATACGGTGCTTGTGATAAAGACGTAAACAAGTTACCGTTTACTGGTCATGGAAAAGTACTAGCTCAGCTCGGAGTCTACTTGGGCGTAACTACTCG
>Drosophila_melanogaster_nonrepetitive:22181231-22186873
CTTCAGGAAACTCTAAAGAAGATCCCAGAGGATTTTGAACGGAAATTGCAAAAGTTGGAGCAGAATCAGAAGGATGAGCTGACCAAGCTGGGAGCTCAGCAGTCCGCCAACCAAGTCACACTCAAGGAAATTTATACCAAGGTCTTCTGGCCGAAATTTGAGCGAATCGGCTCTAGACTCTTCTACATAAATCACAAGGATGCCTACGACTGGCAATCCGCTGTAGACTTCTGTCGTGACATGGGTGGCTATATAGCCGCCATCAAGGATCAAGAGGAGCTGGACGCCATTTCAGCGAGACTGGACGACAAGAGCTACTGGCTGGGCATAAACGACTTGCAAAGCAGTAACACCTACGTATCCGTGGCATCCGGCAGGGAAGTTGAATTCCTCAATTGGAATGCGGGCGAACCCAATCACGGCAATGAAGATGAGAACTGTGTGGAGCTGATTAGGAGCAAAATGAACGATGATCCGTGCCACAGAAAGAAGCATGTTATTTGTCAAACCGACAAAGAAGTTTAAATGAAAACACTGTCTTTGCAAAACTATTCCCAAACTGTCGTAGAAAGTTGATTTCTCTTTGCGGCGCTCTTTTACCTTTTAGTTAAATACATAATCGCAGTATGTATGTAGTTATATATAGATAGAGTAGTTATAGTTGTGTGCTTGATGTGTTGTGCCCTACTGCGTGCAAATGTCCTAAAAAGCATTTGTACTTCTAACATTCATCCTTCGTTCGCAACATTTCAACACTTAAGTTATTTATTCCGTTCCGATATTTGGTTGTAACTTAGTAACTCGATTTGGGTTCGTGATTCCTGTGCATCCTGATTCTAATTCCGCTTCCGCTTCTCGTTTAAGGCACATTACACATTCCTGAATATGATGTGCGTTTTATATTAGATAAACACGTTAAAACTATTGATTTGAAATTCACTCGCTAAATTGCGTGGGAGTTTGTGCTTCATAGTCAGCGGGAAATCCTCGTGTGACGGAACGAGTTCCAGCTCTACAATGCATATGACCAGCAAACCACGACCCCAAAATCGAGGCAAAGGTAAGTAAATTTCTCGGAAATGTTTTAGCGCATCCTTGCCAGATCCTCCTTATATAGATCATGATAGCTCGCCAATTGGTGCATTCTGAAGCCACAGATCGTGAATGAAGTTGTAGAGATTATCGCTGACAGCCACCTGAAAAAAAGTGAGACATTGGTTAGACCCTTTTCGTAAGCCAAATCAAATGATTACACCCACCTTGTAGGGCGTCGGGTTGAGCGTGCGCTTGTGATCGTTGCGCAACGTTTTCAGCGAGATTTGCACCTTCTCGCGTACCTGCTCCAACGTGGGCAGCTGCTGGCAAATCTTGCCCGACTTCCAATACACCTTGTAGAGCGACTCCACGTGCGAGGGTATCACGTAGGCACGCTTCGACTCCTGGAACGGATGCCGGCACAGTACCTTCTGTCCCACCGCTGGCGGCGGCTCCGATACCTTCTGCAGCAGATCGATGAGCGCGTGACCATCGGCGCTATACAGCCGATAGGCATTCTTGTTGCCCGGCATCGTCACCTTCTCCACGTCCTGGCTCAGTTTGATACGCGGCTGGCCGTTGATCTCAACGAGCTTGTACACACAACCCAGCGCCGGCTGTCGTTGGCAGGTAACTGCAAAATACACAATATTTACAACACATTCAAGATTTCAAATGTACATAAGTACAGCAAACTCACCCAAATGCGTGCCAATGCCAAAGCAATCGATCTTGTGCCCCTGTTCGTTGAGACTCAGAATGGTGTCCTCATTGATGTCGTTGGACGCCACAATGGTCAGCTTGTTGAACCACGGCACCTTGAATCGCTCCGCCACCTTCTCGAACGTTTCGCGTGCCAGGCAGGAAAGATAGGCCAGATCCCCGGAGTCGATTCGAATTCCAAGCGCATGGTAGCCCAGATCGTTGAGGGCCAAGGCCACAGCGCTGAAATTCAGCAAGCCACTCCTGTGGAGAAGAAATCACAAGCATGTGTTTAGAAGTCGCATCTATGGATTCCAACAAGTGCTCAACGTTAAACTCATTTTACTCATTTTGACTAGTTTGAAAGCGAGAATTACGCAAATTCAAATGTTTCGAAAGTGAGGTGGAGCTATAAAACGTGTTTCAGAACTCAAATTGGTTCTCTTCGATTTGCAGGTGCGGCTCTTTGTGTTCGAAATTTGAAGCCTGGGAAAATGCCATAATTTTCTCATAAGGGGGTCGAAGTCATGCAGTGTGCTCTCTCGGACGCTTTTCTTAACTATGTACAGGTCATAAAACCTCTTTGTTGGTACAAAACTGGGGCTAAAACCAAAATGTTTTCGAACTGAAGACGAGGACAATAAGAACGGGGTTTAGTCTATGACAGCATTAGGGTGAATCAGTGCGTGATTTCGTACTTAAAACAATGCAGAAATAAAGCGAACAAGTTTACTTTTTTACGTTTTGTTCAACAAAACTGTTTAGCTTTGTTAATAAACTATTTGGTTATGATCAAGGTTCAGTTCTCTTGATTGTTTTATGCACCTGGTTATGTGTTTGTGAGCTTAAGGATCGTATATCATTATGCATGAACTTTGGTTTCGTTTGTTAGGTGAATTGTATGCCATATGATATTTTCTCATGTTTTTGTTGGTTGAAGACGTGTGTTTTACATACCTCTGCCAAAATAGTGCCGGAAGTCATTTGTTTACTATGTTAGGTTCGTAAATTCTTTTCATTTGCTTTCGATATTTTATGGTTCGATTATGTTTTCGATTTCTATTTGTTTCACATTCACATTTAGGGGAAAAATGTATAATGATAATTGAGCGTGTGTTAGTAGAAGAAAGTGATACGAAAAATTACACTGTAGAAAATTGGGCGGGCAACAGGGAGAAAGCAAAGTCACCTGTTCTGGTTGATTTTCATTGTTCGAATCTATTGCCCGGATTAGTTCCCACTCTCGAGGATCTTTGACCAATTTCGTGACACCAAAGCAGAGGACATATACATTAGATATATAAACGAAATTCTAGTTGAATATTTCTCCACGTCGTCATGCAAGGCTTATATTAGTAAAAATCATAGTTCAATAGTAGAGCTAACAAAATGATCCAGGATAGTAACTTCTAAATTAGATTTTTGTTAGTTACATTTGAAATAATGAGCGTAAAGAGAAAATGCTGTTAAAAATGCAGATGTGATTTATGATTAGGATTAGGTTAGAAGGAAATGACAATGGAAAGATAGATTAAGTAAATGCTTTTAAATTCGCCTATTTATTACTGATTGGTCTGCTTTCGATAACGACATTTACCTGAATGACTTCTCGACATATTTTGGTAGGTATGCCGTCCCATTGGACACTGTGGTTGTTGTCTTTAAGCGTAGTTGTTGTGCTGGTACTAGTATCTGCGTTCTACTGCCATTATTCTGAGCAGAGCCATTCTGATGACCATTGGTGGTCTTGTGGCCGTTTACGTGGCCAACGCCCTGACCATTTTGATGGCCATTGGTCGAGGGACGACTGTTCTCAGACTTGATATCATTGATATGCTTTGGTTCTGTGTTGGCTTGTTCTGTTTCTCGGCTGTTGGATAATACTTTTGATTATTACTCAAACGAAAGAACGAAATGAAAAGCTCAAGAAATGATTGGGATGAGGCTCATTGGCGGAGCCTTGTTTACTCTGGCTGGTGCACGTCTCGAGAGTCTCAAATACAATACGAAATATAACAAAGAAATCCATACTCAAAATAAACGAGGGCAAGAAGAGGGTTACCGGGATAGTTATGGGATAATATCACAAACGTAGGAATAAACCGAAAACTAAAACCGTTCCGAGAGAATCTGCCTAAAAGCGAAATACCTCTTAACATCGTACGTATCGACAAGTGCCATGAATCCATCAGGGAATGCGATGGCATAGGAGACCATCGCAGCCAGTTCCCCCTCACTAGATTCCTCCGTAGAAACGTCAAGGAGATGCGACAGCAATGCCCGGTGCCTGACAGCATGCTCCAGCAAATCTTCCAGGATGCCTAGGAAATGGAGTTTATCATTATGGTTTCTTAATGCTTAGTACAGCATTTACTCACCTGTCTGCTTGTGCTTAATTAGACGGGTCTTCAGCTCTCCAATACTACTGAAACTAGTGATATAGGCATGGGCATGCGTTCCCTTTACGGGTATGTTGAACAATTTTCCAGCCAGCACATTGGAGGTGCCATCAAAACCGCCTGGTAAAAGAATAAGGAATGATCGTATAATTTAGTTTATACATTTACACAAGGATACAAAGCCTCCAAACTTTTAAATACTCGCTTAATGGTTTCGTTACATTATTTTCCTCCATTAAGAGCGAAAATTCCGGCTTCACCGGGAACCTTGACGCCACGCGATTTTGGGGTGATACTATATACAAGCACAATGTGGAACGCATTAAAAACTTGGAGCGTTGCTTACCAAATTACGATGTGTGAGCGCCAATCGAGAGGCTTTGCCATGTTCGAATCCGGATTCGATGGGTGCCTGGCACCGATATACTCCATATACATGGACACCCCACGTAGGCGTTGCGTGTGCCACCCACTTTGGGCATTTTACTGCCGCCCGGGCGCATTTAGTTTAACACATAAACTAGAGTTCTTGAACTTTGTCGCGAGAGGAGCAGGTGGAGACGAGCCGGAAGCCTTGATGAAGGCGGAGAATTACTCATAGTTCGGAGGGAGGGCCTTGAGAAATGGCAAAATCGGAAATCAGAGTCAGCGAAGCCTCAGCTCCTGACAGTGACACGTGCTTTGCATGCATGCACATCATAAAAGTCGGCCAGAGGCAATATGAAAAGCACCGACTTCCTGCAGGCCCTTTGAAAGGATCAATGCCTCAGATATGCTGTCCTATGGACTACTTAAATGCCCTGTAAACTTATTATGGATAATTACTTAAGCGCTGACAAACAAAATGTTCGTTTAGGCTCGTATTTGTGATTAAAAGTATATAGTTCATATATAACATCTAAGAATTTGTAGATCGGAATCACACAATGTAAGCTTTCCAACAGAAGGTGACTGTAAATAAACTCTGTGCCCGAATCCTGATGTTTCCCTTTCCAGCTGTCTGCATGCAATTTGGCAATGCGCACACGGCTGACCTTTCTTGTCACGATTTTAAAGAACTCCAAGAGACTCGTAGTTTGGGGCCTGCTAGAGTTCATATTTGATGGCGGTGTAGTTACCTGTGTAGGAGTATTTCGATGCGGATAGACCTCCATCTGGTCCCTGGGCACGACGCAGTCCAAATTCCAATAGTTTGACATGTTTACCAGCTACCATGCGATAACGGGCTGCATTGGTGGCCATCAAACTGTTGTGTTGTGTGGCAAGTGGAGGTGGTATTATTAGGAAATTTCCAGATAGTGTATAAGCGATGCCTACCTGGCATAATTTACCAAGGTGAGTAGTGTTGTCTCCAGCAGCTGGACGATGATCAAAGGTCCCTCGATCTTAATGATGGGTACTCTAAAAGTGGACAAATACATTTTACTTATCTGGAGTGTTTAAAGTTTACATAATATCTGGGTAATCCAATTACTTTGCTTTCAGATAAGATAATGAAAGTCTTAT
>Drosophila_melanogaster_nonrepetitive:68401207-68401537
TCATATCCTATAATGCCCATGGACCAATAATCGCAGCTGACCTACAAAATGAGTTCTTGTTTTAGCTATGAACTTTCCAAACCAAACTCTGCGATCGTACAATTCTACTCACATCGTGCATCGACTTGGACAGCTTGTAGGTGGATATGGTTTGCAGCAGCTCTGGAGCTATGTAATCCGGTGTTCCCACCGGCGACAAACTCAGCACATGGCCATCGCGATCCAAGGCAGCGGCATTACCGAAATCAGCCAGTTTAATATGGCCAAAACGATCAATCAGTATATTTTCAGGCTTTATATCCCGATGCACATAGCCCATCTCGTGCAATG
>Drosophila_melanogaster_nonrepetitive:65377601-65382187
CATCGCACCATCCATAAATCAGCCGGGCGGTGTGGGAACAAAATGGTTAATTGGATGGATGCTCAGCCATTGCTAATTGTCGCTGGCAAAACGACAATTGTCGCAGCCAATTGCCGATTGACATGTGCAAATTGCAAACATTGTGACGGCTGCTATCGAAACGGGCACTTATCCGATACACATATATGTGTCTTATCTATTGGATTTTTTCTCGACTGAGCCCACACAACGCCAAATCTGTGGCAGCAACGTGTGGGTATATTTATAACCATTTTTGTCACTTCTAAATCGCGTAGTTAGAATAACACATTTAGCAAAGGGGAAGAATGACCCCTCTTAATGAATAGGCAGAAAAGTATGGTCATTCATAGCATTCATAGGCTGTATAAATCAAATAATTTCCGGGTCCGTTATATTTTGTATGATTTTTCAACTTCTGTATTTAATGTTCAAGATGAAGTTTTTTATAACACTACCCTGTGTACTTTCAATTCGCGTGTGGACCTCAGTTGATAAATCATGTGGCAATAGCCAAGAGTGGGCAGCGCTCACTGGTGTCCACATTGCAATAACTTGCAGCATTGCAGTTGACCGCCGTCCCGCAACCGTCGACCCAGAATCGCATTGCACAACCGCCCTGGGTGGAGGCTGCTGGGAGTGAGTGGTGGAGTGGGTCACTTGCCTTGGGAAAATGGAGCCATTAAGTGGCCTGAGAGAGTGGGCTACTTTCGCCGTTCACTGCGATACTTTCATTAGTCAAATAGCCGGACACTCAGACGCTCTCGAGGGCGGGCAATTGGCCTCATCGGAGTTCCGCCCCAAACGCGCCAGTGTACTCGGTCACCCAGTCGGTAACCTCTCCATCCGGCGGACGTGCGTAGGAAATGCGCTTAAATTGCCGCTAATTGCAATTTGCTGTGAAAATTGCAATGCAATGAGCGCGAATTGAATTAAAACGCCGCCGCAGCCTCCCCTTCAATTTTTGATCGGCAATTGTTTGTCGAGCTCTCAATCAGAAAACGGTCAAATACCTATTGGCCGTAAATGGCATCTGCCATCGCCGGCCCCCTTTTCCATGCAATCGACCGACCGACTGTCGCCTTTTCTGATGTCAGTGGCGCCTCGTTTAATGACTATTATTGCTATGGGATGGTATACGTAATAAATATACTGGTGCAGGTTAATATTTGCACTGACCAGAGCGAGCAAACAGTTCTTGAACAGTAATTAATATAGTCGCTTTTTATGCAATAGATTTTTGGATCAATATTTGGTTGGACTCTTTGTACATTAATTTCTCTAAAAACTAAATTTTCGTTGTTGACACACCTCTGTGCAGTTTCTGTACTTCCTTATTTGGAAATGTAAAAATCCAAGCAACGATGCTAAACGATAGATGTATAGGCTTTATTAATTTGCAATATAATATCACCTGTCTGGCACATCATTGTTGGTAGCCATGAATAACATTTGCTTTGCATAACGTGACGCGACTCATCTGCAAAGTCATAAATTAAGTATCCAAGTATGTGCGATGTTTTCAACTCGGCCTCAATCATTTATCACTCGGATTGCTACGTCGCCCATTGGGATAGTGGCAGTTGATTGTCGACGTTGCTGACTCAATCGGGCAACTGACGTCATGTCCAGCATTTGGGATTCCTCTTTTACAATGACGCAGCTGCATTCGCAGTGCAAGTGGCGCCAGAAAGAAGTCCCAAGGTTGTGTGCCAGCCATTTGGTCACCGATTTCGGGCTACTGCCACCCCACAATCTAGCGCCCGCTTGGACGACCTTGCCGCAGCAAAATGGGCGACAGTGCCAAATATCGATTGAAGCTGCGTAATGCATTTTCTACTAGGTACGTAGTTTGTTGTCCTGAAGCGAAAGCAGATCAAGGTCGTCTATTCCGGATGACTCATTCAGAGACGAAATCAAATAGCATGACATATTAATATACTTTCGACCTGTCATAGGGGGTGGTTCTTCAGTTCGTTCAAGATCCTTATGAGGTAGGGTCTTAAAATATTATCGTCATATCGTTTCGTATGTGAAATTGAGTCTCCCACCAAATCTGATTCCTTCACTGACCCTGTTCATTTCGTGGTCATTTAGTTGGTGTTCGATGGACCGCCAGAGGATTGCGGTTGCATCCCCCGCTTGGCATTTGCGTTCTGATTATGTTGTTGCCTTTGATGTAACAACACCGCCATTGTTTTTGCCGCATGCATGCCGTTGGCTGAGTGTGCGAATTTCACTAAATTAGTGCGGACTCTTCAGTTCAGCTGGCTCGCCTTTGGGTTTGGTTCTGGTTTCTGGGCTCTGCGCCTGTTGCCGTTAGCTTCGATGCGGACGGGCATGAAATTGCCGCACTTGAAGCAGCCCGGGCTGTTCTGGTTGGAGTCTGGAGCTGGGCAAGAAGTTATCTGCATTCCAGCAGAACCAGTTTGCCAGCCTCATCCAACGATTCCTGCGATGCAGGCGCGGTGATTCATGCACCATCCACCAGACTCAGCAGCGTCCGATTTGGCCGTCTTTGTTTCGCCTCGCTTTATTTTACTTTGGCTTCTTGGTGTCGCGAATCTGTTGGATTCCCACGCCGCGGTATGAAAAGGCTAGAACAAGGCTAGGGTCGTTAGCCAGTTGGCTTTCGCAGCCACGCATGCCAATCTTTTCATGACAAACTTTAATGGCCATCTAGCCATCACAGCTCGAAATACTTCCCCCGGCTGGAGACTCAGTACGCAAAAATCTTGTTAAGCTCTAAGCCCCTTGTGCTGCCACCGATGGCAACTATTAAACTTGTTTCCTGCTTTTTCCAGACGGAGTTGGCTGTAAGGAAAACGAATTTTATAGAATTTATGGCTGTCTCTTCGAAGGGATCCTAAAGTTTTTACAGAAAACTTACAGTTGAAAGTTATTCGTATCTTTTTTCGTCAGCTTCGACGGACTTACTGAAAATTCTCAAAGCGAAAGTTAATCTGAAGTTATGCATAGTTTCAGGGTAGTAGGACAATTACTTGCTTCCTTACTTACGCAAGGAAATAGTAATTTCCCCTTTTATTTACGTTATGTAATGATCGCCTTCGAGCGATGCTTTTGTCATGGGGTAAACAATGTGAGGCGCAGATTTATTTAATCTGATATAAATTCCAGCCTTTACCTTAAGCAGCAACACATTGGGGAGGATAAGATTTCGATCGCGTATACAAATATTCCATCAACATAATGTGGTTCAACAAATTTTGAGCGGCCCAACCGCCTGCAAAGTCAAAGGCGATGGGATCCGCGATAAGATCCTTGCGACACACGACAATGGCAAAGACGATCCCGAATCCTGAAGATTTGTGTCTCATGGATAATGTTTGAGCTGAGTGGAAAGTGAGGACTTTGTGGCTGAAACCCTTTTGGGCCACAGCAACTTTCACGCGTTCCGCCGAAGACAATGTTATCATAGGCCCATATTTGTGCAGGATGCGAAGGCAAGGGAAGGAGCTGAGGAAGCGCTGGTGCCGCATAAGAAGAACGCAAAACTCGTATTTAAAAAAGAACTACCGAAATGAAAGAAAACGAGCCACAGAAATTCCAGGCCAAAGAGGCCGCCGCCCAGGCTCTCAGATACATGCAGTACATTTGCGAGTGTATTGGTTCGGGGGAGCTCTTCATGCGCAGACGCGCAGGCAGAAAAGTTGCACGAATTCGCGAAATTGGGCATCCACGGGAGCCACGGATCTCGGGATACATATTGAATTTCATGGATTGCCATTGCCGGCTGACCTTTCCCCCGAAAAAAGCCAAGTCCAGGATCTTCGCTTCCTTCCTTCGCTGAGTTATTAAACAAGTAAAGCGAATGCGAGCGCAGTCTGCTCAACTTAATTACGGCCGAACTGGGGAGCAATGTAAATTGCCCGGACGCCTGTCTGAATTGAACAGGTGAGATCGAGCCGATGATAAGCATAGAAATTCCAGCATACCCGCACACACAGTCGGACCAACAAAAAGCCTGACCAAAGGAAGCTCAACAGCAGTTGCGAGTTGTGGCATTGCGAAATCGTCGAATGGCGAACTGCAAACTGCGAGCCGGGCAAAAAGCAGAAAGCAATCCAATTTACTTGAACAACGGAGGCAGTCACGGCAGTAGCTTCTGAGCCTCGAATTGAGCTCAGCGTTCAGCAATACACCGAGAGAAACAATGTAAACTAGATGCTTAAAGCTAGTAATGCTATGTTAAGAATACAATCTTTTTGATCATATTGACATATGGCAGTCACTATACCATTCTACATAGGGCATATATAGTAGGTATTATATAGAAAGTATCTCAAATTTTCGTTCTGTGCACATCGAGCTTCAGTGTCAGCTTCACCGCTCAGTTGGCTCTCCTCGACCGATGGAGTTAGTGGGCCTGCTTGGCTTCGCTTTGATCTTGATGCTGGGCTGCGACGCCTGACAACGATGACGAGGCACAGCCCCCGACTCCTTGCCGCAGCCCCCGCCCCCAACATCATCGTCATCTACATCTGCCAGCCTCAGTCAATTACAACGAGCCAGACAAAAAGAAGTCCAGGAGGGCAAGGAATCCTTGC
>Drosophila_melanogaster_nonrepetitive:4113291-4118695
TTATTGATGTTCTCCACAACGAAGCAAATGCAATAATAGTTAAAAAGGGGTGAGTGTGCAACATGGGGCACTAGCTGGCTCTTTAGCCGCTTTTCCAGCTCTCAGCTCCCATTGCCATGTCCTTTGCCACTTTTCCATCTCTCCAGCTCTCGACGGCTATGCGTGTTGCATCATTACATTTGTACTTCGCACTGCTCTATGGCACTACTACTACAACATACCAACCAACTCATTCCACCTATTTTCTAAACATTTTCCTGCCCTTCAGCTTGTCGGTTTGCTGCCATCTTGAATCTTGATAATCAAGCACACAACTGACAAGGAGCTAGGGAAACCAGGGGTAATTCACACACGAAATTGCCGGAATTTTTGCTGTAGTCAAAGGTGAAGCCAAAGCATCTTAGCCACATATACAACAAACAAGTAGCATTTGTTGCTCAAAGTGAATTTTCATTCCTGGGCAGCAGGCAATGGAAATGCCCATAGAATTTGCCACCTGATGTAGATTACAAGCAATTGGTCAATTATTTTTGATGCTTGAAGCAGAGTACGTAGACGAATTCCACAATTTATCGGTTATGTTGCTTAAAATATTGCAACTGAGTTTGTGTCCTGTGACTGCAGAAATGTACCTTTTGAAACCGATATAAGTACGTATTAAGTATCATTAAGCAGCAGAGCAGAGTGCAACCTTTAGTTGGCTTTATGCCACTTTGAGCAATCGCAAGAGCTAAAGGCACTTGATGATTAAGAAGATGGCGAAATTTGAGGAATTTGTGTGCTGCTCCAATGGGATTTCTAATGAGAATCTCTTTGACGCGCGTAAAGGCAAAGTCAAAAACTAAAGGCACGTGTCACAATTGTCAATGGCACAATGTGTGATGTATGGCGTATGCTGCGGCAAACGGAAGTCACACAGATAGAAGTCATACAGAAAATGGCAGACAAATGACAGAGGCAGTCGACATTGAGCAAACATTGTCGCATTAAGGAAACGCACTGGCCTCAAGCATATCCTTACCAGAAAACACTCATTGGTAGATGGTCAAACATTTCCTCTGTCCACCGTTGTTACCGAAAATGTTGCCCTTGAAACTTAGAGATGGCAAAGCATCGATATATTATCGATAATTTCGAGTCTGCAGACAATTCGCCTTCATAAGACAACAGATTCTATTGATGATGTATCCATCGATTCACTGCCATCTCTACCGCAAAATTGTCGACAGGGCAGGGAGATGAAGCGACAGTCAGGCTGCGAAAATCGCCACCCAGCTTTCGCCGTCACCCCTCCTCGCAATTTTGGTGGATACTGGCCTAGTTCGCATTGAAGCCGCAGTCCATGAGACAATAACTCATGGAGTGCGGCGAGGGCCCGACCGGAACGTAAAAGCTCTCTCCTTCTGAGGGGGGTTCAGAATTCAGAGGAAACTGGGGAAGGGACCGTCGCCTGTCCAAGGGACTACAATAAAATGTCGCCGTCGAGCTTTGTTCGCGTCGCCAAACCAGAAAGTTAACCCACTTGCAGAAAGCAATGAATAAATTTTCCAACTGAAGCTGCAAAAACTTTCTTGTTTAAATAGTAGCAGTACAAAACGCCTCGAATGCAATTCAAAACTAAACTAGTATTGAATGAAAACAAAGCACCAAAAAGTTTCATCCGATTTAAGTCAACAATTACGTGAATTCCGTGAATTAAATAACTTTTACGAACGACCCATGAACCCTGATGTCATTCGCGGGTTAAGTGCACCGCTCGATATGCCAGATGAAGAGGACAAAAGTGAAACCACCGTCCAAACGAAATGGCAATAAAGCTCGGGCTTTTTTCCACAACGCGAAATGGCTTTTTTGGGCAACGCGGAACGGAGACCTCTGGTCATTTTGGTCCTCCCTGATCCGCTGAACCTCTGACTCCTCCCCATCCTCCTTATCCAGCCACCACTGGTGGCTCTCCTCGACTTTCCGGCTGCGAAAATGCAATCCGAGCCGGAACTGACACGCACAAAAGGATATGCAACATTCAGAACACCGAGTGCAGTCGGCAAAGGACTAAGAGGGAAATATCCGGCGAAATATAAACGTAAAATTGCCGGCCAACCAGAGTTTGTTGTTGTGTATGCGGTTCGGAATGCAAACATTTGGAAAGGGTCATTTGAGGGTTACTTTTCGGTCACATCTGACAATCTCGGCTGGACAATAAAAGCGAAACGAAATTGCAACGCATATATATGGAAAATCATAGAACTTTATCCACTGATGGCACATTGAGCCTATTAAAGCGATTTTTAGACATTTTTCGCAGCCAATAGAAGAGAATGGCAGGCGATTACAAAACTGGTAATTTCGATAACAAATTAATTCATTCAATCATTCAATCAATTCAATCATCATTTTCACAATACGAGCGACCGACAATCAATTGTAGAGATGGTAGGTAATGCCATTTTTCTCACTAATTATTAACAACAGCTTTGAGTCCGGCTTAACTATTCATGCATTATTATTTTCACAGTTTTAATGTTTACTCATTGCAACGTACACCTAGTGGGCTTTCAGTAAATACTTCTAATGTAAAATTCGTTTGCTGTCGTTTCAATTTCGTATTCATTTAATGCTTTCTTGGGTTAAGCAATCATTTGCAGTCGTCATTTATTAGCAATATGTCGACTGTCAGTTTTGTGAATTGGAATTGTGCTTGTGTTTGTTTAATAAAGTAAACTAAATTACTCTGTGCAGTCTTGTGTAAAATAAATTTACAAAAAGTTATATCTTTATCAGTTTCGATATTTACTGACTTAAGGTTAAATGTACCGAAGGAAATGCAAATACCTACTGTTTATTAAAGAATTACTCAGTTCACCATTATTTCAACTTGTTTCAATGAATTTATCGTCTCGATTTCCGCAATTTCGTCGACAAACAGAGTTGTATGATGTTGTAAGAAGCAAACTAAAAGGATATCGTTTTGCCTTTGGCTTGTGCAGTTGGCCGTATTTGCCTTTTGCTCCCAATTGCCTTTGCTGATGGTATGTGCGAGAGTGAGTGTTTGCCAAGCCAAATTCAAACTTGAGCACTTGACATTTCACGCTTGCATAGATGGCACTTGGTAGGCAACTGCAGGATTCCCAAATGCATTTGGTTCCTTTGGCTTCCTGAGTCTCAAACCATTCAAACCATGGCTTTTTCCACGGCCTCAGCCGGCGATTTCCCACCATTTTCCCCCAACCGTTCGTTTCGCTGCCGCATTTTTCCCTTCCCTGCAACAGCATCAGCTTTGCCCCCTTTTGGCCCCAGCTGACACTGATGATGTGCTATTTATTTTCGGTCTAGGCTGTCCTCGCTGTCCTTTCGTCCTTTTCGTCCTGCTGCGTTGATTAAACATTTGTGTTATGAAATATATACAGACCCGCATTCACATTCAGGGTGTCTACTTTATATGCATATGCCGCTTTTGATTGCTGTTTACTGGCTGCATCTGCATGCATCCTGTATCCTTTTGGCTTGCAGTTTTGATCCTTTATTTGATTTCCCACTTCAGTCATCGTCGTCGACGTTTCGCTGGCTGCTCTGCTGGCTTTAAAAATGCATGGCACAAAACGCCGCATATAAAATACTTTCTCTGGGCTCTTTCGATTAGTCTGTTTGTTGGCTTTACTGAGATTGCAAAACGATCTTAATCCTTTGTATATTTCAAAATCAGCGATAAAGTGATGAGTATCGCTAGCTATGGACAAGTTCTTGCTTTGATTTTAGACGTATGGGAAATACTGATGGTTCAAATCAACTCACATTGTAGTTGAGAATAAGATTCAATAGACCGTCCAGCAAATTGAATGCGTGTGTGCCTGAAAGCATAAGCCGGCCAAGTTGAGCGAGACGGCGACCGAGACAAGAGCCAAGTTACTTGGGGCTTTTGTCAATGATGGAGAGGACAGGAGAGTAGAATGCGGGCAAGATTGTGAAAGAGCAAGGGGATGGGAATGGCGATGAGGATGACTTCTTATGGAGCAGTGCATTTGGGAGTTGAGCTGAGTTGAGTTGAATTGTGTTGTGTTTGGGACGAAAGACCAAGCAATGACCTCGAGAGCTGGCAGCTTAAGCAATGGAAAAGCAAATCCCATTCATGTATGGATCTTAAAAAATCGCTTCGCTTTAAGCTTGCGTGAAGTTAAAGTCAGCAAGCAATTGCAGGCTATGCATATCACGCCACCAACTATACTGTTCACCTTTCAACGAATGTGTGCATTGCATTGTGTAATTAATATTGCGCAAAGTTTCAACCGAAGCACTTGGCTTTGATAAGAAGTTTTGACCCAACGCAACCTTCACTGCAGTCTGTAAAGTTTTTCAAGAGCTTAATGACTTTAGCATACCACGGGCCACTTTGAAGTTGAACAACCTCGACACAAATCAAATAGCAATTTGACGTGATTTTGCTTTTCTATTTCTTTTCAGGTGAGTGTCATGGTCCCCAAGTAAGAAATTCTGCCATCGAGTAGCTGATCCATCATGAGGGTTGGGTATCCATCCCAGTCAGTTGCCACATATATTCCCCTATCTACTAATTTCCCCCTGCCACTCACCACTCGCCACTCGCCAAATAATCCCAGAGATTCGTGGCGCGTTCCATTTGTCAATGTGCAGCACGTACTCAATCTTCTGGGTTGTCAAACTTGGCAATGTTATTCGTTCAAGAATATTGTTGGCAGTGAATGGGTGGGTATCTCCCCTGGGCTTCTGGATGTGTCTTATGAAACACTCAGGGTCACATTCTTAAATGTGATTAGCATTAGTGCCTTTTAAATGCTAACTTAACTCACTCGTTTCTTTTTGATTTAACAGCATGGGATTTAGTAATTGTTTGCCAGCGTATTCTTGGTAGCTTTACTTAAGGTTTGCCCCAGGGGGTTTCACTAACACGTGCCACGTGAATACGTGAGTGTGTGGGTTTATTACTGAACGTGAGGTTTAGCAAATACTTGTCTATAGTTTGAGATGATTCTATTAGCTAAACAAACACAAGCAAAAGGATCGATGGGGCAATGCAGCAGGACAGTCTAAAAATATCAACATATTTCATTCTGTTCTTCGTATATCCTTGCAGGTCCTTTGCTGCTGTGCACATAACGAAATTACAAGTTGCCAATAATAATGCGGCTAGCTTGTGTAGGTGTAGGTGCCTGCAAGGACTACAAAGGACACGTCGCTCAGTCAATTTCAGTTCAGTCAGCTGTCCATCCAAAAGCGTTGCGATGGTCACTTGCTAGCGGGCACCCTCTTCGCTATTCTCCACTCCTTTTGGATGGCCCCCGCCACTTTCCCTAGATTTTCCCACCCACCCAGTCACCTCCTTTTGCCCTCGTTGCCTTTCACGGTTCAGTTGGTCTAATAATGCAAATAC
>Drosophila_melanogaster_nonrepetitive:62612033-62612539
TTGCCTGTGACAATTGTCATGTAAATCATTGTTTTCTTAGCTGGCCTGCTGCTTCATAGAGCATTGCTGTTCGGCTCTGGAATCTATCTGACCCTGCGTTCGAGTTAATCAATAAGCATTTGGAAAATGCAGCCAAAGGGGGTCTAGAAAAACGGGGGAATAGTTTAGGTACATCATCATATTTCATAGCTGAAAGTATATCAAAACTTCAAACTTGGCTCATTTCACAGCTATAGTTTTGCAGAACAATAAAATGCTCATTGTATGTATAGAACTTATGAAATTCGAAGCTTAAGATAAATTAACGATCATATGAAAATCGTATGAAAATCGAATTGTACAATACACGTATGTTAGAGTTAAAAAAGACTTGAGATGAATTGCTTGTTATAAAATGCGCCAAAGCAAAGCTTTTCTAGAGCGGGAATTATCTCAAACAGAAACACTGAAGCTTAACAGCCAATATAAAGATTACAATTATCTTAATATCATATCTAAATTTTTAA
>Drosophila_melanogaster_nonrepetitive:49467183-49471664
TAGCTTATATTTATGAACGCGGACTGGATAAATGGTGATGTGAATATGCATGAAGAATCGAAATCAACGATCATCGATGGGCAACTAATGCATTTTTCCAGGTGCATTTACTGTCGTGGGCCGACTTGAAGCATTATAATTAATTGGAAATCGGAGTCGATCAATCGGATGGCAACCGCAAAATTAATAAGCATGAATGATGCCGACGACGCGAGTGTTCGCAGTAATTGTGGATGCGCCTGCACCCGTACTCGAGCTCATAGTCAAAGTGGAGCAGACCAGACCAGATCAGACCAAGCCAACCCAACCCAGGCCAGAGCTGACGGGCTAATCAAATTGCTGGCAATCATGGAGCCGTATAAGCAAATGTAGCAATTTCAGTCAAACACCGAGAGAGCCGGCAACTTGATATGGCCAAGCTGCAGACGGCAACAACCACTTGTGGCTGCGACGCGACCTTAACTGAACTCGACTTGGGCTGGCTGTGGAAACCTCAGTCGAGTCAATCAAATGCAAAATTGCGGTTCTTTGTTGATTGTTGTTAAAATCGCACTGCCGCGGCAGTGGCAACATTTTGCATTTACCAACTGCAACTAGGCTTTCCATACCAATTAGTTTGATTGATTCCCGCAGACTGCAGCCAAAATACATACCTCGACAGGGACCCGGATATGCCACGGCGATGGAACGTCCAATTTTGCAAATCATTCGATTTATATCACAGGCGCTCCTGTACGTCTTCCCATCCACACCGCACACCGCCTGTCGCTCGTCGTAGCCACTGGAGTCCACATCCAGGTTGTCCCAGGGACACTCGATCCGGCAGGCGATACAGTGGGGCATCAGATACTGATCCTCCACGCAGGTCAATCCGTTCAAGCAATGGACTCCGCTGCAGCTGTCTGGGGGATAGGTACTAATATGTATATGTAATATAAACTAAGATAAGATGCTCTTTTAACCATTGTTGGAAATGAATTCTTCACTTGAATCCTCCCAAAATAACATGTCAATTAATCATCCCTATATGTTGCACCTGCAACTATGTTCTTGGCATTAGCGAATACCGTTCGCACATGGGTGCTGATTGGGCCTATAAATAAGTAGTTGGCCAATGTCTATGATTAGCAGCCCGTACCCGCACATCCTACTCGCCGGCCAGTCGGATGTATCTCTTTATATGGCCGGCAATAAACTGTCGAAATTTATCAGGGGGACATGCGGCGAAACGCCTTGGCGCCAACTGTGACACTCGCGAAATATTGCAATCATTTCTCTGCCGGCAATTGAATGCGAATGAGTGGTCGCCGCAGATCGCCATCGGAATTGGCGATTGGAAATTCCAATGGATATATTGGCACGCGCCAGCGTTAGATTGCTGGATGTTGCAAGTTGCTTGCTGCTAGCTGCTTGCTGCAGTGGCCGCTTGCTGCAGAATGTCGTGTGCTTGCGGCTAATCCAACGAGTTCTTTGGGTTCCTGGCTCATCGTTCTTGTGCGCCGTTTTTATTGATCATTTGAGCATGTTTGCGAGTGCTTCCTGTATCATTAAATTATTACACAACATTTCTGGCTTCAGTCTGGCTGATGGTGGTTGGCTGGTTGGCCAGTTGATTTCACCACTGGCGACAAGTTGTTGGCCGTAATTGAAATGTGCAATAATTTGTCATCTAATCTAATTGTGGCGCTGCTGCGTTTTGGCACGCGAGCAACCCGGTCCACCTACACTCGAAAAAGTCAGTCTCGAAAATGCTTGATTCTACGGCAAGATTTCTTAGTTGGTAGGTAGGGATATGGCTTATATGTTCTATGGTAAATGGTATTGGCGCACTCACTCTTGCAGTGGCCCCGATAGGCGACCTCCAGTTGGGCGTTGTTGGTGCGGCAGGCGCGCTTGCGCAGCTGGCACTCGGTGTTGTAGGTGCGTCCGTCGGTGCCGCAAACCGGATTCGAATGCTGCTGTTGAGTGTTGATGGTTGGTTAGAAATGGAAGCATCCGAGCTAGCCGACTGGGCCCCGAGGAGTAGGCAATGGTCAGTGGCGGCACATACATGTGTACTTACCGGCGGCAGGGGCGCGTAGATTCCGCCCAAATGAGCCAAGTCATGGGTATTAGCGAGGTCCGATGACGCAGCCGTTTCACTTCCGTGTTGCAACTGAGAGATTCGACGATGATTCGTTGCCCCGGACCCAGACCCAGACACAGTGGTATTCGCTGACTGGGCTTCTGTATTCATTCGATTGCCTTTTCCTTAGCCCATTGTCTGGATTTGGAGCATGCTCGATGCGTCTGGCATGCTGATGTCTGACTCGAGTCGACGACTGTCTATTAATGTCGTTGGCGGGTTCATTAGCATTTGCCAAGTTGGCAAGTCTAGACTGAGCTAAGATTGAGTCTGCGGCAGGCGACTGCGCAGGCGTCTTGTCTGCCGGGAACGAGTCATTGGCTCCTGTCGTCATTGATCTTGTTAAGTGTTTGCCATGGTTGTTTCTATGTCTGCGCCTCTCATAGCCCGTCATCTCCACCCGGCCGCGTCTGCCACTTGTGGGCTGATCTGGCTGATCAAAAGTCTGCGATGCTTCGACTCGCGAGGCTGCAGCTTTCTTTGGTTATCAGCACGTTGGCGTTGGCCGCCGTCTAAACCTAAATTGAAGTTGGTATTTTCGCTACTTAGACTACGGGACTCGCGGGGAGGCTTCTGTGTCCTGCGTCGCAGGGCAGCTCCGCATTCGGGTGCACAAACGCACTTGGGCCGACCCTTGCGTTTCACGCACTTCTTGTTTGGGCCGCACTTGAAGCCCTTGCAGCTCTCTGGAAAATGTGGTAAACTCCAAAATAAGTTCGGATTATTCTTAAGCCCCCTATGTGTAACTCACCCATGCAGGGCGAGCACTCCACGCCGCCACCAATGGCCGTGGCAAAGAAGTACTCCACGCTGCTCAGCTCGCGATCTGTGTAGGAGAAGCTCTGGCTGGAGCCGCAGCACTCCGACCTCGATATGTCCGTGGAGAAGACCTGTCCACACTTTCCGCTGCCCAGGTGCGTCTGCCAACAGGTGCCAGCTTTTTTGGGTAGCCTCTTCAGTATTTAACCAAAGATGTGTAAGGACTTTCTTTGCACTTAGTGAATTTAAAGTCTTGAACATGAGCTACACCTAATTGAATCAGTATTCAAATTCGCATAATGAAATACCTTGGCATTTTATAACTCTTAGTTCAACCATGCTCAAGTGTTCCTTCGGCTAACCGGAAGAAAACAGTTGAAGCTACCCTTTCGTACTGGTCAAATTACGTGCAGGTATTTGACTGAGCAAAACAAGATTCAGCAGGAATGCGATGAGCCGGCTGCTAATCGAAATCGCGCGAGGTGGGCTGAGCAAATTTGCGTGTGGTTTCTGTATTATTTTGATCTGCCGCTTGTGTGATCAAATCGATTTGGCAGAGCCAAACAGATTTTGGGATCTTCTCAGGGGCTGTGAAAAATTGCGTCACATTTGAATATAATGTGACACATTTATCGTGGGAATGCAGGCGTCGCGAGTGAGTCTCACAGATTCAGATGTATCTGAAAGATACCAGCCAGAGTGGCTGGCATGCAGCTAAGTAACTACTTACCCGCCGCCAGGCGAAAATTCAGTAGCAGCAATCCAATTAACAGAGCCATCAAAGGCTGTCCACCCAACTGATGGCCAGAAGTTGCTCTCGTGCAGCGCATGCTTTTTGCGGGACTAGAACTGGCCGAGTGTTTGCTGTGCTGTGCCATTGACACCTCATCAGAGGCATCGGACGACGCATTGACGTCACGGCCATGGCCAACATAGCGATCTTCATCCTGGCGTAAGCAATTGGCCAACTCTTGCAAAGCGCTCCATGCGCTTACTATAAATAAACCTAGAATTGTTCTACATTCGCGGCTAGTTGCTCTTGCCATCTTTGACATTGTTGCCGCTAATTGGTCGGTGTTTTGGCTTGGTTCTGCTCTACGCGCTTCCGCTGGCGTCGTGGTCGCAGGAAGTGCGCGGATGGCCATCGACATCGCTCTGCGCTTGAATTTGTAATTCGATTTTAGAAATGTCAAATTGTTTTGGCTGCTCGTCGGCTGAGGCATGACAACAGCAACTGCTGCGGATAGACGAAAGGCAAAGGGTTGGCAAACGCACTCGAGTTAACAGGTAACAGTTAAGAGGCCGCAAAGGTAGCACAGGCTGCATTCAATTAGACGGAGCACACTGCCACTCCAGCTGGAATGGTGAACGAGCAGTGGGGATGGCACTGAATATGGCTATGGGGATTGGGATGGGGATGGAGCATCGAGTGGAGTGGCACGCCAAGATACATGATGCAACCGGCGGCAACTGTGGCTACCACAGTCAAGCACAAAGAATGTTTTCCACAAAAACGACGGCCAAGAGGCAACAATTAAGTCTCAAACGCTGAGTTGACATTGAGCAGGCGGTTTTCAAAATGCGACGTGTTGTAGGT
>Drosophila_melanogaster_nonrepetitive:62121758-62122078
GCGAAGATCTGCTGCACAGCAGGTCGGATCTTCTCCAGCTCGGTAGCGGAAAGTAAATCATTAATAGGGAAATCCTTCATCAGAGGATTGTAGTCGGCTACTGTAGCTAGAGCCTGTTTTAGTCCGGTATCTGTATCAAAGGACACGGTGGCATGGAAACGTTTTCCATGCTTCAGGATATCCAAAGTTAAAGCCACCTCTGGCGACTCGCGCTTTTCCTGAATGCGATACAAGGCCCGCTCCAGATTGAGCCAGAAGGAAATTTCCGGATATTTCTTCTTGTATGTCAATAGCTTATTTTTTCTCACCTGCAGTGCAGT
>Drosophila_melanogaster_nonrepetitive:18082242-18090148
AAATCTCGCCCCTATGCCAACATTTTCCTGGCGCTTCTGGCCGCGTTTGTTTGCATCCGCTGCAATGGCTGGTTTGTGAAAGACCCCACTCCTCTAAACATTCCCCCTGTTTGCCGCATAATCGAAACAACTACAGCAACTACGGGAACGGGACGCAGCCTGGAGGTGCACAGCAGCCAAAATGTCAACAATCTGCAACAGCCATGAAATATTATTAGGCTTTGTGGGTGGAAGAAGTGTAGAAGCTGCTGGCGGTTCGGTAGTAATAGAAAGTCGCACGAAAAACGCGTGCAAAACCTCAAAACAAACACGCGCAGACCAACAGACCAACACAGATATGCACTGACCCACACATAAGTGGTCAGGCGTGCTTCCTTTTCTCCGGGTACTTACTCTATACGATCCAAGCCGCCGCCGCTTGCTAAGCCAGTAAAATCGTTATAATTTAAGCTTAGTAGGGCTATTCAAATTACTTAACTGAGAATGCCATATTACTGATTTTTATAGTTGTTATGTATACATAGGAACTATGTATAGGACACGAGTCAATGTGCTGGTAGGTACAATTTGAAGGGTATATAATGGTTCGTACACCCTAATTTACCAAGTTCTACATTTTTTGGGAGCTGCGGGCAGAGAATTCCTCGGTGTGTATTATCTATTTTACGCTGAAACCAACGCGTTTTCCATCTACCATTTTGCAGTTGCTTTTCATATATGAACGTACACTGCCAAGATATGTTTGACACATAAATGCTTAAGCTTAGTATTTCCGTTTTCACGCTTGATTTGATCTATTAATCTAACCAATATTTCAATGAACTCTTCTCCTTTTCAAAACTAAAACTATAGGGAAATATAATTTGGTTTGAATCATAGGAAATCCGGGTCGAAGGGTCGATTTGTATATTTAGCATATTATCTTGCTGACAGGACCGACACCAAAGTTTGATTACTATCTCTCTGTGTATAGGTGCATGTGTGTCCGCCGAGATCAAGCGTCAAAATTACATTGTTGGCACACACTGTCTTTTTCTGGCCCCAACTTTTTTGTGCCTCTTGCAGTCCGTCTCTGCCACTTCCGTCTGTCTCATTCTCTGTCTCCTTTATCCCTCTCTGTCCAGCTATCTCATGCCGTCCCTATCATGTTCATCCTGTTGCTCGGAATCCTTGCCATTGTCTGTTGTTTTTTGACCATTTTTTGCATTCCCTGCCCGTCGACTGTCCGCAGGATGTATGGAGGGGTGTGGCGAAGGGGGCATAACAATGTAGGGATGAGAGCGTGTGGCATATCCTTGGTGGGTGGCGTAAAGGACGCGGGAGGAGCAGCGTTGATTGTTGCAATTTCTCGTTAAATTGAATTCGCTCGTTCAATGCGAGAGCCCTGGGATTCGAAGTGCGAGCAAGGATTGTGGACAGAAAATTGAGGAAAGCGCGAGAAAAACGGGGGAAGCGCTGGAAAAATTTGGTGGCAAACAAGGTCCTGCAAGCTGCACTGCTTATTTATGACGAGTGGCCAAAGAGAAGGGGCCGTGTGGCTTTCCTGCCGGACAACGGAAAACGAATGAATGCGACGACGCATTATGAGATTGCTGGGCTTTGGTTTTTCACCATAATTACATAAAACACAGGCGGCTCAATATGCGTTTTACCCCCATGTATTCCACCCATTTTCCTCCGCTTTTTTTCAACAACTTTTATCCTCAATTAAAACGCGAACCCAGATACAGAGAGGGAGGGATGGCATGATACTTTTTCTAAAAGCTTACGGGTCGAGGGACTCCAGTTCTTCGTATTGTCGCTTTGGAGTAGCCCCTATTGAACGGCACCACTAGCGCTCCGCTATGACATCAAATAACTAAATGGCGCGCATTTGAAAAAATGGAAGCGATGCTGCCGCACCCATTCGTAAAATTTACAAATGTCACAACAATCTCATCTGAGCTGGCTGAAATGGCGCTATGGGTTAATTGATGTCAAATAATTGTGATAACCTCTAGAATTTCGCAAGTCTGGAAATGGCAGAGAAAGATGCAGATGCCTAAAATCAGGTGTCTTGCCAGCATTCGCATATGAAATTCAGAACTGTGCTTCGCACCTAAATGCACTAATTGAGATGTGCGAAGGCGGTCGTCGTCTTTGAATGCCGGTAGTTTGGATGATTAGTGAGCATTTAGGAAATGAGCTGACTTAAGGCTTAGACAGGCGGAGATATACTCACTGTCTTTGGCAAATATCTTTCTATCTGGTACTAGAGCCCAATCTTAGCCATTCCAATTACTTAGCTAAAATTCCGAGCAAGTGGATGAAACTCAGGCCCATGGAAGCGGAGGCAGCAAACACGTGTTGGAAGCAGGGGTTGGTAACTAAATCCCCGACGTTATCCTTATCATTGTTATACTTAAGTTAACAGCAGCTTAAGTAAGCAAACGCACACGAGCTTACGCCAGTAATCAAGCACACACGCACTCTTGGCTTTTATGCTTGCCGCACAGTGGGCAATTAGAGTGGATGCATGCTGAAAGCCCAGTTTTGTTATGGCTTGCATTGTCAAATACATATGGGATATATATAGTTTAGAGCTTATGCTCAACCCCATCTGTCAAGTGTATGTTAATACAATCTATAAACCATGCCATTTCCGAGATCATCATTCGAAATATCTTTGTATCTTCTTTAGTTTAGGAACTAAATCATTTCCATGATACTTTAATTGCATTTTGTTATAAAACTGGTCTGGAATGTTGATATGTATCATTTATACTGATTAGACCAAGCTTATCTTTGATTCAAAGGTCTAACTAACTGGCCAGCAGTGTCGTGCAATAGTATTTCTGCCAGTCTCACATTTTCATTAGGGAAAAACATAGTTCAGACCCACTGTCCCCGAGGTGTGCATCCTTGGAGCGGTTGCCGCTGCCAGAATTTCTGGCTTGGCGAAATGGAATAGCGGTGGAAAGCGTTGGAGGCAAAGCCGGCATTTGCCTTATTGTGGGGCAGGTGAAAATACCCATAATCAGAAAGCTTTTGCACTTTATTTGTGTTAGTTTCAATTATATAAACAACCGCGCAGGCGAACCGTTGGCAGTGGAAATGACAGCCGAAGAACCAATTACCGCTTGATCAAAGCAAACACAGATACGCACCCCCACTCCCCCGCAACTCACACCCACACCCTGGCAATGACACACTTATGCATTAGCCATAGAGCCCATGACAAACTTATTGAGATTCATTGAGCAGATTGTGAAGCTTCAGTTCACTGCCCATGGGTATGGGCTTTGGTGCCTCAAAGGGCGGCTGCCAGGACCTACGAAAGGGTGGGCGGTTTCCTAGCTGTAGAAGGTGTGGCTAGTTTGTGGGCTTTTGCCGGCTGGTTTGTTTAACCAGACAATGGCTAGTGCCTCAACTGCCACTATGCGCTGTTGCTGTACCATTTTCGGAAGATACACTAAGAACAAATTTTCGGATAATATCAAAGATTTTAATCCTGAGGCCTTACAAGAATCGAATCATGTTATTGACATTAATCGTTCAGTCTATATAACTAAATAAAGAACGTAAAAAATTGAGCGCTAAAGAAAAAACGTACTTTAAGGATTAACTAGTTAAGTCTTTTTGTACTACCGGTTATGTTAAGAACGATTTCGACAGACTGGGTTATAACATATTTCCAGCACTGTACTTGTGTTTAGGTGCGTGTAAATGCACGGCTGTGTATGGTTTGTTTACTTTGCATAAAGGCCAAGGCATTGAAAACTAAAATACTGCACAACACTTTGAAACTTTGTATTGCAAAGCATTAGGCCACACTGATACTAACACTCGCAAGCATGCAGACACAACTTGCAAGCGTTTAAGTGCCTGTGTGATTGTGTGATTGTGTGTATGCCTTTCTGAGTTTCATTTTACAACGCAGTCCAAGTTCTAGCACAGATGTAGTCATTTAGTATACAAGTAGCTATAGTTTTGAACAAGTAGTGGCGATTGAAGCTGTTAAAAATACAGCTCCCGATGGACAGACTTTAGGAAGCTTGCAGTCTTATGCAGTGGGAGTATACTAGACGGGATGCAACCCTTATCAGCTGCACACGGAAAGTTTTGGTATAATTTGGTTATCGTAAATAGAGTGAATGGCCTAGACCCCGGCTTGAGTTTCAGTCGTGTAAAGTTTGTGTCGTTGAGAAATTATAACCTGCGGGAAAGATATTATTAAAGTCAGTTATCCTCGCCACAAACCGGTGCGCGGACTAAGTTATGCGTGTGTTTTTCAGGCAGAAATTTAATCTGGAAAAATCTTCGCAGCGCCACCGCCCAGACCCAAAGGTTCGACTGGGGCAGTCACAGGTTACTGAATATCGGGGGGAAAAGTGATCTGTTGGTTGACGCGAAGGCTCTAACATTTTAGGCGGACAGAAAGATGGAAAAGAACCGAGTCAGGGTGTCTAGTGGAGAAGCAGAAGCAAACGCAGCGGGACCGCAGCTGCCAATAATGTGAGACCCTGCGATGTACACTTAAAATAATTGTTAGGAGTGCGGGAAAAAATATTGGGGTTAGGAGACAAGAATCATAGCGAGAACTTCCTGATGAAGTGAACATATATAGATAAACTCTTTCTGATCTAACTCTACATCGAACTGCCATTTTTACAATAAGTTACAAAAGTTAGGCGGGCTAGTTTACAATACTTTTTAACCATTAATACATTTTCTGAGAGTGCGCGTTTAAAATTTCTCAAGTCGTTGGATTCGAAACTCGAGTGAGAGTATCTGTGTGTTCGTAAATTTTCAAACTATTCGTGGAAAATGCCACGCTTTATCGATTTTTCGCCGAGAGTTCCACGAAATACACTGAGTGAAATTGCGAAGAAAAAGTAATAATAGCAGGAAAAATCATGGAAGCTAAATAGCAAAATTTTTAGGAATACATTTAGTTGCTTTCATATATTCTAATGACTACACTACGAACTATTAATTGGTCGGTCCCTCAATAGTAGACAATAAATATAAGAGAGAAAAAATCTAGCCGAATTTACTATTGTAAGTCCTCACGTGCTTAGTGCGAGGTTTGGTTTTATCATGTACTTGGTAATTGCTCTGTTATGTTACTATTACTGCATTGTATGGATTCATCGACTTGCAACCCACTCCCATGACAAGAATATAGAGAAGAGAAATGAACTAAAAACACCAAGTGCTCTTCGCGCCTATCTAAGTATAATTTTCTTGACTTATATTTACTTAACTTACTTTACTTATTGTTATCAGTTATAAATATTGTCATTAATTACGAGTCAGCAACTCGTCTGATGTTTCTCTGGACATAGGGCACCAAAGGCTCCTTAAGAGTCATAGGTAGATTACACCGGTGTTTCGCTTCCGAATATATGTATTAATCTCTCTTCTTTTGTTGCAAGCACGGTCAATTCCTGATCTTATTCATTAATGTCTGTAGCGAAAAGGTATCTGTACAAGCAAAGACACAAGTTATTTTAACGTCTTTGGGCGGACTCTAAAGTGTGCACTCGCAAGTACAGGTTTCCTTGCCTTCCAGCGTTACAAAACCTACATCTGTAAGCGGGATACTATGATTATCGATAGGTTACAACTTAAAATATTGTAAGCATTATATCATTACCCATTGGCTCAGTTTGCATACGCAGGATTGTTGAAGACACACACGCAGACGCCTTTAAGACCATTTAAACATTCCCCATTCCCTTTTCCCAATTGTATGAATAGCATTTTAATTATCACAAAAAATCGGGGGGTCTGTTTTCTCTTGTGCCCAAATGTCGTTGTACAATTGTCTATACAAAATCCGTACGAAATAGATAAGACAGAGCTGTCGTTGGAATAGATCATTACACACCTATAAATTCCTTAAAAGCAATAAAAGCAACTACACCTTGATCTAATTACATCGACGTAGACCCTATATATCTATAATCCTATATCCTTGTTGCAAGGATTTTTTGGTGCATCTTTTTGTAGAAATCAACGTAATTTCTTCCATGAAACACAGTGCTAACAACATGTCGAAATTAATTGTTTCGCTAGACTAACACTCGCAGCCTTAAGGTATGCAACGGAAAACGAGATCCAAGGCATTCTGCCGGTCGCCTACAGATGGCGCGTGTGTGCTTGGTGCGGGTGCTAGTACATTTAGGATCCGACTGAAGCCAGGTGGTGCGGTGCCAAATACAAGATGCGTATTTCCCAGCCCCGTGTTCCGTCCCCTCCACCTGCATCTGTCACCACAGCTCAGCTACTGCAATCAGCGACTAATGCAGCTCGTTAGGCAAACACACAGATGCAGGCGCACAAGATTTTATTCGCCATGTTAACATGCCTTCTGCATATGTTCACTGAGGACATTTTTCGACAAGGAGCAACCAAAGAAATGGGAAATCAGGCGGGGGAAATCGCGGAGTTTCGCTGCTGCGGGCAAATTCTATATTTTCCTAATGCATTTCTTTTGGAAACGGACGGCAGCCTCCCGCACCTACGACGAATATTTTGACAGATATTTTGACATATTATGTTAGTCATTTCTGCACAGGCCCGTGTGTGGGCTTCCTGTAGCTGATTTTGTTTCCGCCCTCCTTCGACCGCTTTTTTCTCCCGCAACTGACGATTCGTCAGTGGCTGGAACCCGTCGTTTAGCGCCTTATTTGCCTCTAGCTTCACAGAGAAGAACGACTAAAACGGTGGATAAATTCAGTTGTTGGTACATTTATTTCGCAGATCTTCTCTGGCTGGTATAACGTGTTTGAAAAGACATTGGAAAACAGCTAAATTTTGTTGTGGTAGCCTAATAGTCTAGAGCGTGATTTCTGATTTCTGATCAGAATTGCAACTCACTCCAGGGAATATATCCCGGTACTCTTTTGCTTAGTGTATCGCCAAAGCTGGGGTGCAACGAAATTCTCTTTGGCATCTCCTTTGGCCAGTTGACACACAAAGCCCATTACGCAGTTGAAAGTCCTCCTATCGACCTGCACTTGGTCTGCCTTTTTGTCGTTTTGGCCAATTCGCTGCGGAACGAGTTAAGCGTCCGACTTTCGGACAAACTGTTAAGGTGAACAATAAAGGAATCTTCATAAAGTCCAAGCCGAGTGGCGGTTTGCAGTACGGTTGAATGAGTTTCGCCCGGGGCTCTCTTTCGAAGTTGTGGCTAATCCAGCACCGAATTCTTAGTGGGATACTTACCGCAGACTTTTGGCCAGCTATCAAATTAAGAGGAAGGCCCCAGCCGCACAATCGCCATTGTGCCAATGAAAATATAACTTTGGTTGCTGGTTGAATTTCAATTGACAAAAACATGCTGGTTGCCTGATTCGTTTCGGAGTTAATGGATCGAAACTTACACTATTTTTTAGGCTTTAGTTTCGATTTGTGTTTGCAATGGTTAGCATAACTGTTGCGCTTACATGCTAGGTATAGATACACGTGTTGTTTCAGTAGATGCGTTAAAAATGCTTGGATTTGAAAGGTTTCTTCACTAATGTATATACAACAAATGCTCAGACTGTACGCACAATGAATATATGAGTTACAATGGTAATAATAAAAGATTCTGGATATACAAATAAGATTTCCTAAGTCTAACGATCAATTCATATGCCTAAGTAATCACAATGAAATATTGCTAAGGCTCTCACATATAAAACTATTGTAATGTAAAAAAAACTTCCCCGTATGATATAACGGTTGTTAAGTAGTGTGTTTTGGACATGCTATGTACAAGTGACATTCGAAAAGGGAAAAGTGTGAAAGTGAGATAACTGTGAACAAACTTCAACACGCTATTGAAACGCTGTTGCTAACACGACACTATCCTGCACTACACTAGACTATACGGCACTCAGCTACTTCCTGTGGCTCTAATCGCTAGCCAGAGCGA
>Drosophila_melanogaster_nonrepetitive:85790506-85790709
ATCGTGAATCACCTACTGTGAGAATGGAGAGCATTAAAAAAAGGTCAAAGGTTACACAGTCATTTCGATCGAGTGCGGAGAACTTTTCACGCGGCTCTTACCGAAGCGGTGAGAAATCTCCGGGCAGGTAATTAACGCGGGCATAAAACCGATAGAGATGCGGAGAAATGTGGCGGAGAAAGGCCAATCCAGGGGAGTAATTA
>Drosophila_melanogaster_nonrepetitive:60856544-60860571
CAGCTTCAGCACGTACAGCTGCATCATGGCGTGGCGCACCTTAAGCGTCTTCTTCAGGATTGGTGCCGACTTGAATACCACCAGCATCATCACTCGCGAGTGCTTCCACTTGATCAGCTTGTTGAGGATGCGCAGCAGGTTTATGCAGGAGAACACGTTCCGCCAAGAGTAGGACTTATCGGACATCTCTCCGCCATACACAAAGCTATCGCCACTCAAATCCGGTTGCTCACCAATCACACACGACGGGAAATCGAGCAGAGGAATGGAGTTCTTGGTGTTCACGTACTCCGTGATTGTCTGATTGAAGAACTTCAAAACCAGCGGGATGCAGTTGGCGAACACGAGATGCTGCGACATGAACTCAAACTGGTAAACATGGTTTATCTTGAAATGCTTTAAATATAGCAGGATGATGGCCGAGACAGCCTTCACAATGATCTCCTTGTGCCGACCAATGTCGACGGTTAGCTTTGTTGATTGGGTGGCCGTCAGCGGCATCTTCCTAGGCAGCACATCGGCCATTATGTTGATGCTCTCCGTCTTGGACTTGGACGTTGGCGAAGCTGCCAGCAGGACCTTGAGAAGGGCGATCATATACTGCGGCAGGTTTGGCAGGATGGCTTGGTACAACACCTCAGCCGGGGTCAGTTTGATTTCGTCCTCGTGCGTGGAAATGGGGTTCCTAGCTATGTCCTCCTCCTTCTTAATTTGCACATCGGCCAGGCTCATATACATGTGCCGCTGCAGCGTCTTAAAGCCCTCGTGAATGGGTTGCGGCAGTCCAGCCAGACTCTCGTGGTCACCAATCAGTGAATACCCGATGAACTTATTCCGCGAAATGTCCAGAAACTGGTCAATGTCCTTTTGTCGCACCTTAGGCGTCCAGGGCAGGCGAGCCGTGATCTGTACCGGAGGCACAGCAGCGGGTGGCTGTGTTAGGCTAGGCTGGTTGTTTGGATTTGCCGTCGAGGTGGTGGATGCCGACGAAGAGGGGTCATCGTAGGGTCGGTAGTACTGAGAGAGTTCTTCCTCCCCGTTTCCGCCATTGCCGCTGCCATTGTTGGCATTATTTTGACCCTCGTTGCCGCCCATCTCCATGTCTATCTGCTCGGGCTCGTCCAAAAAACGCTGCTTCATCAGGGAGCGTCTGTGCGGCAAGGAAAATGAATGTATTGAAAAGTGTACATAAGTGATCTAAGACTCCGCTTACTTGAAGTTCCGCTTGGGATACTGGTTCTCCAGTATATCAGTAGCTGTGGCCGGCGGTGAGCTGGCTCGCATGCACTTGGTAACCTCCAGCGTGTCCTCGGTGATGGGTTCCAAACCCACCTTCAATCGATACTCGTTCTTGAGATTCTTGAGCACATCCATGCCTCCCAGTCCCAGCAGCGAAACTTTCCACAGCAGGAGGACAACCTTCTTCATGGGGAACTGCGGTGCTGCGCCACTGCAAAACCGTGTGATCATGCCCAACAGCTTGACGGCCAGAAGTTCGCCATCTGGTAGTGGTGAGTTGATTTCTTGCACAAAGGAGTCGGCCAGCTCTCTGTAGTCTTCGCTGCCCTTTTCCTTTTCATCGCGAATCGTTTCTGTGATGATGTAGAGCACAGATAGGATCACCCGAATGTCCGTGGAGTCCACAAGCGTGACGTTAGTGATCTTGACGGCCACAATGTCCGGAGAGCAGGCGCTTTCGATCTCCATGTTGAGCAGGTCGATGAAGGAGGCGAAGACGCCGAGTTGGTAGAGCACCAGCACATTGTCCCTGGTGATCTGGTGCTGCTCCTCGTCCGACTGAACCTCCGCCCAGCAGCCTTGGGCCAGGTAAAGGATGCACCGGGCGGCCTGCATGCGAAAGGATCGATCGGAGACCTCCAGCTGGTCCACCAGCTTCATCACGATGCCGCGCTGGGAGGCGGAGTCCTGCTTCTGCCAGTTGGGCGGCAGGTCGTACAGCTCCATCTGGTCCTCGAAGGCCTTCACGTTCATCTGAAACTCGCTGAACTCCGTGTAGCTATACAGTTCAGCGATCTCGTTCTGATAGCCATCCACGTCCGCGTACACGAAGTCCAGGTCGGGCCCGTCGCAGTTGGCGTCCGCATCGTGGGTGTCCTGCTCAAAGGAGTTGTTTATGGATGTGAGCATCATTCCGCCAATCCTTTTTCGCCACACAGGGATCTCTTTTGTGTGGAAGTGTATGTGCGTGAGTGTGGGCTACTCGTGTATGTGTATCCTGCGGCGGTGGGCGGTGCGCCTGGCGTGGGCGTGGTTGCTCCTGCTCGCTGGTTTTCTCTCCCACTTGGTCTTAGTAGCACATGGACGTACTAAGCAATTCGCACTGCATTTCACTGGGTAATTTCGACTGCAATTTGTTTCGTACGACCGTTTGCTGTGTGGTCGGAAAATACCAAACAGCAAATGGTGTTGGCCGTCTGGCAAGGCCGTTCGATCGGATGTGGCAGCGACTGATGCAATTGCCGCGTTCTGTTTGATTTGTACTAATATTAGGAATAGGGATTGTTGTTTACAAAATGATAATCAATAGTAATGATATATACAATTTGAAGCTCTAATTAAAGGCTTTTACTTTCATGCTTAAATTTAGAAAGTAGGGCTTAACCACCACACTTGGCAACTCTGGAAAAGTTGTGCTCCTAGTGTGACCAGACCAGAACATTACAAGTGCTTTCACCTACACATATAAATAAGGGTTTTTGCAAGTCGCGCTTCGAAAGTGAGAAAGTGCCCAGTTCCATTAGTCATTGCTATTACGCCATAAGTAAGCCCAAACAATAATACCCAGCTGTCGAGATTAAGCACAGCATAATCAGCCCAAAAACACAGCTGGTCGAGGTGAGGGAAAACAGTCGAATCGAATCTGAACTTTGCTCCCGATTTTCGCCCATATCAGCGTGAGCTTGCAGAATCTCGGCATTCGCATTCTATATTTGTATCCCTGCATCCGAAACTCGCAGCAGATCGTTGTGAAATCGTACACATAGTCGATATATAGCTCAGTAATGGCTGGCCGCTCCATCGTCCACTTTTTTCTGGGGTCCGTGGCAATCGCCCTGGGATCGTACATCTACTTCACCATGCAAGTAATTACCCACAACACTAACTATCCCTTCAAATTGCTGTCCAATCAACTCGAACAATGGCATGCATGTGCAATCAGCGACGGTAACGAGGCAGCGTCGTGGGTTACGTGGGCCAATCCTGGCCAGCTTAAAGGTCACTGTGCGTAGCCACTAGGTTGCGTGACTCACAGGGTGCCTTGACTTTGACCCCGATGAATTATGCAGCGTCACTGTAACCAGAAGCCTGATAGCACCCTCGTAAATGTCTATGAAACAACATACAACTATTAGGAAACCCATTATCAAAACGTGAAATAATCTTGGATGTTTGTCGTCGGGTTGTCGAATACAATCTATACACCACATACATTTCCACACTTTCTTATTCGGAAATAAGATAGCTTTGAGCTATCTTACTACTTTACTTACTACTTGCTCTTATCTACTTAACTATTTCGTTAATCAGTAGAAATGTGGACTTTGAATTGTTTTGAAACGATTGTTGTTCGATCTGATACACAACGTACACATCCACACCAGTAATTCCTTCACTTGCCTAAGCTTTCACTAAATTTGAACATTCTGCCCGGTTATTATTTGCAGCATTTAAAGAATGAGTCTCAGGCAGTTTCAGAACATTTCCCGCCAGGCCCTCAGGTGCTACTCGATGAGGCGGACCCCTGGCCCCGTCCTCGAGCTGAGTCGCGGTCAGAGGCAGTGCCTTCGCCTCTGCACCATCATGCTTCCCGTGAGCTGTGCGGCCACGCCCATGAACGCCATCTCCTCAGCCGCCCAGCACTCCACAGCAGCTGCCGTGAGTAGTGCTGATTGCTAGTTGACTAGATCCTAACCCGTTGACTAACTCAGTTGCTTGATTCTGCGCCTAACTAAACGTTGTAGCCTTTGCCACTGCCTGGCCTGTTCACTGCAATGAACCGCGTAGC
>Drosophila_melanogaster_nonrepetitive:81839345-81839658
ACGCGAAAATTAATAGGTGGAAGGGTCGCATCGAGGAAACGGGTGCGAAAGAAGTATATAAACGGCTGATGCCTTGTCTAGGCAACAAATTAACGCCATAGAAGAACAGGACGCAGAATCATGTGTTGCGACCATTCACAGTGAGATTTCCCTCACCCCCACCAAAGAATCAACGGAAAAGCCCTAAACTGCTTCTAGAACCAACTAAAACGCTCTCTTCAAAAATAAGAATCGACACGCAATTAACTTCACCGACAAGGAGTCATTACTCAACGACCTTGCGGATGCAATTCCCAAGGGCGTAAACGCCCTC
>Drosophila_melanogaster_nonrepetitive:91176351-91184347
ACTTACAAAATCGACTTAAAAAGCTTTGCGATATAACTTTTGATCCCGTTTTCTGTGCATTAACAGTCATTGCAAAGTATCATTGTTACTGCGAGTTTTCGATTACCGTTTTGTTAACCTTTTTTCGTGTCTTAAAAGTTGTTGAGTTGTATTTCAATAACATGAAACTAAAGCCGGTTGAACGCAATGATGGCTCGGATGATGAGAGCGAGGAGGAAATGCCAAATGATCATCCCGAATCCGAAGACTCCAATATGGGCGAAGAAGAGGAGCTCCCGGAGGAAGATGAGGAGGAGGGCAGGACGGTGACGAGGTCGAGACAGATAATCTCGGAGCTGATCGCAATCCCTATCCCACTCCGCCGCCTGATGATGGGTCGAAACTGGTGCCCCCCGATTCTGACAACCCCAAGTCGATGGTCCCAAAACCAAAGGGTACGCTCATATCCCTAGCTCTTATGGCCATCGGGAAGTTGGCGAGCCGATCGGGCTCATCGGTTCAGGCCATAATGACATACCTAAAGGACAATGGTCAGGAGTGGAAGGATCCGAAGAAAACCGCCCGCCTCCTCCATCGAGCTTTAAAATTGGCCGAAGCCAACGGCGAAGTGGTGATGGTTAAGCGATCCTTTAAACTCACCGATAAGCAGAAGAACTCCTCAAAGGCTGTGGAGAAAATGAAGGCAAAGAAAGCCAAAGTTGAGAAAGTTTTAAAGGAGAAGATTCAAAAGAAAGAGGCCAAGGCGAAGATGAAGGAAAAGAAGGCCTCCAAGGAAAAATCCAGTAAACCAACCGACGTGGTTTATTCTAATCTAACAATTCAATAGATTTTTTAAGAATTAGCTTCCTTGATCCGCTATTTACACAAAGGCTGTAAAAAAGAAGAAGCCCGAGGATGGAACCAAGGATAATCCGCCAGCATCTAAAGCAGCTTCATCCGCTGCCGCGCAGGCCATGCTGGAAACATCCCAGACAGCGATTCCTGAAGCGGGAAAGAAGCCGGCCAAAACCAAAGTCAAGCTACAAGCGGATTCATCCGAGGCGGGAAAGACTAAAAAGTCGCGAAAGTCCATTGGAACTCTGGCTCAGCCCAAGGCAGCCAGGCCGAAAGTCAAGGCGGTCAAGAAACTGGTGGCTGGAAAGGGAGCCTCCACACCGGATCTTTCCATAATGGAGGCCCAGGCCACGTCGACTCCTCAAGGAGCTACCAAGGCGAAGCGCAAGCGCAAAGTCTAGTTAATGTGATTTTTTAGTTCCTTTTTCTTTTAAAGTTCATGAACTGACAACATTCTTCGCTCTCGGTTATCCCCTATTCCTTCTAGAGGTATTATAAACACATTTTCTCATTTCAATTGATAACTTCGGTTCTATACACATTTGATATTGTTCTTACATATGGGATGTAACATATTCCTTGCAACATTGAGACAATTTAAACTGATTTCGCTACTGAATGGCTCTTTTAATTACGTTTTCAATATCCCCAGCTATACGCCGGCGCATTTGTTGTGACAATTTAAATATTGCATATACAGGGGATTACCGTAGATTATGCTATCGTTAGGTGCTAAAATAAAACTTCACATGCAGCGCTTAAACATTAACCACACATGAGTTAAGCAACGCCTTACGTCTAACTAGTGGGGCATTGGTAAAGGAATGAATATCAAAGACGACGCAGTCGTAGTCATAGTCAGTGCCAGATGAAATTAAATCGTAACTTAACTAAAACTTAAGTCAATTCCACGCAGGGTGGCTATTTAGACAGACCAAGAGCATAGCCATAGAATCACAAAACGGCGAAGAATACAGGCTAACATATTTTCTTACTTTCACACACAGGCTTGTTTATTGTACTGATGCCATGAATAAAATGCTGATCACTATGTGGTACTATAATATTTAAGAACTTTGCTTTGCTATAACATGTCTAAACAATCAATGAACTATAATTACACATTTAAAACTTGGTAAGGATGAGATTTTCAGCATACACCCTCTCATCCTTTCATTTTCCAATACATATTTCATGCTATGCTCATGGTCAAGCCCGATATCCTAGTGTTCCTTAGTCTACTTGCTCTGCTCGAATCGCTGTGTCAGCGATGCAATGTTGGACTTTGGCGCCGCCGCCAATGTTGCCGCCTTTACAGTGGGTGGCGTGGGCGCTGCTCCGCCATTCGCCCGCTTTCCCAGTACTCCTCCCGCTCCACCGCCGCTGAAGGATGGCTTTGCTGACAGTGGTTTGGGCTTTTGAATGGTGGCCGATGGCGCTGTGGTGGACGCTCCAGCCGTTCCATTGGGCAGTGTTTTCGTTGTGCTCTTCATAAAGGATTTGGGACGGGCGTAATTGGTTACGCCGCTTTTGGCCAGCTGGACTACTGGCGCTGGCTGCGACTGACCGACGTTTCCCCCCGCCGCCGGCTTGAAGCTGGACATGCTGGGCTGCGCCTGCGCCTGCGCCTGTGATTTGTCCGCCACAGTGGGCTTAACCCGAGCCACGGGAGCATTGGCTGGCGGCGGGCGGTGATATGTGCTTGCAGATGCATTAGCTGCCTTTTCCTCCAGCACACTGCTCGCTGGCTTGGGTGGAGCAGGTCGCTGGGGACTTTTTGGGGGATCTGCGGGTGTTGGTTGGCTTTCCTGAGTATATGGAATCCCCGTTGATCTTTTCTAGTTCATTCACTATTTCATTTAGCAAACCCATATCGCTGCCATTACTCGCCCTGTTGGCCACCAAATCGCTCCGCTTGAGGGTCTGTGCCGCTGGCGGAATCTCATCAATTACGGAGTAAATGTCGTCGTTCGAGGCTCGCACTTCATTCTCCACAAATTCGCAATCGTCATAGGTATTCTCCACAGATCTCTGGGCAGTGGAAACCGGCCGCTGATAGCCCGATGAACTGATGGAGTTTGTTTTCTTGACCACCACTGGCGGTGGCCTTGGAGGTGGCGACTTTGGTCTCGAGGCGCCATTGCTATTCACCTGACCACTCTTCGGCCGTGGCAGTCCCGGTGGAGAACGCATGGATCCAAAACTCTGGAGTGGAGCCTTTTTGGTGGGCGAACGCATGGATTGTGCGCGTTTTACCAGATTCTGGGTTTCCTCTTCGCGTGGAGTGGTCTCCGAATCGGAATTGGATGATTCAGCTTGGGGAGCAGCGGGCACAGGCATAGGGGCAGAAATTTCCAGAGTTCGCAGCCGCTCCCGATCGATGTAGGTCTTCTCTTTTAGTGGCGGTTTCTCTTCCTTCTTCAGAAACGAAGCAAATCGACGAATGGTACCATCTCGTTTAACATTTAGCTTGGGATCAGCGTGTAGAGGAACTGGAGGAGCAGATCGACTGGGCGAGAGATCCTCTGTGCTGTCCTTGAGTGGTACCATAGTTAATGTACTAGAATCCAGTTTGGGTGGTGAGATAATGGGACGTGCCGTTGAGCCAGGATTGGGTGGTGGCAAAGCGGGCGCTGGCCTCACCCAAGTAGCTTCTGGTTTCGGGGATGGGGGATGAATGGGAGCCGTTCCTGGTTTTACTACTGGGGGTGGTGGGGCCATTCGCTGCGGTCCATCCTGCTGCACAGTGGGTTGCACAAAGGCCACATTTGGTCCGTTGTAGTTGCTCGCTGGTGAAGATGCATCGTTCAGCGGTCGCAGAGTGAAGCCATCCAGCTGACGGTGTGGAGTCGCTTGGTGATTTTAATAGTGCCGAATCCATATCATCCGTACTGCTAGGCGTTGATTTTAACAAACCATTACTTGGCGGTGGACCTGTGCCATTTTGATTGGTTCGCGTTGTGATGGGTTTGCTTCCACCAGAGGATTTTAAGCTGTAAGGACAATCAAATATAGGGATTAATATGGGAAAATAAAGTACAGCGATCAAAGCATTTAAAGTTCAATTGTGTAACATACCAAATCAAAAACGTGCATTAACCAAACACCAGTGCTAGAGATACGGAAACATAGCTTGAAGGAAAGTAGACATACAAACAGCAAGACAAACATCAAACCAACACCAAAAGTTAAAGAGTCACATTTATTTGCAGAACATACAAAATACTATGTTAGTGGGGATTGTGGGTTAATTGATTGTTAATGAGGCAACGAAAATGAAGAGTTGTCTTCGGTTTTTCAAATTATAGATATACCATTATACTTTCACTAAATCACGTATATTCTATTTGTGTTCTCTTTTTTCTCAATCTAGGATTGTGTATTTCTCAATATAACGACTATATTAATGTCCCTATCCTAATAATTCGTAATCTGCAACACTGAACCCATTTGATTTCGAGGCAATGATATTGAAATGCCATGGGCCAAGCGCAAAGTCATGCTGTATTTCTGTGGCAGTGCAAGCGTATTTCACTGTAGTTAATTGTGCTGGTTTAGTTTTTGGCACACCTCGCGGGGTCGCTCTGTATGAACTGGGCGCCCTCGGTGAGTGCCAGTGGGTTTGTGGTGGCATTCAGCCGCGGAGCCGTGATATCCAGCTTGCGTCTCAGTGTGCTGTTGTTCGTGTTGCTCTTGTCATTCTGGTTAAGTGACTCGGTTGAGTGCGTGGAGTGCAGGAGAGTTAGAGGTTTCAAGGTGGCCGCCTTTGGTCGCACCTCATGAGTGCTATGGCTTTTTGGCACAGAGGGCGGCGGAATATTTAACTGATGCACTACATCTGGATTGGACTTGTGGCGCGGCAGGATGGCGTGTATGTTAGTAATGGTGGCCGGAGCCGTGTTAGTTACAATACCAGAAAGCTGGCGATTGGTGTGCAGTGGTAGTGGAGGTGGTGCAGTGCGTGCAGGGGTCTGTTTATGTGCTAGTGTGGTGGAGATACTGCTGTCGGGACTGGTGTCCTCTTTCGAGCCAATGCTGAAGGAGGAGGCGCCAGTTTTCCGCGCGTCAGCATGCCGTTCTTGTAGCAGTGATAGAGGAACCAAAAGAGGGCCACAACGGGCAGCACAAAGAAGAACAGCACGTAAAGGAATCGCTTGAAGCCCACGGAACCTGCAAAATCTACGAACTTCAGGACAATTTTCGAACATACCATTTGGATCTGTGGCTGGTCCACTGTCCGGGGAACCTCCAGATCCTGCCTTCGAGCACGATTCCCCACCGAATCCTACATCGCAGTGGCAGTGGCCTCGACTGTTGCACCTCCGGACATGGCTTTCCCATGCCCTTCTGCCGAACCGCGTCCACCGGCAGGCAACGCTGATCCACACACATCTTATCCACGCCGCATTTGGCTCCATTGGGCGTAAGGCCGGGATCGGTGGTCTGCAAACCCAGATCCACCAAGGCAGTGCGACAAGCGACAATCTTGCGATCGTGACTTATATAGGAATGGGATAGCACAGCCGCCGATTCCATACCGAATTCGAGTCGTTCGTTTAAGTGGATGCAGTGGAGCATTCCGCAATTGACATGCTGCTCTTCGCAGCGCAAAAAGGTCTTGTTCAGTCTGTTATAGCCGCAATTTCCTAGCCTAGTGCCCTCCGTGTTCTTGTTGTAGCAATGCTCCGAGTTATCACCCGTGGGTCCCCACAATGTTCGACACTGATTGGAGTGAGATCGACATGTGCCGTGGAAGCAGTATGCTTGACCGCCGTCGCATGGCTCCGTGTCCCGCCGGAAGACATCCGCCGGACAGTACTCAGATTCCCCGGTGCAGTACTCTGGTAAATCGCACTCGTTTTCAGCCTCTCGACAGGCACTGCCCGCCAATTTGGGTCGACATGTGGTCAGATCACAGCATTCTCCGGTAGCACAGGTGGCATTTTTAGAGTGCAACATGCAGGTCTGAGCATTGCAACAGGCATTTTCACAGTGCTCGGGTAATCCGCAATCGCACTGTTCACCAGGCTCCACGAAACCATTGCCACAGGTCGGTGATTCGAACAACCTTTCCGGCTTGTTCCTCAGGCAGTAGTTCATTCCGCGCGAGAAGGCTATTGTGAGCTGATCTAACTGGAATAAACGAGGTACTCGAGGCAGCCATCACACACTTCTCATCCCGACAATGACAATCCGATGTATCGTGCTCCATGCCAAAGTTGTGCCCCATCTCGTGGGCCATTGTTGTGGCCACCATTGCCGGGTTAGGACTGTGCTGCATGCTCACTCCGCCGGAGTACTCGTACGTGCAGATGGGACCCTTCAGTGCCTTGCCCACCACACCGCCGGCGAAGTTCTCCTTGGTCAGCAGCTGGGCATTATCGTTAGGATGATCCAGCACCAGCTTGGTGCTACGGTAGTTCAAAAAATTTCGCAGTGTCAGGTCGCCGTCGCTGGAGAACTCGATTTCGTTGCTCTCGTTCCAAATCACCACACCCACCAGCGCCACAAATATATTCAAGGGGACATAGAGCTAACGATTTACTGTTTCATAAACGTAGCTTTAAACGTAAATATCACTTACCGCATTGATTATATTGGCAATGCCTTTGCAATACTGGTGCACCTTCTTGGTGTTCTCTTGGAAATTTTTGTAAACCTTATTGTCCACAACGATGACCAGCTCCACGTAGCTGGAGTATTTGTTGGCATTGTAAGGCCCCCGGATCAATTGACTGCTATCGTCCGCCTGACGCCTCTTCCGGAGCAGGGTCCTCGAGAATTCTCCGCCATCAAGGCGGAGTGGCAGTGAAGGAATCCCTCCTCCAAGTCCGTTATCCCCGTCAGCCTTTTCGTAGTCGTGACTATGGTCGTCCCTGTGGTTATCATAGCCACAGGTGGCGTTCGTCGGATGCATGTCTGCCTGCCTGCGGAGACAAATAGAAGGTAATTTGATATTTCCGTGGCGGAAGTGCCGGTGGCGTATAAACATAATGAATGGAGTAGGTCGGTTATGGTTGAGAATTTCGCTCTGGTTAGGGAATTGGGTAAATATACCCCCTACAACTAGGTAAATATTTGGCAAGTAAACTTCAAAATATACGACTGACCCAACATTTATAACAACCAGGTTAAACATATTTCGCTTGGGTCGACGGGGGCATAAACTCCCGATAAGATAAGCGCCGTTTAGAAAGGAGAATATTGGCTTGATCGGTATCGTGAACTGGGAAAGAGGCACCATAAACATCAAATAGGTCGCTATCATAATGCGAAGTCATCGAGGGTTCTCTATATGTATTTACTCGGTCAAATTAAATGATCAATCGCCTGATAACTTAGCTATTTTAACTTAAGCAGATAGTGGTCATCCTGCAATCGCCCCCTGCCGTCGATATGGGGATGAATGAAGTACGTCTGCCTGCCATCGATTACGATGCCATCCAGAGCACCATCACAGGTGGAGAGTGCTACCACAGATTCTGGTTTACCACGAATGTGTCCCTGTGATGGGTAAAGCAAATAAGATGGGAATATAGTCAAGCAGGAATTAGATGGTCCACATACCTGATAATGGCATAAATCAACCTCAGTCTTGGTAAAGGTGGTAACCACATGGCCAGGAGTGGCTCCTCTGCTGGCATTTTGGTAGCGCAGGAAGTGGGAATTCGGCAGGAGGAGATCGTTGCGCTGCAGGTCGACGACGACCCGCTTGCCCTCGTGGGTGTAACTCAGGCTAATCTGCGGCGTGTGAAGGCCGTCCTGGAAATCAGCAGAGGAGCAGGGTGATAGCGTTAACAATATTAAGCCATTTGGCCGGTCATCGGCGTGACGACATTGTGCCGAGGTGCGAATGTGTTATGTCCTGCGCGCCGCAGGGGTCAACTGAAATTCCAACCTACCACCATTGAGTCCACCCACTCTCGTTGAAACTAATTAAAACGGGTTTGGCTGTTTGCCATCGCACCCTGCAAACTCCAAACATTTTTAACCCCAAGCATGAAATGAATTTCGCTCAAAAGTTGTTCGTTACTCAGTGGCTGTATTTACGGGTTAACTCTGATTAACTCTCGTTGATAAACTCACAACGTTCAAATATCCCATGAATTTTGAACGAATACAACGAGTACAAGTTTAAAACTTTACTGACTTTAAAGAGTTT
>Drosophila_melanogaster_nonrepetitive:66526407-66526925
AACTTCACGCGGTTGTGCATGAATGATGACCAAAACTTAATGGAAATAAAACGCTCTTTTGGCATGAGTGAAAAACATAGTGAAAATAGTAAAGCCATAAAAACATTCATACGTAAATGTAAATAAGTAAATGCAAGAGAATTAAGCTTTCGACTTGCTTATCCAGTCTGCATTACTGGTTTTAGTACATTGAGTTCTCAGTTGTTTGTGTTTATCAAACCGCCGATTCCACGGATTCGCGTGCAAATCGAATGAATCTCTTTCATTCCACAGCAAACTGACTGTGTGTCTGTTGATCAACTGGCATGACGTCATGGTTGTGTTGTGCTTGTACAAGAAGCACCCTTTACACCACCCACTTTCCCTAGCATTTTCATCGGCTACAGCGGGACACTTTTGGAACTCACGTAATTCTGGATGACCGGGTGCGGGGGGATAGGGGGCGTTGTGGCCGCCGAATCCTTCGGCGGGCGGAGCATTTGGCTGGAATCCGGATCCGAAACCGGGTGGGGCGTAAC
>Drosophila_melanogaster_nonrepetitive:37863157-37869726
CCAAGTCATCTGTAACTTCCACAGTTTCTGAATGAAACATTTGCCTTGAATCGTTAGGGTCAAAAATTCTGGACAACTGTGATAACACAAACCGCTTTGTTATGGGTTTTCTGCCGAAAACGTAAACGTATCCTTTCCCATTAAAGTCCTAAGGTTTTGATCGGTTCATTCTCCTCAATGCAGATTTTCTCCGTAGCAGCGTCGTCCTGAATGTCGGCTAAAATACGTTCGCCATTTGCATCCCATTTTCGCAAATGCATGCCGGCCTTCTCCATCTTTTGTCTCAATTTCCTTTGAAGTTCATAGCAATCGATGACAGTGTCTCCACCAGTTATTCGTCTCTAATTGTTTCTGCTAAGACGCTATCCTCTTGGCAAAAGCGATCTGCCAACTCTCGTAGACATCGGACTGCTAAGAAAGGTGCTGCCGATGTGCCATAAGTTACGGTTGTTAACTTAAACTCACTGATCGGCAATTTTGGATCATCTCTCCATAGGATATATTGGTATTCTTGGCCTTTCTCAGCAATCTTAATTTGGCGATAAATTCTTTCAATGTCAGGTACCATAACATAAAGCCACTTGCGCCATTTAATTAGAATATCGAATATATCCTTTTGAATCTTAGGACCAGCTATAATAACATCATTTAGGCTTAGTCTATTTGTCGTTTTTGCGGATGCGTCAAAAACTACTCGTAGCTTCGTAGTTAAGCTTCCAGGCCTGATGATTGCTTGATGGGGTAAATAGTCTCCCAGCTTTGCCTCTTTATGGAATGGAGCTGAAACCACAAATCTGCCATCCTCGTTGGTGACAGTTGTTTCTTGAAATTTTCTTTCGCATTCTGCATTGTCTGTAATCGTCTCATCGGCTTCATCTTTCAATTCCCAAAAGCGTTCCAGGTCCTTTAGATTTATTGTTGTAGTGGCACTTATAATTTTTTGCTTTGCTGGTCGACACAATCCATCCAAATCTGGTTTTTTGTCCCAAGATTCCGTTTCATAATCAGGGGAAATAGATCCACACCTATCACCATGTCAATTCTGCTTGGCTCGTTGTTGATATCAATATCAAACTTTTTGCTGGGAGGGGTCTATGGAGTGTTGGTAAAACCAATGGTTCTGTTAATGTTTTAAAACTGCTTGGAATTTTTGGTTTGATCGTCAGGTGGACGCTTTTTTTGATAATTGAGTAGTCTGGGAGATACCTTCGATCTCTATAGTACTACTTACTCTGGGAATCCTTAATATTTGTGCTGCTTCCTCTGAAATCAGCTTCTTCTGGGATCCACCGTCAATAAGCGCCCTCAACTCGTTGTAACCTCCAGCTTTGTTTTTCACTAAAACAACAGCTGTAGCCAATAGTGTGTGTTCACACATGGTAATCATGTATACAATCAAATCAAGCCTGAAGATAGGCGTCGTCGAACAGAAGGCATTCCGGTTCGCAATACAGAGCTTCACCACGCACTTATTCTCCCAATTGAATTTAAGGAGGATGTTACCTTAGGAGACGTGGCACCAGTCAAGCAAAAGTATAGTCTCTTGCTTGGTGAATTTGGCGGAAACCAATTCAGAATTTTATTTGGTGCGTGTAAAGCTTGCTATGATAAGGTTATCCCAAGAACGCTTTCAGATAGTTCCTTAGTGGTACCGTGCTGCAAAGCAACTACGAAACGTCCTCAGAGAACTTCGAAGCAACTTTTTTGAGCAGAAACTAGCTAGTATGGACTACACAGTGGATGCTGGATACTCGCTATGGAAATGCACCAAGTCCCTTAAAAGACAGCCGTTTAGACAGGTTCCTATAAGGTGTCCGGGAGGCGAACTTGCTAAAAATGAAGAGGAGCAGGCTAATTGTTTTGCAAATCATCTGGAGACAAGGTTCACCCACTTCCAATTCGCTACAACGGAGCAGTATCAAGAGACGCTTGATAGCCTAGAGACACCTCTGCAAATGTCACTACCCATTAAGCCCATCAGGGTTGAGGAAATTGTCGAAGCTATCAAATCTCTTCCGTTAAAGAAGTCTCCTGGCATCGACAACGTTTGCAATGCCACACTAAAAGCACTACCTGTTTGAGCAATTCTCTACTTGGCGCTGATATATAATGCCATACTCAGGGTGCAGTTTTTCCCAAAGCAGTGGAAAATGGCAGCAATCCTAATGATACATAAGCCTGGTAAACCTGAAGAGAGCCCTGAATCGTACCGACCCATAAGTCTTTTATCTTCGCTATCCAAGTTATGGGAACGACTGATTGCCAACAGATTAAATGACATTATGACCGAGCGCCGTATCCTGCCGGATCATCAGTTTGGCTTTCGTCAGGGACACAGTACTGTGGAGCAGGTACACAGACTGACAAAACATATCCTTCAGGCCTTTGATGATAAGGAATACTGCAATGCTGTGTTCATTGACATGCAACAGGCATTCGATAGGGTCTGGCATGACGGCCTTATTCCCAGCACCATACTATGGAGTCCTAAAATCATACTTGGAAGATCGGAGTTTCATGGTCAGGGTCAGAAACTCCTACTCGATTCCCCGCGTTATGAGAGCTGGAGTTCCGCAGGGCAGCGTACTGGGACCGTTGCTCTACTCAGTATTTACTGCAGATCTGCCCTGCCCAAACGCCTATCATATGGCAGATCCCAGGAAGGCCCTTCTTGCTACGTACGCTGACGATATTGCCCTGCTGTACAGCTCTAATTGTTGCAACGAGGCAGCAAGGGGTCTCCAAGAGTACCTCACCACTCTGGCTGCATGGTGCAAAAGATGGAATTTAAAGGTCAATCCGCAAAAGACCATCAATCCCTGCTTCACCTTGAAGACCTTAAGTCCCGTCACCGCACCCATAGAGCTGGAAGGTGTAATCCTAGATCAACCTTCACAGGCTAAGTACCTCGGGATTACCCTTGATAAACGGTTGACTTTCGGCCCGCACCTGAAAGCTACGACTCGGAGATGTTATCAAAGGATGCAACAACTTCGATGGCTGTTAAACAGAAAAAGCACCATGACACTGAGAGCCAAAAGAGCAGTCTACGTCCACTGCGTAGCCCCGATCTGGCTGTACGGAATACAGATCTGGGGTATTGCAGCAAAATCCAACTACAACCGCATTCAGGTATTGCAAAATCGTGCCATGCGTGCAATTACAGACTGCCCATACTATGTACGTGGCACTACCCTTCACCGTGATCTGAATCTTCATACAGTGGAACAGCAGATCTCCAGGCACACCAGCAGATATAGTGATAGACTAAGACGACACCACAGTATACTTGCTAGACGCTTACTCCCTGCTAGGCCTCTAAGGAGATTAAAAAGGAAGGGTTTCGCCAAAACACTTGGACAACCCTAAAGACCCCCTCGAAATATGAGACATAGTTGTAAGTCCTCACATGTTTAGTCTAATAAAAGAAGTACTATTTAAACCGTGTCTTGGCCTTGCTTGAGGCTATTGCTGTTGTTACGGCGTTTTGTGTCTTCATGAAGAAGGCTGTTGTGTCCTTTGGAGCATCGATTGCATGTAATTTCCTTTCTGCAGTCGATAGCATTATGCTTTCCAAAGCATCTAAAGAACATTCTGTTCTTTTGAATGATTGTGCTCTGAATTTGAGACACTTTATCCTGTCGTGGCCATCCTTAGAGCAAAAGGCACACGATCTAACTTGCACTTTTCTTGCAGCAAGCTGAGCGGTATTTTTGGTAATGGCATTTACTGAGTTGTATTGTTGCTCAATAAACTCCAGTACGTCTTGCAAGGACTTTAGAGCTCTTGTCTTTTTTACATGCTGTTCATACAGCTGTAAGGCTTCTGGCGAAAATTTCCGCAGTAGAATTTCTGCTAAAATTACGTCAGCAGGGCTATGAATGTGCTCTCAGTCGCAGTATCCAAAAACTTCCTTAAATATTTCTCATCATGGGGCAGCAAGCACTCCAGTTCCATTAATTTGTTGAAGTGTTGGGAGAATATTTTTCTGTTCTTCTCATAGGGTTTGCATATAAGCTTCCACGCTGCTGTATAGCTAGCCGCTGATCCCGTTATCAAATGGCTAACCACCATTTGAGATCCTCCTTTTAAGCAGGCTCTTAAATATCCCAGCTTCCTTGTGTTGCTGAAATCCTTCCTGCTGTCTATTAGCTCAGAGAACAGCTCGTAAAATGTTGGCCATTCCTTCGTTTTTCAATTGAACGTTGGAAGGTCCAGTTTTGGGAGTTCTGGCACGTCTTAGTTAGAACTTTTGAACTGTTCCAACTTCATTTGAAGTACCATCTCTAGTCCGGCAACTTCAGATTGCAGAATGTGTGCCTCATCTTGATCAATGTCAGTTCTGTCATACCTGTTTTCAAGCAGTTTCAGTGTCCGTCACGTTGGACCAATGACTTTTCATCCTTGCCAGCTGCTTGACTAGTTCAATTTCACTTGAACTATCTAGGGTTTCGTAGATTAGATTCATCTGTTGCCTTACCCTGTACGCTCTTCTATCCACCAGTTGGACCAGATTATCAACTGGACTGGAGCTCCGAGCTGATGCGGTATCAGATAATTTTGATCCGCTTGTTATATTTATCTCTTCAAGTGTTTCTACTTCTTGTAGGCCTTAATAGCATCGATCGCCAACTCCCAATTTTACCAGCGCATTGTTGTTAGTAGTAAATCGGACTACCAATACTTCTATTGCTGGTATAGATGCCTTTTCCTTGATGGCTTGCAGTATTTTTTTCTGCAGCTCTCCTTGTTCCTGCATCAATTTCACAGATCTTTCCGACAACATCTTGGGAAAACAATCACTGTGACTTTTTTGTGCTTTCTGCTTGTATTCTTTGGCGTAATCCGTTGGATGATTTTTTGATTGGGCGCCCAGTTGACCTAGCTGTGCCTCGACTCACAGCTGATTGATAATGAATGTTTTACCTTATAGTCCTAGTACTTTAAGACGTGGTCTTTTATTCTGCGTTTCTTACCACTGGTGGGGGAAACAACAGAATCACTCGAATAACCTTGCTCCTTTTACTTTGAAGCGCTGGTTTTTTCTTCTGTGTTTCTTACCACTGGTGGGGGAAAACAACACACTATAAACTTGTACACTTAATGATCATCTAATTATATAATGCAGCGCTTGTAAGACGCAGTATGCATTAGTAAATGCTGCCTAACATAGGCAAAGGTATCCCTGGCCCGCTAGACAGCAGGATCGGCCTCTTCATTCCGTGCACGCTCCAGAAACGGTCCATCCGAACACCGTGTTCTGCGCGACGGGCAACCCATCCTCAATTTTTAGGAACCCCGGTTGGATCAAATTGGCATATACATCTGATCCCAACACGAGGGAGATGGAGGCCGGCCGGTGGAAGCGCTCGTCCGCGAGACGAACACCGTCAAACTTGGCCCTGGCGGCGTCGCTCAAAGCTCGGATGGGTGTCCGGATCCTTAGGCTGGGTTCGATCTTCAGGACGACGTTGAGTCGGAAGGTGCTTGTTCGGCAGCGGATATCTGAACTGGCGGAGGGCATGTGCGGAAGGATTGCTGTCAACGGCACCACAGAGCTCTAGCCGAAGAAGGGAGACGGTTTTTACCGGGGCCACTCGTGCTTTGGCTGTAAGCAGGCGAGTCAGGATCTTTTGCCCCATCTCCACGCGGATGTATATAGCCGCTCCATAGGCTCTCTGAGACGCGTCACAGAAACCGTGGTGCTCTATGATTACCTCAGGCTGGTACCAGATCCATCTCGGAACGCGGATCTGGTTAAGGTCGGAATACTCGTCTAAAAACGATTGCCACCGCTGACTCATTTCAGTGGGAAGCTTATCGTCCCAGCCTAAGTTTTGCTTTTGAACGGATTATGAACGGCGCGAGCCACCCGGCAGGATCGAACAACCTAGCGATTTGGGACAAAACTTCTCGCTTTGTATAGGAGGGTTCCACAACTATTTCGGGGGAACGAATTAGAATTCGTCGGACTTCGCCCTCCACCGAATACCGAGCGTCTTGGCCGTGCTTTCGGCATCGATGTCGAGGAACTCGCTATGAAGGAGGTGTTCGGCCGGGACGTCTTTAAGGACGCTTTTGTTGTTCGAGGTCCACTTTCTTAGCGGAAACCCGGAGGCACTTAGGGCTGCTTGCAACTCTCGAATCGAACTTTGGGCTTCGTTTACGGAATTCGCCCCTGCTAGAACGTCGTCGACGTACATGTGCTGCTGGATGATGCGGATGGCATTTGGAAATGGCACTTGGATATCCTCTGCCAGCTGTTGCAAGACTCGAATGGCGTGGAAGGGGGCGCAGTTGACCCCGAAGGTAACTGTTTTTAGTTCAAAGTCTCGAATATCTCCTTCCTTGTTTCGGAACGGAATTCTTTGAAACGGGGTATGTTTTGGATCGACCCAGATCTGACGATACATTTTCGTAATGTCTGCACTGAAGACGTATTGAAAATAACGCCGTTAGATCGGATTGTAGGACTGGTGGTCCCATTTGCCAACGGACTTGAAACGTTGAATACGACGCGAAGCTTTGTAGTGGTGCTTTCGGGCTTAACTACCACGTGATGAGGAAGA
>Drosophila_melanogaster_nonrepetitive:2755490-2755932
GCGCAATCAGCACAATGATATGGAGCGTCAGCGACGCATTGGACTCAAGAACCTCTTTGAGGCTCTAAAGAAACAGATTCCCACAATTAGGGACAAGGAGCGGGCTCCCAAGGTAAATATCCTGCGAGAGGCGGCCAAGCTATGCATCCAGCTGACCTAGTATGCAGCGCCAGCTTTTGTCGCTGCAGCTGAAGCAACGTCAGGACACTCTGGCCAGTTACCAAATGGAGTTGAACGAATCGCGCTCGGTTAGTGGATAGTGTTGTCTCATACTATCGGCTTAAAGCGGCGGCGTAGGGCTAGGATAACCCCCAATGTATATGCAAGATTTGTATATCCTTGATTTAGCTTCGATCCTTTCTTGACATTAAGCCGGAGAACTTCAATATCAGTTAGTAGGTTATGTTTAACGATTTGCTTGCGGGGTTAGAGTTTACGAGTG
>Drosophila_melanogaster_nonrepetitive:28459518-28459945
GTACCTCCAACAATCGCTAATTAGTCTCGGGGCACTGACAATGTGACACGGCGCAGATCAAACGGCTGGCCGCTCAGATCCCATGTTACTGTGATACTCAACTCGTCCCTGGCTTACCCCTCAGCATTCAGGCCGGCATTCGCGGAAGATCAAAGCGGATGCGACAAGTCATTGGGGATCTGAGAAATTTCCAAAACTCCGTGCCACCGTTTAGCAGGGAATCATTTTGCAAACTGAACGCTAAAAATAGCAAAGTTAACTTTTCCGTGTACTTTATTATGGACTAGTTTATGGTATAACTTTCAATGTTTACGTAATCGTATATCCAAATTTGTGCCATACTTATGTATTTGCTTGTGGCACAATGATTCGCTCTAACACAGTCTTCCATATACTTCAACGCTGAAAAAATAAGAGCTGTTTAAAA
>Drosophila_melanogaster_nonrepetitive:101719015-101719550
TTCCCGCGGTTTGGCGGCTCATTAGTCAGGCCGCACATTTTCGTGGAAGGCGCAGACGCAGACAGAAAGCTGCCAGGCGATGACAAGCCAGATTAGAGACCCCAAAACGACACTGTCTCGATCCCTCCTCGCGTCCCTTCCCGTTCCTGTTCTCGTTCCCACTGATATGTCCATGTACCTCGGAACTGAATCGAGTCCCAGGCGACTGCAGACGCAAGGGCCTGACACTTTCTGTGGCGATTTTAATTAGAAGTTGGGAAATGGGAGTTTCATTTGGGCTATCAACGGGGCTGGGCTAATAGCGATAAATTTTATCTAAATTGCATATAAAAATGCCTCTCCGAACCAATTGATGAGTCCAGCATGGCATCTAGCGATATGACCGCTTGATTTGGACTCGCGCGGTTCGCACGCCTCATCTCGGCTAAGAGCCAAGAGCTAATACAAATAGCAAATAGTGGTAAGAGCCGATGGACAACAGAGGGAATGTATGCAGTTCGCCCATTTGCCACTTACCACTCGAAAGCCAAATTAT
>Drosophila_melanogaster_nonrepetitive:95961749-95967204
ACCTCTTTGCCACTATTTTTTTACTCTATTGCCGTTTTGATAATTGCTTTTGAAACGAATTTTCTTATTGTGCTTTTTACCCAGCAATACATGGCTCACTTCATCGACCTTCAGCATTTGCACCATTTTAATGAACTGGCAAGCCCGCATCGCGTATCCGCCCCGTTCCCGCTTTCATTACGATTCATTCGCAGTTTTGCTATTCAGGGATCGTTCGTCGTCAGCGTGCGGGGCTTTGTATAAAAGCATTGCCACTTAACGGCAGCAGGTTATACAAATTGAATCAAAAACCGGCTTTGAAAACGCGTTCGGCGCGGTGAGAATGAATTGCGAATCCTATTTAAATGTATGTCGCAAAACAGCATGGGTGATTGTGTGGAAATTCGCAAAATTCAACCCCTCACGTGCCATGAATGAGTTTAGCCAAAGGCATCCCGAATTGTCCTCACGTCTAGACATAATTTCTTCAATCATTTATTACCTAATTAAGTGGAAGTATAAATGCCAAACTCAGCATGCCAGTGTCAGAGGGGGCTGGGAAGCTAGAAGGAGGTCGTGTTATTTTCGTTCTCTTCTGGGCCACCGCCTTTTGTATGCGAATTAACTGGCAAAATTCCAATGATTGACCTTACTCTTTGTTGTTCGAGTGCGCGTGGATGTACCGATGCTTGTGGGTGTGTGGAGTGTAGTCGAGTGGTTCCCAGGGAACTTGAGCTTAAGCCATGAAACGGCGTTGCCTTGAGCAAGTGTCTTTGTCTTCGGCTCATCTTTTGTTCCATGGCCCCACATTCAAAAGCATTGTGTGCGGCAGCTCGTTTTGCTTTCCTACTGCCGCCTTTTTGGCCTTGTTTACCCTGCTTTTTTTTACCGAGTGTTCAGGTCTTCTTCATATTGCGCTGTCTTTGTTGTTTACCGCCCCTGTTCGGTTCCTTTCAATTCCAGCACTCCCTTGCTGTCCATTGTGTGCTGGCTTTGTTCGATGGCTTCGATAGTGTCACATACTTAGTTGCCGATCGCTGGGAGCCTTTTTGGGGGTCAATAATGAAGTGCACATCGAGAGGCATGTGGCCCAGAAAGAAGAACGGAAACAAGTATCAGATACCAAATCCTTCAGTTACCTACATTTAAACCGATTTAAGGTGATTTCCTTTTATAGTAAAGTCATTGAGTTTGCGAACCAAACTTACCAAGATAGTTATTGCAGCTGACCAAGTAAAAGTACACGCAGTATTTACTTTCTATATTTTGCTACGACTTATCGCTTGGTTTCTATTCGCTTTGCATTGGTATCCATTATACCTCAATTCGGTTGTATACGCTAACATAAAGCCCGCTTACTTACAAATCACGCACTCGTGTGCATTCCTAACATATCGCATTTACTTTGTAGGTTTCAACTTGCAGCTTTAAACTTGAAGTGTGGCTCGAGTTTTCCCCATGCATAATTTTCAAAGTATTCGCTCTGCTTTGCGTTTCATTACGATGCCATTCAGATTCACGTACCCATGCTACAGATTGCTATTTGAGTGCTAGTTTTCCTTCTGCATTTTGCTTGCTTTTTACATTAATGCGTTTACTTTAACGGTACTTTACATTGTAGCTACGCTTTGTCCGCACCCCAAAAAGTGAGGAGATGAGATGAAACAATACTGTCGACCTGCCACCGATATAATCCGAAACTATAACGACTTAGTTGCTTCATTCGTGGGCCATCAAACGATACGGATAGGATAGCAAATGAACTGAAATCCAATGCCCCAACAATTCTACTAATTTTCCCTATTCCTAGCGACCTACGAGCTGCTCCGATAAGTTAGTATTTGGATTGGATAGCCTTAAATTCGTCTAATATTTAGCTAGAAGCAGGTTTCCAATAAACTTTACACTTTTCTGCTGATGCTGCCTATATACTTTTAGGTTAAAGCGATGCTTTCTCTAGAGACTATTAAAGTAGTTTTCAATGCTCTCTAACGTTTATAACTTTACGCATGTATATTTGACTTAGATATGTTGCGGGTGTTATAATTGCAAGGATATTTGATAGTGATACGGTTTAGCCCTTGGTGTCTATATTACATTATCTTTTGTCTAACTGAAGCACAGGCTAGGGGTTTGCCAGATATCGTATAGGTATTCGTTTATAAACATAATACATATAGCCGAGTATATGCATTAAGGAAGACATTTTTTCATGATTGTGACCATTTTCAATATGCGCACATTTCACACTGCCACAAGTTTTCCTTCAAATGGTCAAGCTTAGACTCAAAGTGAGTAGTGCGTGAGTCTTTAAGTCAAACACTCGACTTTTATTCAAAGATATTCCATTCACTCAGGTGTTTATAATATTCCTATTTACAATAGCTATTTCCTTGCTCTTGCATACTTTATTTAAGGCTTAACTGAAGTTTCGTTAGATATACAGTTCATCTTTGCTGTTTTAACGCGAATCGGTTTGGTTTAGCATCGTTGTAAATATTATGAATAGTATAGTGGTATAAAGAACTATGTACAAAAGATTCGAGCAATCGAGGGACATTGTAAGAATTTCGCTTTCCGTGTAAAACTCGTTTAGGTGTTCATATTGATATGTACTGTTAGTATTTAATTACGTAAATTGAGTTCAAAGTGGTAAGAGTATGTACAGCGAACTGAAACGGTAATCAGGATTCAGGATTCAGGATTCTGGATTCCGGGGTAAGCAATGAAACCTGTTGAAACGAGGCGAGGTCACGATGAAAGCCGCCCCGGTGAAATTGTGGCAACAATCGAAATGCATAACGCATAATTGATAATGAAACCGTAATTGTTTTCGCACCTCCAAACGAAACGGAAAACCGTTTTGCACGCTCAGCCGCGAATTTAAATGAGTTCATTCGCACGCCTGACTATTATTTGTCTGCCCGGCAGATGGAAAAGCGGAAAGGCGGATGCCATGCCAACTGGCATATCCAGAAGAGGCACTCACATCCTTTAACAAAGTAAGCACTGTTAAGGCGGTTAATAATTCTTTTTAATTGAGGCGGCTAAGAACTTCATAGAGCTCAAAGAGCAAACAATAAGAGCGATGCAAGGTGTGTGTTTGGGTGCGATAATGGCGAAGTTCTTATTATTGTTTACCGTATAAAACTCTAGCTACGGATAGTACTTAATGAATATGCCTTCTATGTACACGTCTCATCAAATCCAACTATCGAGTGTGCCTCTGTTATCGGCTAACAATATTATTATGTAGACAGCAGTTTCCTTTCACATTAAATTATAGATTAAACTAGATGAGTTGTAGGCATATTTCCTACAAGTTTTCTTTGTATGTATATCCCGTAATGCAAAGAGACAGCAACATCGTTAAAGATCAACAACAAAGCTTCACGAAAATCGCAGCTAAACACAGAACTAACCACTAGATGTATACAACACATTATGAATACGCTATGCCATGTGCGGCGCCTAAGAGTATGCACCATATCTTTATAGTTTGTGGTAATCGCTATCGTTTCGTGTATCGTGTATCGCATTTTGCCTGGCGCATTTCCCACTGTTTATCCCACCCTACAAATATCTACTACGTACAGTTATGCAATTGTCCTGGCTCTAATCCTTCAGCTATGCGGCTGTCATGTCGCCAGCTGGAGAGATACGCCAGCGCGAGCATGGCCGCGTAGAGCAGCCGGTCGCATCCGGCAAACTGGCCAGGACCATGTCCACTTCTGGCCGCCGCACTTGTGCTCTCGGGCCAAACGACCTCGACTTCGGACATTTTGAAAATGCTCAGCAGTCGGTGGGATTGGAGCTCGCTGTGCTCGCTATTGATTTGATGACTGATGGTCTTCAGTATCGCGGTGCACTCGTCCTGCAAACAGCCAGATAAGCAGTAATAGTAGTCGATTGGATTAGTTCGGGAAATGGATTTGCTGACGCTGAGCACACGGATAAATATTATGGGCTTTTGCAACTTCACTCATAAGAAAAAATGTAGATGCAGTCTTCACTTCATTACTTGGACTTGTTGCCACAAAATGTACTTCACAAGTTATCGACGATTTTTTCTGCAAGTGGCTCTTCAAACCTATTTGAGTTTTGCCTGTGGCATCTCAACGAACCTTCTCCTTACGCAGCAGCTCAATATCCTTCAGTTTGCCATCGTGTGGCAGCCGCGCAGCAATGATGATGTTCTCCTCGGTCATATTGAACAGCGTGAGGGTGCACTGCGTCTGAATTGGGAGGGGGATAAGTAAACCAACGTCGGAATGCAATTAATATATTGCTGGCCATACTTTATTATGCGATCGGCGGACCGGTGGCTTACCTGATTATCGATGTATGTGGTTACGTACTGCTGCAGGGCCCGCACGGCATCCTGCACCCCCAGGTTGGTGTGGGGCCTCAGCAGCGCCTCATCCGCGGCACTGTATCCGAGCAGCAGGAATATCCCACCTGAAAGCGAGAACAGAGGGACGAAATATGTAGCGAGTGCCGCATCAATTGCAGCAAATGTAATTTACTGCCAGGGTCCGCGCACGAAAACGCACGCAAGTGCCGTGTGGCAAGTGGACAAGGACCACGCAACCTTGCTGCCACAATGGCTCCTCTTCCCTTTTTGTGCCAAATACGCTCTAAAGTGGCTACTCGGCGAAGGAAAAGTCTCTCTGGCAAAGGCTTTAAAGTAATGTGTGCGGGCTGCTTTTTGAGAGAAATCGGCTTTAAGTTGTTCAGTGTACTGGGAACATCTGATTTATCTTCGGGAAAAATATTGCGGTTTTTAAAAATAGGACCAAACTATTTCCTTAACTTTAATAAGTCATTTAATTTTTCGCTGCGTTTTTATCGTAAAAGTTATATATCTAATTTATATAGGCCTGCTACCTGCATGATGACGTTTAAAGTTGAACAGTTTAACATGAATGGTAGCTTATTTGTGTTCTGCTCACAACCAATCTAATATTTTCAAACGTTACGTGTAGGACTTTGGAAAAGTTCTCGTGCAGCCACACGCAAAAATGCTGCTGCATTCCTCCTGACAGCCGTGCCTCGTCATCGCCTGTCGCTGGCGATAATCGCTAAGTGCTTAACGCACTACGAACCCGACACGCCACCGCAGGACCTCCGCAACAAGGTAGTCAGGCAGCTAGGCAGTCAGTTCTATCCCTTCGAGGGAAGAAGTGAGGAGAAGAAGGAGTTGGCAACTCACCTGGCAGAATGTACTCCCCGAGCGGCGGTTTCATGCAGATGAAGCGGCCCGAGTAGCACAAACAGCGTCCGCGGAACGCCTGGTAGGCGGGGGAGGCGTGGCTGTAAAAGGCGAGGGCGGTGCGGCAGGGGGCGAATGGCACGCAGAGGGCGTGGCAGGTGAGGATGAGCGACTCGCCGCAGCTGCACAGCTCACTGCACTCGACGTCGTCCAAGGAGTAGATCTGAAACGAAGGAATTCCCCGCGATGAGTGAAGGAATAAAG
>Drosophila_melanogaster_nonrepetitive:48949941-48955088
CAACAAATACACATGCCGCTTTTAGTCAACAGATGTCGACTGTAAGTCGATGTTTTTAGTTAGTTTAATGTTTAGCAGGAGGTGGTTTTTGATCATTATACCGCTCAAACCAGGCGTGTTGTATCATTATATAGTCAAAGATTCTTTTTTGCTCCTTGTTATGCAAGTCCGAAACAGTTTTCACTAGTCTTTCATCATTATAATAACTATTTAGTGGAGCTTCCAATTGATTTCTGCTTGTGAACCATTTTAAGTTGGAGAAATATTCTCTGACGACTTTATGAAATCCCACTCCGCTGAATGTGGCGATCTGAAATATTTCTCTGACATTCCTATTGCCATATTTCTTTCGAATCCTTTCCAGAACCTTTAACCTTTCTAATCTAAGGCCATAATAAATGTACCACCGTTTTTGGGCAGCGACATTTGGTTCGTCAATACTGAATATTCCGAAATATTCTATCGTATCAGCATCCAACGACGTAGGTTCTGCAACTGACTTCATATAAAATAGACGTCTCCAGTACTTTTCCAATTTATCGTCCATGTTGCTAATATTCCCTGCTATTAAGAAATATAATCAGATGAAAACTTAAGGTGATTCATAGGCTTTGCCCATTGATAAGTGTGCGGCAATTTTGCCTTCCTACCTCAACAAGCGTTAAAAGAATACTGGTTAGCATTTATATTCTAGAAAGTCTTATTCGATATGTACACGATTTATACAGATTACTCCTAGACATAAGGTAATCGAAGTATCTTCTCCTTTCGTTCTGATATAAATCTGCAATTGTGTTAACCACTTTCTCATCATTAAGGGAGCTACCTAGCGGGGCTTCCAAAATGTTTCCTTTTACGTGCCACTTAAGCCCTTTAAAGTGGTTCTTAACACGGGATCGCATTCCAGCCCCTGTATATACCGGTTTTCTGAACAGCTCGTACATAGATGGATCTGATCCACAGTTTTGTCCACCTGATCTGTTGTCGCATAGTACATGTACCACAGTTTTCGGCGAGGCGCTCGAACATCGCTTAAACTCAGAACTCCAAAGTACTCCACTTCGGTTGGAATGTACTCATTTTTAGTATCGATTTCCTTTAGGCAAAACACACTTCGCAAATACCTTTCCAGTCGCTTTTCTAAATCGGGATATGCACCTGTAATTATAATATGCCTCTGTAAAGTTTTAACTAAACTTACTATTGGGAGCTTCAACAGCAGATGTTGTCATCAGAAACGGTTTTTCCCCTGCGCAACTTTTATACTTATCGCTCTGTAATATTTCACAAGAGCTTTAAGATTTCGCCAATGGCTCCAAAAGCTTCGAACGAAATGCGATTTATGCGTTTCGATAACTATAAGATATTTACTTGAAAGTCCCACTGCTGCGTAAGGCAGAATTACAAAATTATGATTTTGCGTTCAACGAAATAATTAACTCTTAATTAACTGTGCTAAAGTAACTTAGAATACTTTCCAACTGGTTTATAGTCTTTGCCCTGCTATATAATAATCTCCGCAGAATCATCCAGCTCGCCTTTGATCACCGTCGTTTCCATGTGCCCTACGCTGCTGTTGGAGTCAGGCAGGATGCTTTCCTCTGACTGCACCGCGTGGTTAATGATGAAGACATTCGGATTTCCGGTGGTACTCAGACTCATTCCGGCGGGGGATACGAATTCGTCAGCAGGAGTCTCACCCAACACTGCACTTAAAGACCCTGTTGATTTCGCTCGTGCAACGGATGAGACTGTGCTCTTGGACAGAGTTCTTGCCGGCGCCGTCTGCTGTTTGCACAGCGCCGGTTTCTGCACAGCTGGTGAAGAATTCATCGACTTTAAAGGGCCCGAAGTCCCTGGTTTTTTCTTGGCATTCGTCCTTGGTGCTGGCATACACACTGTTGTGTTGAGATTAACGAACTGTTTATAAATAATAACTACCTGACTAGCGTCTTCCCGAACACTTTTCGGGATCCCCAACGTGGATCTTGGCTGAGCGTTTCCTGTGGAGGCTTTCACAGGCGTGCTGGTGGCAACATATGAAGACTTTCGCCCTGCCGTCGATTTCGAGCAGCTATACGGAAAGCCAAGTGTGTTCCTGCCCCCATCGTAAAGGGGAATGGTAGCGGGGAGAGAACTCCGCTGTTGGGCATGGTCCGCAGATATTTTCTTCCCTTGCTGTGGGATGTCGGAGGTGGCTATGCTTTTGGAAAGCGTCGAGCTGGTGGAAGCGCCTAAGCTCGAGTTGATTTGGGCCGGGGTTAGAGGAGTCATTGTGCTGGTAGCCTTGTTTAAGTAATGTACATAGTTTTCCAAAAGCTTTGTACCCACATCCACGTCGATGGCCATTAACGAGCTGGTCCTTACAATTTCCTCAATGGTACGCTGTCGCTCGGCCACTGATAAGTTGGCTGCCCGCCGGCTGAGGGTCTGGAGCACCAAGTCAAACATTTGAACCCTCGCCTGCAACTCCACGCGCTGCTTGTCGTTGGGGCAAATCGGAGGTAACTGAATAAAGGACGGCGACGCATTAATTACCATCGAGGTGCCGGCTAATGAGGGATTGGTAGCCACTTGTTGCACTGACTTCTTGATCAGTTTTGTGCCACGTGGCAACTGTTTGCTTAAAGAATCCAAGTCCGCCGAAATGGTAGTGGAAGAGGAACTGCCTGAAACTACGGGAGTGGAAGTAGATGGGTCCACGGTTGTGGGATGATTAAATAGACCTGGATCAGGTAGGGGAGCCGATAGCAAATTCTGTATAATCGATGGAAACGGTTGAGTTGCCGGACCAACCGAAGCGGGAGCAGGTGAAAAGGATGAAGGACCGGTGGGATCAGCAGTCGGAGTGGTAGCCGTCGGGGTCAGTTTACTGGAATCCCGTTCTTTCGACTTGTCCAGTAATTCCAGCTTTGCCCGCACCTTACTTGGCATATTCTTATCCGCCTTAGAGATAAACTTGGTGGTTATAACCAGGAACTGCGGGATTTCCAGCACCGGTACCTCGGCCTTCGAATGCAATCGAGTAAAATCAATAGCCCGCATTGGTCCATCGAGATTTGGACAGCAGAAGTCTAGACCGACGTCGTCATAGGATTGCTTGTAACGTTTCGGGTAGAGAAATGAGTACATCTTGGTCTGCCCAATGGCATTGGGGTTTCCGTCAGGGTCACTGGCGGAGGGAATTGAATGTAACTCAAGCGGCCTAGATGAAGTGGAAACACCCAAGGTGTTGACTTGAATAGTGTCGGGCCCAGCGTCTTCCGTAATCGCATGTGGTTGCAACCATAGGCATGGGCTCATTAGGTGAATGCTCATCCATGATATCTTCCGGCTCTGACTTTACCTCTGGAATTGGCACAGGCAAACATTTGGCTTGAAACGTTTGTAGCTTCTGCGGTTCTGCAACCTTCTTGGAACTTTCCAGCAACGTTGGTTCGTCAGGAAGATGTTTTTCAGTCGATGGACAGAGAGCAGTGTTCAAGGTTGCTTTAGCTGTCTGTGCACTTTCGGGTGCGATGTCTAAAGCGGGTGATGTCGATGAATCGTTAGCTGCCGGTGAATCATAAGCTGCAATTGGAGCAAGTTGAGCTGAGCTTTCCCTTATTCGGAGATCTGAGGCCTGTAATGTACAAGAATCGGGCTGGGATGCAGGCAGTGGCTGAATAGCAGGCTCCGACTGTACTTGGGATTGCAGAATTGATTCTGACATCGACTCCGCCGCTGAATCCGTTTCCGAGGTTTCACCAAGCAGTGGTAATGACGTTACATTACGAGATCCTTCTTGTTCTTCATTCCTCTCCTGCGTGCTCCGAAGCCACTTATTATAGGGCCTCCGATTTATTTTCACGCAAAGTTTGCGGGGACTAATATTTTGAGGAACTGTATTACCCGTAGAACGCACTACTTGGGGAATAACAGAAGAAGCAGCTGTTATTTTTACTGGGAACGCAGCAAATGCAGATTCTTGGACATGATCATTCTGTTGTGGGTGGTCCTCTTCATCCATCTCTCTGGGTCTCTTGGGATTGATCACCGCTGTACCGTCTTCCGCTTCACCCGCTTTCCTTTTTGAAACAAGTGGCTGGTTCCTTCCACCTCGTGCACGACGCTTTGATAAAGTCTGTGATTCCCTGATTGGTTTTTTTTGGTCCGAAACAGGCGTAAAGCGCTCCTTAGAAGCATTTCGTTGACTGTCAGACATGGGAGTTGGTGTAGGTGCCAGTCTCGGGTCATGTGACCTGGCACATTGAAGATTCCTTGGGATTCGGGAAATGTTGCGCGGATATCGGATACATCTGATTGAGAGTCCATCGAATCCATTAGCTCAGTAGCAGCCTCAGCTTGCAGGGAACGAACCTCAGTCTTGGGCTTCGATTTGGGCTGTTCCGTTTTGGTGTTTTTGACCGCATTTTGGTGTCCGCGACCTTTAGACATTTTCTCGATTTCTGCGTCTTGAACTGGAAACTCTGTTTCCTTGGGCAAAGCTGCTTTCAAAGCAGTTTCAGACTTCGAGACATCTGGTTGAGGTAAAGATGTTCCTTCAGATTTTCTACCATCTATTTTACTTAACCGTTGGACTTGGGATTGCTTTTTCCGAGAAATTGCTTCTACTAAAGACTCCTCCGACTTTCTGCTTTCCGGTTTCTTCAAAACCTCCAGTTGCCCAATTTGTTTCCGGCCTGTTACTGTGGAAACTGTTTTCCTTGAGGATTCGGTTTCCGATTTTGGCCCGATACAGCCTCCTCGGATTTTTGGGTTTTCATTTGAGGGCCTTGTACTAAAGATTTTTTCTTGCTCTCCGTTTTCTTATTGCCCTCCGGTTTCTTGGTCGATTTCTGTGTTTATATTGGTGTTTCGGATGACGATGCAGCCGTTTCCACTTGAGTGTCCTTCGATTGCAATAGGGACACGGATATATTAACCTTTCTCGGAGCAACAACAGACGTATTTTTATTAAGCACAGAGGAACTGCTAAAGATCGACTGATCGCCGTCAATGTTTTCATCGGCAATCGACTTCTTCAAGGATTTCCTTATTTTCAGTGGACTACCATCGTCTAGTGTCGAAGGTTTTTGAAGACTTAGAGTGGAACTCAGCAGAGTTTGCACCATGGGCTTCTTGACTTCCGCGGCTGGACTATCTGA
>Drosophila_melanogaster_nonrepetitive:55287405-55287568
CTCGACGGCAGACCACGCACTCGCACTCTCGAGCGGACTGCGAACTGCGGACCGGAGGACAGGTGGTCGAGCGGACAGATCTTGACTAGATTTCGATCTGAGCCTCGGACGGACAAACAGTCAGCAGACAGCAGTCAACAAAGCGGGCCAAGCAGCACCAATT
>Drosophila_melanogaster_nonrepetitive:9209160-9213725
AGAAATGCAAGCAGCAGGCAAAGAAGAGCTCGGGGCGAATTAGCATAATTGACTAGCATTCAATTGAGAGCGGAACTGCTCTCGGCTAAAAGCGACAAATTAAAGGTGTCACAGATTGCGAATTATTTTCGTCAAAAAATAGGTAGCATTTTGCCAAATATGGATTCCCAATCGATTGGAATTCGAAATGTTAGTAGTGGTAATTAGCTGCACAAAACAGTCATTCTTGCACCAGTTATGATAAAAACACCCTTTGTATAAATTTTTCCAGATTGGAAATATTGATCCAAATATGGTCAAACTGTATTCACAATTTGGTAGTAGGGTTTATTAGCTGCACAAAACAGTCATTCCGATTCGAGTTATGATAAAAACACCCTTTGTATAAATTTTTCCAGATTTTAATATGAATACGAAATTTTTGCCCAAAATTTTTGTCCAAATATGGATTGGCTGGCATACCTCATTGAGGTCGATATAAAATGATCTAATGATTATGCCAATCAAGTTGGCTTATATGAGCTTTTGAAACCTATTTTTCAAAACTCCAAATCCCAAAATTTTTGCTAATATTCTTTGCGACTCGTTCGTTAGCCGTCTTCCCCGTCGTTTCGTTTAATTGAACTGTGTGACTCATTCTGCTGCCGCCTCTTGGCGAGAAGAAAAAACTTGAATGAAGAATCTGAGAAGGTAAAAAGCGTTCCTGGTCGATGAATCATCGTCGGATTTCAATAAGAAAAGGATTGCTGCTTAACCGTTAATCGAATCAGAAGATTCGTAGTCTCTCCACGCTGATTTCATGATGTAATCGCAAATGTTTCGAGTTTGGTCTTTTGAAAACCGCATTTGAAGAAATCTTGAGCTTTCAAGGGTTAACCGCGTGTGGGTTGCCCTGCTGCATTTGTATGTGTGCGTTGCATTAGTGTATTTTGCGTTGGACCAAAGTCAAAACCAAGGCAGATACCCCACCCAGTTTAACCCCTAGTCGCCCCTGGTTTTTTGCTCTTTGCCACTTTGTCGTGTAATCCAACGCTTTGAACTTTAACGCTTCGCTGAGTTTCACGCATGCAGAATTCAAATGCTTTGCGAACGTTGCTATGTGCCACACGATGTAAGAGTTTTGTTGTCGTCCCAATTCTGTCAATCAACCTCGTATTTTTGTGGGTGCCAAATGTTAAACCACAAAAGGCCAAAGTCAAAGTATTAATGACAGCTAAGGCAAGGGAAATAACAGCGACGCCATATCATCTAGGCGGCCAAAGGGAAAGGCAGGCCCAAAAAGCCCAGAAAAATGCATCAAATTGCAGTTGAGGTCAAGGGCTAAGCCCAGAGTGTTGATTTAACCAATACACAAGTGAATCACGCGGCCGACCAAACGAAGAAAAACCAGTTGAGTTGAGCAAGTGAGGAAGAAGGGGTTAACAAATTGGGGACTTGACTCAATTCTGAAACTTGGGCAACAAAAACTCTCTTCTAAGAAAACCCTTTCTCTGCACATTTCTTGTGCAGCGAAAACCAGTTGAATTAACCAAGAAATAAAACTAGTTCAAACCGTTAGTCCACATAGTCCATACATCATTTTTCAGTTTCAATTCCGATTTTTATGTAACCTCTTAAGCGGCTGCGACCTTCGTCGCCAGCTGCCACGACAATTAAACACGAGAAATCATAATTTGTGGTGACTGCCAGTTGGATTTCCTAAGAAATTCCCATCTCTCGCTGTGCCCTGCATGCAAAATCAGCGCCCGTCTTTCTTTTATAATTCCTCATCTCCTGCTGCATATCCGCATATCGAAGAAGCGACAATAACCACATAAATGAGCATAAACTACGCAAGCTGAACCTTTGAATGGATACCCTTTGAGATTAATGGGTACATTAATATGAAACAGAATCGAGTTATGGGCCAAATGAAATAACTTGATGTATTTGGCTTCCATTGATGTCGTATTGTGGCGATGATCTACAGAAGTGCAAAATACGGACAAGGCTATGATATGTTTTCTAAGATGTATCTTTTGCTACCATAAACTGTAGCATCATGTGAAGTATTTATGAAATGAATCGAGCTAAGCTCCCATCTTAAGGATATGGTGTATTGAAAGATATAACTAATGGACAAGGTTCATTGTGCTTTACAGTCTAGCAAATCAGTAACTCAAGTAGCATATAAGATTCTTCTAATGAAGGAGCATTGGTAATCGACTATTTTAGGAACTAATACCCCCAAAATGTGGTCTATTCGAAATGCACCACTCCGGCAAGGGCATTATATCGTTCTCTTGTTGCATCGGGCATGACTCGAGGCCTTGATTGCACCGATGACACGTACAGTACAAAATGCGTGTTCCGTGCACTTCGTGCTATCTCTCAGTCCGCGACAGCAGTTTTTACGTGTCCAATGGACAACGGCGACAAAATGATGATTTCCAGCCCAAGGAACGAGACCGATGATATTCTACTGGAGAGCCAAAAAGAGATATAGCTCTTCGATTCGTCTTCCCTTGCTTGGGCTGTGCTTGCGCGGTCTGCACTTAATGAGACGAATAGTAAGTACGTGGCGATGACCGACGCTTCTAATCTTCCAAAATCGACTGACTTAAGTATATCAAGAGTTCTTATCTCTAAAGCTTAACAAGTTACAGTTTCTTATAGGTAAAGCTCGATCTATAGATGGGAAAAGCACTTGAGGCTTACGACTATATTTCGGCTAAGACGAAGGCTGTCCACAGACTTTTTACAATTGGCAAATCTATTTGAAAGCGGATCTTACGGGTAACATTGGTTGTGCACTAAGTTCCCATACTGCCAACCTGGTACTGCGTTAAACCATCGAAGGGAAGGCAGCTCTGCGTGTCTGGATGATCCGAGAAGTTCGTAAATGCTGCTGATTCTCCATGTCATGGGTTCGCAACAAGGTTCTGGAGATGATCGTAGCGAACTTGGAAAAAATCTTTATTGTAACCGTCGACTTGTTGACGATTGAACTAGTTGACACGCACTCTGGTTGGCGTCTGATGGCAGATATTATTCAGTTCGTCGTTTCAGTACCCAGGCGCAGAAATAGTTGCCGCATCTTTACGTCTTTAGCAGATACTACGTTGATAGATCTTAATTCCCTCTTCTACTCTTCTCATCTACTTAAGAGGTAGTTACAGTTTTAATACTAATATGTAGTAAAACGCTTATTGATTGCAAGTATTGATTTTCCTATTTAGTTGAACAGAATCAGGAAAGGGTATTGATAACAATTTGAAATCTAATTAGAGTGAGTGCGCTATACTGTTATTATGCCGTTTTTAGTTTCAGGAAATATTTGTGGTTGCGTGGTTCGGGTCTAGCATTTCATCACATACAGGATGAAGCTTTTACTAGTGTTCAGATTTCACGTTTGTATTTTGCTAACTTGGCGATGGTAAACCTAGCGTAGATTATCTTTATGAACGACCCTCCCTTTTATGAGGACCGTTGTCCCGAGGTCTGCTTCGATTAGTTCTTCCCTATACCGTGGGGTTAGTTTATTTCCCAAGACGGTTTCTCCCACCTCAAAGGTTCTGTCTCGTCTTGTTACATTTTCTCTTCTTAGCTGTTTTTCCTGAGCTTCGTTAACCATTTCTACTATCTCGTTAGCCAATTCGGGAGGAGTTGAATGAATAATGTCGATCGGTCTTCTATTGGTGACTGAGTGCACCGTCTTATTGTATTCTATTGTTGCCTGAAGAATAAGGTTGACTGTATCATTCATTCCACTGTCAAGTTTCAGGCATCGAGCTATTTCTAAAAGCGTGCTGTGAAACCTTTCAACCTGTCCGTTTGAGGTACTATGAAGTGGAGGTGCGTTCGCTATGTCAACATTAAAACGATTTTTCAAAAGTGACTTGATTGACTCGGAATTTATGGACGGTTCATTGTCACAAAATATTGTCTTTGAATGGGGAAAAAAGTTCATTAGTTGCATAATTGCAGGTTCTAAATCAGTTATCGTTCGAGAGCCGATTGGTTGCACAATAGCGTCAAAAAGTAATTCCTGTCCCAATGTCTCGCCTACATGTGACGGAATAGGTGTTCTCCCGAGGATTTGCTTTTGCGGATGGCGGTCGTATTTGGCTTTTTGACAAACCAAGCAGTTAGAAACAAAGGTAGCGGCTATTTGTGACATTTTAGGGAAAAAGTAGTATTGAAGAATTTGTTTTACATTCTCCTGTGCTGCCCTATGCGCTCTGTTGTGCTCCAAAGACACTATTTCCCGTTGCTCTGACCATTTTCATAGTGTGTCGGAAGGTTGTTGCTGGAAAGTCATTTACAAGACTGTTTTGAATGAAAGCTAGTACAGGTAATTCGCAGTGTATCGCATTCACTACATCCGGCTTAACCACATCACGAATTCTTCCGATTAAGGTCTCTTTGTCTAGAAACTGTATTAGATGCCTTGTCTTGCTGAGTTGAGTCTGCGGTGCCCTCATCTATCACAATTTGGTTTCTAAAACAGTTAACCGGCTTGTCGATAGTTTCGATTGTAAAAGTCAATGAAATTTCGCTATGTATTGTTGCAATGTCTGACTGGG
>Drosophila_melanogaster_nonrepetitive:100990026-100990361
CTTAATTGAAAACTGTACCATCCGCCCGTCCGTCCATCATCGTGTCCAGAGGCGACTCCTTAAGTCACTCTCGACAGATTATTCCGGGTTAATGACTCTTTCAAGTGACACTTGAACGCTTCTCCCCGCTAAAAGCCGCTTACAGTCTGGCCTTTTCGGTTGGCGGTCTTGCTCAAGCAAGAAGTGAAGCAAGTAAAGCAGAATTCAGTTTGCGATTACTCACCCAGCAAAGTTGACTAAGCAACTAAGCTCAGCTGGGAGCTGAAAGCCGTGGCTTGAAATTGGATCACAGCGCTCTAGTTTACCTGAAAGCGCTCAACTGTTAAACCGAATAA
>Drosophila_melanogaster_nonrepetitive:4069460-4073435
GTGACGATTATGATGATTTTGCGTTTGCTGCGTATGCCTCGTCGTCATCTTCATCGTCATCCATGTCCGCCAAATGGCGACGTCGGTGGTGATTTCGGTGGTTGTTGCGCTGCGTTTCCTTGTGCTGCGTATGATAGTGGAGCCTCCAAGTGCAGCCGCCGCCGAGGAAGCTATCGATAGTGGCACACCGGTGGCTTTGGAAACCAGCACCGTGGATGAGGAGCAAGAGGTCTTGAGCTGGCGAAATAACTGAAAGAGAAAAAGGGTTTATATTTTGATACAATCTGCTAGCTAGATTTCAACAAATATCAACTTAGGGTTTAAACCCAAAACTACTAACCACCTGTTTGCTGCACCACACTGGTCAGCGCTGAGCCGCCGCTGCCATTGCTGCTTCCGGTCGAATGATGAATGATCGGCGTCTTTCGTATCAACTGCGAGCCATTGCTGAGATTGCCGCCGGCGTTGGTGGTGACAATGTTGGTATGGAGGAGGTGTTGCCGCTGCCGTTGCTGGTGCCTGCACCGCTCTGGATGACCTGTGCATGCAGCACGGGCGTTGGATCGGAGCCTGCTGCATGTAGTTCTTAATGACGATCGTTCGTGTTGGTGCCGAAACGAGATGCTGCTGGTGCGACGACACTTGGTGCTGCGAGGCTGGCGAGGATGAGGTGGAGGAGTGCTGGTTCAGGTGTAGCGAGGCATTCGAGGACTCCGATGAGTCCTCGCCGGTGGTCAAGCGATTGGTGGTTGCGTTCACAATATGCGAGGAGGAGTTCATCTCCTCGTCCCCGCTCAGTCCCGACTGATCGTCTAGTTCCATTTGGTGGTGTTGCTGCTACTGGTGCCTGGCCTCTCAATCTCGTGCGGCGGCTCCAGTTTGACAATTGTTGTAGTCGTTGTGGCTGCCGATACAGCTGCCGATACGCCGTTGCTGCTGCTACTGTTGCTCGAATTGCTGCTATTGCTGGCCTTCGAGGAGGCTGCTCCGGCAGCAGTGGCTGATCCCGCAGATGGACCTGCATGTGCGTCTGCAGCGATGACTGTGTGTGCAGCTTCTTCTTGCAGATCTTGCACTCGAATGGGAAGTCACCCGTGTGCGTTCTGGCATGAATTTTCAGGTTGTAGCGCTGTCCGAAACCCTTGCCGCACACGTCGCATTTGTGCAGCTTAACACCCGAATGCAGCTTGGAATGGCCGCGCAACGATGCCAGGGCACTGAACACCTTGCCACAGATCTCGCAGGTCAGGTTCACATTCTCGTTGTGGATCTTCTTGTGCACCTTGAAGTACTCGAAGCTCATGAACTCCTTGTGGCACACCTCGCACTTGTATTTGTGCCGCTCCGACTGCTGGCCCGTATGGACTCGCATATGCTTGATAAAGTTCGGCCGGAAACGGACGACGCGACCGCATATCTGGCATTCGTACGGCTTGCAGCGCAGGCAGTGCTTCTCGTAGTTCTTCAGCGACTTCAACACCATGTTGCAGATGGCGCACTTCATATTATTGGCATGGCCGCTGCGATGGATGTCGAAAAGTTCCTTAGAATCGAACTTCTCCACACACTCGACGCACTGGTAACTGGTGGTCACAGTCGCCGTTGCCGCTGGAAGAGCCGGATGCTGAATGTTTCACTGGATGGCTGTTCTTGCTGCTCCAAGGCCAAGGCCAATTGCTGCTTGCAATATCAGCTGTGTGGCCGGCAACGCCTGTTGCACCACATTCAGCACCGTCATGGGACTCCGGCTGATCACAGCGGCCGCCGGCATTCTCACATAGGTTGCTCCGGCCGTTAGGCCGCCAACAGCATTGCTTATGTAGACAGGTCGTCGTTGCAGCTGCACAAGAGCCGCCTCGGTCACGGGCACCGACAATCGGTGGGTGGTTGTGCTCACAATACTACCGGCGGGCAGTTGTACCAATTGCTGTGATCCTCCGCCGGCTGTTGCGGCGCCACCAGCGGCACTACTCGTCGCTGCTCCAGCTGTTTGCGTTGCCGCACTAATTTGGTACTCCAGCTGGCCGTGCTGCAGCTCCTCGTCATCGTCCTCATTTCATCATCCTCTTCCAGCTCCAGCTTAACTTGCGTGGACAAATGCGCGGTGGTTTCGGGCTCCTCATCGGCCTCGGCTGCCTGAGCCTCCTCTTCGATATCCTGCAGATTCTCATCGTTCAGCTCGGGATATCGCTGGCGGCTAAAACGGACGAGTTACCCGTGGCCTGGATTATGATGCGGCGTCCGTTTAGAGCAACTGTTGCTGGTTGTCCAAGAGGAAGCGCTGTTGTGCTTCAGATGATGATGCGGAATGCGAGTGAGGATGATGCTGCGAGTGATGATGGTGATGCACATGCGTATGCTGGTGAGGATCGTCGTCCTGCTCCATGGGAGCATCCTGCAGTATAAATTCGATCTGTTGCGATAGGGCGCTATCGTTAATGGCCATTAATCCGTCCATATCTTTGACACCGGCAGCGGCGCCAACGGCGGGGAAGAGCGATGGCAGCGCCGTCGACGTCCCGCTGCCGCCGTCGACGTTCGTCGCGCTGCTGGCCATGGCAGCGATATACTAATTGATGTATATTTCCCTTATTTGTATCTGCAAATCGTACAAACATTTGGATTAGACTCACATTCGGCCATGGCTGGTGGGCAATAACTTACGTTCTTCTCTTGAGCTGTTGGGGATGCGACGCCTGTGTTTGGCGTAAACCTCCAGCTATGTTGAATATATTGTTAGCCTGAGAAATAGAACAATATTATGAACTCTGCCACAAAATCTAACAAACAAGTTAAGTCCATTCGAGTTTCTGATGTCTTAAAGTACGATGAAAGCGAAATGCTTTCAGTACTGAGAGGAACAACTATACAAAACTTTGGTGATTAAGTGATAATTTCATCGAAACGAACTAGTTTTTGTTTGGAAAAAGCAGGGCTTGTTGTTACGTTTTGGCTGTACTACTCCCTATTTAAAAATCTTGCCTTTGGGCGTCTGTTGTTTCCTCTTCTACAGAATTTTGTTTGTCGAAGCTAGTTGCCGCTTCCTCTTAGATTTGCTGATGTTATTACATCTGTTTCTTCCTCCGTTTATTCTGTTCTCTTTCGAATGCCGCTTCTTCCTTGACTCGATTATACGATCAACGCCTCGCTGTCGGCCTTTCCTTTATGTTCCATGCGGTTTTCTGTGCTTTCCATGCGGCGACGCTGCTGCGCTGCTCCTGTGCTTGCTTTCCACATTTTAGTTAAAAATGTTTCTGCGTTACATTTGCTCCTTGCTCTCCTCTTTCGCATTTTGTGCAATTTGATTACTAACTGTAAGTGAGATGTAGAAAAATCAGGTAAATTATACACGTTTTTGCTGCTGTTAACAATTAAATGCGTTTTACGAAATCCGATTTTCCGCGCGAAGTCTCTCCTCTCCCTTGCTCACACTTTTTGACCTTTTCGATTGTTCTTCTTTTGCCTTTTTCTTTTGCCACTGCTGTTCGTTCCTTTGGTTTTATGTTGCGTTTATTAACTTGCTAATTGTTTAGTTCGACGAGACAATTAGCGGCTTCCTACTCTGATTCGTGTTTCCCAGCCGATTTTTGCTCCCCCGCGAGTCCCGTTCCACACACCCGCTTTACTTTTCACATCCGCAAGCTCGTTTTTCCCTTTCGCGCTGTTCTTCCACACTGGTGTGAATTTTTGCCTCCCTGGGTCTTACTACGCTCGTGTGTGTGAGTTAGTGTTGCGCAGGGTTGCATTCGGCGGTCAGTGTTGGTAAACGAACGGGCGATGGCGCGCAATTTCGTGCAATATTTCGGTTGGCCCGCACACAAAACAACGTTTTGTCCTACTCCACCCTTTTTAAACACCCACACAACTTCGTTCTCACTCACAGCAGGGGTCAATGAAATAGTATTATCAGGTACATCTTACTCAACATCTATTAATTTTTCCTTAAGGCTTAGTACACGCATTTTAAGATCATAC
>Drosophila_melanogaster_nonrepetitive:91465445-91465711
TCGCAAAAGAGACAGCAATAGTGAAAGGAGGGAGATAGGAAGACATGAAAGTGAAATGGGGACGAAGGGGAGAAAGTAAAGTGAGAGTTGGCTTCGGTTGGCAGTGTCATTCGAAGCTTGCTAAAAATGCTTTTTGCTAGCAAAGCTGCCTCTTGACGAACACAGCTGCCGTAATAATAAAGGAATTTATGAGGGCATAGTATTAAAACTATTAGTTTCTTGACTTAAGCTGTGTGAACAATGTGCATTGCATATGCAGGCGCGGA
>Drosophila_melanogaster_nonrepetitive:52023706-52030221
CAAATGCAGCATTTGCTGTTCCAACGAGTAATTACACATTTCCCTAATTGAGCTGAAATTACCGCGGGAACCTGACGGTCGCAAAACCTTGAGTGCTCGAAGGGTTTCCAGGAGGAGAGCTTCAGTTGACCAGCCAATGGGAGCAGAGCGAAAGATATTCACAAAGTTAAGGGTGGTAGGATTTTATAAAAGCTGGTATAAGCGCACTGTGTAAAATGCTAATTCGAAGGGGAAATTGTTAAGAAGGCGATGAATTAACGTATATAATAAAGATTTATGATAAGAAATTAAGCAGCTTTAATTGTCTGGGACTTACAAGATAATCAGATAAACTAACGAGTTTCTTATTTTAGAAATTACACACTTTCTTGTGTGTGCCATCGTAATCTGTTTAAGCTAAACATCTTGAAATTGTTGAACTGAAATACTTTGATAAGCCTTGTTATAAAAATGTGTATCATAAATGAAAATCTTTAGCAATGGTCTCCAATTTAGCGTGCATAAATACGATCTAAAACGGCCTTCGCAGATGGTTTCCATGAAGTTTAACCCCAGCAAAATTCGTGAATTTGGTTAACTATTTGGCATTGTTCGAATCTCCGATAGCCGCCCATTCAGCGGGAGACGGACGAGGGAGTCGCGCCAAGGCGAACATTTGCAAATGTCATAATTACATGGCGCCGGCAAAAAGTGAATGTCACTTGCAAATCAAAAAATTTCGTGCCTGGCATTTTTGGCGACACCAAATCGCATTTACATTCACCTGACGACGACGAAAATCGACACAAATGAGTCGAGTTCGCTTGGCCAACCTGCTGCCACCTGTTTTGCGAATGTGTGTGCAACACGCGGCACATGATTAATGTGCGGCGTTTAACTGTCAATCAAAGCAGCTTGAAAATCCGCATCTGATGTCGATACAAGACCTCGAGAAACGTGCGTCTTATACACTAATAGGAAACATGTGGTACGGGTTCGGATTTGGATTGTTTGAGATAAAAACGACACTATATTATGAGAAAAAATAACATATGAATGTACAATCCAACGGATAATATCACTTGTACTTGGCTTGGGTAAAGAATTATAAATAATGGTACCTAGAGATTATGTGAATATTAATGCCAAACATGTGCCAGCAGTTATGTTGTGCATTCAGTTATACGATGCGATTAAGAGCTCTTCTTGGATTCAGTGTGGTCTTTCATCACGTAACCATATTTAAATTTGAGTTTTATTTCGAATGAGTTCATTGAGTACCGCTCAATCCGAATTGAGCTTGGGCTGGCAAACGTTTTCTTCGAAAGGAAATAGCCTCATCTGTGAAAGGTGGAGGCGCGGCATTTGGCCCCATCTCACATCTCATATTTCCAGATCGCTCGGATACGCCGTCATCCTGTGGCAGCCACCGCAACAACAGTGGCAATCGGGGGGGCAAGTGCCACACCTTATGGCTCACCTCGAACGGCAGACAATTGGATTTGCTTGCCGGGCAGCAGCGGCAATCAAAGCAAATGGGAAAGATGGCGACAAAATGCGACCACATTCGGGATTATCTCTGCGGTTGTCTGGGATCTGGAGCGATGGAGCAGAGGATCTTTGGAGGTTGAAGCGTTTACTTACATTTGCGGTTTGCCAGTTGTCAGTCAGTTTACCTACTATTCATAATCATTCCATTCGAATGGGCTTGAGCTTTGAGTTCCGGCTGACAGGCCTGCCGACAGTTGCATTTGAATGCCAAGCCGCCAATCTCTGGTGCTACTGGAAATTACAATTCACAATTAATTGAGCTACATTATCAATCAGCGTAAGCCGATCAACAGAGAGCGTCCGATGGTTTCCTAGCTGATCCGCCGTGTGGAAGTCATAAACCAAACCCAAAACAATCAAAAGCGCAGCTGTCACACCTCCATCAAGAGCGATTTCTGTGCGAGGGCGGCGGGGGATTGGTACTCGAATTGGGGATCATGATGATCAGCTTTATGCTGGATGTATGTGACTCATCAGAGCCGATTCCTGTGGGATTGTCAACCCAGTGCTTCATTAATTTGCTTCAATGATTCTGCATTGATCGACGGCCAGATAAATCGTATTTCAAGCGAGATTTCCAAAGAAGTTCGTCTCGAATCAATTAACTGTCTTGCCTACGAAATCTCGCGGGGGGAAAGGGGATTTGGGATTTGTGGAGCGGAACCGGGCACCAAGAGGAGATGCACTCAGCAGACACACCCCGACATGCTCCAAAAAAGTTCTTTAACCTGTGAATACATTGTGGTCGGCGATCTCGGATCACTAGATCGCTTAATAAGCAGCCTAGCTGTCTGGTCTGCGGCACCCCGAAGATCCCCCGACTGCCCCATCCAGTTCTGTTCCATGGCTCCTCCGACAAGGTAAGTTACACAAGTCTTCTTAAATGTTCGTTTATCCCAAAATTCCGCATTACAAAATGTTAGCACACTTACCGATTAAGCTCAATTAATTTATACAATGTGACATACTAAATCCAACTTAATGGATTATTTTCTCTGTGTAGCTGCGGCACAGGAATCTGCACCGTTTTAAGCATAAATCGCTGCGGGGCATGCGCCCGATATGCGTTCAACTCACTGAACTTGCCACGACTCCTGTCCCTGCCCCCAATACCCCTGTTCACCCCACACCTACCCCCCCTCATTGCCGACCGGCTTCTGAGGCTCCTGCTCCCGCTTCCTTTGGCTGGAGCTGAATCAGCTCCACCTACTTCAACTCCGACATCTCTCGACTGTTACAGTTTCGCGTTGCGAGCTGCAAGTTGCGAGTTGCGAGTTGCCCGCCGACTGATCGTCCTCCGCCCTGAGTGTGTGCCTGCCTCGCCCGCCTCCTTCTTCCTTTTTCCTGCCGCCGCTGCTCCTGCGCTCCTCGACCTCTTCTGCAATCTCCTGTGGCATCGTGATAGTTTGAGTTATTTGGAGCTGGCTGCTTTATTGCTCGGGAGGAGTCGCAGTCGAAGCCCGACCGGCTGCATGCATCCCCTCTCCAGGCTGAGGGCGTGTTCATTTCTGGTCCACTCTGCAGTGCGTTCTCCGTGGCTTATAACAAAATGATTATGTTTTGCATATTGGAGGCCAGCAAGGTTGCAGCACGGCTAAAATCAACTCAGAATCGCTCGTTGAGAAGGGGAATTCTAAAAAAAACTGAATCAAAATTATATTCCTCTCTCTCAGGAGCAGTTGATGGACTTAACTGCACTCAAATTATGGCCGCTAGTAATCCCTTTTCGAAAAGGGAAAGTGAGGCAATAAAGTTGTTTGAAACGATTTAAAGCAGTTTAAATTGGTTGTTATGAAAGCTGCATAAGTGCCAAATAAGAATACTCTTTTGGTTTTACAATCTTACAACTGACTGGGCATCTTATTATAGTAATAAATCTCAACACCTTTAAATTTCTATTTCCGCTACTTCAAAATAATATGTGTGTTCCCAGAACACAAAGATATTATGTGGAAATATTCTATCTGTATGGTAAGATCAGTCAAATCTAGTATGAACCCAACATGCAGTGTTTAAATATGCTAAACCTTGGCGACAGTTTGCTGTTAGGGAGTTAATGAAAAAAGGGGGCATACATAATTTCTTGCATGTGTCAATTCTGAAAAAGGAGTGGACGCGGCTTTTTATTTACCCACGCTTATTTAGCGCTTATAAGAACAGAGTCACTTCCTTGGAACGTTAGCTGCTCGCCCGCCTTTCACGTGGTTCGTGTGTGCTGAACGATGAGAGTGACTTGGCAGCGCCTCGAGTTTCGAGATGGTGGCTCTTTTCAGTTGTCTTTGCGACCAACCAGCCGCGTTCTGAACTCCAAGCCGTGAGTTCGGTCGATTTGGCCCGGTCATAAAAATGTGCCAAGTGCCAAGTGACCGGGTTGAGTGGCTGAACTTGTTACAGTTTCTTTCACCAGCTCGTTCTCACTACACTTTCTTTGTTGTGCAACTTGATTCTGTTTACTGGTATGTGCTTTCATTTCACTGCTAAGATATCATTGGCAATCTCGGTGGAAGGAAGGCGACAATGCCATGCGCCAATGCAAATTGGCGATAAGTGCACTTGACTCCACTGATTAGCCAAGCTCACATTCCAGGCAGACAAATAAGCCCACTAACGATATATGTGCTCAGCTACTGAATCCAGTTCCATCGATCCATCGAAACGAACTGCATTGCGAATATATTTCGGTGTAAATCATTTGAATGCTTTAAAGGCGCCAATTGAATTTACTTGTTGAATAAAGCAAATGGAGTTAATGGTAGACTAAGGAAGTGTGAATACACTGAGTTTTATTACGTGCTTAAATTGTATGGGAAATTCAAAAGACTTAGGAAACGAACTCGAAAGCTGATATGTTCTGTTCACAATATGCTAATGATTTAATGGTGAAGATGCAAGTGCCTATGGATTAATGCAGCTGTTTGACTTGGTAATACCCTGACATCGCTTGAGATAAACTCAAGTAAGCTCTACCCGCCGACTGCTACTTTGCTTGTAACTTTGCTTGTCCGACTAAATGCCTCGGTCGCCGCAGCTGGCCAGCTGGCCAGGTTGAATCTGAAGCTCAGTCCGTCTATGGATGCTGTTCGCATTCATTCAATTGCGTTTGACAGGGCCACAACAGCTCAAGCAGCGAATTTGCATTTACGTTTGCGTCGAACGGACATTGGCTCAAATTTATGACAACTTATCGCCCGGGCATTTGAGTAGACTGGGTGCAAGATGCAGATACAATATAGTTGCTGATCCGAAAGGCAGACGTTCGTGGGCGAAGTTGGCGACATTTCGCTTTCATTTGCAATTAGATTGGTATAAAAATAGATCGGACCGGCGACTGGCGCCGCTTTCCTAGATATGTCTATGACTTTGAACCGTCTACACGACTGCACGAGTTCGGTTTCGCTTACCCAAAACGATGACACGGAAAAACAATGGAAAAGTTTCCCTTCAGCCAGACGAAATTTGTCAAAGTCTATTTCAAAGAAGTTTGTCAAAAGCGGATGCAAGTGAAATCGATACCAGCGCGTCTTTGTCAGGGCATGGGAAGAACAGGCGACGGAGCCGGAGGAAGGTGTGAAAAGGTCGTCGTGCCATTTAGGAACCGCAATCTTCGAGCAATCTCAGCGAGACCCACTCGGATGCTAACCCAGAGGAGTTAGGCAACATTACGGCTGCATTTCGGACGATTGCCCGACTTTTTAGATATCCGATGCCAGCTGAATTTTAACAGCTCGTTAAGCCCGGCCTGTTAGAAATCCCAAGGCAGTAAATGCTTTTCAGACTAGGTGCTTTAAGATATAGTTATATCTAGGGTTTTTTTTCCTGAACTGTTGTCTGTTTGCAGTATTTTTACAAGCCGTTCTAAATATAATAGTTCAATGAGTTTGTATGTTAAAAGTCATACAACAACCTTTTATCAATTATACCTTACCTTTTTCAATATATCAAGCTATATGTATCTTAACATACTGGATTGAAAGTGTACTCTTTTTCATGTCTTTAGTTGCATTCCCAGACAATCTCCTGCAGGGGAACTGTCGCGTCGGCACTCCCCACTATCTGATCGCCATTCCCGGGAGCCGCTCATCTAATCTGTTTGGTGTTAAGTCCAGGCGAGCATGTGTAATTCGATTGTTTACATGCGAATGGCTTTGAAACGCTTGGCAAAATGACAGCGAAAAGGTGAATCGCAGGGGGCGCTGGCGAATTGAATATATTAAATGAAAGCCAAAGTGGCATGTACTTGAGTGAAATTTTCTCGAGTGGGAGGGGAAAGGAGTTGCTGTGGCCGCCCGTCAATCTATCATTTCATTAAATACGATCCAGCCCCTGGCCGTTCTTCTGGTTTGTCAGTCAGTTTGTCCGTCTCCTGAGAATTGTGTCGCGGCCCTGACGATGACGGCGAGGATGGAGGCGTCGTCTGGGTTGTCCTGGAAGATGCGTTTCACTCATATCCGGTTAAAAATTCACACCTCAGAACCCGACCGACCACGAGGTGAAGTCGCTCGGGGGTTTCGGGGTTCCAGGGATTGCGGCTGGAACAGGGAACTGCACTCTCTTTCTCACCCTCGCTGCCTTATTCACTCTGTTGCTAGTGGCGTATTAAATTTCAAGACGTGGAGATGGAAAAGGGGCGAAGGCCGGGGCGGGGCGTAAGTAAATGCCAGAAATCTTGCAGATTCGTGGCTGACACATCCTGCTGTCTGCTTAAGGTCTTTGTTTATCCTGGCTGAGCGGCAAAAAAGGAAGCGCCTCCAACACTCCAAACATGCCACAGACAGGTAACCGCTGGAACCGGTGTTATTTGCATAAGTTGCTCGTGTCTCCGATTCCTTTATGCGACAAAGTTCGGGATTGTGTGGGATTTGCAAAAAGGAGTTAGCAGCCCTTGTTGGACAATTGAAAGTGAGAAGTGATCTTAACAGGGTTAAAATGGTAATTTGCTAGTATATCTAAAATTGTATCTATAGCTTTTTGAATTTACATTAAAT
>Drosophila_melanogaster_nonrepetitive:48938133-48944605
ATAGATACTATTTGTTTTGAACACCATTGAGCAGTCATTGGGTTTACAATGAGTTCTCTTTAATTGGCCCACATTTGATTAGCAACGATTGAAGTTAGATATTTTCGTTTCCAGCCCGCCAAGCCGAGCTCCAGCTTCAACCGCACCCTCCAGGCCACCACCATGCAGCCGCTGTGCCCGCAGCTCGCGAACACCATCTACGACGAGAGCTCCGATGGCTCCATGCCCAGATCAGTGAGCACCGACGAGGACTGCCTGTACCTGAACATTTGGACACCGGAATCGGGAATGCGGTACGGCAAGCTGCCCATAGTGGTCATTGTCACGGGTGAGGAGTTTGCCTACGACTGGCCCAGAAATCGCATCAATGGCTTGGATCTGGCCGGAGAGGGCATTGTGGTAGTCAGTGTCCAGTACCGAAATAATATCTACGGATGGCTGAGTCTAGGCGAACAGCATCGTAATGTGCCTGGAAATTATGGCCTAAGTGATGTTCAGATGGCACTGCGGTGGATTCGAAGGAATGCAGATGCCTTTGGCGGCAATCCAGATCACATTACTCTTCTGGGTCATGGGAGTGGAGGAGCACCTCTGGCACTAGTTGCTACTTTGGAGGATTCCAGCCAGGTTAAACAACTGGTGCTCATGTCACCCGGTCCCATTATGCGAGCCTTGGGTCAGAATCACCAAAAATGGATAGTGGAAACTGGTCAAGTGCTGGTACAGAAATTGGGCTGCCAATTTGAGGAGGCACAACGTCGCCAGTTGATGGGTTGTCTGAGGCGCAAGAGCCGGGAGGACTTGCTCCGTGCATACGAAAGCGTTTATAACCATGGCAACGGAAGCTCCCAGCTGGGAGTAATACTACCCGAAGGATTGCCACTCGAACAACGCCTTCGTAACAAAACATTGCCCCCCGTACTGCTGGGCATCACCTCCAACGAAGGAGCCTTCCTGCAGGACTACTGGCTGGACGTGGCCAGGGAGGGTCAGGTGGCGCTACATAAGTACATCAATCACACATTGTTGCCGAATGTGATGCGAGCACTGGAGTCGGTGGGTGAGGAGAGCTCCACGCAACTGGCGGCCATTAGATGGAGGTACTTCAATGGCAAGGGAGAGGGTGTCAGCCACTTGCTGGCTGGAATGCAACGACTACTCTCGGAATCACTCTATGAGTTACCGTACTCACGAATCTTGGAGCTTTTAAATGGAACCACTAGCTATGCCTATGTATTCGACCACTCCCACTCGATGGACATGCGAGGCAGAAGAAATCTTTTTGGCGGAGCCTCCCACAGCTCAGATCTCCCACTTCTCCTCGGTCCGAGTCTGTTTCAGCAGATAGCTCGTCGAAGATTCAGTGGCGAGGAGGAGCAGCTCTGTCGCAAAATAAGAGGAGCATTTGCGAACTTCATTAAAAATGGCAACCCCACTCCGGGGCGGATATACGACGGCTGGTTACCGTACAACAAGGAGAACCCATTCGTTTATAGCTTGGGAGAGCAAGCAAAGACGCCGCAGACAGGATCAGTCGATGAGGCTGAGGTGGATAAGCTACTTAGAGGGGAGACAGGAGCTCCAGGGCTAGATAGAAGCTTATCGCGTAGCAACCGCCACGATACCTATCGAGCAGCACCCTCCAATTCCTACACGGCCAGCAATCAACTGGATTCGGGCTACTCCAATCACTTGCAAATGGTTTACGGATTCTGGCAGGTGTTAATGCCACTGGAAAGAGAGGAGGACTTGAGGGGAGGAGGAGCTCTGGGCCAGCGGGTACGACTCTTGGAAGCGAGTGCCGATGCAGCACGCTACCGCCAGGGATTCTATGCGATGTTGGGATTGGTGTGCCTACTCCTTGCCTGCCTGTGTCTGTGCGTTTATCTACTCAAAAGAGATCCGAATGCAATGAGAAGACGCAGTGCATCCTCGGCATCAGATTGCTACAGCTTATGACATAAGTGGTTTCGTTGGACGACCATCTTTGGGGGCCGGAAGGACGAGGTGCCATCCACCTCGGGCATTGCTAATGTCGAGTCCTGGCGCAAAGGTGGTCGTGCAACGAAACGGGAGCAGGATGGAAGCGGAGCAGTTGAATCTGGAGGTGGAGACGGTAATCTTGAGGGGGAGCGACGAGAACAGGTCCTCAACAAACAACGGACAAGACGTCCCAGGCAGTTGCAACCGTACGATTTCAAGATTACCCACCCTATTGGAGGAGCAGGAGTTGGAGCAGGATTCGGAACAGGAACTGCAGGAGGTGTCAGAAATGGAGGAGGAACACGAGCTGGAACGGTTTCCGGATTTGGAGGTACACTTGGAACTGTTGAGGAACTCCTGGACCCTGTTGCCGGCCAATTCGAGCCGAGTGTGGCTGTTAGGAACTGGCAATACCAGTTGACTTGTGATAAGTTCTGAAAGCAAACCAAAAATTTTCATTGTAGTTTTGTATATGTACTTTTAACTTAAATGTTTACACTTCTCCGTGATTAAATAAACCAACATTTTACACGTTTACAGCAACTCAAAGGCACCAGTACCATTCCGCACCGGGAGGCCAACCATCAAACGACTCGACGGCGAGCTAAGCTCATCCGCTCTGCCGAATCCAGCGGCGCTCTTGAGGAACTGCAAGCTGGACTCGAAGGACATCTGCTGCAGGGGCGACGAGGAGTGCTCCATGCCCTTGCGTGACAACGGTTGGAAAGTGCCGTCGAAGGTCATGTAATCGGCAATTAGCGACAGGTGGCGGCGATCCACAGTAATTCCGTAGACCTTGAACACATTGCTCACTTCCTTAACGATCACTTGAGACGCTGCTTCGATGCCGTACGTCCTAGCAATCGCGTGAATGTCATTGGAGTAAAGGCGGTTCAGATCAAGAATCTTGTTGTGCTGGAACATCTCGCCAATATTAATGCCGTCGGTCTTTAGGAGCTGGTCATCATCGGCCGCTTGATGTGCTGCACTTGGTGGACCACACTCTTGCCCGCCAACTCCCGGATTATGGAGGTAAGATCGGGCTTCTGGTACCGCACACTCAGATTCAACTTGACCTGGCACCACAAATGGTTCTCCTTGTCGTAGGTGTATGCTTTGACCATATCGTTGCTCAGCAACCTCTCTACCGCTTTATCATCGCCATCATTATCATTACCATCCTGACCCTTTTCCTCGTCGTCCTCATCCTCCGAAAATCAGTTGTTAGTATTAACACCTCTAGGAATATACAAGATTTGTAGCATACCATTAGCATCATGGAGTTCCTCGACGTCGTCTGGGTCGTCGTAGTCCTTCTCATCTGTTTTGCGTTGCTTAAGCTTTACTCCAGTTGCATCGTCATCGTCCTTTACAATTCCAAGTTTTGTTAGACATAACTTACGTTATCGTCTGATGAATCATCATCATTAGCCTTGGCCTTAGAACGGCCCACTTCATCGCCGTTGTCCAAATCGTTATCATCTTCTTTATCAGCGTCCTTTTTGTCGTCTATTACAACTCTGAAATTACAGAAGATGTATTACTTAAAGTATTCAGGGACCTAGCGCTAGTTGGCTTACATTTTCGTTGTCCTAGAAGCATTTGAAACCTTCAAGATGGCGCGAATCAGTTGTTTAAAAAAGGTCTGGTGCATGTATTTGATTATATGTTTGGGTCGTACACCATAGTCCTCCTTATAGACCTCTCTGGGCAGGAATTGGAAGCGCATATCATACTCATAAGATCGCTCCGGGTCCAGAGTCAAACCAGTGCTAACGTGGACGTCTATATAAGGGAATTTTCATCATTGTATACGTAACTCACATTCTAAAAGGTTTGCCAACGTCACTGAATTTAGATTTATGCGCAGCTTTTCCGCCTGATGCTGCTGACCAGGCTTTATGGGTATATCCATAGACGGCGTTTTGATGTTTGATGAGGCCAGCATGAGAATTTCTCGTAGTCGAGGAATACCCAGAGTCACGTTCATCTCACCACGACCCGCAAAATGGAAAGTGTTCAATGTCATCTGAGTCGAGGGTTCTCCTATCGATTGGGCTGCTATCAGACCCACTGGTTCACCTGGCGCCGCCAGTGACTTAATTGTCTTTACTCGCATAATATCGGCTATAGTCTCCTTCAGTGCTGGCTTCCTCTTAGCATAATCGGTAATGAGTTTCCTCGTTCTTTCTGACACACTGCCATAGTAAAGATCCTGCTTGTATACAGCTACCGTGGGATCTGGACAACGGGCGTACTTCTTGCGGTATAAAGCCTTGTCCTCTGCATCGGCCTTTTTCCATAACTTTAGGAGGCCCTCATCAAAGCGCCGACGCCCTGTTTTGCTATTAATCTCATTGGGTCGCTTCACCTCCACCTCCTCGCGGAGCTCCTCGGAGAAATGAGTGAAGGCGGCACGTAGCTTAGCTGGCTTTTTCTTCTCCCAGCTGCGGATGTGTTTCTCGTGGCGCTGGACCTTGGCTAGCTGTTCCTCATCCTTCATCAATTGAAGTTGAGCAGGGCGTAGAATTGCCGTTGCATTCTGTGTAAGGAAGTCTGCACAGAACTTATCGTTGAAAAACTTTGACTTCAGAATGTCTAAACCATCCTCGCCATATAGGAACTGAACCACACTATTGTCACTATCGCGTACAGTAAGATCATAATGGACACTTAGCCCCTCCAGATGTTTAATAAGACAGCGTTGAAGATAACCGGAACGCGATGTTTTCACAGCAGTATCAATGAGACCCTACAATTTTATAAGTAGAAAATTTTCGGAAATTATTTCACACATACTTCACGACCAGCCATGCAATGGAAGAAAAAGTCCTGCGGCTGAATGCCGGTCATAAAACGTCCATCGATAAAACCTCCAGACTTGGGCGAGGTTTCGAAGGATGTAAAGCTTGGCAGAGACTTGCCGGATATCATCAAAGGCGGTCGCTTTCCTTCTAACTCAATTTGTCCGAGCAGACAGGAGATTTGCATGGTGTTCACCATGGATCCCTTGGCACCAGATAGAACCATCAATTGCAGATTGTTTGATGGGAACTTGGTAATAAGACCTCTGGGCAGACAAGTACCTGTTGATCGGTTTTGAATGAACTCACCTATTAATGTCATTTGTGTAGCCATCCAAGAGTGATTTGTATTTACGATCCAAAAGCACTCGGAACTTCGAATCCTTTACATATGCCGCTTCCATTTTCTCAACCAGCTCATCGTGCGGCGGCTCATCTTCCAATTCTAGAGCAGCAGCTACTGCGCTGTTTCCCACATTGCGACACTCGCGAATAATCTTCCTTCTCTTACGATCTGCTACGTCGGTAACAAGAATATCCTTGACACCCAAAGTAAAACCTTCCAGTTGCAGGAAAAAGGTAAATACTTTCGTGAAAGCGGTAAGCAGCAAAGTTGACACATCGCCGCCGTATAGCTCATACATGCAGTGAATCAATCCATACGTGGTGGCCCCATACTGTTGTTTATCCAAAACACCAACAAGCAGTTCTCCGTTTCTGATTTGCACTTGGCTTTCGCTTAGGTCGTTTCCTTCTGGATTTGTGCCACAAATGGGCGGTCGTGGACGGGACACGTTCCAATTCTGAAAGTCACAGAGTAATTACCTTTCCAGCAATCTTGGCAAATGAATCCAGATTAATTCTTTCGTATCCCTCGGGAATTATGTTGATGATAATGGTGGACAAGATCTGCTTTCCAGACCAAAGCACAGCTGGCTTTAAAATAGTCGGTGGCAGCAGCTTGATATCCTTTTTAAGTTGAGATAGTCCCTGAAACACCAATTGCTGGTAGTCTTCACGATTAAAGAATCGTCCACGAATCGACAGCTTTACACCCGAAATGACGTGATCCTGAATGAGACCACCCAACGGTGTGCCGTCCTTGGGCACCAAATAGTTGCTGGCCACATTCACTAGGTTGTAAGCTTCCGCCCTCGCCACCTCACTCTGCGGATAGTGGGCATTCATTTCATCGCCATCAAAATCGGCGTTGTATGCCTTGCAGTTTGAGTAGTGTAGACGGAAAGTCTTCTCACCATGCAAAATGCGAGCCTTGTGACCCATAATCGATGGCTTATGCAGCGAGGGCTGTCGGTTAAGCAGTAGGACGTCGCCATTGAGAACATGCCGATGAACGATCTTAATGCCATCCTTGGGATTCGACAAAAGTAGCTTGGCCAAACTCTCACGCTTGGAGGCATTGTCCGCCGGTATATATGTGGTGAATCCGTTCTTGTCCTGTATATAGTTCGCTCCGGGATGCACGTCCGGACCGTTCATAACCATTTTGCGCAGCTCTGTAACATTCCATTCGGTCACGGGCACGGGATACGACAGTTTCTTCGCAAAAATATCTGGGATGCCAATCTCATCCACATTTATATTGGGATCCGGCGTAATGACAGTACGAGCGGCGTAATTAACACGTTTGCCCATCATATGGCTTCGAATGAGACCACTCTTCT
>Drosophila_melanogaster_nonrepetitive:21507113-21507551
CCGTCCGCCTACCCCACCCACTTCCCTTTTGCAGATTGGAAGTGGAAGTGCCAGTGGAGAAAGTAGAAAGAGAAACGGCAGCCATTTTGATTCGAACTGTCAGCCGTTAAAGGCTCGCCAGCCATCTTGTTCTAACCAAATTAAATAGTACAATTTACCATGTGTCTGCATTAATTGCGAAAGTTGCCAGCGAAGTTACTCAGTTATAAAGGGAATTCATATGAACAAATACAGACGCTGAGCAATACAATTTAAGTGCCAGTTTAGTCCAGAATTACAACAAAACTTTAAAAGTACATATCTGCTGTAATATTTCTGATGCTGCATCGACTGTGCAAAGAAAAGTGCAGAAATTGCAAACGACTTAAATAAGCAAACAGCAGTGAAAAGCTGACACACTCACACGCATGCAAATACACGGTGCATGAAGATGGGATC
>Drosophila_melanogaster_nonrepetitive:7977476-7977799
CCAGGAAGCTTTGTCCACTAGCTCATATAACATCTGCGGATCGTTTGGTTCGCATGGATCCATCGAAACGTTCACGGTTAGTGGATCCTCCCACTGGACCCGCCTTCGTTTTGACGATTGTGCAATGGGTCAATCGTCTGTGGAGCTGATCAGTGTGGCATATCTTATGCCACGGATTGTCGTACGCAAATATAGCGACATCTTAACAAGGGGGCGTTTCATCTAAGGGGGCTTCATCTTTAAACTAATTTAGTTTTTCCAGCTGGAACTAGTTTCTATTACTCAATTAAATGGACTTACAGATATTATTGCTATTGTCATGT
>Drosophila_melanogaster_nonrepetitive:14866798-14871654
CCGGGCAATCCTGGATAAAAGAAAGGTTTCATGATTCATAGTTCGTGTGATTTAATAAGGCTATGCTTACTCTAGTGCCTGGGCAAAGGATACATTATGGGTGATCGAGTTGCCTTACTGGCAGACGCGTAAGCTGCTGCTAAAGGACGTGCTTGGAATTGACAAGTAGTGGGGGTCTTTCGCGCAAGACAAAGCCTCTAAGACCCTCCGCAACTCTTGTCGCAGCCCCCACCGCTCTTCCTCTTTCGCGGAGATCCGGCTTTGAAACGGCGACGTGCCGACGAGCTGGCGTTCGGGACGAAACCCTTTTGTTCTCGCATCTCGCATTTCATTTGGCGCATATTTTTTACTGCCTCGCCTTGGCGCGAAATTAGCGTGAAGCAAGGAGCACGGAGCACGGAGGACACAGCAAGGAGCAAGCGAAAGGATGGCGAAGCACACAAAGGGCCAAAGGGGAGGGCCGGCAAGGATATTTGGCAGGCAGGAATCGGTCGGCGGGTGGCGGGTTGCGTGGCTCCCGAAGGAGAGACGTCGAACGGCGCGGCACAGACCTTTAGGGCTTTTGACTTTTAACTCATCCGTTTAACGAGCGCTCATGTTCGTGAGGCAGCAAAATATGCAATCCCGTCCAGGGTGGGGGGATTTCCCGGCCAGGACAACAGCACCCTTGAGGCAGAGAGCCCGACACGTCCCACGGTCTTCGTACTTCTTGCCCCATGCAATTGCAAAACGGGAGCGAAACAAAACGCGAAACAAGCAAATCCAACTTAAGACCAGGAGGTATGCGACTTGCGAATACCCTCGAAAGAGCTGACTTTATAGACTTTGATTGGAATACAGAAATAAAGAGGAACAAACCAAGAAATTGCTACTTGTCAAACGAGGTGGTTATGGATGATGATTTTTCTAACCTGCAGGGTGACCAGTGCGTCGCTGTGGCCGGTCATTTGGCGTTGAAAGCCCTTTGGCCAGGCGTATCTGAATCTACGCTGCTGTGATTGCCTTTGTCACTATTCCCGTATTGCTGCGAAGCACACCACGATTCCGGCACAATAAGCCAAATCGATTGATGGCAATTTCTGAATTGAACAATTGCCACTCGACGGCGGATGGTGGGTGGCGGGGGCGTTGGCCGGATTTGGGCGTGGGGCACTTTCGAGGGCGCAAATCCTCGTGCTCGACTGAAGGACGCTTTCAGCGAAAGGATGCGCCAGGCGTCGAAAGCCTCACTTAACTATGCAATCAGTCCGTTGTCCTTCGCCTGAAAGGTGGCTTCGCGGTATGCTACCCAGTGATGGCGACATTTATGAACTGGCAAATACACTTGGCATGCCTCGTTTAATAAATTGAGCGTTTTACGCAATTTATGCGGCTGATTTGACATTAATGTGGCCCAAACAGACTAACTGCGCACACATGTATGTTTATTTACATGTTGCCACCACCCCACAAAGCCACCCAAGCAAGCACACCACACACCGAGCACACCCCACACCCACGTCTACCACACCCGCTGGCGTCTTCATCTTCTTTTCACATCTGTGCCGGTTACTTTAACTTGCACCATTCGCGAGGGCGTTAACGTGCATGCCACACACACGTCATTAATCATTTTAACAGCCCGCAACTCCTTTAACTTCCACGTGTGCTTGTGGCTCGTCCCGTTCGTCCTGGTCGTCCTGCTCGTCCCGTTCGTTCCGTGCTTGTCTAGTTTCCGTTCCGCAAACTTGGGCCATTAAGCCCATTAAAGCCTGAGCCACTAAGCCGGGCTTCCATTAACCGATGGAACGTAACACACGGCTGCAGGACTCCGTATTGTGTACTTTTGGCCGTACTGCGATGCAGTAGCTCATTCGACAAACAAAATTGCATTATGCCAGCGAAAAGTTGGATTTCCGCTGGCTTAGTGGCAACAGATCTCACTGCCAATAAAAAATGGTGGTATACATTTGGAATCTTGTTTAGGCGGCAACCTTTATGAATGTTTTCGCACTGTATACGAGTTCAGAACAACTGATATTTATCTAATGGGGAAAACTATTCTTACGTCTATAAACTATTATTTCAAAGGATTTTGCTTCATTTTGCGAAAGGTTGAAGCTGCAGAAGCTGTTCCCCTTCCAAAATCTAAGCCCGAATATTTTGTCAAGGCTCAGTTATCCTGGAATGCGTGAACACCCATCCCAGTTGCGGTAGTTAGTTTTGGTAACGCCTCCTCCCTCCCCAGCTGGGCCACAACAATTCCCAGTTGCCAGTCAAAGTCGAAGAGTTGAAAACCCTTAGACGCAGCAATATTTCACGTGTGCCAGCTAATAAATTAGAGGGAATGCGCATCAAAGGATAACTTTTGCGCTCCACTTAATGCCAGGACGACCCCATCCCGTCCGGGAAGGTGCAACTTTGACAAACGAAATTCCCGGCGGCGGGCGAAACTATGCGTGGCATGCTCGAGTTGCGTGCCACGTTAATCCCGGCATATCTCCTCATGGATACGGGCTCCACTGGCCATCGTGGTGAGATGGCCATGATGGTGACGGGGAGCGGCTTACGATAAGAAAGCATCAATGGATGAGGAATGGGGCCGCAAGGAGTGCTCGTGACAAATGTCGAGCTTAGCAGGCAGTGGGGAATGGTGCGGTGTGGATTGGGGATTCATCTGAATCTGGAGGCAGCAGCTTTGCACAAATCCCTGCTCGCTTTGGAGCAGGCCATAAATTCATTTTGGCTCGCTGCTCATGCAAATGTCCTGTCCAACTGTCCTAATGAGTGGCACGGTGTGGGGCGCCCGGCAAAAACAGCACACAATGAGTCCTTAAAGATTAATTAATCTTTTGGTGCCACATGCGGCTGCCGTCGAGGATAATGCGTGTGGCAAGTGCTGGCCATTGTCCGGCGTCCTTTCTGGTTACGGTTTTAAGCTAATGACACAAAACGCCAAAAAGGATGCGAACCGCAACCCCGAAGGGGTCAGAACAGGATCGTTCAGTGGTGGTGGATGGGTGGAATGGGTGGAACGGGTGTGGGGCTCCTGGTCGAGCGAAATAATTAATGACCTCGTTTTTGCCACTGTGCCACACGGACCAGACACCACGGACAAGGGAGCTAGGCAGGCCATTAAAAATCGCCAAAATAGATTGCCTGTCCTGAGGACCCAGTGCACACAGTGCCCAGTGTCCCTGCTCCCTTCCCTGCTGCATGGACAAACGGACGATGCGGCCAATTTATGCACTCAATTTGCAGTGGGCCGGGTGGAGATGGAGCAGCCAGCAGCCGCATAGCTGTGCGTTTATAAATTTCATTGGTTAATCCTTATTTTCGCATTAAGCGCGAGCACCACCGCAACCGCTATGCAAATGTTGCATTGTCCTGTTGCACCAACGCCATTCAGCACCCGCCGCCTGCCCAAACCCATGCACCCGTTGGCAATTAAACTAATCGCACGCAGGGCTTAAAACGCGATTTGTGGCGTCGATTGCCAATTGCGGCACGGCCCTTTTGGCCTTTTACCGATTTTGCGATTTGCAGGCGGCTGGATTTTGTCGCAAAACCCGATCCCAATCCAAATGTTTTCGTTTAGGGGGCAGTGGCCCCTTTTAGCGGTTTCTGCGGCACGGCGCCTAATGCAAATGTTTAGTTACGGTTACAGGCGGACAAATGGACAAATGGACAAACGGACAGGCCCTAAGGGCCAATGTGAGAATGTAGTGTATGGTGTGACAATTGGTGTCTCGAGCTCTCACCTGGTTGTTCGACCAAATCTTGAATCTCAACAAACCACGAAAATTGCACAAGACAACAGCTTTTCTTTTCTTTGCTCTAGCTCACTTGCAACAACTGAGCCACTTACTGAAAAGGTTCTAGGTCTAGGAACAAATTTTTCATGGCCATCCTGATCACCAAAAACTCCATAACGATCTAGTCGCCCTTGAAACTAACGTTAAAGGTTACTAAATTGGTTAGCTTGGAATCCGTCAGTAGGGCGTCAGCTGAATTGGGCACGTGGTCCTGAAGACGGATGATTGGGAAGGGGGGGTTCATCCAGGACATGCCACGTGACGCAATATCGCTGCGAGACACTGGGATCATCGGTTGCAGCTTGTGATGGCAGTTGTCCGTTTTAGCGGTTTCTGCGGCACGGCGCCTAATGCCAATGCTTAGTTACTGACGGTTACCGGACAAACGGACATACGGCCACAAGGGCATCACCAATGTGGGAATGTAGTGGAATATATGGGATATATGGAATAGTGTTTGTCGAGCACTCACCTGGTTGTTCAACCAAATCTTGAATCTTAACGAACCACGAAAAATTGCACATTAACTCTAGCTCACTTGCAACACAACTGAGAAACTTACTGAAAATGTTCTGGTTCAAGGAACAAATTTTTCATGGCCATCTTGATCAGCAAAATCATAGGAGACTCCATAACGATCTTGTCGCCGATGAAACTAACTTGGTTAGCTTGAATGCCAAACCATGTGCGGCTAAGTAGCAGCGGACTACTCCGGTAGTCAATAGCCAAATCCCTCGATGGTCTTTAGCGGCTCGAAGGGAATCCGTCAAGTGGGCGTCAGTTTAATTGCGCACGTTGTCCTGAACGCGGCTGATGGGGCAGGGGGGTTTCATCCAGGACTTGCCACGTGACGCAATAACGCTGCGAGACACTGGGATCATCGGTTGCAGCTTGTGGCTAATAGCGGGCGAGGAATAGGTACAGCCGTTTTGATTTCTCGCAAATTTCATTAAGCTAGATAAATGGCCGGCGATTAACAAGCTGTCTGTTGTCCAAAGTCCTTTGCCCCACGTCCTTTGGTTATGGCTGCCAGAGGAGCGGAAGCGGAAATCACACGCACTT
>Drosophila_melanogaster_nonrepetitive:65434320-65434585
AAAACCAGACCCCCAGACACACAAAGACTTATTCAAACGCTGAGAACGGAAATGCTCCCCGCAGAACACACATAAAACCAAACATCTGGAAACACTTTGGCCCTGTCGAAATGTGTGTATTCTGTTGTTCTGGTCTCTCCGTTCTTTTGTTGCCAATTAACAGAAAGATTGACACTTTCGTTTGAAAACGATATACAAGACAGCATATTGCAATTTAGAATTTGTCAGGGGCCAAAAGAAGGCGGGTCACACGCCGATTTGACAG
>Drosophila_melanogaster_nonrepetitive:102055555-102060134
GACATTTCTTGAATTAGATATTTTTATAGCACTGTTCCTACTTGGTTCGTCTTAAAGAAGCTTTACAGTAGATAAGCAAAGCGTTTTGTATCTGACTCAGGTAATATGACGAATATAACGTTTTCTGCTCAATCAGCACATTAGATGGCAAAGAAGCTAATGTGGCCAAAAAGCAGTGGCCTCTGCCCCAAACAAGTTCAAAGTCAAAGCGCATTGGAAGCGTCAGGAGGCGTAGAAAGCGGCCAGCAGGTGAAAGAATGTCTAGAGGGAAATGGGAGAAAGAGAACGGGAATTGGGAGAAAGTGGATGGTGGAGCGGTGAAGAGACGAGATAAACACGGCCAAGAACCCGTCCGACCAGATGAAACTGAACCGTTGGCTGACACAAATAGGCCGGACCGAAAAGGCAGAGGAGATCAGACCGAAAAGAATGGAAAATTGATAGGATATTGATGGCTTAACCACCACATCTTACTGGACTGGAGCTGATCTTTGGGGTAGCTGATCTATGGTCAATTATGTGACCTAATATGGAGATCTTACTCTATCTATGTGGCATGCTGTGCATAACCAGCCACTTACCGCACTTTTCCGCCACAGAACTGGCACTCCGGTCCCTGCCAGCCGTCGGCGCAGAGGCACTGGCCGTCCTCCTGGCACTGGCCGTCGTTCTGGCAGCGGCCGCCGTGGGCGGTGCAGTTGAAGGCGGCCGCCCGATGGAGTCCGCTGAAGCAGCCGTGGAAGAGGAGCAGCGTGAGGAGGAGCAGGCATTTTCGCCTGTACTTGGCGTTGAATGTGGGTGAGGTGCTGCTCCGGTTCGGTTGCTTCTGCGGTGGCTCCGCCGCCAGGCACATGATTTGCGTAGTTGATTCCAATTCACCGCCCGCCCGCAGCTTCACATCGTCGTCGTCCTGCAGCGAGTCCTTCGATTTTCGCGACTATTGCACAATTTTCCTTTGGGCCTTTCTCTCTGCAATCTTTGCAATTCGGGGCAACCCAAGGCCCCGCACTCGAACGCGGCTGCACAACAAACAATATTGTGCATCCAGCGACTGGCAAAGTTATTGACAATTTATTTGTGAAACGAAACGAGAAATCTGCTGGGGGTCCAGTGCTGCACAGCGTTGCACTGCTTCGGCGTTGCAAGCACTGCTTAACAGGGTTGTCAAGTCACTGTCGGTATCGATAAGATATCTAGCAGGGCTTAGTGTGGTACATTTACTTATCACATACATAAAGGAGTGCCAAATTATTTTAAAGCGTTAACAGTGCAAGTAATTTAACTGTGGCACACTTTTGTTGCTATAGTTTTTCGAAACGTTTTCAAAGTGGTAAAATTGGCAAAATTGTAATACCAATTTCATTACTTTAGAATATTCATAATGCGACATCGCTCGTACAATCGATATCTTATCGCTGCAAACATTTCAGCCCTCGCAGTCGTTACAACCGTAACAGCACAGTTACAGTTGCAGCTTTCTGTTAGTAGGACTGTTGAAACCACTTAAAATAGAGCAAGAATTGTAGTCTTAGAAAGAATACATAGAACTTAGCTTATGAACAAAGGTAACCAGAAAATCAATACCCGTTAACAACAACCGGAGCGCGTAAATTCCGTCAGTTTGACAGTTGCGTTGATAAGAACGATGCGGACGGACTTTTGAGTGCGCAGGCGCGCTCCGAGCGCACCCGTCCCCCCTTTCGTCATCGTGGCTGTTTGCCTGCCAACTACTTTCCGGAATCCGATTTCTCAGACAGTCCACGTTCGGGCGTCGTTGCAAGCAGTGTGTGCTAACGGTACTCCAACCGCGCTGCATGTGCGTTCCCCGTTTGAGACAGGGAAAACGGGAAACAGTAACGGGAACGTCTGCCCCAAAAAACTGTTGCAAGAACACACTCGATTCCGTTGGCGCTGCACCAATTTTTCGCTTGAAAAGTAGTAATTCGATTGGATCAATTCAGTTTTCCCATAGCAGCAGCAGATTCAACGCTACTTCATCCCAGCAGGAGCAGCCGAGAAGGGGGCGGGGACTTCACAGGTGAGTTGCGGAATTCCGTTGTCCCCTGGCTGGCAAACATCCTTTTAGCCTCTCTCGCTCGGTGGTGGATTGGCCCAAAGCCACGGACACTGCGAATGTCTATACTACAGGCCAAACTGCCTAAGCCCAACCAATTTAAGGTTTTTAAAGTCGTGAATTAGTCGAAATTTTAGTTGGACTCCTTTGAGACTTTGAAACTTTAAGTGACTTTATGATTGGTTAAGAATAACCAAATGCTAATGTTTTGCAGCAGACGGTGAAGAGTTTGTTGTAGGATAGTTTCACCGTATGTGGCTGAGTTTCAGTTGTGGCCACATCAGCACAACACCTTGGGCGCCACAAAAACTTCAAAATTCTGTGCTAATTACATGTGCTTTGATGCCTTAGCCCTTGGCTTGCCTATTTGCCAAGCTTATACGAATTAAATTCCCCGCGTTTCGGTATCGTTTCTAGTTTCAGTTGAGTGAGCTGCCCACGCACGTTTTCGATTAATCCGCATCAAACAACCAATGACAGTGAAAATCGATCGGCATTGGCTTTGGCAGTTGGGTACTACGGGTGTATTATGTTTTCCCTGCACTGAAATCCGAGGTCCATATCGAACAGAAATGCGTAACAGAAGACCCGGCTCGAAACCAATTGCCTAGTGTGTTTGGTCAAGTTATCGAATTCATCATAAGCTAGCTAGTTCTAAAATGAAAAACTGGACCGAGTTATTCAAGTCGTATCATACAAAATCGAGATACGACTCCGGCGGGAAAAGTACGGCCGGAGCAAAGGGCAATCAGGAGCACACGCCTATAAAAAGCCCGTGGAAAATGCGTGCCGAAATTGAAATTCCGTTAGTTGTTTTGGTCAACCGGGGCGATAAGCATTTAAGCCATATAGCACATAACCGTTACATTTGGATTGGGGCGACAGCTGGACGATACAATTTCTCAGTTTGCATAATTTAGATGCCGCTGCCAAAGTCGACGTCGACTGCGGCTGCGACTGCGACGCCAACGCATGACCGCCAATGGCGCTTCTCTTATGTGTGTTAGCGTTGCTGCCAAGGTCATTACATTTAGTCTTATTTCGCTTATCGGCATCCGCGACGCAGAGTGGCGTATTGATTCGGGTGACCGCCCACGCGGGTGTTTGTAAGTACCCGCGATGTGAGTGGTGAGTGGCACCCGCACTTTAAATTATTGAGTGTGAGTCGATTGGCAATAAATGCATGTATTCTGAATACGTAGTAAAATGAATGGATACTCTAATTGCAAACAAAGAGAATGGTGTATTTGGCTGCGTTTTAGTTGGCCCTGCCCCGTATTTCGCAAATACAGTGCGACATAGATAAGTGTGATCTTAATACACACTTCATGCTTCTTCTTAAGTTAGCGGTTCAAGTTGATGTTGCTTGACTGTATTTTGTCGCGATTTGCATTATATAATTCGAGCTGACGTCGGAAGGACGATGTGGCGGCTCTTTGTGGCAAGTTCAAGTGCAGTTTGCTCGATTTGCGGTTTTTTTCCGAATGTTTTGCCAATATTTTTGCCATTGACAACAGGCCTTGCCAGTATCTCTGACTAGCTGCCATGTTGATTATTTTGCATAACTGAAGCGGCAGCAATCAAGGAGAAGGAAAAACGCACCCGAAAACCAAATACATTTGGGTAGTTGTAACTCTGTAGCGCCACTGAGGCGCACAATTTTCCCCAGCATGTTTTCCAAAGGGGGGGATCGGTAAATGGGGACGGGGTGGTTTGGGTTAGGTTAAAGTAGAAACAAATTAGCCCCCCCAATCCACCCCGTCCCCAGTCGCCAGAAAAACGTCAATAAACAAGCGGCAGTGAACAATGGAGGGCAGCAGGGAAATGCTGGGAAAAGAGCCCAGCGTCAGCTTTTCTATGGCGTTTCCCCAGTGTTTTCCCCATCGCTTTTCCACCATTAAAGCTCAGTGCACATATAGAAAGACATTCGATGTAGCCGGCAACCCAAAGAGCTGTTTTTCCAACCCTCACCCCACTTCTATCCACGGGGTGCGTATTTGTCAATGTTGCTTTTCTTGGCTGTCATTTATTTCGTCATTTATGCAACCTCTCCGCTAAGCTTCCCATTTTCCAGCAAGAGTTAAGCAAGAGAGGAGTGGTTTTTGCGTGGAAAACCTTGCCAATTAAATGCATGCACGTCCTATTTGGCGTTTTTTTTCCACCGATTCTTGTCCTTTTCAAACGCATTTCTTGTGCTTGCTGGCGTGTGGCTAATTAAAGCGAATGCCCCACGGGCAGTGGAAACTGAGCTCCCAGCAATTACTTTCCCCCCAATGGGGGCAGACGAAAAAGCGGGGGGTGCTACGTGGGCTTTGAACTTGTTTCAATTCCACTGGTTGCCTGGCATGCGGCACACAACAAAAGCGGACACACATAATTAGGGGAAACCGAAAGCCAGAGCCAGGATTAGATCCTTTTTCACAGCGGTAGTTAGCCGCAAAATTGTGGCTTATAGGTTGAAAAAATTGCATGTAAGTTATATGAGCACCTTAGAATGAATGTCCA
>Drosophila_melanogaster_nonrepetitive:72855231-72855429
ACCCTAAGCCTCTGCTAATCATAAAAGTTGGGTGTATGATTTTGGATTGTTTATGTTGGGGAGGAGATCGTTTCATATGTTTTCTCTTCTCCTTATCAGCTGATCAACTAAACGGCTGTCTTTACTTTATCCAAGTCGGATACATTTCCTTTATGGGTCAGCTTAAGAGGTAAACGATTTGGATGTTACAAAATTATT
>Drosophila_melanogaster_nonrepetitive:24478555-24480551
GATTAACAAGATGCTGGACGCGGCCATTGCAAAGTTTCTGCGCCTTCTTTCGCCGTACCTTCTGCTCCGCCCCGCACACATGGCCTTCGAATGGTTGCTGCGACGATTCCAGGTTCACGAGTATAACCGTAGCGAAGTTATGGCCCTGATTCTGCCCTATCACGAGACAATGATCTTTGTCCAGATCGTTAAGACCATGAGGCTCCGGTCATCGGATGGCGACTGGTACTGGCTGCGCCCGTTGCAGCGTCCTGGCGTTCCGCTAGCCAAGACTGCTATTATTAACAGAGCCGCCAGCAATCCCGCCTTCCTCGGCTTCATCTGCCAAAGTACCCAGAAGGCGGTTAAGGAACTGGGTCCTCGAGCCCACCAACTGCAAGCCCAGATCAACTTCTATGCCACCGTCGTAGTTGGCGCCCTGCAAACGGCCAAACCACTGCAGGACTGGCACATCACCACTATTCTGGAGTCGCTGCTTCGTGGCCTGATTTCCGATAATATCGACTTTATGGCGGCCGCCTATGTGATCGTTGCTCAGCTTGTTTCCCGCACCAAGCTCAAGAGCAAGGTGTGCAATGCCCTGCTGGAACGCGTGGCCAACTGCCCGTTTGAGAGGCTTCACAGTGAGTCGCTGCTCCTGCTTGTCTGCATCTATGGCAAACAGCAAGCCGCATTGCCGCACTTTAAGCCGGAAACCATACTCAATCTGGTTGGGAAGAAGTGGCTTATCTCCACTCTGTCCTCCCTGGCCAAAGGCAACATCGCCATCCAGTCTATCTGCATGCCACTCATGACCGGAGCCGTGGCCGCCATTCGGGACGATGACGCCTCTTCTAACTCATGCAAACTGTTCTTGGACAACCTGCTGTCAGAGGTGCCAATGCCAAAGCCGACTGCTCAGCAACTGATCAAGTGAGTACTAGAAGTATCGTTATACACTTGAATTTAAAACGATTCAGCTGTTCCGATTTAAATAACATATATACTTTAACCATTTCAGTTGCTTTTTGGATACTTATGTAGAGACTGCGATCGATGCACCAGAGCCCATGGAAACTAACTCAAACGAAGATGACGATACCATTGTAATTGATTCGGATGATGAGATCGAGACGGAAAAGACCACCTTTCAAGCCTGGTATTCCACTTACCTCGAGAAGCTGGAGAGACGCTATCCAGAAGCTTTTGATCTGAGCGTTAAAGAGGCCTTGAGATCGAAATCCTCCACAAGCAATCGCCAGAAGGCCTTAAAGTTGGCTTTGGGGTTTTATTCGATTGAAGGCTTCCGTCTCAACACTACTGATGAAAAAGCGAAGCACGCCTACGAAAAACTATACCACTACAGCGCTGACTGGCGACTTAGTGCTGTTCAGAAACTACTCCAGAATTTGAATGTGACTAAAAAGCGGGAGAGAAGCGTTAAGCTTCTGCAGGAATGTCTGCCCGATAGGATAAATGATGATAGCGGTGCTGTGGTCTCAACCTTGCTATCATTGCCTACCGAAGAGCTCGCCGAGATGTTGGGTCCGTTGCCTCTGGCTCAAACCCTATGTCATCTGCTGTATCGTGCTCAGTCCGAAAAGGATGAGGAATGGCAACCTGTGGTTCCCCTCGCTGTTCGTCACTTGACCTCTGCCTTGGTGAGCGGAAGCTATGACACAAATTTGGTGCTATTAGCGCTGATGCCGCTTCTCTTCCCTGGCGAAGCATTAGCTGAACATCAGCACAAGGCTCTGCGGATTCTACTTGGCAGTGATTTTGTCAGTAAAGTTCCGTTCTTGGCAGAACTTAAAGTGAGCAACAAATTCAGCGACTTTAATGTCGGTGAGCACCGTCAGCACTTCCTGGACATCATAGCGAGCAGCAATCAGGAACTGAGTAGTCAGGAACGTGCGTTGCTCCAAAGCGTAGAAGATCATGGCGGTGAGTTGTACATTCAGAAAGCCTCCCAGCTGACGCACCTGTTACTCCTGCTAACTGCCTACGCCAAGAGGGA
>Drosophila_melanogaster_nonrepetitive:58930143-58930519
CAAATGAAAACGACGATGTGGCTGTCTGCTGCTTCGCCTCCGACCAAACGGCCAGTTGCTCGAGTTTACAATGCCGCGTGGGTATTTTGTTGCAAGTGCAGTGAGTGCGGCTGGAATGTTTTTATACTTTAATGAAGTCGGATTCAGCAACAAAGTATGTTTTATAGTTGCAACATTAGAAGTGGAAAGCTGCATAAGCTGCCTCCGCACTGCATTGTAAAAGTTTAATTGTCTTGGGGGCCGACTCGAGTTGGTCGAGATGGTCTGCTTGTGGGGCAGGTGCAGCTGCCACAAAGTTACAGCCAACTATGTGCCCCAGCCCCCCTCAAAGCAAAAGCACTTAAATGTCTTCGATATACTTTCAGCATTTCTACAT
>Drosophila_melanogaster_nonrepetitive:5557600-5558020
CGCTGAAACTGAAACCCAGAGCTCTAAACCAACTTTGCAGGACAAAACGTGGCAGCGTTTTGTAGATTTTAAGTCCCATAAATTTTAAGTGTCAATATATAAAACCGCATATGTGCGGGGCCAACAATGGATGCGCCACATGGCGGGTTGGGGGCGTTGCAAAGGAGGGGGAGTGGCGGGGACAACGAATGGCAACGAGTCGAAATTCATAAATTCAAGCGTGGACGAAACGAAAAGCAGAAGTAAAAGCAGGAGCAGTCTTGGCTAGGATTGCGAATGGACTAGAGATGGAATACTCGTTGGGATTATCAAAAATAACTATCGAAGCTTGGCTATCGAAGCAGTGCTATATAATCGAGCGAGACAATGTGGAAGGTTAATAAAAACGTAATACTTGCACTTAAAGTTTAACTGTTTTCA
>Drosophila_melanogaster_nonrepetitive:53027901-53028417
CTTCTACATTTTTCTTATTGGCTTTGCGGTGATCGTAAAACAAAACTAACAGGAAACTTTTTACCCCGAGAAGTTGGTCTTCGGTTTGGTTCAATGACCCATTTATGAAAGTGCTAGATGAAGGCAAAACAATCCAATCTTCGTTGCTGTCTTTCTGTTTATTGCTCCCTTTATTTGCCACTGAAAGCCAGTGTACCATGCCCGAAGGGTAAATCAGAATTTTACGCACATACTCAAATGGTCGTAAATGAAACAGTCGGTATAAAAAGCGCCAAGCAGACTCAACGCTTAAGTGGAAGCAGAAAGAGAGCATAAAGAATGTATGATGTACCAGTACCAAAAAGTCCAGTAAAACAAAGGTCATCCTTAATTGAATTAGAGGTGAAGTTATGCGTGGCATGTAAAGAGATCTAGGAGCACTGATGGCAATTCAGCTTTTTTTCTCTGAAATCTGACAGAAGAAATTAAACTATTACTGCGTTGAAATGGTAGGTCTTTTTCGACTTGCTTCCCGTT
>Drosophila_melanogaster_nonrepetitive:76821993-76824376
CGGGAACTCGAAGTTCCAGTCGGAACGTCAACGTCGAGTGGGCAGTCGTACGTCGATTGTTGAGCGGCTGTGGCTTTCTGGGACTCGGTTGCCTTGCCATATGTGACACAAAGCACACACATGCGACCGTAAACTCAGAACTCTGTATTTGCGCGAATGTGGGTGCAGCGACAAGTGGAAAAGAAAACGGAGAAAGGCAGAGCTGTGGCCAAAAGAAAATCCTGGTCATGTCTACGGCTATTCGAACAACAATGATACCAACTGCATCATGCAGAAGCCAGTGCCCGCCTCCACCGCACCCGCCTTCCCTCAGCTGATCCAGGCCAGCTGTTCCAACGCCGTGGAGGTGGATCCACCAGACAGCATTGTGGGGGCTGCCGGCAACTCCGAAGCTCTCTTCGCCGCCCAGCGCACACCGGACACGTCGGAGGACAGCGAATGTGACCCGTTTCTAGCCAGTCGGAGAGCTACCCGCTCCTCCGCCACCACCTCTGTGCTACACAACCGGAAGCGCAACTCGTGTTGGGGACGAGCCCACAGCTTTCTCACCCGCAACTGGTACCTGGGCTGCTTAGTGCCCGCCACCATTCTAGGCGCCCTCGTCTTCATCGGATGGGCGACGCGGGACTATGCTCGCCAATTGCTCTTTTGGATCGAAATGCAGAACGCCTGGATAACATTTGCCGTCTACATGGGGCTCTTCGCTCTTGTCAGCTTCCCCGTGGTGGTGGGCTACTTCGTTCTGCTCATCACCGCCGGTTACCTGTTCGGCTGCCTGCGCGGTTGGGTCACCGTGATCCTGGGCGCCAATATCGGCATAGCCGTGGCCCATGCCACCATTCGCAGCTGCCGGCACCGCATTCCCGTCCAAAGGTGAGTTGCGCGTCTGGTGACACTTCATCGACTTCTTAAAATCATATATTTATGCGTCTTTAGTTTAAAACTGCTTCGATATTCCAGAAACTAATTTGTGCACTTTTACACGTCATAAGCGGCATAAAAAATCGAAGCTCCGTTGAAAATACAGAGTTTATTTATCTGTTCGTTGAGTAGTGTTAAATACTACGCATACAAATCCCCAACTGTTGAAAATTAGGTGTACTATCTTCTAAAGTCATGCGCTTTGCTCTTGTAGGTACACTCCTCTATGTATCCTTGATAAAGATCTCCAACCGATTCCATTTGTCCGTTTGTCTGTTGTGATTTAACAAACTAATCCGCGCAATTTGGTTTTAAGTCATTGCCGCGATCACAAACGCAGTAACCTGTTCTACACTCTCCAATAATCAAGAAACAGTGGTCACGCACAAACGGAAAACTGATCTTTGTATTGACAAGTGCTACAGAGTCCATATGCCCATTTTACGAGTAATCAGGGAACCCTATCTTCCATAAGTCTCGCTTTCTTGTATCTAGCCCTTATATTACCCATTGCTCTGTGTGCTTTTTGTATTCTCCAATGCTGCGGTTTCTTCGAAATTTTAAGTATTATGCCTGGCAAGAGGTGCGTCGCGGTTGTTCCGTAGTGGCCCCACCGGATAGGAGTGATGTGCTTCTGGTGCTGCCAACGGTCTGGCCCTCCGAGCTTACCAAGAGGATCCGCCCGCTCTCAGTGCCCGACCTGATCGAGAAGTTCTCCTGCGATGCCCCTGGCGGACAGTTCGCCACAATGTCCGAGTACCTGCGCAGCGATCCACGGCCCGACGGAGTTCTCCTGCCGGATGAAATTGATCTGCACCGAAAAATGTCCCTGGACGACCTTAATTCTTATATGCACGCGAAGGACGCATTCAAAGAGCCGCACAGGAAAAACCGCATATTTTCGCACGTTCTTGTGGTGGCCGGAGCTGACTCAGCTCGGAGTTACCCCTTTCGGCAGAGGCCTGACTTCCTCTATCTTTGCGACTGCTTGAGACCAGGGGCAGCATTGGTTCTCACCCGCAGCCGAAAGCGAAATACTGGCGCGTTGCTCTTTCTTTCCCAGGATGTGGACTCCCAGCTGTCCACCATTTTTAGCCATATGCACTACGTGGACGACGTTCTGCCCCTCGCAATGCTTAAGAAAAGTTTACTCTGGCTGTTAAGGGATCACTCGCCCGAGCTATGGCACTTCTACGACCCATCGAGTCCTGTCAGTTGTATAGTGCAAGAGGTGGCTAATGAAGCCAAGATTCCTATGGGCAATCCCCGATACATCCTCCAGTACACACGCACCGTCAAGACCTCGCGGGAGCTGAGAGCCCTGCGTCGGGCTAACGCCACCGCTGCGGACTCCATGGCGGAGGTAATCGCACAGCATCATCAGATTCCTCAGGAGCTGGCCGCTTCATTTGACTACAAGTGCCGTTTGCGCCACGCTCGTCCCGACGTGACAAAAACTTCG
>Drosophila_melanogaster_nonrepetitive:84385535-84385931
CCTTTTAACTTTTGCATAAAAACAACGAACGCAGCCGGCAGCAGTGGATGCAGGCCAGATCCAAGACAAGGATGCAACTTTCAGCTGCTACTTAACTCGACTGCATGGGCGACAATCCCCTCCATTTGTCCCTGGGAGCCCGCAGATCCTCCTCTGCCTGGCGACACATTCAACTGCACTCTCGTCCTGGAGACTGGCAACAATTTGATGGCACTGAGAGCAGTGGGGGAAGCCCTTCCCCTTTGGGCCGGGCCAACAAACCCAGACACTGGCATCCCCTGGCTGCGAATTTAGGTCACTTTTTGGCAGCCAACAACAGTGAGCCGGAAGTGCAGAAAATTTGGTGCAGCTCACTGACGTTTAGTTTTACGAACTCTATTACGATTACGATTATGG
>Drosophila_melanogaster_nonrepetitive:53808574-53811465
CGAAAGGGTTAAAAGGCGTAAACAAACCATAGGGTCCCGCCCCCAACTCACACATCCACATGTCGATGTACATGTGTATGTAAATGCCGTTGCTGAAATTGACTCCACAAAAGAAGTCAAACGATGCTCTTACTTATTTCCTGCTGGCTTTTAATTCGCTTTCTCTGCGCTTTCACCGCACTTTACTCACCCGACTGACTACGCCATTTGACTTCATTTCGGTGGCAAGGTTGTGTCGCATAATCTTCTGGCGCTGTGTGCTAAGTGGCTCGGATTGAAATTTACGATGGTTCCCCGCAAAAATAGTAATACAAACAAATGTCTGCGAAATGGCAAAAAAGGTGAGAGGTCAGGGTATTGTGAAAGGGAAAATGTATTGAAACTACTATACCTTTTGGCACTCGAAACTTTAAATGCGAAAGAAAACAGGTTAGTCAGTTAGTAAGTAACTGAAATACTTTCGTATAATTCAAAGTGTCTAAAAGCTACGATTAATTCAGTCGTTGATTTGACGTGGCTGGCTTAATACTCTCGCATAGTTTTCCTTAACTTTCCGTTTTTCGAAAAAGGTTTAATTATTCAAGAGCCCATGGTAGGTTAGATTGGCTCTCGGTCCCTTTGCTGGCAGGTGCCAAGAGCAGCCACCAGGTGGGTATCCACCCATGGAGGGGGGGCGGCGGCACATTGTGGCTGGCGGACGGAGGCCAAGGCTGACTTTATGGCCGTGTGATAAGCAGGCAAAGACCTTTGCGGTTGCCGTTGGAGCAGCTCCATTTGCCTTCAGCTCGTTAGTTATGCACAGAGTAGGGATGGAGTGGGGGGCTGAACTGGGACTTGAGGTTTATTTAAAAGGCCAGTGCCACATGTTTGAGGTTTCGTTTGTGTGGGGGGTAGTGTGTGCGCGTGTGGGTGTGGGAGTGTGTGTGCTGCTTGGTTTTAATATGACACCTTGGCCGATGGTAATTTATCACCTCTGCGCCGGGGACATATGCTCCCCGAACGGCACTGGTTGTGCTTTTAAAACACTGAAGGGACTAATCCCCAGAACTGACTGAAATGTGGGTCCAACTGATGCTGGCCTACAGATAATTAGAGCCCGAGCCCAGAGAAGATTTATGCATGCGTGTAAACGGCTTAAAGTGCCACATAAAATAATGCCGAAAGAAAATAAGTTAAGCGTCTAATTAAATCAGAGTAAACCAAAGGGAGGCTCAGCAATGTCACAGATTTGACATAACCCATCAATCTGGACCTGAGGTCTTGACCCATTTGTTAATTAAGTTTAGCCAACTGGATGTTCAACCGGCCAAAAGCTGTTGTGGTTAAGCTGTTCTAATCTATTATTCTGACATGCTGGTTGGAAAACATTTGATTTCTACTCGCATATTTACCCAACACTCGAAGTGCTCTGCAAGCAGCTTTTCTCGTTCTGGCCCAAATCTCGACCAAAATCAATGCAAATTCGAATGGCACTCATGTGGCTTCGAGTTTTGGCGGTGGATGCTGCACTACAATCGTGGGGATTTTGGTAGCAAGTTCCTGGCATTATCGGAAATCTGTTAACAGGAAAGCACCGCACCGCACCGCAACGCATCGCATGTATCTGTTCGAAATTATAAACGAATTTGTAGCTATACTACTTGCGGGGAATCGGAATCTCTCCAGCTACTGGATTCACTTGATATGCGCGGCATGTAGGAAGTTGCTTTGCGTCGCGAGATCAATTTGCCACGTCTGCTCTAATGAGCCATAAAAATGTTGCCTAAACGGTTGCGACTTTGGCAACTTCTAAGCGCATTGCTAAGGTGACAATGCTGTTGGAATTATGCGGACAACCAGAGGAGGTGGCTTTTGGCACTGTCATAGCTACCGTCTCAGATATCAACTCTAGACATAGCGAACGCAGTTGGTGAATTCAATTCAACTTTGCTTTTTATGCCACGCCGCGTTGCACGAAAATTTGGGGCTGTACGTTTCTGCAATGTGCTTGTTGTAAGTCAAGAATTGGATAAAGTATTTGAGCATACTTCTCTCATTGAGCTTACAAAGCCTTTTGGAAACAATAAGCCCTTGGAACATAGACTTTAAGATCCACTTTTTGAAGAGCTTCTTTGAAGAGAGGGTAACTAAATGGTCGACTGCCTACATGCGCCGACCAGCTTTTTTGCTTTATCCAAGTTTGCTTTGCCAAACTTTTGTTATCGACTGAGTAAAACATTATGTTAATACAACACTTTGTTTTGCTGTACTCCGTATCTTTGCACCCCGCCACCGCACCGAACAAACTCAAATAAGTTTTTGGCATATTCGACTCGACTGGCGACTCGGTGGCGTCAGGGCGACAATAAATCAACGGTGAATAACTTTAAGGTCCTGTTGCCGCTGAAGCTTGCTTTTGCCAACTTTTTCCCGGACGAAATACTAAAAAACGTAACCCCAGCAATTTGCTGGTGTGCCACAAAGCGGCCAACTTATTCCGGGCGAAACTTGTTTGCTCTCAGCCCCCAAAGTTTGCCAGAGAATCAATCCCTACGGCCAAGTCAGGAATTCTCACGCAGCAAAAAGGCGGGATGGAAAAGAGAAACGGAAAACTGCAACCTGAACAATTTTCAGAGTTTCAATTCAACTTATGAAACAGCTCGCGGCCATATCGATTTCACGCTTGACGCTAAGAAAATTAACTTTGCCGGAGCACAGAACTCCTCGAAAAACCAACAGCTGTAGGGGTAGTAGATACTTCGATGCGTATGACACCGGGCAGTGGGAGAAAGGCGGAAAACTGGAGAAAACTGGGAAAACTCAGCGCGGTGTGTGGTCGGCCCGCCCAGCCCCAGAAGTCACTGCGATTCCTAAGCCCTGCACGTACTGCGGGTCCAAATATTGTAAGTGAT
>Drosophila_melanogaster_nonrepetitive:87506719-87506977
TTTTTTGGGTCGGTTGCTACGATATAAGCCCTCCGACAGTTTGTCATTTTTGCGCACATTCATTTAAATGTCGAAATTAATGAACAAACGCAACGAGCAACATTTGTCACGCAGAAGAAAGCTCAAGAAATGCAATACACACGCAAATTGCTTAACTAATTGGCTAGAAGCATTTGGCGGGGACAGCTCCGAATTAATGAGGAATTTTATCAATGATGCATGCAAAATCAATTCCTAGTAACGAGAGTTTCTTCCGCT
>Drosophila_melanogaster_nonrepetitive:15352343-15352706
GCGGCAGTGCAGCGAATCCCGTTTCCGCCTTGATCACCGATATCCGCTTCGTGGTGAAGGCATCCTCGCGATGCTTGGTAATGATCAGGCTCAGCGGGATGAGGTTCACCAGCAGGGCGGACATCAGTACGATGGACTGGGCGGTGCCGTACAAGGTGCGCAGGCTGGTGAACACGAACGAGAGGAACAGCTGGCAGAAGGCCTCGCCGCACAGGTGGATCGTCTTGCGGACGTACTTGTCCTCCCGCGGACGCACTGCCTCCAGAATGACGTGCGTCTTCCACAGGTACAAGCTGGAGCCGATACCTTGGACAAGGCGATAGAATGTTGTGTTAAATTTGTCGCTTTTCCTCGAACTTAAGT
>Drosophila_melanogaster_nonrepetitive:78742169-78745741
GAAACAAATTGTAAGCAGCTGAGTGACCCGACATCGTCAAAGTCAAATTTCCGATCCATGTTCCAATTACATACGCCTACATATCACTACAATTAAAGACAACAATACATTAATCCCAAGAGATACAATCAGGTATCTACGTATGCTGCGACTACTTTATCGAATTCGCAGAATTTATAAGTCGATATTATCGATACGAAAATAGTTAAGTTGCAAAAGTAAATTATCGACAAAATAGCCGAACCTTCAGAAATGGAATTTCACAGTAATCTTGACATTGCAAGATTAATAAAAAGTATTATCTTAATTTTAGATACATTTCCCCTACCCAGAATTGATGATATTTGTGGATTAACTGGCGACTTAACGTCGTTCTCGACAAGCAACGATTCATTTTACATGATTTTTTTGGTAGGAATTCCCGAGACTAAAACGTTCGCAAGCATTCCGCTTCCAGAAAATGCAGGGAATAAAGCATGTTCATTTTTTAATGCTTCTGCTTGTATGACTTCAGCAGCCTCAAGCTCATTTCGGGACATCGAATTATGTCGGTCTAATGGCGATGCCATCCAAGAGCTACAATCCCATCCTTGTCGTAGTGGAAATAGCACCAGTGTCGAAGAAGTGTTAACCCGTCTCGAGAAACAAGTCGTATATTCTAGTCTAGTATAGTCTGATCGAGGTATTGCTTTTACATTGTTGGCGTTCGTGGAGTATTGTGAGTTAAGCAACATCCAGCATTTGCTCATACTGACAGGTGTACCAGTCTTATGTATTCACGTTGCAACTCGTAGTGAGGAAAACGTAACTCCCATCTGGCGAGCAGATAAAGGAATTTAAGCGCGGAACAGAGGTCAGAAGGCCACACATCAGCAGGAAAAGAAGTTCGATTCAGGAGAAGCAGGGAAAAGAGGGAAAAAACTGGATCGTGCTGTCAGGACCCTCGGCCAGACAGACGGAACAGAGTCCGAGGGCTAGCACAAGTCAGTGAATACCAGGCCAGTAAGTGACAACGCCCACAGTCATAGGGTCGATAGTGACAACGCGCATACAGTCGGAAGAAACTAGGTCAGTTGGTGAGAACAGTGCCAGTGAGCATCAGGAACGGCAATACGAGGTACATCACTGCAAGTGACGGAGCAGTGAAACGCGGATATTCACTCGGCAAGGATACGGGAGTGGACCAGAATCTTGAGTGCTCAGAAGGAGTCATTAGCTGGTGTCTTGTGACAGGAACGGTCCTAATAGACGTGCGCTTCTAGGTGCTTGCAAAAGTGGTTCTGGGGAGACCTTTGGTCCAACATAACGGACAATACAATCAGGCTCAATAAACAATGCAGGCGAAAAAATTTGCTGAAGTTAAAACATCAAAACCAGTAAGGTTTTCTGAAATTGGCACTACCGGTCAAGAATTAACCGTCGCAGATATTAGGCAAAGAAGGGTTTTCAGCTTATCGAAGGTCAGAATGTGAAGCTTGGCCGTCTTCACTACAGCCTCCCAAAGGCCACCAAAGTGAGTTACGAATTCCTCCGCCATGCAAAAATCCAAAACTGCTTTAATGTGGTCGCCGCTGAATAATAGCCATAAAGGAATTCGGGCAATTGTCCCCCAAGGCAGTGTCCTTGGCGCTCTGCTATACAATGCATACGCTGTCGACACGGCATTCCTGAACGTGAGAGACACTGCCACCGAGACCTCCGAGCTAATGGAGACACAGCTGGACATCCTAGCCGCCTGACAGAAAAGGATGAAATAGCGGGCAACATCGATAAGTCAACGTCTTCCACAATCCCGGAAAATTCCACTCCGAACTGTCTCGGTATCACCCTCGATAGACGACTTAAATATCCTAAAAAAGAGAAACCAAGCCAACCAACGCCTCAAGAAATATTATAGGCTAATAGGAAGAAGATCGAAGTTACCGACTTCGTTTAAGCTATCGCACCGTCTTGCGATACTTTCGTCGTCAGGATTCCTCCAGAGGTGAAGGGCTTCCTTCGCTGGCTGCTATGTGGAGTCCGGGGAGCCGCTTAGTCGAAGTTGACAAGCTGCCGCTCTTTATTCGATTCTTATAGTTAACAAAGACTCGCAGCGGCCAGGCAAATATGCTACCCAATGCTGGGTCAGCACTATGATATTATGTTTTATACACTGAGCCGAGGTCAGAGAAGAGATAAAGAAGAAAGCAGCGATCGGTACCAGAGAACTGCAGCCCGCCACTGGCACTCTACGTCCACCCGCTAAACACTGGGTCTCTATAAATACTGACACCCTACATGGTGTTTTGCCAACGTGGTGTTATTGGTACGAGTAAAAAAAACACCCGGTGCCTGCTGCTCAATAACCATTTGTGTGAGTGGACGCACAGGCAACGATCGGCCGCAAGTAATTTTCTGTACGCCTAAAATTTGTACACATTACGTACACACACAGCATCATGAGCTCGCCTGGAGGAAAGAATAGTGTGCAAATAAAACGTATGGGAGTAGCACCTTGTCTTTGACTAGACTATCTAGACTGAACTAGACTATCGGGTGGTCTACCCGAGTATTTTTGCAAACACCCATGTTTTTAACAGTAAAGCCATAAGTGTTTTTGTTACTCATCCCTACTCATTCTATCCTTCGTTACGAGTAGCGAGTATGATCGGCGCCCGAGACGCAGAGTACCGTATTGATTCGGGTGCGCACACAACGGGGTGCTTGTCTGCACGTGCAGATTTAACTCGCGATGTGCGTGGCAGGTAGCACCCGCACATAAAATTTTTGGGTGTGAGTCGAGTGGCAAAAAATGCCAGCTTTGCAGTTCTCTGATCGGTACATGGAGAGGCTTCATAGGCATCCCAACATAAGGGGCATCTCCCTACTGAACAATAGTGAACCACCCCGAAAACTGCTCCGGACTCATCCCCTAGATTTTGCTTGAGAGCCAATGTAATATTCACCTGCTAAGTCCGACTCGTTCATATGAACCTTTTAAGGTCGTGCAAGAAAACAACTGTAGAAAGATATTTGATAAGCCCCAAATACCTACGCACTTGTTTATTGCATTGTTTGCCGTTTTCCACCCCTAAGAGGCCATCTTGGATGGATGTAAGTTAACTACAAAAATTGCACAACCTAACTTAGCTCGCTACATTGTAATAAAATGCTGATCTAGAGTCTGGATAACCTCCTCACCAAGGCGCGTGCAACCTAAATTCCCCTTCCACTGCCTCTGCAGCGAACACGCCATCCGCTGCTGACCATTTGCCTAAACTTCTCACTCAGCAGTTTCTTGTAGCTGCAGCCTTGTCGCCACTACAACTGTCGCCGACGCCGCCGCAGCCAACTCAGCTTAGCTCATTGACCTAAGTAATCAGTCACAATCTTACATCTAAATAAAGAACACCGAAATTACTTTTGATAACTGGCGGCCGAACAGCGACCCGCACGTTAACAGATAACTAGCTGACGGCTTCGTAGTGGCCAAATCGAGGTTAAATTCAAAAAAGTGACTCCGGTACATTAAATTGGCCGTCGAGAATTTGATCGATCGGCGGACCGCAAGCTTTGTTGACAAGTTTGCAGAG
>Drosophila_melanogaster_nonrepetitive:106369672-106370002
GATGCGTGCTGAAGTCCAATCGATACTCATAAACAATATTGTACGAACGTTCGTTTTAGTGTTTAATCACATACTGTTTTTCCCCCATCCGAAAATCGAAGAAAATGTGTGACAATCAATATCTAATAAAAGAATCAGGATACATGTGCGACCATTCTACTAACTAAACCCATCTGTGTGAATTTTTCCCAAAAGCCCTCTTATTATTGCAGGTAGTACATATATTAGTCGAAATAATTATGATCCGAAAGTTTTTTAATAAGGCTTTTGACCGTAATTAATTTCGAATTGGTTTAACCAAAAAGTGACGACGGTCATTTAAAAGGAGAG
>Drosophila_melanogaster_nonrepetitive:100043920-100048501
AACTCTGGCGACACTGCTGCTGTCTTTTTATGGTCAGTGGCCGCCTTCGTTGGCCAGATACAATAGGGAAATAGGGAGCTATGTATGCAAATGTTTTGCATAGCAACTACTAAGTCTACGACCTCAAAATGCCTATGTGTACACACGCATTATATAAGATCGTAATCTCGGGGCTATCCCACGATGGTGCAAATACTTGTCAGGTTTTTCTTCTCTCGCAGAACTAATCAAAATACACTTTGACTTGAAACTTGCTTGGGAATGATATCAACAATCTATTTAACATGGTTTTTTATTCCTACCTAGAGCTTATCAGCTCGGTAATTAATATTACAAGGAACCTAAACATCTTAATGCGTAACCATGTTAAACATTGGTGTATACCAAGCATTGAATATGTTGTGCACTAAGTATATGAATATGTATGAATATGTCGGCACTTTAATGGAAAACATAAGTTATTGTCCTGCCTACCTATATACACTACAATTATATTATTCTTGGTAGCTAAATATGGGAAATACATATTTTGAAGCTGGCTATCACCTGAAATTTGCAGCTGATTAGTTTCTTGTCCCACAATTTGAATTCGATTATTTCGCCATCTGACATTTCTAAACCGCAGCAATTTGCCTGCAAAAGTCGATGGAGAAACAACCACTATGTCATGCCCATATCTTTGCGATCGAGTGTCCGTTCGAGAATTCCGGTTCCTTCGGCGATCGCCGGTCACGCTCCAGCGAAAAGAGCGACGAAAAGAGCCAAGAAAGCCACTCTGTTGGACGGATTCGCCTTGTTTTCAAGAATGTGGGTTTCCCAAGGGGGGTTTCCCCGTGGGGTCACCACCTCCTGCCGTCATAACTTCGTTCGGTTCGGGCGGCAAAAAGCCGAAGACGAGGACGAAAGCTGCTCTCTCACTGAAGAGGATGTTCGGTTCTCATTTGCCTCAGCTCTTTGCGAAACGGTCGCGAAAGAGAGGCGAGCCCACGTAATCTGCGATGAAGGCATGTATCAAAACAAAGCGAGGAAAACTGGCCGCATGACAGCGGGAAAACTAGCAGAATTATCAGTGACGATAAAAGGCGCACCCCCTACTGCGAAAATTAGACAGGGATTTCGGCTAGGTTTTTCACGTTCTTCTCGCAGATCCGTTGCTCGTTTGATAGTTGTTGCCCAGCGTTTAAGGAAGCAGAAAATGGCTTAGCTAAACGCAAGCAAATGCCTCCTGAGGTTGCACACAGTAGATTTTACCTAAAACTAATACAGAATACAAGGAAATATAAGCTTGGCAGAAAAGTAATATATACTTTTCATCACAAGCGATCGTATCATCTATTCGTTTATTTTATAATCAAAGAGATACAAAATTGCTAAATTATTATACTAAATTTCGAATTCTTACCAAATTTAATAACATTATCTTTACTAAGGTATCAACGCAAGAAAGGAGGCCGAAAAGGATGTGCGTCTCTCAATCTCAAAAAGCCTAGCACGAGTATTGCGTCGTCTTCGTTGCACACAGCTGTGTGTTGTGCTGTGTTAGTATGTGTGCTACTGGCCTGTGGTTGGGCCGAATATTGCGAACGGGGCAGCCAAAGCGAGAGGACTTCTTCGCCGCCGTCTTGACCGTTATTAATCATTGTACATTTGGCTGTCACCGAAAAAGGCCGCGAATTTCGCAACAGCGAAAGAGAGTCCGAGAGAGGGAGCGAGAGAGAGCGACTCACGCACACCAACTACAAAACTACTAATACCAAGGCAGACCAACTGACCAGCACACAACCACCACTGCAGGACGCATATATCTGCGAGTGTGCTTGTGTATGTGAGTGAGAACGAAACGCCGCATTTCGTGGACGTGCGACTTTAAATTTCCCGTGACGTCGCCGCCGTCGTCGCCGTGCGGAAATTCGCCGCGCTAAAATCAAAATTCACTCAAGTCCGCCGCGGTAGTTTGTCGCCGCACGCTAGCCGCTCAGGTTCGCACATCCACGTCACAGCGACGCAGCGTCACAATATCACAATATCCTTCGACGAGCGCGAGAGAGAGGTCGCACCGCACCGCACCGCATGTCCTGCCGCTAAAATTCGCACGCCACAGCAGCGGTAAACATCACGCCGCATCGCGAGCACAGTGTTCGATTGTGATTGACCGAGTGATGTTATACTTTCAAATGAACAACAACATTACCATGTGAACTATAAGTAAAGTGATTTAAAAACATCGCCGGTCGAGATAAGAATAATTTAACTGCTGCAAATAGTTGCGCTATCACCGAATTTCTCCCGCCTTCGCTGGAAGAAGGCACCGATCCATTTTCGCCCCCGGAAGATAACTAAAAGGTTAGTATTTGATTTCACCGGTGAATTGAGCAATCCGTAAAGTGTAATTGTTAGTTCGTTAACTGAGTGTTTTAAACACAACTTGAAGAATTGGTAAACCAAACATAAAAAGTTTTTCGAGAGATTAGTTTTGAAGATTTATTGTTTACCTTTCTACATAACAAAAACGAATTATTTTTACACAATTTGGAAAACAATATAAGTGCAGTTCTTTGTGTATTTGAATAGTTGCCAAATCTTAGTAGGTCCTTCAAATAACAACTTAACAACTTTTTTATACAAAAGAGCAGGAAATATTTTACGAGAAGAGTGATAGATATTGTGTATAACATTAATATCTTCCTAACACTGCGTTAGCAATTACTTAAATTTGCTTTCCCCGAGTTTAGATTCAAATATTACTTTGTCCATATGATACTTGGTTTGTAAAATAAGCTAAAGAGTTTTAGTTAGATTTCCTTTATCTACCAAGTTTATATTGAATTGCAATATTAACAAACACAGGAAACCGGTTTTATTGGCCCCTTAATGTATGCAATACTTTTTGATTGTATTTATGGTAAAAAGTTATTTTCCTATCCGTTTAGTTGTTGAACGCTTCTGTGTCACTATTCTCATCTTGTTTTATAAATTAGAAAGTATTTAATAAAGTTGCTTATTATTGTACATCATTAGCATTTCAGTGTTGTAAAACAACATCATTCATAACATCACTGATATTTCAACACTAGGAAAATTATCAAAGTAATTCTGAAAATCGATTCATTGTTTAAAATAGTATTGCCCATACATGAGACCATAGTTAGATAATTTGATAAAGTTCATATTGAATCCCCCGACAATTAATAAATTCGTTCCACTGCGAAATGCCGACACAACATTAATCGGGCTAATCATAAACGAAAACACACAATAAAAAAGGTGCAATAGTGCTTAAAGCCACATAGATCATTGGTGCCAACAGGTCCAACATTACAGCAGACACATGGTTTATTTGCACACACTTAACTGCGGTGAGGGAAGCATCCCAGACAGATTGGGTTTGGACCAAAACGGAATTCTTATTTTTATGTGTTGCCATTAGCACAAACGAATGGAGCTATCAAACGCTTGCACATATTAGTACTAGTTTCAGTCGTTGACCTCCATTTGCCAGACTCTCCTGCCCCCCTTCGCTTGCCCCTCCCCCCGCCTCGCTCATCCCGACCCATCCCATTTGACCCTCCTTGGTGTCCTTGCCACATTGCCACATGCATTGCCCCTCTGTGTCTGTGAGTGAGTTCAATACGAAGCATAGGAAAATCAGAAGCTCTTGTACGATGAAATGGCCAGACGGTTGGCCATTACAGACATACTGACGGGTATGGCCATTCCGGCATACATATGTCCTGTCCTGACTAGGTGTGTGTAAGTGTTACAGACGGGCCCCACTTGGTGTCTTTTTCTGTTGTTACTAGATTTTTTACACACTTCTCACTGTCCCAGTTCGGTTCGTGAAAAGTTTAATGGCGAGCCGGCTAGGACAAGGACGGACCCACTGCAGAAAGCGAAAGTAAAAATTCTTTTCCTTCTACCCCATCTCAGACCCACCCATTCCCATCTCCGCTGCTGAATGGCCAAAGACCTTGTAATTTTTATACAGCGGTAAAAGTTTTATTCGATATGTGTTTGGGTGCAGGTTGTTCTCAGGTCGCTGCTTCTCTGGATCTCCGCAGCTCCGGATCTGTGGGTGGTGTTAGTTGAATGGAGTTAGGTGTATGGTGTATGGTGTTAGGTTGTCGGTAGTAGGGGCAGAATCACATGCACCACCGTCGACACAGTTATTTGCTGCTCTATTGGTTATGAACAGCCCGGAGTGTCTATTTTTGTGGTTTGGGTGTCAAGTGAGGGGGAGCGAGAAATGGAGGCTTAAACTAGATTGGTATGCATTAAACCGCATACTCAACCAGGTGACAAACGCATAACTATTAGCAGTGATTACCAACGTAGCATAGATTACCTACTTTGTAGATAAATACATTTGATTTGCATACGCTTTAGAGTTAACTAAATAGCTTTAATTCAAATACTGGAATCTAGTACCACTTTTCTCAAAGCATCCTAGCATATCCTATAACAATACCAACCAGATTAAATATTTGGCAAAACGATGCACCTTATCCCTTTTGGTCCTTGCCAACTGCTTATTCCAAATCATAAGCTCAAGTCTGCTTAAACAAGCAACCGAAGGAGATAAGT
>Drosophila_melanogaster_nonrepetitive:83368999-83369371
GGTAGGGTCTCCACTACCGAAGGTGGGTTCGGATGTAGCTTATCCTTGGGATGACCCAAGTTTGATGAGAGTGAGAAATATCGAATATCTGTTTGATGCTATCCATCAAATCATCAATCTATCCTCGATATGTCGTCGAGTGTACAAATAGGCCACTGCGGTTCAGCTCCACGTTGAGTATTTTGTGTCAGCATGCACTGGCCGCGTGTTTCGGATGATCCACGCGGGTATTGACTTAAAGATAACCTAACAAATGATAGTATAGTACATCGCATGAATGTTGCTGCCACAGTGGGCGATCAGCCACCCAATTATTGGCACACATCGACACTGGCAGTGTGATTAGCTAAGCATAATGTTCGTTCTGTTGCC
>Drosophila_melanogaster_nonrepetitive:82049474-82052109
TATCCTCAATTAGCGATAATCGTTTGAAAAAACACACACCTATTTATAATAACACAAATGTAACCAGGAAGGCAGTGGCAATAACAACTTTTGGCTTTAGTCCACGCTTGCGGCTGTCTATGCGGAATTCCACACACCTGTAGCTTCTCCTGCTGATCTACTTTTACAGCTTCTCCTGCCGCGATCTTACTCGGACCCCGAATTTTTCTATTACAGACATTAACAACTGCATTCCGCCAGCACGACACTGACTTGGATGGGATCATAACCATACATTACGAACAGTTCTTAAGTATGGTATTTTCGTTAAAAATATAGTATTAAGTGATTTGTTTTGCGCTATACACAGCTACACATATTGCTAAAAGTTTTTATTCGAAAGAGCATACCTCCTTTTAAGAGTTTTTGATAATAAAAACTGTTATAACTTAGGCGATAGACGAAAATATCTCTTCAGATTTCTCCAGGAATTTCTAATATACTGTGATTCTAAGACCGCAACAGTTCAACCAAAGACCACTAGCTTGAGTGAGCAAAACCAGAGAAAGCATCATTGCCATATTAGCATGAGTCGACAGAAGATTTACAGCTTCTTAGGGAAGAGAAATGTGAAGATCTCAGGAACTTTAAAAGCTAGAAGCTTGATATTCAGCATACACCATGAACAAAACTTCCACGACTTGTAAGTTTCTATTGATTTTCCAAACAACTTCTTAACGGAACTTATCGATATCCACAAAATAGCATTCTCGAAAATAGCATCGAAAATAGCATTCTCTACTATTAGAGTAAACTAACAGGTAGCTGTATGCGAATCAATAGCTAAGTCGATCTAGAATTGACCCTCTAAACTACGGGTCTAAACTGAAAAATAAACTCACAACTCAATGTCATAAAGTTAAGTTGATCTTTAGATCAAATTGATCTATTGATGTATGGCCAAAAACACTGGGAAAATGAAGACTACCTGCCAGCCAGTCCAGGATGTATTTTATAATGTAAGTAGTATTAGGTGAAAGCAACACTAGTTAATCTAGATAATCTACCACTTTTAGAAATATTGAAATTCCAACCAAGCATTTTTAGAAAAAACTTTCTTAAGCATTGCAAAGCAATCGAAACCTACAATAATTCCCACGTAATCGAAATAACCTTTTAAGACCCCCATTTTGAACGCACCTTGCAACCTAGCAGCAGAATCAAGTCTATCCCATCAATATGGCTAGTCTGCAGGCTGAAGCACGGGAAATGGTACAGAGAATGATAGAGGATAGGTTAAACATAGGTCCCTAGATTAGTGGACCCACCAGAATGCATCGAGGGGAACTGTACAGAATTCCAGATGTAGTAAAGTGTCTTAGGGAATTTCCAGGACAAGCAGGAGAATTCATTTCTTGGAAAAAAAGTGTAGAAAGAGTGTTGCAAATTTATTCAACAACAGCCGGCTTAGGTACTATGGGATTCTTAACGCCATCAGGAACAGTTCGTTCCTGATCGTTCCTTAAACTGGACGGCTATCTCGAAATGCTTGACGGCTCATTACGCTGACAAATGAGATGTCACTACACTCGAGGACCAAATGACGTCCCTAATACAGGGTAACCAGACGGTATCAGAATTTTATCAACGCGTCTATACTCACTTGTCGCTGTATGGAAATGAGCAGAGATTCAATGGATCTTTTTGCTAAGTCTTACCAAGAGAAGGCCTTGGACACCTTTGTGAGAGGTCTCAACGGCGATTTACCAAGATTATTGGGTTCCAGAGAACCAGATGACTTACAATCGGCTCTCCGTTATGAGAGAAGTTAGAAATTACGCCAATAATAATCAAACCAATTCGAAAAAATTTAACAGTCCTCCTGGACCAGCACCACCCTCGCCAAGAAGAAACATACAACCAAACTCCCAAACATCTAGGCAACAGTTCTTTCCCCAATTGGCCTATATGCCACAAACTCCTCGATGGGCTTATAACCACAGCAAAAACAGCAATATTACAGAAGTAGTAACCAACCACAGGGAAACCACTTCTTGGCACCCCCTCCACGCCCATCGGCTCCAAAGCCCCATTGGACAAAACCAATGGATATAGATCAAAGTATGCAGACAAGACGCATAAACTACATGAACGGACCTTTTAATGACACCATAAATAAAACTCCATTGGCACAGCAGACATTTGGACAGACTGACAAAAGACAAATGAACTTCCACGTGACAACTGAGGACGAACAGCAATACCTGGAAAACGCAGAACAATGTGTCTGAAGTTGAAGGAGTATCGGCTTCCGAATATAGTGAGGCACAAGAATATAATCAAGAACAAGAGCTAGACAACAACGAACCATTGAAATCCGTCTTCGTTCATCTTAATTTTTTGAAAGTAACATCCTCCTCCTTACCGTACATAAACTGTAGAATCGGTGACCGAGAAATGATCAAAATGCTGATAGACACAGGCTCATGTAAGATCTGTTGGTGGTACCGTTTTAGTGACTCACCACGTAATAGCCAACCCGTTCGGGTTCAAAAACAGTAACCTTAAATTTTTTCGTCTTGCCAGCACTCGAGTCCTTTGAGGCGCTGATAGGAAATGACACAATAAGAGAAATAGGAATAGACATATTTTCAAG
>Drosophila_melanogaster_nonrepetitive:21591007-21597548
GGCGCCACTGTGCTAAATATGAAACTTGAAATTTCATCCAATTAAAATTCGTATCACTTAAGTTTCGATGTTTCGCATAGGACAAATGTACAAGAATCTCAAATAGTTTAATAGCAAGCTTACGGTCTACACAAAAAGTTGTTTAAACTTGTTTAATTAGACGTAGGTGCGGATGTGTGCGCGGACAAGGAAGGTAGCCTCTCTACTTGAACCTCAGCAGGTTGTCCACTCCGCCAAGCGGACCATGACCGAAGTGCAGGGCATCCGACGTGGATTCCGATCGAGTGCGTGCCTCCAGAACGGAGGCCACCCGCTGCTGACCACTGATGTAGCCCAGGGATCCGGAGCCGAGATACACATTACCGTTGGGCAAACGCACAAAGCCCAGGCCGCCCGATCCCAAGGCAATGGCATCCCCTCCCGATGCACCACCCTGGGATCTGGGCTGGATGCAAGGAATTAGCCCGTGAGTCCAGCTGGATTCCATTGGCGGATGGAGCACCAACATGTGCTCCATAGCGATCGAAGAAACTCGTTCCGGACAGGAATGGAGCCGGGGTCTCGTCTATGTCGTTGTCAATAATCTCGATGACGGCATATTGCTTCAGCTGCCTGCCATTGGCCACGTAGGATTCTCCGGGCGAGATCAACGCCTGCTTGCCGAAGGGAATGCGCAGATTTCCTCCCGCTGTCAGTGGAGCTGGTCCCGTGGGCGGCACCGAAGTCCTTGCCGGCGGTGGAGGTCCGTAGATGGGTTTGAAAGTGGGCGTTCCGTGGAAACTTATAGATGAGATGGGTGCAGCAGCTGGCGGTGGAATATATGTGGAGACCACCGGCTTCGGTGGCAGATAATGACTAACGATGCTGGCAGCCGGAGCTGAGGGACGACTCCTGGGTATTGGAACTCTGGCCGTGGGCAGTGGAGGAAGTGCCGGAATCGGAGGCAGTGGATGGATGGTGGGCAGCGCACTGAACTGGTGACCCGTATACACCGATCCTGCGCCCGAAGGTGCCGAGGGAGCCGTGGGTCTCGTTGGTCTGCTGTAATGGTAGCCCACATCCGCCTTGGCCAAGACCAAAGATAGAATCAACAGACCCAAAATATTCAGTCGGTGGTAAGGCATCTGGAATTGGGGAACAAGAGGGAATTTCTTCAGGAAGGTGATCAAATGAGTAATTCAAAGGGGAGACATAAAGTTGGTCGAGGTATTAAATCTTGGCACACATGTAATTGCTTATGTGACATCACATAACCGCTCAATCAATTAGATAAATGTTTAATGAGCAGCCGTAAACATAATTGAACCGAAATCACTCAACTCCAACGGTTGCCGGTGTCTATAAAAGTGGATACCCTGTACATTGTACGGGTATATTTACACTATCAAGCTTAGGTTTAAAGGAGGAATTGTAGTTATGTTTGAGTAGTAATATTTCTATGTTAACTGTAACCACTTTTGTTGATATCTTTGAGTAACCGCCATTCGCGCTGCTTTCAATCTCTTTAACTTTACTTTTGGTGTACCGAGCTAAAACTAACTGGTTGTGGCCGGCCGGTAAATCGGTGGATCGGTGAATCGCTGAGTTGCTGGATCGAGGTAACCGCTACTGTAATTGGCGTGATATTTCATGCGGAGATCATTGCCCAAGGCGGCGATCGTAATGGAAGGCGGTGGTCAGGGGAGAGCCACAAGCTAATTAGCAAATCGGATCGCAAACATCTCGTAGTCACCGGGGGTCTTGCCTCCATTCACTCCCCACAGATCCCCCTTTCGCAAATCGCCAGCCAATTAAGTCAAATGGCTGCACTTAATTCCTATTAACACTTCCCACACAAATAGCCCTCCTTGGTGCCGCATTATCAATCTTCTTGGGCGCACTAAACAAAGGCAAACGGCAAGGCGGGCGGATTAATGATATTTATCAACTGGCAGTCGCCACTACTGAACAAAATACACTATGATATGTAGATGTTACCAAGAGTTCAACGTGATTTTGGATTTATATTAAGAAATCCTTTATATACTTAAATTTAATGTTATATTTTCAGAATAATATATACATCGAAAGCACAATCTATTTCTCTTTGTGTACTGCAACTGGCAGCAGGTTCAAATTCAGGGGCCATGACTAGAAGGCGACAGGGGGCGGAAAGGGGGCGTGGGCAGTGTGCAGCGCAGTGGCGTGTCTTGCTACGCGTTTCTTGGTGTCAGTGGCGGGTTCAGATCATGCATCGAGTGGCAGTTGTTTGCCAGCTCACTTGCTGTTGTTTACATAAAAGGCGTTTAATTAAGTCATTAACAAGGGGAGATAATAGTGCATGTATCTATGTACCCCACTAAAATGATTGCAAAGTAGTTTTTATTGATCACTTTGCTGAAGTTAATAGATAATTATCCTAAAATTTTTATGCTGTTAAGTCATGTTTAACTATGCTGTTCTAAATTTTCATGTTTCTCTTTCTTGCAATGAACAAGTTTGTTGCTTAAGTCTTTCGTTTCCTACCTTTATGATGAATAAATCTTCTGGCACGCACAAAAATCCCCCTATCCTAAAATCCCAAAGACCAACTCTAATAGATTTGTAATAAATTATGCGCTCTATATGCACAGAAATACGCAACTTTTTGCCGGTCATCGATTTATGCCCGTGCGTACGAAAACGCACTTTTTTCTAAGCTGCCAGCGTGTGCCAAGCAGACAGAAAAACTGGAAAAACACACGTCATCGAAAAGCAATGAAGGGGGATCCGCGACAGTTGGAGGTGACAGCTGAGACAGTGGATGGCATGATATGAAATCTAAAGCACATATGAAACTTAAGTGTAAATAAGAAATTGTGGTAATAAAATGAAACTAATCGGTTATAAGTCAGAACCTCCTCCATCACAACGCCCCTGTACTGGAAAGGCACTTGGCCAGCAGGCAAAACGTCAACTTGCGTGTTGCTGGCCACTTCGGGCTCAATGAATGAATTGCATTGATTGAACGACTCACGCACCTCGCTTTGGGCCAGGCTTTTTCGGCTCCGGCCCAAACGCACATTGCACTATAAATTGTGTGTGGATTTTCCGACAGCAGGAAAAAAGGGGCGGCAGTGGGCGGTGGAAAGCGGGCGGGAAAAGTGTGTCAATGCGGCTCGGACTCGCTTTGATTTGTCGATAAGTTTTGCGTGGCACATTTCGGATGATATTGCGTCACAGATATTGTAGCGGATTTTGTTCATTTTACAACGCCAACGGAAATTAGATTTTTAGCCAATCGGTTAATTAAAATCCTTCGGCTTTTCCCCACCAAAGGCTAAGAAGTTGCGGCCATAAAACGTAATCAATGCGTTGGATATTAAGTTACTGCGATGCAGTAGTCAGGATGTCACGTTACGGCCTCCTCCTCTCCAGGAGTTGTGCAATGTGCTCCATGCCCGAAGATTAGCCGAGGGCATTGCGTCTAAACTGGTTTGATAAACTGGTATCAATTGGCATCGCTACTTAAAAATCGCGAGATGATGGAGCAGGGTCGGAATGCGAATTGGTTATTGCTGCGAGGGGGTAGCTAACAAAGTTGCCAGCACATTAATCATTGAGCTGTACATCCTTGCACGGCGACTCACATGCCGAAAATGAGCATGTCCAGACCGAGTGGACATATCATGACAAATGTTGCGTATGCGCCGCGTTGACCGACTAAGAAACGTGAAAGGAACACTGCTGGAGTTCCTTGACGGAGGAATACTCTTACGATGTTTAAAATTGTACAATAAGTCAAGCGACTGAGCTAATGATAAAAGTTACACTTTAAATTGCTTTCCAGTTATATTAACTAAAAATTTAGTTAGGCAATAAAATGTCTGTGATAGAAATTGCAATGCATTAGTTAAGCTATCTTTATATATTCCCATAAAAAATCCATTAACTATTCTATGGCCATCAAACCCCTTCTCGACTTCGCCTTGCTCCAATCGTTTAAGGGTACTCAGAAAAAAGTTATCAAATCGAACGACAAGTTTTTAATTACCAGCATAGCAAAGCACAGCACTTTCAAATGCGTAAACTAGTTGTCTGCCAGACAGTCAGACCATTGCCCAGATCCAGACATTGCAGCCAGCACACATAGTTTCTCGAAAACTCGAAAACAGAGTCCAAGACCGAGATCCAAAGACATGGCCCGATTAGGGTGTGTCGCTGAGTATCTCCCTCTGATGAGGCGGCTTTTAGTGGCTTGGACATTCGGGCCTTAGGGGCGATCACAGATCGAGGATCTGGGCAAGTCCGGGGGACTCCAGGGGACGGAGGACTGACAAAATTTGCGTAAGTTGCCGGCGCGTAACTCGAGCACTGCCTTTCCAAATGGCTTCCAATCTGGCCACGCAATCTTGACCAGGTCCGAGCTGCAAGTTCGGGCCTCCTTGTTGGCCAGTGCACAGGAAGAAATTTACGACTTCTTACTAATTCTTTAAAAGGGACATAAGACTTAAGAAAGTAAGCATGTCAATATAATGTGGAACTTATTAAGAGGGATAAATTGTGTTCTGTGTACCCCACACAGCACTAGGAAAATTGTTTGACTTGAGGCGTTTTTCGACGCATTTTCCTCTTGCCGCCAAACGTGGAACGCACTTAAAACGCCGCTAATTGATGTCGTTCGCAGGCAGCAGGTTGCTTGTTGCAAGTTGCTAGTTGTCGCGGCCAGTTGCAACATCTATCTCGGAATCAAATGATCCTATCTGTGTGGGTCTATCGCGTTCTGACCAACGTTAATTTACTTAATCACTCATGGTGGCGGCTTAAATTCTTTTCGGCAATTAAAGCGGGTGTTCAAGCGAGACTAATTGCATCAAATAGTTTTCGCAGCCTGCTAACTAAGTAATGTTCGGTCTAAAAATACTTTGTATCATTTTTAAGACAGCAGACAATGTTGGCATTGAAAGTTTCTTAATTACAATACAACAAGCCGGATTTGTAACAGTTGGAAAGTTAATCAGTGAAGACATGAAACTGGAAACTGTTGTTAGCTGTAATTAGTTGAAGAATTAGGTCAGCAGTGGTGAAGAAAAATTTCAGCAAATCACTGAAAAATTCTATATAACAATAAGACATGACTAAACCAATACCCCACCTCAAAGCACAGTTCAAGGCAAACTTCACATAGTGCTCGCACATTTTTCAGCCTTTATTCTTTGCGAAACCGAAATTCTAATCAAAAGCTACGCCTTAGTGATGCGTTAGCTTACGCCAAATTGAATGCAAAACGCAATTTGTAGTTGAACAAGCTTCGCGAGGAGGGGTAGAAACATTGCCTAATAACTTGCATCAAGTGACAGCCGACTTGACCTGGTTGCATAAACAAGAAGTAACATGTGTACGAAGTATAATGCTATATAAAGCTGGGACAGGTGCCAACAGCCACCAAGAGCAACACATCACTGCAAAATCGAAGGCAACCAAAATTAAGATCCCGAGATTATAGATCCACAGTGAGTTAAAACTACTAAGGGGGGCGGGTTGACAACCATGCTACCCAAAGGCAGATTCAACCCGTTTTCAAATCAAGTTCGTTGCCTCAGTCATTCGTTTTTGCTGGCAGCGGGCTTTGGCATTTTGATATAGCAATTAAAACGGAATTAAACCGAACCCAAAGCAAAGCTCAACCGAAATTCATCACAAATGCCAGCGACATTGGACGAATTATTCGAAAGGTTCTGCTAATTGCGAAGTTCCAGCAAAAGTGTCAACCACCGAGTACCGAAAGGGGCGGTGTGACCTCCAACACATTCTAACGCCCGCTGACATATCACGAACTTTGTTCTCAGGTAGCTCCGCCGATCGATTTGCATAGCACTTATACTCGAAACTCGAATTGAGAAATCGCTAAAAAGAGATTCGAATTCGAACGAAATCGAAAGGGGCATGTGCGTGACTGCCGGACTGACTTGAGTAACTCAACCCCATTTGAACTCGGCCCACAATCCTTTTGGCTAACCAACAATATTCGCCGCCTCGGGGGAAAATGTGAATATCAGGAGGCAGAGCAACAATGGACCGGATCAAATCGGTTACTTCTTAGAAATATCTTCAATCCTCAATTGGATAGTTGCAAAATACCAGTGGGAGAAAAAGAAAGGAATTGTTGCTTAATTCTGCAATCAACTGCTTATTTACCCAGAGGTCAGTGGGTGGAAACCCTTTCGACAGCTTGAAGATTTTTCCAGTCTTTTAAACCAATCTCCCGCTGGGCTCAATCAATTTTGGATTCAATCCTCAGTGGCTGCCCTTCTTCAGCTGCGGCTTCGTTGTTAGCCGATATTAAATGCTCGCGAGTTTTGTAAATACTTTCAATTAATTCGTCGGCCTGCCCTTGTTATAGTTTCTCCGATTTCGATATTCAATTCGCCTGCACGGGATTTCACATTGAACTCTGCACCGAAATGTTTGCTTTGGTTAATTTGTAAATTGAACATTTAGCCCGCGAAGATACAAGAGTTACCTAATCCAACTGGCCCAACTGGGCGCCGCCCACCCTTAATGAACCCAAAGTTGAGAACGC
>Drosophila_melanogaster_nonrepetitive:95776112-95778495
CCTCGATAGGCAAGTTTTGGTTGCTTGGCTGGGCACTTTTATGTAAATCTGCTAAATTAAGTGCCAGCCGCTTGTCATCTCCCTCCAGGTGATTGTCGGTGCCTTGTGAGCGCTCTCGTTTCTCTTCTATCACTCCCTTTCCTCGACGTAATTTTTTTCATTAGGTCTCCGCCGAGTGTGAAACGAACTAACGAAGAAATTTAATATTTACGGGCTAGCCATTCCTCGAAGTGGGTGGATAAGAGCCGGTAATACAACCTTGCATTTGGCCCTCAATTAACTCTGTTTGATTGCCATAATCTTGGGCTCTATTTTAAGCAAAGTCCCCCTACTTCGCGCTAATCCCCTTTACAAATTTGAGAGCCGTTTAAATACCCTTCACAATGCCGGCGGGCTAATGACTTAGCTCGCCCAAAAGCAAAGAGCGGAAACGACTTAATTCCACCAGCCGCAGTGAAGTTGTCACAGAGCCGGGAAGCCTTTGGGCCTCCAACCAGGACCCCACATGGTCATTTAGTTGGAGGGTCTGCAACAATAAGCAAAAACTAAATAGAGAACAAAACAAACCACGCCAAAGAGAAGGAACAGGAACGGCAGGCGTTGCACGTCATTAGGGCAACATGCACGGCTGAGTTGCAAGGCCAGCTGAGGGCCACCCACCACTATCCACTCCCTCATTTCCCAGCCCCTTTGGATGTGGACAAACATGAAACGGTTTGGCTAAGTTTAAGGATTTCTATTTCCGCAGGGTCCTCGGCCAGACAGGCTAGCATCTCCCGGAAAATTGTAGCAAAAAAGCCATAAACAAATAAGAGAGGAGATGCAGGGAGTCGCAGGGTGTCGCCGGGCCCTTTTTCTCGGCCACCGACGAGCAACGGAATTAACTTTTATGCGCGGCCTTAAAATGGGGTTGCGCCCACGCGGGCATGATGCAGTGGGTGGCAGGATCAGGATCACGATGGGGATGAGCGCAAGGACGAGGATTGGAGCAGGACATTGCCGCTAGCTGTGTCTTAATGGATTTTGTGGCTCTTTTTATTTGGCACCATGCAGAGAGCTTGAATTTCCTGCGGCTATCCGCTGGCTTAAGTCGTGTTCCACGATATTCCTCTTTAAAGTAGGCTCAAGGGTTGGGCTTCTTCCAATCAGATTGGGTGTTTATGGTTGGTTACTAAACTCACAGATAGGATACTGAAAATCGAATATGACATCAGTTTTGTGTTCGAGAATTATTAAACAGAATTATCTTAAAGTTTCATTTAAGAATAGTACCTTTCAAGAAAGGATTCAAAGATCATCTTAAGGCTTGGATAGGCAACAATGGTCTTGGTGATTGCCTTGTTCCGATTCGGCATCAAAATCCCGCTTAAGCGACTGAAATGCCTGCGAGGGATGGAAATAAATCTCCGATCTAGACTGATCTATCTTTCGGTTATCGGACTGCAGTGGCTCTATTGGTCGAACCCTTGCTCGAACCTTTGCCAGCAACCCCATTCTTGGGCGATTTTGAAAACGAGAAATTATGAGAGAAAAGGAAAGGCCATGGTTGGTTATATAGAAATTCGGAATCAAAGCGTTGGCATTCATATATAATGCTTACATGTGGAATTCCCAGTGGTTGCAACACACGTAAAAATATGTCAGATCGCATTTTCTGTACTTTAATGGCGGAAAATTCTCCAGGCACCAATTGAAATGACGGGCACAACTGCTGTGGATTTTCCTGTCAACAGCGCGCATGTAAGTTGTATCTCATGTCTGCGTTGCGAGCCAACAAAAGTCAGCTCTCATAATTTGAGTAGGTGTCTGAATGGCCACGGAGGGGAGCTTTTGTGTGTGCGGTTTGTCGAGTGCTGGCGATAAGATTTCCATTTGAAATGCATAAGATCCGGATGCCACTTAAAAGTTGGCAAGTGCCGGTTTCTGTAACGCATTTCGTCATTCTGCGCGGCGACAACTTTTCTAAGCGTCTTTTAATTAACAGCCATCAAGTGCAAGGATTTCAAGGATCTTGCAAGGCATCACCCACCGCATTCATTCTGTCTTAAGGCCCGCGACGCCATATTGAAATTCATTAACATGGCGTCCTTTTCGTCCTCGTCGCCGGCTTCTCATTAATGTGAATTCTAGGAGCTGCTACATCACCAGCGCATTGTCTCATTCATTGTTGTGGCGTGGAAGGCGCGGAGAGCGGTTGGCTTAATAATGGCACATGTGCGACGCGATTTTCTCCCCGCCATTTTCCACATCTCGTGCGGTTCGCCGATGCCCGCGCCCCCTTTGCGGATTACTTGCCATTTTTCGTTATAGCTCCTCAAGTCTGACGTCGCTCATTGTGTTTGTCACTTTATGGCTAGGGTGCTCCTCTGTTTGTTCGTAAATT
>Drosophila_melanogaster_nonrepetitive:86426760-86427035
AACCAGGTAGTTGTGCTCCTGTTTCGGCACCACCAACAGAAGTTCCTCTACAAGTGGTGGCTTTACGGAAGTCGATGGTGGTGCCAGCGATGAAGATGCTATGGGTTCCGGACTGCTCGATGGCTCTGGCCACATGGTTGTGTCCATTGGTGCATCGGTGGTCATCATTTCAACCACATCCCTTCGACTGCGATTATAGATTTCCTGATCGAAGAGTGTAGTTGTTTCAATGTCGGGTAGTTGGGTAGTAAAACGCTCCGTTTCCTGCCTGATGG
>Drosophila_melanogaster_nonrepetitive:37322041-37322546
CCGCTTAGGCGGCACACTTTAAGTCCGGGGCTTTTACGACCGATCGACAGTGTGAACAATGTTGTGTTGCGACAGTAGGGCTTACTGGGAGCGCACAAGTCTCGGACAGACCAAATATCATCCTCTCACCGTGCTGGTGCCTAAGCAGAGGCTCTGGTGTCCGAGTCGAGGCGGTACAAACCTCCATCCGTAAAAGCCAGGGGGAATCCGTGGCCTACGCGGGAACCCCCTTTCTAAGGCTGGTGCTTCGCCTAGGTAACCTTAGGCCACCCTTCAGTTGATGGACAGCGCAGTGGGGGGCAGTCCCCCTGATCGCAACGACCCGTTCAGGAGGAGCTCCCGATTTTCGAGATCCCCCACCAGAGGAGTCGGTAACCCGACCCATGGTGACGGAATCTGGGTCCCGTCGGTAGCAAGGGGTTAGCACGCAGGCCCCCAGCCGCCGTTGACTAGCGACTGCAGCGATGCTCCTACAGCATCTACGACCGCGACAAGTCAGAAGACG
>Drosophila_melanogaster_nonrepetitive:60139386-60140815
CTCCCAGACCCCCAATCAACCCATCTTGGCTGTCGGTTGTCGACTGTCGCTTGTCAGTCAATCAATTAGACACCTGTTGCTCGGTGCTTAGGCTTCTACGCTGAAAAGCGAGACAGCTGGCATTCGCAGACGAACTTCCATATGTCGATAAGTGAGCGTCACTATAAAAGTCACCAAATCAAATATTTCCATTGATTTATCGAGAAGTTTTAAGCCTCGAAAGGGGGAAAGTAGCAAATCTAATAAGTCTTTGTCATTAAATGATGTCTCCATAAAATGTCTTATGTGGATCGCCTGACAGCAGAATAGGATATTTATTGTCGCACCGATAATGATAGCCTCTCTCTAAATCAAAAAGGAAGGCCCGAGCACTTCCTTCCCCAGTTTCCTGCGATTTGATTTGCCTCCAGCTTCCACTCGCCCCATAAATTGTTAATCGATTATTAATGACTTTGGCGCAATTAAGCTTCATCATTACCCATTAACAGGCGGCCCCACAAACTTGGCCAAGACAGCTGCTCCCTGTGTGTTCACTGACAGTAAAAGTAGCAACTTGCAACGTGCAACTGGCAGCTACAGCAACAGTAACAGCAAAAGGCGGCAAGTGCAGGCCAGGCTCCGAGGCAGAAATCTTAAGAAAATCAATACGCAATGACCCGAATACACCGACACATAGATATACACACCCATACAGCTGCGCTGAAATTGATAGCATACACGGCGCATGCGCAACACGCCAAAAAGCCTTAAACAACTTCGATGACGACGGGCGACGATTTCCTTTTCTGCGCTTTCAGTTGTTGGTTTTTTCAGCTTCAGGCAAACTAGTTTTACGTACAGTTGTTTAAATACCCTGTAAACAGACGGATAGCAAGGGTATATTGTGATAATGGGCACATTATGGTGGTAATATTTAAAGTGTACATAGAACATGCCTTATAAAAAGCAAGGGCTAAAAGTTGTTTGAGTAAGAGGCTATAGTTCATACAGGATCTAATTGATGCGACACCCTGCCACCAACGATGCCGCCATCGCACTTGCAACTTTTCCTTAATTGGCCAGGCTGTCAGCCCGCTTCGTTTTTGGCATATTTTTCACTGGCGCTCTCACGTTGCATTAACACATTTCCCCCAATTTTCAGCCAGTGGCCCACGTTTTCGGTCGAGGAAAACTCGTTTCGTTTGGTTATGCATAACGTTGACAAGCCTCAGATTTTCGTGTTTTCGCCATGGCTGAGTGGGTCCAGAGTCTCAGAGTCTCAAGCGGAGCTCAATGAAGCGCGTAAATTGTGCCGTCTATGTGGGTTAGGAATGGAGTTCTCCAGTTCTCACATGAGTAGGTGATTAATTTCTCGCATTTCAACATCGGTCGTATCGGATGAAAGCCGGTGCGGGAAATTTGTGCAGTTGAGTAATGGCGGCCGGTCAAA
>Drosophila_melanogaster_nonrepetitive:94302683-94303058
GTTTGCATCATGGGCGTGACAAAACGAAAGCAATTCACAAGACCAATAAAAATTGAGGTACTAAGATCTCGACGTTCGGATACGGATGATCCTGATCTAGAATATATCAACTTTATGTTAATGTAACCAGTAGTTGCATAATTCTTTCGGAGAGGGATGAATGGACGCTCATTACTTTTAGTAAAATGTCTTATAGAGCAAACAATACCTAGAAGAACTTTTTTAAAGATCATTTGACTAAGAAGCTGCAGAAGAAACTTGTCAGAATTGTCATATCTAGTTACCTAGCAAAAGATTTATCGAGTGACTGTCAATATATATTACATGTAATACAAAAACGGTCCCCTTGCAAATCCAAGCCGAAATCCTGTGCCA
>Drosophila_melanogaster_nonrepetitive:68617354-68623343
ATAAACAGATATTACGGATTCATTGTAGGATAAAATGACCGCAGTGTAAATATTGTGTAGATATATTATTTGTCATGACGGGCATTAATACAAAAAAGAATGTTTGTAAAGTTAGTAACATTAATAAATATGGTATTTAATAATCGGCATTCTTGTAATGCTCCTTACGAAACGATGAGAGTTTTAGTCGTTGCATTTGGAGAGCTTGTTCGATTTCGAGTACTTTAATTTAATCTGTGATGGCGTTAGCTTAGAAAGTTCTATTTCAAGTTGCAATCCTTCACGGTGGCGACCAGAGTTCCTGTTGCCTGCGTTACGCTTCGCGAGGCTTTTGTGAGGTCGGTTAGCTTTTGACTATTACGTTCAGCCTTGACTTTGCTCGCAATAACCATTTGGGTCGTGCAGGCAGCAATTTCTTGGGCAGCCACAATGAGTTCAAAGTTCTTGCCAGATTCACTTTCAATAGCCTTGTTTGCAGCTTCCACCAGATAGTTGGCTGCCTTCGCCACACTTTTCGAGGCGGATATCAAACCATCTGACCACTGACTGTTCCGCCTATAAAACTCATTAGCACTCGCATTTCCTGAAAGAGTAATTACTTGTCAGTAACTTCCTACCTTTTTGGGAAGCCACGATTTCGTGTTGCAGGAGACGAGATTTTTGGATTAGAGCTTTGACACATTCCATCAAGGTGGTACACGCATCCACTATTTTTCCGTTTACCTCTAAATTGGTTTGGTTGTCCTTCTCTCGAGCCTTTGCCAGTAGATCTGTAATTTTGGAGGCTGCATCATCAATCGCAGCGTCCATCTCGCGAAGCTCGATTTCGAGCAGCTTATCTAAATCAATCTTCTGTTCAAATGATGCCTTTATTTTCTCAATCAGCTTTTCAATATCTCTCAGCTTTGTTTGTATATCAGTGATTGTTTTCTGTCTCTCGGGTTCTTTTGTTTCATTATTTAATAAGTATTGGAACAATTGACAGATATCGGTACAAATTTCTGCAAAATAAGTAATACAAAGTTAGTTTGCTGTAGGTGGTTATGTTTTTAGTGTTATCAACTTACCCTGACCTGTCTGATAACATCACATTGATCGTATACCAGATACATAACATTTTGCAGTCCTTCGGTTGAAGCAACATAGTTTATAGCCGATGCGTTATTGAACTTATTTAAAATGGTCTCCATTTCGCGTATTATGTTTGGCACCGCATCCAAAGGCTGTTGTTCCGATCCGCTCAACTTCGAATTGCATATTTCCTTTACAGTCTTGATCACCAATTTTCTGAGTTCACTCAAATCGGTACTACAGATTTGGTACGAACTTGTCACGGCATCAATTTGCTGTGTTGCTTGGGTTAGTTTTACCTCAGTAAGCGAGAGTTTGCTTTGCAAATCCTCGTTACGCTGACCCGCTGAAGCATTTTCCTGCCTCAATTGATTCACAATTTCCTGGGTTTGCTGAAGAAAGAAAAGCAGTTTCTATAATTTTCTTGTACCTGTAATGCACTCTCATTTTGCTCCAAGTTGTTTAAAGTTAGCTGCAATTGAGCATTTTGTGCTTCGCTGTTGTTTTTATGCTCTATACCTAACTGCTCTATTTTAGTTAATAGCACTGATTTTTCCGCTTCAAATGTTCCAATGTCTGCGCTGGACAGCTGAAGCTTAACTTCATTGAACTCTTTATCCTTTTGTTCCAAGTTATCCATTATTTCTTGCAATTGAGCGTTTTGAGCTTCACTATGGCTTTTACTTTCAACACTCTGTTGTTCAATCTGAGTTAAGAGCAATGCCTTTTCCGCTTCAAAAGCTTTTAGCATTTTCTCGATATCCTCGGTCTTTGCGTTCGACAGTTTTTCCAGGGTGTCATTGAGGTTTCCATTAAGCTCTTCGACTTTGAGGCAATTTAGCCTCAGGTTTTCGGAAGTGGAAATAATATCGAGTTCCTGAATTTCCTTTTGTTTAACCACATCATCGAATTTCTCCTTCATCTCGTTTTTGACTGCTTCAAGATGTGCTATTTTCTCCTTGTGCTCTTCGATTTGCTTTTGCAGAATCAAGTCTACGTTTACTTTAATTTTGGAAATTTCATTGGTAAGCTCCTTAGTTTCCAACAATAGTTGTGAGTTTACTTGTTTCTCTTTATTTAAGGACTTGTTGCAATCACTTTGCTGATATAAAAGTATATGAATGAATATTAGTATAGGAAATAGAAAATATTGTGTTTCTGCATACCTCTCTCAGCAGCTGAATGTGCTCATCTCGAATCTTTGTGTATAGACTTTTCCGACGACAACTTGTGCTTTTCTTCTTCCTCCATAGCTTTTTCTGAAATACAAGGTATTTTTATATGACTTCATTATGTTTAATAAGCATTTAATTACGTAAAAGAATTGGGTTCTGATTCAGTTGCATCTCAAGATCGTCATTTTGCATCCGAAAGGTGGCACACATTTCTCTCGCCAAGACCAGATCATTTGACAGCACAGTATTGTTCTGTTGCAACTCCTGAACGTCGTGTCTGTAGCTTTGCTGCAGTGCGTCGAAATTTTTTTGCATTGCGTCCAATTTGAATGACAGCTCCTCAATGCTAGCCTCTTTCTCGCTGATTATACCCTCCAACATGCTAAGCTGCTGCTGGGCTTGACTGAAGGCTTCCAGCTCGTGATTGTTGGTATCCACAAGGTCTTCAACAACCGGATCGGGCTCCTGGGGAACGTGAACCACTGGCGGTACATAACTGGTGAAATCGTTTTGGGACTTGAAGTTAGGACTTGAGTCCGGCAATTCCGGGATTGTTATTAGGTCCTTGAAATACTGAAGCGGTCGCACGTTGTTGTAAAAACTCTTCAACTTTAAAAACAGACCGTGAAAGCGATCTCTGTGTCCGGAAACAACGTCGTATGGTACACCATCGTGTAGTTTAAACATTAACCGAACGCTTAAATCGTACAACGCATTGGAATCCTGGATAAGGCAAACTATTGGCGCTAATCTACATTGTCCCTGCGGTGTCATCGACGACATTCTGTACTTTTCCATAGATGAAAATATCGTCAATTGCAGCGCAATTATATCCTCCAAGTAGTCGAAAATTTCCACGCACAGTTGAAAACTGGAATCAATGGTTCTGTCTCAGTAGTTTGAAAGACTTACCAATAATTTAAATCCCTATCCACAGCAATGAAGAGTTCCGTGAACGAAATGTTCAGGGTGCCGGGAAACATTCGATTTTTGTCGTGGAAGTTTAATTTTGTGGCCAAGAGCTTACTATACGCCTGTATGCAGCATCCAATATCGTCCTGCAGCAGGCCCCACATTTTTCCCACCTCCAGTATCATCTTCTTGTGGCTCTGCGAGTGGCGGATGGCACTTTCATGACCCTCTCGCAGGACCTTGTGCAGCAGATGCGAAAACTTCCAGGCAGTAAATCTACTCTGCATCAAAGGCTGCCGGGAGATGATCATCCAGAATGTTTTGGCCTCTTTGGCCTTGCGGGCATGTTTGGTTTTCATTTAAAGCTTTGGACACGCTGACGTTTTTAAATGGCTTTTTATTGTTGTACACTTTCGAAGAAGTGACTGACTCAGCTTATAAGATATGGACGGATTTTGGCGGACGATATCTATAGTTTTATACTTTTTAGTGGAATTCGATCTAAAGGGGGTGACTCACTGATCGACTATTTAGTTTGGAAGTGCAAACATTTCGTCCAAACACCTACACCATGTGTTTGATATGAATTTATGATAACAGAAGGTAATCTAAATACTGGATTTCACTTCTTATCGTGCCGAATTTGGGTTGATGGCCTTTGTGTGCACATTGAACAATTGATCAAAGTGGATGTAGTCCGCATAGCATTCATTGCAGTTTCTAATTTTCTGGGTCATCCGAAGCGGAGAAACTTGGGATTAGCATGTAGTGTAGTCTCTGTGGTGTTGCAAGTCGTGTGAAAAGCTGATGATATTTCGAGCTGTTCCATATAATCTGGTTCAAGGCTGACTTCTTAAGTGAAATGTTTATGCATATTTGAGCGGCGCGCCTGTAGTTGTGTGCATAAACATTTAGGTATTTACACTATGCACATGATATGACAACATCCGTGTGCCTATAATCTGCTGTGGGTATTCTTGGCGGTTTTCTTGGCTTTCCTTTGGGCTTACGTACCAGGTGGTAGAACTCCTTTTCGGCGTGAGTTGCCATTGTTTACTGACAATTCTTGGCGTACTTGCTGAACAAATTCGAATCATTCGCAGCGCGATATATGTGCATTAGAGCAAAGACAGCAAAGACATTGGAAACGGGCAATGTTGGCCATTGTTTTCGTATTGGTCGCGTTCGTATTCATTCGGATTCCGATCGTGTGCGTGTATGAAACAATGAGTGTAAGAGTAAATTAGTCATATAAACAAATGTTGTTTTCCTTTATCGATAAAAGTTAATAGAGCTGGGCGGTGTTCCGATATGCGGGCTTTACCCTATCGATTCGTTTCGATAGTCATCAACTTCTTGCATCACCATTTTGAGCGAAGGATATTTGAATTGAAATACACTTAAATGACGAACGCTTTCAATAAAACTTCAGTTACTGATTTTCTAAAAAGATAGATTTTGTTCGATATTTATAGATCTGCTACCCTTCCAACTGTTTGGATTAAATTTGGTATTCCGATTGATCATAGTAATCCAAATGTACATTTTGCTGTGGCCAAAACATCTCGGCTGGGTATTGGTTTTGTGGTGGAATGTAACGTCGATTGGGATCTGGAACGGATGTCATCATCAGTTGCGGATGATGATATTGATTGCTATAAGGACAAGCGTGGTGTCTGAAAGTAGGATGCTGTTCTCCGTGAACAAAATTTGGCTGCAGTGAAAATTCCGGTGGCTGGAAGTTGGAATCCATGCGTGTTATATTATACTTATTCACGGTGCGTTCATAGAATCCATCTGGAAGCATTCGAATGTTCTCTTTTAGTTGAGGATTGTAGTCAGGGTTTCTGGCCTGAGAGGAACTTGGGTCTGAAGTATGTACAGATTCCTGAAAATGATGATAGGATCCATGATCCGGCTGACATTGTTCCTTCATTTGAAATTGATGCTGCACGGCTGGTGCTGAAGCTGGTGACTTAGTGGGCATCCACTGATCCCGCGGATCTATAAGGTACCCTTCATCGAAAGGAGTGACATTTTGTGGAGCACTCACAGAGATCTGCGGTTGTAGCATATGATCCGGTGGCTTCGTAAATCCTTGATGGAGACTCGGAGGAAGACCCGTGTATTGATAAGGACACGAGTTACAGGGCGGTCGTCCACAGGTCTGGAGTAGAATTTCCCTGTTACAGGGAGTTCTTGTCTCTATAAGAACGGTGTTCCCATTGATATTTGCCTGGTTTCTGATCCCAGCACTTTCACAACTACGAAGTTTTCGAGGTTGCATTAGGGTTACCGTTTCCAGTGTTTCCACGTCAGTCGATGTATTGGGAGCTAGTAATTGGGAGTTCGGAGGTGGATCTGTCCAAGTTAAGTCAGTAGAATACCCAGAAGCTCCAACCATAGCTGAATTATGCGACCCGTCCTCGTTTTGATGACTATCGCGATGGCTTTGGTCACTATTATTTCTATCACAAGCTAGGTATTCATCTTGTCTGTGCTGGTCAGGATATTGGCTGCTGGCCGAAATGAATCTTCCGCCTTGCGAATTGTTTGAATCATTTCTTTGAATACGTCTAAGTACTGGGTAAGATGTTTGGGATGGGGCTTTTCGTCTATTTTCTGAGGATGGTGGATTGTTACTCAAAGAATCAGAAACGCCTGGATGATTCTGCAGATTCCTATTTCTCCTTTCAATAGATTGCTCTGCTGTATTCGTTCTAGTAGATGGCGAAGAAGCTAGAACAAATACACCGTTCATTTGGCCAACAGAAGAATTGCAGTTTCGATTCTTCTTGTAGTCGAACGTGTCTTGTAGTCGCTGGTGCCAT
>Drosophila_melanogaster_nonrepetitive:34830259-34830466
AATGCCTCTAACTCAATTTACATGCCAGAAAGCGACAGGAGCTGAGCCCAGGAAAAGCCCAGCTGAAGTCAAGGAGTCAGAAGCCAGGAGATCCCAATCCGGACCGAGGTCCCCTCGACATTATTAAAACGGATAAATCGCGACGTGCAACGATGTGTTGGGCGAAAGTGAAAAGCTGTGCGTGGGTAATTAAAAACGGGAGCTGGA
>Drosophila_melanogaster_nonrepetitive:96949535-96953586
TATGACTTACGAACGACGTTATAAAGCTGCAATAGGAACAGTCAGAAATTTATGTAAAGTATGTCGTATTTTATCATTACTATAATACTATATTATCTTCTTTTGATGGCTGACTTACTTAGATCATATCTTTAAGGTGTACTGCTAAAGCTACTTGGTAGCCTATTTGGTGACTCCGACCAAATGTAGCAAAATTTCTTACTTAGGTAAACAGTCTGAAAATGTCTAAAAAGTGTACTTAAATTGACGCTCGACCTTTTGTCACATTTTCTCAGGCTGCTACTTAGTCACACTTTCACACATGCGTCTGCGGTTTGATCCGCCGCTCATCTTCCCCAGCTCCCGACTCGGTCGGATTTTGAGTGGGATTGCGACTCCAGGTGGCACTTTCTACGCGTCACATCAGCCGGGAGCTAGCTGGGTGTAATCCATACCCGAATCTCATGGCGGCGCGTCTAAGTTACACCCAATTTCGACTCGCAACCCACACACTTTCGGGTGCCCATTTCCACGGGAATCATTTCCACTCGCCCAAGATGGGCGAGTTTCGGGATGACAGCGTTTTAAACTGATTAGCCGACCCTCGGAGATGCTTTCTACGGCTGCGGCTGCCACGGGTCAATGAGATGCTAAGCATATCCCCGTATGACAGCCACTGAAAGGGTGTCGACGCAGCAACCTTCGACACCCAGATGAAATGGCTCTCAAATGGAGTCAGTCGGCAAGGACTTACGTGAATTTGTCGGATGTTCCTTGCGGCTTTGACATTTCGGGGGATTGATGGGTTTTCCCGACTCCTGAGCAGTTCAGTGAGCATAGCTCGAGGGGCATTGATTTATTTGCCTCCGATTCCCAATTTAGTTTTTTAAAGTTTGGCCCAAACGGCGGAAAACTGTCATCGTGCCGTAGCGGACTGACTTATGATTAATCGCTGGTAATTATATTGATTAATTGCCTTATTAGAGGCGTTGGCTTATGCGTGAGAAACCAAATCCGGCTGCTGCCATGGATCATAATTTTCGGGAGCGTACTGGGACAGTCGGGAGCACATGGTTTTAAATAGAACATAGCAGCTACGTTCCGTTTTGAATAGCAGGAACCCGGCCCCTCTTTAATTACCAGAAAAACCATTTGGCGCCCATGCCCGACCGGCGGGCAAACAGGAGAGCAAAAGCCCCTGGTCAAGCAATAATATTTCATTACACGCTGCGCTTTTCAGCTTCTCCGGCCCTTCGACGGGGCACTTAAAATTAAGCTTGCCCAAATCCCCAAAGACCACAAGCCCAACATAAACAAACTAACCGAATGAATGCAGCTCCATCCCCAAGGAATTCGGTGCGCGGCAAGAGGAGCGAACGGAAGCGAAAGGAGCAAAAGGAGCGGGCAGCATTATTGTTTTTCGGCATCAGTCAGCCCACAGGCGCACCCCAGCATTTCGGAAGCTGGAAATCTCAGCATCCTCCAAGGGACGCCCGCATTTTGGTTGGTCCGGAATCCTGAGTCCGGACTCAGATCGTAGCAACCCTTAACACTCGCCTAAACATATTTCCTAAATTATTGCTGGCAGATTGGGGGAGTAGAGTAGAGTAGCTGGTGGCATCGAGTGCCTTTTGCTTAATTTGTGGGCCCACCCAGCCACCGGATTGTCAGCGCCCTTGGCTGCCAGCAAAAAGGGGTGCGTCTTGAGTACCTGCCAGTGCGGATGGAGCCACCCTCCTGGCGGGAGTCTGTTGTTTTTATTGGCATGTTGACCGCAAATACTTTTGCATATGCGGCAGAGGTAGAGGCACAGCCAACAGCTCGAGTACTTTCCAAAATTCACCATGTGCCCTTATCAGATAAATGTGTGTTTGCTAGCAGCAGTAACCAAAATGCAATCCACAAATTGTTCACCCCTTCTACGCTAGCAGCAGCAGAGAAGGGTTGGAAAAATCCCTGCATATTGACATCAATTAAACTGAATCAAGTCGACAATCGCGCAAACAACGTAATTTACAACAAATGTGTTTGAAAATTGTCCGACTCCGATTCCGGTAACAGGAACTATTCATTAGCCAACCCCCAGGGGCGCTCGGCACTCGGCACAAAAAGGTTATACAACGCAGAAGCCACAGAATCCCAGCCTCGCAGTCGGGGGCACACACACGGATCGCTATCCCAGTTCTTGCAACCCCTGTTCCTATTCCCTAAAACTTCGTGTGGCCAAAAACAGGAGCTGCACAAGGAACAGGACCCGGAGGCGACAGGCGGCCACATTCAAGTGCGTTGATATGCGCCTTGAGCTGTTTTTAGGGCGGGCCGTGGAGGTCAACAGGAATAGTTCTATAATGAACAAAACACATTGTAAATTGTCCTGCCGGCGTGGTAAATGGGAACAAGTGTGCAAGGACCCAAAAAATAGGCCGAAATTTTCGGAATAAGGATTTCCCGCCTGACTTACGCTGTTTTTCATATTAGTTGTAATACCTGATTTCAGTTCAAGCTATCATAAGCAATCATAAGAACAATATGTTCATTATATGCTTGCTTAAAGTTGGTAATCTTACAAATAAAGTACAAAGTACAAACCAAGTCCAAAGGAATTTATTAGCGGTTAAAGGAAACATTCTGAGTACTTATTTTGTTCAGTGCATCACCCTAAAGCACCCACTTAGGTATGCAAACAAAGTGCTCCTTTTGTCATTCGGCTCAGTGTAGTTTGGGTCGCAGCCAGCAATGTAAAAGGCAAATTAGCAAAAACCAGCCCGGGGCGGCAACAACGATCCGAACAATTCTCAACTGCCTTTCTCTCTATTAGAAACTTGTCCCCAGACGATTCAATTTAACTACCCAAAGGCGAAAGGCATCCGCTCCCTAAGTGCAGGCACTCACAAATCACTGGCGAGTCGAGTCCTTGGTCCTCCTGGTGGGGTAACCACCACCGGGCGATGGTGATACATGCAAAAGTGCTGCCACAGCGTGTTACACGGATCGCATCACATGGGATCGCATGGGATGGGTTTTTGGATGGGTTGGATGCGTTGTAGATGGATTGTAGTTGGGTTGGTTGGAATAGGGTTGGAATAGGTTGGTAGCAAATGCAGCAAATGACGTGTCGAGCCGCCGGCGATGCAGACCCCGCCGGAGGGCAGAATTCAAATTTCTCAACTATTCTAATTGGCGCAACTAATGACGGATGCAGCGAATTGTAAAGCAAATCGCCAACAAAGGAAATCGTACATAGTATGATCGAAAACGGAAAACCCTTTGACAAGAGGCGCGCTCACGCTGCGTTCTACACGCTCTCGAAATCCCAGTCCTCCAGGTCGCATGTGTAATCCTTTCGTGCCCATTTCAATTGTTCGATTTGACAAATTGATTTCCACTTTTGCCCGCTCGACTCGGGTCGCTCTGATTGGCATTTTCCGGCCAAACCACCACAACCAGTTTAGTTGCGTTTTGGACCACCGCACTGTCGCCCATCATTTGGCTTACCTAGTCCCCAGCTTTTTTTCTCCACTCCCCACCTGTTTCCAGAAACTCCCCTTTAGAGGATTTCGAGGATGTGCCTTGACTCGATTACGAGATGCTAACAGGGCCACGACAAGCCATTGGGCAGTCCGGCAGCCAAAGGAGCAAGAACAAAAAGCATATTAATTGCTTTTGCAAATGGAGTCCGCTGCCAAAATGGCGATGACCAGCTAGTCCACACATAGTTGGTTGCTTGCCCCTTTGTTGTGGCTATAAGTGGAGAAGAGTGCACTGAAAGATACAAGAGATCACTCCATTAAAGATCCATTAAAGCAAGGTGTGTTCAACTTATTTAAGTTACTAGCGTTAATGTGCTCAGTTTTTCTCTCCATCCTTTCAAGATGCTTTGAGCTAAGTTCCACCCAATTCCTCGCAGTGCAGTAATTGAGCTTTGCATATAGAATCATATTTTTTCCAGCCCGCCATGTCACTAAACCGGCCATTGTTCTCGTAAACTAAACCCAGCAATCGCAGACTGCCTCCCAAGTCCGGCCCCCCTGGGCCACGTTGGCGCGAATATAAATTGCGGCTTTATCAAAGC
>Drosophila_melanogaster_nonrepetitive:45192210-45192343
AAACAATGGAAGATGATCGCTAATTACTCTGTATCTATCAGACACAGGAGTTATACGACTAGTGCGTGAGATCCCAATTAAAGTTTGAGCTCGATAAAGGGCTAAGCTCATCGTGTTTGGAGATGTTGGGCAA
>Drosophila_melanogaster_nonrepetitive:47229436-47229864
CTTCAGACCTTTGACAATCTGACCAAGCGTCGCAAACCCTTCAATTCGGGTGAGCAGCTGCGAACCAAGTCCGGCGGGAGTTTTCCCTTTCCGGACGAGGACGATGACCTAGACGACAATGACAGCGGTACGACTCGACTAAGGATCCCATCCGGAAAGCTTCCCAAATTTGAGCAACCGCTCAACGACCGCAGATTCAATATCCTAAACGCGGGAAGTGCTTTGCCGCTGGACAACCAATCGAAGAGTTACGTGACGAGGACGATCCAGCTAAGGAGGCTCTCCTGGAGGCCTACAAACAGGGCGAGGACGCACATAAAATACTGGACTCCTGGCAGCAGTCCAAGAGCAAGAAATCCCTGCTTCCCCAGACTCCCCCGAACAGGATCCGAGTGTTCCGCATCCAGGTGGCAAGCCGTTGGACAGCG
>Drosophila_melanogaster_nonrepetitive:71043447-71047751
ATTTCAAGAGCATTCCCTGCCATTTCGACCTACATTAATTTCCTATTCATTGTTCGGGCGTAGAACTGGGTGATGTTGCACCACCAGTCCAAAGAGTGTTTGTGGCATCATCAGCTGTTGCCCCACATAGCACTGCCCCACCATCTACCTTTCTCCGCCCCTCGCGTGCCATTTGCGCATATTTCGCGCACTTCAAAAGTTTTCGCTTGCTTATTAAGAGAGCTAGAGAAACAAAAAGGCCATAACTCAAGTGTGGCAGGCAGACAAACAAACCTGCACTGTAAAAACCAGAAAAGTGATACAAAAATTACACATGTTGTTTCTTAAATTTCTGCCCTGTGTTCTATAGCTTATCCATTCAGATACTTGTTACTTATACCCGCGCCTTTTTTTGCCCTGTAGCCAAATAAAGAAATGCAGAGGGCTGGAGTCCTGACACGGCCGTGCTGCTGTCTCCGGCCCGTGGTCGAGTTCGGTATCCGTATCCGGAAGCCGGCTGCACGCTTCCGCTTTTGTGCCTTAAAATTAATGAGCTGAGCGGAGGAGCAGCGGCGTTGCCACACTTTTCGCAACTAATTCCCAACAACTTGTTACAGCAGCGAAACTTTTCCAGTCCGAGGGAGGTTAAGAGGCACGAGGAGCAAGGAGTTGAGGGGGCAGAGGACCCTCGACCTTCGCGCCGGTTCCTGCCTCACGCCGCCCCTTCCCATCCGCAACTTCCCGTTACCCTTGGTTTTTTCCACTCCCAGCGTTATTTGCGCAAAATTTTCGCTTCAAAGTTTGCTTATTGTTTACGTGCGTTGCTTCATTAAGACCTAACAAGTCGGGGGTACGGGTGTACGGTGGGTTCAGGATCCTCCTCTCCGGTTAGTTGACTTACGGATATATAGTTACACAAACTTGAATTGGGTCAGACACAACCAACTTACAATTGTCTGTAAGTTGGACTGCGATTGTGCAGCAGGGGGTTAAGTCGGGTTGTTGGGTTGCTGGGTTGCTGGTTTGCCGGTGACGAGGGTGTTAAGAGGGGTAGGTTATGATTTCAAGAGGCGCGTGTTTATTTGCCTTTGATATAGATTGGATTGTTGGGAAAGTGTGTGCGCGAGCTGATTATGTGACAGATACAGTTACCAACTCCAGATCAGACAAATGAAACACTTTATTAAAGCGGACAGTTCGGAGTTATATATGGGAGTGCCCTGGAGGTGGAAAATCTTTCGGAGAGCTGAGAAAATAATTTTCAACTGGAAAAAGGCCGCCGCACCCAGCACTTATATTACATTAGGGGAACTCAGGACAAGACAAATAAATTCCTTTAAGATCTCTCCCCGCTCAGCGAAAGCTTCTCTAAAAATTCAATCAGCCTTCGACCAAACTAAAAAGCCGTTCAGCTTCCAAATGAGCAGGCCAATCGACGGGAGTAGCAAATAAAAGGCGGAAATAAAAAGACGAACCGAAGCGGAAATTGAAATAAGCAAGTGAGCCAAATAATCAAAAGAAACAAAGGCCCGAATACAAGAGCCCCAATTGAGCATCCACAGCGAGCCGAAATCATTCAAATCAGTGGAAATCAGAAATCAGCGCATAGCCTCAGTGAAAAGTCCAGAAATTAACATTTCCACTAGAGTAAACAATCAACGGTGGCGCCAAAACAACAGAAATTTGAATGGCGTGCAAATTGGTTTTCTGGTCCAGATGGGAGGAGAAAATGAAAGACAGCGAGGCCTGTGAGTAAGAACTTTTACCCCAGGATATAATTAGAAAACTTGGCGACTTTTGAAGTAATTCGCTTAATTACTTTAAGTGCACAAAATGACGGCGAGGACCAAGTTCGAGGCGGTGCCATTGACTACGTCCCATTCGGGGACAGGACTCGAGCTCCAGCTCCAGGACTCCAGCTGAATCCTGGTGACAACAGGACGCAACAGAAAGGCGCCGCAAGCCAATAAAAGTTATGCCACGTAAATCGCAGAAATGTTCAAACTGCCTGCCAGCCTGACTTTGACGTAAGTATGGCCAGGGAATGGCGGAATTTTCGGCGAATGGCGTAAAATTAATTGATGACTGAGAAAATATGGAATGGGAAGCCAAAGGACGTGATAACAATCCGATTGAACGCCTAACATAATAATGGATTAAACACTTTAAAGGCTTAAACTATTAAGACGATTTTGTAGGCTTTAAGCATAGTAATGAAATAACAATCACAAGTAATAATGATTCAAACGATTAGTATTGACTATAGAATATACTGATAACTAAATGAATAGTAATTACCTATATACGAAAAACTAATTATCATAAAACCACAACTATTACAAAAACGTTTCCCAGATTAACTTCCCGGACTACTAAGACCTTAAAACCCTTCAAAAGTCACCTTTTCATACACACTTTCAGCTACAAATGTGCCCAAATTAATTCCAATCCCCAATCAAAAACCCTAACTGACCTAACACAACCCGAAAATGGAGCCCAGAATGAGTTGAACTGAACCGTAACCCAGATTCGTGTTGCGACAATAACCGTTCGCCGTCAAGCGCCAAAGTTCCGGTACAAACTTGAAAACATAATCCCACTTCCGGTGACCACAATTTCCGGTAATATGAAAAACCAGCAGTAAGCACAACGACAAAAACAACACTAAGAGCAACAGCAATACAAATAAGCCCTTAACTGACTCGTTTCGAGGTTTTCGCGTTGGAAATGCCGTATAAATTTGATGCCCGGATTTGCGTGGCCAGGAAGCTGAACGGGCAGAAATGAAGATGAGATGGTAATAAGGATAAGACGCTTGTACATTAGGCAGCGAAAGGCAGAGACCGGAAAGCCAAATGGCAAGCGGGCAAAAAGGCGTTAAAAGCCAGAGCGAGGACTTTGTCAACGCAAAATGGCCAGGATCCAGGATGAACTGGCCCAAAAGAGTGAGGGACGGCAGGCAGTTGATAATGATGTTATTACCATAGGAATGCTTATGATAAGCCACCAGCTTTTTGGAGTGCGACAACCGACGGGCCATTTTATGGTTGACCCAGAAAAATGTGTGAAAAATTTCAGCTATTATTGTTCCTCCGTCGCACCAACAAATTTCTGGTGAGTGCTTTTCGGTGCGACAATTTTGGCTCTTGCTAAAGTTGAAATGTTTTGGCCATAAAGTTTGCATACCACCACCTCCCACCAACTCGCCGCCCCTTTTGGCCATCTTTGTCTTGTTGCAAATGGCAAAAGTTTGCGCTTTAAATAATTGGCAAGGCAAGCAGAAGTGGCAAAGGGAAAGTGGCAAAGCCTTGGCCTAATTTGCCACATTGTGCGTGAGACGATGGGCGGCGGAAAACGACGAAACTGCGACTGAAAGCTGGATTAAAATTATGAGCTTGGCATATTTTTTGAAGTGTCCAAGCTGAAACTGACGATGGCGAGATGACGATGATGGGCAAAATGCGAACAACTTGGGCAAAATGCAGGGAAATAGTTGCTGAAGAGTGCGAAAAATTACAAGACGGCCGGATTAAAAAAGAAAAGGGAACTCAACTAGATGATGGGTGCGAAGGATGAAGTTTACTTAACGAAAGGATGATGTTAAAACTTTGCATAATTCAAAGAAAAGTTTTAACTAGTCGAGGACAAGGGCTTTGGCTAAACATTATTAAGCGTTATTTATGTTTCACTGGATATCGCATGAGCAATCCCTAAGTAGTGCAAAACCTTTTCTTCGATATCTTGACATTCTTTGATATATCTTTTGCAGTATTGAGGCTATAAAAGATATCCCAGCAGAGAAACTCACAACTTATCTTCCCTTATCCCAAATCTATGCGTCTACCGTTCGATCCACCAATTACAAGATGTATAGCTTCATAAATCCTTAAACCGCTTATAGCTAATCCCCTCAAGTCCCAAAAGCTTACTATGACGTCACTTCCTGACCACTTCCTGACGTGTGTCAAGGAATCGGATGTGTGTCCCTTCACGTGTTATCCCTTGGTCGGGGATAACCGCATAACTGTTTTGGCATCTTATTACGGCCCAGTTGACAGGTGCATGACATTCTGTGGCCAAACGCATCGAAGGACATGCAGAACATGTAGGCAGGGTGGGGAAACCCACAGACCTCAAGAGCGGTCAATGAAATCAGTGGAAAAACATTTAAGAACACTCAACGTAACTAAAATCAGAATACCAATTTTCTCCCAGTGCTGGAGTCTACTGGTAGACCGAATATAGCTGATGTCCTGGTCAGAGGCGTCAACGTGCCAGAAAAACGAGCAGACCGCAGAAGCCAACATTGAATGTCCTGTCGCCCG
>Drosophila_melanogaster_nonrepetitive:1415020-1415153
CGAATTGTGTGAAATGTGTGAAGTGTGCGAAAGAAGCGTGAAGGGAATATTAATAGGAATCCGAACGGGGGATGTCCGCACAACTGCGACGCCGTTTGGAGGTGCCACCTAATCGCTCGATAATGCCGGAGGT
>Drosophila_melanogaster_nonrepetitive:108508422-108508702
AAAGCGCGCTGGCTTAACGCTAAACGTCGCTAAGAGTCCCTTTTGTATCGTGGTCGGTTGCCCACTTACAGGCCCAAACACAACCCAGCCCAGCTCGGTTGCGGCCGCATACGGTCCCTCTCGAGCGAACCGCCTTGTCCTAAGTGGCTCAATGTCTGCATCGGCAAACTCAAACTCGAAACGGCATAAACGTTTTTCAATACATGGCGAGTGGGCTTTCCAACTCCACTTATCTTCAGACTCACCACGTTGGTAGGCTCTCTGGTTGCCTTACCTCCAC
>Drosophila_melanogaster_nonrepetitive:110375869-110378203
TCAAGCACGTGGATTGGGTTTTAAAAACCATAAGCGATGCAAATATGAGAGTCTCAGTGAAAAAGTCTAAACTTTCTTGGCTTTATAGTCACCAGTGATGGCACTACCCAGGGCCATTAAAGAGTTCCCTGAACCAAAAACGGTGTTTGAGGTTAGATCATTTCTAGGTCTCGCGAGCTACTACAGATGCTTCATTAAGGACTTCGCAGCCATAGCAAGGCCTATTTCGGACATCTTAAAGGGCGAAAACGGAAGTGTAGCAGACACAGATCGCGACACATCCAAGTCCATTCAATGAGGCCAAAAAATTTCTTTCGAAAAACTGCGCAACATTTAGCATCCGAAGATGTTATGCTCCGATACCGGGATACAAGAAGCCATTCCATCTAACGACGGATGCTTCAGCCTACGGTATTGGAGCAGTGCTTTCACAGGAAAACCGTCCTATTACAATGATCTCGAGGACATTAAAGGACAGGGAAATGAACTACGCCACAAACGAAAGGGAATTATTGGCCATCGTTTGGGCTTTGGCCAAACTGAGGCACTATTTATATGCGGTGAAAGATATAACTATCTTCACCGACCATCAACCATTGTCATTCTCGGTATCAGACTCTAACCCAAGGGTCGCATCGAGGAAACGGTTGCGAAGGTGGTCTATAAACGCTGATGCCCTGTCTAGGCAGCAAATTAATGCCATAGAAGAACAGGACGCAGAATCATGTGGTGCGACCATTCACAGTGAGATTTCCCTCACTCACACCATAGAAACTACGGATAAGCCCCTAAATTGCTTCCAGAACCAACTAATTCTGGAAGAGGCCCGCTTTCCGCTAAAACGCTCTTTCGTCCTCTTTCGAAATAAGAAACGACATACAATCAACTTCACTGACAAGGAATCATTACTCAATGACCTTGCGGACGCAATAGTCCCCAAGGGCGTAAACGCCCTCCATTGCGATTTGCACACGCTAGCAACGGTGCAGGACGACTTAGTCCAGAGATTCCCGACTACAAAATTCTGGCACTGCAAAAACCGTGTTACAGATATTTTGGGGTCGAGGAGAAAAGGGAATCATACTGGCAGAACACAATAGGGCCCACCGATCGGGCCCAGAAAATGTGAAACAGGTTCTCACAAAATACTACTTTGGCAATGAAATTGGGCCAAACTTGCAAAACATGCGCTAAAGCAAAGTATGATAGGCATCCTAAAAAGCAAGAGATTGGCGAGTCCCCGATTCCCTCTCATGTAGGAGAAATGCTACACATAGACATTTTCTCAAACTTGCATCGACAAGTTTTCGAAATTCGCCGTCGTACAGCATGTACCGTCAAGAACAATTGAGGACTTGAAACCGGCCTTGTTACAGGTCATGAATTTTTTCCCAAAGGCCAAAGTGATTTACTGCGATAACGAGCCATCGTTAAAATCGCACACGATCACGGCCATGCTTGACAACCATTTTGGCGTCAGCATCACGAATGCGCCGCCCCTTCACAGTGTGTCAAACGGGCAAGTGGAACGTTTTCACAGCACCCTACTAGAGCTCGCCAGGTGCCTAAAAATTGACAAGGGCATGAGCGACACCGTGGAGATAATTCTGTTAGCCACAATCATTCGGTCATCGATAAGAGGCCAGTCGACGCAGTACAAGAGTGCACGGACGACACACGAGAACGGATTGTTGACAAAATTAAGAGTGCCCAAGACGCGCTAAGGTCTAGAGAGAATGTTTCTCGGCAAAATAGAGTCTTCGAAGAAAACTAACAGAAGACTTGGCAATAAACTCACTCCCTTGTGTGAGGAAAAAGCCATACAAGCAGACCTGGGGACCACGGTCCTCATACCTATTATCAGCCGTTTGGCATACTTCGATTTAGTAGATATTAGGTCCGTTGCCAAAGGCGCGACGTTGTAGTTTTAATTGGTATTAATTTAGTATTAATTGGTGATGGGATAAACCTCGGCGAACAAGAATAAGCGACTAAAAAATACATATCCACAGGTGCAGAATTTTCATCCTCCTCTCACTGGCATTGGTGTCAGCGCGCGTCACTGACTATTCGCAAACAAGGTATATGGAGAAATCCTGGTATGGGAAGAACTCGCATATGTGACCCACTCAGCAAATCTCTCGGAATACATGCGCATAGTCGAAGAAACAAGCAGCATGAACGAGATGTTTCCGCAGTCTCATATGAGGAAATTGCTAGACGTGGATACCTCGCACCTTCGGGATACGCTGGATTCGCTAAAAGTCCACCACAGAATAGCAAGGAGTTTAGATTTTCTAGGCTCAATGCTAAAGGTAGTAGCGGGGACGCCGG
>Drosophila_melanogaster_nonrepetitive:17091036-17091244
CCGCGTCACGATATCTGGCCAAAATCGCCGGCCCAGTACTGAGAGAGTATTGAAGGCGGGTGGTCGATAAGGCGGATGGGAGAACCGTGGACAGCACTTCTGGGACGGGTGGGGATTCGGTGGAACACGAACCATTAAACGTGTGGCGGAAAATCTTGATAGAGGCTTACTTTAAGACAGGTGTCACTGGCTAAGCGGTACCAATAAA
>Drosophila_melanogaster_nonrepetitive:2932743-2933227
ATTATCCCTTTTTTATTAATCACTCAAATTTTCTAGATATCCCCTTCGTAATTTAACATCAACTGAAACTTTAGCCCGACACAACACAAACTTAAAGTTCATTTTTAGAGACGAAGATGGAAAACCCAAATCAAAACCAGCAAAACCAACGAGCGTTGGGAATTTGTTGCCATAGCCGAGAAGCACTAGCAGGGCGGTGGTTTCTGGTTTTTGGGATGTGGGGTGTGGCGGTTGGCTGGATTGTAGCCGACTTTAAAGTCAATTAGTTTCATAAATCCGCGTTGACACTGTGCCCCGACAACCCGAAAACCAAGCGAATGTTGAAAAGAGACGAGGTGACGTTAAAAACTAGAAGGCACTGGCTTTTAATTACATCTAATCTAAAGTTTTCTTTAATAAAAACCATATAATGAAATCCAGGCAGCCATTGTTTTAGAATTGTAAGCCAATCCAAGTTAAGATTGATGCGTAAACGATAGCTTGA
>Drosophila_melanogaster_nonrepetitive:21753984-21756563
ATGAGTTGTGATGTGTTATTCTTCATATTCGCACTTTAACGCACTTCAACCCACCCTAATTCTATTATGTAATTTACGTATCGAAACATCATCTGCTGGAACAGATGGATTTCCAACTGCCAAAAGTGCAATCTTCTCGTTCGCATCGAATTGAATTTAGATAAAAAGCCAAAGATAATCGCCGCCGCCTCTGTTCTTTCTCGTCTGTCGTCAATGGATTATTGTATCTCCGGATCGTGTAGTTACATTAACGAATTATTCTATTAGCAGCACGTTGCAGGCAGGGTAGCGCACTCGTTGTTCTCATTCCCCATGTGGCATATCAGATTTCATGGTCGCACATGTCGGTAGTTTGCTGTTTGCCTCGAAAAGTTTGCCACTCCGGTCGAAGGGTAAGTGGTATGCGTACTTGGAGTGAGAAGATATTGAAATTAGAAAACTCATCATGTACTGGTTATATAATGGATATAATATCCAGTTTCTTGTCGAAATATCTTGTGAACAAATTCTTTTTCTCTCTTGAACTGACAGGGCTACAGCTATTTCGATGAATTGGGTGCAAAGAAAACCCACAGCGGGGCAATTCGATTTCCTACTGCCCACCGCTCGTCATCCAGAATGATTCCCTACTCCCAGTCCCAGGCCCCTCAATCCCTGGCCCAGTTCCATGCCCCACCGACCAATCCGAGCCCAATAAACTTTGGCTGGCACTCCAGAATCGAGGAACCAGTATCCAGAACCGGAGAGGAACCCGAGGCAGAGCACCTCCACTGCCATATAACGCAACTCAATCGATATTCGCATGCAGTGCAGGATGGGATTTTCGGAGCAAAGGAGTGGCCAAACCAAAGGCAAAGTCAAGCAAACGTGAACGTGTCGAAAAGTGAAGCGATCCATAGCCAAAAAGGGCGCTGGGGTAAGGGATGGGGTAGTGTGTGGGGGGAATTTTGGATTTCAGATTTCATTTCATGCAATTATCGAATGGCAAAGCGTTAATGCTTTGGCATGCAAATTTTCCTTCGACACTCGCAATCGGAATGCGGCGACAGATTTCGACAGATTGAGGCTGAGTGCTGAGGCATTTATCGAAAATCATAAATCAAAGCGCCATCCGCCAACGGAACCCACTAGCCATAAAAGGAACCGCCGTCTAACAACCGCAACATCTATATATAAAAGTGGGTGTCCCCCAACCAACTAAGCTTCACCGCAAATTGCAGTGCATTTTGTGGGCGGTCGAATTTCGATGGTATACATCTCTTTGGGGAATGTGCGCCATCTAATGGGATTAGATGGCGACTTATGAACGCATTACGTAACATCTTGGCACATTTGCCCCTGGCCCGTAATCCTAATCAGGTGCAAATTCTATTTGCTACTGACTGATTCAATATGACGAACGGATGGACGGACAGCGAGGCGATAACTTATGTTCCATTTAGGCAACCTCAAGGATCAGCCAGGGTCCTCGAAGGGACTGTCGCTTTTGATTTGCGACAGCCGGCATAATTGGAGCCCTGTTCCTTACAATAATATGAAGACATTCCGACAAAGTTCAATTCAAAATCACTTAGCTCAGTTCAAATTCCCGTAGCGAATCCACTAAGATGTGCTTTCTCCCCTTCCGCCGATGACGCAACCAGTAAATATGGCAGCACATTTGCATAGCTAATTCAATTTGCTCGCTGTTTTTCGAGATTCCAATTCGTGATTCCTTGACGTGACACTCCACTCCATGCCATTCCCCTCGAGAAGAAGCCACCCCAAGGAGAGCTGACACCGAGAATGCTTCTCAATTACGCGTGCCTGGACTTTCAAGTAGTGAAATCGAAACGGTGACACTTTCCAAGGGAATTCGACCTTATGCAGGGGGAATCCTTGAGTCCTTGAGTCCTGGCTGCTGCTGGAAACTAGGCCAGCCCAGGAAAACTATAATGAATGCTAATTCTTGGCTCTCAGATTAAGTAAGCGAAACTGAAATCGAATGAGAATTGATTTTGGCCCCGTGTAGATAAAGCAACTGAGTCGACAGACAAAGTTGCAGACATGTATCTTACGGATACGATTCGTGTAATGGGCGGAGCTGGGTGGGCGGGGTCGAGCTGATTGCAAGGACTCTTGACTTGACTGCTCCCAGACCGAAAATCCCTTAATGATGGTTTCGCTTGTTATGTCCCATTACCGGCGCAGCTAACGAGCAGACGCAGAGCAGAGCTTATATCAAGTGTTAATAAATCGACTCGTAGTATATGAAAGCGAAAAAGCCAATGTTGAAGCTACTTTGATACTCTCTCATAGACACAGAAACATTTTCAAGTGCCGTACGAAGATGCCTGAGACGAGTTGCTTGTGTGGCAGAGAGGGATGTAGAGATATACATAGATCTGGCTTGTCTGCGCCCCTTTGCGTCAACAAGGATTTGTTAATCCTGTCTTCCTGACAAGTGCGGTTAGTTGCATGACGTTTGATGTTCGGGGATAAATGGGGTGGTGGAAATCCTCCATTGGCTCGGGTTTTGGCCAAAGCTTTCAGCATGAAATTCTTATTGCCCAGTTTTTGGGCAGCTTTGGCTCTGCGCT
>Drosophila_melanogaster_nonrepetitive:15870969-15871105
AGAAAACGTCTGTGTTTAAAGTTACATTCGAAGGAATCTGAAATGGAATAAACCAATCGGATTGCTGTTTTTTCCGTGGAACGCTGCGTTTCAGTCGCAGTCGATCTTTTCAGCTGCAGTTCAATGTTCTTGGCGG
>Drosophila_melanogaster_nonrepetitive:43846546-43848719
CTCGACCAGCTCGCAGTCGCCTTGCCCGTGACCCGAGGGATCCAGCCTATAGTTGAAGCCTTCGCACATGAAACGCCGCTCCCGACCACACTCCCGCATGCACTCCTCCACCCGCTCGCAGGATATGGAGCGGCGCACGAAGTGTGGTGCTATCCGTTTTCCGGCCAGGACTCGTCGGAAACAGGCTGAAAGGCAGATTAAATTGGTGTTGCAGTGCCAGTTGCAGATGCTGCGTCTTACGCAATTGTGGACAGCAAAAAAAGGCGGAAAATATAACAACCATTCAACGTTCGAAGGCAGTGAAGCGAGGACAGAACTCAAGATCGGGGCTGGGTTACTTTATGGGTGTCTGAACCACTTATAGATTTGAAGCTTTATATTATCTTTCATTTTAAATACCCTCGCAGTGAGTCTAAATAACACTTAATGATAATGAAAGCTATGATTTCTTTTCAATTGTTGGAAAACCATCAGAATAATTGTCAGAGCCATTTCACTTTCTAACACGGCAGGAAGAGGAACAATTCTTTTCCCAAGTGCATTGGTGTCCAAGTATCGAATTACTTCTCTCTGCCATGTTTTTGCGGCACATCCGCTGCCGTTTCGAGTAAATTATGTTCGAGTCATGTTGGATGCCGTGTACTCCACCGAAGATAATCTCCGGGAAAATTGCCAGCCAAGACGGAGTGTTTTTCACGCAGAACGTAATACGCACTCCGAAACTCGGCCTAGAGCTTGGACCCAGGTGGAATGACCCACAAGCATGGCACCTTACCTTTGGCGTCCTCCACAATGATAATGGTGCTGCTGAGATCGGTGTGTCGCGTAGGACTAACGAACTTTGATCCGCCGTCGTGGAGGCGACGGCAGAAGCCCATAGATACTTATTGTGTAGAAGCGGTGATTTGGGCGTGATTACGTAATGGCTTAATTTACGTTCTGAGCTAATTAATTTCTGTGCAAAGTCAAGCGCTCGAAACAATGGGCCAGCTGGCCATCCCGCTCGCACACAGGACACGCAGACGCGAACACGATTTCCGTAGTGCGCGGCGCTGGCGATTCTAATCGCGAATGAACAGCGGCTGTGGTCAAGCTTGCGGTTTTATACGGCATTAGAAAATCGCGCGCGTTTTCCGAGCTTTTCGCTTCTGCGCCTCTGAGCCGGGAGCTTTTCGCTCCGCCGCTGAGAAAATCTCAGAAAATTACTCCCACTTTCAGTGGATTCTTTTTCCCAACGCCCAGCGGAGAGCACTTCGCATTGCCCAGAAGCCTTGGATTCTGCGGTATAATGAGCATTTTCAGTGGGGCTTTTTTCGGTGGAAGATGCCTATCTTCGCCAATGATTCAGATGAAAATACGAGGGTACAGATCGCTGCGAGATGCGATGCTGATGGGGGGCAGCCAACCGTTAACAGACCCAGCTCAAGGATGCCGCAACTTGATATGATGCTTATTATTTCGTTTCAATAAGAGCGGTCTTAATGAGGCACTAGGAAAAGTGATACCTGAACAGTTAGACGCTAGATTATAGTCCAATAAATTACGGGCTTATAAGGGTCTATTATTCAAGGATGGACTATATTTAAAGGCCTCGGAGTTATTAAGCCTGCCTTGACAAAATTCAAAAGTATTGCAATAATAGTAATAGTTAAAGTGTGTATTATATTGAAAAGGATAACTTATTCCTGTACCACCAAGTTTCTGATGTGTTTGGCCAATTTATCAGTGCTTTACTGCATTTCCCAATCATGCCTGACCACAAATATGAGTCCATCGATCATACCACCCCGTCAAGCACCCAAAGCAGCCGACTTCAGTGCATTTCCGTTTCTGAATCAATGTCATTGCTGTCAGGCGGAGCACCACTGCATAGTGGTGGTGCTGCCAACTCGAACCCCGAATGTGGGTGGTTTTTGTGCACCGACTTGGTGTTCGCATTTGCATACAATGAGTGCCGGAGGAGTGTGCATGCTGAGTGCAGTTCCACTCCGTTCTGTTCTATTCCGATCTTGCATAACACCATAGAACCGCCAAAAACTAGAGATACCCATGGCGAAGATCGCTTCCGCCTCCCAGCCAGCTGTAGCCCAATCTCCAAGTGTAAATTACGATCTGTCCCACGCCAAATAAAAGCAAGCTAACTAACTAGCGAACACGCCACCTCAGAAACACA
>Drosophila_melanogaster_nonrepetitive:77407964-77410143
AGGTCACCGGCCTTTTCTGTAAAGCTGAATAAAAATCGTTTATACCATGACGCCATCCCAAGGAAACAATGTACTTCCTTCGTAGTAGTTGGCGGTGGTAGGTCCGTGATCGCTGACACCTTCTCTGTATCTGTTTTGATCCCACGGTCGCCCACTATGTGTCCCAGATACTTTAGTTTCTTCTAAAAAATGTGGCACTTATCCGGGTTGATCTTCAGATTGGCTTGTTGCAATCTTCTGAACACCTCCTTCAGGTTCCCATGTGCTTCTTCTTATTCTGCCCGATTACGACAATATCGTCCAAGTATCTGAACGCGAATGGTTCCATTTCTGGTCCTATGATCGTGGCCAGTGCCCTCTGAAATATTGCCGGTGCTGTAGTTAGTAAAATGGCATCACTTTCCACTGGAAAAGACCGCGTCCGGATACTGTAAATGCTATATACGGTCGACTATATTTCTCCATTGGAATCTACCAGTATCCCGACTTCAGATCAATTGTGCTTATGAATTTTTGCCTTCCTTAGTTGGTCCAGCATAAAGAAACTTCTTGGCACGGGATAGGCGTCCTTTTCTGTCTTATCGTTTTTCAATCTGTAGTCTATGCACATTTTCCATTCGCTGTTGTTTCGACTCTCCGCTCCATCTTCGTGTCCATTTCCCTTTGCTGCTCCGCTTCCTCCGATACTCCTATTCCTGGTGTCGAATTGCGCGCTGGACTTTTTAGATCTGCGAGTCTCCTTAACCGCTCCGCTATGATCCGTTCTCTTCGCGAATTCTCCCAACAACTAATCCGAACTCGCTGCGCATCCAGGTAAACCCATCTCCACATTCCTCACCCGGTGTAGATTCTCTTGCAACCCGTAGTGACGATCAGTAAGTGTCGTATGGCTAAGGGATGGCCAGGATTCCTCTCGTTGCTGGAAGAAAATCCGACCCGTTCCCAGAGGCTAAGACCGTGAATTATAAAGTAATTTGTTATTGGGTCTTTATTCACGGGTAGTTAAGGGGTTTAGAACAGTTCTCAAAGTACGATCTTTCTGCACACGATTTTATGGGGCTCTAGAGGTGGGTGCAAGAGAGCGGGAGCTCTACAGCCAAATGACTTTTATAAGAATAATTGTGACCGCACGTCGTGCCTCAAGAAATCAATATTGCATTAAAGATAATGTTAACGCAGTATGTAATATTCAAATCGATTTCGGCCATAAACACACACTCTCTCTTTGACGCGAGCGTACTCAGGGCGAGCGTACTGAGTCCGCACTCAATCATGAGTCAACGACAAAAAGGAAAGTTCTACACTGAAACGGGCCAGAAAAGTCCACGTGTAAACGCGACCAGGGTTGCTTTGACGATTCCCAAAAATGTATTGTCGCCGGTGGTGGCTGATTCCTGATTAGTTCTTGTAGCGCAGCGTCCTCATGTTGGCGCTTCCAGGTCCAATTGGTATTTTTGTGTAGTAGCCGATGTAAAGGCTCAGCCAGGGTTGCCGTGTGTGGCAAGAAGGGAGGAAAGCTTGTAATGGTTTTTTATCTTTTGGTGTTGGAGCTTGTTGAATTGATCTTATTTTGTCCGTTGAAGGCCGGATTACTGTTGGGAACTCGATTGTTGGCTTACCAAAGTAACATTTATCTTTACGAAGGCGCAATACAGAATTGGCGAAACGTAATACGACTTGAGTGATTTACTAAGCACCTGTTCAGGTTTTCCCATGATCGTAATATCATCGAAATATGGCAATACACAAGGTATTCCCAGCAGGATGCAGCTGTAAAAAATTCCTGCCGATTCAATACCTAATTGTAGCCTGTTGACCAGCTGGAATTTGGTGGCAATGCGGCTTAATTGCTTTGTTCAGCGTTGATTTGAAATCCCCGCAAGTGCGGACAAAACCAAACTATTTAATAACTGGTACCTTAATGACAATCGGCAATTGGTGGTACTCCAACAGGTGTGATGGTTGCGTCTACATTTAACGAATTTGGTGTTCCAGTAAGATTTCCCAATTCTGAGCTAAAAAGTTCTTAGAATGTCTGTTTTACACGCTATGGAGAATATTCCCTCGATTTGAATACCGAGTGCCACAAACCAGTAACACCCTAGCAAGTTTGCGATATGTTGTTTACTGTAGCAAATAGAAATATCGATGAGTCCCGGACGTACTTACGTCGTCCCTC
>Drosophila_melanogaster_nonrepetitive:36213536-36222083
TCTTCTTTCGCCGGCTTGAATTTGAGCCGAGTCGAGTCTGCACTCAGTTTAGCCATTAAATAGTTTGTTAAAATTTGCCTTATTAGATTATTAAATTTTCGCAGTTTAAGCTAAATTCGTTTTGGCATTTTCGGGGACCCGAAACGTACACTGTTTTGATTAATGGACGAGTAGAACATTTTGGAATGATAAATGTACACGGGCTCTATGATTGGACTAAGTTCATAAAATGCTAATGGTGTTTGGGAACTATAATATTTCTTGAAAATAAGGTTAAAATAAGTATTATGTGCAATTTCTGTTGTGAAATCTAAGATTTTTGCAAATGGACTAAAGGCGGGAAGTAATGGCTGAACATTTCTCCAACTGGCCAGTAAATCATTTCTAATCCATCGCTTCTCGGCATTGTTTGGGCCCTAACCACCATCCGTGCAAGCCCTGGATCTACATCATGTGGGCCAAAATGTATCTGCAGCTTGCATAACTCTTCTTTCGCCACGTGTATGAAAGGAAGCAGGAAGGGCGGACGGTGGAAGGGGGAAATGGGGCTGAAGGCTGAACGGCCAAATTCGCATTACCCCCCAGAGTGCATGCCTGCCATGTCCTCATCCTCGTTCTCAGGCCCTCCTTTTCGAAACCTCCTCTTCTCCCTGCGAACCTCATCATGGTGTTCACTATCGCCATCGATGTGTGTAAGTTGGTTTATCGACATGTGCGCACTGGTGAAAGACTGAGGAAGATACGGTCGAAATTCCTAAAGAGGAAGTTCCTCAAACTTGAAGAAAATTCTTGAGAACTGACGTTTAGGTACAGAAAAGAATTGCAGAGTGCCGACGTTTGGTATTAATATTGAGAGTGGAGATATATAGATTTGTATCTAAACTCACTTGAGAATTTCGGTCCTATGGCGATATTGGCTTCCGCATATAAAACTATAAGTAAAGGAAATTGTGTTTACGTAGATAAATCATTCTGTACTCCTGACTAGTCTCACAATTGTATTTGGTGAATGGTTCGTTGTAGGCAGCATAGGCTGTAAGCTCTATATAAGGCAATAAGGGAAGGTGTGGGCAGGAGGTAAGTGGGTGACTGGGGTGTTCAAATGCAGTTCCCTGTACGGGGCTTTTGTTGCTACTGGCCATATGCCAATTTTCGGTAAACTAACTTGCCTAAACTCGACAAGCAAATTGCCTTCATTAAGATACATGCTTGCTACCTACAATTTAGGCACACATACGTGCATATATACATTGCTAGGCGTGTGTGTACCTCCGTGGACATGTAGTGGAACCTACCATCTTCATTCAATGTGCATTTTACTAGCGACCTGCACTTCTTCTACTTTGGGTATCCCTATTATTTTATTTGGAGAGCTTCTCTAACAAGCGAAGCGATGACGACGACGTTGACTACGTCAATTGGGTCAGAGCGGCAACGGCAAGAACAACAATATTTCAATAGATATATGGAAGAATATGGGGGCTCGATCCACTGGAAAAGCGGGCGCAACAGTAGCCATTTTAAGACGCCCACACATCGAACCCCCGAAAGCACACATTTCCAAAAAAGCCTAAGCCCAAATATACAAAACGCAACCCATAATGAATGGAGAAAGAGTGTTAGAAATGCTTTTTGCTTTGGTTTCTCTACTATTTTTCTTCGCATTTCGTGTTGCTTTGCATACACATTAAAGTTAATTTCGAATCGCTTTTAAATTAGCTTAATTCGCATTAAGTGAGCTGAAATAAAACTCACGCCTACAAAAACTAAAGGAAGAGGCTACAGCAAACAAGAAAGCATGAGTGTGAATGGGATTTTAAAATGGGCTGTGGTTTGGGATATACCCAAAACTTCGTCAAGTGAATATCTTATAATCGATTGAAATATGTAATTAAGAGATCTTCAGGTGCCAGAACACCCTTCATACCCTTTACACTCTCGAAAGCAGAGCTCAACCGGCAACAAAAGCAATAACAAACCAACTTAAGCTGCGGAGACCTCCGAATACGAAAAAAGTGCTGAGGCTGAAACTCAACCTGAAGCTACATGCTCGAAAGACACAATCCCAGTGTATCTGGAGAGCGGCGAAGGCGTTCGACGCAGCCAAAAAGTCAAGCCGAAGACATCAGAGGAAGATTCAGAAGGCAAGTGGCAAACTTTAAGATACATTTCGGTTGCTGCTGTCGATTGGCGACGGTAGAACGCCTCTTTCCAACACTTTTGCAAAGTCGCTGGCTTGCAGATTCTTTTGAACAATTATTTGAACTCGCAGTTTTGCGGCCTTTTTGGGTTAAAGTCGCAAGAATTATCAATTAAGTCAACTCCGTGCTGCTGCTGAATGTAATAAAAAACAGAGGCAGACGAACGATGCAGGAACTGGATTCTGGGATTCTGGACTTGGACTGCGATGTCTGGGATTCGGTTTCCTGTCTCTCTGCGAGAGAAATATTATTCGGCGAAAACGACGAGAGAAGGCTGTTTCTTTCTCTCTCCCTCGTTGCGCATTCTGTGTACCGTTTTGGCCTTTGTTTCATCTTGTTTTATGTGCGCGCATTTTCTCTCATTTGGACCTTTTTTTTCCCCAAGATCCTTTTGGCCACAATGTCTCCGTGTCCCTTTTATTATTCCTGCCGTTTTTCTTCTGTATGTGCGATTTAAGCCCTTGAAGGCAATCTCTGGGTCGAGATTAAACCTGTTCTTTAGTTAAGTTTTTTGGCTGGGAATAAAAACTGAATCATTTGGCTGTGTGTCTGAAGCTAATCGGAATGACAAGATTCTAATTTGGAAGATTTACAAGTTGGGTTTGTGTGGGCAGCAACTTGTTTGACAAATTGCTGGGTTTTATTTGGGCCGAGAGCGTGAGGGAAAAGATATGGTGGAAGAAGAACCATTAGCGCAAGAGAGGTTTAATTGATTCCTAATCGTACATTACTATACCATTTACCATGATGTTCGTGTGAAAACTTTTGTGTAGGTACTTGTGATATGATTTATTCTATACATCCTTCTAGACCCGGTTATGCAGTCTTGCCACAAAAGTTTGCCTGTTAGCAGGCGATGAACCGAACGGCCAAGCGAAAATTGCCAAGTTTATCGATCAGCTGGCAGCTCGTTGGCTCCCAGGACATTGCTGCCGGTCCTGGCCACTGGGAACATTCTCAGCATGCCTGTCGACACTCCATAAAATTTGCCAAGCAGAAGTTGAAGATGCCCCACAAAGAAAAAGGAGTAGGAACTGAAGAATTCGCATAAAGTGCAGCTAAAGTAAATCTAGTTAAACCCACAAGACCGTGAACAAAAAATACATTCCGAAAAAAATGGATATTCTAAGCTACAATATCCTAAGCGACAATGCCTCACTCAACGCTTTGATCTCGTTCATGGGCTAAAAAGGGTATCAGAGTGAAAAGAAAGTTTCACCGCATGCATTTCCCCACTAAACCAGAGGCAGAACCGAAACCAGAATGAGAACGAGAGCTCGAAGCCACAAACGACAGAAAATTTCCATGCATGTTTCATGTACGCCCCCCAACCTCAAAGTTATATCTGGTGTATAAATTTGCGTATGCATTTTTTGGATGATGAGGTTTGGGGTGGGTTTTCTGGGGTTCTGGGGGATAGAAAGCGATTGTCTGCTTGTTTATGCTAAAGCAAAGAGAACCAGGCAACTCGGCGAGGATCTGAAAAACGCAAACAAAGCCTTTTTGTCGGGGCCATATGCTGGATTTCGCTTCCTTTCAAAATATTCCCTTTTGCTTTTGAAAGAGTAAAGGTTCTATGGACGGTGGAGAATTTATTTTCTGCGTTGGTAACGCGCATTTGGGTCAAGGTGTTTGTTTTCTGCTGTCGATGAAAATTGCAGCAACGACAACAATGTATTGTTTTCGCTGTCATTATGAAAGCGAAATGCAGGACAACGACAAAAAGGAATAAACACCACTACCGCCCACATATGCATATAATATGTGCTTGATTAAAGTGTTCGTGGCGTGTTAGCCATGCCAAAACAACTATAAACCATTTCCACGTGAAGCTACAATTTATATCGGCACACTGAAACTGCAGATATTCTACATGAACGTAAATACGATAATCGTTCTCAAATCGAGCTTCTAGTGAATTATCAATTCAAATAGAACATATTTGTTCAATCTCTTTAGGTTTTCAAAATTAGTGATTAACCGTGCAAGGGAACGTCCTTTCGGTGGCGTTTGAACGTGTATAAGATGTGGGGGCGACGGTGTTCCTTCGAATCACGAGTACGGCGTTCCCATTGCCGCCAGCCGGTAACGGTTAGCTTTACCGTTACCGCTACCACTTCCCGATATGCCCGTTACACCAAAGTACCCGGTTCCTTATTTTTCGGTTTGGCTCAGTACGCTGCTCATTTCGTGTTCATGTCCCATTATACCGAAAAATAATATTCCGCCGCACACATTGTACTCTTCCTACCTTTCACCAGTTCTTGCCGCTTTGGTGTAATTTTTTCTGTTGTTTCTTTTTGCCACCAGCGCGAAGTAGGCACGCGCAGGGGTGGCTAGCGATGGCGCGGGAAGGTGTCCAGAGGTGGAGGTTATGGCACCCCTAGTTGGCTTGGCTGATTTTCATGCCTGTGTCATGTTATTGGGCAAATTGTACAATGTTAAAACCAGCCACAGTAAAATTTCGCTGGCAACGCGTTGCGCGGAGCGGAGTGGGGCGGAGGGAACTATGAAAATTGGATAGTAGGGGTCGCCTATAAGCGACATATCAGGGTGAAGTGAAATTCCTTTAAAATCCTTCCCAATAGCTCCGCGCACACAGACAGTTGTTGCTCGCGAAAAACGGCGATGACAACCACCATCGCATCGAAAAGGGGAGCTCGAATCGAAAACAAGACCTATGGGTGATGGGATTTATGGGGCGGAAAAGTTCAAACTGATTTTTAAGGAACTTCCGAACTATCAGAAACTTCAATCTAAAATGGGAACTATTGAGGATTGTGGTTTGATTTTGGAATTGAATGAAGGGTTCATTGATGAAGAAATCAAAGACCTACTAAAGTGAATTGAGTTTAATAGTTAGATGGTTTTAAATTTCCTTCACGTGTACGAAAACATATACCTCACATCCCAAACATATCACTATATGTTTCAAAAAGGATAATGTTTTCCATCCCATCCCCCTTTTCATCTGGACTCCGAAAACTACGGTTTCCCGCTGGCTAATTTTACTGGCAATCGATCTGTTTTTAATGCCCTTCGGCCTGCAGTTTCCCACATGTCATTGTTCGTTGCCACTTCACTTCATTCATGCGGATCCGCACTGAACGGCAATCTTTTTGGCCTGCACTGGAAAGAGGGAGGGAGGAGAAGCAAAATGTCCTTTGTATTGTCGGGACACGGCGTTGATTTTGTTGCTCAGTTTCTGTTCAACATGCCTCCGCTTTCGCACTTCTTTTCTTGCTTCCCTCATCGATTATGCCCAGCCAGAAAAGATAGAGAACATCCTCCAGCCACATTTATACTATACATGTATGTAAGTATATATCTGGAGGAGGATTCGTGTGAAATTTCGTATGCGGCCTTTGTGTTTGAGTGTTGCGCACACTTGAGTGCACAATGGGGAAACCTTTTCGCACGCCACACACATTCTCACGCACACGCTCGCAGGCACAAGGATTCAGGGGATGCAGGATGAGGGCAGCAGGCAGAGGAAGAGCCCACAGAGGAAGTTGTCTTTTGCACTAAGTAACTGTTTTAGTTTCAACCGAGGACTGTGTTAATTGCAATTATGCAATGACTGCCTATGTTCCCGTTTTCCTCGACCCCACGCCCCACCACACCACCAGCCTCGCATCCTCTTTCCAGCACATCCTTGCGAATGTCACATTCCGGCAATTGCATTGATGGCAGAAATCTGCTGCTGCCATTCCTCCTTGCCACTCTCCAGGCGTGGCAAGATTATTGTGACACAATTTTATGCATTGCGCCCGTCGACACAGTGTGTGTGCTCTGGTGGTGGGTGGGCGGTGTAACTACAGCGGTTCCATGTTAAATAAATCTATGATTCGATATCCTGCAGCCGATGCTGCCTAATTAAAGGCATCAGCCACCCGATTCCCTGATGTTCTGGCCAGGCTACTCAGGTCTCGTTTTGCCATCAACATGTGGCTCAGCAGGCATCAACACTGTGGTGAAAAGATACATTCGCCTCAGAATGAATAATTAAGAATTAGATTTACCGAAAATGTACCAAGAAACATATGTATACAACTATCTAACAATAATGTAATAATTGAAGCATAAAGATTCTTTCAAAATTTCGAGATATAGACATTTGCAGTGTAGGACCTGCCATCCTGCACCATTATTATGAGCTGCTGTGTAAGAGTGGGTGGTTGCGTGGCTGGTGGAGTTATGGCACATGCCACACACCGCCCTACCACATGCCACATGCTTCGGCAGCGCCACGTTCCGTTCCATTATGCCACTCTCGACGGCAACTAGTTATGCGGCGGATGTATGGAGATTGGAGAAGGGAGGCAGAAGGCAGGAGGCGAACCACCCAACAATCAGCCGACTTCGAAGGCCAAGAAAAACCACTAAGACTATTATAGAGAAGGTCCCGACTTCCAAAATACCTATTGTTCAGCCTGCCGCACGAAAGGATTTGGTCGCTTCCAGGGGCTACGTTAATGGAAGATTCGTTTAGTTTTTAAATGCAACTGTTTCGACACTTTCGGGCACATCAGACGACTAAGAGGTACTCAGCCGCGTGTCCTCGATCCACTCTGCGTCCCTTCACTGATTTTCTTCGGTTGTGAGTCTGCATTTAAGTGCTACCAAAATTGCCTTTTTAAAGGATCTCAATGCCTGGGTGTCTTTTACGCTTGTCAACGTCCTCGACATCGTTGTCGATTTTTGTGCCATTTCTTCTGCCTTTCCAATTGATGCATCTATCTTAGGGCATTTCCCTTTTCACTCCCCTGCAATTTTCATCGCTCCTTTCCGATTTCCTTCCCTCTTTTCTGTGGCACTTTGCCAGGCTACGCATTTTCAAACTCAATTCGTGTGATAAACTAGAATAAAACTGCTCGTAATTCTATGGTTGTTTTTGAGTCGGCCATGTTCTCCCACAGCCCTTTCGCTATGCAGATGTCAAAGGCGCTTAATTTACTTTTCCTTTGCCTTTTTTCTGCTGCAACTTTTAGTTTTACTTGGTTGAAGCGTTTGTCTTGTGTTTTTGGCATGTAATTTGCCATGGGATTATTCGAAAATTGCTTTTCTTGCCAGCGGTTAATGAATGTTAAATGGAAGTTCGTTTCGTGTCTGGTCAATAATTAAAGCGCCAATGGGGAAGAAGGCCGTAATGCAAATGATAAGTTCTTTTTAACACGATTTACTTTGCACATTTCCAGTTAATGTCCATAAATTCAGAAAGGAGGAAAATGCTCGCCTCCTGACGAATGCAAAACCCCTTTTCCCGCAGTAATTAAAGCGCATTATAGACATACTGGCCCAAAAAATGAGCGCAGTTGCTTAACACTAACAGAACGGAAAATGCAGATTATAATTTCGTAAAACACGGGCTTGCGACCCAATAATTAATGTTGCGACCCTTAAGAAAGCCCCAAAGAAGTTTCAATTGTTTTGATCGCTTTGGAGAATTGCGGTGCTGAAGTTGGGGTAAACAAAGGCACCAAATGTGCCAGGCTAAGGCCAGTTGAGAGAAATACGAGTAAACAATGAGGTTGTTTTTCTACGAAACTCCAAGAAAATTAACCTCCGCAAAGGTTTCAATTGCATTCCAGAGTAAACAAATTTGTGGAATCGAAAACAATTGGAAATGAGTCTTTGTAGGAGAGTAAATAGACGAGCCAGTAGTGAAAAGTAGTTATTTCAGGGCCAGTGATTGGCTATCAATTTCTTTTTCATCGAAACATCCATCTCTTTAGCCATTCGCCAGGAAAAATCTGCTTTAAAGCTCAATAATTTTGGTTAGTTTATGTTTGAAAATAAGAAGCAATTATATTAATTAATATCAATTGGGCAATGATCTATTAAGAATCTATAATTATGATAGATATTTTGTTGTCCTGTTCCCTAAAACCATAAGAGAGCGTGTTAGATAATTCCTACTTATATCATAGAACGGTACGCTTTAAAGAATGGAAGGCAGCTCCTTCACCAACACTTTCCCCAGCCGGGCTCAACTTCTTTGGCCATTTGTAAACATATTTCGGCTTAAAAGTTTTTTGCCACCAGCAGTGGCGGCGCTTGTTTGGTTTATGTTTGCAAACACGTATATACCCAGGGAAAACACAAATATAGTAAGACGAGGCCGACGGGATGTGGTTTATAGAACTCGTCAGCTGCGGCAAAAGAACCGTTTAAGATGCAATTAAATCCCTTGACCCCACTCGGCTCATTAGGCATGACTCGAAATTCCAAACTAATTGCACAAGCGGGGCACTCAGACAAAAGAAGACAAAAGGCAAAACGTGGGAAATGGAGACGCATTGGATTGCAGATGATATTGCAATCATGACGAACCCGAGAACCCAAA
>Drosophila_melanogaster_nonrepetitive:3103004-3103226
TAATTACGGGTTTCATGTAAAAAATGGTGTTTAGCCTTGATAGACTTTAATTGCTTAGCAAATATTTCAGTTGGATTAGTAAATGATTTAAGGGTATTTATTGGTCGACGCTACCACGGAAACAAGGCCTATTCGATTCTTGTTTTGATTCTGACACACGACGATTAATTCAATCAATTTGCGGGCAATAAAAGGATCTCGATTTGCTCTCGCTTTTGGTTG
>Drosophila_melanogaster_nonrepetitive:14039763-14041002
ACAGTTAAATGGACGTACTATATAAGCTTTGCTTTGGTACGATCAATATTGTTATCCCTAAAGAGTAGACTTCGTCACTACGCGAATAGGAATTTTGATTAATATACCTTATCATGGATATAGATACCTTCCTAAGGTACGATGCATTTTGAGGCCCACCTCCTGATAAAATGAGATCCTGCTCCACAGTGTCCCACGTCCTGCCGCGTCGCCGTTCGCCCTCGTCCTTTTTGGACGCTCCTCATTAATGTGCGCCGTGTGCGCTGCAAATTAGGCACGCAAAGCGTTGCCATTAAAAAGGAGCACAAAGGATCCGCGCAGGAGGAAGGCGCAAGGGTATGAAGAAACATGGGCCGCTGAAAAACGAATCTGTCGTGTCAGACGCGGGGGGAAAGTGAAAAGTGGAAAGGAAAAGCGAGACGCCGAGGCTTTTATGTGGAAATGTCTAGACTCTGGAGGATCCAGCTGATGGCTGGAAAGCGGTACGCAGGGACGAACCATATGTCAAAGCAAAAGCGGCTGCCAATCTTTTATCATTGTAATTGTTGTCGCCATCGATGGTCATTGTTGTCAAGACACACATACTTAGTCCTGGCAAGCATGTGTACGACAGAAAGGACACTTCGGATGACACCAGAAGCAACGAAAGCCGTCTGAACTGTTAACCAGCCAATCATAACACATATTATGCATGAAAAATTCCTAGCACGTTAAGTGAGTTATAATCTTGGAATTTTACTACAGTAGACACTGCCATAAAGCACTCGCCATCAAAAGTGGTGATTCCGTTCGATTGATTGTGGCTCTAAAGCGAATCAGACTGAAATCCGTCGAAAATCTGCAACATTTAATGGCATGTAGAAGACGATGATGGGTCAGCAGTGAAAGAGCTGGCCGAAAGGCAATTTGGCCATTCGCATTCTTTTTGGACGAAGAGGAGCATTGATTTAAATTGGCCATTTCATTGCTTCATTATTTGCCCGGCGATTCTGCGAGATACTCAAGCTGGGCTATATTTAGTAGTATATTTATCTGGTCGGGATTTATCGAAGATTTGTGGAATTTCCAGAGTCGCGCCACTGACAGGTTAACTTTCGAGCATGGTAGCCATTTTAACCTGATTACTGGCCAAATTGGGTATAACTTTCGAGCCTAGCCACGCGCCTATTCTGCTGCCTGCAACATAAAAGAAGTCGGGGCCACAACATACGATCGGCGGGTCAAAGGCTCCCCATTTTT
>Drosophila_melanogaster_nonrepetitive:61955855-61960329
GTATTTATTTTCGGTATTCATGCAGTTAGTATTAAAAGTATATTCTGCAGAGCCGGGAAGTGTGGATTTAAAAAAGTCCGCGGTCACACTGCCCATCTGCAGAGGTTTCCTCTTCGCGAATTTGTCTTGTGCGCTCCGATTTTGGCTATATAGTTGCCGGACCGGCACCAAAGTAAACCATCTTCTGAGCTCGCAAGTTCATCCGATCGACGAAGGATAGAAAAACATCGACTTTAAGGGGATTTAAGACCCGCCAACAGCACCGCAAAATGCAGTCTCACAGCAAAAAGCGCGTTTGTTACTACTACGACAGTAAGTTTTGAGCATTTAAATGGAAGTAAAAGGCCTACTAGATGGGTAATTTGTGTTTACAAAGTGCCAGCTAGGGTTACCATGTCGACTTTGTGTTTTTTCCGCATCCACTTAGCATCAGATGATAGTTTTACGGCGACTGTACGAGCGCGTTCCGGTCCACAGCGCACTTTTTCCATACGACCGCAGTGCGTTTGTGATGTCTATCTTCCTTTCGGGGCGAAAGTGCTACTACTGCGGTCGTTCGGAAAAAGTGCTGCTCTCAGGCAGACGCCTCGCCGACAGTGGCCTTAAAATTTGTATTCCACATAGCGTGGCAAATAATTACTTTTTCAACGTGCTCATAATTGCGATTTTTGATCCATAGGCGACATTGGCAACTACTACTATGGCCAGGGTCATCCCATGAAGCCCCATCGCATACGCATGACCCACAACCTGCTGCTCAACTATGGGCTCTGTGAGTTACTTTATTAATATGTGTTTAAACGCGAATTTCTCTATTCTAGCGTCCCCATAAAGCCACTGCCGATGAGATGACCAAGTTCCACTCGGACGAGTACGTCCGGTTCTTGCGATCCATTCGGCCGGACAACATGTCGGAGTACAACAAGCAGATGCAGCGTTTCAATGTCGGCGAAGATTGTCCCGTCTTCGATGGACTATACGAGTTTTGCCAACTCTCCGCCGGAGGATCCGTAGCTGCGGCCGTAAAACTGAATAAGCAAGCCTCGGAGATCTGCATCAATTGGGGCGGTGGGCTGCATCACGCCAAAAAATCGGAAGCCTCGGGCTTCTGCTACGTCAACGACATTGTTCTGGGAATTCTGGAACTGCTTAAATACCATCAGCGTGTTCTCTACATAGATATAGACGTCCATCACGGCGATGGCGTGGAGGAGGCGTTCTATACCACCGATCGTGTGATGACTGTCAGCTTCCACAAGTACGGAGAGTATTTCCCGGGCACTGGCGATCTGCGAGACATTGGCGCCGGCAAGGGAAAGTACTATGCGGTGAATATACCCCTGCGTGATGGCATGGATGATGATGCGTACGAGAGCATATTTGTGCCCATTATCAGCAAGGTGATGGAAACATTCCAGCCGGCAGCCGTGGTGTTGCAGTGTGGCGCCGATTCGCTGACTGGCGATCGGTTAGGCTGCTTCAATCTCACCGTCAAGGGTCACGGCAAGTGCGTGGAGTTCGTGAAGAAATATAACCTGCCATTCCTGATGGTCGGCGGTGGTGGTTATACCATTCGTAATGTATCCCGCTGCTGGACCTATGAGACCTCCGTTGCACTGGCCGTGGAGATAGCCAACGAACTGCCCTACAACGATTACTTCGAGTACTTTGGGCCCGATTTTAAGCTGCACATTAGTCCCAGCAATATGACGAATCAGAATACATCCGAGTACCTGGAGAAGATCAAGAACCGTCTGTTCGAGAACCTGCGCATGCTGCCTCACGCTCCGGGCGTTCAAATCCAAGCGATTCCCGAGGATGCCATCAACGATGAGTCCGACGACGAGGACAAGGTCGACAAGGATGATCGCCTGCCGCAGAGCGACAAGGACAAGCGCATTGTGCCCGAGAACGAGTACTCCGATTCGGAGGATGAGGGCGAAGGCGGTCGCAGGGATAACCGTTCGTACAAGGGTCAGCGGAAGCGGCCGCGTCTCGACAAGATCCTCAGAGACGTCCAGCGAGATCAAGGACGAAAAGGAAAAGGGTGAGTGATTAACCATTAGTCATTTTAATTGGTTCTACTGACCACTACTAACTAAACCATTATGCTGTTTTCAGGCGACGGAGCTGATGGCGAGGAATCGACGGCGTCTAATACAAGAGCGATAATGATGCCGGAGCGACAGCTAATGCCGGATCCGGTTCGGGATCAGGTTCCGGTGCCGGGGCCAAGGGCGCCAAGGAGAACAACATTTGACGTGGCGGCCGCAATTGGTTATAGAAGCCAATTAAGCGACCGCCGAAGTACAAGCCACCGGATTTCACCTAGTGTCGTCTCATTCCCGCGCCCCCCTTCACCAACACGCCCCGTAGCCATGTCCAGGGCTTTTTCTACACGCCCCTACACAAGGTCCCACTGCGATCGGCTCCTTTTTTTCAGTGGGAATATTCCCAAAGGGGGATAAATCAGTAATCAGTGGGCGGGAAAGTGTATAGCTAAGCAAAAAGTGAATGCATACTTACAAGCGATCCAATGTGGCGAATAACGCAGAAACTGCAGTATTCGATTTCCCATTTTTAGCAAAATACTTACGTTTCCACATTTAGGTTTCTTAGTAACAAACTAAACGATAATTTGAGGACTAGCTAATTTGAGTTTCTAAGTTGAGGAGATTGTGGCATTTGGGGGGGAGAAAAGGATCCACTGGGGGTTTTCCCGCCCACCAGTTGACAGTTTGTGACTAGTCGGCGAGGTTTTCCACGGATTGCAGTGGGCGGAGAACTGGAAACTGGCTGCGGTGCTAATCCAGCGATAATATCGAGTCGATGCTGGTGCGATTACTGCGCGGCTGCAGACGCGGTCCACCCAAGTAACTAATTGGATTCGCGAACTGGCGCTGCAGCAGTGAGTTTTCCAGGAAAAGCGTCGGCGGCGGGGGTGGGCGCGTCACTTTCGAGTGATGCTGTCGCATCGGCACCAATGGGGATTTTCCTCCCGGCTCCTCCGGATTTTTCACCCGACTCGCTGGCAGAGAGGACCCATTGGCATTTGTGGCTACATCAAGCCTCTGTGTCATCGGTCGCTTTGTGGCGGGATTTGTGTTCCTTTTCTGGGGGAGATTGGGCATGAAAATGGCATCAGGAGGTTGGATGGGATGCTGGATTTGGTGTGTGGCGTGTCCGGAAAAAACGGGTGGGAATTCAGGAATTGTTTAATTCTATTTGGCTTTAGTCAAAGTGACGTTCAATGGACATGGACGATAGTGTAGGGGTTCATGTTTGCGTGTGTCCAGAGAAGAGATACTTTGAAAGATAGACAGAGTGGATAGCGAGGGGGGGGGATGACGGTTATTCAAGCTGCATTTTCAGCTGGCAAAGAGATTTTGGCAACTGTCGTGATTTGGCACTTTGTGTTGTTAATAAATGCACTAAACTGACATGAAGGTGTGCACATAGAACATCTAAGGGACTATATGATATGCAAAATAAGAGGCAAAGATGCGTTCGTACACAATTAATTAGTATAAATCACGAAATAAAAGTTGCTTTAATGTAAGAGTAGAGTTATAAAGCACATTTATAGAGGTAACTTCTTTAATCAAGCTGTCTATTAAGCACATTTGAATATTCCCTTTTCTCTAAGTGCACGCCTTGTGTGTGCATCTCCTGTATTGCATTCCGTATGGCGGAAACCGTCGAAAATCCATTTTGCTGCCCCATAAGCCCGACCCCAAGGCTCCGGCCAACAAAAGGCGCCACGTCAGGAGCCCGAATGGTGTCTTGGTAACACGAAACCCGCCAGTCACTTCACGGGACTTTCTATGGCAGCCCCCCCTATTTTCCTATTCTCAAGGGGCGTGGCATCGCCAGCATCAGCCGAAAATCGACAACAAGGCAGACGGCCAACGCGTTTCAGTCAAGTGCAAATGTGTTGGCCATGTCAATGCATCGCTGTCGCCTCCCAGTGAAGGAAGTTAGCAAAAAAGGTTGCAGATAGGATTGCTAAATATCCTAGCCAGAAATTAATGAGTAATTCAAACGAATACTAAAAGAGTAGCAAACAAAAGGAATTTTGTGACACTGAGTTGATTACAAAACTATTCAACTCTCTGCCATGGGGTATGATACTTTTCCATTTCACATTTGCATGGGACGAGCAGTTTTATTGTTCTTGGCCGAAGGTTACTCGAGGCACTGGAGGCAGTGGCAGCATTGCAAACAATAAGCAAAACTTGCACTTTCATCCATCGCACTGACACTGACACACTTCCTTAGCCCCTCGGGCTCCTTTGGCAGTCGTATTAACATTGTTGTTTCACCACATTTTTCATTGCATACTTCGCGGCGCGTGCATTTCGAATATGTTTGTGTTACGAACTTTGCCAAGTCATCGCACAAAGGTGACCTGCCGCATGCGGAACACTACTTTTGAATAGCGGGGAAATGCCAAGCATAAAAAGAAATTAATTCG
>Drosophila_melanogaster_nonrepetitive:20368750-20368876
CGAGGCCCATTTCAAAAAGGTAGTCTGCTTGCCCGTGGGCATGGACAAGAATTTTCCCTCGTGGTCCAAGTCATTGATTCCCAGCCAGTAATGCGTGTCCTCCTTGAGATTCGCCTTGATGGCGGC
>Drosophila_melanogaster_nonrepetitive:88277666-88279103
CTCAGCACACTGAGCGCTATCAGCAAGGCTATGAAGATGGAGCAAATGGGGTCCGCTATCATCCAGCCGAACATGTGCATCAGCACCGCCGAGATGATCACGCCCACCGAACCCAAAGTGTCCGCCAGGATGTGCAGGAAGACGCCGCGCATGATCTGCGAGTTGCTGCCCGACATGTCGCCGTGCGAGTGGCCATGGCTGTCGTGATCGTGTGAGTGTCCATGGCCTAGAAATGGGCGGATTTAAAAAGGGGTTATTAGAATATTGTCCCATTCCTAGTCAATATAATAAGATATAATCTCCAACTGCAGTTACCATTGTCCAAGGTGATGGCTTGGTGATTGTGATTGCCGGCGTCCGTGTGGCCGTGCGAGTGCCCGTGCCCATGACCACCACCGTGGGAGTGTCCGTGTCCACCGTGCGAGTGTCCATGTCCGCCGTGATTGAAGGCATAGATGCCCACCAGGTTCACCAGCAGTCCCAGCACGGAGACGACAAACAGACGCTCGTGCTTGACCTCCGGCGGTTCGATAAGTCGCTCCACGCCCTCCGACAGAATGAAGAAGGCTATGAACAACAGGAACAGGCTATTCACGAAGCCGGCCAGCACCTCGGCGCGCACATAGCCGTAGGAGAACTTGTCGTTGGCCTTCCACTTGGTGATAACCGACGCGGCCAGTCCCGCCAAGAGGCCAGTGCAGTCGAAGAACATGTGGAATGAGTCGGAGATCAGGCCTGCGGATTAACCATCAAGTAGGTTATAAACTGCGGATAAGATAAAAAGCCATTAGTGGCCAAGTACGCACCCAAACTGTTCGTCACAATGCCGTAGAAGAGCTCCACGAAGGCGAAGCTCAGGTTGAGCAGCAGAAAGAGGAACAGATTCCGGGAGTTGCGGTCGGAGAAGATGAGTCGTTTCCAGCTGTTGAGCTTCTCCCGGATCCGGTAGCCCAGACTGCTCCGGTCCTTGTGCGACAGCGGTATCATCTTGCCGGTTATGGATCTGCAAAAGAGCACGAGACCAACATGAGATCTAAGCACCTAACTAAGAAAGCACACTTTGTTTGCATACGTGGTATTATCGGTTGGCTATAGCCGCGCTCCAGCTGATTCCGTGATTCCCACTCCGCTTCTGGCCGGGTTCGCGAGAATCTTTATCGGCTCTTTTCTTTGATTCCCAAATTATCTCACAAGCAAAATGCTTCCTGCGCGTGTGCGCAGTTGTGCGGCGCGGGCTCGTCGATCTGCGATTCAGCTGCAGCTTAATTCATTTTTACTGGGTACCAGATACCAGAACCGAACTCCCGTCTTTGCCAGCACCAAACCAATCTGCCGTGTTGTCATCAAAATAATGGTAACCACGTAAACATTTCGTCCGAACGAAAGCAGCGCTTCGTTGTGAATGGCAAATGGCCACAGTAAGTGCACCACTGAAAG
>Drosophila_melanogaster_nonrepetitive:26075541-26078119
AGGATTTTAAGGAACCCTCTGCCTCTACCTCTGCTCTATCTCTACCTCCATGGATGTGAGGTCCCGCTGCGATATTAAAAACTTGTTGCTAATAAAAAGATTCGGATATGGTTGTCGATGTCGCATTTTCATAATGCCTCCGATGATCATCACTGGCTGCAGTGGCAGATGATGCTGTTGATGATGACATCAATGACATTTGTTGCGGTTCAATAAATTCGCAAGCGCTTGGAAACATAGAATGTTGTCATCGCTTACACTTAGAAAAATGCATTCTTACAAATTTATATCCTTAAAAGTCGGTTAAGTACCTCAAAGTTATAAGTTAGATTGAGATCAACTTTTTAGCTAACTAATTGGGTTTTATTGTCTATTTTTTCCAGTGATAGTGCTTGAATGTTCAGAACGTGTACCCGGTTTTATAGACCCTAAGTAGGCTTGAGCCTCACTGCGCATTTAATTGTCATAGCGTGGGGGAGGGGAAACTGTGGAGCGGGCAAGTTAAGCGTCGTAGTGGCAATTGTCAAAACGAAACGCTTCTCCATTCATCGACGCCGGGTGTTGTTTAGCTGTCGGATAATCCGATGCATGTTTCCGTTGATTAAAATGACATACATAGGGACACAGGGCCACAATTTGCCGCTGGGGCCATTGGTCCAATGGATTTTCCCGAAGGGGGAAACAGTCGATTGTCTATAAGCCGGCTGCGTTTCCCTGTATTTGAAGTGCCAAAAAGCACACTTTGGATGCTTTTTTTGTCGCCGCCGTTTGTGCTCGTATTATTGAGTTGTCGAGTGAGCGCTTTGGCAAGGATTTATGCTCGATGGCGATATTTGTTTAGCCGCTTAGTTTACCATTCGCTCGCGTTCGTTCCCTTTGAATTCAGCTTAAACACGGAATTTTCCGCACAGTATTACATAAAAAAGTTATGGCAATTTTAAGGTTTACGAACAGTTTCTAATCCTTAATTGTTAGGCAAACCGTCGAGAAGTTAAAACAATGTTTGTAATCACGCCGCATGAGTGAGCAGTTATCGCGTCAATGACATTAACTCAACACCAGAAATCTGAAAATATACAACCCAAAACAGCAGGAAAACCCGGTAATACTACTACATTGTACTAATCATTTTTCGGCTTCTGCACGGCCTCACATGGGAATAAGCGGCTGAGTCTTGGATTTGAACACCCAACTTATTACGTTCCCCAACGCTGAAATTACTTAATCAAAGTTGGATTATCTGCCCAGCTCAGCGAGTAAACAGGCGGCAAGTGGGTGATGATGGGTGGCTTCTTGCATGGGTTCCATTTGAATTAAAAGCGCCAAGTCGACCGGAAGTCGGCAAAGCAGAGTTTGACAGCCAGCATGGGGTACTTGGCACACATATGCCAGGCCACACTGTGCCATGTCCGATACAGAGAAAGAAACGCTCAGTAAGTGTGTACAGGTTATTCAACTAGGTAAGCTTACGAGCACAAACAATAACTAGATTTATGGAATTATGGATTTTAACCCACTCTGTAAATAAGATTTTGGCTCTGTGTGTCTTTTCAGCCTGCATCTGGAACTAAATTAAATTCCGTGTCTAATGCTCGCCAAGGATTAGTACCAAACAACGCCTCAACTTGCCACGCCTCATCGCCTAAGACGGATCTCCCAGGACGCTAGACTATGAATTCAGGAGCTCATTGTTTTGCATCGCACTGAAGTGAAATGGAGTAGAGCCGAGGGTGTAGCTGTGTAAAGCTGTGGGTATCTGTGCTGTCCCAACCAGGAGACGAAAGATTAAAGTCTCCCGTGGCGCCAGGACCACAGTCCTCCTGCAATGCGAGTGTGGTGTTGGCACAAAAGTATTTAGTGGGCAGGGGCCAAAACCAAGGGGTATTGGGCGCAAATCTTTTTTCGAGTGCCAGACATTAGCAGCATTAGATATAAGAGCGAGGCATTGCACAACACCGAAAACCCACAGGCAAAATGCAAAGCGGGGAAGAGTGGAAGCCACGGGTTCACCAAATAACCAAAGGACTTATGCCGACTCAGGGCGGGATTTGAGGTGTTTTCAGTGGGAATGGGACTCATGAGTGGTTGGAAGCCAATGCAGTAAATGTATCTGCATTGTAAGCGGCATATATGAAAATCCTGCGGAGCGGCTGATACTGATAATCTCGATTCGACATAGCCAACTTGTAATTATCATTGCGGTTCGTCTATTTGATAGGCATTACAATAAACCGAATAGTATGACAGCGTTATTAATATCATTAATAGCCATGTAGTATTTATGACGCAGCTTTACTCTTTTTTAATGATGAAAGTACGGATTTGCATGGGCTTTAAGGTAACACTGAACTCCGAGGCATCCTGAGTTTTATCAGCTGCCAAAGGCTTATGCAGACTGGTAAAGTACTCCGGAACTGAGTGACTAGGACCAGAACCATCATGGTGGAACTTTAGACGCTTCATATCGCTTAGTGGAAGGTTGCCATCCAAGGTCGTTTCACGAATCTCCAGTCCACCAAGATCATCGAAAATTTGCCGAATACTGAAACTGACCACATTGCCCTCAGTCTGATCCAAA
>Drosophila_melanogaster_nonrepetitive:84994478-84994841
CGTTCTTGTTCGGGAAGCTGATGGCATCGTAGAGATAGGGCCGCTGGGCCATCGGGTGGTGGCTCAGCGAGTTCAGGTGCGGTGGCATCGAGTTTATCGGCGTGAACGCCGAGTTGCTGGTGGTTTTCGTTATTGATGCGGCGTCATAGGGGCCCACGGCACTGGGGGTCGAGGCTGTTGTGAAGAATCGAAGAGACGGAAAACAGTCAGAAGTTAGTTACGATATCAATTTAAAAGACAAATTTTCTCCGACTATTAGATAGACTTTACTCAATGGAGTAATACAGTAATTGATTTCACGTGCCAACTTTTTTACGGCTTGTTGGCGTTATCAAATTAAAGACTGTGAAATCTCCATGATCT
>Drosophila_melanogaster_nonrepetitive:84374924-84375120
GGATATTTTAATTGGAACAAATCAGTGTTGCCGACTGCCGTTCATTATTGGAATGTCTCAAACAGAGCAATCAGTAAATCACCGGTGTAATTGTATAGCTATATCTGAGCGTGCGTACGGATACAAGAAAACCAGTTGAAATCGAGCCTGTTAAATTCACTAATTACGCAAATATTTGTGCTCATCTGTGAATTAT
>Drosophila_melanogaster_nonrepetitive:25755491-25759785
CTAAACACTTGGCGCCGATTCGATTCCCTCCTTACCCTCGAAACCAGTGATACTCCATCGTGCGACTGAGCATTATCTGACGGCTAATTTTCCCCCGATAAGCCGGAATATAAATTGAAGTGCTCTTTATTTATGTCCGCGATACAACGGCGAAATCGAGGCAAAAAAAGAAGGCCGGTACTTAAATTACCATTGCGTTGGGCAGGCAACGAGGGTCAGGGGTCTTCCATTTCGACATATATCTATGTACACATTTATAAGCATTTCTACAGTCCAACTTCCCTCAGTTAGATATGTTATGATTAGGAGGTTGACAAGAATAATAGTATACAAGAAAGTTTTGAGATTTCATAATCTCATTCTGCATTGTACTTTGTACTTTAACAATGTATGCTTAAACTGAAACACCACTTTCTAATTTAATTCAGTAAGCTAAACTTTAACTTTTGTTCCCACTTAGGGACGTTGGACTGTAGCTTACAAGTGTGTTTGAATGGCATTGCTGTAATTTCAAGTCTGCATATTTAAGCACTGTAGTTTGTTCACTTAGACCTCGGGTTAAGGTAATCTCTGGCAATAGACAGTGGGCCCTGTAGCTGGTTGAACTGTCATGATAGCCATATTACTAAGGTCAAAGTTACAGGGTCCGCCCATAAAAAGACTATTACGTGATAATAAAATGCACTTAAATAGCTAGTAAAACTGTACTTAAATAAACATGCTGTATTAGTCATCATATTAATGGATCAATAATAGTTACGGCGATCTTTAAGTTTGTAACTTTCAACGGGAAAACTTTGTAATTATTCAGCTCACTCCTGTTGAGGAAACTCATTGTGGTGATTTGGAAATAAGTAGACTGGCTGGCGATTCAATCACCATTGAATTAGTCCTCAAGTGCATAATGGGATTAGCGTTCGATTAAACTTGTTCAGCCGATAGAAGTGGATGAATAATAATGCGGAGATTTGGAATGTTCCGAAATCGGATGTTCCACCGTAGGAGCACATGAATGATGCATGGACAGGCAAAGGCTTGGACTCCCACACGGACTTTGCCGCCGTTGGGGCGGCACACTCGTGTGAATCACGATGCTTACGATGTCGCAAGGCTTTTTTTGGCCGAACTCACCATTACTATCTTATCCGAAAATTATCAATTTCAATGGGGGTTTAGGCCACGCCACATTAATCCGGCCAACCGAGTGCCCGGCCCAGTCTTTGCCAATCACCGCATGGGACCAGAGGATATCCGGACAATCCACTGGCCACGTAATCAATCACTTTATGGACTAATAGCCGACAGCCCACAGAAACATGCACAAGGTAAGTAAGTGCTAATACAATTTGGATAATTATTAAACCAGGGCTCCTCTGCGGACTCAAGAACTCCAAGGCGGATCTAACGACAGCCAAGTTTATACTATATTATGGGTAAGATATGAAGAAAAATTATACATAAAGCCATGTTATTGCACTAATATCCCAAGTATTCACCTATAGCATTATCTTTTATTCACAGACCCACGGTGGCAGATAGCGATATCTATGACCTAACCGATTTCCAGAGTCTTCTGGAGGACGAGCACTTGGATTTGGGCAAGAACACCGTGCTCTATTTGCACGGCTACTTGGAAGATCCGGATGTGGAGAGCATTCACGTCATAGCCGAGGCCTATCTGGAGCGAAAGGATACCAATCTTATCGTCCTAGACTGGGGTGAACTGGCCGATGGCAATTACATGTTCGATGCCTTCCCGAACCTCAAACAGCTGGGCCCAGAGTTGGCCAAGGTCCTGCTCAAAATGTTCGACCATGGCCTGGACATTGAGAAGTTCCACATTGTCGGACACTCGATGGGCGGCCAGCTGGCCGGACTCCTCGGCCGAGAGATTACTAAACGCACCAAGGGTGTCAGAAAGATAAAAAGGTAAAATGAAAGAGGTCTCGGTTCGATTTTAGTCTATGCCGACGTCATGATATACGATGTTTAATATACGATATTCAAAGCTTAACACTTTTGTATTACCATATGGTGTTGTTCGGCAAAGTTTATAAAGTTTATATTGAATCCTTTTCTTGTCTCACTTATCTCCAATCTTCTTTTATAGAATTTCCGCTTTGGATCCCGCATTTCCGCTCTTCTATCCGGGCACGCACCTGTCTGCCAATGATGCGGAGTTCGTCGACGTGATACACACGGACGCCTGGCTGTACGGAGCTCCGACGAGCACGGGCACGGCGGATTTCTGGCCAAATGGTGGATACAGCCTGCAGCCTGGCTGTCCCAAGCGAAACTACAAGATGCTCAGCGACAACGATCTGTCCAGTCATCGGAGGAGCTGGTGGTTCTGGGCCGAGAGCGTTTCGGATCGATATCCCATTGGATTCGATGCTGTGCCCGCCAAGAAATGGTCGGACTTCAAGCAGAACAAAATAGTAGAGAATTGCCCGCCCGTGGTGATGGGTCATCATTGTCCCACGACGTAAGTTTCTACTTGCCTTATATGCATAGCGCAGAATTTAGTTTCATCATTTGAAATTGTGATTTTCAGAATTCATGGCGACTTTTACTTACAAACCAACGGACATACACCTTTTGCTCGAGGCAAGGAGGGCACTGTCTACGTTGACCCCAAGGATCTGCTGGGAAATACCCACAGCATCACCTGTGACTGCCCGTCGGAGAAAACGAATTAATAAGACCATCTACAATTGCACTGTGTACATTATGAAATGTAGCTATATTAATATTGTTGTTTCTATGACGCCTTACACCACATTTTGATTTACGAGTGTTGTTGAAAAAAACTTTGCATTACTTTGGGGTATTTATACATTATTATTGCACTATTTGGGGTTTTAAATGATGGATTTTTTGAGGTTGCTGGTTCCGCTCTTGCAATTCATTCCGGAACCAGTTCGAAAGTTGCGATATCGATAACACAGCTATCGACCCGTCAACCTCTGCCACCGATAACATTGTTTGCAACAATTGAGCATATTGACAACAAAACGAAATTCGACAGGCTAAAATGAAGATAAAACTAATAGATTCGGTGGTGCGCAGTTTTAAGGTGGCCAAGATCTTCCGAGAGAACACGGACAAGATCAACGCCATCGATTTTGCGCCCAACGGCGAACATCTAATATCCTGCAGCGAGGATGACCAGATCGTGATCTACGACTGCGAAAAGGGGACGCAGTCGCGCACGGTGAACTCGAAGAAGTATGGAGTGGATTTAATCCACTTTACGCACGCCAACAACACGGCCATCCATAGCTCCACCAAGGTGGACGACACCATACGCTATCTCAGCCTGCACGACAACAAATATCTGCGCTACTTCCCCGGCCACACCAAGAAGGTTATCTCGCTGTGCATTTCGCCGGTGGAGGACACCTTTCTCTCCGGCTCGCTGGACAAGACGCTGCGCCTGTGGGACTTGCGCTCGCCCAACTGCCAGGGACTGATGCATCTCTCTGGACGACCCATTGCTGCCTACGATCCCGAGGGCTTGATCTTCGCCGCTGGCGTTAACTCGGAAAGCATTAAATTGTACGACCTTCGCTCTTTCGACAAAGGCCCCTTCGTCACATTTAAACTTAATCAGGAGAAGGAATGCGACTGGACTGGCCTTAAGTTCTCCCGTGACGGCAAAACAATTCTGATCAGCACGAATGGATCGGTCATCCGGCTCGTAGATGCCTTCCACGGCACTCCGCTACAAACGTTCACGGGCTATCCAAACAACAAGGGCATTCCCATCGAGGCAAGCTTCAGCCCAGACTCGCAGTTCATCTTTTCAGGCAGCACCGATGGACGAGTGCACATCTGGAATGCCGACACTGGCAATAAGGTGTCCGTACTGAATGGTGACCATCCGGGACCGGTGCAATGCGTTCAGTTCAATCCAAAATACATGATGCTGGCGTCCGCGTGCACCAACATGGCTTTTTGGCTGCCCACATCCGAGGAGGGCTTGTAGGCAATGATTCCCGCTTGCTTAGCTTATAAATAACATAAACAGAGGCCTCTAACTGGATTCCTGGGGCTGGTCCTTGTGGCGGTCGTATCCTCTACGTATGCTGTTCAGGAGTTGTCCAAGATTATGACCCATTTTGGCACTAATGCCGAGCACGGGATTTTGCAGGCGACGTTGCAGTTCCTCAAAGTTGTTTTGGCCCTCTTCCACGTCCAGCTTATTGGCCACCACCAATTGCGGGCGACTCGCCAGACGTCCGCCAAACTGGCGGAGTTCGTGCATTAGCTGCTCATAGTGCGTCCATGGCTC
>Drosophila_melanogaster_nonrepetitive:49452015-49458091
GAAGTGGTGACCAATGGAACTTTTTTTATCACAATGTCACAAAAACGTATGGCACATTTATGCATTATTTATGTCGTTAATTACCCGATCATAAAGAATTTCTTTAATATTCAGTCCCCACAGAAAGTCGATATGATTCCACTTTTCTTCCGGCATGCGATATGCGCTTTTCAGGGCGCTCGGGTTCATGGTATACCTAAGGCGATCCACGTCAATCAGACTAGCAAAGTAGTCGTTGTCAGAGTAATAGAGATAGGTGGGCACATCGATGCCCTCCACATCGTACTCCGGCGGGGTCTTGCTGCTGTACTCCTTCTTGTTGCGCGTAGATCCGTAGTCGAATTGCCGGAAGTATCCGGAATTGTACTCCTGCAGGTAGTGGAAGATCTGATTTACTGAGCATCCCGCCGGAGTGGTGGCCATAATATCTGGGAGCAGGGTCTCGTTGATATATGGCGAGTTCCAGCCGCCCAGCAGGAATAGGGTGTTGGTGCACATGAACTGTGAAATGGCCTCATCGCTGCAGAGGAGAGCCCCGAACAGGTTCATTAGCTGTGTATTTGGCAAAAATTCGGCGCTGCCGAAGAGCTCGACGAAGGCATTGGGCTGACCAAGCAGTGGTCCACCGACCGTGGCCAAAGGACTCTCCATATGCTCCATCCAGGCCACAGGAGCGAGCAAATGAGCAGATCGAATGCGACTCTTGAAGCGCGGAATCATAGAGTTGAGCACAAAAAAGGATGTGGTTCCTTGAGAGTGACCCACATACGTAAGTTGAGTCACATTTGTCCAGTAAAGGACGTAATCCATCATAGCGGGCAGATCATAGATTCCGATATCGTGCCACTCAAAATTCCAGAATTGCTGGCGTGTCTTTTGGAGTAGGTGTTGCCTCTGGCATTACCCATCCACACATCGTAGCCCGCTTCGGACAGCAGGTATGCCAGCCCACTGTGAGGTCCAGCAAGAACCCAATCCGAGGAGGAACACAACAGACCGTGCATAAGGAAGACAACAGGGCGTGGCCCATCGTACCCAGTGTTCTTCGAGTACGGTATGCGGTGCATTGTGAGGATGTAACCATCCGAGGTCTGCACCTCGTGCTCCTCGATTTCGTAACCGTGTCCCCTAACAATGGTGACCTGGAAAGTAGAGCAATATAGTGGTTAGTAAGGACTTTTGGGTGCCAAAGAACATGGCATCCTAAAACTTACAGTTGTCACCGAACTGGCGCGCCCCGTATCCGCAGGCAGGGCATTAGCCAAGCCCAGACTTAAAAAAACCGCAATTAGCTGAACCACCAACATTTTGTATTCCACAGGTGCAGGTGCTTTGACCGCTGACTTGGCCGCCCGTGCCTTTTATATGCCCCCCAGGAACTTGATAAGGATTCCTAGATTTGGCTGCCTAATTTATGACTGTTTATTTTTGCCTGCAAAATGGTTTGATTCGCCAAGACTGATAGATCGTGTGGGAATTTCGATCCCAGTTGATTTAACGAATGGCTAGTGGTCATCAGCGATAAGGTCTCCTATAATCTTGATAACTGCTGATTAGGTATAATTGCTAAGAGTTAATCAGCAATTAGTATTTCCTGCTTTGGGCGTACGGCAAACTGGACATTAAAAGACCCCACATCAGTCTGTAAACTGACATGCTAAGCCGGTAAGGACAAAACTCAATAAATGTAGTATATTAAATGAATATGTTAAAAACACATAGTTTTACTATAATTAAAATTCGCGCCTATCGATAAGTCCAAAAATCGATAGGCGGTAAACATGTTGACACAATCAGTGTGGCCAGCTGGAATATTCGTAAAAATGTTGCGTTTTCTTGACAGGCGATTTTGTATTTTGGGAATGAGCGACGTCCGGCACCGATAAAGGACACATTATGAGGGATCGCGACCGCCGTGACAGAGATCGCGACAGAGAGAGGGATAGAGATCGGGACCGAGAAAGAGACAGAGAGCGAGACCGCGACAGACGACACAGATCAAAGTCGCCCAGCAGGAGCAGCCGGCAGGTTTCAAAACCGAAGAAGAAAAAGGCCAAGAAGTCGAAAAAGTACTCGAGAAGGAGTCGCAGTAGCAGTCGCAGCACCTCGCAGGAGTAGTTCCCGCAGCACGCACAGCAAAAGCAGAACCAGGGATCATCACAAATCGCGGTCTATTTCGCAGAGGAAAACCAGGGGTCCAAGTTCGGAAAGCAATTCCCGATCCGCAACCACACCCGCAGCTGCTCCCGTGAAGGCCATCGATCTGTTCGACACCAAGGTGCAAAAGGCACTCGAGACTATAGACGAGGACACCTTCAAGCCGGAGTCATTTTTTAGCTCCAGGGATTCAAAGGAGACATCCGATAAGGTGATCATAGATCTGAACAATGAAACGGTCACAGTCGCCAGCAAGCCAGCCACTGCAGTCCGAAACGAAGATGTAATATTCCATCCGAACGTGAGTGGGTTACCTGGTGCTCGAATATACATGCTAATAGTATCTGATTTTCAATTCCGACAGTTCCTGGGCGACCCGGATATGAAGGCCGAGAAGTGGCTGCGCAAGCTGTACAATTACCGCCAAAAGTACATGCAGGAGTAGTCGAGTTTAGACTCTGTATTTAAGAAACAATAAACCTATGTCTAGAATATATCGCTGCCCGTCTTTCGAGCGCGTTGCAAGGCCTCCTCCGGAGTCAGTTGCTCATTGACCGAGGGCTCCTTGGCGCTGCCGTCCTTCTGCAGTTTTCCCGCCTTGAAATCTTCGATAATCTTCTGCGAGTAGACGGCGTTGAAGAGATCCAAGCTGGTGAACTCCGACTGGACGACGTCCGGCGCCTTATAGGACACGTATGGCTTTAGCTTACAACCGGTCAAATCGGGAACTATGATGTCCGGAATTTTCTCGGGAATCTCCACATACTGCCCGTCGACAAGTATGCCCGTGTCTCGTACACCTCGCTTGTGAATGGCTACCGGCGGATTGGCCAGTGTTTTCTGGGCTTCCTTTACCACGCGCGTACCGCGCTTGTTGTATGCGTTAAATTTACGGAAGTTCCGCTTGCCCTCCAGCACGGATGAAGTACTGATGGTCCTCTGCTGGCACCTTAGGGCAATGGGCACTACTTTAATACAATTATTCATTCTTATTTCGTTTTTCGGCGACCAAAATGATGAGGGAACAGCTGTTTGGTTGGGTAGAGATGACACTTTTTTCGATAGACAATTAATCCCAGTTGGAAATGTATTGGAAGCCAATTTGCTATTAAACTACGTATAAGAAAGCAACCATCTCTTAATAAATCGATTAACTTTGCAGCCACCAGTGCTTAAAACGACTGTTAGTTGAAATGAAACTAGATGTTGGCGGATGTCGATGTTTTTGGCGAATAACATCGACGTTTTAAACATCGACTTAAATAAAACGTCAGTATTTGGTGTCCACCTTTTCATCCTCCGCTGGTCCAGTAATTGCTCCTATAAGACAAATGCATTTAGACGTGCATATGACATGCATTCATATGTGCAAGCCTTTTTCGGGTGTTAAAAACTTTCTTCTCAGATATTTTCCATGTCTATCACGACGCCACAATATGGTATTAATAATTGTATTAGAAGTTACAATTTATACGCTTTTCTCCTCAGATGCGATGTAGAGATGGAAAAACATCGATGATTCCTCGAAAACATCGATGAATGTGACATCCATGCTAGCATCGATGTTTCTCCATCTCTAGCTGAAACTCCCCAAATCGGCTTGTGATCCCTATAAAAAGTTGATTTAGATTCGACGGTTGTTAAACAATGTCGTTACCGGCTGAAGAGGAGGATTTGGCGGACACTGTCGCCAAGTACGATTCCATCGAATTGAAGAGCATACAGGACCTGGAAACCTCAGTACGTCGAAAAGCTGCACGGGATTATCCGCAAATACGACACCAAACTGGCGTCCTATAAACAAAAACTCCTACACTACGTGAGTCCCAATTAAAGGTTGAGCTAAAATGGTCTTAATTTTTGATCTATTTTAAAGGTAAGCCGGGAAGAAAAGGTTTCGTGTGACAAAGCCAGCCAAGCAACTGAATCGGAATTACAAGAATGCCAGTATTCCATGGAAAACGATGAGGATACTAACAAAAAAGACCAGCCCAACGATTGTGCTGAGTCCTTCTATTATTGCTACAATAGTAGTGAGTTCCTACTTTGTTTTACTGGCCACCGCGGCCACCAGCGCAGCTCCACGTCCGGATCCGTCCTCCGAGAGCATGATGTCCCACTCCTTGTCTGCTTTCACCAGCTTTTGGAGTGTTTGCCTCATGTAGGCATCGAACTTTGGATGGTATCGGTAGACGGAGCCATCCATGCCGACTATCACGCGGCGGTTGGAAGTCCTGTTCACCAGCCCACTGACTCCGATGGCTACTAATGTAGCCGCTCGCTTAGCTACGCACTCGCAGATGTATCTCAGAGTCTGGCAGTCCTCCACGGAGGCCTTCTCTAGACCAAACAGATTTTTCACAATCTTCCTTGTGCTGGCAAACTCTGGGAAGGAGTCGTCCTCGATTTCCGAAATGTAGCGCGTCTCGAAAACCTCTTCGTTTCTCTGCAGCACGCTGGCGAATTCTGGACGTCGACTGCTCTGTTTAAAGATCAGCTTGCGCTCGAGGGCACGAAGTAGCACAAGGCGCACCAGGTTGCCCAAGTACATGCCCGCCGTCATCTTTTCGAACAGCTGCTCCGATCGGTTTAGAGACTTTTCGTCAACTTCGCGATCGTATTCGGTGCGCACAAAGTCCAACTGACCACCCTCACCAAAGGCGCCCCACTCAGCATTTACAATCACACTCCGCTTCGTTTTTTTAAAGTCTGCGCGCAATAGGTCCACATTCTCAACATCTTCAACGTAGCAGGCATTGCAGCCAGTTCCCACAATGACACCCACCCGGCAATCTGCATTACGATGGGCGCAGGACATCAAGGTGCCAGTGGTATCGTTGAGTATAGCCACCACGGCAATGTCGGCATCTCCGCGCCGCTGAATGGCCTCGTGCAGCATGCGGCCCACATCCTCGCCCTCAACCCCAGCACAATCGAATCCCTTAGTCCAGCGTACCAGGATGCCCTCCTTAAGGCCTAGTTGCACGCAAGGGAAGGAAAAAGTGAAGCCCAGTGGCAGATATGCGGTCTTCATGTCGTGTTTCTCCACAAATTTGGCCAGGCAGCCCGCAATGTGATCGAATAGGTCCACACCGGGCCCCACCATCAGGTCCTTTGGCACGGCATAGATCTGAGAATCCACCGTGGCGTCGTGGTGACCTTTCAGCGAGACGAGCAGTACTCGGAAGTTGGTACCGCCGAGATCCAGGGCCAGGTACTTGCCCATCTCGTCGCCCGTGGGCAGATCCTGCACGTACGTGGGAAAACACTTGACGTTGGCCTGTGGATGCGTGGACCGCTTAAGTCCACGGGCCACTTCCAGGCAAAAGCGACTGTACACTTCCTGCACCTGGTAATCACTCAACACAAAGGGTTGCATAAGTTCTCGCACCTCCGCGTCCAGCATTTTGCTTGGCTAATCTATCTGTCTTAGTTGTAACCGCCTCGAACGATGAGTAACGACTAACCAGGCGCCTGGCGAGCCCACGGCGATTTGGAGTTGCCCTGGGTGCCTGATAAGAGCCAGGCGTTGAGATGCAGTGCGCCTTGGAAATATGGGCGCTGCGTCCTAAGTAGCTGATTTGCGGATTCCGAATCTGAAACTACAACTGCGCGACATGCTAATCGCTCGTTGTCTCGTTTGCCGCTTGTCAATTGGTGGCAATAGCTTCAGATTCGGCACCCTACAAATTAATTGTAGATCGTCTTTAGCCGACTATTGGAAAGGAGGAAATATGTCACAATTAACTCTGCGAATAAATCCCGGATGGACACCGATCGCATGGCACAAGAATCCATTAAGAGATTACTATTAAAAAGTGTTTCAGTATCTACAAATAAGGTGTCCTCCGTTGTACTAAATTGTTGTATAACTTTTCGTAGAGTGCCATATTTCCGGAAAAAATGGCCAAGGCTTCTA
>Drosophila_melanogaster_nonrepetitive:41967223-41967549
GGGTTCTGTATCGTCACCTTCCCGTGCATTCGAATCACTCTGCGGCTCCGGGTCATCAGTTGCGGGAAACTGGAACTCAATGGTATTTCCATGATTTACCAAACTACCAGACTCATCAAAAAGGACATCTCGCTTCTCGATCACACACCGCTTCTCTTTGTCAAACAGACGGTACCCCTTAGCCGCTATTGAATATCCAATCATACGATATTCCTTTCCTTTGGATTCGAATTTGCCTTTATGGACTCCTTTGTCCAATGCCACTGCTATGGCACCAAAAACCCTCAAGTGGCTCACTGCTGGTATTTTTCCGGTCCACTCTTCCA
>Drosophila_melanogaster_nonrepetitive:77510915-77512166
GCGGCCACCAAAGTCAAACACTGCTGGCGTTTTACTTATAAACAGAAACTTTTGGTCCTTCGATGCCGGTCGGCCGCATATCTCTTTTGATTTTCGATAATGGTACTTTATTGCGGTTTTGTAGACGGTGATCTATAGAATCGTATCCTATTCTCGTCCGCCATGCGGAGTGTGATTTAACAGAGGAGCAAAATTTTTCGTGCGTATAATTATGCCATCAAGTTTTTGATTTGTCCAAGCATTAGTAGTTCGTTTTGCGCACCTGCAAGACAATTATATGCCTTCCATGAGGAACAAGATTGGGAAAACCCTGACGACGACTTTGCTCCATATGAGGAGAAGCATTACTCTACATGTCATTCTACGTAGAATTACGGCAAGGGTAAGACCAATTGTACCCCGACCGTTATTCAAACTCAAAATACCCCGCAGAGAAGCCAGGTGGGTTTGAGCGAATTAAACTTCCCAACTTTTCCGGGAATTATGAGGACTAAATCTTTTAATGGACGACCAATGTGAGCTTTACTGACTGTCAACGATTTCATTATGCGATGATTGTACATTACTCAAACATATTGCTATCACCAATGAGAACTATCGTGAAGCTTGACAGCGGCTACATCAGCGATATTACAAGCCCTCTCTAATAATCCGATCCTTTTTAAACGGTTATATAACGCTTCATTCTTTCCATCCACCTCCGAAAGTTGGCGGACGGGCCTGATGAAGTTATTCGTGGGTTACGGGCACAAGACTGTGAGAAAAGAGATCCACATCTCGTTGCGAAATTTTTGCCCAAAACTATGACGACCGATATGCTAACAAGAACGCTGAGTATTTATAGCGTAAGCAAAGTAAACCATACACACATAAAGAAAATACGAGGTCAAAAGAAGTTGATAGTAGAATACATGCGCCAGAAAACATATCCAGCCTAGATATATTAAAATAGTATATCATCGTAGTAATAGTGCCCGGGAAAGTTAGGAGCAAGATATTATGATCGACAGGACTAGACGATGTTGAGCTAAATTGGAATCCCTATAATGATATTGGCTTCCCATATCGGAGCCAAAGATAATTATGGAATTAACCAATATCACGGAAAAGAAACTGGATGTTGAAACAAAGTCCTCCAAAGAAATTACCTTGAGATAAGCCCTTGTTAGTCCATAACAAGGAGTATAAAGCGAAAAGAGCACGTCACATAAATAAGATACGTTGTTACGAACACTGAACAATTCACCTAAC
>Drosophila_melanogaster_nonrepetitive:21589109-21593074
GTTTTCGAAACCAATCCAATCAATCAGCTAAGATGTCCGCTTCACCCACCGCCCGTCAAGCCATCACCCAGGCCCTGCCCATGATCACCAGGAAGGTTGTCATCTCGGATCCGATCCAGATGCCCGAGGTGTACTCCTCGACGCCCGGCGGAACCCTCTACTCCACCACTCCTGGAGGTAAGTTTCGAAAATTGGAAGCTGAGACTACATCGAGTATTATTAAGTTCCTTCCGGAAAGTGGAGTGATTTTCTTATCATTAGATATGATATCAAGATGAAATTAATCAACATATTTCGAAAACATAAACAAGTATACCGTTTCTTTCCTTTGTTTGTTTGAGTTGTGATCACTCACCATTTTTTGGCTGATGAAACTGGGCCATCTCGCCGAGTCAGTCAGTTGGAAGATAATCCCGAGCACATGTTCCACAGTTCGTGACTCAGAGTAGCGCGGCAAAGAAGCGTTTACTCAGCTGGCTTATCAGTGGGGAACTTTGAATACCTTTCTGATGCAACGCAGACCACCTTGCTTTCCTATAATTCCAGGCACCAAACTTATCTACGAGCGGGCTTTCATGAAGAATCTCCGTGGCTCCCCATTGAGCCAAACTCCGCCGTCCAACGTGCCCAGTTGCTTGCTGAGGGGAACTCCGCGTACTCCCTTCCGCAAGTGCGTGCCCGTCCCCACGGAACTGATCAAGCAGACCAAGTCGCTGAAGATTGAGGACCAGGAACAGTTCCAACTGGATCTGTAGGGGGTGTGGCGTGTACACCGCCATGCAGCAACTGCCAAATCCAACTAGTTCTTAGATGCACCCACTAAAACCGATCTTATAAGCTTAGTGTACCCATTAACTAGATGCTAAGTTCTTAGTTCTTCCACCTTGTTTGTTCTCTCGGTCATATTGACCCCGTTACCTTGTAAAATCGTAGATCTTAACATTATTTAAAAGAGAACCACACCTTCCATTGGGATTCAGTAGCTGCCAATTGAAATTCAGTGCCAAATTACTTTCTTTATCGGCAATTCAACCTTGGCAGGCCACGCGTTATGTGATAGAACACTTTCCACTTCACCTTGAGTCAGTTTCGGTTTAGTAGTATTTTCGGCAGTTTGTTGAACTGTTTGAACTGTTTACGAAGAAATTTAGCGAAAGGGGGCTTTTTGGGGGGCGGTACACATGTTAGACAGCTGGAAATACCGGCCGGCTTTTTAGCCCCAGCAGCGCGTGTCCCACTTATTGCAAAATCCAAAAACCGGCAAACAAACGCCACAAAAAAATAGATCTTTAAGAAACTGCGCAGTTGGGAAACGACCTCGCCTTTGGCCCCCGCCCCGCCCTTTACCATTTTTCTTATATATACAAAAGTAGTGTGCTGAGCACATGTTCGTTCAGATAGACCGATCCCTTGTGGTCCAACAACTACATCCGACTACACTCGACTAATCCCGGCACGTTCCAGACCCATTTGAATATTGCGCATGAATAATTACCTAATCGCAAAAAGTGTTTGCTCGACAAAGATTTAGCATCGCAGTGCAAAAATTCGACCGCACGAGATAGTGCAAATAGTGGATCCCAGATGCTTACAGAGTTATAAATATAAGGCAAACCAATTTAATTCAATCTGTAAACAAAGCCAGACAGTCAAAACAAATTGTACAAACTAATTAGCTTTAAGTTTGAGTTGAAAAAACAATGGCTTTGGCTATTAAAACCTCAATGAATATCAAACATAGCCATAAGTTGGTAGTTGCAGATAAGAATAGTAGGGGTTTAAAACTTCGCGCTACAGTTCTTAGTATTATTTATTACCAATACTATCATTCGACTTTTAAAATTGTAGTCTACTTTTCAGCGTTAGCGCATAAAGTTGTTAGTTCCTTAAACGCTTATGGCGCCACTGTGCTAAATATGAAACTTGAAATTTCATCCAATTAAAATTCGTATCACTTAAGTTTCGATGTTTCGCATAGGACAAATGTACAAGAATCTCAAATAGTTTAATAGCAAGCTTACGGTCTACACAAAAAGTTGTTTAAACTTGTTTAATTAGACGTAGGTGCGGATGTGTGCGCGGACAAGGAAGGTAGCCTCTCTACTTGAACCTCAGCAGGTTGTCCACTCCGCCAAGCGGACCATGACCGAAGTGCAGGGCATCCGACGTGGATTCCGATCGAGTGCGTGCCTCCAGAACGGAGGCCACCCGCTGCTGACCACTGATGTAGCCCAGGGATCCGGAGCCGAGATACACATTACCGTTGGGCAAACGCACAAAGCCCAGGCCGCCCGATCCCAAGGCAATGGCATCCCCTCCCGATGCACCACCCTGGGATCTGGGCTGGATGCAAGGAATTAGCCCGTGAGTCCAGCTGGATTCCATTGGCGGATGGAGCACCAACATGTGCTCCATAGCGATCGAAGAAACTCGTTCCGGACAGGAATGGAGCCGGGGTCTCGTCTATGTCGTTGTCAATAATCTCGATGACGGCATATTGCTTCAGCTGCCTGCCATTGGCCACGTAGGATTCTCCGGGCGAGATCAACGCCTGCTTGCCGAAGGGAATGCGCAGATTTCCTCCCGCTGTCAGTGGAGCTGGTCCCGTGGGCGGCACCGAAGTCCTTGCCGGCGGTGGAGGTCCGTAGATGGGTTTGAAAGTGGGCGTTCCGTGGAAACTTATAGATGAGATGGGTGCAGCAGCTGGCGGTGGAATATATGTGGAGACCACCGGCTTCGGTGGCAGATAATGACTAACGATGCTGGCAGCCGGAGCTGAGGGACGACTCCTGGGTATTGGAACTCTGGCCGTGGGCAGTGGAGGAAGTGCCGGAATCGGAGGCAGTGGATGGATGGTGGGCAGCGCACTGAACTGGTGACCCGTATACACCGATCCTGCGCCCGAAGGTGCCGAGGGAGCCGTGGGTCTCGTTGGTCTGCTGTAATGGTAGCCCACATCCGCCTTGGCCAAGACCAAAGATAGAATCAACAGACCCAAAATATTCAGTCGGTGGTAAGGCATCTGGAATTGGGGAACAAGAGGGAATTTCTTCAGGAAGGTGATCAAATGAGTAATTCAAAGGGGAGACATAAAGTTGGTCGAGGTATTAAATCTTGGCACACATGTAATTGCTTATGTGACATCACATAACCGCTCAATCAATTAGATAAATGTTTAATGAGCAGCCGTAAACATAATTGAACCGAAATCACTCAACTCCAACGGTTGCCGGTGTCTATAAAAGTGGATACCCTGTACATTGTACGGGTATATTTACACTATCAAGCTTAGGTTTAAAGGAGGAATTGTAGTTATGTTTGAGTAGTAATATTTCTATGTTAACTGTAACCACTTTTGTTGATATCTTTGAGTAACCGCCATTCGCGCTGCTTTCAATCTCTTTAACTTTACTTTTGGTGTACCGAGCTAAAACTAACTGGTTGTGGCCGGCCGGTAAATCGGTGGATCGGTGAATCGCTGAGTTGCTGGATCGAGGTAACCGCTACTGTAATTGGCGTGATATTTCATGCGGAGATCATTGCCCAAGGCGGCGATCGTAATGGAAGGCGGTGGTCAGGGGAGAGCCACAAGCTAATTAGCAAATCGGATCGCAAACATCTCGTAGTCACCGGGGGTCTTGCCTCCATTCACTCCCCACAGATCCCCCTTTCGCAAATCGCCAGCCAATTAAGTCAAATGGCTGCACTTAATTCCTATTAACACTTCCCACACAAATAGCCCTCCTTGGTGCCGCATTATCAATCTTCTTGGGCGCACTAAACAAAGGCAAACGGCAAGGCGGGCGGATTAATGATATTTATCAACTGGCAGTCGCCACTACTGAACAAAATACACTATGATATGTAGATGTTACCAAGAGTTCAACGTGATTTTGGATTTATATTAAGAAATCCTTTATATACTTAAATTTAATGTTATATTTTCAGAATAATATATACATCGA
>Drosophila_melanogaster_nonrepetitive:60225242-60225917
ATGCGAGAAAAATTCGCAACAGACGCTGACAGAAAAAATATGATTTTGGTCTGCAAGCTGGCTGATAACAGAAGAGGTCGGAAACTGACGTTGCATAAGAGGCAAAAATGCTGTCAAGTGCCTCCCCTAAAAAGTGGCCCAAAACAGATCAACTTTTGGACATGTTTTTCAAGTTGCCCCCAACTTGGCACGCAAATCGCTTGAAACAAAGAGGAGAAAGGGAAGTGCATTTCGTATACAATATACAACTACAATCGGGTTAGCTGGAAGAAATTGTGTTCCGTTTGCGATAAGGAGAGAAAACTCATGTGTTCTATACGATCAGCAGATGAAAATAAACGAATAGATTAGCCGAGAGCTAGCTGGTAAAGTTATGGCTCGCCAGAACTTCAGAGATTAAGAGAATTTATCTAGAATTTATTTAACCAAGCAGCTTTCCGCTCCACTTTCCCCATTTCCAAGCAATTTTCATCGATTCGTTGGTGTCGGGTAACCCAAAGAGCTCCGGCCAAACCACACCACTTTTTTCCTCTACTTCAGCAGTCGATGCTGCTGACACCTTTCAGTGAGCTCTGTGGGCATATTAATTGTGGCAACTGCATCCAACTGAATCTTGCAGCTCCCACACAGCCGCACACAGGCAATTCAATTACAACACTTGCGAGCCGCAGAGAT
>Drosophila_melanogaster_nonrepetitive:89279120-89281820
AGGCTCTCGGCGTGAAGCTGAACATGAAGCTACTGAACACCTTGGAGAAGGATCAGTTGAAGCCCGAGTTCGTCAAGCTCAATCCATAGCACACCATTCCCACGCTGGTGGACAACGGATTCTCCATCTGGGAGTCCCGCGCCATTGCCGTCTATCTGGTGGAGAAGTACGGCAAGGATGACACCCTCTTCCCCAAGGATCCCAAGAAGCAGGCTTTAGTCAACCAACGCCTCTACTTCGACATGGGAACTCTGTACGACAGCTTCGCCAAATACTACTATCCCCTTTTCCACACTGGAAAGCCCGGATCTGATGAGGACTTTAAGAAGATCGAGAGCTCCTTCGAGTATCTGAATATCTTCCTGGAGGGCCAGAACTACGTGGCCGGTGACCACCTCACAGTGGCTGATATTGCCATCCTCTCCACCGTTTCCACTTTCGAAATCTTTGATTTCGACCTCAACAAGTACCCGAATGTGGCCAGGTGGTATGCCAACGCCAAGAAGGTGACTCCCGGATGGGAAGAGAACTGGAAAGGTGCCGTGGAACTGAAGGGAGTATTTGATGCCCGTCAGGCGGCGGCATTAGAAGTCTTCCTTACCCAAGCTTTACTGGTGACAGTTTGCCCAGATTTAAACGGTTAAGAAGGAACAAAAAGTGGGAGTAGTCATGCGCACTGCGTAGAGAAAAAAGGTGAAACAGATGAAAACCAAAATACACCAATATCATTGCCTATATACAACTACCTAAATCTTCATATTTCATTGTCTCCTACTATTTCAATTGCTTGATTTAGTTTAATCAAACACAGTTTTATGAAATTTCTGTTTTCAAATGATTTGACGTTTTTCCAAACAAACGAAATTCACGTTGCTTGTCGTCAACACACATATAAAAAGAATATTATAATCGGCAGGTAGATATATAAGAGAGAACTTTTGGCTACTGCCAAATTAGTTTGTTTCCTTCATTCCAGTGCACTAGACGGATTCCCCCAGCCCTTCTGACGATGGATCTCTATAACATGTCTGGTTCCCCGAGCACCCGGGCCGTTATGATGACCGCCAAAGCTGTGGGAGTCGAGTTCAACTCGATACAAGTTAATACCTTTGTGGGGGAACAACTGGAGCCATGGTTTGTAAAGATAAACCCTCAGCACACGATTCCAACCCTGGTGGACAATTTATTCGTTATTTGGGAAACTCGGGCCATTGTTGTCTACCTAGTGGAGCAGTACGGTAAGGATGATTCTCTGTACCCGAAGGATCCCCAGAAGCAAGCGCTGATCAACCAGCGTCTGTACTTCGATATGGGCACCCTGTACGATGGCATTGCCAAGTACTTTTTCCCACTGCTTCGGACGGGCAAACCCGGAACTCAGGAGAATCTTGAGAAACTGAACGCTGCCTTCGATCTTCTCAACAACTTCCTGGATGGCCAGGATTACGTGGCCGGCAATCAGCTTTCAGTGGCAGATATCGTTATATTGGCCACCGTTTCCACAACCGAAATGGTTGACTTCGATTTAAAGAAGTTTCCCAACGTGGACAGATGGTATAAGAACGCCCAAAAAGTTACGCCGGGTTGGGACGAGAACTTGGCAAGAATTCAAAGCGCCAAAAAATTTCTAGCAAATGATGGATTTTATCAACATATTGATTTTGGAAGAAAACCGATGTACTATAGACAGCTGTTTGTTTAAAGATAACATTTTGGTGCATCATTGCGAACGAACATAATAAATGATTATCGCTTCAAATAAGAAATTTGGCAAGTACAATAGATGTTTCTGGAAATAATGGTCATATAATAGGCATATAATTTATAGTTTTAATTGGACCAAAAACTATGCTTTCCATTTGTTATGTTCCATTTGAAAAAGTTACATTAAATGTAACTATTAATGTCTTTGACTCTATGTTGACATCTTCGTTGTTTCTATGCGGAATGGCGATAAGCTATTTTGCATAATTGTATAAAATTAGTGTTTAGCTCACTTAGACACAGCTAATTGTTGTTAGCCCAAGCGAGAAGCCGAAAAAGTGAGTTCTAACAATGACAAACATATTCATACAAATTTGCTAAGGCTGATAGTGCTTTGGAACACTCCGATAGCAAGAAATCAGAGAAGCTCGCACGTTTCAGTCACAATGCCGAACTTGGATCTCTACAATTTCCCCATGGCGCCGGCCAGTCGCGCCATCCAGATGGTGGCCAAGGCTTTGGGTCTGGAGCTGAACTCCAAGTTGATCAACACGATGGAGGGTGACCAACTGAAGCCAGAGTTCGTGAGGATTAACCCACAGCACACCATTCCCACGCTGGTGGACAATGGATTTGTCATCTGGGAGTCGCGTGCCATCGCCGTCTATCTGGTGGAGAAGTACGGCAAACCCGATTCCCCACTCTATCCCAACGATCCCCAGAAGCGGGCTTTGATCAACCAGAGGCTTTACTTCGATATGGGCACCCTGTACGACGCCCTGACCAAATACTTCTTCCTAATCTTCCGCACTGGCAAATTCGGAGATCAGGAAGCTCTGGACAAGGTTAACTCCGCCTTTGGATTCCTCAACACCTTCCTGGAGGGTCAGGACTTCGTGGCCGGTAGCCAACTGACCGTGGCTGATATCGTCATCCTGGCCACCGTATCCACCGTAGAATGGTTTTCGTTTGACCTAAGCAAGTTCCCCAACGTGG
>Drosophila_melanogaster_nonrepetitive:88594703-88595833
CAATTTTGGGTTAACTTCGGGGTGAGGGGACAACTGTGCAATTGTTGACATGAATTAGGAAAGGGCAGACATAGTTCAAGTACCAATGAAATAGAATCTGTGAGCTCCTTGTCGTACTGCAAAGATACAGAGCGGGGGAACGGGAAGAAAACGATACACATTTAATAAGCATTTAATAGACCAGAATCCACGGCAATATCTAAAAACATATCACATCATGGGCTAGAACAAGCAACTAAGGGGATCACACATCATCACATATACATATGGGGGGTTCGATAATGGATGGTACTCAAGCTTACCGTTGTTTTTCACTCCATTATCTTTCTCGGCAGCGAATATGTTGGACGCCATGCGATTCTTCACGTTCCTGGGGGTCTGCGGCATCTCCGATCCAAAGATGTCGCTCGATCCGCCGCCCGGGGGCCTCAGCACGGGAGACTCGTTAATTACAAGCTCATTCTTTTACGGTCGGTAATTGATATGGCACAGTGCATAATTCACAAATTTCCACACGCTCAACGATGAGGAAAGCACATCGAGCCTAAGCGCGGGGAAATGCATTTAATGTCTGTGTCTAATCATCATCACTGCGGCGCTGGGGATGGAGTTGCAATTGGAATTGGCTGCACTCATCGAGTTTAAGACGGAGCTGGCTGGGTGAGCACTCAATGGGCATTAGAAGTCACGCCAAGATGCATCTCCCATCCTCCGGCCGCATCGCAATTAAGTGGAAACCCTGGCATAAAGAATTGCAACCGAGACAAAAGGCTGGCCAAAAATGTTATGCTTTGTGGCATTCACCAGCCACTCAGTGCCCGCTGCTCACTGCTCACTACTCAGTCAAGTCAAGTCAGTCAGTCCGTCGCCGTCCACGCAACGCAGCTACAGTGCCGGACGGTGGTGTAAGGCACAAATGGTGCCACAACTCTGCGGGCAATCCCAGGCAACGCAGCAGATAACAGTATTAAAGTATCAGGGGGTGACTTTCCCACGAGGTTTAAGATTGCGTTTAAGTAGTTTACAAAAGCCAGAATTGTTGACAAGTGCAGTTCCTTGTTTCATTACAAACTGCATAGTTCCTCAATTTCTTCGCCATCAAGTGTAATATTTCCGCAGTTTTTCTTCCC
>Drosophila_melanogaster_nonrepetitive:60565889-60566995
GCTATGCCATTGTTGTCGTCTAAACTCGCTGGCAAGTGATGTGTGCAAAGTGGAGAGCCGCTCGCGAAACAAGGCCAGCTGCAGCTAAATGTTGCAGGCAATTAACCGTTTAATTTGAAGGCAGTGCCTAACCCGTTTAAGCTAATCAAGGGCTTCAACTCAAAATCGTGCACAGCAGGAAAACAGGACCGTAGGTTAACTTAAAAACGGCTTCAGGCTCATCATACACTAATCTATAGTGCTCTTTAATGGCTTTGCTGACTGTTATTTATTAACCCCGCAAAATTCAGTGGCTGTTTCGTTTTGACATTGTTATACTTTGCTAATTTTTTCCTTTGTGTAGACTATTTTTAGAAGGGAATCGGTGTGGAAGAGCCTTATCCTGGCAGCCGGAATACTATGAATCAATGCTGCACGGTGTGGGGGGAAAAGCGGAACGGAGCGGAAGGAAAAGCGGGCGGGAAATCCAGACGGGGGAACCATAAAACGACGAAAGTAGGGAAATGCGTGAGCGAACAATGAATGAATGATTCAAACACACAGAGTGCCTACATAGTACATAGCAGTTATGAGAGGGCGTGAATGGCCTACGCCTAAATAAATCAATAGGGAAACCAGCCACAGCGCGTAAATTAAGCCGAGGAAAATTGAAGGAAAATTGCAGTGCGCCACATAAAAGCAGCCACCCATTTTCATAGCCTGCGAAAATTTATGCAGATGCGATGAGGTATTCCTAATCCTCGTGTAATGCCAGCTAATTTCGAATATGTCTGACTGAATGTGAATTTCTATACCAACAAAGCATAATAAGTCTAGCAATTGCAGAATTTAGGCTTAATAAATGACGCTATAATGTTTTATGTTCAAGGAAGTGCAATGTTATTGCTATAAATTCCAGTTTATTAAGCTAAACGGAAATTGGTAGACATATTTAATTAGAAAGAAAACTATTTAATATGCGTCTCAACATATCAATAATCAACATATGTGATTACGTAGCTTGGTTTTTTCTATTACTTCAATTTCCTGACAGTAATTACATTCTATTTATGATTTGATGCTTTTGCATTTGTGAGGTTTCTAAAACGTTTTTATGGATGAATTGT
>Drosophila_melanogaster_nonrepetitive:72563136-72566155
AGGAACTCGAACTGGAACTAGAGCTGGAGCTGGACACATTGACAAGCGATGCCGCCGCCTGGCTGGCGAAGTTGTGCGCCGAGGCGGCCACCAAATGTTGCACCATAATCATTTTGCACTGCGTTAATGGGTTTGGTACACACTAGACATGATTATTATGTCTGTTTTTTTGGGGGCTGAAATTGCACTAAGTTTTTGCACTCGGTTTTTATTGTTACTTCTTTACGCTTGAGGTATTTGTTTGATTTCGAAAATTGATCAGGTTTTGAACTTTTTTGCACTAATTGTGGACGTTTTATATGCTAACTTTCTGGCTTAAACTTAAACACATTTTGCTACATTAGGGGTCAAACATTTGCTTGTTGCTTGCTTCTGTTTCTCTGGTGTTGAGTTTTTCTCTGTTTTGGGCCGCTAATTCGTCGCTCGCCGCGGCACGTCATTTATCTCTTACGGTATCAGCAAAACTAAAATCTAAAGTCAGCACAAAAACCGCTGCGAGTGTTTGTTACGCGCAAACACCGAACAACAAACGTCGGCTTCGACGTCAGCGCCAGCAGAGACGCCGACTGCGATGCTGCGGCTGCAAAAGCGCGCGCGCGCCCCACTCACCGATGCCCCAATACCAGTGCACCAGTTCCAACGCACGCACCGCGGGAGAAACACACACTTGCACAGGTGCAAAAGAGCCAAATCGCCGGACTGAATGGGGCTCGCTCGCTCGACTCGCTTACGCCGACTGAACGACTGAATCGACGGCACGGTTGCGAAAAACGTTGCGAGAGAGTAATCGCGGGGCAAAGACAGGCGAATGTTTGGAGCTCTCTCTGCTGCGTCTTCCTCTTCACCCCCACCACCTCGTTGTTGCAGGGGGATTTGTGTGCCACATGCGCATTTGCATGCAATTCTCGAGGGGATTTCGTGGGGTTCTGCGGGGTGGGGATGGAGGAGGGACATCCACAGTAGCAAGTCCCTCAAGAATGTTGTCAAGTTAGGATTACTTTCAGCTGCACAGGGAAAAATGCATTCCCGTTTGTGAGACTTAATCGAATGATATGACAAAAAGAAGTTGTCACTAACTGATTTTGCAGGCATTGAAATCTCAAAGTTTTACAATGCAATCCGAACTATCCGAAGTCTCTGGAAACTCTTTCAAGTCAACGCACTAAAAAGGGGTTATCAGCAACCCAAGATTACCTTTCTACATCCATCCGTAACACTATATAGTGATATAGCAATGTAAAGTTATTGAATAATATATCTAAATATTTGCATGGCAGAAATATGTTTAATTGTGAATGGAAAAAACCTCTTTATTAATGTTTTAAAACCTATTTTAAGAAATACGATCATCTTAATATGAATTAACGGAATTACCACATTTTCCCCGATGCCCCAACAAAGGCTGATTATTTCCCCTTAAAGATCATTACACATCATCGGGAGCGATTAAAACTAAAAGTAACACAACAATCACAACATTCAGCGACCCAGACCCAGTGCTCTCCACTCTCAGGGCTCCTTTCTTCAGCTCTCCTTTATCGCGTCCTCTCTGCTTCTCCGCGATTCTCTGGAGAAGGCTATCGGTGGCTCGCCAAATGGGTCAGGCCCCGTCAAAAGGGCTAAGCGATCATCTGGTCTGTGTTTTTGCACAGCGAAGAGGAACTGAAACGGGGGATGAGCGAAAGGGGACGAAGGACAAGAGGGAGCAGATTGGGTGGCTGCAGAGCATGAGGAAGGGGAAGAGGTGCAGGAGAGCGGACGTCGCTGCTGCAATCGACACGATTATGACTCAATGCAAGTGTATGTAAGCACTTTTCTCTGTCTTTGTGAGAGTGCCAGCAGCACTCTCTCTCACTCACTAGCTGTCTGTCAGTGGAGCAAATTTTCACTTTCCGTTTGCTTAGTGTTGTTGGGGGCCTTTCCATTTACTTTGCCGATTGCAATTCAAGTGTGCGAGTGGGAAGGAAGCTCCGCTTGCCGCCCCTCCGTTGGCATATAATGTATGTTGCAAATAAAGGAAGCAGAGCAAGTAGAAGGAGCGGCAGAAGGCAGCGAGGGCGTAGACGCAAGGGGTGTGGGTTGGCGGATTTTAGGGGGCATGGGGCAGGGGGCGGAAAAGGAGGCAGCAGGCAGAAGAAGGAGAAGCTAAATGAGGCGACGTCGATAGCTCTTTGTCTGTGTGCGCCCGTCTAAGTAGTCCAATGTACCCACAACTAGGGGTGCACTCACAGAAAACAGGTATGAGATTAGAATTCTAATATGACCTCATAAGTCATTGTGAAAGTTCTTTTGAATCTATCACATATACACACCAAGGAGATTTCGTGCGTATCATATTCTCTCCGTGTAAGATTTAGTAACAAAGGAAAGGGTTTGCGACTAGTAGAATGGATCTGGGGGAAATGTTTGGGGCTTGACTGCCGCCGACGGCTCCTTTTGCCAGAAGAAACAGCAAAGCGAGGGGACTGAGACGTCGTAAAAGAATTTGTTGAAGAGGAAGCGCATTAGGTGGAGCTTCCACCTCTGCTGCTCCGTGGCCACAGCTCCTTGACTCCTTCGGCATCGGAATAGGCGGGCTTGGTTTGGGTGCTGACTGTGTAGTCGATTCATGTTTCAACAGAAGTCATTGAACAGCTAACGACAAATGCTGCACACTGGTTGATTCGAATGGAAACTAATCAACGCGTTGGAAATAAGCAATAGATGGCATTAAAGATAAGTATCGGTATGCGCTCTAATCTTCTAAGGCAGTTAAGACAGTTAAGTGTGCTGGAGTAATAAGCCAGAGATAAATTTATCGTGTGAAGTAATTAACCTTGCGTGATAAAGGAGTGAGGGTTAGGATTACTTTTAGCGCACAACCAACTAAGTAAAATATGATCTAGATTCCTAGCATTTCGACGAGGGAAGAAAATGATCCTGGCGCCACTGTGCTAAGCTGGACGACAACACAAGCGCCACCTACCGCCAGACAGGCGGACAATGGGCAAGGAGGATGTCGGAAATGTATAAGCAGGGC
>Drosophila_melanogaster_nonrepetitive:89922313-89926923
TAGTTGCTGTAGCTCGAACATGTTTGTCTCCCTCTCACTGCCAGTTTCGGTTGATTCTTTTCTGTTCATCGCATTCACACTTACGTGATCGAAAATCCGTTTCCTGGTGGAGCGTTTTTCTGGGGGTGCTCCGGTGGACAATCGCCCCGAACTGCCGTTGGGATGTCTTGCAGCCTCGCGACCCTCCGTATTTTGGCCCAGAATACGTAGCCAATCTTTTAGGGTTGTCAGCGAAAAGTCGTTCAGGATGATTTTATCGTCCATTTTGGATTATTAATCCCACTTCTGAGATTTTAGCCGGACTAAGAGTAAAGGAAGAGGGTAGAAGGAGCAGCCTACTACAAAACCATGGAAAAAAAGGCCAGGAAAATCGATGCGAAAGTGTTTGCTGTCTAAAAAAGTTTTCTACACTAGCACAAACAGCAGAAATAGGTGCCTGGTGACTTGTAGGTGGCGCCCCCGGGTGTCCTGAGCTGTGATGATGCCAGGTTAAGTTGAGTGGCGATAACTTTACACGACCCACTCATACATGTGCATACAAAAGCAGGATACGTATGCGACCCAAAACTTTGTCGCCCAAGTGCCTCGCCAGGATTAACATACGTTCAAGGTGCTCTCTGCAAAAGGGTACCAAAACATCGGTGCACCAAAACAAATCTAGACCCTACTATCCAATTGGTCAACAATCAAAGTACTACATTAACCAGCTTGTCCTTTGATGATCTTCTTATTTTCGATGTGATTTACTAGAGCAACTTATTTAACGAAATACCATGACTATATGAATAGTCATGTTAAGAGTTAAAATTTGGGAACCGGTGTAGGAAAGTTTCTCAACGAGGTTCAAAGTCAATACAGGATATCCGAAAGCTCGATTTCCATACACTTTTTATGGATAGCTGGGACCTTGAAACCCGATACGCTCGAAGCGCCCAACTACTTTGCATATTTTCACTATTTCTCTTTCTAGTTTGTCGCTCAGGAACGTGACTTTGCGTTTAAAGGATGCCCAAAAGCATAGGAAGATAAGTTACCGGCAAAAAATACTTATAAAAGACGAAAAAGCACGAATGCTGGGTAATTATTCTTTGCAAATCCAAGCTGCAATGCAGCCATTGGTGCATCATAAAGGTACACAAATCCTGCATCCTCTGTAAATTTCAAACTCGACTGCCAACGGCTGTTCGTAATTTTTATGACTTTTCCGATGAATACAAAATGCTTAATTAAATGCCGTCGTCGCACACAAATTGCGATGCTCCATAGGAAAATCCCCCATTTTCCGACCCATCCCAGCTGCTCTGCATGTGATGACACGGCCTCTGTGTCTGCGTGCATGTGCCTTGAGTTAGGGTTTTACGCGTCTCTAATGCTTAAATTACACATTCAAACTCACACAGACACTCGCATTCGCAAACGCACACCGTTGCCGCAGTCATGTGCGACATTTGGTTCGCAGGACTTTTTGCCAACGTTTTGTTTCCCACTTGGGCAAATAATGATCCCCGGCCGGGGTTTTTTCCTCTCCATTCTTGTTGCGTATTTACTGCAAAGATTATTTGCAATGCCGTCGTTCTCGTTCTCGTTCTCGTTCCCTTGTGCGATTCTGATGAAGGGGAATAATGGTGATTCAGAGTGGTCTTAAGGGGGGTAGTATGGGGCGTCTAGATGCCTTGGTATCCTGCCGATTCGTGTTCAACAAATCACTTTGCCGGCGCAACACTTTAATGTTGGGGATTAGGCATTAAGGTGAGATTTCCAAGTGTTTCATGCACAGGGGCATATCGAAGTATATATCATGAAAGCGTTGGAAATGTTGGTTAAAAGCCATAAGCCTTCAATATGGAAATGTGCTCTAGACTTTAGGTAACTTTTCAATGCTAATTAGCAGTTTAGATTGGCATTCATAAGCAAACACATGTTGTGGATTATATTTCTGTACGTTCTTTATGTGCAGTACTTTTTGCTAAAACCAAATATGGGGTTGTTTCGACTGTAAACTACGCACCTGGCTTTCGTAACTAAATTCTCCACTATACATATGCACTGTATATTTGAGTGGTGCATTTGCATTGTTAAAGTCATTCAGCAGAAGGCAAATCTATATGTACATCTGCATTAGAGTGTGCTTACCAAAGTGCAAGGCAATGTGCGGAATGTGGAAGTTGGTTTTTGGTAATATCAACCTCATATGCCAACTGCTTACCCTTATTTGCACTAAATACATATGCACACACATGCCGCAGCGTTATTGAAAAACTATGTTGACACAGTTCTGGGAACATGTCAAGTGGGAAAGCTGAAAGCTTTTACTGCACAACTTGAACAAAAACCCAAATTTGTTACATATCAAAAGTGATTGCGAAATGTGTAGGAGTTCTTCGCACAGACATATTGAGGTGAAATGGCTGGGGACCCTTAGACTGACGCGCTTTTGACTAATTATAAATACTTGTAAATGCCGACAAGTTTTCACATTGCAATCAGTGCTAATTCAGGTTACGGTAATTATTTTCTGGGCATGAAGCTGGAAGTATTTTGGTTCGTTATAGAGGGATTAGGCTCCCAAAAGACCAATTTCGTTGTCAAATATTTCTATAGAATTTTACCACTGGCGCTTTTCATTGTTTCTTTTATAAAATCCAACGGATGCAAAGCTTGTATAGAACATTTTTTGATGCTTCATTTGCTTTTGATGGCTCTAAATTGGGGCATATTTGTGCAAACTCAGCGTGAAATATTTGCAGTGGATAGACAGACAGCTATCCATTTGCCATTTCCAGCAGGCGTTTATTTTAAGAAAAAAGCGAAACGATCAAAATCAGTGTGTACATTCTTGGGGGATGGCTTCTTGCTATTTTTTTGTAGGCGGGAGTTGAGGCGTGTGTCGCCCATCAACTGCAAATTGCGCACGCAAATTGTCCGCCAGCTTCCCATTCCGAAAGTTTCCTTGTCTATTTCGCGCCTGTAAATCGTAAATCAGCGCAGATTATTGTTGCTAACCCCAACCCGGCGAAGCTTCACAACCATTCCGCTGTCTGAGCTTAAAGCAGCCTGGGAGCGCCGTCTTGCAGCTTTATCAAAGGCCGTTCTTCTGGAGCCTGGCTCGCTTCTCTGGATTTTCCTTCCGCTTTCCAGCCCTAAATCGGATTTACTTCACTGGCTTTAAGTTTCAGCCGCCTGTCTTTTGCTATCTTTGTGCGGGCTCCTTTGTAGTGCACATGGATGGATGTGCGAACCCACTTTCCCCATTCCTTTGGGCCTTTCCCCCCCTGGGTTGCAGCTAACGACTTTGATTGCCACGAGACGGGGCACGTGATTGCGAGTGCCCGAGTTTGCCGCAAACAATGCCGCTGTCTGTGGGCTAACCGGAAACCAGGTCCATCTGGAAAGGCTTGCGGTTGCGTGCCATAGTGGTTTGGACTGATACCCAAGTGTTTACTTTTGTAATATCTGGTTAACAAACATGCGGAGTGCCCCAGCATATTGCTAATTTGTGGAAATGGCTTTACTTATTATGAACCTGGCCTAATGTAATCCCTATTCAGATATAATACTAATAGCTGCAAGCATTATTTATGCTCTTCCATTAATAATATTCATATAGATGCGACGTTTACCTGCAGCCAGCGGCAAAAAGTCGAGTTATTTCAGCGCCAATGGAAACAATTCCCATAATTCTGCCAAGCCTTGACTTGATTGAAAGTCAAATCAAATTGAGTTGTGAGCGTGTTTTGATGTGATATCAGGTTACGATGCCATGGTGCTTCCATCTTAACCGCACAAGAGCCACTCGCGCCACACCCTGAGGCACTTAATTGCGGCGGCACCCCTCGCCCTTTTTGAACAGCATCCCCCATACGGAGTGCTACCTGTACTCAAGCCAACCCGAGTTTGGGGTGCGTGTGCTATCTGAGCTGAACTGGCGGCACTTTTGCTGCCATCTAATTAGACATTGTGGCTGCATTAATTGCCAGGAACTTGGACTTTATGGCTTTTCGGGGTAGAAGATTCTTTCGTGCGGATACCGAAAGTTTTTATTGCCGTGTCAGATAAAAGTCGAATTAGCGTTTGCCTAATTTGCGCTTGACAATTTGCCAGATTGGCGATATATAGACTCATGGTATGCAGTGGTGTCTCTATACGTACATAATTTAACCGCCATTGTGTTCTATATTCTTGGCGAGCTTGTGCGCAATATAACAGGAATTTCACAATACTTTTGCGAGCAGCTTTGCATGCATAATTCACGAGTATGAATTTCATGTGCCAGAGCCCAAACAAGAGCTCCCACGCGCCCCCAAAACTCAACTGAAATGATTTAAGAGGTAGGTAGATTGTGGCAGAAACTTGAGCATGATTTCTAGCCACATTTTCCATAGTTTCCATCCTCGATTCAGAGCTCGATGCTGAAACGGCAGAGTAGGTTGAGTATAAAGTTGTGAATGCCTGCCGGCAACTGGTTGCCAGTCGCAAGTTTGTTCGGCATTGTCCTGGCCGAAACCCCTGACCTCTGTCCTCCCAGGAGCCTTGGACTTTTGCCCACAATTTGCATTCTCCTCCGTGAATTCAGGCCTCAATTTATCGAATTTTGCAATTGACTGGGCATA
>Drosophila_melanogaster_nonrepetitive:65930567-65932052
GGGTGATGCTCTCACCGGTGGCGGAACCGTAACGCAGATATCCAAGGAATCCCAGCAGCATATAAATAAGGGTCACGCCCGACATGCCCTGGCTGAGCACACCGCAGATTCCGAGGAAACTCTGTGGCGTCTTCATGTTGTTCTCCAGCGGCATAACCACACCGATTGCCTCCATTGCAAAGATGGTGATCGAGAAGAACTGCGGCAGTGTGCTCCAAACAACGGACTCGCGCTCCTCCACTGGTGGCAGATCCTGGACCAGATAGTAGAACGTAATGCCCAGTCCCAGGCCCATGAAAACATTGGCCACCATCGACACGGGTGCCAGGTACTTGAGATTTGGCACCCAGGCGATGAGGATCAACGGCACCAGCATTATGCAAATGAGCATGCGCAGCGACACTGCCGTTCCCGTCCAATAGGAAATCAACTGCTCAAAGTTCGAGGCCACAATAACCGTGTACACCGAGCAGGTGCCAAAGTACGTCAGGAACAGACCAAACAGGATGGAGAACTTGGCCACTGGCGCGAAGCCACGGCACCATTTTGGTCCTTTTTGGAAGGCAGCCTCGGCAATTTCGGCAAAGGTCATCTTGGTGCGGCGAGTTCTGTAGTACAACTTGTGTCCGCATTTTACCTATTTTGTTATTAGAGTACCAACACGTAACTGCAGTGCGTGCATATAAAGGCGGTGAAAATGGTGGAGAAGATTCCCATGATGAGACCGGAGCACATGAAGGCAAATGGCATGCCCAGGATACCGGTTCCCAAGGAGGCCTTAAGCAAATGCGTGAGAGTTTCATTATCGCTGCAAGGGAATAACCATGTACTCATTAATGTTGAATTCAAAAATCATTGAACACAATGCCACTTACGTTGTTGGATGCGGATTGTCCCGCAATGCGAAAGGATCAAAGTCATTTCCAGCCAAGGCCTGCTCGGTATCCGACTTTCGGGGTTGGATTTTGTACCTATGTAAGAGAGGTCAAAAGAAATAAACGTATTAGTAAGGCATAGCTCTTATTTGGAGCCCCATCCTCTGTAGATGGTCACCTCAATTCCACATTTGTGGGTTCTAAGTCGCTCATTTTCATGCTGATTGTTGCGATCGTCTGTACACAACTGAAACTCGCCACGGAATCGAAGCGGTTTCTTATATGCTGACAGTGAAATTCTCTTGCCACGGAATTGCTGCATCTGCAATTACACTTGTCGTGCCACCGTCGGCTCAAAATACTACACTTGTAACTTAATGTCGATCGGGTAAAATGGAAAGAAAAAACTGCTGCTAAATTTGGTCAGGCCGTTTCTGATTGGCCTGGTCTGGCCAATTGACGGAATCTATGGACTCCGATCCATTCCAGAGTGACTGACTCGGATTGCCAATCCAGTTGCATCAGCCATAAAAGAAACACAATAGATGTGACTTCAGCCTGGCTTTATGCTCGAAATGTTTATGCATTCCCGGTTTCAAAAGCACCTCAA
>Drosophila_melanogaster_nonrepetitive:43955480-43956904
ATGGGAAGTGTCAGTAGACGCAGGGCTGACAGGGATCCCCGAAAACTCTACCCTTAAATGTTACTCATTGACAGTTCTACATAGTAGACCTTTGAAGCAATGGAGACCCCGACAATCGTGCCAGTTATTTTTCAGATTTCGTTTCTGCAATGGCCACCGAAGAGAGCTATGTGCCCAATGCCTTCGATGCGGAGTTCGATAACTTCTGGGACACAGTCAGCTGCTACGCGGCCAACACGTTTCCCTTCGAGGAAAGGTGTGCCTTTGTGGCGAGTGCCAAGGACTGCAATAGGAGCACTAATGTGCTGCCATACATGAGGATCATGGCCTGCGATCTGAACTGCGTAAACGAATTCGAGCAGGTTATCTTCCTCGCTCTGTTCATGGGTCTGTGCTACGAGATACTTGTTCTGCTGATCCACGTTTGCAACAAATAGTAAGTACACACGTCCACTGACAAAAGTTGATACTCAGATAGAAGAGAGGCATTCCCTGGGGAGTAGTAGTTGGATAAATATTTTCTAATTGGTTTCTAATTACAATCTGCTGATCCACGTTTGCAACAAATAGTAAGTACACACGTCCACTGACAAAAGTTGATACTCAGATAGAAGAGAGGCATTCCCTGGGGAGTAGTAGTTGGATAAATATTTTCTAATTGGTTTCTAATTACAATACTATGTACATCTAAGTATTTCACTTCGCACCTCAATATGATTGTGTACCTTCAGCTACAGTCCTGCTCTAAAGGCCGTGTCGCGGTTCCTCTGTATGAACGAGCACGTGGCGGGCGTGACCTTGTTGGCTTTTGGGAACAGCTCCGCCGACCTATTCTCCAACTTGGCCCCGTGTTTGCCAATAGTTTGGCCGCCGCCCTCTTTGTGTCCATGGTTTCAGGAGGCCTGATCTGCTACACGAGTCCCTTCAAGATGAACGCGTACGAAAGTGTTCGGGACATTTTGTTTCTTATCTTCGGATCAATGCTCCTTCAGTACTTCCTGGCCAGCAGTGCACATGTACCCGAAACGTCATTCATAGGCAAGCTTTTCGCTTTGGAAGAAATCATTATTGTTACTAATGTTACTCCTTCCTCAATTTTAGTTATGTTTTTAGTGAATGTCGTTGATGTGTATCTTATTCGGAGGGCTTTAAAGAGTAAGTGGTTAAGTAATTTGCTTTGAATAAAGATTGTAATTGTTATTTCCCAGCAACAAATGCACAGATTGATGCCCTCTTGGTAGGAGAAATGACTCCAGAAAAGAGAAAGCGGCTGAGTGAATTGGAAAGGAACCAGGCGATCTACACCCGTGACATGGAAGTGGAGATTTTTGAAAGGACCAACTCGGGTCCCAACATCAACAAAATAAGGTACACCACCTTGAGAATGGGCCGCAGCACTCGCATAAGCCTCGATAGGAAGGCCA
>Drosophila_melanogaster_nonrepetitive:73504383-73507229
TTAGATGGAGTAGGTCAAGGACAGTGTGTGTGAAAACTGGGACAACACCAACTTCTCTCTCACACTCTCACCGCTCTCTTGTGTGTGTTGGGAAAGTTATCTGTATTTGTGGACGACTTACAGCCGCTATTTTATCTCAGTATCAAGTCTATTTATGTTGGGCAAGGTAAAATACGAGAAATACGAATCGCTAATCGTCAATCGATAGGGAATTTATGGAGTTCATAAAATCGTTCACTTCGCATTTTTTCCGGCTACTTTGTTGATCCATTTACTATCTTTTTTTGTTAAGCTGACTCTTACATAATTTCCTAGCGACATTTCTTCACTTTCAGTTTCGGCTTTTATTTAGATTTTCACCTTTTTGTTGGAAGTTTTTTTCGAGAGGGGTTAAGTGGTTCAATTTGTATGCGACGTTATTCCCACCTTCCGGTCACACAACGGGAAAATCAATACGAGGCCTGTCACTTGCCGTTTTTGTAGGCGTTTTAGAGTATTGCCTTTACTTTTAAAGCTGCTCGCAGCATATGCAATTCGGTAAACACTAATTTGGCACCAGTGGTGCGTATACGTTATTTTCTGGTATATTTTTCAGCCTAGCGGATAACTATTCCACTGCTACAAATTGTTTTGAGTTTACAAATAGTTAGTTAATCGATAAGTGGGAATTGTTATAAATATTGTGTATACGTAACGTAGCATTAAGAATATCAATATTATGTAAAATAGTAATTTTCAAGCTTTTGGCAAAGAAAGAGCATTTAAGGATTAACCGTCTTTCCATAACTCACACCTTTCCCCGTTCAATAAAGCATATTACTTTTATTACGTTTTTATTGAGAAACGAATGTAGTTATGCATAGAACGTGTCGTATACGGTATTCTTTAAACATTTAATAGAGTGTACTTAATTCCATTCCTTATCCATAATAGATTAGTATTTCCGTGAATAAATGATCCTATCATTACTATTAATCCCTGCGATTATAACAAACAATTTGTTAACCAAAATAATTCCACTTGGCAACAAAATGAAGCAAAACTCCCAATTACACACGACAGCAGCAAAGAAATCCCTATTGACCCTACCTCCGTAACAAAAAACATATGGCATTCGAGCCATGTGAGTCATGTTACCCAGCTAAGCCGAAAGTCTCGCTGGTCTTTATAGCCCGTCACAAAATCCAAAAGCGGCTAAAAATTGCCGCAATTATAAGACTGGGAGATATAGTCGGCGGTAGCTGGGAAATCGGTGGGTGAACTGAGGGGGCTGGCGGGGAGCCGGCGCTGACGAAAGAGATTTCATCAGAGGCAAACGGAAGGACGGAACGAGACGAAACGGAACGAAAAGAGGCAAAAGGCGAGCGAAAATGTTCGTAATAATTCAGTATAAGCGCACATCACACTACATGTTGCATTGATTACACACTTACACGCAGCAAAACGACGAGAGAGGCAAACATTTTGTCGTATCACGTGCACACACACCAGCGCACAGTGGAATCTAGGTCATGAGCGCAAGAGATGGCACTATGGGCCAAGTACACGAAGGCGGAACTGAGATGGCGATACATTGATATACGTATGAGTGAGTATATTGCACACACGTTGTTTTTGCGGCCTCTGTCGCCGCCGCCGTCGCTGCCGACTGCGCTGCCCCCGCTGACTCAAGTGATTTAAATGTGTGGGTGACCGGAGAGCCGCTTGAGGAGCCACAAGACAACAAGTAAAACTCAAATGAAAAACGAATTTGGTTCGAGCACTCGTAATTTTGATGGACAATATTTGTTGGTCATGTGTTTTCACCGAGAGCCAAGGAAGTAAGCCAATCCCTTTAGAAATTAGCAAGTGCAACTTGAATGTTGTTACAAAATGTAAGTCAAAATATATTTGATTCAACAACTTTTTTGAAATATGGAAATAAAACTTGAATGCACCTAGTACACTAATGGAAACTAATGGATCCTTTTCGTGCAATAATTACTCAGTACTGTTTAAAATAAGAAGAGAATTCCCTGATCTTACAATAAAAACCACAATATTCAATTACATTTTGTAGCATTTATAAGGCTCAAAAACTCCACCCAAAAGCAATTTCGGCGTCCGGCAATCACAATTTTCACGCTTTTCACACTTTGCATAATAATTTCCACAGTTTGTTTGACGCTGCCCCACAAACAACACAACATGTGGCAAGTCAAGTGAGCGTTTCAAATGATCGTGCTAGTTTGAATCCAGTCCACAAAAGCAGTCAGTCAGGAAAAATCTAAGAACAGCGTAATCAAGTACAAGAGAAGCACATATTCGTTCAATTCATTTGCTACTGTACTTGAAAGTCCTTTGACAGGTTTATGGAATTGCTTATTAGAACAAACATTAAGATATGAAAGACCCTACACGTTATGTTCCTTATTTAAAGTGCGGAGCTTCACTAAGTCTCTCTTTTTCCGTTTGCCCTGCTCTGCTATGCCCTCCCCCCTACCCGCTCTCCACTCGCGGCTCTCTCGCAGCAGCGACGCAGGCAGAGCCTTGTTTTGTGGGTGAGGGCGTGGAATTCTTTTGGGACCGGTGCATGCTGCACTGGCTCTGAATATATGTACACTTGGATCCACGTATATATGAGATGGGGTTGTACATATGGCAGTACATGTCTGTGTACTACATATATTCGCAGCACATGCTGGTTTGTGGGGCGCCCTCTCAACTAGTGTGGTTCAAGTTGTTTTTCCCTTAAATAACTTTGACAAGGGTGGGTAAATGGGGAGCATTTTTTCCGAGATGAGCAGTAATTATGCAAGTAAGAAGGAGCGGGGCTTAAACCTTTTCGCAAACTAAGCTTTGATCAG
>Drosophila_melanogaster_nonrepetitive:82210192-82210823
TATCCGGGTATTCCGATGCTACCCATTGCTCCGAGGATGTTGGACCATCTCGCTGTGTTGAATGCATTCTTGACATCAATCGTAATGATAGCACAGTACTCCTTACTGCCGCCTAACCATCGGTCACCGTCAAGTGCGTTCTGGGCTACATTTTTAACGGCTGTGAAGCGTCGAGGGTACTTCTTCCCTTCCGGAAGCCATACTGCTGGCTTTGAAGGCCTGTGGGACTCTCGGCGATAAACTCTATGAGCGCTTTTGCTGCAGCTATGCTGTTCTTGAACTCAGCTCGCTTAGCTTCGTAAGCCTCAATGCTTTGGTCATTGTGCGGATGCCCTCTGGATCGCTGCCCTTGCCTCTTAGCCCTGATACAATCCCTCCGAAGCTGGTGTAAAGGGGCACTCCACCAGTGGACGGGGGCTTGTGTTTCGCATTCCTTTTCCGCGGCATTACTGCATCGCACGTTGCTTTGAGCGTATTCATAAGCGCAGTCACCACGGTCTCCGCGGGTTCATTTGTGGTCTCCATAAGTTCGATCTGGTATACCAACATATCCTCATCTAGTTTCCTGATGTCCCATACTGGCCCTAGTGCTCTTCTCCTCAGTCCGAGTATCGTTCTCGTCGTTTGGACA
>Drosophila_melanogaster_nonrepetitive:56292418-56294641
GCGGAATCGTTTCAAGGCTATCTGAATCCGGATAGGTCAGGGAGCAGAGGAGTAGGATGGCCTGGGCCACGGGCGTTACAGCCGGTAGGTCCTTTGCCATATCCGTGACCAAACTGTAGATGATAATGTGTACATTGTCCGCTTTCGAGAAGTTTATCTCCACTTCATCGCAGCCCAAGCAGTTGTTAATTTTCAACTAAACAATCATATACATTTAATACGTGCTTTCTGTTCTCAATATGAATACAACTCCGTGGTTTTTATTTAGCGTAGTTTCTCCGGTCATTCGATAACTTAACAACTTTTTCGCTTACTTCAGTGAAGGTAAGTGCTCTAAAATTCCTTGATGACGCTAAGTTATCGACGCTCGATTAAATCGACTCAGAAAGTTAGTGCTATAAAATGTCCCACAGAAGTCAAAACGGGCTTTTGAAATTTTAGCAATTCTTGTAAGTGGATTTAAACTGATAGTTGATTTCGAAAAATTTAGCTTGTTTCAAACCCTAGAAAATAAAACCATGACCATCCAGCTGGTCCCAGTCCACTAATATGTTGCTCCCCATCCATTTGTATGCCCTTTTTCCCCGCCTAACGCATATTTATGAATCAGCAAGGAATCAACATTATTATGAGCCATGGGAAGTGAGCCATTAAATTGGCTTGGCCAGGCCAACAGACTGGATGCATAAAATTAGGATTAACGGCTTTCTAAGTGCCATCAAAAGCCCAACTGTCGTAATTCCCAAATGCACGCACTGAGCAACAATTAGTACGAAACTCCGTCCTGGTCACTTTTCAAAGAGGCTTATTTCGTTGGACAGTACGGAATGATATTAAATTTGAGCAAACGGCAAACAAAGGCGACAGAAATAAACCAAGATTCTGTCGTCGTAGTTTTCGTCGGATATTTTACGACTCGAACGAAAAGGAGAATACTTCCTTATCGCCCCGCCTTTGATGAGGCCCAAGGAAATCATTTATATTTCTGGGCTTCTTTCTGGCCAATTTTAATTGCCATTTCAGCATTTTCTTCCCTGGGATTTACGAACCGTGGGGACCACACGTCACGAATTTAATTGCGATTTAATAGTCCAAGTGATCTCGACAATTCTGATTCCGATGTTCTGATGTATGTGTGGTCGCTGGGGAAATGTGGAGACTCGGGGATTCCATGGCAGCTCGTAAAGCCAGCGAAATTATTGCAATTCCAGCAGACAGCGCCGATCCATCCGAATGGCCATGCAATTAGATTACCAGCCTTGGGCCACGTGATTCCTCCTCCGACCTGGGCTCTTCCTTTCGAGAGTAGAGGATCCAGTCCAGTAGTCGTTGTGGCTTTATCGCCAGCATAAATTTGCGCAGATAAAAGCGCGAAAAGAGCGCTGCTCATGTCCACACAGCATTCTTGGAGAAGAATCGCGGATCGAGGGGACTGGGGAATTCCCTCCACTTGCAATGTCCAGAAATTATAGCAATTTGCTTGTCAAATTGTTGCCGACTTGGCCAATAAATCGTTGGCTTTATGGGCCGCTCTGCGTCGCCAGGTGATCGCGATAGAGTTGTTTTAGAAATAAATTCGCCAAAAAGGCGATTCTGCTGGCTCCGCTTAGTGGTTCGTAAACTTGTAAAATGTGCAATTTGGCGGCCGGCTTTTACTTAAAGTCGATCGTTTTCCTTATTTTTACCTGCCTGATTTCGTTAATTTAATGCCTCCTTGCCATCCAGTCGGGCCAATTGAATAGTTGCACAAATCGCTGGGGGATTCAGATCGCAGTGAAGCGATTGAAATATGGTTATGGTGATTTACGTGGCGGTGGGTGGTAATTTGCAATGTTTGCTTGTTGAGCAGGCTAATTTGATGGCAGTTTATTGAGGAATTTTCAATATATCATCAGTTCGAAAGCCTAAGTTAACTTTAAACATTACAAAGTCCCCAGAAGAGTATAAAGTTCGTTTCGAGACATTTCTGGCTTACTCCGTGAGATTGGGCATCGCACATAATTGCACTACTTGCATTCAACATCCAGCCAGCTAATGTGGAACCCCTCTCTCGCAGCCTAACCCCTTCATTCTATTGCTACATTCCCAATCCGGATTCTGGCCATGTTTCGCATCTGCAATTACCGACATTTTTATTGGCTCGCCCGTGGGAGCACCGCTTGCACCTGACATTGTTCGTGATTGTACAGGGTATGAAGTAGCTCAGCATTCTTGGCTCTGCAA
>Drosophila_melanogaster_nonrepetitive:6691461-6691661
TACGCCCGTTACCAAAGGTATACCAAAGTTTTTGTTCCTGGCAATGGGGCGCCGTTGGGTCTGGAAGAGACTTGACGAGCGAGACTTGTCCCTTTTTCCCGTTTTCCATTGTCTTGGGATAATCTCGAAAGTCCTTTGAGCGGCTGAGTGATTGCTAAACTGTGACTGTTTAAATCCGAAAGCATAAAAGCATGATGAGC
>Drosophila_melanogaster_nonrepetitive:100072236-100073344
TTTTGAGCTGGACGTGTCAACAACATATCGATAGGCACCGGGCGATAACTCCACGTACTCTTATCGATACACGCAACCGGGAACGCTCGCTAAAGCGAACCGGTTATTAAATTACCTCCACAACCCAATATATATGCGCGCTCATCATGTTTAACAGTTACGCAATATTTCTTTCGAACTAACAATGTAAAGAGTTGCAGAAAACCTTCAATACCTATGCATGCATATAATAGATATAACCTCCACTTTCACTTAGTATGCAAATGTGAAATCATCTACGAATATGTGGATGTCATGGGGTCGCTTCAAGGTGTCGTCTTCCCCGCAAGAGAACATATATGTCGCCATGTGTGAAGGGATTTATTGCGGTAATCCCCAAGTGGCGTTCCGTTTTCACACTTTTAATGATCGTAAACATGAAGGGAACTGTAACTACTGCACTTAATTGTATTTAGCCACTGTTATTGTCCCATAGTATCACTCTCTAGCAAATAAGTGTTTACCTCAGGGTTCTTAGCCAGATAACATAGTTTTCTCCCAAATAAAGATAGTATTGGTTTCGAGTGTTCAGACACGCGAATATATGACAGAACGTGGTGGAGAATAACATGAAACTTTGTATTATTTGCTCTAATGAATTGAAAAAACGGAATAAACGATACAGTTCCGGTGGGCGAGGAAGGGGAGCGATCTTTTTTTGCCCAAGACTCCCAGTCGTAGTATATGAGTGATACACATTTTATAGACAAACAGAATATCATCTAGACCCTCATTTATCTTTATTGTGCCGTCTGATAAACCAACCTCTTTGCTTTTATACCCACTTCAACTTGGACATTTCATCAGTTCAAGTTTGTCGCAGGTTCGGGAATGCCAAATATCTTGAAAGTCAATCCAGGCGATCACTATGAGTTCGGAATCTGGCCAACAAGACGTTGAATCGAAGCCAAAATCGGCTCGGAGTACCAGTGCTGGTCACGAATACGAGGATGTGCTTCAGATTATTGGTAGTGCAAATGTCCTGGAAGCCTTGTGAATATGTACCAGGATTCGGGCGAGTGCAATGGATCGTCCTTTTTGCCGCAGGACTTCTCCTGATGATGGTCAT
>Drosophila_melanogaster_nonrepetitive:19580342-19580809
AAAAGCAATCAAAACAGAAGTGTGACTAAATCAAACAAAGTTAATTGTTATGATCAATACTTAAGTTACTCTATAAAAACAGACCCAATAACTAACTATTTGGCTAGCTGCATGCAGCAGGGTATTGCAGTTTCACCTATGCCGCAACTACAAAACTATGTGAGCCGAGATAGCCCATTTGGAATCATGCGAACCCCTAGTGTTCAAGTGCTGCTCGAAGACATGCGCTTCCTCTTTGGATTTGACCAGCACGGGAGGCCTTGTCTTGCTCCGCCTGCAGCTCTGTTGCGAGCAAGTTGCTCCGCAGCTAAGCAAACAAAGCTGCTCCTGAAAGTAACTGTTAATTATTGTTATGGGTGGCTGGTGTGTAAATACACAGCTCACATGCGGACGGATCCGTCACACGATGGATTGACGTCAATGGCGAGGGAAATCGGGAACCCAGCCCAGAAAGACAACGACCATGC
>Drosophila_melanogaster_nonrepetitive:110298464-110298679
CAGTGGTCTGTTTGCTAGCATCAGTTCTTGCCGTGCGTCCGGCGCGCGAGCTTAGTTGGAGCTCCTTTAATCTGGTGAATCAGTTTTTTATAGCCAGATTAATGCTTCTCACCCCGTTTTGGTTGACCTCCGTCAGAAGTTCGTCCAGGATTGCTCCCATCTCTTCGATTTCTATCTGGGGGGTCTTTACCCGCTTTGCTAGTTGGGCTCTGATA
>Drosophila_melanogaster_nonrepetitive:70903070-70904837
AGGTTTTCAATGTTAAAGTGATATTATTTCGTTGCCACTATATTTGTTAAATGCATTTCACAATGTTGTACTTAATGATGTTTCAAGATTGAAAGTCTTAGAATGTGGAAATTTCACACAAATCACATAGTATTGAAAAAATTTGAATGTCTTATGAACTTGAGAAACTATTATTGAATCCATGTATATTTGGGATGTGTGTTTATAAATTTCCTAGCGGTCAAATTCGCTATACAAATATTTGGAAAAGTTTCATCTAAATTAGAAACTGTGTTGATACTTAGCTTTCTGAAATTTCTCAATTTTTCAATAGAATGTACGAACAGCCAAACAATTTAGAGCTTGATATTGGTCGATAATTTAAGAATTTCTATTAGTAAAGTGGTACGATCAAGCGGCTTCTATCTAAGAATATGAGCATTGGTAGAATCATTGTATTTTGTGAGGTTGTTGACTCAAAACAATGGCTTCTTAGTCAACTAAAATAGATCTCTGAGTCAGCGGTACTTGATTTTCGGTTGGAAGAGATTTCCGTGTCACCCTTGTCACTGCACAGCATTGTGATTCAACCATTCAGCAGGCACTTGCTCATTGTGGAATTTCTGGACTATCACCCAAAACCAAGTGGGCGATCGCTTCCCGTATATTCCCGAATGTGTGTAGTATGTACTACATATTAGTATATTTCGATCCAAGTTTTGACCTGTTAGGCTCGTGCAAAGTGACAGCCCAACGAGATTAATTAGCCAGGGGTTTGTGTGTGGAAGCAATTGCCAGCGTCTGGATGTCGGAGATGGTATGGTGTGGGATGGGATAGGAAGTGAGCTGTTAACTGAGAACTGAGAACTTAGAGCTGGGAAGCGCCTTGCCAGCCGTATGCTAATTAATTGCTTTTATTGCAGCCGCCGACGCCATGCCCAAAAGTCGAAGCAACAAAGCCCCGGAGACAAATAACAACATGCGATCCTGCTAAGATCAGAGCGAACGCGAAGCCAGCACGATCATGAGTCGCCAGGAGGGAGCTGCATCCCGTCCAGCCGATGGAGCCACCGGCCCAGTTCGTCCAACCACTCAGTGAGTGCTGTCCTTGGCAGCAAGATATCCACCTCAACGCCGCAAAAAAACGATGAGCACCAGGAGCAGGAGTTTATCAATCAGAGCGTGGCAAGCGAGATCGAGGCCATGTCCATCTCGGACTCGGCATCCGCGGAGAGTAGCAGTGGCGCCACATGAGCGGCAGTCCGGTGCCCAAGCGGCACTTGAGCACGGCCAATCTGTCGCGGATACGCCCGCAATCGAGCTACTCGGCACGCGTACTCATCTTCGACGACTCCGACCAGGAGGCTGCGGCAGCATCGTCGTCCTGCAACAGCAGCGTCAAGTCGTGCAGCGGATTGGAGCTGCTGCCCACCTCACCGGCCAAGTTATCCATCGGCAACGACAGCACCAACGGCTCCTCGATGATGCGCAACCTGAACCTGACCAAGAGCTCCTCCGGCGGTCTGAGCGGAAGCTCCAGTTCTTTGCACTCTAGGGGATACACCGCCCTGCTCCGGAAGATCTCCTATCAGCAGCACACCAACTCGCTGCGCGCTGTCAGCGGCGGTAAGAGATTATGCCATCCACATAAAAAAACCTCATGTTGTTTATGAAATGACTTCAATAACGATAATATTAGATATTTACAAGCTATTTTTATCCTTTTAGTAAGATGTGAGTTCTGTCTTAATTAGCACTCAAAAATTGACAATGTTTGTCTGGCTGCCC
>Drosophila_melanogaster_nonrepetitive:1682711-1684499
AGCTGTAGATCATCCGACTGGCGGAGGTCGACGAGGCAAGGGCGCTGGCGCCTAAGCCGTTGCTCTGCTCCTTCTTGTGGCTAACTCGATCCTGCAGGAGCAGATATATGGCCGCGACATGGTCGTAAGTGTTCTTCTTAAGACTGGCTCGCGTCTTGTCCGACCCAATGCCGACATACTCGGCCATGATGCGAAGAATGTCCTCGCTGGGTTCCACGGACGTCTGCCGCTCGGCGCCCAGATTGTACTTGGCTATCAGGACGTGCTCCAGCAGCTCGGGGCACATCCAGCGATGGCGTTTGATTTGGTCGATGGTGTACCGCCTTGTGGGCTCCAGTACCAGCATCCGGCGAATGAGGTGCTCGCACTCGGAGCTCATAAAAAACGGAATGCGAAAGCGACCGGAAAGCACCCGATCCCGGAGGCTCTGCAGCGTGGATCCGTCGAAGGGCAGGGCCCCACATACCAGCACATAAAGCACGACGCCCAGTGACTGCAATAAATTGACACGTATACTTCGCACCACTTACCCAAATATCAATCTCTGGACCCGTATATTGCTTTCCCTCGAAAACCTCGGGAGCTGCGTACGGCGGTGATCCGCACCAGGTGGCCAGTAATTCTCCCGGCTTGAAGTGATTGGAGAACCCGAAATCCGCTATTTTGATGTTCATGTTCAAATCCAGGAGCAGGTTCTCCGCCTTGAGATCCCGATGCACTATGCCCTTCTTGTGACAGTACTCCACCGCCGATATGATCTGCCAGAACTTAAAGCGCGCCGCCGACTCGGACATCCGCCCGTACTTGGCAATGTAATCTGGATAAAATATAAAGGTAAGTCCATCTCATTGAAACCCTTATCAACTTAAGAGAATGCGAGAGATTTAAAGCTAGTGTTGTTCGTCCAAAGGTCAACAAGTCTGTGCGCAATGTGGGTTCAAAAGTCTGCTAACTAAATCGAGTACTGTACTCTACAGTCCGCTCAACCCACCGAAGATCTCTCCTTGGCTGGCATACTCCGACACTATGTAGATCATATTCTTGGTCTCCATAACCTGTGGGATTGGTAGAACGGGATTAGGAATACGATTCTTGGCAGGATCTGCCACAGCAAATTCTGCTGACCTGGTAGAGCTTAATGATGTGAGGGTGCTTCAGGCGCTTCATGATCTCCACTTCGCGGTAGACTTTCTGTAGGTTTGTCTGGTCCAGCTGCGACTTGTCAATGATCTTGATAGCCACCTCGTTCTTGGTGATTCGATGCCGGGCCAGCTTGACCACTGCAAAATTTCCCTTGCCAATGGTGCGCTCGATGTCGTAGAAGCCCACGCGCATGGGCTCCTTGAGTTTGAGCAGGTCCTTGCCACTGATACCGCCCGCGCCCACCGCAGAGGATGTGGGACTGGGACCGGGCGTGGAGCCACCCCCGCTGGCAAAGAGCTTCTGGGCGAGCAGTGCATCCTTGCAAGCCACTATTGCGTCTATCGAGGGCGAAGCAGCACCGGCATCCAGGAGCACTGAGCTCCGGAGGGCATCCAGTGGGGGGTGTGAACACGCTCCTTCTGCTCCTTTTGCTTCGGTTTTCCCGTTTTGGGGCAAATTCTCCGGCGGCTTATCCAGCTGCTTCTCGTTCCTCTCATGCTGCCTCCGGCGGCTGGCTCTCCTCGGACTTGGCCTGGCTCCCATTCTCGCCAGCGGCCGCCGCCTCGCACGTGCTCATTTTCCAACTGCGCCACCCTGGGCGGGAAATCTCACACGGAGAGCGCGAGGCGGAGGGAGTGGGAGATC
>Drosophila_melanogaster_nonrepetitive:31372417-31374202
GAATTCCCTTGCCAATTTTGGTTTATCTGAAATGCGAACAAAACGGCCACCGACAAGTGCAGTGCAATTGTGAATTCCCTGGGAATTTGCATAAAGCATGTTAAAGTTGTGTTTGCTTTCGAACATTTAGCCCCACGGACTTGTGTCGGTTTTTCGTATTAGTAGAAAGAACGACAGAAACTCTGTTTCAACTAATCTCTTAAGCAAACCTACTTTCCTGTGGTATCAATATTTAAAGAACAATGTACTTCTTAAAAATAGATTGCCAACCCATTAAGTTCTGCATCCGACCTGGGTACATAATCCACCAACCCCTGCCTCGCCCCTTAAGTTGGTGGGTGTGGAAAATTCGCTCAACTTTTCCACAGAGTTATGTGTGCGAAAAAGAACCGAAAATCTTTAGCGACTTTTGCCTCTGTGGAGCCTGCAAGCAAATTGTCAAGTTGCGGTTGCGCCTTTGAATTATGCAGTGAGCAGGGGGGAAAGGAACAGGGGGTGGGCCTCCCAAGGAGAAGCTGGTGGCACCGGCATCTTTTAACACAACACGAAGGAGAGTTTGCGCCTTTTTTGGGGAGTGTGCATGCGGAGTCGGGCGAGTTGCTAAATTTATATGCAGCTTAGTTGCAACCCAAAAATTCTGCTGTACCCTCGATAAGTGTGTAGACATGTGCTGCTAAAATAATAAAGCACCTCTGACATTGTTCGAGCTGGAAATTGGATTGCAGCAGATGGCGCCCAGGCGGAAAAATCCACCCACCTCCTCCAACTCCTCCTTTTCCGACCAGGCTCACCTGCAGCTGCCAAGGCGCAGAGCGAGATCACTGCAGCAACTGTTTGCCCAGTCCAAAGGAGAACGATGAGCGCAGGACGTGGCGAATGTGGCGACGTGTGGTCGCAAATGATATTAACAATTCATTAATTAACCTCATTTCGTTAGGGTTATGATGAGGCAGGACCAAACCAAGGCACAGTGACAACACAGAGTTTGTGGACCGCACAAAATGGGAACCGGCGTCCACATTCCGGTGGCCAGAGAAAGAACGAAGCTTCTCGCATATCCGGTACTGGTGCCCCCAGTCATTGTTCCTGTTCCGGCATCAAATTCTAGGTCCGCTCAGCTTAGCCAGTCAGTCCATGTGCATATTAAGCCAGCTCTTGCCAGTTAACTTCATTTTAAACTGGTCATAAAACTCATATGGTGCATTCCGGTTGGAATAGTAAATTTAACCACCAATTTTGTGCTGTGAAGCGGTCTATAGTCAGTCTATGAACTGAATCTTCAGGAAACTTAACGTAGTTTGCAAAGGATATGTATAGTATACATTGTATACATCGTTTTCAAGGACGACAAAACATCAACAACGACAGAAACCCAAATCAATGGTCTTGAAATAGGAATAAATTGAGATGAAACCATTTCAGATTTCAGCCGAAACGTCGCTTTGTTATTCCAACTGGCATTTGCCCACTAAAATTATTCCCCCCCATTCCGGCGCCTCCGTCCTGCCCTCCATGGGTCCGTCCTCATTCTCATCATCTTCCTGCCTAGCTGCCTCACTAATGCATACCAGATGGCATGGGGCAGTGGGGGATGGCGAGCTGCCACCGAAATTGCTGCCACAGAGATGGAAAGCTGGTGCTCAACTTTTTCCACTGGATCCGGGAGCAGAGGATCGAGAGCCCTCGACTGCGACTCGTTTCGTTTCCCTAATAAATAAGTAATTATATGGCACTGCGTTAACTAGTTTTGCGGCCCACCGCCAAGCTGTGTTGCATTTGAAATGT
>Drosophila_melanogaster_nonrepetitive:63993296-63993564
TTGCTTGACATTTCAATTACCTTGCTGGTGTAAAGAACACGGGCCTTCGATTTATCCGGCTCGTAGCAAAGGACTATCTCGCCCTTGTGAAAGAGCGGTGTCTCGTCCCTTAGCTCCGTCATTACTTGCAGTTAAATAGGGCCGTAGTCAGTCACTTATGTATTCAACTGCTGGCGTCGCTGAGATGATATTTATAACGAATGTTTTTTGCGATAAGCAATTGACGTGGGTATCGAATATTCCCTCGCACTTATCGATAACACATACT
>Drosophila_melanogaster_nonrepetitive:79810495-79810603
GATGCGAAAGCTTCATCAATATAACATAGTTCCGGCATTGCCGTAAATCCTTGTCTTATTATTGACATAATTGCCGAACCACAAGGCCGGTGATTAGAGAGGAAGTAA
>Drosophila_melanogaster_nonrepetitive:45465393-45465554
TGGTTTTCGACTCACTCGCCCTTCGAGGTGTGGCCAAAAAGCATATTCAAATTGGCTTTCACGCCGCCCAAGTTGGCCAAGATTCGAGATACAACTAGTTTAGCCAGCATGCCTAATTTGCTGGAAAAATGCAGCTGGGAAAACTCACTTTCGTCACTTTA
>Drosophila_melanogaster_nonrepetitive:71023317-71024100
GAATTGCTGAAGGCATTCGGTGGAGTCTTACGGTTAGTTTTATGTCAGCTAAGGCCTTAAGAAGGTAATAAACTAGCTTCGTAATGTATTTGCAAGTGGTGTACTTTCATTTTGGGATAAGCAGTCACTAAATGGATGTCTGAAACCATTTGTATTAAAAGAAAAGAGAGTTTGTATTGAACAGATTCTCAAACGAGGGCTGGAGACTAATATACTTTAAACTATTTCTCCAGAATGGAGCCAACAGTTTTCTAAAGCTTACACTCACCCACCTGCCATTACTTTTGCAGCGCCCAGGAAAGTTCAGCAGACCCAAACTAAACACTTAAGCCACATACTCTTTTATTTGGTCGCAATTTTAACGGGTTCCACCAGCTGGCCGACTGACTGGCTTGTCTAGATGGCTGCATGCTGGTAGTTGGAAGCCGCTGTCTGGCTCTGAGCAGTGCCACCCCGGACACCACCCCTCGGCGATTTTCACACCGCCATTGTCACCAACTGGAATGGAATGGCGACGTCAGACGGCGCTTTTAATGTTTGCTCAGCACCGACGACGAAATCCAATTAAAGAAATTATGTTTACATATAAAAATGCATGAGGCGCAAAGAAGAGAACAAAACCTGGCCACATTTGTGGTTAGCAAACAATCTGTTGGACAGCTCGGCGAAAGGCACTTGAAACACATTCACGCCTCGACCGCAAGTCCGCCAAGTGGTTTGGCAGGGATCTGCTGATTGTTTTCTCAGAGGAAGCGACTGCTAAAAGGAGGAACAACATGCGAG
>Drosophila_melanogaster_nonrepetitive:94883930-94884929
AGAGAGACGGTGCTACGCGTGCGATGGCAATGAACTTATATTCGTTTAACAATCTACTTTTGATAATTAAAATGTGCGCATAAATTATTGTACACTTCATGAGCGCAAACGCTCCACATAAAGAAAGTAGAGAAGACATCGTTTGTGCATTGAGTGTATAACCCGCACAAAAGTGAAATGCAGTTATAAACACTCAAAAAATGAATAATCTTATATCGGCCCACAACAGTTGGCTGCACATTTCAAATTGGCCAAGAGAGCGGACAAGTAAGCCCCGCTACGAATTCATTACGTTTTCGAATGTGAGAAAATTTTCGAGATGAATTCCTGACTCTAGTCGCCTGGCACGAGGGCAATAAATTACTTTGTATTGGAAAAACCTACGCAGATGTGCCTGCTGCTTACATGTCGCGTGTTAGTTGGTTCAAAAAGAAAGTCTGCACTATATATATGATTGCTTTGTTTCGTTTTCCACACCATTGTTAGTTAGCGGTTTTCCAAATATTTCAGCTCCTTTGGCAAATTATGTTATGTCGAAATAACTTAGTCAAAAAACCCAATCTCAACTGCAACATCTGCATAGCATCTTGTCATGTCGCTTGTCGCTCAACTTTTCCAACGCGCTCCTCCTCTGTGCGGAGGGATGGATATGAATGGTTGAATGGTCGGATAGTTGGATGGTCCAATGGCTGGATCACTGGATGGGTGTCTGACTGGAGGAGAGCCTGCGACATGTCAACTATTTCAAGGCTAAATCAGCGAGGCAGTCAGTCGTCGTGTGTCAACAGTGTGTTTCACCCTCGCCAACCGAGCGAGGTCATCGAACTCCGGACACTGCAGCTCGGATTTATGGAACAAGTCGGAATGCATTTGCCTGTCATTTCGTTAATTGAAAGTTGGTGACAACAAACAGCAGAGGCAGTCGAGAGCCGGGTCCCGTCTCGGTGAGTAATTTCATTTGGATATCCTTCATTCAGGCACTCCGAATTACGGCCCAGA
>Drosophila_melanogaster_nonrepetitive:38658699-38659019
TTAATTTGTCTTTAAATTGACTCATATTTTTGGCACCATATAATATTGTTTTCGTCAATACCGTCAATTAAACACGGTATGAGAGCGTCATCTTCAATTTTACCGAAAGCAGCAATGTCTTTCATTCTATAAAAGTACTCGAAAACTTAGCTTACTGCTTACACTTGACTTAAATGCAATGCTATTTTGAGAGAATTCCACGAAATTAGACATCTCTCGCTCAACACAAACAGTTTTGCACTTCCCTTTAGTGCTTTTATTGCAAACAGAAATTTCTGGAAGTTATTCCAACACATGAGCGTCGCCTGTTCTTCGTATTC
>Drosophila_melanogaster_nonrepetitive:61809154-61811089
TGCTGCCCCGCAGCGTGCTTCTCCGGAGACTGAAAGGAAAAAACCCAAATCAACCATCGGCAAACAAGGGGAAAACCCTTCGGCTACAGAACCTAGATATGGCGGCAATTCAAACCGATTTGGTTTACTTGCGCATCTCACAGCTGACAAACAAGTAGGCAATGAAATTGGCGATCTGTATGACCAGCCCAGTACCAGTCATCAAGCTGCAATTGCTGCCGCTAAGCGGGATGCAGCCTCCGCTGGTACCACTAGCTCAGCCAAAAAGGCGCAGTCCAAACCACCTCCTATAGTAATGGAGGGAGTGGACGACGTATACCTGATGATGCAGAGCATCGAAAATATAGTGGACCTAGAAAAGATTGAGGCTAGGGCGTCAATGAGCGGTGTCCTAAGGCTTTACGCGGCTGACGCTAATACATTTCGCACCATAGTGAACTGGCTCGAGATCGAAGAGTATGAGTTCCACTGCTACCAGCTTAAAGAGGACAGGCCTTACAGGGTATGCGTGAAAGGCCTGCACCACAGTACGCTACATCACCAAATCAAGGATGAGCTGGAAAAGATCGGGCACAAGGTTCTCGATATTCACACACCGCTTAGGCGAAACGAACCGGGTACCTCAAAAGCGTCGCCAGTCAATATGTTCTTCCTAAAATAAGGAGATCCTGGCGGTAAAGGCACTATGCCATATGAGAGTAGTTATTGAGCCTCTCCGCAAGCGTAACGCTATTGTCCAGTGCCATCGTTGTCAGCAGTTTGGCCACACAGCCAAATACTGCCGTAAGGCCCACATTTGTGTGAAATGTGCCGGCGAACACCCAGCCAAGGACTGTACCAGGCCACGCATCGAGCTGTGCACTTGCTACAACTGTGGCGGCCAGCATCCTGCAAACTATAAAGGTTGCAGCAAGCTACAACCGTTCCTGCAGCGATCCAGACCCAGAAGTGGAGTGGCTGGAAGAACAGAAGTAAGCGAGCGACCAACTCCACGGGGCTTAGCTGGAGGTAAGGAGATCCCCTCTTCTCGAGGCGGAATATCTTATGCAGATGTGGCTAGAGGGTCCATTCACCACAAGCAACCAATGAGCCTGACGCACATGATGGAAGCCCCAGTCGTCAAAGGAGCCGCAGCCGGACAAGGGCGTCTAGGGGTACACTCCAGCGCTCGACGGATGCTAGCAGCAGCATTGAAGCCATCCTGCAGACGCTTAATGAGAACATTAATTCTTTGCGCTCGATTCAAGAGAAGCAAATGATCAGCAGGGGCAGATTATCAATCTGCTCACTACTCTCCAAGCGCGTCAAGCGCCATAATGATGCCGCTGCGCATCCTAGTGTGGAACGCCGACGGCGTATCCACGAAGTTGCCTGAAGTAGAGTGCTTCGTGCGACGTCACGAAATCGATGTATTACTGCTCAGCGAGACACACTGCAAGGGGGCAGAGACGCCTAAGCTATTCGGATTTGTAGCCTACACTGCCAATGATCCGAGTGGTGGCAACGCCAAAGGCGGAGCAGCTATCTTAATCAAAAATAGCCTTGCCCACTTTCCGCTAACACCAATAGCCACTGCCAAGGTGCAACTTGCGCCGGCGGTTATTGAAACGGCACTTGGTCCTATAAGCTTTGGAGATTTGCATGGACTACGGACGAGTTTAAGGACATTTTGGAAGAGTTCCAGACGAAGTTCATTGTTGCAGGCGATTGGAACGCGTCCCACTGGCTCTGGGGTGCGGGAAGGAGCAACCAAAGAGGCATTGCATTAGCGAATCTCGTCCTAAATTCGGAGGTGGACTCGCTAGCAACAGGAGGACCAACAAGATACCCGTACGGCTGTAGAGGCTCACCAGGGTACATCGATTTTGCACTGACAAAGGGTGTGCTGGGCATCCACGCTAACATAAGTGCGGTTGTTGAGCTTAGCTCCGACCA
>Drosophila_melanogaster_nonrepetitive:57554442-57555192
AGCGCAATTTACCCAATATTCTTTTACTGATGTCACTACACACCCTCTCATAATATTTGAGCAGGGATAAAGGTGGGAATTGTTTAATCAGCTTACGGACTATCGCTATACGTTCGAATCCATTTCAGACAGACAGAGTCACAGGACGCAAAACAATTTCTAGCCGACTAATTTGCTCATTAAGCTGCGACCAAGACTGAGTCATTGGCAGCTCATTACAGGCAGTTAAACACTCTCATACCAACTAGAGGGTGGAGGGCATAAGTTTGGGGGCGGCTCACATGCTGAGCGCTAAGAAGGAGGAGCTGGGCCCAAAGTATGAATGACGCTAATGCCTGCCACCAGTCGCCTGGGGAGCGGGACATCCGGAGTCCTGTGTTCCGAGTCCCGAGTCCTGGATCCCTAACTGAACTGGGATCCTGCAAGTGGGCGCCGAGTGGAGTGTATTGCAGGGTAGCTTAAGTTGTCGTAGACGCGTATCTATGACGTCAGCGTGCAGCGAAAACCGCAAATAATTCAATGGCCTTTGTTGGCCCCTGTTCTAGCCTCGTTTTCGGGTTCGATTTTCAGCTTTTCCCGGCTCCACGGCGAAAAATATTAACAAGGCTCAAAACTACAGAAAAATAAGGTTTCTTATCCCTTGGCCCATAACAACGAATTCCGATTTACTTGAACTAGCTTTAAAAGATTCCAGCAACGCCTAACACACCCCTCTCACAAAGGGACACATTTTTTTCCCGGTGTAGTTGA
>Drosophila_melanogaster_nonrepetitive:32690303-32690842
ACACTAACCAAATCGTTTGAAACTAATTAATACAATACCTTCAAACTACAAACCCCCATACAGCTACAAGATCATGTGCCCCAAGCTATTGCAGGGCGTTGAGAAAGACAAAAAGGCCACTGAAATTATCATTAAGTTTATCGATTTGCCCGAAGATCAGTACCGTTTGGGTAACACAAAGGTATATGACTGACAATATATCTTAAACATTCATTCACAAACTACATCATCTGCACTCTATTGTTTGAATCTGGACAATGTTTCCCAGTCCGCTTAACTTGACTCAAGCACCATCGAATTTCACAATTCGTCAGGGTTTGATTGAGGTTTAGGCCAATCGGTAGATATTATCAAGACTCACTTCACACTTCTGCACACTTGCACAAGATATATAACTTCCGGTTCTGCCATTCCTAGCCCAATCATGACTTTTCCAGCTGCTAGTACACAGCTTTAGTCAATGATTTGGCAAGGGATTGTTTGATCTGGACTTCTATATTGACTTTCTTGGTCTCATCTGAGTGTTTTCATCTGCCTGT
>Drosophila_melanogaster_nonrepetitive:74801251-74802018
AGGAGGAGACGCCTGAATGGTGGAGTCGACTTTACACTGTAAGTGAATAACAATGGCTTTGATAGACCATTTAAGCTCACATTTTTATATGCTCCTTTAAAGGTGGCCCCGAAAATTAAGGAGCAAATGGCCCACAGCGGCACTTTGATGATTGGTTACTCGCCTCTTAAAGCTAAAAATCTGGGCAACTTCTTTCGCATGGTCTTCACTTGTTTTCCCATCCTGAAAAGCAAAGAGTTGGACTTCATTTTGGACGAAATTGAGAGATTGGGCGAGAAAATTGTGCTTTGAATTATTTTCTATGTGAATTAAGCTAATTAATGGAAATCGTTCAATTGTACATTTCATTGTAGTTATTACTTTGTGATAAAAAATACGCCTTTATTATGTAAACTCGGCTTAATAGCCTGGTCACACGAACATCCCCCAGCAGTAACTATCGATAAAAGTGTTCACGGGTATTGTTGTTATACCCCAGCGCGGTCATACCTTTACGTGAGATCAAAACAATAAGTTTTTGTTGAGAAATTATTTGTAAAACCACGCACATAAAAAGACGCTACGATGGGTCGCGCCGAGGTAGGTACGCCCAAGTACCTCGCCAACAAGATGAAATCGAAGGGTCTGCAGAAGCTGCGCTGGTACTGCCAGATGTGCGAGAAGCAGTGCCGCGATGAAAACGGCTTCAAGTGCCACACGATGAGCGAGTCCCACCAGCGCCAGTTGCTCCTCTTTGCGGACAATCCTGGCAAATTCCTGCACAGCTT
>Drosophila_melanogaster_nonrepetitive:54205701-54207116
TCCGCCAAAGTCCAGCCAGCGAAATGCAAATACCAAAGCAAGCACTTAAGGGGATTTTAGTTACAGAGCTGCAATGCAACTGGCCAAAATGATCAAAATGGTTGAGATGGCAGGACACAAGGATACCATGGATATAAACATGGGTGTGGCTCGGTAGTTTTGGGGGTCGTATTTGTCATTTGGCCTCATCACTTCTGTGATTGCAGTAAACAAGCAATTTCATTGAGAGGTGGGGTCAGGGGGTCGGATTTCGGGATTAATAACTCTTTGCAGCTGAAATTGGATGCCATTCGCCAGTCTGAAGGACATTTGCGCGCTGGAAGCGAAATGAGACAAAACGCTAATCAAACACCGACGACAAGAGCTCCACTTTAAGGATATTTTGGATAGCATAGTGAAAATTTGAATAGATAGCCTGGCTTTGTTTGCCAGTTTTTCCAATTGCAGAACGTGAATCGAAAGTTTCTCACGTCAGCCAAGAAATTATTGTCAATTTGAAACTTTCACTATTTTTCGTTCGAATTGTTGTTTCGGGCTAAAAGTGCAAATACCTGGCTGAAGCTAGCTGAATTCCACAATATCGCATTGATTTGCTAATTCGGTTGAAGCGAGGAGAGCAAGTAAGTTTCCAAACTCGAAAAAATCAGGAAATACTCTAGACCAGGAAAGTTTTGTTTCGCCGGTGATAAAAGTTGCTCCAATATGCGTATTTCTGCCCAGGCAAGTGAAAATAAGTGCGGCGATAAATTCGTTATTATGTTCCTACTTATGTCAACTCGCCTGGCTGCAGCGATATTTGTGTATTGCCGTGTCAAAGGTTATCGCCAGGACGAACTGAACAGTCCCTCCCCGTAAACCGGCAGTGACAAGCGCTTGGTGGTCCGTAAACGAAAGCTGCCTCATGGGGCAATAATATTCGTTCGTTTTTGTGCGCCTGCCATGGTCTCAATTTAATTACTGGGCAGCAGTTAATATTGACAGTAGCCACAGCTTGGCGTAAAAGCGTTTCAGCTGAGCATAAACCCATAAGCCTGTCAATCGCAAAAGGGTCGCCACAGCCATATCCATAGTCATGGCCAGGACTCTTTAAATTGCAAACAACTTTACCTTTGACCACAACAAACAACGATGCTTGTATTAGAAAAGAACCTCCTAAAGGACATAGGCAAATAAAGTACGTAGGGAACGTTTAAAGCTCTGGCCTAGAAAAGGTCCTGTTCGTAAAAATCAACCTGTCGGGCATTTTGAAACGGTCGAAACTCGAAAATCCTTCCTGCCAACGTTGCTGCTGGCAATAGATGATTATTTTATGGGAGCCAAAGCTAAGACCGAAATCCCAATGCAATTTCACTTCTTCGGCTTGCTCTCCTGGGAGACTTGGCAACTTTTAATGGCCTCACTAATACATTTAAGAC
>Drosophila_melanogaster_nonrepetitive:13131240-13132774
ATCTTCTTCTCAAATCAAGCATTTACTATTCATTTGCCTTACATTTGATGCTAGTTAAAATAAGGAATTTCATTCTGCTAGTAGTTCTTGAATGCATTTTTCTCTCTGCATCTCTCACTCGCTCTATCCATCTCGCTCCCTCTCTCTCGACCCACTTTGAGGAGGGTCCTTTGGTCCTTTCCTTTTCTATCTCTGGTTATTCCGCACATTCATACTTTCCCTTTTGGTTATGCAGCACCTGCTGTTTAGGCAATATCATACCTACCATGCCATCCTATCTCATCCCCTATTTCCTGAATCCTCCAGTGCGTGCAACCGTTGGCCAAGTTCAAGTGGCGTTTCCGCTTGCACTTCCATCTGGCTAGCTGGCAGCCATCTGCTCCTCTTTATTTCTATGCCTAAAGTTATCCCTGGCCTGTCTTTAGTCTCTCTCTATCTTAGGGTGCTCGATTCTGATACCAAATCTGCGACAATAACTTTGATATCAGCTAGAAAAATGACGTAACTCTTTTCACTTTACATTTTGCTTTATTGGCGCTGTGCGCTCTCTTCAAAGCATTTTTGCTCGCTTGGCTTTTCTTAAGTTTTTTCGCTAGAGTTTACTATATAGTTTACCTATGTACAAGTTACGGTTGAATTGTTGCTCTATGATAAACGGCTTTTAGATGAGCACTAATCGAATCGATTCTAGCTAAATGTTAAATCGATTGGGAGTCGACTAAGTGAATGTCCTGCCAAAATATGGGAGTTCCTGTTCTAAGGATATGAGTTTTCTAAATCAGCTAATTACCACACAAAATTCTACTTTACTTTTAACCCCAGAGTGAACTGCAAAAAGTACGATACGAATCCCTTATACAAAATGGTATATAATTATACGGGGGATCTTAACTAACTTTATATAGTTCTAAGATTACAATGATTTACATAGATACGATGATCAAAACGAACTAAGTTCTTTTGCTAGTTTGGGATCTTTTGGGGTGTTTAGTTTACAATATGGTTTACTTAATACATAATTGAGCAATTTACATAAGTTCTAGTTGTATGATCTAAGCGTGTGTATAAGGCTAATATTAATTAACTAAGTAGCTAGGAATCAACTACGGAACAAAGTTACTTCATTTACAAATGATATATCGATTGAATTCAATTCGAAACGTGAACAAACCAAAACCAACCAGCTCGACTGGTTCGGTCCCAGCTGGACCACTACGAGTACCCGATGCTCGGGATCGGTATAGTCGGTTCTCGGAGGGATTTCGATTTTCGATTTGTATGCCCAAACGCGACTGGATGGACTAGCGAGGCAAATTTACAGTTGGAATGAGTAATTTGAATGAATCTGAGTTGGAGATTATTATTGGGACGCAAGTGGTGGCTCTATGATCGAGTTATCGAGTAGTTATCGAACGATCGAATATTGCAAAGTTACTCACGACAGAAACGAGTACGGATATGAGCATATAGTAGACTGAAGTTTGGTATGTATGCAGTTTGATGCGATAGCGGTGTCATATCATACAAGAGCGGA
>Drosophila_melanogaster_nonrepetitive:60101503-60102696
GACACGATCGGTCGCGGCAGCAACTTTTTGGCGCAGCGGCAACTTCCAACTTAAAGCTGGCTTCAGTCTTTTGTTTGCCCTGCTCGCTGTTGGATCGTCGGGCTTCCGATTGGACGTCGCAAATGCAATTGGAGAGTTCTGTCTCTGTTCTGATCAGAGTTTCCGCTCCGGCCGCGTGTGCACAAGTTTAGCAATGCGTTTCAAATCCGCGCCGATTGTTTCGCTTATTGTCATGCTCGATTTAACCGCTTAGAGTTGCGGCAGTACGGAAAAATACACATATAATTCACAAAAGTTAGGCCAATTTACCATCAGACCACGGCAAACCATCAGAATTTCGAGTTGAATTAAAAGGACTTGTAAGTAAATACAAGAAAACACCGCTTACAAATAAAAGTTTTTTGAAAAAGATTTAAACCTTGAAAAGTAGACCACATTTTTTGGAGTGTGAAAAGCTAATAACAGAATCAAAAAATAGAATGTGACAGATTGAAATCTCCCTCAACCTCTCACTCACTCTTAAATCCGTATAAACGGTAAAATTGAAAGCTCTAAATTCACACTTGACCGACAAAGAGGGAGCGAGAGGCCGCTAAGCCTATGACCTACTCTGTCACTCTCGAGTGCTCCATCTCGCTCGCTCTCGGCGGCTTATCAAAAGTGCTACTTTAACATAAATGTACACATTCCTCATGTGCGTTTTATTGCGCTCGACGAGCGTAAGAATCGCGTTTTTTTCCATCTGAACCTTGAGAATAAAGATACAGCTATGCGCAAAATAATAGTAGCTTCTTTAGGGGATTTGTAAATTTTGCATACTATTATTATGTATGAAGTAGTGGGTCTTGCTATAAGAAGCAATATTTACTGAATAGTCAAAAATTAACTTCGGTCAAAATCTCTTGTATGTTACAGCTGTCGATGAAAAGAGGTGGAGATTGTATTGGGGGGAGGGGCATAGGGAGAGGTGGAGTCACCTGCCTTGTTGGGTGGAGCATTGAGGCGCCCTCCTATTGTTACTACTATTATTGTTACTATTTTGATTGTTGTTAATGTTGTTGCCATGGCAAAATCCAACTTTCAACTGCATTTTAGACGATTGCAGTTTAATTTTGGAAAGTTTAGGCCTTCGGTCGATTTTTTCGTTTCTAGTCTTCTCTAATTAGAAACTGATAGTAGGTTGAAAACACGAA
>Drosophila_melanogaster_nonrepetitive:35062506-35065259
AACTGCCGCTAGGTGGCGTTGGTGTGCCATCACGAAAATAGTATCTTTCTATCTTTCATATCTAAATCTCAACTTGCAAGTATCTGGTAGTCAAGGAATTCTACTGTGGCATCTTCTCCTGAATACAACTGCGTTCCCCTCGCACATTTGTATATGCTTAAAGTTTTAATTGTGGTGTTGTGTTTTGACGAGAAAGATTGGTTGGCAAAACAATATATCCTTATCCGCAATTCCCCAAAGACTGCAGACAGTGAGTTATTGATTTACTGATTGAGTTGAGCACTTTTTCCGGGGCGTATGAGTGTTGTCCCTGTAGTTTCCTTTATCGGCAACTCTTGCCGCTCTCACCTGGTTGCTCTTTCACTTGCCGGTGTTGCTGCTCCTGGCACACCATCGTTGTCCAGGCTTACTGCGGCATTCCACGACGCCCTTGTCGTCAAAGTTGCTTCTGCTCCTCCCATGTGGTTAGATAACCAGCCTGGTGGTGCAGGGGGAGGAGGTGGAAGAGTCCTCGGTGAAGGTGGAAACGGAGGCGTGAGCAACTCGGTTACAATGCGCGCACATGACCCCTTTTGCTTGACCTCACTTATCTTACTTAGTGGTTTAGTGCCCGTGCCCGGTACTCATGGTCTGTTTTAGTCTGGCTGTTGGTCAAAGACAAAAGCCGTGGTGCCCATTGACGCCCCCGCATCCCAGAGCACTTTTTGATATTTATGTCGCCAGCTGTTGGCATTAGTGGACGACTGGCTTTTAAGGCGAGCAAATGTTGGTTGGTTGTTTTGTGGCTGCACAGCCCACAACGCATTAGGCTTCGGGTCACAAAAGCTTAGGCTTTCTGGAAGAGTTTTTGCGGCTGGCCAATATCCATTCCGCCCCTCCCCCCCATCTGCCTTTTCCGGCCAAACTGATGTGTGTGCAGGCAATAAACTTGTCGCTTGTTATTATCGTCTTAATCGTCTCCGACTCGATCTTTTTTGGGGTACTACTCCCGCCCTCGGTGTAATTGCCTGTCTTTGCAACAGTTGGGCAGGGCATGAAAATTGATGAAACCTTCGGTAAGAACTCCGGGAACTTGGTTCCTAACCTCTGGTTGTCCGTCCTGCAGTACTGGTTCCGCTCCATGAATTTACATAAGCCCCTAGACAAGAGGACATTTATCAAATTCCGTCAGTACCTGAATATTTTCGTGGCAATGCTCTTTCCAAAATTCGCTACGTGTTAAGTTTGCTTGACCTTAGAGGAAACCCAAAGCGTATCCTAGATAATTCCAGTTTGGTTCTTCTACCCCTAATCCTGAGTTGAAAGTAGCTTACTCAAGAACTTGGCCCTTATTGGAATGGCTTCATGCACAAGAAGAGTATTTGAACTTCCTTCTGTTCTGTTGCTGGGCGTATGTGTTTAGGGCCACGTGACAAAGTTCTGAAGCATAAATGCCTATGAAGTCCCCTCCCCATTATTTTCCTCCATAATCTCGACGCGTCGCGACATTTGAGGACTCCAGACGACGGGTGGCAGAAGGAAAAAGTCAGCGACAGGCAGCGATTTGACTTGTCGAGAATGGAGAGCGCGGAGTCGTCGGCTGGGTCCTTCCATCCTGGTGGAGCTTTTCGTTTGGCCACCGATGAAACAATGGCCCGAATAGGCAATGCATACTTTACGGCTATATGACTGTGTAGGCTTAGCGACAAAACATTTATGCTTTGTTGGATTTTGTAAAGGAAACTCGGGACCTGACGGGATTGTCTCCGTCTGTCTGGTAGTTTCGCCAAGTTCACCGGGGGTGGGAGTTGGGTGGTTGGGGCCACATATTAATTCTCAGCTCAAAGGTTAAGGTGAGATGAAGATGGAGATACAGAAGTTTCGCTGGATTGGGAACCAGCATGGTATTAGGTTTATAAATGGGAAACTTGGATGGGAAAACGTTCAGAAGATTGAGCTGAATGTTAAATGCACTAGTTGGGCTCCGACGTTAGCTTATCTGGAGGAAACAATTTTTCTTTTACATCTCTTTGGGATTGTTTTTTTCTTCAGCAGACTTGTCGCTTAATCAATCAAATGGCAAATGTACCTAGATTCTCGTAGTTGGTCCATTTTATATAAGTATTATTGAACTATGCGAAAAGTAGTGCGAAAAGTGGAATTGAAACATAATGAGGAGCCTTTTGCAAGTTTTAAATTTCAGTCTCGTATTTAGATCCTGCAGCAGGACGTGGATGCATCTTAATGAAATACATGGAATTCGTTTTAGTTGCTCAACTTGACACCGGCTTACCGGGCGTTACTCGACGAACTTTCGCCAGGAGTGTTTGCCAGGAGTAATTTCAGCTATTTATCAAGGTATGACAATGCGGATTTCGCAGGCATTTAAAATGCTAGCAAATCTCAAACTTCAGATTTGGCCACGTTTAGAGCTGCCTTAAAAGGCGAAGCCTAGAGGCAAAGTGTAGCCTGGCTACCTAGGGCTTACTTTGCATTGTTTTCCTTAAGAGTCGACTTAAGTGCGGCTGGCTCCCATTTGGCTGTCAGCCATTTTGCGGCCGATGTTGCCTACTTACGACCGTTGCCGACCAAATGCGTGTGTTGAACGAAGGAGAAAGGAGCAAGGGGCGAGGGGCGAGGGGCGAGAAGCGGCAAGTAACATCAAGTGGCAAGTGGTAGACAAGTTTTTTGGACTGGCCATCTGGCCGGCGGCTCTTTTGGCAGCTTATAAATAAGAAGAGAAACTTTGTGGCTGGCTGGCAGGAAACTTTTTC
>Drosophila_melanogaster_nonrepetitive:25886247-25887133
ACTCGAATAAAATATGATCTTTAATGGAAGCTGTTGTTGTATACAACACAAAAAGTATAGAATACAATATTACCAAACAGTTCTAAAGGTCTTGCTAAAACGGAAATCAAGTCATGACAAAATGATAAGCTATTGCTTTCAACTGGTTAACCTTACATTAAATCCTTATAGGTCATATTCCAGCCGAGATATTCAAAGCTTGATCAGTGATTACATTTTGCGACTTGTGCTGCAGTATATTTATGATTTCTGCTTGTATATCGATGCTTTTGTGATCTGGTTGGTATCAAATTTCCGCACATTTTGATTTGTAGTCTCTGTTGGAGGAGTGTGTATATGATAACGAAATAAAGAACAGTCAAATATGATCGTGTGGATTTTAATTCCAATCGTTTAACTTCATAGGGTGATTTAATTTTAGTAGATTATAAGGAATTTGTTTTGAGAAATAAAACAAATTGGAAATTGTATCATTTTTGATTAGTTTTCATTTCGCAATCTCCCGCTTTATGCTTGTGATATGGGAGATACCGATGGTATCTACTGCATTTTCATCAATGTAACTGTTACTTGGAATGCGTTCCACATTTACAAGGCAGTTATCCATGATTGCGGAGTAAGATTTTTGACAACCGAAACTAGTTTAAAATGGTTTTCTGCTTCGCGGAACATGCAACTGACTTATAGATCTGAAACGCACTGCACAACTGCTCGGGGGATTTGCTCCAATACTTGAATAGGATTATTGGACTAACAGTAAGATCAGCTAGATTTTGCTTTTGAGATGCAGATACATGTTCATCGATACGCCATTACGAAACTAAGTCTTAACAGGGCTATAAAATCAATCCAGATATTCATATGTATAGGCCAAGAGTTTAGTTTT
>Drosophila_melanogaster_nonrepetitive:83667993-83674708
TCAGGTGGGTGAGCTGGAAGTTAGGGGCTGTGGGATCCACTCCAGGAGCGGCGGCAGCGGGCAGGAGACCGGGAAAGAGTCCACTTGTCAGCGGATGCACAGCGGCTGCTGGCTGGGACTGGGGCAGGAGCATGGCGGGATTAGAGGACTCGTCTTCGACTTTCAGGCGCTTGGCTTCCGACTGCTGAGCGTCGGCTGGCAGTTGCTGTGGTGGATTGAGAAAATATGCCTATTTAATGTCGCGGAAAATTACCCAAAATATACAGACAAACTTACGATTTTCTTGGGTGGCCTGCCGCGTTTCCGAGCCAGGAAGTGCTCGGCGGACAAAGAGGAGAGTGGAGTGGAGGTGTTGCTGCCGCCGCATACAGAGCTGCTGCTCTGGGATTGACTAAGGCTGTGGCATCCAGGGAGGACTCCTCCACGTCCTGCTTGATCTTAAACTGCTGGTACGCCTGCTCTCCGTCCTGACGATCGTGCTTTCTCTTGTGGCTGATCATCTGGCTGCTGGAGTGCAGGATGTAGTCGCAGCCCTCGCGGACGCAGTGGATGTGGTTGCAGACGGTGGAGAACTTGCAGGCGTCGAAGGGACATACCTCGGTCTTCAGGATCTTCTTGAAGCCGTCCATCTTCAGCTGGTGGTCCTTCAGATGGTAAGTTTTGTGCTTGTCTAAGCAAGGTAACTAAGTTCAGCTAATAAGCTTTCCAAGTAGACTTACCCATATCGGCCTTGTTCTTGAAGGTGTGGGTGCATCCCTCGCGACAGCAGTGGTAGTGGGAGATCTTCTTGCCGAAAAAGGGGCAATCCTCGATGCGGCAGGTCTCGTGCGCCCGGAAGCGCCGGAAGCCCTCGTTCACGATCTCGGAGTCCTTGCGGTGGAAATTGGCATGCATCTGGACGTCACTGGTGCTCACATACACCTTGGGACAGTGCTCGTAGACGCAGTGGTAGTGGGTCTGTTTCCAGTTGTAGGCGCAACCCTCTCCGTAGGCTGGTGCACAGTCGTCCGAGGAGGAGAAGCGGGCAAAGCCCAGCTTGAGGCTTTCCTTGCGCTTCTTGTGCCACTTCAGGTGCCGGATGATGTCGTCCTTCTTGCTCAGGATCTTGCCCTGGCAGGGCTCCTCGTGGCAATGGAAGTGCTCCCGCAGGTTCTCCTGCCTGCACAGGCTGTTCTCGCACTCCAGGTAGGAGGACACTTTCCGCAGGTTCTTCAGTACCTCCTCGTTCTGGAGCAGAGCATCCAGGCCGCTGGCCGCCGAGAGGCTCACCAGGCTCTTGCTCTGCTCACTCGACGGCGGCGTCAGCAGGGATATTGTTTGGGTCGGTTGGAGGGGTGTGTTGGGGGTCAGATCACTGTCGACGGGTGTGATGAGTCCGTACGATGAGTCCGCCGGCTGCTTGACGGGCGTATACTGCAGTGGGAAAAAGAGGGTGGAAGAACTTTAGAGTCAATACCAACACACGGATGCATCTGTGAGATCCCCAGCTCAGACTGCCTGGTGCCCAGCTGGGCAGCGATCGAGCCACCAAGAGAACCCACGCGTTGCCGACACAGCTGTTTCTTTTCCCCGGAATCGCGAGCTTTCTGGCTACTCTCACACTTAAATCTCAAAAATCACGAATCGTTTTTTCTCAAATTACAGCAACAGAGCGTGGGAGGGAACAAATATAGTGCTTTCTGAATTGGAAATTGGAAAATGGTCTATTTTGCAACTGGAAAAGGTTTGTGAAGTATGGCGAACCAAGCTGTTGGGATGAATTTAGCTAATACAAAAATGCGCAATATATAGCTTTTTGACTACGTAGTTGCCACTGCAAGTGACAGTATCTTTAAAATTGATGGTGATAAAACGAGATAAAAGAAACTGTTAAGATCCTTCTAGATCCCCGGATCACTTACCATGCTGGGTGAGTCTAGGCTGTCGGTGGTTGACTCCAGCGGATGGACGCCCGACAACAGCAGCTTCTCGGAGCTGGCGTTGGTGTGGCCCGAGGAGCTGCAGCTGGTGAGGCTGGACAGCGGCTTATCATCGTCCTCATCGTCGTCGGCGGACTCCTGCTCAAACTTGACCTGGGCCGCCGAAAGGTTGCCGGCAGTTGCTCCGGCGGAGGGTGCTGGTGTGGCTGCCTTCTCTCTCTCGATGGGCGTGGAGGTCACTGTGGATGATTGAAGGAAGTTATTTGTGGCCATCTGTTCGGAGCCGGCAAACTGGCCCAGCAACAACGGATGCTGCAGTGGATCCTGCTTGCCCAGCGAACTGGAGTAGAAGGTTGGAGGTGGTCAAGCTGCGTCAGCGGCGGCAGGCTTTGGAGCAGCATCTGGTTGACCAGGTTGCTGGGGTGGCTGTTGGGAGTGGAAGGAGTTGCCGCTGTAGCGCCTGGGTATTGTTGTGGTTGAAAAGCAATCAAATTACTATTGGGACTACAACTACGGCTACTACTACAGTTGGTGTTTTGCGAGCTAATGCGCTTGTGCGTTCTTGTCTTGCGGAGATCATGTGCTGCTAGAGATATCCTCGTTCTGTGTGTAAGTGTATCCGCTGGAAAGTTCATCATGTAGAGTTGCATAATAAACTCCATTTGGTTGGACATTTTTGTGGCACACTTTCGCGGATATATTCAGCACAGCACTGGGATTTCTTTTTGAAAATTCTTTAAGATTTCTTCACTATATTCAGCACAGATCACAGCACGGATTTCGAATTTCGGATTTTGGATCGACTTTCTTGCACGGCGTCTCGTCTCAGCGATCCTCAAAGTTCGGCTGCGAGGCTCAAACTGCTTCAACTCTTCCGCGGCCTCCGGCTAATATAGCAAAAATTGCGCAAATCCATGCCCAAGTGCAACCCTCTCGCCACCGGTTCTCTTAAAAAACCGATCTCACCTTCATCCCCTAGTTTTTTAACCGACCCTTCGCAGGAAAATGCTCTGGGAAAACCCAGCTTGTTTTCGGCTGGTTTCCGTTTTTTTGCTCGCTTTTCTCGACCAATAAAACGCCAGCGGTAATGTAAATTTATCTAGAAAAGAGAGGTTGGAGCGTGTATTTGTGAAGGAATCCCGCATGGCCAACGTGCGTTAGAAAGGGACAGCAAATGAAAGAAGAGCACAGATCAGCAGAGGAATTTTATCCAAAATCGCAGGCAATTTGCAAAGATATTACGGCAAATTACGGCAAAGTTACGTGCAGAAAGTGGGTAAATAAGTTATCTGGGCACAAGAAACTGTAGTCTACAGTATTTTTTTCATAAGCGATTTCAAATTTCTCACACTAAATATTGGCATCGGCAATCTTATTCGCCTATTACCATAAATATAATCAAATCTTAGAACGTTTAAAGTATAGAATCGCATCTTTGTTCCCTTTTCCTTCACATCTCTATGCAAATTGTGTGCACAAAAATTTCGGCAAAACTGGGAATCGAAATGATTTTTAAGAAATTGGCGCGTTGCAAAAAGGATATCAAGCTGGAGCAGCTGCCTGTCCTTTTTGAAATAATCGAATCGAAATCGAGCAAAAAATCTGCATTACAATCGTGTTTCCTAAGACATAAAAAAACGTTTGCAGAAATTCTGAACTTGAGCAAACCTTGAAGCTGGCGACATCTACGTGTAACATCCGCTGCGCAGGATCACCAAATCCTTTGCGGATCACATCGTCCCGAGGCGGAGCGGGCGATCGGGTAGGAAGTTCGACATCCGGATCACCAGCTCCTCCAGCCAGTGTTATGCAAATGGACCTGCACTACATCGGGGAGGAGGGTTTGCTCCGCATTACGGATTCGGGTGCGCCGATCGACTGCGCACGCGCGCTATCTGGAAACTTATGCAAATCAGGAAGGGAATCCCCGAATATCGACGAATCGATTGCCGGAGGACGAGGGGCGGAGTACGATTGATTTTGGATTTGCATTTTACTCGGCAATGGGCAAGGTGAGAGAGCAGAGCAGAGTACAGGCTGCAGGATCAGGCCTGGATATGGTTTGTCACTTGGTTGGCGAATTGGGATTGAAGTGGGATTGGGATTTACCAATTGTTGCCATAATTGAGTGACATGGATAACGCAGCCAGAGCAGAGAGGCAAATAAAGCGGGTTGGGAGCTATTGATTACAGAAAAGGTTCCATGCCACATTGTAAAATGGCAACGGAGTACGGAAATCTGCATGAAAATGCGAACAAAAGCCCATACATTTAGGTTCATTCACAGTCTTACTTCGCGTTTATGCTTTTGCATTTGGATCTGGAATTTACATATCAAATGTTTCGAAATAGAAAACTTTTGTTAGTCGCCTTTGTTAAGTGTTGTTGCTGGCCAGCTCAGTTGATTGGAGTTATCGCAGGACGAGTTCAGAGGATCGGATCCTGATTCCATGAAGCGGCAAATATTGTAACTATGGCATTAGCATTACACTGGCAAATCAATTAGCCAACTGAAGGGCTTGTCACAGACTGAACAGTCGTTATGGGGATTTAATTGCTATTGAAGTCCGTCTACAGGAGCAGTTACTGTACAGAGGAGCAAGTTATCAACGTGAGAAAATCCTCGAGAACAATTTGAGCGGAGAAGATATCTCACATCTATCTGTCTAATTACGCCAATTGCCTGTGGCACTTCGATTTCTTTGTCCTTTTTCCCAATTTTCACGATTTATGCTAAAAAGTAAACATTAGGCCTTTGAATATTCAATCCGAGGGGCTCTTCAGTGGGCATGCACACCCTATTTACCTATTTTCCTTCAGGAATAAAGAATATTTTCCGAGCCTCTGTTTTGGGATGCGTTAAGCCACAGATTTATTGCCTAAGATATTTCAGCATCTTAACTTCTACCCCCGAAGGCAATGAAATCCTATTCCACAGATCGATTGCCAATTCTCGCTCATTGTTGTGCAACACTGCTGACCTCTAACCCCCAGCATGGACTCCCTGGCTGCTGTCCCTTTTGCATAAATCTCGGCTACGAATGACCACACTTAATGCTAATAGGATCTTCATTTGCGAGCGTTTTGTTGACACTTCTTGAGGAATTCATCCTCGTCCACTTAGGGATGGCTGCATTGGATGGACAAAGGCGATCGAAGTCACACAAGACAATGCAAATGTGATAGGAGTAAGGGCTGGGCAGTTGGGCATCTCGGACTGACCAACCCCACTATGGACACGCGACCGAGTAATCTCAGCCGTTTAGAGCTGGTCAAGAACGGGTTTCTGGACCACGGACCCAAGGGGTTAACGATTAAATGGTCGTCAAGCGGTCATTCCAGGGGTCAGTTTGGCACGCTTCCGCTTTGGTAACTGACCTATTTAAGGGAACGTGTATTGATTAGTAATGAAAGGGATTTAAATAATCAGTATTAAAACAAGTTATAATATTCGATCTAGAAATATAACTCGAACATCTTTTACACCTTTTGAACTTTAATATCAAACTTAAAATGAGTTTTTTCTTAAGAAACATAAAGGATCATTGAAAAATGCTAAGACCTTGACGCTTCCCATGAAAAGTTCGTCGTGAATTCCTTGAGAAATGTCCGTTAATTGGGGAACATGGGTTCAACAAAATGGCTGACCTCGGTCCGCAGAGCTTCACGAACGGGACAGGACCTTCGCAGGACTCGCTGAGAACAAGGCAGGAAGATAATTTGAATGCATGACCGCAAGGGAACCCTTTGAAGCCGGTCGCCATTGTCCCGCCTGTCCATCCGTTCGCCACCCCAAGGATACCGAACACTCGCAGCATCGCGAACGGGAACAGGATCACAATGAGGACGAGATACCCAATCACTGCTTCCAGGCTGACCAGATCCGGCTATAGGCTGCCATATGGCTCGTATATCCTGCAAGGGTTCCTTCCTGTCGAATTTTCTTCGCGGCCTTTCCGGAAACTAATTCCAATGTCCAAACCGGTTTCCTTGTGATTTTCACTTTTGATTCGTGGTCGCGAGTCCGGTCCGGTTTTCGGGCGAGGCGGTCCTTCCAGCGAGCGACCCTTCAACCCTTTTGTGTTTTCCCGGACCGCTTCCGAAAGGATGCGCAAAAGCGAATAAAATTGCAGCTTTCGGCTTCATTGTGTTAGGTCCTGACCTGAAGGACAAGAATTAGATGTGAAATCTTTTCTCAAGTTTTTTTATTAAGATCCTTAAAAGGATTCCCGAATAACCGTTATAAATTAGCGGTGCTAGGGAAAATAATAGATTGAAAATGAAGGACATGCCCACTGACCGTCGCAATTAGTCCTCGATTACTGGACACGCGCTGAAAAGGATGTGATGACCAGTCAAGATGACCACCGAAGACCCTATCGAGAAACCTGTTTGACCACTCAATAAGGAACCCATTATCCTTTGAGGGCACGCGCTGCCCATTGGTCACTGTCCATCCAGAGATAATCTCTGACTTTTCACTTGTGTCGCCATTGTCCTCGCAAATCCACACACGTGTCCACTTGGATTGTGAATTGCCAGAAATAAACATTCATCTCGACTCCGGTATCTGCAAGTTTATTAGCATGAAACCATCCCATCAGCGTGCATTTTCCAAGGGTCAGAAATCTTCAACAAGCAGAGAGTAACTCAAATATGCATTCGAAATCCGAAGGTAAGGAACATCTCCGGGGGTAGAAGTTAAGATGCTGAAATATCTTAGGCAATAAATCTGTGGCTTAACGCATCCCAAAACAGAGGCTCGGAAAATATTCTTTATTCCTGAAGGAAAATAG
>Drosophila_melanogaster_nonrepetitive:831741-831991
GCATTTCCTGTTTGGTTTGCCAATCTTGCACGCACACACCATCACAACTGCAATTGTGTGTGTTCGCGTGGAGTCGGTGAAGGTAAAAGGCACAAGCGCACGCGGCAGAGAGACGAACATAATTAGGCTGGCCAAAAATCAAACGCCATCTTGCTGCGCAGATTCTGCTGCATTCGGCATTACGGAATACTTTTCAAGCATTTTATTTCTCTAAAATATTATTGGAGCGCATTCAAAATTATGCCATGGC
>Drosophila_melanogaster_nonrepetitive:42079452-42081277
AAACTGCACGACAGAGGGTATGTTTCGTTGGGTATATCAGTGACTCCGATTCAATAGTGCTGACTCACCCATATGTTTGCTATTTCGCATCACTTCGAAATCACTTCTTCATCACTTCTGTAGCGTCCAGCTAATACGCCCTCAGTCCTCATAAGAGCACAGGGTATGCGAAGACCAAGTACGAGTGGCATATTTGTGCGCCAGTTGTGTGCATGGGAGCAAGTACTTGGCCGAGCTTATGAAAAATGTGCGGATTTGTCAACAAGCTGCAGTAGCAGCAGCGAAAGCAACAACATAGACAGCAACAATTACTTAATGCCCATTGTATTGCATTTCAAGTTGGCAAATGGAAGAAATGGAAAACGAGAATTGCACAAGGGGATCATCGAGCGAAATGGAAGGAAGCAGAACGAGGACGGCGAAAAGCGCGTGCACTGCGAAGGGGCTTCATGTTCCGCACTGTTGGCAATTAAGGTATAATCAGCGATTTCGAACAAGCACCCACAGATCCCAGTGGCCAAGTGCGGGTGTGGCAGTTAATAAGTGGCTAATGCCGCAAAACCAGATTCCGAAAGATGCATCAGGCGGCGTCATTTGCACCCATAAATATCGAGTATCAGTTATTCAGTCAATCAGCTACTCTACTTCAGCACTATTCTTAAATTCAAGTTCAGTCAAACTTCTAAAGCGTAGCGACAAGTGTGCGCCGTGAGTGACTTAAAGCACTTGCTGTCCTGCACACATGTCACAATCACAACCCCGAGGGCCAATTCCATTCACACACATTCTCACAGCGCACTGGGCTCACTCGATTATTTTGCTGATTGCTTTCCGGTGACAGGCATCACACCCCACCGAATTCCCAAAGGGCACCTCAACAGGCGGCGGAAAGCGCTGCACGCTCCTTTGAATTCGAAACGCTCCTGTTGCCGCTCATGCAGAAAAATGCGGGGCCCAAAAAAGCCACCCGGGTCTCCTGTGCCCCACGCATTTCACTCCCCTCATGGAGTGGAACCCAATTGGGCGAAACGCATATTTCAGGCTGCCTGTCTAACTAAAATTTAAGAATCCCAGATTCGTGAATGTCTCCGGGGAACTCTGTCTATTCGGAATTATTACCCTTGTCGGCCTGACCACGTTCGTCTGTCCGTCAATATGAACGTTCAGATCTACGCAACTATAATAACCATTGATACAACATCCAGGTTTAAAAGTCGCCGAATTTGTGCAATACCGCCAATTTTATGTGTTTGAAAGTGTCAGCTCGTGTCAGCCAATGTTGTCCTATTTTGACCACCAACTTTTGTATTTGTTGCCGATTGCATATCTCTTCCCTCTTACGATCTGGTTTTCGTTCAATTGGGGTTTCGGTTCAATTAAATGATGAGCTTGTCCCGCATGTCTGCACTTGGACCCCAATTCAAAAGTGTGCAGTCACTTATCATCAATACATTTGATATAAACAAGCAATTCGAGTGGGATTTCTGATCCATGCTGGCTGAGCTGAGCCCCTTTCCGCTGGAGCTCTGAACGAACTTGCCCCGCAGCCCACTTGTAAATGCAATTACCATAAACATGCAAAGCTTGTCAAAACTATCAACTGGTACCCACTGCACAGCGGAAGCGAAGGGGTTACGGATACGGGAAGGGGATCATGGCGGTTGGAATATTTCGAAAGCACTTGTGAAGGGTATTCGATGGGGGTTCATGAAGTGGTAGAATTTATCGAGAGGCTGCCCCTGTTCAACAGAAGTTATATAAATTCAAACAATGAGGCAATTTTAAGTCGAGACTGTAGTATCAGTTTTTGACCAAAATTACTTCA
>Drosophila_melanogaster_nonrepetitive:13741979-13742961
ACAACCGAGTGGCGGTTGCAACTTTCCACCAATGTCGATTATTAAGGCAACCGTTTACATACGACATTTTTCGCCGCATTTTCATCTTTTCCATGTTTTCCATCGCCTCGAACGGGTTTCCCACCCATCGGTGTTGTGTGTTGTGTGCTTGTCGCGAATCGTAATTGGCCATTTGTCCAAGTGCTTCCAGCCCCCGATCGATTTGGCCAAGACCTGCACGCATTTGGTCATTAGCAGAGCGCAGAAAGCTAAAGCCGCCGAGGGAGAGCCATAAATCAACCAAGTTCATTGATGTTTGGCGTTTGGCGGCTGGGAAAATCTCGTTAATCCGTACGCACAAGGTTCATTACAGGCTTTTAGTTAATGTGGCAGGCAGTTAACATATAAGTTATCAATACATCTTCTTCTAACTTAAGTTATCTCTGGGTGATAGGTAGTTTAAAAGATCTAATGTATTGTTAAAGAATTATATTGCTAATCAGCATTGTTACAGTACACATTCCATTAGATGAAAAAACATACGGCCAAATGGCATACAACTTTTTCATCAGATTTCCTCAGGTTTTCCAACTCAAAGCTCTTGACTACGTGGTTCAGTTCAAAGTGAAGGGTATTCTGCATATTCATATTTGCATTCATGTTTGCCAGACTGTCGACTCATTTTCAGTCTCCACTCGAAGGCAGGGCATTCACCGAGCTTCTCCTCTTTGGGGGGGCGGCCAGGTGGCAGGCGGGAGGCGTAATGGAATGGACCACGACCTGTCACAACTTGGGTGAGTCTTCAGGTGAGCGGACGGACGCTGATGTCTCGTCTTGTTTGAACATTTTGAACATTCGTTGACGGCTGATTGTTGGACAAATGTTTGTTTCTCGGACTTTTGCCATGGCTTACTTTCACGGACGAACTTCATTTGAATCGCATAAATGAGTGATTGAATAAACTCAGATTTGCATATGAATAACACGGGAGATTCGCAGAAAG
>Drosophila_melanogaster_nonrepetitive:26719751-26720930
GAGCAATAACTAGACGGCTGGACTAACCCAGATTCCGAACCAACTACGCCTAACCAGTGCACATACCAGAATTTGCTTTTAAGGTTCGACAAACACGCTCGGCGGCTGCGTTAAATCAAAACTTTTGCGATATAGTAACCCGGTTTCTTGGACTGCGCGCAGAGAAACCCCTCGTCTAATGGATGCCATCAAACGAGTTGCGGACAGATCACCTGCCAAAAGGATCTGGCCTCCGAGCTGTGAAGGTTCCAGCCCCCGACTTCTGCCCTCCCATCCCATTTCCAATTCGACGTGGTGCGCTATCCATTAAAAAATGCAGTCGGAGGCCTTGTTGCCCAATGCCTAATGTTGCAAATTATTGACAAAGTAAATTAATCTCCACATTTGTTGGTTGGACCAGACAAACTAGCGCGACACCTCTAAGATCACCATCAAGCTCTCCCACTTGCGGCATATTCATTTGGATGCTTATCGAATGTGCGTTCATGGGTAAAAAAACTACTTCGGTGGATTTAGGTTTTACGTCGTTTTCATTAGAAAAGAAGAATTAGGAGAATGGAATGGTTACTATTTCGTTCGACATGAAGCCTAACTTGGTTCCGCTCAGGCTGGTGCGAACGGGCTCACTTAATGAGCGCGCTCCACTTGGTCGGCGATCTTGTTTGGGAGGCGCGTGCCGCAAAGCGACACGACGCCTTGGGTGGATTGCCACATCCAAGTTGGATCGAAGCGTAGCTCTGGCCTGGTAATCAGTTGGCCAGCTTGTATATAAGCAGCCTAGGACTACCCAGATTAATTACTTCGATTTCGATCTTTGTCGAGTGCATTTCAATACCCAAAGAGTTCTGAAAGGACCAAAATACCACAAAATGATGGGAAAAGTGAGTGGAGTGGAGGAAAAAGGGTGCGATACAAAGGATTCTAATGCATAGAGTGGTGTCTTCCTTTTAGGTTACCTATTTGTTGTGCCTGTGCCTGGCCAGCGCCGTTTGGGCCATTGAATTGCAGGCGGAGCCGGACTACGGACCAGTGGCCTACGAGTTCCAGTGGTCGGTGAACGATCCCCACACCGGCGACATCAAGAGCCAAAAGGAGTCCCGCAAGGACGACAAGGTCGAGGGTGTCTACGAGCTGATCGATTCCGATGGCTATCGCCGCATAGTGCAGTACAAGGCGGAT
>Drosophila_melanogaster_nonrepetitive:35561510-35562217
GTCCCAAGTGAGCAGGCATCGAGGTTTGCACCGTTGAATGGGATTTTAGCATCATATCCATTTACAAAAAGGTTTCGACCTGCGGAACATCGCAACGGATCCTTTGGGCTATGACAGCAACACTTTAAGGATGCAAATAGGAAACAAGAATTTCTTCAAGAACTAAAAACGCAATGTAAAAGTATTAAATTTCCACATAAAACAACTGATTTGTAGTGAAAAGGGATACGAAATAAATTCATTTCAAAATTAAGAGCGTTTTAGAAACTGAAATAACAACTCTGGGCATCATCGTCGATTTAAAATATATGCTTGGCCTAAATAACCATTGGCCCACATGTGAAATAAGCCAAATGAACGCACTGCATGGGAAATGTAACAAACCAAAAAGAAACTTTTATAAGCCGCTCCTAATAGACAACTCAATGCAGCGCAATTTGTGTGAGAGGAAAACGACGAAAAAATAAGCTGAAAAAACGAGAGCGTCAAAACAGCCAAGCGGCAATGGGGGAAAAGCGGTAGCAAAGCGAAAACAATTTAAGTGTCCTTCGGTTGCCACGCTAAACGCCTTCAATTTAACGCCAGACACACGCCACAGGGGCAGACAAACGGGTGGCGGGGTGAGGCGTTGTGGGGTGGTGTGTTTTGAGGGGGTCCTGAGAGTCCTGTAATGCCGCAGTGCGTGTTGACCGCCAACGCCGCTTTTG
>Drosophila_melanogaster_nonrepetitive:32718373-32722292
TGTTGGCTATTAAATCATCAGCGAGTCATAACCGAAACTGAACAATTTAACCAAATTCCAGATAAGACGAGAAGACACCGATCAACGAACCAAGCCAGCCGCAAGATGATTAGTGAACGCCACAAGAGCCGCGATTTGGTTACGATACTTGGCCTGTTGATTCGCCTACGGCGACCATGTGGTCGAGGTCTTGGCTCAATCAACAACCGCATCCACATCACAGCCGCAGACTTTGGAGACGATTGGCAGCCAGGATGGGGCTGCTCTGACGCCCGGTGCGACAACAGGTGAGCGAACAACGAGCAACGTACAACAACCATTTGCACTTTGATTTTGTTTCGCCAACATAATTGGGTGCCTGGGTGCGGAGAGCGGGCACTATTTTAATGGCCAGCATTAGGAGATCAAACAATTTTGAACGCAATCATGCGAGGCATATTAATGTCTGGCAACATTGTTTCGTGGTCACAGGCAATTATGCAAGGATAAATGGGATACAGATGCATGTGCTCGATTGGCTGGGATTGGAGTGGCTCCGCTTAAGCCGAGCTACACATTGTAGGCAGAGCGCGCCCACCCATTATCAATGAAATGCAAAGGAAGGGCGAAACGACGCTGTGAATACCCTACAATATTAATAGGATTTTATCCCACCAATACAAAAGTAGCTAAGAAATCAGCCTGGACAAAATCCTCTCAATGCGACATACTTTGTCTTCATGATGTGGACATATATTGTCATATTTAAATTATCAGACTAGCGAATCAATTGCCTTTCATGTAAGCCAATTGCCTTTCATGTAAGTTTGAAATGCCAATTGGTACAAGGAGATCAAGATGCCAGAGTGGCCATTTCCGCTTGTGTCAAGTGCATGTCCTCACGTCGAGGAGCTGGGAGCTTATAGCTCCGCATGCCTTTGCAACCGCTCAAATGGAAAGCGATTTGTCTGGTTTTAGCTAATAATTTATCAGGCCTCCGCATTCGCAGTCGTCGCCTTCGCCGCCTCTGCCATTTATTTTTCCTCAGCCCGTTGATCAGTCAATCAGGCAATGGCGAGCTAAAACCGAGCCGAAATCCAAGTCGACCCAAGTGGTTCCGATGAGTCTTTGTGTCTGTCTGGCTGTCTGTCTGTTTGCGGTGTTGATTGCCCGTGGTCGTGGCCCCCACTGATCAACGCCTGCCGGCGGAGGAGCCACCAAGTGTTGTCTGCCAGGTGGGCGTTGGGTATCACAGCTTATGGCGGCTTCACCTCTGACTTTGGCTTTATTAAGAGCCACATGGCGCGCAGATAAGCGGCTTGTGGCTGTGGTTTCGAATTCAAATGGAAGGCTCCCATCTAGCACTCTGTATGCATTGAAAGCCATTTCAGTTAGATAGTCGCGAGAGAAGTTCGATGAGATAGGATTTGGACCTCACCACTCTAGAAGGCACCATTAAACCACTTGCTTACTAAGGAATCCAATATTATCCAATACCAATTCTATCATCGCGATGCATGAAAACTGGCTCCCCTCGCTATGAGCAACCAGGATGCCATCTTGGCCAAGTGACGGGCACTTTAACGAGTTTGGCCATGGCCAATAACTCCGGGCTCTACGCTGAATCTCTAGCTTGAATGCCTACCGGCCAATTGGGGGGCAATTAAAGTTGCACTTGTAAAAGTAAATTGATATGGTGCTCAATCATCTACCCCTGCGTCTTCTCTTTCACAGCTCCACGACTGGAGCGTCCTCTTGGCCACGGGGATCCACTGCAAAAGGATCCCACCTACGACTACAGTCCGCCGGCCTTGGATCGAGTACGCTACTGGGCGGAGAACAACAGCACTGGTCAAAGTAATCCAGAGGCCAGGAAAAAGGAACTACCACCAGAGGTTCTTCGCAATAAAACGAAAAGTGAGGTACTGCTCCTTGGAGTGGCAAGTGATCGCGTTAGGGTACCCCACTCCCATTCGTATCCACCAGTTGGTGGCTTAGGCCATCTAAATATGCGGCCATCCGGAGGAGCTACTATGCTCCCACCCAGCAACAACATAACCCACAAATGCCACAGCATACACATGCCCAGCAGCACATGCCGCCTACCCATTTGATGCCACCAAAGTGGTTCGTCCGTTCCTCCCATGGAATACAGGCACAGTATGATGGCCACGGGAGCGCCCACCTCTTACATGAGCCTCAACCATATGAGCTCTCCAACTACCAAACAAGCGATGACTTCCTCAGTGATTTACCATCAGCCACCAGCGATGAGCCACCACACCTCATTATCTTCTTCAACGCCTTGGATGACCAGTAGGCCACCATATCGTTTATCGTACTCAGATCCCCATCTGCAGGAATCCGTGCATACATACAGCTTTTCAAGGCCCCATCACCAGCAAACGATGATCTACTCGCCCAACTCTCTCCCAGGACATCAAAATGGATCAAAGACGGGTCTTAGGAAGCCGTGGCTCCATGAGCTACTCCAAAAAGAGGTGGTGGTAACGTCGAAGCCCAAGGTTAAGCCCACAATGCCAGCCACAAAATATTTGATGGGAACAACCAAGCCACATCAGCCACAACCATCTGTTGGCTTTGGCATGAGCTCCACCCGCCCTCCATTTACCTATGCACCCGTGACATTTGTGCCTGGTCCACCTACCATAGCCGTTCCGACTGTGGCCACTAGAAAAGAACCACAACCGGAAATCTATATCACACCCACGCCCCAAACAAGTAGCTCTGGTTTTAGACCCATGACGATGAGCAGCACTACCACCGTGGGAACCACTCAATCGACCATAACTACTCCTTTGTCCATTTATCAGCGAGCCAGCACAACCACCAGTAATCGTTTACTGATCCCCCAGACGAGCAATCTAGCGCAGAGACCCACAGTGGCTCCTGCTCCCAGTGAACCCACCACAGACTCTCTTTTCTCGCACTACAAGCAACCACCGAAACCGCTACTAGGACCCATGTACCTCATCATCGAGGGTCATTCGAAAGTGAAGACCTACGGTCAAAATGAATTGGATCCACATAGTCCGAAGATAGTGCCGGTTATCTCCAAGAGGGAACCAGTAGTTAGGATAGCCGATCCTAATGAGAAGAGGGGAACTGTGGAGTCCTATCAGGTAAAACATTTGCACACCAAAACAACACCAATGACAACGACAACCACGACTAATAAGCCCACTACCATGAAACCTACGACGACAAGGGCGCCTGAAAAAACTCCTATATATAGCACCACCACTAAGGCTCCAGTAGTAAGCACTAGCACTACAACCGTTGCCACCGCTACGAAAACCACAACTTCAACAACCACTAAAGTGCCCATAATCAGCACCACCCCTTTAATTCCACCACAACCCACTCCAGAAAAGCCAAGCGGTGTAAACGATCTGCTTAGTCTACTGGACAATATGTTTGCCGATGCCCAAAAGATGGGCTCATCCACTGATTTACCTTTGGTAGCAAGTTCTACTACCAGCACTGTGCTGAGGCCAGTTAGCACCAAGTTGTTGCCGCAGCAACCGGAACCTAGGATATCCAGTAAAGGGGCGGGCATAGAGAGTCTCCTTAAAGATGACACCCATGAAGATGACGAAGCTGGCGAAGGTCTGGGGTCAACGATTTCCACTGAAACACCACCTCGGGCAACACGTCAGGTATTTGACTATGATCAATTGCCTGAGTCACGGATTAAAGACGGGGTCACCACCAGTGATGATATTATGGAATACAATGATGAAGATGAGGAGGAGGGCATTGAGGATGATAATGAAACGGTTACTGAAAAAGAGCCAAACAATTTACTCAAACGAATCGATCAATTTGTGGATGATGTGGATGATGGGGAAGACGACTTGGAGGATCTTATCGAGGGTCTGGAGGAGGACGAGATCGACGAGAGGCGACAGCAGCATTA
>Drosophila_melanogaster_nonrepetitive:70799923-70801401
ACGCTGTCGTCCTCGGCTATTAGCGTTAACATCTAAATGTCGCCGTTGAAAGCATTCAACTTCAAATTGTTGGGCAGCAGAAAGACGTCTAAAACAAAGAAAGTCCTGTTTCAGTTCGCCAAAACAAAGAGTGTAAAGATCTTTAATGGTGGCCAGTAAAAACCAAATTTATTTGCTCATGCAAATGTTGCAGGAGTGAGTGGTTGGCTCTTTGGGTGACAGACAATCTGACAGTCAGTCGGTGATTGAAATCGCTTGGTGTTAACTCTCGAATCAAGCAGCAAGTGAAATGCACAAGTGATTGGTATTATTTGTTTTTAGCCAGCCTTCTTAGCCACATTTAATATGCACCGCAGCACTTTAATAAGCGCAGTATACGAATAACATTATTTAGTTGTGTGGATAATTCAGGCAACAGGAGACAGAGGACGATTTGTCCTGAGGCCAGCAAACACACAATTGCTGAAAAGTGGAGCAGTTCGTCGCTCCACCTCGGAACCCCCCTCTTGCTGAAAGTAAAAGCTGCATGAAAATTGCATTGCCCCCAACTAAAACGGGGGGGGAAAATGAGGTGAAGTTTCTCCATGGAATTGAAGTTTTCGCAGAAGTCGGGAGATTGGAAGGCAGCAGTCGCTTGCCGTTTAAATTGAAACTCGGAATTCAGGGAATACTTAATGGGGGGTCGTCTCGTTTTTGTTGGCAAAAATAGAGAAAGGAGAAAGGGCTCGGAGAAAGGTCCTGGGAATGGGAGTTGTGCCGTAGAAGCGGCAACGGCAGCAATACGTTTAAAATAACAGCAGTTCAGTGTAATACTGGAGCAGAAAAAAGGAATGTAAGCACTGACGTGCGATTCGAAAGGAAGAAGCGAGTGACACAGTGAACTTAGTGACTATAAAAAGGAATTAGTATTTGTATAACATTATATATAGCTTCAGCTATCTTAGTACTTAAACTCGGTTTGGTAAGTTGACACCTACCATGAAATGAGTTATACAAATTGTGACATATATAAATATCCACTTACTCCACTGTCCACGCTCGCTTGTTGTGGCATAAGCTGCCATAGTTTCAGCAGTCCTATCACTCACTCTTGCGCCTCCTGTTGGCTTATCCGCCCCATCGCCCCGGCCCCCGAGAGCTTTTCACCCCCTTCCCTGGTCTGCTGCCCCTGTTGCTGCAGCTTCGTTGCATTTTTATCAGCAGCAACGTGCAACTGCCTCTCGCCGTCTCACTCACTGGTTGCGTTGCATGCATAAATATTGCACATGGAAAATTGGAAATAACTGATGGATGCCGTCAAAAAATGCTGCTGCCACAACCGCCGACTTCCATCTCTACACGTGCCCCGCTTTTTACGCCCACTTTCCGCGGCGACATTGCGAAAGAAGTGAACGGAAAAGTGTACATTTTATAGGCGTGGGAAGACGTATGTTTCTGCATTCCTCTGGCATTAATAAGTCGATGCATGGAAAATCCGC
>Drosophila_melanogaster_nonrepetitive:66966837-66968099
GAAGCAGCTGAGTGGGGAAGTCGTGGGCTTTCTGCCTGGGCTGGCCTCGTAATTGCTCTCTTGGCCATACAAATTTGAAATGTTTTTCAATCTTCCACCGTCTGCGGTCGTAGATCGTCTTGCATTAGGTTTTCTCTCCCTCCATTGGGGTCGGCAACGCCAAAGTGTGAAGCGGTAACCGCTTTAAAGCGACTCGGGTCCACCCAAGTCGGCACCACTACTCAGCTTAACCCAGCTGAACCGAGATCGGGCCAAGACTTTGTCTGTCTGTCATATAATTATGATTATTTGCTGTTGTAATACCTCGAGTGATTGTTGCCACCGGTTGTTGCTGCAGTCGTTGCATTCGCCGCCTGACATTGGCATTTGTTTAGTAATTATAGAAATATCTCTATGTGAGCGCATAGTTTATATAGTCAATAAGGTCTCCAAGACTCGAGAGTGATCGGATGACGTCTCAATGCTGTTTCATTGGGCTGAAATCGCAGCTAGGCGGTAAATAGAATGAGGCAAACAAAGGCAAGGTCTATAAGGTGTTTTGGTAGTGCGAGAATCGTACAACACGCTAATGAGGTAATGCACTTCATTCGGCAATGTGGTGTTCCAATTATATGGAGTTTTATCTGGTATACCTTTATAGATATGTTTTTCTCTTATGCAGGTATATCAGTCAAGAAATTGAAATATCTCTATAAATTACTGCACTCCTTTTTGAAAAACTAGTCTTAACCATTTGCGCAATGTAAATTTTTTGAGCAATAATATGATCAAGTCGATGTTGTTACCTTAAGTGGAGGAGGATTATTCGTAAAAAAGGTGCGAAGCGGCCAAATGAGTAACGTGCGGCCAACAAATTTACAGTTGTTGGTAAGGCGGGTTGCTCGTGTTGTTGTCGCCTGTTTTGGCTGTTTGTTGTCACTGTGGTTGTTGTTCGGCTGTTGGTCGCATAAAAACCAGTAAGTGATTTCACAGAGTCGCCTGCCAACGAGCGGTCCGGGCAAAGCTAACAAACTTTTCAGTTGAAAGAGAAACACAAAATTTGTAACATATTCGAAAAGCAAGCGGTGGCGTTCATTCGTTTGGTCGGTTCATTGAACTCGCCGGCGTCTTGGACTCTGACTGACTTATTGAATGAGTGAGTCTGCACAGATTATGTCACACATTTTGAGATTGGGGGAGTGCCGAGGGTGGCCAAGGGGGGCAGGGGCATGTTGCACTCGTGGTAGCCATGTTACAACATCAATTGCTCGCGCCCAATGGAA
>Drosophila_melanogaster_nonrepetitive:54475421-54476279
GCCCAGTGCGTGGGTCGTGCACTGCGCGGCAAGACGGACTACGGCATCATGATCTTCGCGGACAAGCGCTTTTCGCGCCACGACAAGAGGTCGCGTTTGCCCAAGTGGATCCAAGAGCATCTGGTGGACAGCTTCTGCAACCTGAGCACGGAGGAGGCCGTCCAGCTGGCCCGTCGTTGGCTGCGGCGCATGGCGCAACCGTTCACACGTGAGGACCAGCTGGGCATCTCGCTGCTGACCCTCGCCCAGCTGGAGAACATGGAGCAGGAGAAGCTGGAGCGGCAGGCTCAGGGCAAGCAGGGCGTTGGCGGCGAGGTGCAGGAGCTGTGAGATGTGGAAGGTGCTCTGCCAACCGGCTCTTTGTCGACTGCCTTCCGGGAATAACTCAACACAGCACAAGCCGTCAGCTAATGACATTGAATGCCATTAAATGCGGATCACAACGGCGATGCCATGCAAATCGAACGTAAATGTCCAATTAATGGGGCATGACTAACTTAACTGGCCGCTCAAGGCGGCGAAAGGGCGCAAGCGCAGCGCGAGTTTTGCTCTTGCACCTGTGATTGTATCCGGATTTGTTGAGCTGCAAATTTAGAACTAAGCGATCGTGAAGTACACTAGCACACAAAGTATGCTAACACAAGGTGTTTTAGTTCAACTCCAAACTTATGAATACTTTAACCGAATCCTAAAATCTAGGACACCTAGCTTACCAGAAGAATCATGATTTTATAGAGTAACTTTGATGATTGGCATATAATATAGTGCGGCTGTGGAAAAATATGGTTCGTTGCATGCAATCGAACTGCATTTTAGTCATAATAATTGATGATGCGCCTTCCTGGCTGGATGCCCGCC
>Drosophila_melanogaster_nonrepetitive:9847793-9850635
GTGGGTGAATGTCAGTTGAACCATTTGCCCCCCCAAGGAAGTTAAGCCCCAAAATGCATACATAATAATCAACTCAGTTGGTGTTGCTACTGTTTTGGCCAGAGCGTTGACACACATGCATGCCAAATGCGTTTTGAGGGGGCTGAGGTGTGGGTCGCTCCGGCTTTTGCCAAAAGATTTGGCCACGCCACGTTGCCGGAGCCGCCAGCAGCTGTACTAGATTTGAGTGAAATGTTGCTACTTGTGGGTGGGTTTCGTGGGTCCTGTAACTGCTACGACTGCCACAGCCAAAGCCAGTGCATCACCACATACCCCATCATCCCCGCCGTTACCATCCCATCCTCTATCTCAAAGCATCTTCAGGTGCTCGTTGAGCAGTTTTGTGTTGCCTGTTTACCAACTACAAACTATGTGTCAACAGCGGCTCAGGCCGAGACAGATGAAGAAAGCATCCACTTCCTGCACCTCACAATTGTGCAGACCTGCTGCATTATTTATCCCCGTCAGAAAGGGGACGGTACTCACCTTTCCCAGGTCGAGGCTGCTCTCCATTTTCTGCATTTCAATTACAGACTTGCTGGCAACCTCCATCGATCTGCATCATCAGTATGCACCTCTGCCTCGAGAGCTGTTTTCTAGCCTAGACCTGACACTACGAAAAAAACGCATAAATGGCACGAAACCGGTGCAAATAAAGTGGCATAGTCAAAGTCCCTACGTTATTTCGATGAAACTATGGAGAAACCCCCGATTGAAAATATTCGATTTTTTTTGTCCAAAACTGGAATGTAACTTAATTTCCTATACACCTGTGTTTAAACCTGGAAGATCCAAGAGGGGTACCCCTTGGGATAGTAAGGTATGTTTATTAGCAGTACAAAACTGATCTTTTTTGTCCAAGTTATGGAGAAAACCCCGTTTGTTGTCCAAAACTGGAATGTAACTTAATTTCCTATACACCTGTGTTTAAACCTGGAAGATCCAAGAGGTTTCAATTGGGGTACCCCTTGGGATAGTAAGGTATGTTTATTAGCAGTACAAAACTGATCTTTTTTGTCCAAGTTATGGAGAAAACCCCGTTTGTTGTCCAAAACTGGAATGTAACTTAATTTCCTATACACCTGTGTTTAAACCTGGAAGATCCAAGAGGTTTCAATTGGGGTACCCCTATAGGGATAGTTAGGCATGTTTATTAGCAGTACAAAACTGAGAAAACCTCGTTTACAATAGGGATAGTAGGGTATGTTTATTAGCAGTACAAAACTGATCTTTTTTGTCCAAGTTATGGAGAAAACCCCGTTTGTTGTCCAAAACTGGAATGTAACTTAATTTCCTATACACCTGTGTTTAAACCTGGAAGATCCAAGAGGTTTCAATTGGGGTACCCCTTATAGGGATAGTTAGGCATGTTTATTAGCAGTACAAAACTGGTTGTCCAAAACTGGAATGCGATAATTTCCTATCCACCTGTGTTGAAACCTTTAAGATCCAAGAGGTTTCAATTGGGGTACCCCTTATAGGGATAGTTAGGCATGTTTATTAGCAGTACAAAACTGGTTGTCCAAAACTGGAATGAATTTCCTATCCACCTGTGTTGAAACCTGGAAGATCCAAGAGGTTTCCATTTTTTGCCTGTGTTAAAGGACTTTTTCTCTTGGTATAAACTGAGAAATAGGAAAAAGGATTTCAAAGCCCTGGAATTCGCAGGCGATCTGACACAAAAGGAACAAAATGTCAACTATTTTGGTTTTCGTCTTTGATGCGGCAGCGGGACATCAAAAAGATGCAACCACATTATTAACTCGGAAGAAATGAACTCCTGGGCGAGTCCAGGATTACGATGAGGCCGGGAAACCATGCGACAGACTCCATGAGCCATGGCAAACTTTAGCATATTTGTTAAAGGTTGAAAGTCCTCTTACAAACAGGGTGAGCCGGGGGAAAACCCAGAAGTTGAGCAAACAACTAACAAAAGATCAAGGATTATGCGTGCTCGGTCCATGGGCATGTAAGCGTGTACGTGTGTGAGTTTGCTAGTGTGTATTTTCCGGATGCGGCAAAAGAGGAGGAAAAGCGCTCCTAGGACTCGGGCCTTAGACTAAACGGAGCGGAGGCCGAGAAGAAGCCGCCTTGATGGCTTCGGAGCTGGTGGGCGGAAAAATGGGTAGGAAATGGGGGAAGAGAAGGAAAAAGCCAAGGGCGCGCATGCTTTTGTCATATGCACACGACCTCTACCTCTACTTTCCCAAGGCCCAGATACCAGAGTGCTGCCCCACAGCCACCCAACAACAACCGACCTGCCACCTACAATCCTCACCTTTTCAAGCTGAGAAATCCGAGACACCTCCCTCCTACCTTGGCCCACCAGGAATCCTTTCGAGACCAAGAATCCAAGGCTGCCGAGAATGTGGACTCTAAATCTGGTCAAAGAGTTGTCCTCTTCCAAAGAAACCAACTTGAATTCCAATGTGGAAGATTAACATACTCGTGATATTTAATTGTACAGAAAATACATTGCACTCAGTTACATTTGATATGAACGCATTTATGGTCATTTACTTCTGAAGTTTTCTTTACTTGCGAAAATGCGAAACCCGGCATATGCTAGTTTTTAGAATATGTAGTAACTGATCAAGCTGTTTTGTTCAAGATCGAAAGCCGTTTAAGGTGCAGCCTCAATTAGCGTTTGCCTGTCGGACGCTTCTGACCTGGTCTGATAATGGATGAGCCAGGACCTCCACTCCTCCGAGTCCTGTGTTTCAGTCTCTCCATCCAGCACTTTTTTCCTTCCTCTCGTGGGAGTGCATTCAAAGTGATGCTCTGTTCTGTTTTCAATTTGGTT
>Drosophila_melanogaster_nonrepetitive:91251807-91252806
AATATACTCGTATGTTTGCCCGGTTTGCTTGCGGCGAGAGGAATGCCAGCTGCCTTTGCCTATCTTTGTTTACGTGCACTTTTCTCGCTGCACTTTTTCCTCCCGCTTTTCGCCGCATCTGCATCTGTTTGTTTTGAGATATTTTCGCGCTTTCCCCCTCCCCCACCCCCTCGTCCTGTCAACAAGCTGATGATTTCGTGTGTTGCCATGTGGTGGCCACACATTTTCTTTCGTGCATGAAGCCAAATGCCGGCCTGATGATTCTTCGTTTCCCTTGCTCTTTTTCAATACTCTTTGCCTTTCTGACGACACCTGACTCTTGCGAACACTTGTGAACTTTGCCAAGTGCGTTAAAAGTCGCGCCCCACTTTCATTCCAAACTCTTAAGGTTTCAAGTCAATACTTTACTGCTTCAAATACTTTTCTGAATATTGCTTTGATTTCTAATTAATCGAGACGCAATTTTAGTGTTTTTAATCCTTAAATAAGTTTGCAAGAGATAATAACTTACTCAACTTCACCGCAGCTACGTAAATTAATATCAAACTTGCCTGTCGCCGGCGCAACAGAGCAAGACGAAATGCATTTTGGATTTGTGGCGAGTTTGCGTGCTCAGTGAATGGCAGTCCGCTGTCTTAATTCTCATTCCCGACTATTTTTTCGGTCGACAAGCGAATCGTGCAAATGTCAAAAGTGTGACAAACATTTTGTGGAAATTCGGTTCATTATTGGACCAAAGTGACCCCATTCAAGAAACTGATTACAACGCGATGATTACCATCCACAGATAGTCTGCCCTCAGCACGCTTCTAATTTCTATGAGCCGGGCTTTCTTGGAGCTTGGACTTTGGCAGTATCTTCATCTTGGTTGCTGGCCGGGCACGATTTACTGCCACATTTAGATTTAAACTTGAAAATTTGTTGCTTCAAACTGTTGCATGGCTATTTTTACCAGCACGTTCTACAAGTTTTTTGCGTCTACCTGCCGTGCAACGTGGG
>Drosophila_melanogaster_nonrepetitive:51232812-51234312
ACTTGCGCTTTTTGTGCTCCAGGATGAAATGATGATGGGGGCTGGATAGGAAGGGTTGGGGCTGGTGGAGATGCTGCCTGATGAGCTTTACACGACAGCTGCCGTTTTGGTTCGAAAACTGCAACTCAATTTGGCACATATAGAGGAGATCATAAAAAGTAATCAGGATGTCAATCATTAAATAGAACGTACAAATTGCAGCACAAAAATGAATCAACATTTAATAGCTTTGTCCTTCAGTTTCTCACTAATTACAAAGAACGTGTTTTTGCGCTCAGTGCATGAACAGCTCCTAACGAGAAATTCAATTTCTCTTTGCGGCTGGTCAAATTTCGAGACTGTCTGTCAATTGGGACTGCAAGTTTGCTGGGACTGGGGCGAGAGGCATAGAAGCAGTGGGTCAGAGAAAGGATAATACTCCCTTTGGACTTCCGGAGGAGCGTTTGCCTTTTGAATAAATGCCATAATTTATGGTCAAAAGTTTGCCTGTGCACACATTTTGTGGCAAACACTTGAAGCGCAGCTATTTAGAAAACCCCCAATATCCCGCTCCCTGGTCCATGGTATCCATCTCCATTTTCCATCTGCATTTCAGCTCACAACCAGTTCAGATTTTGCAGTTCATCTGAAAAGTTTGCTCGGTTACATTTCGGTGTCCATTAGTGTAATTTAGAACTCAAGTCTCGTTACTGCCCGCCTTCGACTTCTATTTTTGGTTTAGCAGGGTGAACCAAAAATAGAAAGATATTCAATTTACTTAATAGTTTTGGGACGGCGCACAGGGTCATCAAATTACGTAGGTGCCAGGGCGGACAGAGACTAAACCAATTGGGACTGTCGGAGGGCAGGTGCTTATCATATTCTAGGGGTTGACAAACGATTCGGGACCCAGGACCCTGTGCCTTTGGCATTTCTTGCTTTGTTTGCTCATCGCGCCCGAGCGAGCAAGCGCCTTGCGGAGCGGAGTGAAAAATGCTAATCAACAATGGAATCGATAAATGTTTGAATTGGGTTCGGCCTCTACCCCTCAGTGATCTCCTTCACTCCTTATCTAAATGCCAAAACTGAACATTGACGACCAGGAATTCTCGTACTGTCGCTTACACATCGAATTTGCATATTATGAGATAGATAAAGAAGTGGAGGAGGTGCAGTTGCCAGTTCATTGGAATTTGTGTTTGGCAAAAAACTAAACGCTGCCCAGGGAGTTGACAAAATGCTAAAGCGAGCATGAACACCCAGCGCGTTTCGTGTTTTAATCACTTTCAAAGAAGCATGAATAGACTGTTTAAGACCAAACAATTTGATGTTATTTTTCGAATTATCCGTTTATCAGTTTACGTTTATTTGAAATCAATACTGATATTTATTTGCCTTATTGAGCGGTAATAGATATCGCAAATAAATCGCTCTGTCCCGGAAGCCCGAAAAGAGTCCAGCAATCAATGGACTACTTCCGTCATGTTGCCTGAGTTTTCAAACACATGCGTTCGCACGCGA
>Drosophila_melanogaster_nonrepetitive:83088234-83091152
AATATACTCAAAATTCTATCAGTACCCAATGTCTCTTAAAGACGAGGTACACAAACAAATTTCCGAACTTTTACACGATGGAATCATTCGACCCTCAAGGTCGATTGTACCAAAAAAACTCGACTCCTCTGGCAAGAAAAAATACAGGGTGGTAATTGACTATCGAAAACTTAACATGGTAACGGTAGCGGACAGATACCCTATCCCTGACATTAATGAAGTGTTGGCCCAATTGGGAGACAACAAGATTTTCTCAGTGCTCGATCTGAAAAGTGGGTTTCATCAGATTCTTTTAAAGGAATCTGATATCGAAAAGACCGCCTTCTCCATCAATAATGGAAAATATGAGTTTACACGACTCCCATTCCAATTTTCCAGCGCGCACTGGACGATATTCTTCACGAACATATCGGTAAGATATGTTTCATTTATATTGACGACATCATCATCTTTAGTAAAGATGATGAAACACATTACCAGAACCTTGACACTATTTTCAGAACTCTTCAGCAAGCCAACATGAAATGTCAGTTGGATAAATGCGAGTTCATGAAGAGAAAAGTGGAGTTCCTAGGCTTCGTCGTGTCCGACAAGGGCATTGAAACCAGCCCAACCAAGGTACAGGCAATCTCAGACTTTCCAATTCCAAGGACACTCAAAGAACTGAGATCATTCTTGGGATTATCCGGATATTACAGGCGATTTATTCCTAACTACGCTAAGTTAGCAAAACCACTTAGCTCGCTTTTGAGAGGGGAGGATGGTCGAATTTCCAGGACATTATCGTCAAAAAAATCCGTCTCCCTTAATCGCGAAGCAATAGAAGCCTTCAAGAAATTGAAGAGCAGCTTGGTTTCTCCAGACGTAATACTCCACTACCCGGACTTTAAGAAAGAATTTCACCTAACAACGGATGCTTCCAATTTCGCAGTAGGTGCTGTTCTTTCACAAGAGAACAGACCCATCTCATTTTTATCGAGAACACTCTCGAAGGCGGAAGAAAATTATGCCACGAATGAGAAGGAAATGTTAGCCATTATCTGGGCACCTTTACGGTAAAGCAAAGGTGAAAATCTTTACTGACCATCAGCCTTTGACCCATTCTCTCAGTAGGATTAAGAGATGGAAAGCATACCTTGAGGAATATGACTACGAAATTTTCTACAAGCCAGGCAGAGAAAATACTGTAGCCGACGCTCTGTCCAGAGGACCGACAGTCGAACAAATTAACACAGTAGCCTCAACAATGCACAGCTCTGACAGTTCGAGCCATGGGCTGATACCTAGCGTTGAAGCCCCGATAAACGCATTCAAGTCCGAGTCAGAGAACTACTCATTTAGCATTCCATTCCCGACATTTCAAAGGCATTTAGTAGATCGCAACTTGTTCACACCCGATAGTCTCTTGTCAGATTTGAAAGAATATCTTAACCCATCCGTGATTAATGGAATTTTCACATCCGAGGATGTAATACCCCATCCATTTTCAGGGTTTCAAGATTAGATTCTGCCAAAGCAAAGTCAAAGACCTTGTTAACGAAGCCGAACAAGAGGAAGAAATACTTAGGACACATAACAGAGCACACAGAAATGCTGTGGAAAATAAAGCTCAGTTGTCCGAAAGAGTATACTTTTCGGCTATCGTGAATCAGTGTTTGGTGTGTAAGACTGCTAAATATGACAGACATCCCACGCATCCAGAAATAAGACAAACTCCCTTGCCAGAATACCCCGGACAAATTATTCATATTGACATCTACTCGACAGAACGACATCTGGTGCTCACGGCGATTGCCATGGGAAGAGTTATCAAATCCAAAGCTGTAGAAGACATTAGGAAAGCCCTAAGAGATATCGTGTTTTATTATGGAGTGCCTAAATTAATAGTAATGGACAATGAAAAGTCCCTCAACTCAGCCTCTATCAAATTCATGTTGACAGACCAGCTGGGTATTGAGCTCTACAAAGCACCTCCGTATAAGAGTACAGTAAATGGACACACACTCTCTGAAATAATGAGATGTTTGAAAGGAGATGGAACACATAGGGGCTTCGAGGAACTTCTCGATAGGGCCATCTATGAATATAACTACACTGTCCATTCTGTCACAAAAAAACGACCTCTAGAGGTGTTCTTCGGCAGGATAGCTACCGTAGCTCGCTAGACTGGACAATATAGACCGACTTAGGCAAAAACAGGAAACCGACATAGAATACCACAACCGGACAAGAAAGCCCATAAAAACCTATATCAAAGGGCAAGAAATTTTCGTTAGGGTTAATACAAGATTAGGTTCTAAGTTATCAAGTAGATTTAGGAAGGAACTAGTTAAGGAAGACCGAAGTACCACAATATTAACAGAATCAGGGAAATTAGTACATAAAAGTAACATAAGATCATGATTGCTTCAGAATAATTACTGTGGCCACATCGATAGACAAGTAGAACATAGAAACATTAAACATACTGATTAACGTAACCACTTCGACTTTGACAGACGAGTTGGCCATAGGTTTGCAGAATTAGATTGGGCTCGTGAAAGAAGAGATTGCGTTGTGAATGCGTTTCTGCGGAGCGAGTTTAAATTGAATGAGACCAGTAGCCTACTTGAAAACAATATACCGATTTCTGCCTTGACGTTCACACGTTCTCGCTTTACACAACGGAACTACAATTTGAATGCCATTGAAATCTCCATATTGAATCAGTTAATTTCAGTAAAGGTTCCAATGGTCTAAAAATATGTAGATATAAATTCATTAGTAATTTAGTAAAAACCAGAATTTTAATAGAAGCAATCAAGTTGTCAATGCAGAACACATCCGAGTTGCACAAACCTCGAACGCACGCAACAATAAACACCTGGCATTCAAACCATTAATGCTGTGCCCAAACTACCACGAATCACCCCACCAAC
>Drosophila_melanogaster_nonrepetitive:110507437-110509646
[truncated: 579,188 more chars]
