# Supplementary material for: Transposable elements drive the evolution of metazoan zinc finger genes
Source: Genome Res. 2023 Aug;33(8):1325–39. doi: 10.1101/gr.277966.123 (PMC10547256; doi:10.1101/gr.277966.123)
Supplement: Supplement 3 [file Supplemental_Data_3.tar.gz › supplementary_data_3/Drosophila_melanogaster/results.PFM.logo.ps]

30.6 674.55 translate
0 29.125 translate
/Helvetica findfont
8.262 scalefont
setfont
newpath
0 0 moveto
(Gene:) true charpath
0 0 0 setrgbcolor
fill
42.1362 0 translate
/Helvetica-Bold findfont
8.262 scalefont
setfont
newpath
0 0 moveto
(AE013599.5_6203945-6204851(+)_1) true charpath
0 0 0 setrgbcolor
fill
-42.1362 0 translate
-30.6 -29.125 translate
306 0 translate
2.10375 0 translate
/Helvetica findfont
5.508 scalefont
setfont
newpath
0 0 moveto
(1) true charpath
0 0 0 setrgbcolor
fill
7.65 0 translate
newpath
0 0 moveto
(2) true charpath
0 0 0 setrgbcolor
fill
7.65 0 translate
newpath
0 0 moveto
(3) true charpath
0 0 0 setrgbcolor
fill
7.65 0 translate
newpath
0 0 moveto
(4) true charpath
0 0 0 setrgbcolor
fill
7.65 0 translate
newpath
0 0 moveto
(5) true charpath
0 0 0 setrgbcolor
fill
7.65 0 translate
newpath
0 0 moveto
(6) true charpath
0 0 0 setrgbcolor
fill
7.65 0 translate
newpath
0 0 moveto
(7) true charpath
0 0 0 setrgbcolor
fill
7.65 0 translate
newpath
0 0 moveto
(8) true charpath
0 0 0 setrgbcolor
fill
7.65 0 translate
newpath
0 0 moveto
(9) true charpath
0 0 0 setrgbcolor
fill
7.65 0 translate
newpath
0 0 moveto
(0) true charpath
0 0 0 setrgbcolor
fill
7.65 0 translate
-78.6038 0 translate
0 3.93429 translate
0 19.225 translate
/Helvetica findfont
5.508 scalefont
setfont
84.15 -1.57371 translate
newpath
0 0 moveto
(0) true charpath
0 0 0 setrgbcolor
fill
0 19.125 translate
newpath
0 0 moveto
(+0.55) true charpath
0 0 0 setrgbcolor
fill
0 -38.25 translate
newpath
0 0 moveto
(-2.77) true charpath
0 0 0 setrgbcolor
fill
-84.15 19.125 translate
0 1.57371 translate
/Helvetica-Bold findfont
11.016 scalefont
setfont
0 0.1 translate
1 0.231265 scale
newpath
0 0 moveto
(A) true charpath
8 0 0 setrgbcolor
fill
1 4.32403 scale
0 -0.1 translate
0 2.70659 translate
1 0.380258 scale
newpath
0 0 moveto
(T) true charpath
0 0.5 0 setrgbcolor
fill
1 2.62979 scale
0 -2.70659 translate
0 -0.1 translate
1 -0.102788 scale
newpath
0 0 moveto
(C) true charpath
0.8 0.8 2.4 setrgbcolor
fill
1 -9.7288 scale
0 0.1 translate
7.65 0 translate
0 0.1 translate
1 0.225411 scale
newpath
0 0 moveto
(G) true charpath
1 0.7 0 setrgbcolor
fill
1 4.43634 scale
0 -0.1 translate
0 2.66052 translate
1 0.663724 scale
newpath
0 0 moveto
(T) true charpath
0 0.5 0 setrgbcolor
fill
1 1.50665 scale
0 -2.66052 translate
0 -0.1 translate
1 -0.152399 scale
newpath
0 0 moveto
(C) true charpath
0.8 0.8 2.4 setrgbcolor
fill
1 -6.56174 scale
0 0.1 translate
7.65 0 translate
0 -0.1 translate
1 -0.100704 scale
newpath
0 0 moveto
(C) true charpath
0.8 0.8 2.4 setrgbcolor
fill
1 -9.93007 scale
0 0.1 translate
0 -1.67926 translate
1 -0.156186 scale
newpath
0 0 moveto
(G) true charpath
1 0.94 0.8 setrgbcolor
fill
1 -6.40263 scale
0 1.67926 translate
0 0.1 translate
1 1.21849 scale
newpath
0 0 moveto
(T) true charpath
0 0.5 0 setrgbcolor
fill
1 0.820686 scale
0 -0.1 translate
7.65 0 translate
0 -0.1 translate
1 -0.00858507 scale
newpath
0 0 moveto
(A) true charpath
2.4 0.8 0.8 setrgbcolor
fill
1 -116.481 scale
0 0.1 translate
0 -0.954409 translate
1 -0.0682384 scale
newpath
0 0 moveto
(G) true charpath
1 0.94 0.8 setrgbcolor
fill
1 -14.6545 scale
0 0.954409 translate
0 0.1 translate
1 0.878883 scale
newpath
0 0 moveto
(T) true charpath
0 0.5 0 setrgbcolor
fill
1 1.13781 scale
0 -0.1 translate
7.65 0 translate
0 -0.1 translate
1 -0.103354 scale
newpath
0 0 moveto
(A) true charpath
2.4 0.8 0.8 setrgbcolor
fill
1 -9.67551 scale
0 0.1 translate
0 -1.7001 translate
1 -0.170366 scale
newpath
0 0 moveto
(G) true charpath
1 0.94 0.8 setrgbcolor
fill
1 -5.86972 scale
0 1.7001 translate
0 0.1 translate
1 1.75047 scale
newpath
0 0 moveto
(T) true charpath
0 0.5 0 setrgbcolor
fill
1 0.571274 scale
0 -0.1 translate
0 -3.8275 translate
1 -0.351291 scale
newpath
0 0 moveto
(C) true charpath
0.8 0.8 2.4 setrgbcolor
fill
1 -2.84664 scale
0 3.8275 translate
7.65 0 translate
0 -0.1 translate
1 -0.207041 scale
newpath
0 0 moveto
(G) true charpath
1 0.94 0.8 setrgbcolor
fill
1 -4.82997 scale
0 0.1 translate
0 -2.51597 translate
1 -0.226138 scale
newpath
0 0 moveto
(A) true charpath
2.4 0.8 0.8 setrgbcolor
fill
1 -4.42207 scale
0 2.51597 translate
0 -5.08221 translate
1 -0.251623 scale
newpath
0 0 moveto
(C) true charpath
0.8 0.8 2.4 setrgbcolor
fill
1 -3.97419 scale
0 5.08221 translate
0 0.1 translate
1 1.83344 scale
newpath
0 0 moveto
(T) true charpath
0 0.5 0 setrgbcolor
fill
1 0.545422 scale
0 -0.1 translate
7.65 0 translate
0 0.1 translate
1 0.281445 scale
newpath
0 0 moveto
(T) true charpath
0 0.5 0 setrgbcolor
fill
1 3.55309 scale
0 -0.1 translate
0 3.10143 translate
1 0.555114 scale
newpath
0 0 moveto
(G) true charpath
1 0.7 0 setrgbcolor
fill
1 1.80143 scale
0 -3.10143 translate
0 -0.1 translate
1 -0.284612 scale
newpath
0 0 moveto
(C) true charpath
0.8 0.8 2.4 setrgbcolor
fill
1 -3.51355 scale
0 0.1 translate
7.65 0 translate
0 -0.1 translate
1 -0.0641174 scale
newpath
0 0 moveto
(G) true charpath
1 0.94 0.8 setrgbcolor
fill
1 -15.5964 scale
0 0.1 translate
0 -1.39137 translate
1 -0.192691 scale
newpath
0 0 moveto
(A) true charpath
2.4 0.8 0.8 setrgbcolor
fill
1 -5.18965 scale
0 1.39137 translate
0 0.1 translate
1 1.77215 scale
newpath
0 0 moveto
(T) true charpath
0 0.5 0 setrgbcolor
fill
1 0.564288 scale
0 -0.1 translate
0 -3.69443 translate
1 -0.442588 scale
newpath
0 0 moveto
(C) true charpath
0.8 0.8 2.4 setrgbcolor
fill
1 -2.25944 scale
0 3.69443 translate
7.65 0 translate
0 -0.1 translate
1 -0.335362 scale
newpath
0 0 moveto
(T) true charpath
0.8 0.9 0.8 setrgbcolor
fill
1 -2.98185 scale
0 0.1 translate
0 0.1 translate
1 2.33056 scale
newpath
0 0 moveto
(G) true charpath
1 0.7 0 setrgbcolor
fill
1 0.429082 scale
0 -0.1 translate
0 -3.52568 translate
1 -0.886926 scale
newpath
0 0 moveto
(A) true charpath
2.4 0.8 0.8 setrgbcolor
fill
1 -1.12749 scale
0 3.52568 translate
0 -11.2914 translate
1 -0.908267 scale
newpath
0 0 moveto
(C) true charpath
0.8 0.8 2.4 setrgbcolor
fill
1 -1.101 scale
0 11.2914 translate
7.65 0 translate
7.65 0 translate
-76.5 -23.1593 translate
newpath
-3.825 -1.9125 moveto
84.15 0 rlineto
0 45.9 rlineto
-84.15 0 rlineto
0 -45.9 rlineto
closepath
0 0 0 setrgbcolor
stroke
-275.4 0 translate
0 18.1779 translate
/Helvetica findfont
5.61816 scalefont
setfont
newpath
0 0 moveto
(Motif Name:) true charpath
0 0 0 setrgbcolor
fill
70.227 0 translate
/Helvetica-Bold findfont
5.61816 scalefont
setfont
newpath
0 0 moveto
(AE013599.5_6203945-6204851(+)_1|1|1x0) true charpath
0 0 0 setrgbcolor
fill
-70.227 0 translate
0 -68.25 translate
0 29.125 translate
/Helvetica findfont
8.262 scalefont
setfont
newpath
0 0 moveto
(Gene:) true charpath
0 0 0 setrgbcolor
fill
42.1362 0 translate
/Helvetica-Bold findfont
8.262 scalefont
setfont
newpath
0 0 moveto
(AE013599.5_6203945-6204851(+)_1) true charpath
0 0 0 setrgbcolor
fill
-42.1362 0 translate
-30.6 -29.125 translate
306 0 translate
2.10375 0 translate
/Helvetica findfont
5.508 scalefont
setfont
newpath
0 0 moveto
(1) true charpath
0 0 0 setrgbcolor
fill
7.65 0 translate
newpath
0 0 moveto
(2) true charpath
0 0 0 setrgbcolor
fill
7.65 0 translate
newpath
0 0 moveto
(3) true charpath
0 0 0 setrgbcolor
fill
7.65 0 translate
newpath
0 0 moveto
(4) true charpath
0 0 0 setrgbcolor
fill
7.65 0 translate
-32.7037 0 translate
0 3.93429 translate
0 19.225 translate
/Helvetica findfont
5.508 scalefont
setfont
38.25 -1.57371 translate
newpath
0 0 moveto
(0) true charpath
0 0 0 setrgbcolor
fill
0 19.125 translate
newpath
0 0 moveto
(+0.52) true charpath
0 0 0 setrgbcolor
fill
0 -38.25 translate
newpath
0 0 moveto
(-2.38) true charpath
0 0 0 setrgbcolor
fill
-38.25 19.125 translate
0 1.57371 translate
/Helvetica-Bold findfont
11.016 scalefont
setfont
0 0.1 translate
1 0.361907 scale
newpath
0 0 moveto
(A) true charpath
8 0 0 setrgbcolor
fill
1 2.76314 scale
0 -0.1 translate
0 3.73455 translate
1 1.24251 scale
newpath
0 0 moveto
(T) true charpath
0 0.5 0 setrgbcolor
fill
1 0.804824 scale
0 -3.73455 translate
0 -0.1 translate
1 -0.274766 scale
newpath
0 0 moveto
(C) true charpath
0.8 0.8 2.4 setrgbcolor
fill
1 -3.63946 scale
0 0.1 translate
0 -3.04887 translate
1 -0.335368 scale
newpath
0 0 moveto
(G) true charpath
1 0.94 0.8 setrgbcolor
fill
1 -2.9818 scale
0 3.04887 translate
7.65 0 translate
0 -0.1 translate
1 -0.219001 scale
newpath
0 0 moveto
(A) true charpath
2.4 0.8 0.8 setrgbcolor
fill
1 -4.56619 scale
0 0.1 translate
0 0.1 translate
1 2.33056 scale
newpath
0 0 moveto
(C) true charpath
0 0 8 setrgbcolor
fill
1 0.429082 scale
0 -0.1 translate
0 -2.61008 translate
1 -0.810264 scale
newpath
0 0 moveto
(G) true charpath
1 0.94 0.8 setrgbcolor
fill
1 -1.23417 scale
0 2.61008 translate
0 -9.77256 translate
1 -1.10129 scale
newpath
0 0 moveto
(T) true charpath
0.8 0.9 0.8 setrgbcolor
fill
1 -0.908026 scale
0 9.77256 translate
7.65 0 translate
0 0.1 translate
1 0.430549 scale
newpath
0 0 moveto
(G) true charpath
1 0.7 0 setrgbcolor
fill
1 2.32262 scale
0 -0.1 translate
0 4.27466 translate
1 1.36898 scale
newpath
0 0 moveto
(T) true charpath
0 0.5 0 setrgbcolor
fill
1 0.730469 scale
0 -4.27466 translate
0 -0.1 translate
1 -0.374648 scale
newpath
0 0 moveto
(A) true charpath
2.4 0.8 0.8 setrgbcolor
fill
1 -2.66917 scale
0 0.1 translate
0 -3.8348 translate
1 -0.444162 scale
newpath
0 0 moveto
(C) true charpath
0.8 0.8 2.4 setrgbcolor
fill
1 -2.25143 scale
0 3.8348 translate
7.65 0 translate
7.65 0 translate
-30.6 -23.1593 translate
newpath
-3.825 -1.9125 moveto
38.25 0 rlineto
0 45.9 rlineto
-38.25 0 rlineto
0 -45.9 rlineto
closepath
0 0 0 setrgbcolor
stroke
-275.4 0 translate
0 18.1779 translate
/Helvetica findfont
5.61816 scalefont
setfont
newpath
0 0 moveto
(Motif Name:) true charpath
0 0 0 setrgbcolor
fill
70.227 0 translate
/Helvetica-Bold findfont
5.61816 scalefont
setfont
newpath
0 0 moveto
(AE013599.5_6203945-6204851(+)_1|2|1x0) true charpath
0 0 0 setrgbcolor
fill
-70.227 0 translate
0 -68.25 translate
0 29.125 translate
/Helvetica findfont
8.262 scalefont
setfont
newpath
0 0 moveto
(Gene:) true charpath
0 0 0 setrgbcolor
fill
42.1362 0 translate
/Helvetica-Bold findfont
8.262 scalefont
setfont
newpath
0 0 moveto
(AE013599.5_6203945-6204851(+)_1) true charpath
0 0 0 setrgbcolor
fill
-42.1362 0 translate
-30.6 -29.125 translate
306 0 translate
2.10375 0 translate
/Helvetica findfont
5.508 scalefont
setfont
newpath
0 0 moveto
(1) true charpath
0 0 0 setrgbcolor
fill
7.65 0 translate
newpath
0 0 moveto
(2) true charpath
0 0 0 setrgbcolor
fill
7.65 0 translate
newpath
0 0 moveto
(3) true charpath
0 0 0 setrgbcolor
fill
7.65 0 translate
newpath
0 0 moveto
(4) true charpath
0 0 0 setrgbcolor
fill
7.65 0 translate
newpath
0 0 moveto
(5) true charpath
0 0 0 setrgbcolor
fill
7.65 0 translate
newpath
0 0 moveto
(6) true charpath
0 0 0 setrgbcolor
fill
7.65 0 translate
newpath
0 0 moveto
(7) true charpath
0 0 0 setrgbcolor
fill
7.65 0 translate
-55.6537 0 translate
0 3.93429 translate
0 19.225 translate
/Helvetica findfont
5.508 scalefont
setfont
61.2 -1.57371 translate
newpath
0 0 moveto
(0) true charpath
0 0 0 setrgbcolor
fill
0 19.125 translate
newpath
0 0 moveto
(+0.56) true charpath
0 0 0 setrgbcolor
fill
0 -38.25 translate
newpath
0 0 moveto
(-2.74) true charpath
0 0 0 setrgbcolor
fill
-61.2 19.125 translate
0 1.57371 translate
/Helvetica-Bold findfont
11.016 scalefont
setfont
0 -0.1 translate
1 -0.0162307 scale
newpath
0 0 moveto
(C) true charpath
0.8 0.8 2.4 setrgbcolor
fill
1 -61.6117 scale
0 0.1 translate
0 0.1 translate
1 0.968046 scale
newpath
0 0 moveto
(A) true charpath
8 0 0 setrgbcolor
fill
1 1.03301 scale
0 -0.1 translate
0 -1.01457 translate
1 -0.182907 scale
newpath
0 0 moveto
(T) true charpath
0.8 0.9 0.8 setrgbcolor
fill
1 -5.46727 scale
0 1.01457 translate
7.65 0 translate
0 0.1 translate
1 2.33056 scale
newpath
0 0 moveto
(A) true charpath
8 0 0 setrgbcolor
fill
1 0.429082 scale
0 -0.1 translate
0 -0.1 translate
1 -0.584057 scale
newpath
0 0 moveto
(G) true charpath
1 0.94 0.8 setrgbcolor
fill
1 -1.71216 scale
0 0.1 translate
0 -5.48255 translate
1 -0.684825 scale
newpath
0 0 moveto
(C) true charpath
0.8 0.8 2.4 setrgbcolor
fill
1 -1.46023 scale
0 5.48255 translate
0 -11.658 translate
1 -0.861673 scale
newpath
0 0 moveto
(T) true charpath
0.8 0.9 0.8 setrgbcolor
fill
1 -1.16053 scale
0 11.658 translate
7.65 0 translate
0 0.1 translate
1 0.0659508 scale
newpath
0 0 moveto
(T) true charpath
0 0.5 0 setrgbcolor
fill
1 15.1628 scale
0 -0.1 translate
0 -0.1 translate
1 -0.0458435 scale
newpath
0 0 moveto
(G) true charpath
1 0.94 0.8 setrgbcolor
fill
1 -21.8133 scale
0 0.1 translate
0 1.4058 translate
1 0.793694 scale
newpath
0 0 moveto
(A) true charpath
8 0 0 setrgbcolor
fill
1 1.25993 scale
0 -1.4058 translate
0 -1.24758 translate
1 -0.0846076 scale
newpath
0 0 moveto
(C) true charpath
0.8 0.8 2.4 setrgbcolor
fill
1 -11.8193 scale
0 1.24758 translate
7.65 0 translate
0 -0.1 translate
1 -0.0642989 scale
newpath
0 0 moveto
(C) true charpath
0.8 0.8 2.4 setrgbcolor
fill
1 -15.5524 scale
0 0.1 translate
0 0.1 translate
1 1.11296 scale
newpath
0 0 moveto
(T) true charpath
0 0.5 0 setrgbcolor
fill
1 0.898508 scale
0 -0.1 translate
0 -1.3928 translate
1 -0.148379 scale
newpath
0 0 moveto
(G) true charpath
1 0.94 0.8 setrgbcolor
fill
1 -6.7395 scale
0 1.3928 translate
7.65 0 translate
0 -0.1 translate
1 -0.341994 scale
newpath
0 0 moveto
(A) true charpath
2.4 0.8 0.8 setrgbcolor
fill
1 -2.92403 scale
0 0.1 translate
0 0.1 translate
1 2.27037 scale
newpath
0 0 moveto
(G) true charpath
1 0.7 0 setrgbcolor
fill
1 0.440457 scale
0 -0.1 translate
0 -3.57786 translate
1 -0.759382 scale
newpath
0 0 moveto
(T) true charpath
0.8 0.9 0.8 setrgbcolor
fill
1 -1.31686 scale
0 3.57786 translate
0 -10.34 translate
1 -0.920847 scale
newpath
0 0 moveto
(C) true charpath
0.8 0.8 2.4 setrgbcolor
fill
1 -1.08596 scale
0 10.34 translate
7.65 0 translate
0 -0.1 translate
1 -0.170296 scale
newpath
0 0 moveto
(A) true charpath
2.4 0.8 0.8 setrgbcolor
fill
1 -5.87212 scale
0 0.1 translate
0 0.1 translate
1 2.07549 scale
newpath
0 0 moveto
(T) true charpath
0 0.5 0 setrgbcolor
fill
1 0.481813 scale
0 -0.1 translate
0 -2.22685 translate
1 -0.544001 scale
newpath
0 0 moveto
(G) true charpath
1 0.94 0.8 setrgbcolor
fill
1 -1.83823 scale
0 2.22685 translate
0 -7.29421 translate
1 -0.617137 scale
newpath
0 0 moveto
(C) true charpath
0.8 0.8 2.4 setrgbcolor
fill
1 -1.62039 scale
0 7.29421 translate
7.65 0 translate
7.65 0 translate
-53.55 -23.1593 translate
newpath
-3.825 -1.9125 moveto
61.2 0 rlineto
0 45.9 rlineto
-61.2 0 rlineto
0 -45.9 rlineto
closepath
0 0 0 setrgbcolor
stroke
-275.4 0 translate
0 18.1779 translate
/Helvetica findfont
5.61816 scalefont
setfont
newpath
0 0 moveto
(Motif Name:) true charpath
0 0 0 setrgbcolor
fill
70.227 0 translate
/Helvetica-Bold findfont
5.61816 scalefont
setfont
newpath
0 0 moveto
(AE013599.5_6203945-6204851(+)_1|3|1x0) true charpath
0 0 0 setrgbcolor
fill
-70.227 0 translate
0 -68.25 translate
0 29.125 translate
/Helvetica findfont
8.262 scalefont
setfont
newpath
0 0 moveto
(Gene:) true charpath
0 0 0 setrgbcolor
fill
42.1362 0 translate
/Helvetica-Bold findfont
8.262 scalefont
setfont
newpath
0 0 moveto
(AE013599.5_6654081-6655119(+)_1) true charpath
0 0 0 setrgbcolor
fill
-42.1362 0 translate
-30.6 -29.125 translate
306 0 translate
2.10375 0 translate
/Helvetica findfont
5.508 scalefont
setfont
newpath
0 0 moveto
(1) true charpath
0 0 0 setrgbcolor
fill
7.65 0 translate
newpath
0 0 moveto
(2) true charpath
0 0 0 setrgbcolor
fill
7.65 0 translate
newpath
0 0 moveto
(3) true charpath
0 0 0 setrgbcolor
fill
7.65 0 translate
newpath
0 0 moveto
(4) true charpath
0 0 0 setrgbcolor
fill
7.65 0 translate
-32.7037 0 translate
0 3.93429 translate
0 19.225 translate
/Helvetica findfont
5.508 scalefont
setfont
38.25 -1.57371 translate
newpath
0 0 moveto
(0) true charpath
0 0 0 setrgbcolor
fill
0 19.125 translate
newpath
0 0 moveto
(+0.35) true charpath
0 0 0 setrgbcolor
fill
0 -38.25 translate
newpath
0 0 moveto
(-1.48) true charpath
0 0 0 setrgbcolor
fill
-38.25 19.125 translate
0 1.57371 translate
/Helvetica-Bold findfont
11.016 scalefont
setfont
0 0.1 translate
1 0.149081 scale
newpath
0 0 moveto
(A) true charpath
8 0 0 setrgbcolor
fill
1 6.70775 scale
0 -0.1 translate
0 2.05991 translate
1 0.58559 scale
newpath
0 0 moveto
(C) true charpath
0 0 8 setrgbcolor
fill
1 1.70768 scale
0 -2.05991 translate
0 7.45453 translate
1 1.39588 scale
newpath
0 0 moveto
(T) true charpath
0 0.5 0 setrgbcolor
fill
1 0.716392 scale
0 -7.45453 translate
0 -0.1 translate
1 -2.33056 scale
newpath
0 0 moveto
(G) true charpath
1 0.94 0.8 setrgbcolor
fill
1 -0.429082 scale
0 0.1 translate
7.65 0 translate
0 0.1 translate
1 0.0225382 scale
newpath
0 0 moveto
(C) true charpath
0 0 8 setrgbcolor
fill
1 44.3691 scale
0 -0.1 translate
0 -0.1 translate
1 -0.155504 scale
newpath
0 0 moveto
(G) true charpath
1 0.94 0.8 setrgbcolor
fill
1 -6.43069 scale
0 0.1 translate
0 1.0642 translate
1 2.03844 scale
newpath
0 0 moveto
(T) true charpath
0 0.5 0 setrgbcolor
fill
1 0.49057 scale
0 -1.0642 translate
0 -2.11045 translate
1 -0.892705 scale
newpath
0 0 moveto
(A) true charpath
2.4 0.8 0.8 setrgbcolor
fill
1 -1.12019 scale
0 2.11045 translate
7.65 0 translate
0 0.1 translate
1 0.0613659 scale
newpath
0 0 moveto
(A) true charpath
8 0 0 setrgbcolor
fill
1 16.2957 scale
0 -0.1 translate
0 -0.1 translate
1 -0.292813 scale
newpath
0 0 moveto
(C) true charpath
0.8 0.8 2.4 setrgbcolor
fill
1 -3.41515 scale
0 0.1 translate
0 1.36972 translate
1 1.91257 scale
newpath
0 0 moveto
(T) true charpath
0 0.5 0 setrgbcolor
fill
1 0.522858 scale
0 -1.36972 translate
0 -3.19088 translate
1 -0.487308 scale
newpath
0 0 moveto
(G) true charpath
1 0.94 0.8 setrgbcolor
fill
1 -2.05209 scale
0 3.19088 translate
7.65 0 translate
7.65 0 translate
-30.6 -23.1593 translate
newpath
-3.825 -1.9125 moveto
38.25 0 rlineto
0 45.9 rlineto
-38.25 0 rlineto
0 -45.9 rlineto
closepath
0 0 0 setrgbcolor
stroke
-275.4 0 translate
0 18.1779 translate
/Helvetica findfont
5.61816 scalefont
setfont
newpath
0 0 moveto
(Motif Name:) true charpath
0 0 0 setrgbcolor
fill
70.227 0 translate
/Helvetica-Bold findfont
5.61816 scalefont
setfont
newpath
0 0 moveto
(AE013599.5_6654081-6655119(+)_1|1|1x0) true charpath
0 0 0 setrgbcolor
fill
-70.227 0 translate
0 -68.25 translate
0 29.125 translate
/Helvetica findfont
8.262 scalefont
setfont
newpath
0 0 moveto
(Gene:) true charpath
0 0 0 setrgbcolor
fill
42.1362 0 translate
/Helvetica-Bold findfont
8.262 scalefont
setfont
newpath
0 0 moveto
(AE013599.5_6654081-6655119(+)_1) true charpath
0 0 0 setrgbcolor
fill
-42.1362 0 translate
-30.6 -29.125 translate
306 0 translate
2.10375 0 translate
/Helvetica findfont
5.508 scalefont
setfont
newpath
0 0 moveto
(1) true charpath
0 0 0 setrgbcolor
fill
7.65 0 translate
newpath
0 0 moveto
(2) true charpath
0 0 0 setrgbcolor
fill
7.65 0 translate
newpath
0 0 moveto
(3) true charpath
0 0 0 setrgbcolor
fill
7.65 0 translate
newpath
0 0 moveto
(4) true charpath
0 0 0 setrgbcolor
fill
7.65 0 translate
newpath
0 0 moveto
(5) true charpath
0 0 0 setrgbcolor
fill
7.65 0 translate
newpath
0 0 moveto
(6) true charpath
0 0 0 setrgbcolor
fill
7.65 0 translate
newpath
0 0 moveto
(7) true charpath
0 0 0 setrgbcolor
fill
7.65 0 translate
-55.6537 0 translate
0 3.93429 translate
0 19.225 translate
/Helvetica findfont
5.508 scalefont
setfont
61.2 -1.57371 translate
newpath
0 0 moveto
(0) true charpath
0 0 0 setrgbcolor
fill
0 19.125 translate
newpath
0 0 moveto
(+0.57) true charpath
0 0 0 setrgbcolor
fill
0 -38.25 translate
newpath
0 0 moveto
(-3.00) true charpath
0 0 0 setrgbcolor
fill
-61.2 19.125 translate
0 1.57371 translate
/Helvetica-Bold findfont
11.016 scalefont
setfont
0 0.1 translate
1 0.594254 scale
newpath
0 0 moveto
(T) true charpath
0 0.5 0 setrgbcolor
fill
1 1.68278 scale
0 -0.1 translate
0 -0.1 translate
1 -0.0787744 scale
newpath
0 0 moveto
(C) true charpath
0.8 0.8 2.4 setrgbcolor
fill
1 -12.6945 scale
0 0.1 translate
7.65 0 translate
0 0.1 translate
1 2.31194 scale
newpath
0 0 moveto
(T) true charpath
0 0.5 0 setrgbcolor
fill
1 0.432537 scale
0 -0.1 translate
0 -0.1 translate
1 -0.586723 scale
newpath
0 0 moveto
(G) true charpath
1 0.94 0.8 setrgbcolor
fill
1 -1.70438 scale
0 0.1 translate
0 -5.50353 translate
1 -0.615343 scale
newpath
0 0 moveto
(C) true charpath
0.8 0.8 2.4 setrgbcolor
fill
1 -1.62511 scale
0 5.50353 translate
0 -11.1323 translate
1 -0.819421 scale
newpath
0 0 moveto
(A) true charpath
2.4 0.8 0.8 setrgbcolor
fill
1 -1.22037 scale
0 11.1323 translate
7.65 0 translate
0 0.1 translate
1 0.908772 scale
newpath
0 0 moveto
(T) true charpath
0 0.5 0 setrgbcolor
fill
1 1.10039 scale
0 -0.1 translate
0 8.0376 translate
1 1.24788 scale
newpath
0 0 moveto
(G) true charpath
1 0.7 0 setrgbcolor
fill
1 0.80136 scale
0 -8.0376 translate
0 -0.1 translate
1 -0.67681 scale
newpath
0 0 moveto
(A) true charpath
2.4 0.8 0.8 setrgbcolor
fill
1 -1.47752 scale
0 0.1 translate
0 -6.21239 translate
1 -0.683925 scale
newpath
0 0 moveto
(C) true charpath
0.8 0.8 2.4 setrgbcolor
fill
1 -1.46215 scale
0 6.21239 translate
7.65 0 translate
0 0.1 translate
1 0.198351 scale
newpath
0 0 moveto
(A) true charpath
8 0 0 setrgbcolor
fill
1 5.04156 scale
0 -0.1 translate
0 2.4476 translate
1 0.753348 scale
newpath
0 0 moveto
(G) true charpath
1 0.7 0 setrgbcolor
fill
1 1.32741 scale
0 -2.4476 translate
0 -0.1 translate
1 -0.355491 scale
newpath
0 0 moveto
(C) true charpath
0.8 0.8 2.4 setrgbcolor
fill
1 -2.81301 scale
0 0.1 translate
7.65 0 translate
0 0.1 translate
1 0.599681 scale
newpath
0 0 moveto
(C) true charpath
0 0 8 setrgbcolor
fill
1 1.66755 scale
0 -0.1 translate
0 5.60549 translate
1 0.745939 scale
newpath
0 0 moveto
(T) true charpath
0 0.5 0 setrgbcolor
fill
1 1.34059 scale
0 -5.60549 translate
0 -0.1 translate
1 -0.14889 scale
newpath
0 0 moveto
(G) true charpath
1 0.94 0.8 setrgbcolor
fill
1 -6.71638 scale
0 0.1 translate
0 -2.05841 translate
1 -0.161875 scale
newpath
0 0 moveto
(A) true charpath
2.4 0.8 0.8 setrgbcolor
fill
1 -6.17761 scale
0 2.05841 translate
7.65 0 translate
0 0.1 translate
1 2.33056 scale
newpath
0 0 moveto
(G) true charpath
1 0.7 0 setrgbcolor
fill
1 0.429082 scale
0 -0.1 translate
0 -0.1 translate
1 -0.588723 scale
newpath
0 0 moveto
(C) true charpath
0.8 0.8 2.4 setrgbcolor
fill
1 -1.69859 scale
0 0.1 translate
0 -5.51926 translate
1 -0.760252 scale
newpath
0 0 moveto
(A) true charpath
2.4 0.8 0.8 setrgbcolor
fill
1 -1.31535 scale
0 5.51926 translate
0 -12.2882 translate
1 -0.781581 scale
newpath
0 0 moveto
(T) true charpath
0.8 0.9 0.8 setrgbcolor
fill
1 -1.27946 scale
0 12.2882 translate
7.65 0 translate
7.65 0 translate
-53.55 -23.1593 translate
newpath
-3.825 -1.9125 moveto
61.2 0 rlineto
0 45.9 rlineto
-61.2 0 rlineto
0 -45.9 rlineto
closepath
0 0 0 setrgbcolor
stroke
-275.4 0 translate
0 18.1779 translate
/Helvetica findfont
5.61816 scalefont
setfont
newpath
0 0 moveto
(Motif Name:) true charpath
0 0 0 setrgbcolor
fill
70.227 0 translate
/Helvetica-Bold findfont
5.61816 scalefont
setfont
newpath
0 0 moveto
(AE013599.5_6654081-6655119(+)_1|2|1x0) true charpath
0 0 0 setrgbcolor
fill
-70.227 0 translate
0 -68.25 translate
0 29.125 translate
/Helvetica findfont
8.262 scalefont
setfont
newpath
0 0 moveto
(Gene:) true charpath
0 0 0 setrgbcolor
fill
42.1362 0 translate
/Helvetica-Bold findfont
8.262 scalefont
setfont
newpath
0 0 moveto
(AE013599.5_6654081-6655119(+)_1) true charpath
0 0 0 setrgbcolor
fill
-42.1362 0 translate
-30.6 -29.125 translate
306 0 translate
2.10375 0 translate
/Helvetica findfont
5.508 scalefont
setfont
newpath
0 0 moveto
(1) true charpath
0 0 0 setrgbcolor
fill
7.65 0 translate
newpath
0 0 moveto
(2) true charpath
0 0 0 setrgbcolor
fill
7.65 0 translate
newpath
0 0 moveto
(3) true charpath
0 0 0 setrgbcolor
fill
7.65 0 translate
newpath
0 0 moveto
(4) true charpath
0 0 0 setrgbcolor
fill
7.65 0 translate
-32.7037 0 translate
0 3.93429 translate
0 19.225 translate
/Helvetica findfont
5.508 scalefont
setfont
38.25 -1.57371 translate
newpath
0 0 moveto
(0) true charpath
0 0 0 setrgbcolor
fill
0 19.125 translate
newpath
0 0 moveto
(+0.52) true charpath
0 0 0 setrgbcolor
fill
0 -38.25 translate
newpath
0 0 moveto
(-2.02) true charpath
0 0 0 setrgbcolor
fill
-38.25 19.125 translate
0 1.57371 translate
/Helvetica-Bold findfont
11.016 scalefont
setfont
0 0.1 translate
1 0.115128 scale
newpath
0 0 moveto
(T) true charpath
0 0.5 0 setrgbcolor
fill
1 8.686 scale
0 -0.1 translate
0 1.79275 translate
1 0.524623 scale
newpath
0 0 moveto
(A) true charpath
8 0 0 setrgbcolor
fill
1 1.90613 scale
0 -1.79275 translate
0 -0.1 translate
1 -0.26529 scale
newpath
0 0 moveto
(C) true charpath
0.8 0.8 2.4 setrgbcolor
fill
1 -3.76946 scale
0 0.1 translate
7.65 0 translate
0 -0.1 translate
1 -0.174751 scale
newpath
0 0 moveto
(T) true charpath
0.8 0.9 0.8 setrgbcolor
fill
1 -5.72243 scale
0 0.1 translate
0 -2.2619 translate
1 -0.323907 scale
newpath
0 0 moveto
(G) true charpath
1 0.94 0.8 setrgbcolor
fill
1 -3.08731 scale
0 2.2619 translate
0 0.1 translate
1 2.05544 scale
newpath
0 0 moveto
(A) true charpath
8 0 0 setrgbcolor
fill
1 0.486514 scale
0 -0.1 translate
0 -5.59744 translate
1 -1.37988 scale
newpath
0 0 moveto
(C) true charpath
0.8 0.8 2.4 setrgbcolor
fill
1 -0.724702 scale
0 5.59744 translate
7.65 0 translate
0 0.1 translate
1 2.33056 scale
newpath
0 0 moveto
(T) true charpath
0 0.5 0 setrgbcolor
fill
1 0.429082 scale
0 -0.1 translate
0 -0.1 translate
1 -0.553429 scale
newpath
0 0 moveto
(G) true charpath
1 0.94 0.8 setrgbcolor
fill
1 -1.80692 scale
0 0.1 translate
0 -5.24155 translate
1 -0.622144 scale
newpath
0 0 moveto
(A) true charpath
2.4 0.8 0.8 setrgbcolor
fill
1 -1.60734 scale
0 5.24155 translate
0 -10.9238 translate
1 -0.954982 scale
newpath
0 0 moveto
(C) true charpath
0.8 0.8 2.4 setrgbcolor
fill
1 -1.04714 scale
0 10.9238 translate
7.65 0 translate
7.65 0 translate
-30.6 -23.1593 translate
newpath
-3.825 -1.9125 moveto
38.25 0 rlineto
0 45.9 rlineto
-38.25 0 rlineto
0 -45.9 rlineto
closepath
0 0 0 setrgbcolor
stroke
-275.4 0 translate
0 18.1779 translate
/Helvetica findfont
5.61816 scalefont
setfont
newpath
0 0 moveto
(Motif Name:) true charpath
0 0 0 setrgbcolor
fill
70.227 0 translate
/Helvetica-Bold findfont
5.61816 scalefont
setfont
newpath
0 0 moveto
(AE013599.5_6654081-6655119(+)_1|3|1x0) true charpath
0 0 0 setrgbcolor
fill
-70.227 0 translate
0 -68.25 translate
0 29.125 translate
/Helvetica findfont
8.262 scalefont
setfont
newpath
0 0 moveto
(Gene:) true charpath
0 0 0 setrgbcolor
fill
42.1362 0 translate
/Helvetica-Bold findfont
8.262 scalefont
setfont
newpath
0 0 moveto
(AE013599.5_6654081-6655119(+)_1) true charpath
0 0 0 setrgbcolor
fill
-42.1362 0 translate
-30.6 -29.125 translate
306 0 translate
2.10375 0 translate
/Helvetica findfont
5.508 scalefont
setfont
newpath
0 0 moveto
(1) true charpath
0 0 0 setrgbcolor
fill
7.65 0 translate
newpath
0 0 moveto
(2) true charpath
0 0 0 setrgbcolor
fill
7.65 0 translate
newpath
0 0 moveto
(3) true charpath
0 0 0 setrgbcolor
fill
7.65 0 translate
newpath
0 0 moveto
(4) true charpath
0 0 0 setrgbcolor
fill
7.65 0 translate
-32.7037 0 translate
0 3.93429 translate
0 19.225 translate
/Helvetica findfont
5.508 scalefont
setfont
38.25 -1.57371 translate
newpath
0 0 moveto
(0) true charpath
0 0 0 setrgbcolor
fill
0 19.125 translate
newpath
0 0 moveto
(+0.56) true charpath
0 0 0 setrgbcolor
fill
0 -38.25 translate
newpath
0 0 moveto
(-2.74) true charpath
0 0 0 setrgbcolor
fill
-38.25 19.125 translate
0 1.57371 translate
/Helvetica-Bold findfont
11.016 scalefont
setfont
0 0.1 translate
1 0.108752 scale
newpath
0 0 moveto
(C) true charpath
0 0 8 setrgbcolor
fill
1 9.19528 scale
0 -0.1 translate
0 1.74258 translate
1 0.537904 scale
newpath
0 0 moveto
(G) true charpath
1 0.7 0 setrgbcolor
fill
1 1.85907 scale
0 -1.74258 translate
0 -0.1 translate
1 -0.124811 scale
newpath
0 0 moveto
(T) true charpath
0.8 0.9 0.8 setrgbcolor
fill
1 -8.01214 scale
0 0.1 translate
7.65 0 translate
0 0.1 translate
1 2.33056 scale
newpath
0 0 moveto
(T) true charpath
0 0.5 0 setrgbcolor
fill
1 0.429082 scale
0 -0.1 translate
0 -0.1 translate
1 -0.542754 scale
newpath
0 0 moveto
(A) true charpath
2.4 0.8 0.8 setrgbcolor
fill
1 -1.84246 scale
0 0.1 translate
0 -5.15755 translate
1 -0.676342 scale
newpath
0 0 moveto
(G) true charpath
1 0.94 0.8 setrgbcolor
fill
1 -1.47854 scale
0 5.15755 translate
0 -11.2663 translate
1 -0.91146 scale
newpath
0 0 moveto
(C) true charpath
0.8 0.8 2.4 setrgbcolor
fill
1 -1.09714 scale
0 11.2663 translate
7.65 0 translate
0 0.1 translate
1 1.78403 scale
newpath
0 0 moveto
(G) true charpath
1 0.7 0 setrgbcolor
fill
1 0.560529 scale
0 -0.1 translate
0 -0.1 translate
1 -0.453713 scale
newpath
0 0 moveto
(T) true charpath
0.8 0.9 0.8 setrgbcolor
fill
1 -2.20404 scale
0 0.1 translate
0 -4.45693 translate
1 -0.486044 scale
newpath
0 0 moveto
(C) true charpath
0.8 0.8 2.4 setrgbcolor
fill
1 -2.05743 scale
0 4.45693 translate
7.65 0 translate
7.65 0 translate
-30.6 -23.1593 translate
newpath
-3.825 -1.9125 moveto
38.25 0 rlineto
0 45.9 rlineto
-38.25 0 rlineto
0 -45.9 rlineto
closepath
0 0 0 setrgbcolor
stroke
-275.4 0 translate
0 18.1779 translate
/Helvetica findfont
5.61816 scalefont
setfont
newpath
0 0 moveto
(Motif Name:) true charpath
0 0 0 setrgbcolor
fill
70.227 0 translate
/Helvetica-Bold findfont
5.61816 scalefont
setfont
newpath
0 0 moveto
(AE013599.5_6654081-6655119(+)_1|4|1x0) true charpath
0 0 0 setrgbcolor
fill
-70.227 0 translate
0 -68.25 translate
0 29.125 translate
/Helvetica findfont
8.262 scalefont
setfont
newpath
0 0 moveto
(Gene:) true charpath
0 0 0 setrgbcolor
fill
42.1362 0 translate
/Helvetica-Bold findfont
8.262 scalefont
setfont
newpath
0 0 moveto
(AE013599.5_6654081-6655119(+)_1) true charpath
0 0 0 setrgbcolor
fill
-42.1362 0 translate
-30.6 -29.125 translate
306 0 translate
2.10375 0 translate
/Helvetica findfont
5.508 scalefont
setfont
newpath
0 0 moveto
(1) true charpath
0 0 0 setrgbcolor
fill
7.65 0 translate
newpath
0 0 moveto
(2) true charpath
0 0 0 setrgbcolor
fill
7.65 0 translate
newpath
0 0 moveto
(3) true charpath
0 0 0 setrgbcolor
fill
7.65 0 translate
newpath
0 0 moveto
(4) true charpath
0 0 0 setrgbcolor
fill
7.65 0 translate
-32.7037 0 translate
0 3.93429 translate
0 19.225 translate
/Helvetica findfont
5.508 scalefont
setfont
38.25 -1.57371 translate
newpath
0 0 moveto
(0) true charpath
0 0 0 setrgbcolor
fill
0 19.125 translate
newpath
0 0 moveto
(+0.57) true charpath
0 0 0 setrgbcolor
fill
0 -38.25 translate
newpath
0 0 moveto
(-3.05) true charpath
0 0 0 setrgbcolor
fill
-38.25 19.125 translate
0 1.57371 translate
/Helvetica-Bold findfont
11.016 scalefont
setfont
0 0.1 translate
1 0.00177708 scale
newpath
0 0 moveto
(G) true charpath
1 0.7 0 setrgbcolor
fill
1 562.72 scale
0 -0.1 translate
0 0.90084 translate
1 0.507964 scale
newpath
0 0 moveto
(A) true charpath
8 0 0 setrgbcolor
fill
1 1.96864 scale
0 -0.90084 translate
7.65 0 translate
0 0.1 translate
1 2.03477 scale
newpath
0 0 moveto
(T) true charpath
0 0.5 0 setrgbcolor
fill
1 0.491456 scale
0 -0.1 translate
0 -0.1 translate
1 -0.323149 scale
newpath
0 0 moveto
(G) true charpath
1 0.94 0.8 setrgbcolor
fill
1 -3.09455 scale
0 0.1 translate
0 -3.42958 translate
1 -0.328812 scale
newpath
0 0 moveto
(C) true charpath
0.8 0.8 2.4 setrgbcolor
fill
1 -3.04125 scale
0 3.42958 translate
0 -6.80372 translate
1 -0.357575 scale
newpath
0 0 moveto
(A) true charpath
2.4 0.8 0.8 setrgbcolor
fill
1 -2.79662 scale
0 6.80372 translate
7.65 0 translate
0 0.1 translate
1 2.33056 scale
newpath
0 0 moveto
(G) true charpath
1 0.7 0 setrgbcolor
fill
1 0.429082 scale
0 -0.1 translate
0 -0.1 translate
1 -0.535558 scale
newpath
0 0 moveto
(T) true charpath
0.8 0.9 0.8 setrgbcolor
fill
1 -1.86721 scale
0 0.1 translate
0 -5.10094 translate
1 -0.793819 scale
newpath
0 0 moveto
(C) true charpath
0.8 0.8 2.4 setrgbcolor
fill
1 -1.25973 scale
0 5.10094 translate
0 -12.134 translate
1 -0.801178 scale
newpath
0 0 moveto
(A) true charpath
2.4 0.8 0.8 setrgbcolor
fill
1 -1.24816 scale
0 12.134 translate
7.65 0 translate
7.65 0 translate
-30.6 -23.1593 translate
newpath
-3.825 -1.9125 moveto
38.25 0 rlineto
0 45.9 rlineto
-38.25 0 rlineto
0 -45.9 rlineto
closepath
0 0 0 setrgbcolor
stroke
-275.4 0 translate
0 18.1779 translate
/Helvetica findfont
5.61816 scalefont
setfont
newpath
0 0 moveto
(Motif Name:) true charpath
0 0 0 setrgbcolor
fill
70.227 0 translate
/Helvetica-Bold findfont
5.61816 scalefont
setfont
newpath
0 0 moveto
(AE013599.5_6654081-6655119(+)_1|5|1x0) true charpath
0 0 0 setrgbcolor
fill
-70.227 0 translate
0 -68.25 translate
0 29.125 translate
/Helvetica findfont
8.262 scalefont
setfont
newpath
0 0 moveto
(Gene:) true charpath
0 0 0 setrgbcolor
fill
42.1362 0 translate
/Helvetica-Bold findfont
8.262 scalefont
setfont
newpath
0 0 moveto
(AE013599.5_7510794-7511811(-)_1) true charpath
0 0 0 setrgbcolor
fill
-42.1362 0 translate
-30.6 -29.125 translate
306 0 translate
2.10375 0 translate
/Helvetica findfont
5.508 scalefont
setfont
newpath
0 0 moveto
(1) true charpath
0 0 0 setrgbcolor
fill
7.65 0 translate
newpath
0 0 moveto
(2) true charpath
0 0 0 setrgbcolor
fill
7.65 0 translate
newpath
0 0 moveto
(3) true charpath
0 0 0 setrgbcolor
fill
7.65 0 translate
newpath
0 0 moveto
(4) true charpath
0 0 0 setrgbcolor
fill
7.65 0 translate
-32.7037 0 translate
0 3.93429 translate
0 19.225 translate
/Helvetica findfont
5.508 scalefont
setfont
38.25 -1.57371 translate
newpath
0 0 moveto
(0) true charpath
0 0 0 setrgbcolor
fill
0 19.125 translate
newpath
0 0 moveto
(+0.52) true charpath
0 0 0 setrgbcolor
fill
0 -38.25 translate
newpath
0 0 moveto
(-2.26) true charpath
0 0 0 setrgbcolor
fill
-38.25 19.125 translate
0 1.57371 translate
/Helvetica-Bold findfont
11.016 scalefont
setfont
0 0.1 translate
1 0.0922321 scale
newpath
0 0 moveto
(T) true charpath
0 0.5 0 setrgbcolor
fill
1 10.8422 scale
0 -0.1 translate
0 1.61259 translate
1 0.47467 scale
newpath
0 0 moveto
(A) true charpath
8 0 0 setrgbcolor
fill
1 2.10673 scale
0 -1.61259 translate
0 -0.1 translate
1 -0.0938146 scale
newpath
0 0 moveto
(C) true charpath
0.8 0.8 2.4 setrgbcolor
fill
1 -10.6593 scale
0 0.1 translate
7.65 0 translate
0 -0.1 translate
1 -0.317716 scale
newpath
0 0 moveto
(G) true charpath
1 0.94 0.8 setrgbcolor
fill
1 -3.14746 scale
0 0.1 translate
0 -3.38683 translate
1 -0.328798 scale
newpath
0 0 moveto
(A) true charpath
2.4 0.8 0.8 setrgbcolor
fill
1 -3.04138 scale
0 3.38683 translate
0 0.1 translate
1 2.19999 scale
newpath
0 0 moveto
(T) true charpath
0 0.5 0 setrgbcolor
fill
1 0.454547 scale
0 -0.1 translate
0 -6.76086 translate
1 -0.98965 scale
newpath
0 0 moveto
(C) true charpath
0.8 0.8 2.4 setrgbcolor
fill
1 -1.01046 scale
0 6.76086 translate
7.65 0 translate
0 -0.1 translate
1 -0.273285 scale
newpath
0 0 moveto
(G) true charpath
1 0.94 0.8 setrgbcolor
fill
1 -3.65919 scale
0 0.1 translate
0 0.1 translate
1 2.33056 scale
newpath
0 0 moveto
(T) true charpath
0 0.5 0 setrgbcolor
fill
1 0.429082 scale
0 -0.1 translate
0 -3.03722 translate
1 -0.689905 scale
newpath
0 0 moveto
(A) true charpath
2.4 0.8 0.8 setrgbcolor
fill
1 -1.44947 scale
0 3.03722 translate
0 -9.25264 translate
1 -1.16737 scale
newpath
0 0 moveto
(C) true charpath
0.8 0.8 2.4 setrgbcolor
fill
1 -0.85663 scale
0 9.25264 translate
7.65 0 translate
7.65 0 translate
-30.6 -23.1593 translate
newpath
-3.825 -1.9125 moveto
38.25 0 rlineto
0 45.9 rlineto
-38.25 0 rlineto
0 -45.9 rlineto
closepath
0 0 0 setrgbcolor
stroke
-275.4 0 translate
0 18.1779 translate
/Helvetica findfont
5.61816 scalefont
setfont
newpath
0 0 moveto
(Motif Name:) true charpath
0 0 0 setrgbcolor
fill
70.227 0 translate
/Helvetica-Bold findfont
5.61816 scalefont
setfont
newpath
0 0 moveto
(AE013599.5_7510794-7511811(-)_1|1|1x0) true charpath
0 0 0 setrgbcolor
fill
-70.227 0 translate
0 -68.25 translate
0 29.125 translate
/Helvetica findfont
8.262 scalefont
setfont
newpath
0 0 moveto
(Gene:) true charpath
0 0 0 setrgbcolor
fill
42.1362 0 translate
/Helvetica-Bold findfont
8.262 scalefont
setfont
newpath
0 0 moveto
(AE013599.5_7510794-7511811(-)_1) true charpath
0 0 0 setrgbcolor
fill
-42.1362 0 translate
-30.6 -29.125 translate
306 0 translate
2.10375 0 translate
/Helvetica findfont
5.508 scalefont
setfont
newpath
0 0 moveto
(1) true charpath
0 0 0 setrgbcolor
fill
7.65 0 translate
newpath
0 0 moveto
(2) true charpath
0 0 0 setrgbcolor
fill
7.65 0 translate
newpath
0 0 moveto
(3) true charpath
0 0 0 setrgbcolor
fill
7.65 0 translate
newpath
0 0 moveto
(4) true charpath
0 0 0 setrgbcolor
fill
7.65 0 translate
newpath
0 0 moveto
(5) true charpath
0 0 0 setrgbcolor
fill
7.65 0 translate
newpath
0 0 moveto
(6) true charpath
0 0 0 setrgbcolor
fill
7.65 0 translate
newpath
0 0 moveto
(7) true charpath
0 0 0 setrgbcolor
fill
7.65 0 translate
-55.6537 0 translate
0 3.93429 translate
0 19.225 translate
/Helvetica findfont
5.508 scalefont
setfont
61.2 -1.57371 translate
newpath
0 0 moveto
(0) true charpath
0 0 0 setrgbcolor
fill
0 19.125 translate
newpath
0 0 moveto
(+0.56) true charpath
0 0 0 setrgbcolor
fill
0 -38.25 translate
newpath
0 0 moveto
(-2.86) true charpath
0 0 0 setrgbcolor
fill
-61.2 19.125 translate
0 1.57371 translate
/Helvetica-Bold findfont
11.016 scalefont
setfont
0 0.1 translate
1 0.361591 scale
newpath
0 0 moveto
(A) true charpath
8 0 0 setrgbcolor
fill
1 2.76556 scale
0 -0.1 translate
0 3.73206 translate
1 1.40736 scale
newpath
0 0 moveto
(G) true charpath
1 0.7 0 setrgbcolor
fill
1 0.710552 scale
0 -3.73206 translate
0 -0.1 translate
1 -0.363939 scale
newpath
0 0 moveto
(T) true charpath
0.8 0.9 0.8 setrgbcolor
fill
1 -2.74771 scale
0 0.1 translate
0 -3.75054 translate
1 -0.487051 scale
newpath
0 0 moveto
(C) true charpath
0.8 0.8 2.4 setrgbcolor
fill
1 -2.05317 scale
0 3.75054 translate
7.65 0 translate
0 0.1 translate
1 0.10312 scale
newpath
0 0 moveto
(A) true charpath
8 0 0 setrgbcolor
fill
1 9.69739 scale
0 -0.1 translate
0 -0.1 translate
1 -0.136102 scale
newpath
0 0 moveto
(G) true charpath
1 0.94 0.8 setrgbcolor
fill
1 -7.34741 scale
0 0.1 translate
0 1.69827 translate
1 1.25721 scale
newpath
0 0 moveto
(T) true charpath
0 0.5 0 setrgbcolor
fill
1 0.795413 scale
0 -1.69827 translate
0 -1.95779 translate
1 -0.347993 scale
newpath
0 0 moveto
(C) true charpath
0.8 0.8 2.4 setrgbcolor
fill
1 -2.87362 scale
0 1.95779 translate
7.65 0 translate
0 0.1 translate
1 0.00695268 scale
newpath
0 0 moveto
(G) true charpath
1 0.7 0 setrgbcolor
fill
1 143.829 scale
0 -0.1 translate
0 0.941565 translate
1 1.41696 scale
newpath
0 0 moveto
(T) true charpath
0 0.5 0 setrgbcolor
fill
1 0.705736 scale
0 -0.941565 translate
0 -0.1 translate
1 -0.28359 scale
newpath
0 0 moveto
(A) true charpath
2.4 0.8 0.8 setrgbcolor
fill
1 -3.52622 scale
0 0.1 translate
0 -3.1183 translate
1 -0.294562 scale
newpath
0 0 moveto
(C) true charpath
0.8 0.8 2.4 setrgbcolor
fill
1 -3.39487 scale
0 3.1183 translate
7.65 0 translate
0 -0.1 translate
1 -0.0493387 scale
newpath
0 0 moveto
(C) true charpath
0.8 0.8 2.4 setrgbcolor
fill
1 -20.2681 scale
0 0.1 translate
0 0.1 translate
1 1.22506 scale
newpath
0 0 moveto
(A) true charpath
8 0 0 setrgbcolor
fill
1 0.816288 scale
0 -0.1 translate
0 -1.27508 translate
1 -0.174994 scale
newpath
0 0 moveto
(G) true charpath
1 0.94 0.8 setrgbcolor
fill
1 -5.71448 scale
0 1.27508 translate
7.65 0 translate
0 -0.1 translate
1 -0.26279 scale
newpath
0 0 moveto
(A) true charpath
2.4 0.8 0.8 setrgbcolor
fill
1 -3.80532 scale
0 0.1 translate
0 0.1 translate
1 2.01875 scale
newpath
0 0 moveto
(G) true charpath
1 0.7 0 setrgbcolor
fill
1 0.495357 scale
0 -0.1 translate
0 -2.95464 translate
1 -0.340951 scale
newpath
0 0 moveto
(T) true charpath
0.8 0.9 0.8 setrgbcolor
fill
1 -2.93297 scale
0 2.95464 translate
0 -6.42429 translate
1 -0.442033 scale
newpath
0 0 moveto
(C) true charpath
0.8 0.8 2.4 setrgbcolor
fill
1 -2.26227 scale
0 6.42429 translate
7.65 0 translate
0 0.1 translate
1 2.33056 scale
newpath
0 0 moveto
(G) true charpath
1 0.7 0 setrgbcolor
fill
1 0.429082 scale
0 -0.1 translate
0 -0.1 translate
1 -0.60716 scale
newpath
0 0 moveto
(A) true charpath
2.4 0.8 0.8 setrgbcolor
fill
1 -1.64701 scale
0 0.1 translate
0 -5.66434 translate
1 -0.659244 scale
newpath
0 0 moveto
(T) true charpath
0.8 0.9 0.8 setrgbcolor
fill
1 -1.51689 scale
0 5.66434 translate
0 -11.6385 translate
1 -0.864152 scale
newpath
0 0 moveto
(C) true charpath
0.8 0.8 2.4 setrgbcolor
fill
1 -1.1572 scale
0 11.6385 translate
7.65 0 translate
7.65 0 translate
-53.55 -23.1593 translate
newpath
-3.825 -1.9125 moveto
61.2 0 rlineto
0 45.9 rlineto
-61.2 0 rlineto
0 -45.9 rlineto
closepath
0 0 0 setrgbcolor
stroke
-275.4 0 translate
0 18.1779 translate
/Helvetica findfont
5.61816 scalefont
setfont
newpath
0 0 moveto
(Motif Name:) true charpath
0 0 0 setrgbcolor
fill
70.227 0 translate
/Helvetica-Bold findfont
5.61816 scalefont
setfont
newpath
0 0 moveto
(AE013599.5_7510794-7511811(-)_1|2|1x0) true charpath
0 0 0 setrgbcolor
fill
-70.227 0 translate
0 -68.25 translate
showpage
30.6 674.55 translate
0 29.125 translate
/Helvetica findfont
8.262 scalefont
setfont
newpath
0 0 moveto
(Gene:) true charpath
0 0 0 setrgbcolor
fill
42.1362 0 translate
/Helvetica-Bold findfont
8.262 scalefont
setfont
newpath
0 0 moveto
(AE013599.5_7510794-7511811(-)_1) true charpath
0 0 0 setrgbcolor
fill
-42.1362 0 translate
-30.6 -29.125 translate
306 0 translate
2.10375 0 translate
/Helvetica findfont
5.508 scalefont
setfont
newpath
0 0 moveto
(1) true charpath
0 0 0 setrgbcolor
fill
7.65 0 translate
newpath
0 0 moveto
(2) true charpath
0 0 0 setrgbcolor
fill
7.65 0 translate
newpath
0 0 moveto
(3) true charpath
0 0 0 setrgbcolor
fill
7.65 0 translate
newpath
0 0 moveto
(4) true charpath
0 0 0 setrgbcolor
fill
7.65 0 translate
newpath
0 0 moveto
(5) true charpath
0 0 0 setrgbcolor
fill
7.65 0 translate
newpath
0 0 moveto
(6) true charpath
0 0 0 setrgbcolor
fill
7.65 0 translate
newpath
0 0 moveto
(7) true charpath
0 0 0 setrgbcolor
fill
7.65 0 translate
newpath
0 0 moveto
(8) true charpath
0 0 0 setrgbcolor
fill
7.65 0 translate
newpath
0 0 moveto
(9) true charpath
0 0 0 setrgbcolor
fill
7.65 0 translate
newpath
0 0 moveto
(0) true charpath
0 0 0 setrgbcolor
fill
7.65 0 translate
newpath
0 0 moveto
(1) true charpath
0 0 0 setrgbcolor
fill
7.65 0 translate
newpath
0 0 moveto
(2) true charpath
0 0 0 setrgbcolor
fill
7.65 0 translate
newpath
0 0 moveto
(3) true charpath
0 0 0 setrgbcolor
fill
7.65 0 translate
-101.554 0 translate
0 3.93429 translate
0 19.225 translate
/Helvetica findfont
5.508 scalefont
setfont
107.1 -1.57371 translate
newpath
0 0 moveto
(0) true charpath
0 0 0 setrgbcolor
fill
0 19.125 translate
newpath
0 0 moveto
(+0.57) true charpath
0 0 0 setrgbcolor
fill
0 -38.25 translate
newpath
0 0 moveto
(-3.20) true charpath
0 0 0 setrgbcolor
fill
-107.1 19.125 translate
0 1.57371 translate
/Helvetica-Bold findfont
11.016 scalefont
setfont
0 0.1 translate
1 0.385851 scale
newpath
0 0 moveto
(T) true charpath
0 0.5 0 setrgbcolor
fill
1 2.59168 scale
0 -0.1 translate
0 3.92295 translate
1 0.637579 scale
newpath
0 0 moveto
(C) true charpath
0 0 8 setrgbcolor
fill
1 1.56843 scale
0 -3.92295 translate
0 -0.1 translate
1 -0.35984 scale
newpath
0 0 moveto
(G) true charpath
1 0.94 0.8 setrgbcolor
fill
1 -2.77901 scale
0 0.1 translate
7.65 0 translate
0 0.1 translate
1 0.31655 scale
newpath
0 0 moveto
(T) true charpath
0 0.5 0 setrgbcolor
fill
1 3.15906 scale
0 -0.1 translate
0 3.37765 translate
1 0.427438 scale
newpath
0 0 moveto
(A) true charpath
8 0 0 setrgbcolor
fill
1 2.33952 scale
0 -3.37765 translate
0 -0.1 translate
1 -0.181793 scale
newpath
0 0 moveto
(G) true charpath
1 0.94 0.8 setrgbcolor
fill
1 -5.50077 scale
0 0.1 translate
7.65 0 translate
0 -0.1 translate
1 -0.125897 scale
newpath
0 0 moveto
(A) true charpath
2.4 0.8 0.8 setrgbcolor
fill
1 -7.94302 scale
0 0.1 translate
0 0.1 translate
1 1.27244 scale
newpath
0 0 moveto
(C) true charpath
0 0 8 setrgbcolor
fill
1 0.785895 scale
0 -0.1 translate
0 -1.87748 translate
1 -0.258563 scale
newpath
0 0 moveto
(G) true charpath
1 0.94 0.8 setrgbcolor
fill
1 -3.86753 scale
0 1.87748 translate
7.65 0 translate
0 -0.1 translate
1 -0.0984732 scale
newpath
0 0 moveto
(A) true charpath
2.4 0.8 0.8 setrgbcolor
fill
1 -10.155 scale
0 0.1 translate
0 -1.6617 translate
1 -0.144911 scale
newpath
0 0 moveto
(T) true charpath
0.8 0.9 0.8 setrgbcolor
fill
1 -6.90077 scale
0 1.6617 translate
0 0.1 translate
1 1.78733 scale
newpath
0 0 moveto
(G) true charpath
1 0.7 0 setrgbcolor
fill
1 0.559495 scale
0 -0.1 translate
0 -3.5888 translate
1 -0.448104 scale
newpath
0 0 moveto
(C) true charpath
0.8 0.8 2.4 setrgbcolor
fill
1 -2.23163 scale
0 3.5888 translate
7.65 0 translate
0 -0.1 translate
1 -0.0334602 scale
newpath
0 0 moveto
(G) true charpath
1 0.94 0.8 setrgbcolor
fill
1 -29.8863 scale
0 0.1 translate
0 0.1 translate
1 1.30286 scale
newpath
0 0 moveto
(T) true charpath
0 0.5 0 setrgbcolor
fill
1 0.767542 scale
0 -0.1 translate
0 -1.15014 translate
1 -0.408234 scale
newpath
0 0 moveto
(C) true charpath
0.8 0.8 2.4 setrgbcolor
fill
1 -2.44957 scale
0 1.15014 translate
7.65 0 translate
0 -0.1 translate
1 -0.00973025 scale
newpath
0 0 moveto
(A) true charpath
2.4 0.8 0.8 setrgbcolor
fill
1 -102.772 scale
0 0.1 translate
0 -0.96342 translate
1 -0.159235 scale
newpath
0 0 moveto
(T) true charpath
0.8 0.9 0.8 setrgbcolor
fill
1 -6.28001 scale
0 0.96342 translate
0 0.1 translate
1 1.64539 scale
newpath
0 0 moveto
(C) true charpath
0 0 8 setrgbcolor
fill
1 0.607759 scale
0 -0.1 translate
0 -3.00323 translate
1 -0.360607 scale
newpath
0 0 moveto
(G) true charpath
1 0.94 0.8 setrgbcolor
fill
1 -2.7731 scale
0 3.00323 translate
7.65 0 translate
0 0.1 translate
1 0.77542 scale
newpath
0 0 moveto
(G) true charpath
1 0.7 0 setrgbcolor
fill
1 1.28962 scale
0 -0.1 translate
0 -0.1 translate
1 -0.144283 scale
newpath
0 0 moveto
(T) true charpath
0.8 0.9 0.8 setrgbcolor
fill
1 -6.93084 scale
0 0.1 translate
7.65 0 translate
0 -0.1 translate
1 -0.0125346 scale
newpath
0 0 moveto
(G) true charpath
1 0.94 0.8 setrgbcolor
fill
1 -79.7793 scale
0 0.1 translate
0 -0.985486 translate
1 -0.152303 scale
newpath
0 0 moveto
(A) true charpath
2.4 0.8 0.8 setrgbcolor
fill
1 -6.56585 scale
0 0.985486 translate
0 0.1 translate
1 1.69531 scale
newpath
0 0 moveto
(C) true charpath
0 0 8 setrgbcolor
fill
1 0.589861 scale
0 -0.1 translate
0 -2.97075 translate
1 -0.47854 scale
newpath
0 0 moveto
(T) true charpath
0.8 0.9 0.8 setrgbcolor
fill
1 -2.08969 scale
0 2.97075 translate
7.65 0 translate
0 0.1 translate
1 0.666244 scale
newpath
0 0 moveto
(T) true charpath
0 0.5 0 setrgbcolor
fill
1 1.50095 scale
0 -0.1 translate
0 -0.1 translate
1 -0.0385247 scale
newpath
0 0 moveto
(C) true charpath
0.8 0.8 2.4 setrgbcolor
fill
1 -25.9574 scale
0 0.1 translate
0 6.12925 translate
1 0.755176 scale
newpath
0 0 moveto
(G) true charpath
1 0.7 0 setrgbcolor
fill
1 1.32419 scale
0 -6.12925 translate
0 -1.18999 translate
1 -0.376432 scale
newpath
0 0 moveto
(A) true charpath
2.4 0.8 0.8 setrgbcolor
fill
1 -2.65652 scale
0 1.18999 translate
7.65 0 translate
0 -0.1 translate
1 -0.0801736 scale
newpath
0 0 moveto
(C) true charpath
0.8 0.8 2.4 setrgbcolor
fill
1 -12.4729 scale
0 0.1 translate
0 -1.51771 translate
1 -0.118678 scale
newpath
0 0 moveto
(G) true charpath
1 0.94 0.8 setrgbcolor
fill
1 -8.42618 scale
0 1.51771 translate
0 0.1 translate
1 1.72761 scale
newpath
0 0 moveto
(A) true charpath
8 0 0 setrgbcolor
fill
1 0.578836 scale
0 -0.1 translate
0 -3.23839 translate
1 -0.417908 scale
newpath
0 0 moveto
(T) true charpath
0.8 0.9 0.8 setrgbcolor
fill
1 -2.39287 scale
0 3.23839 translate
7.65 0 translate
0 0.1 translate
1 0.00941485 scale
newpath
0 0 moveto
(A) true charpath
8 0 0 setrgbcolor
fill
1 106.215 scale
0 -0.1 translate
0 -0.1 translate
1 -0.0106815 scale
newpath
0 0 moveto
(G) true charpath
1 0.94 0.8 setrgbcolor
fill
1 -93.6202 scale
0 0.1 translate
0 0.960939 translate
1 0.790447 scale
newpath
0 0 moveto
(T) true charpath
0 0.5 0 setrgbcolor
fill
1 1.26511 scale
0 -0.960939 translate
0 -0.970905 translate
1 -0.0674702 scale
newpath
0 0 moveto
(C) true charpath
0.8 0.8 2.4 setrgbcolor
fill
1 -14.8214 scale
0 0.970905 translate
7.65 0 translate
0 0.1 translate
1 2.33056 scale
newpath
0 0 moveto
(A) true charpath
8 0 0 setrgbcolor
fill
1 0.429082 scale
0 -0.1 translate
0 -0.1 translate
1 -0.662991 scale
newpath
0 0 moveto
(C) true charpath
0.8 0.8 2.4 setrgbcolor
fill
1 -1.50832 scale
0 0.1 translate
0 -6.10365 translate
1 -0.713093 scale
newpath
0 0 moveto
(G) true charpath
1 0.94 0.8 setrgbcolor
fill
1 -1.40234 scale
0 6.10365 translate
0 -12.5015 translate
1 -0.754472 scale
newpath
0 0 moveto
(T) true charpath
0.8 0.9 0.8 setrgbcolor
fill
1 -1.32543 scale
0 12.5015 translate
7.65 0 translate
7.65 0 translate
-99.45 -23.1593 translate
newpath
-3.825 -1.9125 moveto
107.1 0 rlineto
0 45.9 rlineto
-107.1 0 rlineto
0 -45.9 rlineto
closepath
0 0 0 setrgbcolor
stroke
-275.4 0 translate
0 18.1779 translate
/Helvetica findfont
5.61816 scalefont
setfont
newpath
0 0 moveto
(Motif Name:) true charpath
0 0 0 setrgbcolor
fill
70.227 0 translate
/Helvetica-Bold findfont
5.61816 scalefont
setfont
newpath
0 0 moveto
(AE013599.5_7510794-7511811(-)_1|3|1x0) true charpath
0 0 0 setrgbcolor
fill
-70.227 0 translate
0 -68.25 translate
0 29.125 translate
/Helvetica findfont
8.262 scalefont
setfont
newpath
0 0 moveto
(Gene:) true charpath
0 0 0 setrgbcolor
fill
42.1362 0 translate
/Helvetica-Bold findfont
8.262 scalefont
setfont
newpath
0 0 moveto
(AE013599.5_7514329-7515193(-)_1) true charpath
0 0 0 setrgbcolor
fill
-42.1362 0 translate
-30.6 -29.125 translate
306 0 translate
2.10375 0 translate
/Helvetica findfont
5.508 scalefont
setfont
newpath
0 0 moveto
(1) true charpath
0 0 0 setrgbcolor
fill
7.65 0 translate
newpath
0 0 moveto
(2) true charpath
0 0 0 setrgbcolor
fill
7.65 0 translate
newpath
0 0 moveto
(3) true charpath
0 0 0 setrgbcolor
fill
7.65 0 translate
newpath
0 0 moveto
(4) true charpath
0 0 0 setrgbcolor
fill
7.65 0 translate
newpath
0 0 moveto
(5) true charpath
0 0 0 setrgbcolor
fill
7.65 0 translate
newpath
0 0 moveto
(6) true charpath
0 0 0 setrgbcolor
fill
7.65 0 translate
newpath
0 0 moveto
(7) true charpath
0 0 0 setrgbcolor
fill
7.65 0 translate
newpath
0 0 moveto
(8) true charpath
0 0 0 setrgbcolor
fill
7.65 0 translate
newpath
0 0 moveto
(9) true charpath
0 0 0 setrgbcolor
fill
7.65 0 translate
newpath
0 0 moveto
(0) true charpath
0 0 0 setrgbcolor
fill
7.65 0 translate
newpath
0 0 moveto
(1) true charpath
0 0 0 setrgbcolor
fill
7.65 0 translate
newpath
0 0 moveto
(2) true charpath
0 0 0 setrgbcolor
fill
7.65 0 translate
newpath
0 0 moveto
(3) true charpath
0 0 0 setrgbcolor
fill
7.65 0 translate
newpath
0 0 moveto
(4) true charpath
0 0 0 setrgbcolor
fill
7.65 0 translate
newpath
0 0 moveto
(5) true charpath
0 0 0 setrgbcolor
fill
7.65 0 translate
newpath
0 0 moveto
(6) true charpath
0 0 0 setrgbcolor
fill
7.65 0 translate
newpath
0 0 moveto
(7) true charpath
0 0 0 setrgbcolor
fill
7.65 0 translate
newpath
0 0 moveto
(8) true charpath
0 0 0 setrgbcolor
fill
7.65 0 translate
newpath
0 0 moveto
(9) true charpath
0 0 0 setrgbcolor
fill
7.65 0 translate
-147.454 0 translate
0 3.93429 translate
0 19.225 translate
/Helvetica findfont
5.508 scalefont
setfont
153 -1.57371 translate
newpath
0 0 moveto
(0) true charpath
0 0 0 setrgbcolor
fill
0 19.125 translate
newpath
0 0 moveto
(+0.57) true charpath
0 0 0 setrgbcolor
fill
0 -38.25 translate
newpath
0 0 moveto
(-2.99) true charpath
0 0 0 setrgbcolor
fill
-153 19.125 translate
0 1.57371 translate
/Helvetica-Bold findfont
11.016 scalefont
setfont
0 0.1 translate
1 2.33056 scale
newpath
0 0 moveto
(G) true charpath
1 0.7 0 setrgbcolor
fill
1 0.429082 scale
0 -0.1 translate
0 -0.1 translate
1 -0.552076 scale
newpath
0 0 moveto
(A) true charpath
2.4 0.8 0.8 setrgbcolor
fill
1 -1.81134 scale
0 0.1 translate
0 -5.23091 translate
1 -0.758899 scale
newpath
0 0 moveto
(C) true charpath
0.8 0.8 2.4 setrgbcolor
fill
1 -1.3177 scale
0 5.23091 translate
0 -11.9892 translate
1 -0.819581 scale
newpath
0 0 moveto
(T) true charpath
0.8 0.9 0.8 setrgbcolor
fill
1 -1.22014 scale
0 11.9892 translate
7.65 0 translate
0 -0.1 translate
1 -0.0733254 scale
newpath
0 0 moveto
(C) true charpath
0.8 0.8 2.4 setrgbcolor
fill
1 -13.6378 scale
0 0.1 translate
0 0.1 translate
1 1.91367 scale
newpath
0 0 moveto
(T) true charpath
0 0.5 0 setrgbcolor
fill
1 0.522557 scale
0 -0.1 translate
0 -1.46382 translate
1 -0.354131 scale
newpath
0 0 moveto
(A) true charpath
2.4 0.8 0.8 setrgbcolor
fill
1 -2.82381 scale
0 1.46382 translate
0 -5.03719 translate
1 -0.529606 scale
newpath
0 0 moveto
(G) true charpath
1 0.94 0.8 setrgbcolor
fill
1 -1.8882 scale
0 5.03719 translate
7.65 0 translate
0 0.1 translate
1 2.30591 scale
newpath
0 0 moveto
(C) true charpath
0 0 8 setrgbcolor
fill
1 0.433668 scale
0 -0.1 translate
0 -0.1 translate
1 -0.528407 scale
newpath
0 0 moveto
(T) true charpath
0.8 0.9 0.8 setrgbcolor
fill
1 -1.89248 scale
0 0.1 translate
0 -5.04466 translate
1 -0.646057 scale
newpath
0 0 moveto
(A) true charpath
2.4 0.8 0.8 setrgbcolor
fill
1 -1.54785 scale
0 5.04466 translate
0 -10.9151 translate
1 -0.799685 scale
newpath
0 0 moveto
(G) true charpath
1 0.94 0.8 setrgbcolor
fill
1 -1.25049 scale
0 10.9151 translate
7.65 0 translate
0 0.1 translate
1 0.248436 scale
newpath
0 0 moveto
(G) true charpath
1 0.7 0 setrgbcolor
fill
1 4.02519 scale
0 -0.1 translate
0 2.84169 translate
1 0.626434 scale
newpath
0 0 moveto
(A) true charpath
8 0 0 setrgbcolor
fill
1 1.59634 scale
0 -2.84169 translate
0 -0.1 translate
1 -0.0409436 scale
newpath
0 0 moveto
(T) true charpath
0.8 0.9 0.8 setrgbcolor
fill
1 -24.4238 scale
0 0.1 translate
0 -1.20902 translate
1 -0.0534869 scale
newpath
0 0 moveto
(C) true charpath
0.8 0.8 2.4 setrgbcolor
fill
1 -18.6962 scale
0 1.20902 translate
7.65 0 translate
0 0.1 translate
1 0.369254 scale
newpath
0 0 moveto
(T) true charpath
0 0.5 0 setrgbcolor
fill
1 2.70816 scale
0 -0.1 translate
7.65 0 translate
0 -0.1 translate
1 -0.10856 scale
newpath
0 0 moveto
(A) true charpath
2.4 0.8 0.8 setrgbcolor
fill
1 -9.21147 scale
0 0.1 translate
0 0.1 translate
1 1.32278 scale
newpath
0 0 moveto
(G) true charpath
1 0.7 0 setrgbcolor
fill
1 0.755981 scale
0 -0.1 translate
0 -1.74107 translate
1 -0.193518 scale
newpath
0 0 moveto
(C) true charpath
0.8 0.8 2.4 setrgbcolor
fill
1 -5.16747 scale
0 1.74107 translate
7.65 0 translate
0 0.1 translate
1 0.122685 scale
newpath
0 0 moveto
(C) true charpath
0 0 8 setrgbcolor
fill
1 8.15095 scale
0 -0.1 translate
7.65 0 translate
0 -0.1 translate
1 -0.0155898 scale
newpath
0 0 moveto
(A) true charpath
2.4 0.8 0.8 setrgbcolor
fill
1 -64.1444 scale
0 0.1 translate
0 -1.00953 translate
1 -0.0200311 scale
newpath
0 0 moveto
(C) true charpath
0.8 0.8 2.4 setrgbcolor
fill
1 -49.9223 scale
0 1.00953 translate
0 0.1 translate
1 0.717752 scale
newpath
0 0 moveto
(T) true charpath
0 0.5 0 setrgbcolor
fill
1 1.39324 scale
0 -0.1 translate
7.65 0 translate
0 -0.1 translate
1 -0.0826611 scale
newpath
0 0 moveto
(C) true charpath
0.8 0.8 2.4 setrgbcolor
fill
1 -12.0976 scale
0 0.1 translate
0 0.1 translate
1 0.947515 scale
newpath
0 0 moveto
(T) true charpath
0 0.5 0 setrgbcolor
fill
1 1.05539 scale
0 -0.1 translate
7.65 0 translate
0 0.1 translate
1 0.0867702 scale
newpath
0 0 moveto
(A) true charpath
8 0 0 setrgbcolor
fill
1 11.5247 scale
0 -0.1 translate
7.65 0 translate
0 -0.1 translate
1 -0.117632 scale
newpath
0 0 moveto
(A) true charpath
2.4 0.8 0.8 setrgbcolor
fill
1 -8.50106 scale
0 0.1 translate
0 -1.81246 translate
1 -0.195293 scale
newpath
0 0 moveto
(G) true charpath
1 0.94 0.8 setrgbcolor
fill
1 -5.12052 scale
0 1.81246 translate
0 0.1 translate
1 1.75651 scale
newpath
0 0 moveto
(C) true charpath
0 0 8 setrgbcolor
fill
1 0.569311 scale
0 -0.1 translate
0 -4.13599 translate
1 -0.301108 scale
newpath
0 0 moveto
(T) true charpath
0.8 0.9 0.8 setrgbcolor
fill
1 -3.32106 scale
0 4.13599 translate
7.65 0 translate
0 -0.1 translate
1 -0.00152824 scale
newpath
0 0 moveto
(G) true charpath
1 0.94 0.8 setrgbcolor
fill
1 -654.348 scale
0 0.1 translate
0 -0.898882 translate
1 -0.16622 scale
newpath
0 0 moveto
(A) true charpath
2.4 0.8 0.8 setrgbcolor
fill
1 -6.01611 scale
0 0.898882 translate
0 0.1 translate
1 1.55088 scale
newpath
0 0 moveto
(T) true charpath
0 0.5 0 setrgbcolor
fill
1 0.644795 scale
0 -0.1 translate
0 -2.99366 translate
1 -0.264551 scale
newpath
0 0 moveto
(C) true charpath
0.8 0.8 2.4 setrgbcolor
fill
1 -3.77999 scale
0 2.99366 translate
7.65 0 translate
0 -0.1 translate
1 -0.131486 scale
newpath
0 0 moveto
(C) true charpath
0.8 0.8 2.4 setrgbcolor
fill
1 -7.60535 scale
0 0.1 translate
0 -1.92147 translate
1 -0.223157 scale
newpath
0 0 moveto
(A) true charpath
2.4 0.8 0.8 setrgbcolor
fill
1 -4.48115 scale
0 1.92147 translate
0 0.1 translate
1 1.77072 scale
newpath
0 0 moveto
(G) true charpath
1 0.7 0 setrgbcolor
fill
1 0.564744 scale
0 -0.1 translate
0 -4.46425 translate
1 -0.266602 scale
newpath
0 0 moveto
(T) true charpath
0.8 0.9 0.8 setrgbcolor
fill
1 -3.75091 scale
0 4.46425 translate
7.65 0 translate
0 -0.1 translate
1 -0.213177 scale
newpath
0 0 moveto
(T) true charpath
0.8 0.9 0.8 setrgbcolor
fill
1 -4.69095 scale
0 0.1 translate
0 0.1 translate
1 2.0017 scale
newpath
0 0 moveto
(C) true charpath
0 0 8 setrgbcolor
fill
1 0.499575 scale
0 -0.1 translate
0 -2.56425 translate
1 -0.36238 scale
newpath
0 0 moveto
(G) true charpath
1 0.94 0.8 setrgbcolor
fill
1 -2.75954 scale
0 2.56425 translate
0 -6.20252 translate
1 -0.415243 scale
newpath
0 0 moveto
(A) true charpath
2.4 0.8 0.8 setrgbcolor
fill
1 -2.40823 scale
0 6.20252 translate
7.65 0 translate
0 -0.1 translate
1 -0.280835 scale
newpath
0 0 moveto
(T) true charpath
0.8 0.9 0.8 setrgbcolor
fill
1 -3.5608 scale
0 0.1 translate
0 0.1 translate
1 2.1096 scale
newpath
0 0 moveto
(G) true charpath
1 0.7 0 setrgbcolor
fill
1 0.474025 scale
0 -0.1 translate
0 -3.09663 translate
1 -0.418895 scale
newpath
0 0 moveto
(A) true charpath
2.4 0.8 0.8 setrgbcolor
fill
1 -2.38723 scale
0 3.09663 translate
0 -7.17959 translate
1 -0.546064 scale
newpath
0 0 moveto
(C) true charpath
0.8 0.8 2.4 setrgbcolor
fill
1 -1.83129 scale
0 7.17959 translate
7.65 0 translate
0 0.1 translate
1 0.438605 scale
newpath
0 0 moveto
(A) true charpath
8 0 0 setrgbcolor
fill
1 2.27996 scale
0 -0.1 translate
7.65 0 translate
0 0.1 translate
1 2.07668 scale
newpath
0 0 moveto
(A) true charpath
8 0 0 setrgbcolor
fill
1 0.481537 scale
0 -0.1 translate
0 -0.1 translate
1 -0.318396 scale
newpath
0 0 moveto
(T) true charpath
0.8 0.9 0.8 setrgbcolor
fill
1 -3.14074 scale
0 0.1 translate
0 -3.39218 translate
1 -0.342315 scale
newpath
0 0 moveto
(G) true charpath
1 0.94 0.8 setrgbcolor
fill
1 -2.92129 scale
0 3.39218 translate
0 -6.87256 translate
1 -0.475009 scale
newpath
0 0 moveto
(C) true charpath
0.8 0.8 2.4 setrgbcolor
fill
1 -2.10522 scale
0 6.87256 translate
7.65 0 translate
0 0.1 translate
1 0.437057 scale
newpath
0 0 moveto
(T) true charpath
0 0.5 0 setrgbcolor
fill
1 2.28803 scale
0 -0.1 translate
0 -0.1 translate
1 -0.0553038 scale
newpath
0 0 moveto
(A) true charpath
2.4 0.8 0.8 setrgbcolor
fill
1 -18.0819 scale
0 0.1 translate
0 4.32587 translate
1 0.770902 scale
newpath
0 0 moveto
(G) true charpath
1 0.7 0 setrgbcolor
fill
1 1.29718 scale
0 -4.32587 translate
0 -1.32202 translate
1 -0.200433 scale
newpath
0 0 moveto
(C) true charpath
0.8 0.8 2.4 setrgbcolor
fill
1 -4.98921 scale
0 1.32202 translate
7.65 0 translate
7.65 0 translate
-145.35 -23.1593 translate
newpath
-3.825 -1.9125 moveto
153 0 rlineto
0 45.9 rlineto
-153 0 rlineto
0 -45.9 rlineto
closepath
0 0 0 setrgbcolor
stroke
-275.4 0 translate
0 18.1779 translate
/Helvetica findfont
5.61816 scalefont
setfont
newpath
0 0 moveto
(Motif Name:) true charpath
0 0 0 setrgbcolor
fill
70.227 0 translate
/Helvetica-Bold findfont
5.61816 scalefont
setfont
newpath
0 0 moveto
(AE013599.5_7514329-7515193(-)_1|1|1x0) true charpath
0 0 0 setrgbcolor
fill
-70.227 0 translate
0 -68.25 translate
0 29.125 translate
/Helvetica findfont
8.262 scalefont
setfont
newpath
0 0 moveto
(Gene:) true charpath
0 0 0 setrgbcolor
fill
42.1362 0 translate
/Helvetica-Bold findfont
8.262 scalefont
setfont
newpath
0 0 moveto
(AE013599.5_7517016-7518006(-)_1) true charpath
0 0 0 setrgbcolor
fill
-42.1362 0 translate
-30.6 -29.125 translate
306 0 translate
2.10375 0 translate
/Helvetica findfont
5.508 scalefont
setfont
newpath
0 0 moveto
(1) true charpath
0 0 0 setrgbcolor
fill
7.65 0 translate
newpath
0 0 moveto
(2) true charpath
0 0 0 setrgbcolor
fill
7.65 0 translate
newpath
0 0 moveto
(3) true charpath
0 0 0 setrgbcolor
fill
7.65 0 translate
newpath
0 0 moveto
(4) true charpath
0 0 0 setrgbcolor
fill
7.65 0 translate
newpath
0 0 moveto
(5) true charpath
0 0 0 setrgbcolor
fill
7.65 0 translate
newpath
0 0 moveto
(6) true charpath
0 0 0 setrgbcolor
fill
7.65 0 translate
newpath
0 0 moveto
(7) true charpath
0 0 0 setrgbcolor
fill
7.65 0 translate
newpath
0 0 moveto
(8) true charpath
0 0 0 setrgbcolor
fill
7.65 0 translate
newpath
0 0 moveto
(9) true charpath
0 0 0 setrgbcolor
fill
7.65 0 translate
newpath
0 0 moveto
(0) true charpath
0 0 0 setrgbcolor
fill
7.65 0 translate
newpath
0 0 moveto
(1) true charpath
0 0 0 setrgbcolor
fill
7.65 0 translate
newpath
0 0 moveto
(2) true charpath
0 0 0 setrgbcolor
fill
7.65 0 translate
newpath
0 0 moveto
(3) true charpath
0 0 0 setrgbcolor
fill
7.65 0 translate
newpath
0 0 moveto
(4) true charpath
0 0 0 setrgbcolor
fill
7.65 0 translate
newpath
0 0 moveto
(5) true charpath
0 0 0 setrgbcolor
fill
7.65 0 translate
newpath
0 0 moveto
(6) true charpath
0 0 0 setrgbcolor
fill
7.65 0 translate
newpath
0 0 moveto
(7) true charpath
0 0 0 setrgbcolor
fill
7.65 0 translate
newpath
0 0 moveto
(8) true charpath
0 0 0 setrgbcolor
fill
7.65 0 translate
newpath
0 0 moveto
(9) true charpath
0 0 0 setrgbcolor
fill
7.65 0 translate
newpath
0 0 moveto
(0) true charpath
0 0 0 setrgbcolor
fill
7.65 0 translate
newpath
0 0 moveto
(1) true charpath
0 0 0 setrgbcolor
fill
7.65 0 translate
newpath
0 0 moveto
(2) true charpath
0 0 0 setrgbcolor
fill
7.65 0 translate
-170.404 0 translate
0 3.93429 translate
0 19.225 translate
/Helvetica findfont
5.508 scalefont
setfont
175.95 -1.57371 translate
newpath
0 0 moveto
(0) true charpath
0 0 0 setrgbcolor
fill
0 19.125 translate
newpath
0 0 moveto
(+0.57) true charpath
0 0 0 setrgbcolor
fill
0 -38.25 translate
newpath
0 0 moveto
(-3.10) true charpath
0 0 0 setrgbcolor
fill
-175.95 19.125 translate
0 1.57371 translate
/Helvetica-Bold findfont
11.016 scalefont
setfont
0 -0.1 translate
1 -0.173473 scale
newpath
0 0 moveto
(T) true charpath
0.8 0.9 0.8 setrgbcolor
fill
1 -5.76458 scale
0 0.1 translate
0 0.1 translate
1 1.47029 scale
newpath
0 0 moveto
(A) true charpath
8 0 0 setrgbcolor
fill
1 0.680138 scale
0 -0.1 translate
0 -2.25184 translate
1 -0.220782 scale
newpath
0 0 moveto
(G) true charpath
1 0.94 0.8 setrgbcolor
fill
1 -4.52935 scale
0 2.25184 translate
7.65 0 translate
0 -0.1 translate
1 -0.131215 scale
newpath
0 0 moveto
(A) true charpath
2.4 0.8 0.8 setrgbcolor
fill
1 -7.62106 scale
0 0.1 translate
0 -1.91933 translate
1 -0.16824 scale
newpath
0 0 moveto
(G) true charpath
1 0.94 0.8 setrgbcolor
fill
1 -5.94389 scale
0 1.91933 translate
0 0.1 translate
1 1.76715 scale
newpath
0 0 moveto
(T) true charpath
0 0.5 0 setrgbcolor
fill
1 0.565884 scale
0 -0.1 translate
0 -4.03 translate
1 -0.315542 scale
newpath
0 0 moveto
(C) true charpath
0.8 0.8 2.4 setrgbcolor
fill
1 -3.16915 scale
0 4.03 translate
7.65 0 translate
0 0.1 translate
1 2.25932 scale
newpath
0 0 moveto
(A) true charpath
8 0 0 setrgbcolor
fill
1 0.44261 scale
0 -0.1 translate
0 -0.1 translate
1 -0.495053 scale
newpath
0 0 moveto
(G) true charpath
1 0.94 0.8 setrgbcolor
fill
1 -2.01998 scale
0 0.1 translate
0 -4.78222 translate
1 -0.581557 scale
newpath
0 0 moveto
(T) true charpath
0.8 0.9 0.8 setrgbcolor
fill
1 -1.71952 scale
0 4.78222 translate
0 -10.1451 translate
1 -0.64536 scale
newpath
0 0 moveto
(C) true charpath
0.8 0.8 2.4 setrgbcolor
fill
1 -1.54952 scale
0 10.1451 translate
7.65 0 translate
0 0.1 translate
1 2.33056 scale
newpath
0 0 moveto
(G) true charpath
1 0.7 0 setrgbcolor
fill
1 0.429082 scale
0 -0.1 translate
0 -0.1 translate
1 -0.67098 scale
newpath
0 0 moveto
(A) true charpath
2.4 0.8 0.8 setrgbcolor
fill
1 -1.49036 scale
0 0.1 translate
0 -6.16651 translate
1 -0.676503 scale
newpath
0 0 moveto
(C) true charpath
0.8 0.8 2.4 setrgbcolor
fill
1 -1.47819 scale
0 6.16651 translate
0 -12.2765 translate
1 -0.783072 scale
newpath
0 0 moveto
(T) true charpath
0.8 0.9 0.8 setrgbcolor
fill
1 -1.27702 scale
0 12.2765 translate
7.65 0 translate
0 0.1 translate
1 2.13903 scale
newpath
0 0 moveto
(T) true charpath
0 0.5 0 setrgbcolor
fill
1 0.467501 scale
0 -0.1 translate
0 -0.1 translate
1 -0.323365 scale
newpath
0 0 moveto
(G) true charpath
1 0.94 0.8 setrgbcolor
fill
1 -3.09248 scale
0 0.1 translate
0 -3.43128 translate
1 -0.474834 scale
newpath
0 0 moveto
(C) true charpath
0.8 0.8 2.4 setrgbcolor
fill
1 -2.106 scale
0 3.43128 translate
0 -7.9544 translate
1 -0.496831 scale
newpath
0 0 moveto
(A) true charpath
2.4 0.8 0.8 setrgbcolor
fill
1 -2.01276 scale
0 7.9544 translate
7.65 0 translate
0 -0.1 translate
1 -0.0365193 scale
newpath
0 0 moveto
(G) true charpath
1 0.94 0.8 setrgbcolor
fill
1 -27.3828 scale
0 0.1 translate
0 0.1 translate
1 1.14039 scale
newpath
0 0 moveto
(T) true charpath
0 0.5 0 setrgbcolor
fill
1 0.876891 scale
0 -0.1 translate
0 -1.17421 translate
1 -0.179187 scale
newpath
0 0 moveto
(C) true charpath
0.8 0.8 2.4 setrgbcolor
fill
1 -5.58077 scale
0 1.17421 translate
7.65 0 translate
0 0.1 translate
1 0.271091 scale
newpath
0 0 moveto
(A) true charpath
8 0 0 setrgbcolor
fill
1 3.6888 scale
0 -0.1 translate
7.65 0 translate
0 0.1 translate
1 0.268619 scale
newpath
0 0 moveto
(C) true charpath
0 0 8 setrgbcolor
fill
1 3.72274 scale
0 -0.1 translate
0 -0.1 translate
1 -0.0497308 scale
newpath
0 0 moveto
(T) true charpath
0.8 0.9 0.8 setrgbcolor
fill
1 -20.1082 scale
0 0.1 translate
0 3.00051 translate
1 0.775612 scale
newpath
0 0 moveto
(G) true charpath
1 0.7 0 setrgbcolor
fill
1 1.28931 scale
0 -3.00051 translate
0 -1.27817 translate
1 -0.11602 scale
newpath
0 0 moveto
(A) true charpath
2.4 0.8 0.8 setrgbcolor
fill
1 -8.61923 scale
0 1.27817 translate
7.65 0 translate
0 0.1 translate
1 0.0962534 scale
newpath
0 0 moveto
(G) true charpath
1 0.7 0 setrgbcolor
fill
1 10.3892 scale
0 -0.1 translate
0 -0.1 translate
1 -0.0132001 scale
newpath
0 0 moveto
(A) true charpath
2.4 0.8 0.8 setrgbcolor
fill
1 -75.7569 scale
0 0.1 translate
0 -0.990723 translate
1 -0.0283934 scale
newpath
0 0 moveto
(C) true charpath
0.8 0.8 2.4 setrgbcolor
fill
1 -35.2195 scale
0 0.990723 translate
0 1.64423 translate
1 0.631781 scale
newpath
0 0 moveto
(T) true charpath
0 0.5 0 setrgbcolor
fill
1 1.58283 scale
0 -1.64423 translate
7.65 0 translate
0 0.1 translate
1 0.0118349 scale
newpath
0 0 moveto
(A) true charpath
8 0 0 setrgbcolor
fill
1 84.4956 scale
0 -0.1 translate
0 0.979981 translate
1 0.230551 scale
newpath
0 0 moveto
(T) true charpath
0 0.5 0 setrgbcolor
fill
1 4.33743 scale
0 -0.979981 translate
0 3.58095 translate
1 0.543165 scale
newpath
0 0 moveto
(G) true charpath
1 0.7 0 setrgbcolor
fill
1 1.84106 scale
0 -3.58095 translate
0 -0.1 translate
1 -0.281148 scale
newpath
0 0 moveto
(C) true charpath
0.8 0.8 2.4 setrgbcolor
fill
1 -3.55684 scale
0 0.1 translate
7.65 0 translate
0 0.1 translate
1 0.100707 scale
newpath
0 0 moveto
(G) true charpath
1 0.7 0 setrgbcolor
fill
1 9.92984 scale
0 -0.1 translate
0 -0.1 translate
1 -0.0448522 scale
newpath
0 0 moveto
(A) true charpath
2.4 0.8 0.8 setrgbcolor
fill
1 -22.2955 scale
0 0.1 translate
0 1.67927 translate
1 1.0111 scale
newpath
0 0 moveto
(T) true charpath
0 0.5 0 setrgbcolor
fill
1 0.989023 scale
0 -1.67927 translate
0 -1.23978 translate
1 -0.204436 scale
newpath
0 0 moveto
(C) true charpath
0.8 0.8 2.4 setrgbcolor
fill
1 -4.89152 scale
0 1.23978 translate
7.65 0 translate
0 -0.1 translate
1 -0.138836 scale
newpath
0 0 moveto
(C) true charpath
0.8 0.8 2.4 setrgbcolor
fill
1 -7.20272 scale
0 0.1 translate
0 -1.9793 translate
1 -0.215122 scale
newpath
0 0 moveto
(G) true charpath
1 0.94 0.8 setrgbcolor
fill
1 -4.64852 scale
0 1.9793 translate
0 -4.45886 translate
1 -0.238518 scale
newpath
0 0 moveto
(A) true charpath
2.4 0.8 0.8 setrgbcolor
fill
1 -4.19255 scale
0 4.45886 translate
0 0.1 translate
1 1.76365 scale
newpath
0 0 moveto
(T) true charpath
0 0.5 0 setrgbcolor
fill
1 0.567007 scale
0 -0.1 translate
7.65 0 translate
0 -0.1 translate
1 -0.10419 scale
newpath
0 0 moveto
(A) true charpath
2.4 0.8 0.8 setrgbcolor
fill
1 -9.59782 scale
0 0.1 translate
0 0.1 translate
1 1.35034 scale
newpath
0 0 moveto
(T) true charpath
0 0.5 0 setrgbcolor
fill
1 0.740556 scale
0 -0.1 translate
0 -1.70669 translate
1 -0.279198 scale
newpath
0 0 moveto
(C) true charpath
0.8 0.8 2.4 setrgbcolor
fill
1 -3.58169 scale
0 1.70669 translate
7.65 0 translate
0 -0.1 translate
1 -0.0955055 scale
newpath
0 0 moveto
(T) true charpath
0.8 0.9 0.8 setrgbcolor
fill
1 -10.4706 scale
0 0.1 translate
0 0.1 translate
1 1.89572 scale
newpath
0 0 moveto
(C) true charpath
0 0 8 setrgbcolor
fill
1 0.527504 scale
0 -0.1 translate
0 -1.63835 translate
1 -0.294194 scale
newpath
0 0 moveto
(G) true charpath
1 0.94 0.8 setrgbcolor
fill
1 -3.39912 scale
0 1.63835 translate
0 -4.74009 translate
1 -0.479497 scale
newpath
0 0 moveto
(A) true charpath
2.4 0.8 0.8 setrgbcolor
fill
1 -2.08552 scale
0 4.74009 translate
7.65 0 translate
0 0.1 translate
1 1.55081 scale
newpath
0 0 moveto
(T) true charpath
0 0.5 0 setrgbcolor
fill
1 0.644826 scale
0 -0.1 translate
0 -0.1 translate
1 -0.245368 scale
newpath
0 0 moveto
(C) true charpath
0.8 0.8 2.4 setrgbcolor
fill
1 -4.07552 scale
0 0.1 translate
0 -2.81755 translate
1 -0.371706 scale
newpath
0 0 moveto
(A) true charpath
2.4 0.8 0.8 setrgbcolor
fill
1 -2.69029 scale
0 2.81755 translate
7.65 0 translate
0 0.1 translate
1 0.54224 scale
newpath
0 0 moveto
(A) true charpath
8 0 0 setrgbcolor
fill
1 1.8442 scale
0 -0.1 translate
0 5.15351 translate
1 0.765429 scale
newpath
0 0 moveto
(G) true charpath
1 0.7 0 setrgbcolor
fill
1 1.30646 scale
0 -5.15351 translate
0 -0.1 translate
1 -0.112929 scale
newpath
0 0 moveto
(T) true charpath
0.8 0.9 0.8 setrgbcolor
fill
1 -8.85509 scale
0 0.1 translate
0 -1.77545 translate
1 -0.169115 scale
newpath
0 0 moveto
(C) true charpath
0.8 0.8 2.4 setrgbcolor
fill
1 -5.91313 scale
0 1.77545 translate
7.65 0 translate
0 0.1 translate
1 0.324836 scale
newpath
0 0 moveto
(T) true charpath
0 0.5 0 setrgbcolor
fill
1 3.07848 scale
0 -0.1 translate
0 3.44285 translate
1 0.557566 scale
newpath
0 0 moveto
(C) true charpath
0 0 8 setrgbcolor
fill
1 1.79351 scale
0 -3.44285 translate
0 -0.1 translate
1 -0.174981 scale
newpath
0 0 moveto
(G) true charpath
1 0.94 0.8 setrgbcolor
fill
1 -5.7149 scale
0 0.1 translate
7.65 0 translate
0 0.1 translate
1 0.269147 scale
newpath
0 0 moveto
(G) true charpath
1 0.7 0 setrgbcolor
fill
1 3.71545 scale
0 -0.1 translate
7.65 0 translate
0 0.1 translate
1 0.0684969 scale
newpath
0 0 moveto
(T) true charpath
0 0.5 0 setrgbcolor
fill
1 14.5992 scale
0 -0.1 translate
0 1.42583 translate
1 0.266921 scale
newpath
0 0 moveto
(A) true charpath
8 0 0 setrgbcolor
fill
1 3.74643 scale
0 -1.42583 translate
0 4.31297 translate
1 0.390395 scale
newpath
0 0 moveto
(G) true charpath
1 0.7 0 setrgbcolor
fill
1 2.56151 scale
0 -4.31297 translate
0 -0.1 translate
1 -0.227766 scale
newpath
0 0 moveto
(C) true charpath
0.8 0.8 2.4 setrgbcolor
fill
1 -4.39047 scale
0 0.1 translate
7.65 0 translate
0 -0.1 translate
1 -0.0786284 scale
newpath
0 0 moveto
(A) true charpath
2.4 0.8 0.8 setrgbcolor
fill
1 -12.7181 scale
0 0.1 translate
0 0.1 translate
1 1.44146 scale
newpath
0 0 moveto
(T) true charpath
0 0.5 0 setrgbcolor
fill
1 0.693742 scale
0 -0.1 translate
0 -1.50555 translate
1 -0.360839 scale
newpath
0 0 moveto
(C) true charpath
0.8 0.8 2.4 setrgbcolor
fill
1 -2.77132 scale
0 1.50555 translate
7.65 0 translate
0 -0.1 translate
1 -0.0458516 scale
newpath
0 0 moveto
(C) true charpath
0.8 0.8 2.4 setrgbcolor
fill
1 -21.8095 scale
0 0.1 translate
0 0.1 translate
1 0.775068 scale
newpath
0 0 moveto
(T) true charpath
0 0.5 0 setrgbcolor
fill
1 1.29021 scale
0 -0.1 translate
7.65 0 translate
7.65 0 translate
-168.3 -23.1593 translate
newpath
-3.825 -1.9125 moveto
175.95 0 rlineto
0 45.9 rlineto
-175.95 0 rlineto
0 -45.9 rlineto
closepath
0 0 0 setrgbcolor
stroke
-275.4 0 translate
0 18.1779 translate
/Helvetica findfont
5.61816 scalefont
setfont
newpath
0 0 moveto
(Motif Name:) true charpath
0 0 0 setrgbcolor
fill
70.227 0 translate
/Helvetica-Bold findfont
5.61816 scalefont
setfont
newpath
0 0 moveto
(AE013599.5_7517016-7518006(-)_1|1|1x0) true charpath
0 0 0 setrgbcolor
fill
-70.227 0 translate
0 -68.25 translate
0 29.125 translate
/Helvetica findfont
8.262 scalefont
setfont
newpath
0 0 moveto
(Gene:) true charpath
0 0 0 setrgbcolor
fill
42.1362 0 translate
/Helvetica-Bold findfont
8.262 scalefont
setfont
newpath
0 0 moveto
(AE013599.5_8056077-8057358(-)_1) true charpath
0 0 0 setrgbcolor
fill
-42.1362 0 translate
-30.6 -29.125 translate
306 0 translate
2.10375 0 translate
/Helvetica findfont
5.508 scalefont
setfont
newpath
0 0 moveto
(1) true charpath
0 0 0 setrgbcolor
fill
7.65 0 translate
newpath
0 0 moveto
(2) true charpath
0 0 0 setrgbcolor
fill
7.65 0 translate
newpath
0 0 moveto
(3) true charpath
0 0 0 setrgbcolor
fill
7.65 0 translate
newpath
0 0 moveto
(4) true charpath
0 0 0 setrgbcolor
fill
7.65 0 translate
newpath
0 0 moveto
(5) true charpath
0 0 0 setrgbcolor
fill
7.65 0 translate
newpath
0 0 moveto
(6) true charpath
0 0 0 setrgbcolor
fill
7.65 0 translate
newpath
0 0 moveto
(7) true charpath
0 0 0 setrgbcolor
fill
7.65 0 translate
newpath
0 0 moveto
(8) true charpath
0 0 0 setrgbcolor
fill
7.65 0 translate
newpath
0 0 moveto
(9) true charpath
0 0 0 setrgbcolor
fill
7.65 0 translate
newpath
0 0 moveto
(0) true charpath
0 0 0 setrgbcolor
fill
7.65 0 translate
-78.6038 0 translate
0 3.93429 translate
0 19.225 translate
/Helvetica findfont
5.508 scalefont
setfont
84.15 -1.57371 translate
newpath
0 0 moveto
(0) true charpath
0 0 0 setrgbcolor
fill
0 19.125 translate
newpath
0 0 moveto
(+0.58) true charpath
0 0 0 setrgbcolor
fill
0 -38.25 translate
newpath
0 0 moveto
(-3.30) true charpath
0 0 0 setrgbcolor
fill
-84.15 19.125 translate
0 1.57371 translate
/Helvetica-Bold findfont
11.016 scalefont
setfont
0 0.1 translate
1 0.268506 scale
newpath
0 0 moveto
(A) true charpath
8 0 0 setrgbcolor
fill
1 3.72431 scale
0 -0.1 translate
7.65 0 translate
0 -0.1 translate
1 -0.0217994 scale
newpath
0 0 moveto
(C) true charpath
0.8 0.8 2.4 setrgbcolor
fill
1 -45.8728 scale
0 0.1 translate
0 -1.05839 translate
1 -0.0377304 scale
newpath
0 0 moveto
(G) true charpath
1 0.94 0.8 setrgbcolor
fill
1 -26.5038 scale
0 1.05839 translate
0 0.1 translate
1 0.991756 scale
newpath
0 0 moveto
(T) true charpath
0 0.5 0 setrgbcolor
fill
1 1.00831 scale
0 -0.1 translate
7.65 0 translate
0 -0.1 translate
1 -0.126806 scale
newpath
0 0 moveto
(A) true charpath
2.4 0.8 0.8 setrgbcolor
fill
1 -7.88604 scale
0 0.1 translate
0 -1.88464 translate
1 -0.213108 scale
newpath
0 0 moveto
(T) true charpath
0.8 0.9 0.8 setrgbcolor
fill
1 -4.69246 scale
0 1.88464 translate
0 -4.34835 translate
1 -0.223679 scale
newpath
0 0 moveto
(C) true charpath
0.8 0.8 2.4 setrgbcolor
fill
1 -4.47069 scale
0 4.34835 translate
0 0.1 translate
1 1.76808 scale
newpath
0 0 moveto
(G) true charpath
1 0.7 0 setrgbcolor
fill
1 0.565586 scale
0 -0.1 translate
7.65 0 translate
0 0.1 translate
1 0.298493 scale
newpath
0 0 moveto
(A) true charpath
8 0 0 setrgbcolor
fill
1 3.35016 scale
0 -0.1 translate
0 3.23557 translate
1 0.840313 scale
newpath
0 0 moveto
(T) true charpath
0 0.5 0 setrgbcolor
fill
1 1.19003 scale
0 -3.23557 translate
0 -0.1 translate
1 -0.371697 scale
newpath
0 0 moveto
(G) true charpath
1 0.94 0.8 setrgbcolor
fill
1 -2.69037 scale
0 0.1 translate
7.65 0 translate
0 -0.1 translate
1 -0.133924 scale
newpath
0 0 moveto
(C) true charpath
0.8 0.8 2.4 setrgbcolor
fill
1 -7.46693 scale
0 0.1 translate
0 0.1 translate
1 1.6098 scale
newpath
0 0 moveto
(G) true charpath
1 0.7 0 setrgbcolor
fill
1 0.621194 scale
0 -0.1 translate
0 -1.94065 translate
1 -0.455862 scale
newpath
0 0 moveto
(T) true charpath
0.8 0.9 0.8 setrgbcolor
fill
1 -2.19364 scale
0 1.94065 translate
7.65 0 translate
0 0.1 translate
1 2.33056 scale
newpath
0 0 moveto
(G) true charpath
1 0.7 0 setrgbcolor
fill
1 0.429082 scale
0 -0.1 translate
0 -0.1 translate
1 -0.696181 scale
newpath
0 0 moveto
(T) true charpath
0.8 0.9 0.8 setrgbcolor
fill
1 -1.43641 scale
0 0.1 translate
0 -6.3648 translate
1 -0.708088 scale
newpath
0 0 moveto
(C) true charpath
0.8 0.8 2.4 setrgbcolor
fill
1 -1.41225 scale
0 6.3648 translate
0 -12.7233 translate
1 -0.726287 scale
newpath
0 0 moveto
(A) true charpath
2.4 0.8 0.8 setrgbcolor
fill
1 -1.37687 scale
0 12.7233 translate
7.65 0 translate
0 0.1 translate
1 2.05641 scale
newpath
0 0 moveto
(G) true charpath
1 0.7 0 setrgbcolor
fill
1 0.486285 scale
0 -0.1 translate
0 -0.1 translate
1 -0.279036 scale
newpath
0 0 moveto
(A) true charpath
2.4 0.8 0.8 setrgbcolor
fill
1 -3.58376 scale
0 0.1 translate
0 -3.08247 translate
1 -0.366942 scale
newpath
0 0 moveto
(T) true charpath
0.8 0.9 0.8 setrgbcolor
fill
1 -2.72523 scale
0 3.08247 translate
0 -6.75664 translate
1 -0.381011 scale
newpath
0 0 moveto
(C) true charpath
0.8 0.8 2.4 setrgbcolor
fill
1 -2.62459 scale
0 6.75664 translate
7.65 0 translate
0 -0.1 translate
1 -0.222462 scale
newpath
0 0 moveto
(G) true charpath
1 0.94 0.8 setrgbcolor
fill
1 -4.49515 scale
0 0.1 translate
0 0.1 translate
1 1.96614 scale
newpath
0 0 moveto
(A) true charpath
8 0 0 setrgbcolor
fill
1 0.508611 scale
0 -0.1 translate
0 -2.63731 translate
1 -0.282565 scale
newpath
0 0 moveto
(T) true charpath
0.8 0.9 0.8 setrgbcolor
fill
1 -3.53901 scale
0 2.63731 translate
0 -5.64755 translate
1 -0.345346 scale
newpath
0 0 moveto
(C) true charpath
0.8 0.8 2.4 setrgbcolor
fill
1 -2.89565 scale
0 5.64755 translate
7.65 0 translate
0 0.1 translate
1 0.0598543 scale
newpath
0 0 moveto
(A) true charpath
8 0 0 setrgbcolor
fill
1 16.7072 scale
0 -0.1 translate
0 1.35782 translate
1 0.303805 scale
newpath
0 0 moveto
(T) true charpath
0 0.5 0 setrgbcolor
fill
1 3.29159 scale
0 -1.35782 translate
0 -0.1 translate
1 -0.0582233 scale
newpath
0 0 moveto
(G) true charpath
1 0.94 0.8 setrgbcolor
fill
1 -17.1753 scale
0 0.1 translate
7.65 0 translate
7.65 0 translate
-76.5 -23.1593 translate
newpath
-3.825 -1.9125 moveto
84.15 0 rlineto
0 45.9 rlineto
-84.15 0 rlineto
0 -45.9 rlineto
closepath
0 0 0 setrgbcolor
stroke
-275.4 0 translate
0 18.1779 translate
/Helvetica findfont
5.61816 scalefont
setfont
newpath
0 0 moveto
(Motif Name:) true charpath
0 0 0 setrgbcolor
fill
70.227 0 translate
/Helvetica-Bold findfont
5.61816 scalefont
setfont
newpath
0 0 moveto
(AE013599.5_8056077-8057358(-)_1|1|1x0) true charpath
0 0 0 setrgbcolor
fill
-70.227 0 translate
0 -68.25 translate
0 29.125 translate
/Helvetica findfont
8.262 scalefont
setfont
newpath
0 0 moveto
(Gene:) true charpath
0 0 0 setrgbcolor
fill
42.1362 0 translate
/Helvetica-Bold findfont
8.262 scalefont
setfont
newpath
0 0 moveto
(AE013599.5_8056077-8057358(-)_1) true charpath
0 0 0 setrgbcolor
fill
-42.1362 0 translate
-30.6 -29.125 translate
306 0 translate
2.10375 0 translate
/Helvetica findfont
5.508 scalefont
setfont
newpath
0 0 moveto
(1) true charpath
0 0 0 setrgbcolor
fill
7.65 0 translate
newpath
0 0 moveto
(2) true charpath
0 0 0 setrgbcolor
fill
7.65 0 translate
newpath
0 0 moveto
(3) true charpath
0 0 0 setrgbcolor
fill
7.65 0 translate
newpath
0 0 moveto
(4) true charpath
0 0 0 setrgbcolor
fill
7.65 0 translate
-32.7037 0 translate
0 3.93429 translate
0 19.225 translate
/Helvetica findfont
5.508 scalefont
setfont
38.25 -1.57371 translate
newpath
0 0 moveto
(0) true charpath
0 0 0 setrgbcolor
fill
0 19.125 translate
newpath
0 0 moveto
(+0.55) true charpath
0 0 0 setrgbcolor
fill
0 -38.25 translate
newpath
0 0 moveto
(-2.65) true charpath
0 0 0 setrgbcolor
fill
-38.25 19.125 translate
0 1.57371 translate
/Helvetica-Bold findfont
11.016 scalefont
setfont
0 0.1 translate
1 0.0177799 scale
newpath
0 0 moveto
(A) true charpath
8 0 0 setrgbcolor
fill
1 56.2433 scale
0 -0.1 translate
0 1.02676 translate
1 0.182855 scale
newpath
0 0 moveto
(G) true charpath
1 0.7 0 setrgbcolor
fill
1 5.4688 scale
0 -1.02676 translate
0 3.25243 translate
1 0.342989 scale
newpath
0 0 moveto
(T) true charpath
0 0.5 0 setrgbcolor
fill
1 2.91554 scale
0 -3.25243 translate
0 -0.1 translate
1 -0.16424 scale
newpath
0 0 moveto
(C) true charpath
0.8 0.8 2.4 setrgbcolor
fill
1 -6.08867 scale
0 0.1 translate
7.65 0 translate
0 0.1 translate
1 2.33056 scale
newpath
0 0 moveto
(T) true charpath
0 0.5 0 setrgbcolor
fill
1 0.429082 scale
0 -0.1 translate
0 -0.1 translate
1 -0.546729 scale
newpath
0 0 moveto
(A) true charpath
2.4 0.8 0.8 setrgbcolor
fill
1 -1.82906 scale
0 0.1 translate
0 -5.18883 translate
1 -0.633496 scale
newpath
0 0 moveto
(C) true charpath
0.8 0.8 2.4 setrgbcolor
fill
1 -1.57854 scale
0 5.18883 translate
0 -10.9604 translate
1 -0.95033 scale
newpath
0 0 moveto
(G) true charpath
1 0.94 0.8 setrgbcolor
fill
1 -1.05227 scale
0 10.9604 translate
7.65 0 translate
0 0.1 translate
1 0.509097 scale
newpath
0 0 moveto
(A) true charpath
8 0 0 setrgbcolor
fill
1 1.96426 scale
0 -0.1 translate
7.65 0 translate
7.65 0 translate
-30.6 -23.1593 translate
newpath
-3.825 -1.9125 moveto
38.25 0 rlineto
0 45.9 rlineto
-38.25 0 rlineto
0 -45.9 rlineto
closepath
0 0 0 setrgbcolor
stroke
-275.4 0 translate
0 18.1779 translate
/Helvetica findfont
5.61816 scalefont
setfont
newpath
0 0 moveto
(Motif Name:) true charpath
0 0 0 setrgbcolor
fill
70.227 0 translate
/Helvetica-Bold findfont
5.61816 scalefont
setfont
newpath
0 0 moveto
(AE013599.5_8056077-8057358(-)_1|2|1x0) true charpath
0 0 0 setrgbcolor
fill
-70.227 0 translate
0 -68.25 translate
0 29.125 translate
/Helvetica findfont
8.262 scalefont
setfont
newpath
0 0 moveto
(Gene:) true charpath
0 0 0 setrgbcolor
fill
42.1362 0 translate
/Helvetica-Bold findfont
8.262 scalefont
setfont
newpath
0 0 moveto
(AE013599.5_8609871-8610885(+)_1) true charpath
0 0 0 setrgbcolor
fill
-42.1362 0 translate
-30.6 -29.125 translate
306 0 translate
2.10375 0 translate
/Helvetica findfont
5.508 scalefont
setfont
newpath
0 0 moveto
(1) true charpath
0 0 0 setrgbcolor
fill
7.65 0 translate
newpath
0 0 moveto
(2) true charpath
0 0 0 setrgbcolor
fill
7.65 0 translate
newpath
0 0 moveto
(3) true charpath
0 0 0 setrgbcolor
fill
7.65 0 translate
newpath
0 0 moveto
(4) true charpath
0 0 0 setrgbcolor
fill
7.65 0 translate
newpath
0 0 moveto
(5) true charpath
0 0 0 setrgbcolor
fill
7.65 0 translate
newpath
0 0 moveto
(6) true charpath
0 0 0 setrgbcolor
fill
7.65 0 translate
newpath
0 0 moveto
(7) true charpath
0 0 0 setrgbcolor
fill
7.65 0 translate
newpath
0 0 moveto
(8) true charpath
0 0 0 setrgbcolor
fill
7.65 0 translate
newpath
0 0 moveto
(9) true charpath
0 0 0 setrgbcolor
fill
7.65 0 translate
newpath
0 0 moveto
(0) true charpath
0 0 0 setrgbcolor
fill
7.65 0 translate
newpath
0 0 moveto
(1) true charpath
0 0 0 setrgbcolor
fill
7.65 0 translate
newpath
0 0 moveto
(2) true charpath
0 0 0 setrgbcolor
fill
7.65 0 translate
newpath
0 0 moveto
(3) true charpath
0 0 0 setrgbcolor
fill
7.65 0 translate
newpath
0 0 moveto
(4) true charpath
0 0 0 setrgbcolor
fill
7.65 0 translate
newpath
0 0 moveto
(5) true charpath
0 0 0 setrgbcolor
fill
7.65 0 translate
newpath
0 0 moveto
(6) true charpath
0 0 0 setrgbcolor
fill
7.65 0 translate
newpath
0 0 moveto
(7) true charpath
0 0 0 setrgbcolor
fill
7.65 0 translate
newpath
0 0 moveto
(8) true charpath
0 0 0 setrgbcolor
fill
7.65 0 translate
newpath
0 0 moveto
(9) true charpath
0 0 0 setrgbcolor
fill
7.65 0 translate
newpath
0 0 moveto
(0) true charpath
0 0 0 setrgbcolor
fill
7.65 0 translate
newpath
0 0 moveto
(1) true charpath
0 0 0 setrgbcolor
fill
7.65 0 translate
newpath
0 0 moveto
(2) true charpath
0 0 0 setrgbcolor
fill
7.65 0 translate
-170.404 0 translate
0 3.93429 translate
0 19.225 translate
/Helvetica findfont
5.508 scalefont
setfont
175.95 -1.57371 translate
newpath
0 0 moveto
(0) true charpath
0 0 0 setrgbcolor
fill
0 19.125 translate
newpath
0 0 moveto
(+0.57) true charpath
0 0 0 setrgbcolor
fill
0 -38.25 translate
newpath
0 0 moveto
(-3.07) true charpath
0 0 0 setrgbcolor
fill
-175.95 19.125 translate
0 1.57371 translate
/Helvetica-Bold findfont
11.016 scalefont
setfont
0 -0.1 translate
1 -0.0875404 scale
newpath
0 0 moveto
(A) true charpath
2.4 0.8 0.8 setrgbcolor
fill
1 -11.4233 scale
0 0.1 translate
0 -1.57567 translate
1 -0.161614 scale
newpath
0 0 moveto
(G) true charpath
1 0.94 0.8 setrgbcolor
fill
1 -6.18757 scale
0 1.57567 translate
0 -3.63421 translate
1 -0.21808 scale
newpath
0 0 moveto
(C) true charpath
0.8 0.8 2.4 setrgbcolor
fill
1 -4.58548 scale
0 3.63421 translate
0 0.1 translate
1 1.6397 scale
newpath
0 0 moveto
(T) true charpath
0 0.5 0 setrgbcolor
fill
1 0.609869 scale
0 -0.1 translate
7.65 0 translate
0 0.1 translate
1 2.11796 scale
newpath
0 0 moveto
(T) true charpath
0 0.5 0 setrgbcolor
fill
1 0.472153 scale
0 -0.1 translate
0 -0.1 translate
1 -0.324348 scale
newpath
0 0 moveto
(C) true charpath
0.8 0.8 2.4 setrgbcolor
fill
1 -3.08311 scale
0 0.1 translate
0 -3.43901 translate
1 -0.394281 scale
newpath
0 0 moveto
(A) true charpath
2.4 0.8 0.8 setrgbcolor
fill
1 -2.53626 scale
0 3.43901 translate
0 -7.3283 translate
1 -0.525814 scale
newpath
0 0 moveto
(G) true charpath
1 0.94 0.8 setrgbcolor
fill
1 -1.90181 scale
0 7.3283 translate
7.65 0 translate
0 -0.1 translate
1 -0.0777958 scale
newpath
0 0 moveto
(T) true charpath
0.8 0.9 0.8 setrgbcolor
fill
1 -12.8542 scale
0 0.1 translate
0 0.1 translate
1 2.00127 scale
newpath
0 0 moveto
(A) true charpath
8 0 0 setrgbcolor
fill
1 0.499682 scale
0 -0.1 translate
0 -1.499 translate
1 -0.503091 scale
newpath
0 0 moveto
(C) true charpath
0.8 0.8 2.4 setrgbcolor
fill
1 -1.98771 scale
0 1.499 translate
0 -6.24446 translate
1 -0.619952 scale
newpath
0 0 moveto
(G) true charpath
1 0.94 0.8 setrgbcolor
fill
1 -1.61303 scale
0 6.24446 translate
7.65 0 translate
0 0.1 translate
1 0.681198 scale
newpath
0 0 moveto
(G) true charpath
1 0.7 0 setrgbcolor
fill
1 1.468 scale
0 -0.1 translate
0 6.24691 translate
1 0.762945 scale
newpath
0 0 moveto
(A) true charpath
8 0 0 setrgbcolor
fill
1 1.31071 scale
0 -6.24691 translate
0 -0.1 translate
1 -0.143365 scale
newpath
0 0 moveto
(T) true charpath
0.8 0.9 0.8 setrgbcolor
fill
1 -6.97518 scale
0 0.1 translate
0 -2.01494 translate
1 -0.223762 scale
newpath
0 0 moveto
(C) true charpath
0.8 0.8 2.4 setrgbcolor
fill
1 -4.46904 scale
0 2.01494 translate
7.65 0 translate
0 0.1 translate
1 2.33056 scale
newpath
0 0 moveto
(A) true charpath
8 0 0 setrgbcolor
fill
1 0.429082 scale
0 -0.1 translate
0 -0.1 translate
1 -0.658733 scale
newpath
0 0 moveto
(C) true charpath
0.8 0.8 2.4 setrgbcolor
fill
1 -1.51807 scale
0 0.1 translate
0 -6.07014 translate
1 -0.679514 scale
newpath
0 0 moveto
(G) true charpath
1 0.94 0.8 setrgbcolor
fill
1 -1.47164 scale
0 6.07014 translate
0 -12.2038 translate
1 -0.792308 scale
newpath
0 0 moveto
(T) true charpath
0.8 0.9 0.8 setrgbcolor
fill
1 -1.26214 scale
0 12.2038 translate
7.65 0 translate
0 0.1 translate
1 2.17165 scale
newpath
0 0 moveto
(T) true charpath
0 0.5 0 setrgbcolor
fill
1 0.460479 scale
0 -0.1 translate
0 -0.1 translate
1 -0.361804 scale
newpath
0 0 moveto
(C) true charpath
0.8 0.8 2.4 setrgbcolor
fill
1 -2.76393 scale
0 0.1 translate
0 -3.73374 translate
1 -0.45818 scale
newpath
0 0 moveto
(A) true charpath
2.4 0.8 0.8 setrgbcolor
fill
1 -2.18255 scale
0 3.73374 translate
0 -8.12582 translate
1 -0.588409 scale
newpath
0 0 moveto
(G) true charpath
1 0.94 0.8 setrgbcolor
fill
1 -1.6995 scale
0 8.12582 translate
7.65 0 translate
0 0.1 translate
1 0.083125 scale
newpath
0 0 moveto
(A) true charpath
8 0 0 setrgbcolor
fill
1 12.0301 scale
0 -0.1 translate
0 -0.1 translate
1 -0.0715876 scale
newpath
0 0 moveto
(T) true charpath
0.8 0.9 0.8 setrgbcolor
fill
1 -13.9689 scale
0 0.1 translate
0 1.54093 translate
1 0.944608 scale
newpath
0 0 moveto
(G) true charpath
1 0.7 0 setrgbcolor
fill
1 1.05864 scale
0 -1.54093 translate
0 -1.45015 translate
1 -0.117021 scale
newpath
0 0 moveto
(C) true charpath
0.8 0.8 2.4 setrgbcolor
fill
1 -8.54544 scale
0 1.45015 translate
7.65 0 translate
0 -0.1 translate
1 -0.015288 scale
newpath
0 0 moveto
(A) true charpath
2.4 0.8 0.8 setrgbcolor
fill
1 -65.4107 scale
0 0.1 translate
0 0.1 translate
1 0.545756 scale
newpath
0 0 moveto
(T) true charpath
0 0.5 0 setrgbcolor
fill
1 1.83232 scale
0 -0.1 translate
0 5.18118 translate
1 0.623193 scale
newpath
0 0 moveto
(G) true charpath
1 0.7 0 setrgbcolor
fill
1 1.60464 scale
0 -5.18118 translate
0 -1.00715 translate
1 -0.223116 scale
newpath
0 0 moveto
(C) true charpath
0.8 0.8 2.4 setrgbcolor
fill
1 -4.48198 scale
0 1.00715 translate
7.65 0 translate
0 0.1 translate
1 0.0793485 scale
newpath
0 0 moveto
(C) true charpath
0 0 8 setrgbcolor
fill
1 12.6026 scale
0 -0.1 translate
0 1.51122 translate
1 0.653052 scale
newpath
0 0 moveto
(T) true charpath
0 0.5 0 setrgbcolor
fill
1 1.53127 scale
0 -1.51122 translate
0 -0.1 translate
1 -0.124411 scale
newpath
0 0 moveto
(A) true charpath
2.4 0.8 0.8 setrgbcolor
fill
1 -8.03785 scale
0 0.1 translate
7.65 0 translate
0 0.1 translate
1 0.952654 scale
newpath
0 0 moveto
(T) true charpath
0 0.5 0 setrgbcolor
fill
1 1.0497 scale
0 -0.1 translate
0 -0.1 translate
1 -0.292012 scale
newpath
0 0 moveto
(C) true charpath
0.8 0.8 2.4 setrgbcolor
fill
1 -3.42452 scale
0 0.1 translate
7.65 0 translate
0 0.1 translate
1 0.543553 scale
newpath
0 0 moveto
(A) true charpath
8 0 0 setrgbcolor
fill
1 1.83975 scale
0 -0.1 translate
0 -0.1 translate
1 -0.0952788 scale
newpath
0 0 moveto
(G) true charpath
1 0.94 0.8 setrgbcolor
fill
1 -10.4955 scale
0 0.1 translate
7.65 0 translate
0 0.1 translate
1 1.10326 scale
newpath
0 0 moveto
(T) true charpath
0 0.5 0 setrgbcolor
fill
1 0.906407 scale
0 -0.1 translate
0 -0.1 translate
1 -0.169667 scale
newpath
0 0 moveto
(C) true charpath
0.8 0.8 2.4 setrgbcolor
fill
1 -5.89391 scale
0 0.1 translate
7.65 0 translate
0 0.1 translate
1 0.0886147 scale
newpath
0 0 moveto
(A) true charpath
8 0 0 setrgbcolor
fill
1 11.2848 scale
0 -0.1 translate
0 1.58413 translate
1 0.565504 scale
newpath
0 0 moveto
(T) true charpath
0 0.5 0 setrgbcolor
fill
1 1.76834 scale
0 -1.58413 translate
0 -0.1 translate
1 -0.195634 scale
newpath
0 0 moveto
(C) true charpath
0.8 0.8 2.4 setrgbcolor
fill
1 -5.11158 scale
0 0.1 translate
7.65 0 translate
0 0.1 translate
1 0.0969689 scale
newpath
0 0 moveto
(C) true charpath
0 0 8 setrgbcolor
fill
1 10.3126 scale
0 -0.1 translate
0 1.64986 translate
1 0.450689 scale
newpath
0 0 moveto
(T) true charpath
0 0.5 0 setrgbcolor
fill
1 2.21882 scale
0 -1.64986 translate
7.65 0 translate
0 -0.1 translate
1 -0.0642106 scale
newpath
0 0 moveto
(A) true charpath
2.4 0.8 0.8 setrgbcolor
fill
1 -15.5738 scale
0 0.1 translate
0 -1.3921 translate
1 -0.126719 scale
newpath
0 0 moveto
(C) true charpath
0.8 0.8 2.4 setrgbcolor
fill
1 -7.89148 scale
0 1.3921 translate
0 0.1 translate
1 1.17669 scale
newpath
0 0 moveto
(T) true charpath
0 0.5 0 setrgbcolor
fill
1 0.849845 scale
0 -0.1 translate
7.65 0 translate
0 -0.1 translate
1 -0.104628 scale
newpath
0 0 moveto
(G) true charpath
1 0.94 0.8 setrgbcolor
fill
1 -9.55765 scale
0 0.1 translate
0 0.1 translate
1 1.44557 scale
newpath
0 0 moveto
(A) true charpath
8 0 0 setrgbcolor
fill
1 0.69177 scale
0 -0.1 translate
0 -1.71013 translate
1 -0.236381 scale
newpath
0 0 moveto
(T) true charpath
0.8 0.9 0.8 setrgbcolor
fill
1 -4.23047 scale
0 1.71013 translate
7.65 0 translate
0 0.1 translate
1 2.14748 scale
newpath
0 0 moveto
(A) true charpath
8 0 0 setrgbcolor
fill
1 0.465662 scale
0 -0.1 translate
0 -0.1 translate
1 -0.365518 scale
newpath
0 0 moveto
(G) true charpath
1 0.94 0.8 setrgbcolor
fill
1 -2.73584 scale
0 0.1 translate
0 -3.76297 translate
1 -0.435286 scale
newpath
0 0 moveto
(T) true charpath
0.8 0.9 0.8 setrgbcolor
fill
1 -2.29734 scale
0 3.76297 translate
0 -7.9749 translate
1 -0.512486 scale
newpath
0 0 moveto
(C) true charpath
0.8 0.8 2.4 setrgbcolor
fill
1 -1.95127 scale
0 7.9749 translate
7.65 0 translate
0 0.1 translate
1 0.477568 scale
newpath
0 0 moveto
(G) true charpath
1 0.7 0 setrgbcolor
fill
1 2.09394 scale
0 -0.1 translate
0 4.64464 translate
1 0.996904 scale
newpath
0 0 moveto
(T) true charpath
0 0.5 0 setrgbcolor
fill
1 1.00311 scale
0 -4.64464 translate
0 -0.1 translate
1 -0.187779 scale
newpath
0 0 moveto
(A) true charpath
2.4 0.8 0.8 setrgbcolor
fill
1 -5.3254 scale
0 0.1 translate
0 -2.36441 translate
1 -0.220283 scale
newpath
0 0 moveto
(C) true charpath
0.8 0.8 2.4 setrgbcolor
fill
1 -4.53961 scale
0 2.36441 translate
7.65 0 translate
0 0.1 translate
1 0.216439 scale
newpath
0 0 moveto
(T) true charpath
0 0.5 0 setrgbcolor
fill
1 4.62024 scale
0 -0.1 translate
0 2.58992 translate
1 0.429873 scale
newpath
0 0 moveto
(A) true charpath
8 0 0 setrgbcolor
fill
1 2.32627 scale
0 -2.58992 translate
0 -0.1 translate
1 -0.0855277 scale
newpath
0 0 moveto
(C) true charpath
0.8 0.8 2.4 setrgbcolor
fill
1 -11.6921 scale
0 0.1 translate
7.65 0 translate
0 -0.1 translate
1 -0.0108093 scale
newpath
0 0 moveto
(G) true charpath
1 0.94 0.8 setrgbcolor
fill
1 -92.513 scale
0 0.1 translate
0 0.1 translate
1 0.975204 scale
newpath
0 0 moveto
(A) true charpath
8 0 0 setrgbcolor
fill
1 1.02543 scale
0 -0.1 translate
0 -0.971911 translate
1 -0.130794 scale
newpath
0 0 moveto
(C) true charpath
0.8 0.8 2.4 setrgbcolor
fill
1 -7.6456 scale
0 0.971911 translate
7.65 0 translate
0 0.1 translate
1 0.216433 scale
newpath
0 0 moveto
(T) true charpath
0 0.5 0 setrgbcolor
fill
1 4.62037 scale
0 -0.1 translate
0 -0.1 translate
1 -0.109026 scale
newpath
0 0 moveto
(A) true charpath
2.4 0.8 0.8 setrgbcolor
fill
1 -9.17211 scale
0 0.1 translate
0 2.58987 translate
1 1.08758 scale
newpath
0 0 moveto
(G) true charpath
1 0.7 0 setrgbcolor
fill
1 0.919474 scale
0 -2.58987 translate
0 -1.74474 translate
1 -0.240596 scale
newpath
0 0 moveto
(C) true charpath
0.8 0.8 2.4 setrgbcolor
fill
1 -4.15635 scale
0 1.74474 translate
7.65 0 translate
7.65 0 translate
-168.3 -23.1593 translate
newpath
-3.825 -1.9125 moveto
175.95 0 rlineto
0 45.9 rlineto
-175.95 0 rlineto
0 -45.9 rlineto
closepath
0 0 0 setrgbcolor
stroke
-275.4 0 translate
0 18.1779 translate
/Helvetica findfont
5.61816 scalefont
setfont
newpath
0 0 moveto
(Motif Name:) true charpath
0 0 0 setrgbcolor
fill
70.227 0 translate
/Helvetica-Bold findfont
5.61816 scalefont
setfont
newpath
0 0 moveto
(AE013599.5_8609871-8610885(+)_1|1|1x0) true charpath
0 0 0 setrgbcolor
fill
-70.227 0 translate
0 -68.25 translate
0 29.125 translate
/Helvetica findfont
8.262 scalefont
setfont
newpath
0 0 moveto
(Gene:) true charpath
0 0 0 setrgbcolor
fill
42.1362 0 translate
/Helvetica-Bold findfont
8.262 scalefont
setfont
newpath
0 0 moveto
(AE013599.5_9837480-9838407(+)_1) true charpath
0 0 0 setrgbcolor
fill
-42.1362 0 translate
-30.6 -29.125 translate
306 0 translate
2.10375 0 translate
/Helvetica findfont
5.508 scalefont
setfont
newpath
0 0 moveto
(1) true charpath
0 0 0 setrgbcolor
fill
7.65 0 translate
newpath
0 0 moveto
(2) true charpath
0 0 0 setrgbcolor
fill
7.65 0 translate
newpath
0 0 moveto
(3) true charpath
0 0 0 setrgbcolor
fill
7.65 0 translate
newpath
0 0 moveto
(4) true charpath
0 0 0 setrgbcolor
fill
7.65 0 translate
newpath
0 0 moveto
(5) true charpath
0 0 0 setrgbcolor
fill
7.65 0 translate
newpath
0 0 moveto
(6) true charpath
0 0 0 setrgbcolor
fill
7.65 0 translate
newpath
0 0 moveto
(7) true charpath
0 0 0 setrgbcolor
fill
7.65 0 translate
newpath
0 0 moveto
(8) true charpath
0 0 0 setrgbcolor
fill
7.65 0 translate
newpath
0 0 moveto
(9) true charpath
0 0 0 setrgbcolor
fill
7.65 0 translate
newpath
0 0 moveto
(0) true charpath
0 0 0 setrgbcolor
fill
7.65 0 translate
newpath
0 0 moveto
(1) true charpath
0 0 0 setrgbcolor
fill
7.65 0 translate
newpath
0 0 moveto
(2) true charpath
0 0 0 setrgbcolor
fill
7.65 0 translate
newpath
0 0 moveto
(3) true charpath
0 0 0 setrgbcolor
fill
7.65 0 translate
-101.554 0 translate
0 3.93429 translate
0 19.225 translate
/Helvetica findfont
5.508 scalefont
setfont
107.1 -1.57371 translate
newpath
0 0 moveto
(0) true charpath
0 0 0 setrgbcolor
fill
0 19.125 translate
newpath
0 0 moveto
(+0.54) true charpath
0 0 0 setrgbcolor
fill
0 -38.25 translate
newpath
0 0 moveto
(-2.38) true charpath
0 0 0 setrgbcolor
fill
-107.1 19.125 translate
0 1.57371 translate
/Helvetica-Bold findfont
11.016 scalefont
setfont
0 -0.1 translate
1 -0.0258355 scale
newpath
0 0 moveto
(C) true charpath
0.8 0.8 2.4 setrgbcolor
fill
1 -38.7064 scale
0 0.1 translate
0 -1.09015 translate
1 -0.12213 scale
newpath
0 0 moveto
(G) true charpath
1 0.94 0.8 setrgbcolor
fill
1 -8.18799 scale
0 1.09015 translate
0 0.1 translate
1 1.58393 scale
newpath
0 0 moveto
(A) true charpath
8 0 0 setrgbcolor
fill
1 0.631343 scale
0 -0.1 translate
0 -2.83799 translate
1 -0.448891 scale
newpath
0 0 moveto
(T) true charpath
0.8 0.9 0.8 setrgbcolor
fill
1 -2.22771 scale
0 2.83799 translate
7.65 0 translate
0 0.1 translate
1 1.79528 scale
newpath
0 0 moveto
(T) true charpath
0 0.5 0 setrgbcolor
fill
1 0.557017 scale
0 -0.1 translate
0 -0.1 translate
1 -0.358793 scale
newpath
0 0 moveto
(G) true charpath
1 0.94 0.8 setrgbcolor
fill
1 -2.78712 scale
0 0.1 translate
0 -3.71004 translate
1 -0.740909 scale
newpath
0 0 moveto
(C) true charpath
0.8 0.8 2.4 setrgbcolor
fill
1 -1.34969 scale
0 3.71004 translate
7.65 0 translate
0 0.1 translate
1 2.33056 scale
newpath
0 0 moveto
(T) true charpath
0 0.5 0 setrgbcolor
fill
1 0.429082 scale
0 -0.1 translate
0 -0.1 translate
1 -0.453207 scale
newpath
0 0 moveto
(G) true charpath
1 0.94 0.8 setrgbcolor
fill
1 -2.2065 scale
0 0.1 translate
0 -4.45295 translate
1 -0.590074 scale
newpath
0 0 moveto
(A) true charpath
2.4 0.8 0.8 setrgbcolor
fill
1 -1.6947 scale
0 4.45295 translate
0 -9.88285 translate
1 -1.08727 scale
newpath
0 0 moveto
(C) true charpath
0.8 0.8 2.4 setrgbcolor
fill
1 -0.919731 scale
0 9.88285 translate
7.65 0 translate
0 -0.1 translate
1 -0.0239535 scale
newpath
0 0 moveto
(T) true charpath
0.8 0.9 0.8 setrgbcolor
fill
1 -41.7475 scale
0 0.1 translate
0 0.1 translate
1 1.28102 scale
newpath
0 0 moveto
(A) true charpath
8 0 0 setrgbcolor
fill
1 0.780631 scale
0 -0.1 translate
0 -1.07534 translate
1 -0.571947 scale
newpath
0 0 moveto
(G) true charpath
1 0.94 0.8 setrgbcolor
fill
1 -1.74841 scale
0 1.07534 translate
7.65 0 translate
0 0.1 translate
1 1.60706 scale
newpath
0 0 moveto
(C) true charpath
0 0 8 setrgbcolor
fill
1 0.622255 scale
0 -0.1 translate
0 -0.1 translate
1 -0.325703 scale
newpath
0 0 moveto
(T) true charpath
0.8 0.9 0.8 setrgbcolor
fill
1 -3.07029 scale
0 0.1 translate
0 -3.44967 translate
1 -0.419686 scale
newpath
0 0 moveto
(G) true charpath
1 0.94 0.8 setrgbcolor
fill
1 -2.38273 scale
0 3.44967 translate
7.65 0 translate
0 -0.1 translate
1 -0.0380292 scale
newpath
0 0 moveto
(C) true charpath
0.8 0.8 2.4 setrgbcolor
fill
1 -26.2956 scale
0 0.1 translate
0 0.1 translate
1 1.25519 scale
newpath
0 0 moveto
(G) true charpath
1 0.7 0 setrgbcolor
fill
1 0.796691 scale
0 -0.1 translate
0 -1.18609 translate
1 -0.40303 scale
newpath
0 0 moveto
(A) true charpath
2.4 0.8 0.8 setrgbcolor
fill
1 -2.48121 scale
0 1.18609 translate
7.65 0 translate
0 0.1 translate
1 0.201254 scale
newpath
0 0 moveto
(G) true charpath
1 0.7 0 setrgbcolor
fill
1 4.96884 scale
0 -0.1 translate
0 2.47044 translate
1 1.41565 scale
newpath
0 0 moveto
(A) true charpath
8 0 0 setrgbcolor
fill
1 0.706391 scale
0 -2.47044 translate
0 -0.1 translate
1 -0.263002 scale
newpath
0 0 moveto
(C) true charpath
0.8 0.8 2.4 setrgbcolor
fill
1 -3.80225 scale
0 0.1 translate
0 -2.95631 translate
1 -0.541607 scale
newpath
0 0 moveto
(T) true charpath
0.8 0.9 0.8 setrgbcolor
fill
1 -1.84636 scale
0 2.95631 translate
7.65 0 translate
0 -0.1 translate
1 -0.290356 scale
newpath
0 0 moveto
(A) true charpath
2.4 0.8 0.8 setrgbcolor
fill
1 -3.44405 scale
0 0.1 translate
0 0.1 translate
1 2.18567 scale
newpath
0 0 moveto
(G) true charpath
1 0.7 0 setrgbcolor
fill
1 0.457525 scale
0 -0.1 translate
0 -3.17154 translate
1 -0.510075 scale
newpath
0 0 moveto
(T) true charpath
0.8 0.9 0.8 setrgbcolor
fill
1 -1.9605 scale
0 3.17154 translate
0 -7.97196 translate
1 -0.763708 scale
newpath
0 0 moveto
(C) true charpath
0.8 0.8 2.4 setrgbcolor
fill
1 -1.3094 scale
0 7.97196 translate
7.65 0 translate
0 -0.1 translate
1 -0.147683 scale
newpath
0 0 moveto
(C) true charpath
0.8 0.8 2.4 setrgbcolor
fill
1 -6.77127 scale
0 0.1 translate
0 0.1 translate
1 1.50635 scale
newpath
0 0 moveto
(T) true charpath
0 0.5 0 setrgbcolor
fill
1 0.663857 scale
0 -0.1 translate
0 -2.04891 translate
1 -0.344587 scale
newpath
0 0 moveto
(G) true charpath
1 0.94 0.8 setrgbcolor
fill
1 -2.90203 scale
0 2.04891 translate
7.65 0 translate
0 0.1 translate
1 0.347863 scale
newpath
0 0 moveto
(T) true charpath
0 0.5 0 setrgbcolor
fill
1 2.87469 scale
0 -0.1 translate
0 3.62404 translate
1 0.938929 scale
newpath
0 0 moveto
(G) true charpath
1 0.7 0 setrgbcolor
fill
1 1.06504 scale
0 -3.62404 translate
0 -0.1 translate
1 -0.168641 scale
newpath
0 0 moveto
(A) true charpath
2.4 0.8 0.8 setrgbcolor
fill
1 -5.92977 scale
0 0.1 translate
0 -2.21382 translate
1 -0.203606 scale
newpath
0 0 moveto
(C) true charpath
0.8 0.8 2.4 setrgbcolor
fill
1 -4.91146 scale
0 2.21382 translate
7.65 0 translate
0 0.1 translate
1 0.0192529 scale
newpath
0 0 moveto
(A) true charpath
8 0 0 setrgbcolor
fill
1 51.9404 scale
0 -0.1 translate
0 1.03835 translate
1 0.384168 scale
newpath
0 0 moveto
(T) true charpath
0 0.5 0 setrgbcolor
fill
1 2.60303 scale
0 -1.03835 translate
0 4.84806 translate
1 0.721251 scale
newpath
0 0 moveto
(G) true charpath
1 0.7 0 setrgbcolor
fill
1 1.38648 scale
0 -4.84806 translate
0 -0.1 translate
1 -0.765801 scale
newpath
0 0 moveto
(C) true charpath
0.8 0.8 2.4 setrgbcolor
fill
1 -1.30582 scale
0 0.1 translate
7.65 0 translate
0 0.1 translate
1 0.452444 scale
newpath
0 0 moveto
(T) true charpath
0 0.5 0 setrgbcolor
fill
1 2.21022 scale
0 -0.1 translate
0 4.44695 translate
1 0.675217 scale
newpath
0 0 moveto
(C) true charpath
0 0 8 setrgbcolor
fill
1 1.481 scale
0 -4.44695 translate
0 -0.1 translate
1 -0.40929 scale
newpath
0 0 moveto
(A) true charpath
2.4 0.8 0.8 setrgbcolor
fill
1 -2.44325 scale
0 0.1 translate
7.65 0 translate
7.65 0 translate
-99.45 -23.1593 translate
newpath
-3.825 -1.9125 moveto
107.1 0 rlineto
0 45.9 rlineto
-107.1 0 rlineto
0 -45.9 rlineto
closepath
0 0 0 setrgbcolor
stroke
-275.4 0 translate
0 18.1779 translate
/Helvetica findfont
5.61816 scalefont
setfont
newpath
0 0 moveto
(Motif Name:) true charpath
0 0 0 setrgbcolor
fill
70.227 0 translate
/Helvetica-Bold findfont
5.61816 scalefont
setfont
newpath
0 0 moveto
(AE013599.5_9837480-9838407(+)_1|1|1x0) true charpath
0 0 0 setrgbcolor
fill
-70.227 0 translate
0 -68.25 translate
0 29.125 translate
/Helvetica findfont
8.262 scalefont
setfont
newpath
0 0 moveto
(Gene:) true charpath
0 0 0 setrgbcolor
fill
42.1362 0 translate
/Helvetica-Bold findfont
8.262 scalefont
setfont
newpath
0 0 moveto
(AE013599.5_9837480-9838407(+)_1) true charpath
0 0 0 setrgbcolor
fill
-42.1362 0 translate
-30.6 -29.125 translate
306 0 translate
2.10375 0 translate
/Helvetica findfont
5.508 scalefont
setfont
newpath
0 0 moveto
(1) true charpath
0 0 0 setrgbcolor
fill
7.65 0 translate
newpath
0 0 moveto
(2) true charpath
0 0 0 setrgbcolor
fill
7.65 0 translate
newpath
0 0 moveto
(3) true charpath
0 0 0 setrgbcolor
fill
7.65 0 translate
newpath
0 0 moveto
(4) true charpath
0 0 0 setrgbcolor
fill
7.65 0 translate
-32.7037 0 translate
0 3.93429 translate
0 19.225 translate
/Helvetica findfont
5.508 scalefont
setfont
38.25 -1.57371 translate
newpath
0 0 moveto
(0) true charpath
0 0 0 setrgbcolor
fill
0 19.125 translate
newpath
0 0 moveto
(+0.57) true charpath
0 0 0 setrgbcolor
fill
0 -38.25 translate
newpath
0 0 moveto
(-2.98) true charpath
0 0 0 setrgbcolor
fill
-38.25 19.125 translate
0 1.57371 translate
/Helvetica-Bold findfont
11.016 scalefont
setfont
0 -0.1 translate
1 -0.0936741 scale
newpath
0 0 moveto
(G) true charpath
1 0.94 0.8 setrgbcolor
fill
1 -10.6753 scale
0 0.1 translate
0 0.1 translate
1 1.13553 scale
newpath
0 0 moveto
(A) true charpath
8 0 0 setrgbcolor
fill
1 0.880643 scale
0 -0.1 translate
0 -1.62394 translate
1 -0.140872 scale
newpath
0 0 moveto
(C) true charpath
0.8 0.8 2.4 setrgbcolor
fill
1 -7.09862 scale
0 1.62394 translate
7.65 0 translate
0 -0.1 translate
1 -0.130871 scale
newpath
0 0 moveto
(T) true charpath
0.8 0.9 0.8 setrgbcolor
fill
1 -7.6411 scale
0 0.1 translate
0 -1.91663 translate
1 -0.155244 scale
newpath
0 0 moveto
(G) true charpath
1 0.94 0.8 setrgbcolor
fill
1 -6.44147 scale
0 1.91663 translate
0 0.1 translate
1 1.77236 scale
newpath
0 0 moveto
(C) true charpath
0 0 8 setrgbcolor
fill
1 0.564221 scale
0 -0.1 translate
0 -3.92503 translate
1 -0.37109 scale
newpath
0 0 moveto
(A) true charpath
2.4 0.8 0.8 setrgbcolor
fill
1 -2.69477 scale
0 3.92503 translate
7.65 0 translate
0 0.1 translate
1 2.33056 scale
newpath
0 0 moveto
(C) true charpath
0 0 8 setrgbcolor
fill
1 0.429082 scale
0 -0.1 translate
0 -0.1 translate
1 -0.551492 scale
newpath
0 0 moveto
(A) true charpath
2.4 0.8 0.8 setrgbcolor
fill
1 -1.81326 scale
0 0.1 translate
0 -5.22631 translate
1 -0.755389 scale
newpath
0 0 moveto
(T) true charpath
0.8 0.9 0.8 setrgbcolor
fill
1 -1.32382 scale
0 5.22631 translate
0 -11.957 translate
1 -0.823675 scale
newpath
0 0 moveto
(G) true charpath
1 0.94 0.8 setrgbcolor
fill
1 -1.21407 scale
0 11.957 translate
7.65 0 translate
7.65 0 translate
-30.6 -23.1593 translate
newpath
-3.825 -1.9125 moveto
38.25 0 rlineto
0 45.9 rlineto
-38.25 0 rlineto
0 -45.9 rlineto
closepath
0 0 0 setrgbcolor
stroke
-275.4 0 translate
0 18.1779 translate
/Helvetica findfont
5.61816 scalefont
setfont
newpath
0 0 moveto
(Motif Name:) true charpath
0 0 0 setrgbcolor
fill
70.227 0 translate
/Helvetica-Bold findfont
5.61816 scalefont
setfont
newpath
0 0 moveto
(AE013599.5_9837480-9838407(+)_1|2|1x0) true charpath
0 0 0 setrgbcolor
fill
-70.227 0 translate
0 -68.25 translate
0 29.125 translate
/Helvetica findfont
8.262 scalefont
setfont
newpath
0 0 moveto
(Gene:) true charpath
0 0 0 setrgbcolor
fill
42.1362 0 translate
/Helvetica-Bold findfont
8.262 scalefont
setfont
newpath
0 0 moveto
(AE013599.5_9837480-9838407(+)_1) true charpath
0 0 0 setrgbcolor
fill
-42.1362 0 translate
-30.6 -29.125 translate
306 0 translate
2.10375 0 translate
/Helvetica findfont
5.508 scalefont
setfont
newpath
0 0 moveto
(1) true charpath
0 0 0 setrgbcolor
fill
7.65 0 translate
newpath
0 0 moveto
(2) true charpath
0 0 0 setrgbcolor
fill
7.65 0 translate
newpath
0 0 moveto
(3) true charpath
0 0 0 setrgbcolor
fill
7.65 0 translate
newpath
0 0 moveto
(4) true charpath
0 0 0 setrgbcolor
fill
7.65 0 translate
-32.7037 0 translate
0 3.93429 translate
0 19.225 translate
/Helvetica findfont
5.508 scalefont
setfont
38.25 -1.57371 translate
newpath
0 0 moveto
(0) true charpath
0 0 0 setrgbcolor
fill
0 19.125 translate
newpath
0 0 moveto
(+0.47) true charpath
0 0 0 setrgbcolor
fill
0 -38.25 translate
newpath
0 0 moveto
(-1.94) true charpath
0 0 0 setrgbcolor
fill
-38.25 19.125 translate
0 1.57371 translate
/Helvetica-Bold findfont
11.016 scalefont
setfont
0 0.1 translate
1 2.21767 scale
newpath
0 0 moveto
(G) true charpath
1 0.7 0 setrgbcolor
fill
1 0.450923 scale
0 -0.1 translate
0 -0.1 translate
1 -0.96059 scale
newpath
0 0 moveto
(A) true charpath
2.4 0.8 0.8 setrgbcolor
fill
1 -1.04103 scale
0 0.1 translate
0 -8.44533 translate
1 -1.18068 scale
newpath
0 0 moveto
(C) true charpath
0.8 0.8 2.4 setrgbcolor
fill
1 -0.846972 scale
0 8.44533 translate
7.65 0 translate
0 -0.1 translate
1 -0.0720462 scale
newpath
0 0 moveto
(G) true charpath
1 0.94 0.8 setrgbcolor
fill
1 -13.88 scale
0 0.1 translate
0 0.1 translate
1 2.33056 scale
newpath
0 0 moveto
(T) true charpath
0 0.5 0 setrgbcolor
fill
1 0.429082 scale
0 -0.1 translate
0 -1.45376 translate
1 -0.618397 scale
newpath
0 0 moveto
(A) true charpath
2.4 0.8 0.8 setrgbcolor
fill
1 -1.61709 scale
0 1.45376 translate
0 -7.10651 translate
1 -1.44011 scale
newpath
0 0 moveto
(C) true charpath
0.8 0.8 2.4 setrgbcolor
fill
1 -0.69439 scale
0 7.10651 translate
7.65 0 translate
0 -0.1 translate
1 -0.0400281 scale
newpath
0 0 moveto
(T) true charpath
0.8 0.9 0.8 setrgbcolor
fill
1 -24.9824 scale
0 0.1 translate
0 0.1 translate
1 2.25897 scale
newpath
0 0 moveto
(G) true charpath
1 0.7 0 setrgbcolor
fill
1 0.442681 scale
0 -0.1 translate
0 -1.20182 translate
1 -0.697155 scale
newpath
0 0 moveto
(A) true charpath
2.4 0.8 0.8 setrgbcolor
fill
1 -1.4344 scale
0 1.20182 translate
0 -7.4743 translate
1 -0.958919 scale
newpath
0 0 moveto
(C) true charpath
0.8 0.8 2.4 setrgbcolor
fill
1 -1.04284 scale
0 7.4743 translate
7.65 0 translate
7.65 0 translate
-30.6 -23.1593 translate
newpath
-3.825 -1.9125 moveto
38.25 0 rlineto
0 45.9 rlineto
-38.25 0 rlineto
0 -45.9 rlineto
closepath
0 0 0 setrgbcolor
stroke
-275.4 0 translate
0 18.1779 translate
/Helvetica findfont
5.61816 scalefont
setfont
newpath
0 0 moveto
(Motif Name:) true charpath
0 0 0 setrgbcolor
fill
70.227 0 translate
/Helvetica-Bold findfont
5.61816 scalefont
setfont
newpath
0 0 moveto
(AE013599.5_9837480-9838407(+)_1|3|1x0) true charpath
0 0 0 setrgbcolor
fill
-70.227 0 translate
0 -68.25 translate
0 29.125 translate
/Helvetica findfont
8.262 scalefont
setfont
newpath
0 0 moveto
(Gene:) true charpath
0 0 0 setrgbcolor
fill
42.1362 0 translate
/Helvetica-Bold findfont
8.262 scalefont
setfont
newpath
0 0 moveto
(AE013599.5_10144335-10144890(+)_1) true charpath
0 0 0 setrgbcolor
fill
-42.1362 0 translate
-30.6 -29.125 translate
306 0 translate
2.10375 0 translate
/Helvetica findfont
5.508 scalefont
setfont
newpath
0 0 moveto
(1) true charpath
0 0 0 setrgbcolor
fill
7.65 0 translate
newpath
0 0 moveto
(2) true charpath
0 0 0 setrgbcolor
fill
7.65 0 translate
newpath
0 0 moveto
(3) true charpath
0 0 0 setrgbcolor
fill
7.65 0 translate
newpath
0 0 moveto
(4) true charpath
0 0 0 setrgbcolor
fill
7.65 0 translate
-32.7037 0 translate
0 3.93429 translate
0 19.225 translate
/Helvetica findfont
5.508 scalefont
setfont
38.25 -1.57371 translate
newpath
0 0 moveto
(0) true charpath
0 0 0 setrgbcolor
fill
0 19.125 translate
newpath
0 0 moveto
(+0.56) true charpath
0 0 0 setrgbcolor
fill
0 -38.25 translate
newpath
0 0 moveto
(-2.75) true charpath
0 0 0 setrgbcolor
fill
-38.25 19.125 translate
0 1.57371 translate
/Helvetica-Bold findfont
11.016 scalefont
setfont
0 -0.1 translate
1 -0.201612 scale
newpath
0 0 moveto
(G) true charpath
1 0.94 0.8 setrgbcolor
fill
1 -4.96002 scale
0 0.1 translate
0 0.1 translate
1 2.08161 scale
newpath
0 0 moveto
(A) true charpath
8 0 0 setrgbcolor
fill
1 0.480399 scale
0 -0.1 translate
0 -2.47326 translate
1 -0.423292 scale
newpath
0 0 moveto
(T) true charpath
0.8 0.9 0.8 setrgbcolor
fill
1 -2.36244 scale
0 2.47326 translate
0 -6.59082 translate
1 -0.707192 scale
newpath
0 0 moveto
(C) true charpath
0.8 0.8 2.4 setrgbcolor
fill
1 -1.41404 scale
0 6.59082 translate
7.65 0 translate
0 0.1 translate
1 0.472047 scale
newpath
0 0 moveto
(T) true charpath
0 0.5 0 setrgbcolor
fill
1 2.11843 scale
0 -0.1 translate
0 4.60119 translate
1 1.5834 scale
newpath
0 0 moveto
(C) true charpath
0 0 8 setrgbcolor
fill
1 0.631553 scale
0 -4.60119 translate
0 -0.1 translate
1 -0.75303 scale
newpath
0 0 moveto
(A) true charpath
2.4 0.8 0.8 setrgbcolor
fill
1 -1.32797 scale
0 0.1 translate
0 -6.81212 translate
1 -0.763528 scale
newpath
0 0 moveto
(G) true charpath
1 0.94 0.8 setrgbcolor
fill
1 -1.30971 scale
0 6.81212 translate
7.65 0 translate
0 0.1 translate
1 2.33056 scale
newpath
0 0 moveto
(T) true charpath
0 0.5 0 setrgbcolor
fill
1 0.429082 scale
0 -0.1 translate
0 -0.1 translate
1 -0.556137 scale
newpath
0 0 moveto
(A) true charpath
2.4 0.8 0.8 setrgbcolor
fill
1 -1.79812 scale
0 0.1 translate
0 -5.26286 translate
1 -0.666576 scale
newpath
0 0 moveto
(G) true charpath
1 0.94 0.8 setrgbcolor
fill
1 -1.5002 scale
0 5.26286 translate
0 -11.2947 translate
1 -0.907843 scale
newpath
0 0 moveto
(C) true charpath
0.8 0.8 2.4 setrgbcolor
fill
1 -1.10151 scale
0 11.2947 translate
7.65 0 translate
7.65 0 translate
-30.6 -23.1593 translate
newpath
-3.825 -1.9125 moveto
38.25 0 rlineto
0 45.9 rlineto
-38.25 0 rlineto
0 -45.9 rlineto
closepath
0 0 0 setrgbcolor
stroke
-275.4 0 translate
0 18.1779 translate
/Helvetica findfont
5.61816 scalefont
setfont
newpath
0 0 moveto
(Motif Name:) true charpath
0 0 0 setrgbcolor
fill
70.227 0 translate
/Helvetica-Bold findfont
5.61816 scalefont
setfont
newpath
0 0 moveto
(AE013599.5_10144335-10144890(+)_1|1|1x0) true charpath
0 0 0 setrgbcolor
fill
-70.227 0 translate
0 -68.25 translate
showpage
30.6 674.55 translate
0 29.125 translate
/Helvetica findfont
8.262 scalefont
setfont
newpath
0 0 moveto
(Gene:) true charpath
0 0 0 setrgbcolor
fill
42.1362 0 translate
/Helvetica-Bold findfont
8.262 scalefont
setfont
newpath
0 0 moveto
(AE013599.5_10144335-10144890(+)_1) true charpath
0 0 0 setrgbcolor
fill
-42.1362 0 translate
-30.6 -29.125 translate
306 0 translate
2.10375 0 translate
/Helvetica findfont
5.508 scalefont
setfont
newpath
0 0 moveto
(1) true charpath
0 0 0 setrgbcolor
fill
7.65 0 translate
newpath
0 0 moveto
(2) true charpath
0 0 0 setrgbcolor
fill
7.65 0 translate
newpath
0 0 moveto
(3) true charpath
0 0 0 setrgbcolor
fill
7.65 0 translate
newpath
0 0 moveto
(4) true charpath
0 0 0 setrgbcolor
fill
7.65 0 translate
-32.7037 0 translate
0 3.93429 translate
0 19.225 translate
/Helvetica findfont
5.508 scalefont
setfont
38.25 -1.57371 translate
newpath
0 0 moveto
(0) true charpath
0 0 0 setrgbcolor
fill
0 19.125 translate
newpath
0 0 moveto
(+0.56) true charpath
0 0 0 setrgbcolor
fill
0 -38.25 translate
newpath
0 0 moveto
(-2.94) true charpath
0 0 0 setrgbcolor
fill
-38.25 19.125 translate
0 1.57371 translate
/Helvetica-Bold findfont
11.016 scalefont
setfont
0 -0.1 translate
1 -0.0329068 scale
newpath
0 0 moveto
(T) true charpath
0.8 0.9 0.8 setrgbcolor
fill
1 -30.3888 scale
0 0.1 translate
0 -1.14579 translate
1 -0.0405281 scale
newpath
0 0 moveto
(G) true charpath
1 0.94 0.8 setrgbcolor
fill
1 -24.6743 scale
0 1.14579 translate
0 0.1 translate
1 1.08341 scale
newpath
0 0 moveto
(A) true charpath
8 0 0 setrgbcolor
fill
1 0.923009 scale
0 -0.1 translate
7.65 0 translate
0 0.1 translate
1 0.0221019 scale
newpath
0 0 moveto
(C) true charpath
0 0 8 setrgbcolor
fill
1 45.2449 scale
0 -0.1 translate
0 1.06077 translate
1 0.428556 scale
newpath
0 0 moveto
(A) true charpath
8 0 0 setrgbcolor
fill
1 2.33342 scale
0 -1.06077 translate
0 5.21975 translate
1 0.676656 scale
newpath
0 0 moveto
(T) true charpath
0 0.5 0 setrgbcolor
fill
1 1.47786 scale
0 -5.21975 translate
0 -0.1 translate
1 -0.74005 scale
newpath
0 0 moveto
(G) true charpath
1 0.94 0.8 setrgbcolor
fill
1 -1.35126 scale
0 0.1 translate
7.65 0 translate
0 0.1 translate
1 2.33056 scale
newpath
0 0 moveto
(G) true charpath
1 0.7 0 setrgbcolor
fill
1 0.429082 scale
0 -0.1 translate
0 -0.1 translate
1 -0.468753 scale
newpath
0 0 moveto
(C) true charpath
0.8 0.8 2.4 setrgbcolor
fill
1 -2.13332 scale
0 0.1 translate
0 -4.57527 translate
1 -0.82502 scale
newpath
0 0 moveto
(A) true charpath
2.4 0.8 0.8 setrgbcolor
fill
1 -1.21209 scale
0 4.57527 translate
0 -11.8539 translate
1 -0.836783 scale
newpath
0 0 moveto
(T) true charpath
0.8 0.9 0.8 setrgbcolor
fill
1 -1.19505 scale
0 11.8539 translate
7.65 0 translate
7.65 0 translate
-30.6 -23.1593 translate
newpath
-3.825 -1.9125 moveto
38.25 0 rlineto
0 45.9 rlineto
-38.25 0 rlineto
0 -45.9 rlineto
closepath
0 0 0 setrgbcolor
stroke
-275.4 0 translate
0 18.1779 translate
/Helvetica findfont
5.61816 scalefont
setfont
newpath
0 0 moveto
(Motif Name:) true charpath
0 0 0 setrgbcolor
fill
70.227 0 translate
/Helvetica-Bold findfont
5.61816 scalefont
setfont
newpath
0 0 moveto
(AE013599.5_10144335-10144890(+)_1|2|1x0) true charpath
0 0 0 setrgbcolor
fill
-70.227 0 translate
0 -68.25 translate
0 29.125 translate
/Helvetica findfont
8.262 scalefont
setfont
newpath
0 0 moveto
(Gene:) true charpath
0 0 0 setrgbcolor
fill
42.1362 0 translate
/Helvetica-Bold findfont
8.262 scalefont
setfont
newpath
0 0 moveto
(AE013599.5_10891352-10892318(+)_1) true charpath
0 0 0 setrgbcolor
fill
-42.1362 0 translate
-30.6 -29.125 translate
306 0 translate
2.10375 0 translate
/Helvetica findfont
5.508 scalefont
setfont
newpath
0 0 moveto
(1) true charpath
0 0 0 setrgbcolor
fill
7.65 0 translate
newpath
0 0 moveto
(2) true charpath
0 0 0 setrgbcolor
fill
7.65 0 translate
newpath
0 0 moveto
(3) true charpath
0 0 0 setrgbcolor
fill
7.65 0 translate
newpath
0 0 moveto
(4) true charpath
0 0 0 setrgbcolor
fill
7.65 0 translate
-32.7037 0 translate
0 3.93429 translate
0 19.225 translate
/Helvetica findfont
5.508 scalefont
setfont
38.25 -1.57371 translate
newpath
0 0 moveto
(0) true charpath
0 0 0 setrgbcolor
fill
0 19.125 translate
newpath
0 0 moveto
(+0.54) true charpath
0 0 0 setrgbcolor
fill
0 -38.25 translate
newpath
0 0 moveto
(-2.45) true charpath
0 0 0 setrgbcolor
fill
-38.25 19.125 translate
0 1.57371 translate
/Helvetica-Bold findfont
11.016 scalefont
setfont
0 0.1 translate
1 0.156891 scale
newpath
0 0 moveto
(T) true charpath
0 0.5 0 setrgbcolor
fill
1 6.37384 scale
0 -0.1 translate
0 2.12137 translate
1 0.186579 scale
newpath
0 0 moveto
(A) true charpath
8 0 0 setrgbcolor
fill
1 5.35966 scale
0 -2.12137 translate
0 4.37633 translate
1 0.53082 scale
newpath
0 0 moveto
(G) true charpath
1 0.7 0 setrgbcolor
fill
1 1.88388 scale
0 -4.37633 translate
0 -0.1 translate
1 -0.391362 scale
newpath
0 0 moveto
(C) true charpath
0.8 0.8 2.4 setrgbcolor
fill
1 -2.55518 scale
0 0.1 translate
7.65 0 translate
0 -0.1 translate
1 -0.083968 scale
newpath
0 0 moveto
(A) true charpath
2.4 0.8 0.8 setrgbcolor
fill
1 -11.9093 scale
0 0.1 translate
0 -1.54757 translate
1 -0.1029 scale
newpath
0 0 moveto
(T) true charpath
0.8 0.9 0.8 setrgbcolor
fill
1 -9.71816 scale
0 1.54757 translate
0 -3.1441 translate
1 -0.145876 scale
newpath
0 0 moveto
(C) true charpath
0.8 0.8 2.4 setrgbcolor
fill
1 -6.85515 scale
0 3.1441 translate
0 0.1 translate
1 1.40133 scale
newpath
0 0 moveto
(G) true charpath
1 0.7 0 setrgbcolor
fill
1 0.713606 scale
0 -0.1 translate
7.65 0 translate
0 0.1 translate
1 2.33056 scale
newpath
0 0 moveto
(C) true charpath
0 0 8 setrgbcolor
fill
1 0.429082 scale
0 -0.1 translate
0 -0.1 translate
1 -0.473179 scale
newpath
0 0 moveto
(T) true charpath
0.8 0.9 0.8 setrgbcolor
fill
1 -2.11337 scale
0 0.1 translate
0 -4.6101 translate
1 -0.610729 scale
newpath
0 0 moveto
(A) true charpath
2.4 0.8 0.8 setrgbcolor
fill
1 -1.63739 scale
0 4.6101 translate
0 -10.2025 translate
1 -1.04665 scale
newpath
0 0 moveto
(G) true charpath
1 0.94 0.8 setrgbcolor
fill
1 -0.955431 scale
0 10.2025 translate
7.65 0 translate
7.65 0 translate
-30.6 -23.1593 translate
newpath
-3.825 -1.9125 moveto
38.25 0 rlineto
0 45.9 rlineto
-38.25 0 rlineto
0 -45.9 rlineto
closepath
0 0 0 setrgbcolor
stroke
-275.4 0 translate
0 18.1779 translate
/Helvetica findfont
5.61816 scalefont
setfont
newpath
0 0 moveto
(Motif Name:) true charpath
0 0 0 setrgbcolor
fill
70.227 0 translate
/Helvetica-Bold findfont
5.61816 scalefont
setfont
newpath
0 0 moveto
(AE013599.5_10891352-10892318(+)_1|1|1x0) true charpath
0 0 0 setrgbcolor
fill
-70.227 0 translate
0 -68.25 translate
0 29.125 translate
/Helvetica findfont
8.262 scalefont
setfont
newpath
0 0 moveto
(Gene:) true charpath
0 0 0 setrgbcolor
fill
42.1362 0 translate
/Helvetica-Bold findfont
8.262 scalefont
setfont
newpath
0 0 moveto
(AE013599.5_10891352-10892318(+)_1) true charpath
0 0 0 setrgbcolor
fill
-42.1362 0 translate
-30.6 -29.125 translate
306 0 translate
2.10375 0 translate
/Helvetica findfont
5.508 scalefont
setfont
newpath
0 0 moveto
(1) true charpath
0 0 0 setrgbcolor
fill
7.65 0 translate
newpath
0 0 moveto
(2) true charpath
0 0 0 setrgbcolor
fill
7.65 0 translate
newpath
0 0 moveto
(3) true charpath
0 0 0 setrgbcolor
fill
7.65 0 translate
newpath
0 0 moveto
(4) true charpath
0 0 0 setrgbcolor
fill
7.65 0 translate
newpath
0 0 moveto
(5) true charpath
0 0 0 setrgbcolor
fill
7.65 0 translate
newpath
0 0 moveto
(6) true charpath
0 0 0 setrgbcolor
fill
7.65 0 translate
newpath
0 0 moveto
(7) true charpath
0 0 0 setrgbcolor
fill
7.65 0 translate
newpath
0 0 moveto
(8) true charpath
0 0 0 setrgbcolor
fill
7.65 0 translate
newpath
0 0 moveto
(9) true charpath
0 0 0 setrgbcolor
fill
7.65 0 translate
newpath
0 0 moveto
(0) true charpath
0 0 0 setrgbcolor
fill
7.65 0 translate
newpath
0 0 moveto
(1) true charpath
0 0 0 setrgbcolor
fill
7.65 0 translate
newpath
0 0 moveto
(2) true charpath
0 0 0 setrgbcolor
fill
7.65 0 translate
newpath
0 0 moveto
(3) true charpath
0 0 0 setrgbcolor
fill
7.65 0 translate
-101.554 0 translate
0 3.93429 translate
0 19.225 translate
/Helvetica findfont
5.508 scalefont
setfont
107.1 -1.57371 translate
newpath
0 0 moveto
(0) true charpath
0 0 0 setrgbcolor
fill
0 19.125 translate
newpath
0 0 moveto
(+0.57) true charpath
0 0 0 setrgbcolor
fill
0 -38.25 translate
newpath
0 0 moveto
(-3.02) true charpath
0 0 0 setrgbcolor
fill
-107.1 19.125 translate
0 1.57371 translate
/Helvetica-Bold findfont
11.016 scalefont
setfont
0 0.1 translate
1 0.0180669 scale
newpath
0 0 moveto
(G) true charpath
1 0.7 0 setrgbcolor
fill
1 55.3499 scale
0 -0.1 translate
0 1.02902 translate
1 0.404556 scale
newpath
0 0 moveto
(A) true charpath
8 0 0 setrgbcolor
fill
1 2.47184 scale
0 -1.02902 translate
7.65 0 translate
0 0.1 translate
1 0.124896 scale
newpath
0 0 moveto
(A) true charpath
8 0 0 setrgbcolor
fill
1 8.00665 scale
0 -0.1 translate
0 1.86961 translate
1 1.39482 scale
newpath
0 0 moveto
(G) true charpath
1 0.7 0 setrgbcolor
fill
1 0.716937 scale
0 -1.86961 translate
0 -0.1 translate
1 -0.252135 scale
newpath
0 0 moveto
(T) true charpath
0.8 0.9 0.8 setrgbcolor
fill
1 -3.96614 scale
0 0.1 translate
0 -2.8708 translate
1 -0.355231 scale
newpath
0 0 moveto
(C) true charpath
0.8 0.8 2.4 setrgbcolor
fill
1 -2.81507 scale
0 2.8708 translate
7.65 0 translate
0 -0.1 translate
1 -0.0234647 scale
newpath
0 0 moveto
(C) true charpath
0.8 0.8 2.4 setrgbcolor
fill
1 -42.6172 scale
0 0.1 translate
0 -1.07149 translate
1 -0.0501151 scale
newpath
0 0 moveto
(T) true charpath
0.8 0.9 0.8 setrgbcolor
fill
1 -19.9541 scale
0 1.07149 translate
0 0.1 translate
1 0.837678 scale
newpath
0 0 moveto
(A) true charpath
8 0 0 setrgbcolor
fill
1 1.19378 scale
0 -0.1 translate
7.65 0 translate
0 0.1 translate
1 2.33056 scale
newpath
0 0 moveto
(G) true charpath
1 0.7 0 setrgbcolor
fill
1 0.429082 scale
0 -0.1 translate
0 -0.1 translate
1 -0.619314 scale
newpath
0 0 moveto
(A) true charpath
2.4 0.8 0.8 setrgbcolor
fill
1 -1.61469 scale
0 0.1 translate
0 -5.75997 translate
1 -0.704066 scale
newpath
0 0 moveto
(T) true charpath
0.8 0.9 0.8 setrgbcolor
fill
1 -1.42032 scale
0 5.75997 translate
0 -12.0868 translate
1 -0.807176 scale
newpath
0 0 moveto
(C) true charpath
0.8 0.8 2.4 setrgbcolor
fill
1 -1.23889 scale
0 12.0868 translate
7.65 0 translate
0 0.1 translate
1 2.2386 scale
newpath
0 0 moveto
(G) true charpath
1 0.7 0 setrgbcolor
fill
1 0.446708 scale
0 -0.1 translate
0 -0.1 translate
1 -0.410037 scale
newpath
0 0 moveto
(A) true charpath
2.4 0.8 0.8 setrgbcolor
fill
1 -2.4388 scale
0 0.1 translate
0 -4.11327 translate
1 -0.563933 scale
newpath
0 0 moveto
(T) true charpath
0.8 0.9 0.8 setrgbcolor
fill
1 -1.77326 scale
0 4.11327 translate
0 -9.33747 translate
1 -0.707443 scale
newpath
0 0 moveto
(C) true charpath
0.8 0.8 2.4 setrgbcolor
fill
1 -1.41354 scale
0 9.33747 translate
7.65 0 translate
0 0.1 translate
1 2.22259 scale
newpath
0 0 moveto
(T) true charpath
0 0.5 0 setrgbcolor
fill
1 0.449925 scale
0 -0.1 translate
0 -0.1 translate
1 -0.351479 scale
newpath
0 0 moveto
(A) true charpath
2.4 0.8 0.8 setrgbcolor
fill
1 -2.84512 scale
0 0.1 translate
0 -3.65249 translate
1 -0.589186 scale
newpath
0 0 moveto
(G) true charpath
1 0.94 0.8 setrgbcolor
fill
1 -1.69726 scale
0 3.65249 translate
0 -9.0754 translate
1 -0.713751 scale
newpath
0 0 moveto
(C) true charpath
0.8 0.8 2.4 setrgbcolor
fill
1 -1.40105 scale
0 9.0754 translate
7.65 0 translate
0 0.1 translate
1 2.04036 scale
newpath
0 0 moveto
(G) true charpath
1 0.7 0 setrgbcolor
fill
1 0.490109 scale
0 -0.1 translate
0 -0.1 translate
1 -0.307472 scale
newpath
0 0 moveto
(A) true charpath
2.4 0.8 0.8 setrgbcolor
fill
1 -3.25233 scale
0 0.1 translate
0 -3.30622 translate
1 -0.34723 scale
newpath
0 0 moveto
(C) true charpath
0.8 0.8 2.4 setrgbcolor
fill
1 -2.87994 scale
0 3.30622 translate
0 -6.82528 translate
1 -0.387539 scale
newpath
0 0 moveto
(T) true charpath
0.8 0.9 0.8 setrgbcolor
fill
1 -2.58039 scale
0 6.82528 translate
7.65 0 translate
0 0.1 translate
1 0.346336 scale
newpath
0 0 moveto
(C) true charpath
0 0 8 setrgbcolor
fill
1 2.88737 scale
0 -0.1 translate
0 3.61203 translate
1 0.353155 scale
newpath
0 0 moveto
(T) true charpath
0 0.5 0 setrgbcolor
fill
1 2.83162 scale
0 -3.61203 translate
0 -0.1 translate
1 -0.144154 scale
newpath
0 0 moveto
(A) true charpath
2.4 0.8 0.8 setrgbcolor
fill
1 -6.93703 scale
0 0.1 translate
7.65 0 translate
0 -0.1 translate
1 -0.00376783 scale
newpath
0 0 moveto
(C) true charpath
0.8 0.8 2.4 setrgbcolor
fill
1 -265.405 scale
0 0.1 translate
0 0.1 translate
1 0.818096 scale
newpath
0 0 moveto
(T) true charpath
0 0.5 0 setrgbcolor
fill
1 1.22235 scale
0 -0.1 translate
7.65 0 translate
0 0.1 translate
1 0.040124 scale
newpath
0 0 moveto
(T) true charpath
0 0.5 0 setrgbcolor
fill
1 24.9227 scale
0 -0.1 translate
7.65 0 translate
0 0.1 translate
1 0.0913078 scale
newpath
0 0 moveto
(G) true charpath
1 0.7 0 setrgbcolor
fill
1 10.952 scale
0 -0.1 translate
0 1.60532 translate
1 0.577083 scale
newpath
0 0 moveto
(T) true charpath
0 0.5 0 setrgbcolor
fill
1 1.73285 scale
0 -1.60532 translate
0 -0.1 translate
1 -0.0427017 scale
newpath
0 0 moveto
(C) true charpath
0.8 0.8 2.4 setrgbcolor
fill
1 -23.4183 scale
0 0.1 translate
7.65 0 translate
0 -0.1 translate
1 -0.011594 scale
newpath
0 0 moveto
(C) true charpath
0.8 0.8 2.4 setrgbcolor
fill
1 -86.2513 scale
0 0.1 translate
0 0.1 translate
1 0.706546 scale
newpath
0 0 moveto
(T) true charpath
0 0.5 0 setrgbcolor
fill
1 1.41534 scale
0 -0.1 translate
7.65 0 translate
7.65 0 translate
-99.45 -23.1593 translate
newpath
-3.825 -1.9125 moveto
107.1 0 rlineto
0 45.9 rlineto
-107.1 0 rlineto
0 -45.9 rlineto
closepath
0 0 0 setrgbcolor
stroke
-275.4 0 translate
0 18.1779 translate
/Helvetica findfont
5.61816 scalefont
setfont
newpath
0 0 moveto
(Motif Name:) true charpath
0 0 0 setrgbcolor
fill
70.227 0 translate
/Helvetica-Bold findfont
5.61816 scalefont
setfont
newpath
0 0 moveto
(AE013599.5_10891352-10892318(+)_1|2|1x0) true charpath
0 0 0 setrgbcolor
fill
-70.227 0 translate
0 -68.25 translate
0 29.125 translate
/Helvetica findfont
8.262 scalefont
setfont
newpath
0 0 moveto
(Gene:) true charpath
0 0 0 setrgbcolor
fill
42.1362 0 translate
/Helvetica-Bold findfont
8.262 scalefont
setfont
newpath
0 0 moveto
(AE013599.5_10895944-10896943(+)_1) true charpath
0 0 0 setrgbcolor
fill
-42.1362 0 translate
-30.6 -29.125 translate
306 0 translate
2.10375 0 translate
/Helvetica findfont
5.508 scalefont
setfont
newpath
0 0 moveto
(1) true charpath
0 0 0 setrgbcolor
fill
7.65 0 translate
newpath
0 0 moveto
(2) true charpath
0 0 0 setrgbcolor
fill
7.65 0 translate
newpath
0 0 moveto
(3) true charpath
0 0 0 setrgbcolor
fill
7.65 0 translate
newpath
0 0 moveto
(4) true charpath
0 0 0 setrgbcolor
fill
7.65 0 translate
-32.7037 0 translate
0 3.93429 translate
0 19.225 translate
/Helvetica findfont
5.508 scalefont
setfont
38.25 -1.57371 translate
newpath
0 0 moveto
(0) true charpath
0 0 0 setrgbcolor
fill
0 19.125 translate
newpath
0 0 moveto
(+0.57) true charpath
0 0 0 setrgbcolor
fill
0 -38.25 translate
newpath
0 0 moveto
(-3.10) true charpath
0 0 0 setrgbcolor
fill
-38.25 19.125 translate
0 1.57371 translate
/Helvetica-Bold findfont
11.016 scalefont
setfont
0 -0.1 translate
1 -0.0185692 scale
newpath
0 0 moveto
(A) true charpath
2.4 0.8 0.8 setrgbcolor
fill
1 -53.8526 scale
0 0.1 translate
0 -1.03297 translate
1 -0.11674 scale
newpath
0 0 moveto
(T) true charpath
0.8 0.9 0.8 setrgbcolor
fill
1 -8.56601 scale
0 1.03297 translate
0 0.1 translate
1 1.67426 scale
newpath
0 0 moveto
(G) true charpath
1 0.7 0 setrgbcolor
fill
1 0.59728 scale
0 -0.1 translate
0 -2.73841 translate
1 -0.532944 scale
newpath
0 0 moveto
(C) true charpath
0.8 0.8 2.4 setrgbcolor
fill
1 -1.87637 scale
0 2.73841 translate
7.65 0 translate
0 -0.1 translate
1 -0.0646093 scale
newpath
0 0 moveto
(A) true charpath
2.4 0.8 0.8 setrgbcolor
fill
1 -15.4777 scale
0 0.1 translate
0 0.1 translate
1 1.20534 scale
newpath
0 0 moveto
(T) true charpath
0 0.5 0 setrgbcolor
fill
1 0.829641 scale
0 -0.1 translate
0 -1.39524 translate
1 -0.273137 scale
newpath
0 0 moveto
(G) true charpath
1 0.94 0.8 setrgbcolor
fill
1 -3.66116 scale
0 1.39524 translate
7.65 0 translate
0 0.1 translate
1 2.33056 scale
newpath
0 0 moveto
(C) true charpath
0 0 8 setrgbcolor
fill
1 0.429082 scale
0 -0.1 translate
0 -0.1 translate
1 -0.667103 scale
newpath
0 0 moveto
(A) true charpath
2.4 0.8 0.8 setrgbcolor
fill
1 -1.49902 scale
0 0.1 translate
0 -6.136 translate
1 -0.679482 scale
newpath
0 0 moveto
(T) true charpath
0.8 0.9 0.8 setrgbcolor
fill
1 -1.47171 scale
0 6.136 translate
0 -12.2694 translate
1 -0.783971 scale
newpath
0 0 moveto
(G) true charpath
1 0.94 0.8 setrgbcolor
fill
1 -1.27556 scale
0 12.2694 translate
7.65 0 translate
7.65 0 translate
-30.6 -23.1593 translate
newpath
-3.825 -1.9125 moveto
38.25 0 rlineto
0 45.9 rlineto
-38.25 0 rlineto
0 -45.9 rlineto
closepath
0 0 0 setrgbcolor
stroke
-275.4 0 translate
0 18.1779 translate
/Helvetica findfont
5.61816 scalefont
setfont
newpath
0 0 moveto
(Motif Name:) true charpath
0 0 0 setrgbcolor
fill
70.227 0 translate
/Helvetica-Bold findfont
5.61816 scalefont
setfont
newpath
0 0 moveto
(AE013599.5_10895944-10896943(+)_1|1|1x0) true charpath
0 0 0 setrgbcolor
fill
-70.227 0 translate
0 -68.25 translate
0 29.125 translate
/Helvetica findfont
8.262 scalefont
setfont
newpath
0 0 moveto
(Gene:) true charpath
0 0 0 setrgbcolor
fill
42.1362 0 translate
/Helvetica-Bold findfont
8.262 scalefont
setfont
newpath
0 0 moveto
(AE013599.5_10895944-10896943(+)_1) true charpath
0 0 0 setrgbcolor
fill
-42.1362 0 translate
-30.6 -29.125 translate
306 0 translate
2.10375 0 translate
/Helvetica findfont
5.508 scalefont
setfont
newpath
0 0 moveto
(1) true charpath
0 0 0 setrgbcolor
fill
7.65 0 translate
newpath
0 0 moveto
(2) true charpath
0 0 0 setrgbcolor
fill
7.65 0 translate
newpath
0 0 moveto
(3) true charpath
0 0 0 setrgbcolor
fill
7.65 0 translate
newpath
0 0 moveto
(4) true charpath
0 0 0 setrgbcolor
fill
7.65 0 translate
newpath
0 0 moveto
(5) true charpath
0 0 0 setrgbcolor
fill
7.65 0 translate
newpath
0 0 moveto
(6) true charpath
0 0 0 setrgbcolor
fill
7.65 0 translate
newpath
0 0 moveto
(7) true charpath
0 0 0 setrgbcolor
fill
7.65 0 translate
newpath
0 0 moveto
(8) true charpath
0 0 0 setrgbcolor
fill
7.65 0 translate
newpath
0 0 moveto
(9) true charpath
0 0 0 setrgbcolor
fill
7.65 0 translate
newpath
0 0 moveto
(0) true charpath
0 0 0 setrgbcolor
fill
7.65 0 translate
newpath
0 0 moveto
(1) true charpath
0 0 0 setrgbcolor
fill
7.65 0 translate
newpath
0 0 moveto
(2) true charpath
0 0 0 setrgbcolor
fill
7.65 0 translate
newpath
0 0 moveto
(3) true charpath
0 0 0 setrgbcolor
fill
7.65 0 translate
newpath
0 0 moveto
(4) true charpath
0 0 0 setrgbcolor
fill
7.65 0 translate
newpath
0 0 moveto
(5) true charpath
0 0 0 setrgbcolor
fill
7.65 0 translate
newpath
0 0 moveto
(6) true charpath
0 0 0 setrgbcolor
fill
7.65 0 translate
newpath
0 0 moveto
(7) true charpath
0 0 0 setrgbcolor
fill
7.65 0 translate
newpath
0 0 moveto
(8) true charpath
0 0 0 setrgbcolor
fill
7.65 0 translate
newpath
0 0 moveto
(9) true charpath
0 0 0 setrgbcolor
fill
7.65 0 translate
-147.454 0 translate
0 3.93429 translate
0 19.225 translate
/Helvetica findfont
5.508 scalefont
setfont
153 -1.57371 translate
newpath
0 0 moveto
(0) true charpath
0 0 0 setrgbcolor
fill
0 19.125 translate
newpath
0 0 moveto
(+0.57) true charpath
0 0 0 setrgbcolor
fill
0 -38.25 translate
newpath
0 0 moveto
(-3.13) true charpath
0 0 0 setrgbcolor
fill
-153 19.125 translate
0 1.57371 translate
/Helvetica-Bold findfont
11.016 scalefont
setfont
0 0.1 translate
1 0.0448584 scale
newpath
0 0 moveto
(G) true charpath
1 0.7 0 setrgbcolor
fill
1 22.2924 scale
0 -0.1 translate
0 -0.1 translate
1 -0.0146028 scale
newpath
0 0 moveto
(T) true charpath
0.8 0.9 0.8 setrgbcolor
fill
1 -68.4802 scale
0 0.1 translate
0 1.23983 translate
1 0.81165 scale
newpath
0 0 moveto
(A) true charpath
8 0 0 setrgbcolor
fill
1 1.23206 scale
0 -1.23983 translate
0 -1.00176 translate
1 -0.0905172 scale
newpath
0 0 moveto
(C) true charpath
0.8 0.8 2.4 setrgbcolor
fill
1 -11.0476 scale
0 1.00176 translate
7.65 0 translate
0 0.1 translate
1 0.137235 scale
newpath
0 0 moveto
(G) true charpath
1 0.7 0 setrgbcolor
fill
1 7.28675 scale
0 -0.1 translate
0 1.9667 translate
1 0.784276 scale
newpath
0 0 moveto
(T) true charpath
0 0.5 0 setrgbcolor
fill
1 1.27506 scale
0 -1.9667 translate
0 -0.1 translate
1 -0.296337 scale
newpath
0 0 moveto
(C) true charpath
0.8 0.8 2.4 setrgbcolor
fill
1 -3.37454 scale
0 0.1 translate
7.65 0 translate
0 0.1 translate
1 0.53109 scale
newpath
0 0 moveto
(T) true charpath
0 0.5 0 setrgbcolor
fill
1 1.88292 scale
0 -0.1 translate
0 5.06578 translate
1 0.824639 scale
newpath
0 0 moveto
(G) true charpath
1 0.7 0 setrgbcolor
fill
1 1.21265 scale
0 -5.06578 translate
0 -0.1 translate
1 -0.133487 scale
newpath
0 0 moveto
(C) true charpath
0.8 0.8 2.4 setrgbcolor
fill
1 -7.49138 scale
0 0.1 translate
0 -1.93721 translate
1 -0.174783 scale
newpath
0 0 moveto
(A) true charpath
2.4 0.8 0.8 setrgbcolor
fill
1 -5.72137 scale
0 1.93721 translate
7.65 0 translate
0 0.1 translate
1 0.0570414 scale
newpath
0 0 moveto
(C) true charpath
0 0 8 setrgbcolor
fill
1 17.5311 scale
0 -0.1 translate
0 1.33569 translate
1 0.47424 scale
newpath
0 0 moveto
(A) true charpath
8 0 0 setrgbcolor
fill
1 2.10864 scale
0 -1.33569 translate
0 -0.1 translate
1 -0.0719902 scale
newpath
0 0 moveto
(G) true charpath
1 0.94 0.8 setrgbcolor
fill
1 -13.8908 scale
0 0.1 translate
7.65 0 translate
0 -0.1 translate
1 -0.0603152 scale
newpath
0 0 moveto
(C) true charpath
0.8 0.8 2.4 setrgbcolor
fill
1 -16.5796 scale
0 0.1 translate
0 -1.36145 translate
1 -0.116627 scale
newpath
0 0 moveto
(A) true charpath
2.4 0.8 0.8 setrgbcolor
fill
1 -8.57437 scale
0 1.36145 translate
0 0.1 translate
1 1.12659 scale
newpath
0 0 moveto
(T) true charpath
0 0.5 0 setrgbcolor
fill
1 0.887632 scale
0 -0.1 translate
7.65 0 translate
0 0.1 translate
1 0.711266 scale
newpath
0 0 moveto
(G) true charpath
1 0.7 0 setrgbcolor
fill
1 1.40594 scale
0 -0.1 translate
0 -0.1 translate
1 -0.118019 scale
newpath
0 0 moveto
(C) true charpath
0.8 0.8 2.4 setrgbcolor
fill
1 -8.4732 scale
0 0.1 translate
7.65 0 translate
0 0.1 translate
1 0.648494 scale
newpath
0 0 moveto
(A) true charpath
8 0 0 setrgbcolor
fill
1 1.54203 scale
0 -0.1 translate
0 -0.1 translate
1 -0.103294 scale
newpath
0 0 moveto
(C) true charpath
0.8 0.8 2.4 setrgbcolor
fill
1 -9.68114 scale
0 0.1 translate
7.65 0 translate
0 0.1 translate
1 0.0560705 scale
newpath
0 0 moveto
(T) true charpath
0 0.5 0 setrgbcolor
fill
1 17.8347 scale
0 -0.1 translate
7.65 0 translate
0 0.1 translate
1 0.295511 scale
newpath
0 0 moveto
(T) true charpath
0 0.5 0 setrgbcolor
fill
1 3.38396 scale
0 -0.1 translate
7.65 0 translate
0 0.1 translate
1 0.591253 scale
newpath
0 0 moveto
(T) true charpath
0 0.5 0 setrgbcolor
fill
1 1.69132 scale
0 -0.1 translate
7.65 0 translate
0 0.1 translate
1 0.0451795 scale
newpath
0 0 moveto
(C) true charpath
0 0 8 setrgbcolor
fill
1 22.1339 scale
0 -0.1 translate
0 1.24236 translate
1 0.517496 scale
newpath
0 0 moveto
(T) true charpath
0 0.5 0 setrgbcolor
fill
1 1.93238 scale
0 -1.24236 translate
0 -0.1 translate
1 -0.0218767 scale
newpath
0 0 moveto
(A) true charpath
2.4 0.8 0.8 setrgbcolor
fill
1 -45.7108 scale
0 0.1 translate
7.65 0 translate
0 -0.1 translate
1 -0.00976314 scale
newpath
0 0 moveto
(A) true charpath
2.4 0.8 0.8 setrgbcolor
fill
1 -102.426 scale
0 0.1 translate
0 -0.963679 translate
1 -0.033925 scale
newpath
0 0 moveto
(T) true charpath
0.8 0.9 0.8 setrgbcolor
fill
1 -29.4768 scale
0 0.963679 translate
0 0.1 translate
1 1.00146 scale
newpath
0 0 moveto
(G) true charpath
1 0.7 0 setrgbcolor
fill
1 0.99854 scale
0 -0.1 translate
7.65 0 translate
0 0.1 translate
1 0.0809546 scale
newpath
0 0 moveto
(T) true charpath
0 0.5 0 setrgbcolor
fill
1 12.3526 scale
0 -0.1 translate
0 1.52385 translate
1 0.479524 scale
newpath
0 0 moveto
(G) true charpath
1 0.7 0 setrgbcolor
fill
1 2.0854 scale
0 -1.52385 translate
0 -0.1 translate
1 -0.0303954 scale
newpath
0 0 moveto
(A) true charpath
2.4 0.8 0.8 setrgbcolor
fill
1 -32.8997 scale
0 0.1 translate
7.65 0 translate
0 0.1 translate
1 1.19251 scale
newpath
0 0 moveto
(G) true charpath
1 0.7 0 setrgbcolor
fill
1 0.838569 scale
0 -0.1 translate
0 -0.1 translate
1 -0.245992 scale
newpath
0 0 moveto
(C) true charpath
0.8 0.8 2.4 setrgbcolor
fill
1 -4.06517 scale
0 0.1 translate
7.65 0 translate
0 0.1 translate
1 0.431572 scale
newpath
0 0 moveto
(G) true charpath
1 0.7 0 setrgbcolor
fill
1 2.31711 scale
0 -0.1 translate
0 4.28271 translate
1 0.70544 scale
newpath
0 0 moveto
(C) true charpath
0 0 8 setrgbcolor
fill
1 1.41756 scale
0 -4.28271 translate
0 -0.1 translate
1 -0.0810354 scale
newpath
0 0 moveto
(T) true charpath
0.8 0.9 0.8 setrgbcolor
fill
1 -12.3403 scale
0 0.1 translate
0 -1.52449 translate
1 -0.110722 scale
newpath
0 0 moveto
(A) true charpath
2.4 0.8 0.8 setrgbcolor
fill
1 -9.03161 scale
0 1.52449 translate
7.65 0 translate
0 -0.1 translate
1 -0.141172 scale
newpath
0 0 moveto
(G) true charpath
1 0.94 0.8 setrgbcolor
fill
1 -7.08357 scale
0 0.1 translate
0 0.1 translate
1 1.27043 scale
newpath
0 0 moveto
(A) true charpath
8 0 0 setrgbcolor
fill
1 0.787138 scale
0 -0.1 translate
0 -1.99768 translate
1 -0.200705 scale
newpath
0 0 moveto
(T) true charpath
0.8 0.9 0.8 setrgbcolor
fill
1 -4.98243 scale
0 1.99768 translate
7.65 0 translate
0 0.1 translate
1 2.23648 scale
newpath
0 0 moveto
(T) true charpath
0 0.5 0 setrgbcolor
fill
1 0.44713 scale
0 -0.1 translate
0 -0.1 translate
1 -0.467406 scale
newpath
0 0 moveto
(C) true charpath
0.8 0.8 2.4 setrgbcolor
fill
1 -2.13947 scale
0 0.1 translate
0 -4.56467 translate
1 -0.549616 scale
newpath
0 0 moveto
(G) true charpath
1 0.94 0.8 setrgbcolor
fill
1 -1.81945 scale
0 4.56467 translate
0 -9.67623 translate
1 -0.59534 scale
newpath
0 0 moveto
(A) true charpath
2.4 0.8 0.8 setrgbcolor
fill
1 -1.67971 scale
0 9.67623 translate
7.65 0 translate
0 0.1 translate
1 2.33056 scale
newpath
0 0 moveto
(A) true charpath
8 0 0 setrgbcolor
fill
1 0.429082 scale
0 -0.1 translate
0 -0.1 translate
1 -0.662823 scale
newpath
0 0 moveto
(T) true charpath
0.8 0.9 0.8 setrgbcolor
fill
1 -1.5087 scale
0 0.1 translate
0 -6.10233 translate
1 -0.692979 scale
newpath
0 0 moveto
(G) true charpath
1 0.94 0.8 setrgbcolor
fill
1 -1.44305 scale
0 6.10233 translate
0 -12.3419 translate
1 -0.774753 scale
newpath
0 0 moveto
(C) true charpath
0.8 0.8 2.4 setrgbcolor
fill
1 -1.29073 scale
0 12.3419 translate
7.65 0 translate
7.65 0 translate
-145.35 -23.1593 translate
newpath
-3.825 -1.9125 moveto
153 0 rlineto
0 45.9 rlineto
-153 0 rlineto
0 -45.9 rlineto
closepath
0 0 0 setrgbcolor
stroke
-275.4 0 translate
0 18.1779 translate
/Helvetica findfont
5.61816 scalefont
setfont
newpath
0 0 moveto
(Motif Name:) true charpath
0 0 0 setrgbcolor
fill
70.227 0 translate
/Helvetica-Bold findfont
5.61816 scalefont
setfont
newpath
0 0 moveto
(AE013599.5_10895944-10896943(+)_1|2|1x0) true charpath
0 0 0 setrgbcolor
fill
-70.227 0 translate
0 -68.25 translate
0 29.125 translate
/Helvetica findfont
8.262 scalefont
setfont
newpath
0 0 moveto
(Gene:) true charpath
0 0 0 setrgbcolor
fill
42.1362 0 translate
/Helvetica-Bold findfont
8.262 scalefont
setfont
newpath
0 0 moveto
(AE013599.5_11147927-11149511(-)_1) true charpath
0 0 0 setrgbcolor
fill
-42.1362 0 translate
-30.6 -29.125 translate
306 0 translate
2.10375 0 translate
/Helvetica findfont
5.508 scalefont
setfont
newpath
0 0 moveto
(1) true charpath
0 0 0 setrgbcolor
fill
7.65 0 translate
newpath
0 0 moveto
(2) true charpath
0 0 0 setrgbcolor
fill
7.65 0 translate
newpath
0 0 moveto
(3) true charpath
0 0 0 setrgbcolor
fill
7.65 0 translate
newpath
0 0 moveto
(4) true charpath
0 0 0 setrgbcolor
fill
7.65 0 translate
newpath
0 0 moveto
(5) true charpath
0 0 0 setrgbcolor
fill
7.65 0 translate
newpath
0 0 moveto
(6) true charpath
0 0 0 setrgbcolor
fill
7.65 0 translate
newpath
0 0 moveto
(7) true charpath
0 0 0 setrgbcolor
fill
7.65 0 translate
newpath
0 0 moveto
(8) true charpath
0 0 0 setrgbcolor
fill
7.65 0 translate
newpath
0 0 moveto
(9) true charpath
0 0 0 setrgbcolor
fill
7.65 0 translate
newpath
0 0 moveto
(0) true charpath
0 0 0 setrgbcolor
fill
7.65 0 translate
newpath
0 0 moveto
(1) true charpath
0 0 0 setrgbcolor
fill
7.65 0 translate
newpath
0 0 moveto
(2) true charpath
0 0 0 setrgbcolor
fill
7.65 0 translate
newpath
0 0 moveto
(3) true charpath
0 0 0 setrgbcolor
fill
7.65 0 translate
-101.554 0 translate
0 3.93429 translate
0 19.225 translate
/Helvetica findfont
5.508 scalefont
setfont
107.1 -1.57371 translate
newpath
0 0 moveto
(0) true charpath
0 0 0 setrgbcolor
fill
0 19.125 translate
newpath
0 0 moveto
(+0.53) true charpath
0 0 0 setrgbcolor
fill
0 -38.25 translate
newpath
0 0 moveto
(-2.53) true charpath
0 0 0 setrgbcolor
fill
-107.1 19.125 translate
0 1.57371 translate
/Helvetica-Bold findfont
11.016 scalefont
setfont
0 0.1 translate
1 2.28408 scale
newpath
0 0 moveto
(G) true charpath
1 0.7 0 setrgbcolor
fill
1 0.437812 scale
0 -0.1 translate
0 -0.1 translate
1 -0.487638 scale
newpath
0 0 moveto
(T) true charpath
0.8 0.9 0.8 setrgbcolor
fill
1 -2.0507 scale
0 0.1 translate
0 -4.72387 translate
1 -0.538764 scale
newpath
0 0 moveto
(A) true charpath
2.4 0.8 0.8 setrgbcolor
fill
1 -1.8561 scale
0 4.72387 translate
0 -9.75003 translate
1 -0.557632 scale
newpath
0 0 moveto
(C) true charpath
0.8 0.8 2.4 setrgbcolor
fill
1 -1.7933 scale
0 9.75003 translate
7.65 0 translate
0 0.1 translate
1 0.520007 scale
newpath
0 0 moveto
(T) true charpath
0 0.5 0 setrgbcolor
fill
1 1.92305 scale
0 -0.1 translate
0 4.97857 translate
1 1.32464 scale
newpath
0 0 moveto
(G) true charpath
1 0.7 0 setrgbcolor
fill
1 0.754919 scale
0 -4.97857 translate
0 -0.1 translate
1 -0.306039 scale
newpath
0 0 moveto
(A) true charpath
2.4 0.8 0.8 setrgbcolor
fill
1 -3.26756 scale
0 0.1 translate
0 -3.29495 translate
1 -0.567824 scale
newpath
0 0 moveto
(C) true charpath
0.8 0.8 2.4 setrgbcolor
fill
1 -1.76111 scale
0 3.29495 translate
7.65 0 translate
0 -0.1 translate
1 -0.0102373 scale
newpath
0 0 moveto
(G) true charpath
1 0.94 0.8 setrgbcolor
fill
1 -97.6824 scale
0 0.1 translate
0 -0.96741 translate
1 -0.276807 scale
newpath
0 0 moveto
(A) true charpath
2.4 0.8 0.8 setrgbcolor
fill
1 -3.61262 scale
0 0.96741 translate
0 0.1 translate
1 1.69228 scale
newpath
0 0 moveto
(T) true charpath
0 0.5 0 setrgbcolor
fill
1 0.590919 scale
0 -0.1 translate
0 -3.93234 translate
1 -0.331485 scale
newpath
0 0 moveto
(C) true charpath
0.8 0.8 2.4 setrgbcolor
fill
1 -3.01673 scale
0 3.93234 translate
7.65 0 translate
0 0.1 translate
1 0.18341 scale
newpath
0 0 moveto
(A) true charpath
8 0 0 setrgbcolor
fill
1 5.45227 scale
0 -0.1 translate
0 2.33003 translate
1 0.509902 scale
newpath
0 0 moveto
(G) true charpath
1 0.7 0 setrgbcolor
fill
1 1.96116 scale
0 -2.33003 translate
0 -0.1 translate
1 -0.190763 scale
newpath
0 0 moveto
(C) true charpath
0.8 0.8 2.4 setrgbcolor
fill
1 -5.2421 scale
0 0.1 translate
7.65 0 translate
0 0.1 translate
1 0.0579658 scale
newpath
0 0 moveto
(G) true charpath
1 0.7 0 setrgbcolor
fill
1 17.2516 scale
0 -0.1 translate
7.65 0 translate
0 -0.1 translate
1 -0.115751 scale
newpath
0 0 moveto
(C) true charpath
0.8 0.8 2.4 setrgbcolor
fill
1 -8.63924 scale
0 0.1 translate
0 -1.79765 translate
1 -0.169727 scale
newpath
0 0 moveto
(G) true charpath
1 0.94 0.8 setrgbcolor
fill
1 -5.8918 scale
0 1.79765 translate
0 0.1 translate
1 1.22411 scale
newpath
0 0 moveto
(T) true charpath
0 0.5 0 setrgbcolor
fill
1 0.81692 scale
0 -0.1 translate
7.65 0 translate
0 0.1 translate
1 0.26335 scale
newpath
0 0 moveto
(C) true charpath
0 0 8 setrgbcolor
fill
1 3.79723 scale
0 -0.1 translate
0 2.95904 translate
1 0.73966 scale
newpath
0 0 moveto
(A) true charpath
8 0 0 setrgbcolor
fill
1 1.35197 scale
0 -2.95904 translate
0 -0.1 translate
1 -0.326443 scale
newpath
0 0 moveto
(T) true charpath
0.8 0.9 0.8 setrgbcolor
fill
1 -3.06333 scale
0 0.1 translate
7.65 0 translate
0 0.1 translate
1 1.73829 scale
newpath
0 0 moveto
(T) true charpath
0 0.5 0 setrgbcolor
fill
1 0.575278 scale
0 -0.1 translate
0 -0.1 translate
1 -0.442096 scale
newpath
0 0 moveto
(C) true charpath
0.8 0.8 2.4 setrgbcolor
fill
1 -2.26195 scale
0 0.1 translate
0 -4.36552 translate
1 -0.560778 scale
newpath
0 0 moveto
(G) true charpath
1 0.94 0.8 setrgbcolor
fill
1 -1.78324 scale
0 4.36552 translate
7.65 0 translate
0 0.1 translate
1 0.348992 scale
newpath
0 0 moveto
(T) true charpath
0 0.5 0 setrgbcolor
fill
1 2.86539 scale
0 -0.1 translate
0 3.63293 translate
1 1.39101 scale
newpath
0 0 moveto
(G) true charpath
1 0.7 0 setrgbcolor
fill
1 0.718903 scale
0 -3.63293 translate
0 -0.1 translate
1 -0.311347 scale
newpath
0 0 moveto
(A) true charpath
2.4 0.8 0.8 setrgbcolor
fill
1 -3.21185 scale
0 0.1 translate
0 -3.33671 translate
1 -0.47883 scale
newpath
0 0 moveto
(C) true charpath
0.8 0.8 2.4 setrgbcolor
fill
1 -2.08842 scale
0 3.33671 translate
7.65 0 translate
0 0.1 translate
1 0.358965 scale
newpath
0 0 moveto
(T) true charpath
0 0.5 0 setrgbcolor
fill
1 2.78579 scale
0 -0.1 translate
0 -0.1 translate
1 -0.0213632 scale
newpath
0 0 moveto
(G) true charpath
1 0.94 0.8 setrgbcolor
fill
1 -46.8095 scale
0 0.1 translate
7.65 0 translate
0 -0.1 translate
1 -0.176379 scale
newpath
0 0 moveto
(G) true charpath
1 0.94 0.8 setrgbcolor
fill
1 -5.6696 scale
0 0.1 translate
0 -2.27471 translate
1 -0.322747 scale
newpath
0 0 moveto
(C) true charpath
0.8 0.8 2.4 setrgbcolor
fill
1 -3.0984 scale
0 2.27471 translate
0 0.1 translate
1 2.04878 scale
newpath
0 0 moveto
(T) true charpath
0 0.5 0 setrgbcolor
fill
1 0.488094 scale
0 -0.1 translate
0 -5.60113 translate
1 -0.658385 scale
newpath
0 0 moveto
(A) true charpath
2.4 0.8 0.8 setrgbcolor
fill
1 -1.51887 scale
0 5.60113 translate
7.65 0 translate
0 -0.1 translate
1 -0.265459 scale
newpath
0 0 moveto
(T) true charpath
0.8 0.9 0.8 setrgbcolor
fill
1 -3.76705 scale
0 0.1 translate
0 0.1 translate
1 2.33056 scale
newpath
0 0 moveto
(G) true charpath
1 0.7 0 setrgbcolor
fill
1 0.429082 scale
0 -0.1 translate
0 -2.97564 translate
1 -0.848293 scale
newpath
0 0 moveto
(C) true charpath
0.8 0.8 2.4 setrgbcolor
fill
1 -1.17884 scale
0 2.97564 translate
0 -10.4374 translate
1 -1.0168 scale
newpath
0 0 moveto
(A) true charpath
2.4 0.8 0.8 setrgbcolor
fill
1 -0.983474 scale
0 10.4374 translate
7.65 0 translate
7.65 0 translate
-99.45 -23.1593 translate
newpath
-3.825 -1.9125 moveto
107.1 0 rlineto
0 45.9 rlineto
-107.1 0 rlineto
0 -45.9 rlineto
closepath
0 0 0 setrgbcolor
stroke
-275.4 0 translate
0 18.1779 translate
/Helvetica findfont
5.61816 scalefont
setfont
newpath
0 0 moveto
(Motif Name:) true charpath
0 0 0 setrgbcolor
fill
70.227 0 translate
/Helvetica-Bold findfont
5.61816 scalefont
setfont
newpath
0 0 moveto
(AE013599.5_11147927-11149511(-)_1|1|1x0) true charpath
0 0 0 setrgbcolor
fill
-70.227 0 translate
0 -68.25 translate
0 29.125 translate
/Helvetica findfont
8.262 scalefont
setfont
newpath
0 0 moveto
(Gene:) true charpath
0 0 0 setrgbcolor
fill
42.1362 0 translate
/Helvetica-Bold findfont
8.262 scalefont
setfont
newpath
0 0 moveto
(AE013599.5_11210851-11213908(+)_1) true charpath
0 0 0 setrgbcolor
fill
-42.1362 0 translate
-30.6 -29.125 translate
306 0 translate
2.10375 0 translate
/Helvetica findfont
5.508 scalefont
setfont
newpath
0 0 moveto
(1) true charpath
0 0 0 setrgbcolor
fill
7.65 0 translate
newpath
0 0 moveto
(2) true charpath
0 0 0 setrgbcolor
fill
7.65 0 translate
newpath
0 0 moveto
(3) true charpath
0 0 0 setrgbcolor
fill
7.65 0 translate
newpath
0 0 moveto
(4) true charpath
0 0 0 setrgbcolor
fill
7.65 0 translate
-32.7037 0 translate
0 3.93429 translate
0 19.225 translate
/Helvetica findfont
5.508 scalefont
setfont
38.25 -1.57371 translate
newpath
0 0 moveto
(0) true charpath
0 0 0 setrgbcolor
fill
0 19.125 translate
newpath
0 0 moveto
(+0.55) true charpath
0 0 0 setrgbcolor
fill
0 -38.25 translate
newpath
0 0 moveto
(-2.52) true charpath
0 0 0 setrgbcolor
fill
-38.25 19.125 translate
0 1.57371 translate
/Helvetica-Bold findfont
11.016 scalefont
setfont
0 0.1 translate
1 2.20236 scale
newpath
0 0 moveto
(T) true charpath
0 0.5 0 setrgbcolor
fill
1 0.454058 scale
0 -0.1 translate
0 -0.1 translate
1 -0.477058 scale
newpath
0 0 moveto
(A) true charpath
2.4 0.8 0.8 setrgbcolor
fill
1 -2.09618 scale
0 0.1 translate
0 -4.64062 translate
1 -0.514218 scale
newpath
0 0 moveto
(G) true charpath
1 0.94 0.8 setrgbcolor
fill
1 -1.9447 scale
0 4.64062 translate
0 -9.47363 translate
1 -0.602188 scale
newpath
0 0 moveto
(C) true charpath
0.8 0.8 2.4 setrgbcolor
fill
1 -1.66061 scale
0 9.47363 translate
7.65 0 translate
0 -0.1 translate
1 -0.135433 scale
newpath
0 0 moveto
(G) true charpath
1 0.94 0.8 setrgbcolor
fill
1 -7.3837 scale
0 0.1 translate
0 0.1 translate
1 2.08251 scale
newpath
0 0 moveto
(C) true charpath
0 0 8 setrgbcolor
fill
1 0.480189 scale
0 -0.1 translate
0 -1.95253 translate
1 -0.498868 scale
newpath
0 0 moveto
(A) true charpath
2.4 0.8 0.8 setrgbcolor
fill
1 -2.00454 scale
0 1.95253 translate
0 -6.66476 translate
1 -1.05958 scale
newpath
0 0 moveto
(T) true charpath
0.8 0.9 0.8 setrgbcolor
fill
1 -0.943773 scale
0 6.66476 translate
7.65 0 translate
0 0.1 translate
1 2.33056 scale
newpath
0 0 moveto
(G) true charpath
1 0.7 0 setrgbcolor
fill
1 0.429082 scale
0 -0.1 translate
0 -0.1 translate
1 -0.620343 scale
newpath
0 0 moveto
(A) true charpath
2.4 0.8 0.8 setrgbcolor
fill
1 -1.61201 scale
0 0.1 translate
0 -5.76807 translate
1 -0.72258 scale
newpath
0 0 moveto
(T) true charpath
0.8 0.9 0.8 setrgbcolor
fill
1 -1.38393 scale
0 5.76807 translate
0 -12.2406 translate
1 -0.787633 scale
newpath
0 0 moveto
(C) true charpath
0.8 0.8 2.4 setrgbcolor
fill
1 -1.26963 scale
0 12.2406 translate
7.65 0 translate
7.65 0 translate
-30.6 -23.1593 translate
newpath
-3.825 -1.9125 moveto
38.25 0 rlineto
0 45.9 rlineto
-38.25 0 rlineto
0 -45.9 rlineto
closepath
0 0 0 setrgbcolor
stroke
-275.4 0 translate
0 18.1779 translate
/Helvetica findfont
5.61816 scalefont
setfont
newpath
0 0 moveto
(Motif Name:) true charpath
0 0 0 setrgbcolor
fill
70.227 0 translate
/Helvetica-Bold findfont
5.61816 scalefont
setfont
newpath
0 0 moveto
(AE013599.5_11210851-11213908(+)_1|1|1x0) true charpath
0 0 0 setrgbcolor
fill
-70.227 0 translate
0 -68.25 translate
0 29.125 translate
/Helvetica findfont
8.262 scalefont
setfont
newpath
0 0 moveto
(Gene:) true charpath
0 0 0 setrgbcolor
fill
42.1362 0 translate
/Helvetica-Bold findfont
8.262 scalefont
setfont
newpath
0 0 moveto
(AE013599.5_11210851-11213908(+)_1) true charpath
0 0 0 setrgbcolor
fill
-42.1362 0 translate
-30.6 -29.125 translate
306 0 translate
2.10375 0 translate
/Helvetica findfont
5.508 scalefont
setfont
newpath
0 0 moveto
(1) true charpath
0 0 0 setrgbcolor
fill
7.65 0 translate
newpath
0 0 moveto
(2) true charpath
0 0 0 setrgbcolor
fill
7.65 0 translate
newpath
0 0 moveto
(3) true charpath
0 0 0 setrgbcolor
fill
7.65 0 translate
newpath
0 0 moveto
(4) true charpath
0 0 0 setrgbcolor
fill
7.65 0 translate
-32.7037 0 translate
0 3.93429 translate
0 19.225 translate
/Helvetica findfont
5.508 scalefont
setfont
38.25 -1.57371 translate
newpath
0 0 moveto
(0) true charpath
0 0 0 setrgbcolor
fill
0 19.125 translate
newpath
0 0 moveto
(+0.57) true charpath
0 0 0 setrgbcolor
fill
0 -38.25 translate
newpath
0 0 moveto
(-3.05) true charpath
0 0 0 setrgbcolor
fill
-38.25 19.125 translate
0 1.57371 translate
/Helvetica-Bold findfont
11.016 scalefont
setfont
0 0.1 translate
1 2.33056 scale
newpath
0 0 moveto
(T) true charpath
0 0.5 0 setrgbcolor
fill
1 0.429082 scale
0 -0.1 translate
0 -0.1 translate
1 -0.65092 scale
newpath
0 0 moveto
(G) true charpath
1 0.94 0.8 setrgbcolor
fill
1 -1.53629 scale
0 0.1 translate
0 -6.00867 translate
1 -0.679628 scale
newpath
0 0 moveto
(A) true charpath
2.4 0.8 0.8 setrgbcolor
fill
1 -1.47139 scale
0 6.00867 translate
0 -12.1432 translate
1 -0.800007 scale
newpath
0 0 moveto
(C) true charpath
0.8 0.8 2.4 setrgbcolor
fill
1 -1.24999 scale
0 12.1432 translate
7.65 0 translate
0 -0.1 translate
1 -0.0601629 scale
newpath
0 0 moveto
(T) true charpath
0.8 0.9 0.8 setrgbcolor
fill
1 -16.6215 scale
0 0.1 translate
0 -1.36025 translate
1 -0.220542 scale
newpath
0 0 moveto
(G) true charpath
1 0.94 0.8 setrgbcolor
fill
1 -4.53428 scale
0 1.36025 translate
0 0.1 translate
1 1.77983 scale
newpath
0 0 moveto
(C) true charpath
0 0 8 setrgbcolor
fill
1 0.561851 scale
0 -0.1 translate
0 -3.88246 translate
1 -0.425453 scale
newpath
0 0 moveto
(A) true charpath
2.4 0.8 0.8 setrgbcolor
fill
1 -2.35044 scale
0 3.88246 translate
7.65 0 translate
0 0.1 translate
1 0.0193684 scale
newpath
0 0 moveto
(G) true charpath
1 0.7 0 setrgbcolor
fill
1 51.6304 scale
0 -0.1 translate
0 1.03926 translate
1 0.859959 scale
newpath
0 0 moveto
(T) true charpath
0 0.5 0 setrgbcolor
fill
1 1.16285 scale
0 -1.03926 translate
0 -0.1 translate
1 -0.368069 scale
newpath
0 0 moveto
(A) true charpath
2.4 0.8 0.8 setrgbcolor
fill
1 -2.71688 scale
0 0.1 translate
7.65 0 translate
7.65 0 translate
-30.6 -23.1593 translate
newpath
-3.825 -1.9125 moveto
38.25 0 rlineto
0 45.9 rlineto
-38.25 0 rlineto
0 -45.9 rlineto
closepath
0 0 0 setrgbcolor
stroke
-275.4 0 translate
0 18.1779 translate
/Helvetica findfont
5.61816 scalefont
setfont
newpath
0 0 moveto
(Motif Name:) true charpath
0 0 0 setrgbcolor
fill
70.227 0 translate
/Helvetica-Bold findfont
5.61816 scalefont
setfont
newpath
0 0 moveto
(AE013599.5_11210851-11213908(+)_1|2|1x0) true charpath
0 0 0 setrgbcolor
fill
-70.227 0 translate
0 -68.25 translate
0 29.125 translate
/Helvetica findfont
8.262 scalefont
setfont
newpath
0 0 moveto
(Gene:) true charpath
0 0 0 setrgbcolor
fill
42.1362 0 translate
/Helvetica-Bold findfont
8.262 scalefont
setfont
newpath
0 0 moveto
(AE013599.5_12929712-12930525(+)_1) true charpath
0 0 0 setrgbcolor
fill
-42.1362 0 translate
-30.6 -29.125 translate
306 0 translate
2.10375 0 translate
/Helvetica findfont
5.508 scalefont
setfont
newpath
0 0 moveto
(1) true charpath
0 0 0 setrgbcolor
fill
7.65 0 translate
newpath
0 0 moveto
(2) true charpath
0 0 0 setrgbcolor
fill
7.65 0 translate
newpath
0 0 moveto
(3) true charpath
0 0 0 setrgbcolor
fill
7.65 0 translate
newpath
0 0 moveto
(4) true charpath
0 0 0 setrgbcolor
fill
7.65 0 translate
newpath
0 0 moveto
(5) true charpath
0 0 0 setrgbcolor
fill
7.65 0 translate
newpath
0 0 moveto
(6) true charpath
0 0 0 setrgbcolor
fill
7.65 0 translate
newpath
0 0 moveto
(7) true charpath
0 0 0 setrgbcolor
fill
7.65 0 translate
newpath
0 0 moveto
(8) true charpath
0 0 0 setrgbcolor
fill
7.65 0 translate
newpath
0 0 moveto
(9) true charpath
0 0 0 setrgbcolor
fill
7.65 0 translate
newpath
0 0 moveto
(0) true charpath
0 0 0 setrgbcolor
fill
7.65 0 translate
-78.6038 0 translate
0 3.93429 translate
0 19.225 translate
/Helvetica findfont
5.508 scalefont
setfont
84.15 -1.57371 translate
newpath
0 0 moveto
(0) true charpath
0 0 0 setrgbcolor
fill
0 19.125 translate
newpath
0 0 moveto
(+0.57) true charpath
0 0 0 setrgbcolor
fill
0 -38.25 translate
newpath
0 0 moveto
(-3.16) true charpath
0 0 0 setrgbcolor
fill
-84.15 19.125 translate
0 1.57371 translate
/Helvetica-Bold findfont
11.016 scalefont
setfont
0 0.1 translate
1 0.245883 scale
newpath
0 0 moveto
(G) true charpath
1 0.7 0 setrgbcolor
fill
1 4.06697 scale
0 -0.1 translate
0 2.82161 translate
1 0.673678 scale
newpath
0 0 moveto
(T) true charpath
0 0.5 0 setrgbcolor
fill
1 1.48439 scale
0 -2.82161 translate
0 -0.1 translate
1 -0.163327 scale
newpath
0 0 moveto
(C) true charpath
0.8 0.8 2.4 setrgbcolor
fill
1 -6.12269 scale
0 0.1 translate
7.65 0 translate
0 -0.1 translate
1 -0.152286 scale
newpath
0 0 moveto
(A) true charpath
2.4 0.8 0.8 setrgbcolor
fill
1 -6.56659 scale
0 0.1 translate
0 -2.08513 translate
1 -0.247675 scale
newpath
0 0 moveto
(G) true charpath
1 0.94 0.8 setrgbcolor
fill
1 -4.03755 scale
0 2.08513 translate
0 0.1 translate
1 1.8404 scale
newpath
0 0 moveto
(C) true charpath
0 0 8 setrgbcolor
fill
1 0.54336 scale
0 -0.1 translate
0 -4.82084 translate
1 -0.284874 scale
newpath
0 0 moveto
(T) true charpath
0.8 0.9 0.8 setrgbcolor
fill
1 -3.51033 scale
0 4.82084 translate
7.65 0 translate
0 0.1 translate
1 2.14469 scale
newpath
0 0 moveto
(C) true charpath
0 0 8 setrgbcolor
fill
1 0.466267 scale
0 -0.1 translate
0 -0.1 translate
1 -0.381917 scale
newpath
0 0 moveto
(T) true charpath
0.8 0.9 0.8 setrgbcolor
fill
1 -2.61837 scale
0 0.1 translate
0 -3.892 translate
1 -0.416634 scale
newpath
0 0 moveto
(A) true charpath
2.4 0.8 0.8 setrgbcolor
fill
1 -2.40019 scale
0 3.892 translate
0 -7.95717 translate
1 -0.479625 scale
newpath
0 0 moveto
(G) true charpath
1 0.94 0.8 setrgbcolor
fill
1 -2.08496 scale
0 7.95717 translate
7.65 0 translate
0 -0.1 translate
1 -0.249203 scale
newpath
0 0 moveto
(G) true charpath
1 0.94 0.8 setrgbcolor
fill
1 -4.01279 scale
0 0.1 translate
0 0.1 translate
1 2.04701 scale
newpath
0 0 moveto
(T) true charpath
0 0.5 0 setrgbcolor
fill
1 0.488518 scale
0 -0.1 translate
0 -2.84773 translate
1 -0.396135 scale
newpath
0 0 moveto
(A) true charpath
2.4 0.8 0.8 setrgbcolor
fill
1 -2.52439 scale
0 2.84773 translate
0 -6.7516 translate
1 -0.403094 scale
newpath
0 0 moveto
(C) true charpath
0.8 0.8 2.4 setrgbcolor
fill
1 -2.48081 scale
0 6.7516 translate
7.65 0 translate
0 0.1 translate
1 2.21008 scale
newpath
0 0 moveto
(C) true charpath
0 0 8 setrgbcolor
fill
1 0.452472 scale
0 -0.1 translate
0 -0.1 translate
1 -0.434961 scale
newpath
0 0 moveto
(A) true charpath
2.4 0.8 0.8 setrgbcolor
fill
1 -2.29906 scale
0 0.1 translate
0 -4.30938 translate
1 -0.499359 scale
newpath
0 0 moveto
(G) true charpath
1 0.94 0.8 setrgbcolor
fill
1 -2.00257 scale
0 4.30938 translate
0 -9.02548 translate
1 -0.5667 scale
newpath
0 0 moveto
(T) true charpath
0.8 0.9 0.8 setrgbcolor
fill
1 -1.7646 scale
0 9.02548 translate
7.65 0 translate
0 -0.1 translate
1 -0.0580436 scale
newpath
0 0 moveto
(T) true charpath
0.8 0.9 0.8 setrgbcolor
fill
1 -17.2284 scale
0 0.1 translate
0 0.1 translate
1 1.74343 scale
newpath
0 0 moveto
(C) true charpath
0 0 8 setrgbcolor
fill
1 0.573582 scale
0 -0.1 translate
0 -1.34358 translate
1 -0.246868 scale
newpath
0 0 moveto
(A) true charpath
2.4 0.8 0.8 setrgbcolor
fill
1 -4.05074 scale
0 1.34358 translate
0 -4.07293 translate
1 -0.292947 scale
newpath
0 0 moveto
(G) true charpath
1 0.94 0.8 setrgbcolor
fill
1 -3.41359 scale
0 4.07293 translate
7.65 0 translate
0 0.1 translate
1 0.175848 scale
newpath
0 0 moveto
(T) true charpath
0 0.5 0 setrgbcolor
fill
1 5.68672 scale
0 -0.1 translate
0 2.27053 translate
1 0.414988 scale
newpath
0 0 moveto
(A) true charpath
8 0 0 setrgbcolor
fill
1 2.40971 scale
0 -2.27053 translate
0 -0.1 translate
1 -0.0192347 scale
newpath
0 0 moveto
(C) true charpath
0.8 0.8 2.4 setrgbcolor
fill
1 -51.9893 scale
0 0.1 translate
7.65 0 translate
0 0.1 translate
1 0.00396462 scale
newpath
0 0 moveto
(T) true charpath
0 0.5 0 setrgbcolor
fill
1 252.231 scale
0 -0.1 translate
0 0.918053 translate
1 1.29626 scale
newpath
0 0 moveto
(A) true charpath
8 0 0 setrgbcolor
fill
1 0.771453 scale
0 -0.918053 translate
0 -0.1 translate
1 -0.178241 scale
newpath
0 0 moveto
(G) true charpath
1 0.94 0.8 setrgbcolor
fill
1 -5.61037 scale
0 0.1 translate
0 -2.28936 translate
1 -0.225954 scale
newpath
0 0 moveto
(C) true charpath
0.8 0.8 2.4 setrgbcolor
fill
1 -4.42568 scale
0 2.28936 translate
7.65 0 translate
0 0.1 translate
1 2.33056 scale
newpath
0 0 moveto
(G) true charpath
1 0.7 0 setrgbcolor
fill
1 0.429082 scale
0 -0.1 translate
0 -0.1 translate
1 -0.66073 scale
newpath
0 0 moveto
(C) true charpath
0.8 0.8 2.4 setrgbcolor
fill
1 -1.51348 scale
0 0.1 translate
0 -6.08586 translate
1 -0.705964 scale
newpath
0 0 moveto
(T) true charpath
0.8 0.9 0.8 setrgbcolor
fill
1 -1.4165 scale
0 6.08586 translate
0 -12.4276 translate
1 -0.763861 scale
newpath
0 0 moveto
(A) true charpath
2.4 0.8 0.8 setrgbcolor
fill
1 -1.30914 scale
0 12.4276 translate
7.65 0 translate
7.65 0 translate
-76.5 -23.1593 translate
newpath
-3.825 -1.9125 moveto
84.15 0 rlineto
0 45.9 rlineto
-84.15 0 rlineto
0 -45.9 rlineto
closepath
0 0 0 setrgbcolor
stroke
-275.4 0 translate
0 18.1779 translate
/Helvetica findfont
5.61816 scalefont
setfont
newpath
0 0 moveto
(Motif Name:) true charpath
0 0 0 setrgbcolor
fill
70.227 0 translate
/Helvetica-Bold findfont
5.61816 scalefont
setfont
newpath
0 0 moveto
(AE013599.5_12929712-12930525(+)_1|1|1x0) true charpath
0 0 0 setrgbcolor
fill
-70.227 0 translate
0 -68.25 translate
0 29.125 translate
/Helvetica findfont
8.262 scalefont
setfont
newpath
0 0 moveto
(Gene:) true charpath
0 0 0 setrgbcolor
fill
42.1362 0 translate
/Helvetica-Bold findfont
8.262 scalefont
setfont
newpath
0 0 moveto
(AE013599.5_14410723-14411338(-)_1) true charpath
0 0 0 setrgbcolor
fill
-42.1362 0 translate
-30.6 -29.125 translate
306 0 translate
2.10375 0 translate
/Helvetica findfont
5.508 scalefont
setfont
newpath
0 0 moveto
(1) true charpath
0 0 0 setrgbcolor
fill
7.65 0 translate
newpath
0 0 moveto
(2) true charpath
0 0 0 setrgbcolor
fill
7.65 0 translate
newpath
0 0 moveto
(3) true charpath
0 0 0 setrgbcolor
fill
7.65 0 translate
newpath
0 0 moveto
(4) true charpath
0 0 0 setrgbcolor
fill
7.65 0 translate
newpath
0 0 moveto
(5) true charpath
0 0 0 setrgbcolor
fill
7.65 0 translate
newpath
0 0 moveto
(6) true charpath
0 0 0 setrgbcolor
fill
7.65 0 translate
newpath
0 0 moveto
(7) true charpath
0 0 0 setrgbcolor
fill
7.65 0 translate
newpath
0 0 moveto
(8) true charpath
0 0 0 setrgbcolor
fill
7.65 0 translate
newpath
0 0 moveto
(9) true charpath
0 0 0 setrgbcolor
fill
7.65 0 translate
newpath
0 0 moveto
(0) true charpath
0 0 0 setrgbcolor
fill
7.65 0 translate
newpath
0 0 moveto
(1) true charpath
0 0 0 setrgbcolor
fill
7.65 0 translate
newpath
0 0 moveto
(2) true charpath
0 0 0 setrgbcolor
fill
7.65 0 translate
newpath
0 0 moveto
(3) true charpath
0 0 0 setrgbcolor
fill
7.65 0 translate
newpath
0 0 moveto
(4) true charpath
0 0 0 setrgbcolor
fill
7.65 0 translate
newpath
0 0 moveto
(5) true charpath
0 0 0 setrgbcolor
fill
7.65 0 translate
newpath
0 0 moveto
(6) true charpath
0 0 0 setrgbcolor
fill
7.65 0 translate
-124.504 0 translate
0 3.93429 translate
0 19.225 translate
/Helvetica findfont
5.508 scalefont
setfont
130.05 -1.57371 translate
newpath
0 0 moveto
(0) true charpath
0 0 0 setrgbcolor
fill
0 19.125 translate
newpath
0 0 moveto
(+0.57) true charpath
0 0 0 setrgbcolor
fill
0 -38.25 translate
newpath
0 0 moveto
(-3.18) true charpath
0 0 0 setrgbcolor
fill
-130.05 19.125 translate
0 1.57371 translate
/Helvetica-Bold findfont
11.016 scalefont
setfont
0 0.1 translate
1 2.28687 scale
newpath
0 0 moveto
(G) true charpath
1 0.7 0 setrgbcolor
fill
1 0.437278 scale
0 -0.1 translate
0 -0.1 translate
1 -0.477188 scale
newpath
0 0 moveto
(A) true charpath
2.4 0.8 0.8 setrgbcolor
fill
1 -2.09561 scale
0 0.1 translate
0 -4.64164 translate
1 -0.653134 scale
newpath
0 0 moveto
(C) true charpath
0.8 0.8 2.4 setrgbcolor
fill
1 -1.53108 scale
0 4.64164 translate
0 -10.5677 translate
1 -0.76663 scale
newpath
0 0 moveto
(T) true charpath
0.8 0.9 0.8 setrgbcolor
fill
1 -1.30441 scale
0 10.5677 translate
7.65 0 translate
0 0.1 translate
1 2.26318 scale
newpath
0 0 moveto
(A) true charpath
8 0 0 setrgbcolor
fill
1 0.441855 scale
0 -0.1 translate
0 -0.1 translate
1 -0.5568 scale
newpath
0 0 moveto
(C) true charpath
0.8 0.8 2.4 setrgbcolor
fill
1 -1.79598 scale
0 0.1 translate
0 -5.26808 translate
1 -0.567532 scale
newpath
0 0 moveto
(T) true charpath
0.8 0.9 0.8 setrgbcolor
fill
1 -1.76202 scale
0 5.26808 translate
0 -10.5206 translate
1 -0.584662 scale
newpath
0 0 moveto
(G) true charpath
1 0.94 0.8 setrgbcolor
fill
1 -1.71039 scale
0 10.5206 translate
7.65 0 translate
0 0.1 translate
1 2.10219 scale
newpath
0 0 moveto
(A) true charpath
8 0 0 setrgbcolor
fill
1 0.475694 scale
0 -0.1 translate
0 -0.1 translate
1 -0.313048 scale
newpath
0 0 moveto
(T) true charpath
0.8 0.9 0.8 setrgbcolor
fill
1 -3.1944 scale
0 0.1 translate
0 -3.3501 translate
1 -0.364145 scale
newpath
0 0 moveto
(C) true charpath
0.8 0.8 2.4 setrgbcolor
fill
1 -2.74616 scale
0 3.3501 translate
0 -7.00225 translate
1 -0.497614 scale
newpath
0 0 moveto
(G) true charpath
1 0.94 0.8 setrgbcolor
fill
1 -2.00959 scale
0 7.00225 translate
7.65 0 translate
0 -0.1 translate
1 -0.082493 scale
newpath
0 0 moveto
(C) true charpath
0.8 0.8 2.4 setrgbcolor
fill
1 -12.1222 scale
0 0.1 translate
0 0.1 translate
1 1.36256 scale
newpath
0 0 moveto
(A) true charpath
8 0 0 setrgbcolor
fill
1 0.733914 scale
0 -0.1 translate
0 -1.53596 translate
1 -0.227246 scale
newpath
0 0 moveto
(T) true charpath
0.8 0.9 0.8 setrgbcolor
fill
1 -4.40051 scale
0 1.53596 translate
7.65 0 translate
0 0.1 translate
1 2.25829 scale
newpath
0 0 moveto
(A) true charpath
8 0 0 setrgbcolor
fill
1 0.442812 scale
0 -0.1 translate
0 -0.1 translate
1 -0.483694 scale
newpath
0 0 moveto
(C) true charpath
0.8 0.8 2.4 setrgbcolor
fill
1 -2.06742 scale
0 0.1 translate
0 -4.69284 translate
1 -0.589445 scale
newpath
0 0 moveto
(T) true charpath
0.8 0.9 0.8 setrgbcolor
fill
1 -1.69651 scale
0 4.69284 translate
0 -10.1178 translate
1 -0.629226 scale
newpath
0 0 moveto
(G) true charpath
1 0.94 0.8 setrgbcolor
fill
1 -1.58926 scale
0 10.1178 translate
7.65 0 translate
0 -0.1 translate
1 -0.125628 scale
newpath
0 0 moveto
(C) true charpath
0.8 0.8 2.4 setrgbcolor
fill
1 -7.96002 scale
0 0.1 translate
0 0.1 translate
1 1.89669 scale
newpath
0 0 moveto
(A) true charpath
8 0 0 setrgbcolor
fill
1 0.527235 scale
0 -0.1 translate
0 -1.87537 translate
1 -0.285587 scale
newpath
0 0 moveto
(T) true charpath
0.8 0.9 0.8 setrgbcolor
fill
1 -3.50156 scale
0 1.87537 translate
0 -4.90939 translate
1 -0.389795 scale
newpath
0 0 moveto
(G) true charpath
1 0.94 0.8 setrgbcolor
fill
1 -2.56545 scale
0 4.90939 translate
7.65 0 translate
0 0.1 translate
1 2.28687 scale
newpath
0 0 moveto
(G) true charpath
1 0.7 0 setrgbcolor
fill
1 0.437278 scale
0 -0.1 translate
0 -0.1 translate
1 -0.477188 scale
newpath
0 0 moveto
(A) true charpath
2.4 0.8 0.8 setrgbcolor
fill
1 -2.09561 scale
0 0.1 translate
0 -4.64164 translate
1 -0.653134 scale
newpath
0 0 moveto
(C) true charpath
0.8 0.8 2.4 setrgbcolor
fill
1 -1.53108 scale
0 4.64164 translate
0 -10.5677 translate
1 -0.76663 scale
newpath
0 0 moveto
(T) true charpath
0.8 0.9 0.8 setrgbcolor
fill
1 -1.30441 scale
0 10.5677 translate
7.65 0 translate
0 0.1 translate
1 2.26318 scale
newpath
0 0 moveto
(A) true charpath
8 0 0 setrgbcolor
fill
1 0.441855 scale
0 -0.1 translate
0 -0.1 translate
1 -0.5568 scale
newpath
0 0 moveto
(C) true charpath
0.8 0.8 2.4 setrgbcolor
fill
1 -1.79598 scale
0 0.1 translate
0 -5.26808 translate
1 -0.567532 scale
newpath
0 0 moveto
(T) true charpath
0.8 0.9 0.8 setrgbcolor
fill
1 -1.76202 scale
0 5.26808 translate
0 -10.5206 translate
1 -0.584662 scale
newpath
0 0 moveto
(G) true charpath
1 0.94 0.8 setrgbcolor
fill
1 -1.71039 scale
0 10.5206 translate
7.65 0 translate
0 0.1 translate
1 2.10219 scale
newpath
0 0 moveto
(A) true charpath
8 0 0 setrgbcolor
fill
1 0.475694 scale
0 -0.1 translate
0 -0.1 translate
1 -0.313048 scale
newpath
0 0 moveto
(T) true charpath
0.8 0.9 0.8 setrgbcolor
fill
1 -3.1944 scale
0 0.1 translate
0 -3.3501 translate
1 -0.364145 scale
newpath
0 0 moveto
(C) true charpath
0.8 0.8 2.4 setrgbcolor
fill
1 -2.74616 scale
0 3.3501 translate
0 -7.00225 translate
1 -0.497614 scale
newpath
0 0 moveto
(G) true charpath
1 0.94 0.8 setrgbcolor
fill
1 -2.00959 scale
0 7.00225 translate
7.65 0 translate
0 0.1 translate
1 2.33056 scale
newpath
0 0 moveto
(G) true charpath
1 0.7 0 setrgbcolor
fill
1 0.429082 scale
0 -0.1 translate
0 -0.1 translate
1 -0.631228 scale
newpath
0 0 moveto
(A) true charpath
2.4 0.8 0.8 setrgbcolor
fill
1 -1.58421 scale
0 0.1 translate
0 -5.85372 translate
1 -0.7486 scale
newpath
0 0 moveto
(T) true charpath
0.8 0.9 0.8 setrgbcolor
fill
1 -1.33583 scale
0 5.85372 translate
0 -12.531 translate
1 -0.750727 scale
newpath
0 0 moveto
(C) true charpath
0.8 0.8 2.4 setrgbcolor
fill
1 -1.33204 scale
0 12.531 translate
7.65 0 translate
0 0.1 translate
1 2.32187 scale
newpath
0 0 moveto
(A) true charpath
8 0 0 setrgbcolor
fill
1 0.430687 scale
0 -0.1 translate
0 -0.1 translate
1 -0.660893 scale
newpath
0 0 moveto
(G) true charpath
1 0.94 0.8 setrgbcolor
fill
1 -1.5131 scale
0 0.1 translate
0 -6.08714 translate
1 -0.670564 scale
newpath
0 0 moveto
(C) true charpath
0.8 0.8 2.4 setrgbcolor
fill
1 -1.49128 scale
0 6.08714 translate
0 -12.1504 translate
1 -0.72407 scale
newpath
0 0 moveto
(T) true charpath
0.8 0.9 0.8 setrgbcolor
fill
1 -1.38108 scale
0 12.1504 translate
7.65 0 translate
0 -0.1 translate
1 -0.157496 scale
newpath
0 0 moveto
(T) true charpath
0.8 0.9 0.8 setrgbcolor
fill
1 -6.34937 scale
0 0.1 translate
0 0.1 translate
1 1.90663 scale
newpath
0 0 moveto
(A) true charpath
8 0 0 setrgbcolor
fill
1 0.524487 scale
0 -0.1 translate
0 -2.12613 translate
1 -0.311212 scale
newpath
0 0 moveto
(C) true charpath
0.8 0.8 2.4 setrgbcolor
fill
1 -3.21324 scale
0 2.12613 translate
0 -5.36178 translate
1 -0.319759 scale
newpath
0 0 moveto
(G) true charpath
1 0.94 0.8 setrgbcolor
fill
1 -3.12736 scale
0 5.36178 translate
7.65 0 translate
0 0.1 translate
1 2.26786 scale
newpath
0 0 moveto
(G) true charpath
1 0.7 0 setrgbcolor
fill
1 0.440944 scale
0 -0.1 translate
0 -0.1 translate
1 -0.502075 scale
newpath
0 0 moveto
(C) true charpath
0.8 0.8 2.4 setrgbcolor
fill
1 -1.99174 scale
0 0.1 translate
0 -4.83747 translate
1 -0.593816 scale
newpath
0 0 moveto
(T) true charpath
0.8 0.9 0.8 setrgbcolor
fill
1 -1.68402 scale
0 4.83747 translate
0 -10.2968 translate
1 -0.653279 scale
newpath
0 0 moveto
(A) true charpath
2.4 0.8 0.8 setrgbcolor
fill
1 -1.53074 scale
0 10.2968 translate
7.65 0 translate
0 0.1 translate
1 2.22896 scale
newpath
0 0 moveto
(A) true charpath
8 0 0 setrgbcolor
fill
1 0.44864 scale
0 -0.1 translate
0 -0.1 translate
1 -0.384342 scale
newpath
0 0 moveto
(G) true charpath
1 0.94 0.8 setrgbcolor
fill
1 -2.60185 scale
0 0.1 translate
0 -3.91108 translate
1 -0.602266 scale
newpath
0 0 moveto
(T) true charpath
0.8 0.9 0.8 setrgbcolor
fill
1 -1.6604 scale
0 3.91108 translate
0 -9.43691 translate
1 -0.625302 scale
newpath
0 0 moveto
(C) true charpath
0.8 0.8 2.4 setrgbcolor
fill
1 -1.59923 scale
0 9.43691 translate
7.65 0 translate
0 0.1 translate
1 0.0198395 scale
newpath
0 0 moveto
(A) true charpath
8 0 0 setrgbcolor
fill
1 50.4045 scale
0 -0.1 translate
0 1.04297 translate
1 0.651728 scale
newpath
0 0 moveto
(T) true charpath
0 0.5 0 setrgbcolor
fill
1 1.53438 scale
0 -1.04297 translate
0 -0.1 translate
1 -0.204343 scale
newpath
0 0 moveto
(G) true charpath
1 0.94 0.8 setrgbcolor
fill
1 -4.89372 scale
0 0.1 translate
7.65 0 translate
7.65 0 translate
-122.4 -23.1593 translate
newpath
-3.825 -1.9125 moveto
130.05 0 rlineto
0 45.9 rlineto
-130.05 0 rlineto
0 -45.9 rlineto
closepath
0 0 0 setrgbcolor
stroke
-275.4 0 translate
0 18.1779 translate
/Helvetica findfont
5.61816 scalefont
setfont
newpath
0 0 moveto
(Motif Name:) true charpath
0 0 0 setrgbcolor
fill
70.227 0 translate
/Helvetica-Bold findfont
5.61816 scalefont
setfont
newpath
0 0 moveto
(AE013599.5_14410723-14411338(-)_1|1|1x0) true charpath
0 0 0 setrgbcolor
fill
-70.227 0 translate
0 -68.25 translate
showpage
30.6 674.55 translate
0 29.125 translate
/Helvetica findfont
8.262 scalefont
setfont
newpath
0 0 moveto
(Gene:) true charpath
0 0 0 setrgbcolor
fill
42.1362 0 translate
/Helvetica-Bold findfont
8.262 scalefont
setfont
newpath
0 0 moveto
(AE013599.5_14462156-14465201(+)_1) true charpath
0 0 0 setrgbcolor
fill
-42.1362 0 translate
-30.6 -29.125 translate
306 0 translate
2.10375 0 translate
/Helvetica findfont
5.508 scalefont
setfont
newpath
0 0 moveto
(1) true charpath
0 0 0 setrgbcolor
fill
7.65 0 translate
newpath
0 0 moveto
(2) true charpath
0 0 0 setrgbcolor
fill
7.65 0 translate
newpath
0 0 moveto
(3) true charpath
0 0 0 setrgbcolor
fill
7.65 0 translate
newpath
0 0 moveto
(4) true charpath
0 0 0 setrgbcolor
fill
7.65 0 translate
-32.7037 0 translate
0 3.93429 translate
0 19.225 translate
/Helvetica findfont
5.508 scalefont
setfont
38.25 -1.57371 translate
newpath
0 0 moveto
(0) true charpath
0 0 0 setrgbcolor
fill
0 19.125 translate
newpath
0 0 moveto
(+0.52) true charpath
0 0 0 setrgbcolor
fill
0 -38.25 translate
newpath
0 0 moveto
(-2.40) true charpath
0 0 0 setrgbcolor
fill
-38.25 19.125 translate
0 1.57371 translate
/Helvetica-Bold findfont
11.016 scalefont
setfont
0 0.1 translate
1 0.539024 scale
newpath
0 0 moveto
(T) true charpath
0 0.5 0 setrgbcolor
fill
1 1.85521 scale
0 -0.1 translate
0 -0.1 translate
1 -0.0855673 scale
newpath
0 0 moveto
(C) true charpath
0.8 0.8 2.4 setrgbcolor
fill
1 -11.6867 scale
0 0.1 translate
0 5.1282 translate
1 1.07823 scale
newpath
0 0 moveto
(A) true charpath
8 0 0 setrgbcolor
fill
1 0.927442 scale
0 -5.1282 translate
0 -1.56015 translate
1 -0.623662 scale
newpath
0 0 moveto
(G) true charpath
1 0.94 0.8 setrgbcolor
fill
1 -1.60343 scale
0 1.56015 translate
7.65 0 translate
0 -0.1 translate
1 -0.169225 scale
newpath
0 0 moveto
(G) true charpath
1 0.94 0.8 setrgbcolor
fill
1 -5.90928 scale
0 0.1 translate
0 0.1 translate
1 2.32327 scale
newpath
0 0 moveto
(T) true charpath
0 0.5 0 setrgbcolor
fill
1 0.430427 scale
0 -0.1 translate
0 -2.21842 translate
1 -0.96976 scale
newpath
0 0 moveto
(A) true charpath
2.4 0.8 0.8 setrgbcolor
fill
1 -1.03118 scale
0 2.21842 translate
0 -10.6359 translate
1 -0.99157 scale
newpath
0 0 moveto
(C) true charpath
0.8 0.8 2.4 setrgbcolor
fill
1 -1.0085 scale
0 10.6359 translate
7.65 0 translate
0 -0.1 translate
1 -0.23417 scale
newpath
0 0 moveto
(A) true charpath
2.4 0.8 0.8 setrgbcolor
fill
1 -4.2704 scale
0 0.1 translate
0 0.1 translate
1 2.33056 scale
newpath
0 0 moveto
(T) true charpath
0 0.5 0 setrgbcolor
fill
1 0.429082 scale
0 -0.1 translate
0 -2.72944 translate
1 -0.685874 scale
newpath
0 0 moveto
(G) true charpath
1 0.94 0.8 setrgbcolor
fill
1 -1.45799 scale
0 2.72944 translate
0 -8.91315 translate
1 -1.09053 scale
newpath
0 0 moveto
(C) true charpath
0.8 0.8 2.4 setrgbcolor
fill
1 -0.916987 scale
0 8.91315 translate
7.65 0 translate
7.65 0 translate
-30.6 -23.1593 translate
newpath
-3.825 -1.9125 moveto
38.25 0 rlineto
0 45.9 rlineto
-38.25 0 rlineto
0 -45.9 rlineto
closepath
0 0 0 setrgbcolor
stroke
-275.4 0 translate
0 18.1779 translate
/Helvetica findfont
5.61816 scalefont
setfont
newpath
0 0 moveto
(Motif Name:) true charpath
0 0 0 setrgbcolor
fill
70.227 0 translate
/Helvetica-Bold findfont
5.61816 scalefont
setfont
newpath
0 0 moveto
(AE013599.5_14462156-14465201(+)_1|1|1x0) true charpath
0 0 0 setrgbcolor
fill
-70.227 0 translate
0 -68.25 translate
0 29.125 translate
/Helvetica findfont
8.262 scalefont
setfont
newpath
0 0 moveto
(Gene:) true charpath
0 0 0 setrgbcolor
fill
42.1362 0 translate
/Helvetica-Bold findfont
8.262 scalefont
setfont
newpath
0 0 moveto
(AE013599.5_14462156-14465201(+)_1) true charpath
0 0 0 setrgbcolor
fill
-42.1362 0 translate
-30.6 -29.125 translate
306 0 translate
2.10375 0 translate
/Helvetica findfont
5.508 scalefont
setfont
newpath
0 0 moveto
(1) true charpath
0 0 0 setrgbcolor
fill
7.65 0 translate
newpath
0 0 moveto
(2) true charpath
0 0 0 setrgbcolor
fill
7.65 0 translate
newpath
0 0 moveto
(3) true charpath
0 0 0 setrgbcolor
fill
7.65 0 translate
newpath
0 0 moveto
(4) true charpath
0 0 0 setrgbcolor
fill
7.65 0 translate
-32.7037 0 translate
0 3.93429 translate
0 19.225 translate
/Helvetica findfont
5.508 scalefont
setfont
38.25 -1.57371 translate
newpath
0 0 moveto
(0) true charpath
0 0 0 setrgbcolor
fill
0 19.125 translate
newpath
0 0 moveto
(+0.57) true charpath
0 0 0 setrgbcolor
fill
0 -38.25 translate
newpath
0 0 moveto
(-3.10) true charpath
0 0 0 setrgbcolor
fill
-38.25 19.125 translate
0 1.57371 translate
/Helvetica-Bold findfont
11.016 scalefont
setfont
0 0.1 translate
1 2.33056 scale
newpath
0 0 moveto
(A) true charpath
8 0 0 setrgbcolor
fill
1 0.429082 scale
0 -0.1 translate
0 -0.1 translate
1 -0.66243 scale
newpath
0 0 moveto
(G) true charpath
1 0.94 0.8 setrgbcolor
fill
1 -1.50959 scale
0 0.1 translate
0 -6.09923 translate
1 -0.686027 scale
newpath
0 0 moveto
(C) true charpath
0.8 0.8 2.4 setrgbcolor
fill
1 -1.45767 scale
0 6.09923 translate
0 -12.2841 translate
1 -0.782099 scale
newpath
0 0 moveto
(T) true charpath
0.8 0.9 0.8 setrgbcolor
fill
1 -1.27861 scale
0 12.2841 translate
7.65 0 translate
0 -0.1 translate
1 -0.0157505 scale
newpath
0 0 moveto
(A) true charpath
2.4 0.8 0.8 setrgbcolor
fill
1 -63.4902 scale
0 0.1 translate
0 -1.01079 translate
1 -0.0426274 scale
newpath
0 0 moveto
(G) true charpath
1 0.94 0.8 setrgbcolor
fill
1 -23.4591 scale
0 1.01079 translate
0 0.1 translate
1 1.53903 scale
newpath
0 0 moveto
(T) true charpath
0 0.5 0 setrgbcolor
fill
1 0.649758 scale
0 -0.1 translate
0 -2.13307 translate
1 -0.43765 scale
newpath
0 0 moveto
(C) true charpath
0.8 0.8 2.4 setrgbcolor
fill
1 -2.28493 scale
0 2.13307 translate
7.65 0 translate
0 0.1 translate
1 1.4114 scale
newpath
0 0 moveto
(T) true charpath
0 0.5 0 setrgbcolor
fill
1 0.708515 scale
0 -0.1 translate
0 -0.1 translate
1 -0.191851 scale
newpath
0 0 moveto
(C) true charpath
0.8 0.8 2.4 setrgbcolor
fill
1 -5.21238 scale
0 0.1 translate
0 -2.39645 translate
1 -0.266765 scale
newpath
0 0 moveto
(G) true charpath
1 0.94 0.8 setrgbcolor
fill
1 -3.74862 scale
0 2.39645 translate
7.65 0 translate
7.65 0 translate
-30.6 -23.1593 translate
newpath
-3.825 -1.9125 moveto
38.25 0 rlineto
0 45.9 rlineto
-38.25 0 rlineto
0 -45.9 rlineto
closepath
0 0 0 setrgbcolor
stroke
-275.4 0 translate
0 18.1779 translate
/Helvetica findfont
5.61816 scalefont
setfont
newpath
0 0 moveto
(Motif Name:) true charpath
0 0 0 setrgbcolor
fill
70.227 0 translate
/Helvetica-Bold findfont
5.61816 scalefont
setfont
newpath
0 0 moveto
(AE013599.5_14462156-14465201(+)_1|2|1x0) true charpath
0 0 0 setrgbcolor
fill
-70.227 0 translate
0 -68.25 translate
0 29.125 translate
/Helvetica findfont
8.262 scalefont
setfont
newpath
0 0 moveto
(Gene:) true charpath
0 0 0 setrgbcolor
fill
42.1362 0 translate
/Helvetica-Bold findfont
8.262 scalefont
setfont
newpath
0 0 moveto
(AE013599.5_14462156-14465201(+)_1) true charpath
0 0 0 setrgbcolor
fill
-42.1362 0 translate
-30.6 -29.125 translate
306 0 translate
2.10375 0 translate
/Helvetica findfont
5.508 scalefont
setfont
newpath
0 0 moveto
(1) true charpath
0 0 0 setrgbcolor
fill
7.65 0 translate
newpath
0 0 moveto
(2) true charpath
0 0 0 setrgbcolor
fill
7.65 0 translate
newpath
0 0 moveto
(3) true charpath
0 0 0 setrgbcolor
fill
7.65 0 translate
newpath
0 0 moveto
(4) true charpath
0 0 0 setrgbcolor
fill
7.65 0 translate
newpath
0 0 moveto
(5) true charpath
0 0 0 setrgbcolor
fill
7.65 0 translate
newpath
0 0 moveto
(6) true charpath
0 0 0 setrgbcolor
fill
7.65 0 translate
newpath
0 0 moveto
(7) true charpath
0 0 0 setrgbcolor
fill
7.65 0 translate
-55.6537 0 translate
0 3.93429 translate
0 19.225 translate
/Helvetica findfont
5.508 scalefont
setfont
61.2 -1.57371 translate
newpath
0 0 moveto
(0) true charpath
0 0 0 setrgbcolor
fill
0 19.125 translate
newpath
0 0 moveto
(+0.57) true charpath
0 0 0 setrgbcolor
fill
0 -38.25 translate
newpath
0 0 moveto
(-3.04) true charpath
0 0 0 setrgbcolor
fill
-61.2 19.125 translate
0 1.57371 translate
/Helvetica-Bold findfont
11.016 scalefont
setfont
0 0.1 translate
1 2.33056 scale
newpath
0 0 moveto
(G) true charpath
1 0.7 0 setrgbcolor
fill
1 0.429082 scale
0 -0.1 translate
0 -0.1 translate
1 -0.646743 scale
newpath
0 0 moveto
(T) true charpath
0.8 0.9 0.8 setrgbcolor
fill
1 -1.54621 scale
0 0.1 translate
0 -5.9758 translate
1 -0.682578 scale
newpath
0 0 moveto
(A) true charpath
2.4 0.8 0.8 setrgbcolor
fill
1 -1.46503 scale
0 5.9758 translate
0 -12.1336 translate
1 -0.801234 scale
newpath
0 0 moveto
(C) true charpath
0.8 0.8 2.4 setrgbcolor
fill
1 -1.24807 scale
0 12.1336 translate
7.65 0 translate
0 0.1 translate
1 0.0159403 scale
newpath
0 0 moveto
(T) true charpath
0 0.5 0 setrgbcolor
fill
1 62.7342 scale
0 -0.1 translate
0 -0.1 translate
1 -0.0873994 scale
newpath
0 0 moveto
(G) true charpath
1 0.94 0.8 setrgbcolor
fill
1 -11.4417 scale
0 0.1 translate
0 1.01228 translate
1 1.15899 scale
newpath
0 0 moveto
(C) true charpath
0 0 8 setrgbcolor
fill
1 0.862822 scale
0 -1.01228 translate
0 -1.57457 translate
1 -0.233677 scale
newpath
0 0 moveto
(A) true charpath
2.4 0.8 0.8 setrgbcolor
fill
1 -4.2794 scale
0 1.57457 translate
7.65 0 translate
0 -0.1 translate
1 -0.286526 scale
newpath
0 0 moveto
(G) true charpath
1 0.94 0.8 setrgbcolor
fill
1 -3.49008 scale
0 0.1 translate
0 0.1 translate
1 2.04874 scale
newpath
0 0 moveto
(C) true charpath
0 0 8 setrgbcolor
fill
1 0.488105 scale
0 -0.1 translate
0 -3.14141 translate
1 -0.387342 scale
newpath
0 0 moveto
(T) true charpath
0.8 0.9 0.8 setrgbcolor
fill
1 -2.5817 scale
0 3.14141 translate
0 -6.9761 translate
1 -0.389973 scale
newpath
0 0 moveto
(A) true charpath
2.4 0.8 0.8 setrgbcolor
fill
1 -2.56428 scale
0 6.9761 translate
7.65 0 translate
0 0.1 translate
1 0.373803 scale
newpath
0 0 moveto
(A) true charpath
8 0 0 setrgbcolor
fill
1 2.6752 scale
0 -0.1 translate
0 -0.1 translate
1 -0.0821957 scale
newpath
0 0 moveto
(C) true charpath
0.8 0.8 2.4 setrgbcolor
fill
1 -12.1661 scale
0 0.1 translate
0 3.82815 translate
1 0.988394 scale
newpath
0 0 moveto
(G) true charpath
1 0.7 0 setrgbcolor
fill
1 1.01174 scale
0 -3.82815 translate
0 -1.53362 translate
1 -0.295212 scale
newpath
0 0 moveto
(T) true charpath
0.8 0.9 0.8 setrgbcolor
fill
1 -3.3874 scale
0 1.53362 translate
7.65 0 translate
0 -0.1 translate
1 -0.0459159 scale
newpath
0 0 moveto
(A) true charpath
2.4 0.8 0.8 setrgbcolor
fill
1 -21.779 scale
0 0.1 translate
0 -1.24815 translate
1 -0.0763393 scale
newpath
0 0 moveto
(C) true charpath
0.8 0.8 2.4 setrgbcolor
fill
1 -13.0994 scale
0 1.24815 translate
0 0.1 translate
1 1.5841 scale
newpath
0 0 moveto
(T) true charpath
0 0.5 0 setrgbcolor
fill
1 0.631274 scale
0 -0.1 translate
0 -2.63569 translate
1 -0.362208 scale
newpath
0 0 moveto
(G) true charpath
1 0.94 0.8 setrgbcolor
fill
1 -2.76085 scale
0 2.63569 translate
7.65 0 translate
0 0.1 translate
1 0.2916 scale
newpath
0 0 moveto
(G) true charpath
1 0.7 0 setrgbcolor
fill
1 3.42935 scale
0 -0.1 translate
0 -0.1 translate
1 -0.0713567 scale
newpath
0 0 moveto
(T) true charpath
0.8 0.9 0.8 setrgbcolor
fill
1 -14.0141 scale
0 0.1 translate
0 3.18133 translate
1 1.04107 scale
newpath
0 0 moveto
(C) true charpath
0 0 8 setrgbcolor
fill
1 0.960552 scale
0 -3.18133 translate
0 -1.44833 translate
1 -0.3114 scale
newpath
0 0 moveto
(A) true charpath
2.4 0.8 0.8 setrgbcolor
fill
1 -3.2113 scale
0 1.44833 translate
7.65 0 translate
7.65 0 translate
-53.55 -23.1593 translate
newpath
-3.825 -1.9125 moveto
61.2 0 rlineto
0 45.9 rlineto
-61.2 0 rlineto
0 -45.9 rlineto
closepath
0 0 0 setrgbcolor
stroke
-275.4 0 translate
0 18.1779 translate
/Helvetica findfont
5.61816 scalefont
setfont
newpath
0 0 moveto
(Motif Name:) true charpath
0 0 0 setrgbcolor
fill
70.227 0 translate
/Helvetica-Bold findfont
5.61816 scalefont
setfont
newpath
0 0 moveto
(AE013599.5_14462156-14465201(+)_1|3|1x0) true charpath
0 0 0 setrgbcolor
fill
-70.227 0 translate
0 -68.25 translate
0 29.125 translate
/Helvetica findfont
8.262 scalefont
setfont
newpath
0 0 moveto
(Gene:) true charpath
0 0 0 setrgbcolor
fill
42.1362 0 translate
/Helvetica-Bold findfont
8.262 scalefont
setfont
newpath
0 0 moveto
(AE013599.5_14462156-14465201(+)_1) true charpath
0 0 0 setrgbcolor
fill
-42.1362 0 translate
-30.6 -29.125 translate
306 0 translate
2.10375 0 translate
/Helvetica findfont
5.508 scalefont
setfont
newpath
0 0 moveto
(1) true charpath
0 0 0 setrgbcolor
fill
7.65 0 translate
newpath
0 0 moveto
(2) true charpath
0 0 0 setrgbcolor
fill
7.65 0 translate
newpath
0 0 moveto
(3) true charpath
0 0 0 setrgbcolor
fill
7.65 0 translate
newpath
0 0 moveto
(4) true charpath
0 0 0 setrgbcolor
fill
7.65 0 translate
newpath
0 0 moveto
(5) true charpath
0 0 0 setrgbcolor
fill
7.65 0 translate
newpath
0 0 moveto
(6) true charpath
0 0 0 setrgbcolor
fill
7.65 0 translate
newpath
0 0 moveto
(7) true charpath
0 0 0 setrgbcolor
fill
7.65 0 translate
newpath
0 0 moveto
(8) true charpath
0 0 0 setrgbcolor
fill
7.65 0 translate
newpath
0 0 moveto
(9) true charpath
0 0 0 setrgbcolor
fill
7.65 0 translate
newpath
0 0 moveto
(0) true charpath
0 0 0 setrgbcolor
fill
7.65 0 translate
-78.6038 0 translate
0 3.93429 translate
0 19.225 translate
/Helvetica findfont
5.508 scalefont
setfont
84.15 -1.57371 translate
newpath
0 0 moveto
(0) true charpath
0 0 0 setrgbcolor
fill
0 19.125 translate
newpath
0 0 moveto
(+0.53) true charpath
0 0 0 setrgbcolor
fill
0 -38.25 translate
newpath
0 0 moveto
(-2.39) true charpath
0 0 0 setrgbcolor
fill
-84.15 19.125 translate
0 1.57371 translate
/Helvetica-Bold findfont
11.016 scalefont
setfont
0 -0.1 translate
1 -0.0162292 scale
newpath
0 0 moveto
(T) true charpath
0.8 0.9 0.8 setrgbcolor
fill
1 -61.6174 scale
0 0.1 translate
0 -1.01456 translate
1 -0.26999 scale
newpath
0 0 moveto
(C) true charpath
0.8 0.8 2.4 setrgbcolor
fill
1 -3.70385 scale
0 1.01456 translate
0 -3.92585 translate
1 -0.281782 scale
newpath
0 0 moveto
(G) true charpath
1 0.94 0.8 setrgbcolor
fill
1 -3.54884 scale
0 3.92585 translate
0 0.1 translate
1 1.61672 scale
newpath
0 0 moveto
(A) true charpath
8 0 0 setrgbcolor
fill
1 0.618536 scale
0 -0.1 translate
7.65 0 translate
0 -0.1 translate
1 -0.00119191 scale
newpath
0 0 moveto
(G) true charpath
1 0.94 0.8 setrgbcolor
fill
1 -838.991 scale
0 0.1 translate
0 0.1 translate
1 1.31116 scale
newpath
0 0 moveto
(T) true charpath
0 0.5 0 setrgbcolor
fill
1 0.762686 scale
0 -0.1 translate
0 -0.896236 translate
1 -0.390528 scale
newpath
0 0 moveto
(A) true charpath
2.4 0.8 0.8 setrgbcolor
fill
1 -2.56064 scale
0 0.896236 translate
7.65 0 translate
0 -0.1 translate
1 -0.170677 scale
newpath
0 0 moveto
(A) true charpath
2.4 0.8 0.8 setrgbcolor
fill
1 -5.85901 scale
0 0.1 translate
0 -2.22984 translate
1 -0.255734 scale
newpath
0 0 moveto
(T) true charpath
0.8 0.9 0.8 setrgbcolor
fill
1 -3.91031 scale
0 2.22984 translate
0 0.1 translate
1 1.86507 scale
newpath
0 0 moveto
(G) true charpath
1 0.7 0 setrgbcolor
fill
1 0.536173 scale
0 -0.1 translate
0 -5.02897 translate
1 -0.408331 scale
newpath
0 0 moveto
(C) true charpath
0.8 0.8 2.4 setrgbcolor
fill
1 -2.449 scale
0 5.02897 translate
7.65 0 translate
0 -0.1 translate
1 -0.117198 scale
newpath
0 0 moveto
(C) true charpath
0.8 0.8 2.4 setrgbcolor
fill
1 -8.53255 scale
0 0.1 translate
0 -1.80904 translate
1 -0.345175 scale
newpath
0 0 moveto
(G) true charpath
1 0.94 0.8 setrgbcolor
fill
1 -2.89708 scale
0 1.80904 translate
0 0.1 translate
1 1.96783 scale
newpath
0 0 moveto
(T) true charpath
0 0.5 0 setrgbcolor
fill
1 0.508175 scale
0 -0.1 translate
0 -5.31193 translate
1 -0.645816 scale
newpath
0 0 moveto
(A) true charpath
2.4 0.8 0.8 setrgbcolor
fill
1 -1.54843 scale
0 5.31193 translate
7.65 0 translate
0 -0.1 translate
1 -0.319471 scale
newpath
0 0 moveto
(G) true charpath
1 0.94 0.8 setrgbcolor
fill
1 -3.13018 scale
0 0.1 translate
0 0.1 translate
1 2.32332 scale
newpath
0 0 moveto
(T) true charpath
0 0.5 0 setrgbcolor
fill
1 0.430418 scale
0 -0.1 translate
0 -3.40064 translate
1 -0.765006 scale
newpath
0 0 moveto
(A) true charpath
2.4 0.8 0.8 setrgbcolor
fill
1 -1.30718 scale
0 3.40064 translate
0 -10.207 translate
1 -1.04608 scale
newpath
0 0 moveto
(C) true charpath
0.8 0.8 2.4 setrgbcolor
fill
1 -0.955951 scale
0 10.207 translate
7.65 0 translate
0 0.1 translate
1 0.308397 scale
newpath
0 0 moveto
(C) true charpath
0 0 8 setrgbcolor
fill
1 3.24257 scale
0 -0.1 translate
0 3.3135 translate
1 0.556079 scale
newpath
0 0 moveto
(G) true charpath
1 0.7 0 setrgbcolor
fill
1 1.79831 scale
0 -3.3135 translate
0 -0.1 translate
1 -0.169805 scale
newpath
0 0 moveto
(A) true charpath
2.4 0.8 0.8 setrgbcolor
fill
1 -5.8891 scale
0 0.1 translate
7.65 0 translate
0 0.1 translate
1 0.639356 scale
newpath
0 0 moveto
(T) true charpath
0 0.5 0 setrgbcolor
fill
1 1.56407 scale
0 -0.1 translate
0 5.91767 translate
1 1.5912 scale
newpath
0 0 moveto
(A) true charpath
8 0 0 setrgbcolor
fill
1 0.628457 scale
0 -5.91767 translate
0 -0.1 translate
1 -0.735512 scale
newpath
0 0 moveto
(G) true charpath
1 0.94 0.8 setrgbcolor
fill
1 -1.3596 scale
0 0.1 translate
0 -6.67429 translate
1 -1.23359 scale
newpath
0 0 moveto
(C) true charpath
0.8 0.8 2.4 setrgbcolor
fill
1 -0.810643 scale
0 6.67429 translate
7.65 0 translate
0 -0.1 translate
1 -0.213621 scale
newpath
0 0 moveto
(A) true charpath
2.4 0.8 0.8 setrgbcolor
fill
1 -4.68119 scale
0 0.1 translate
0 -2.56775 translate
1 -0.358701 scale
newpath
0 0 moveto
(T) true charpath
0.8 0.9 0.8 setrgbcolor
fill
1 -2.78784 scale
0 2.56775 translate
0 0.1 translate
1 2.03345 scale
newpath
0 0 moveto
(C) true charpath
0 0 8 setrgbcolor
fill
1 0.491774 scale
0 -0.1 translate
0 -6.17707 translate
1 -0.568429 scale
newpath
0 0 moveto
(G) true charpath
1 0.94 0.8 setrgbcolor
fill
1 -1.75924 scale
0 6.17707 translate
7.65 0 translate
0 -0.1 translate
1 -0.241218 scale
newpath
0 0 moveto
(C) true charpath
0.8 0.8 2.4 setrgbcolor
fill
1 -4.14562 scale
0 0.1 translate
0 0.1 translate
1 2.19593 scale
newpath
0 0 moveto
(G) true charpath
1 0.7 0 setrgbcolor
fill
1 0.455388 scale
0 -0.1 translate
0 -2.7849 translate
1 -0.449614 scale
newpath
0 0 moveto
(T) true charpath
0.8 0.9 0.8 setrgbcolor
fill
1 -2.22413 scale
0 2.7849 translate
0 -7.10958 translate
1 -1.11085 scale
newpath
0 0 moveto
(A) true charpath
2.4 0.8 0.8 setrgbcolor
fill
1 -0.900211 scale
0 7.10958 translate
7.65 0 translate
7.65 0 translate
-76.5 -23.1593 translate
newpath
-3.825 -1.9125 moveto
84.15 0 rlineto
0 45.9 rlineto
-84.15 0 rlineto
0 -45.9 rlineto
closepath
0 0 0 setrgbcolor
stroke
-275.4 0 translate
0 18.1779 translate
/Helvetica findfont
5.61816 scalefont
setfont
newpath
0 0 moveto
(Motif Name:) true charpath
0 0 0 setrgbcolor
fill
70.227 0 translate
/Helvetica-Bold findfont
5.61816 scalefont
setfont
newpath
0 0 moveto
(AE013599.5_14462156-14465201(+)_1|4|1x0) true charpath
0 0 0 setrgbcolor
fill
-70.227 0 translate
0 -68.25 translate
0 29.125 translate
/Helvetica findfont
8.262 scalefont
setfont
newpath
0 0 moveto
(Gene:) true charpath
0 0 0 setrgbcolor
fill
42.1362 0 translate
/Helvetica-Bold findfont
8.262 scalefont
setfont
newpath
0 0 moveto
(AE013599.5_14462156-14465201(+)_1) true charpath
0 0 0 setrgbcolor
fill
-42.1362 0 translate
-30.6 -29.125 translate
306 0 translate
2.10375 0 translate
/Helvetica findfont
5.508 scalefont
setfont
newpath
0 0 moveto
(1) true charpath
0 0 0 setrgbcolor
fill
7.65 0 translate
newpath
0 0 moveto
(2) true charpath
0 0 0 setrgbcolor
fill
7.65 0 translate
newpath
0 0 moveto
(3) true charpath
0 0 0 setrgbcolor
fill
7.65 0 translate
newpath
0 0 moveto
(4) true charpath
0 0 0 setrgbcolor
fill
7.65 0 translate
-32.7037 0 translate
0 3.93429 translate
0 19.225 translate
/Helvetica findfont
5.508 scalefont
setfont
38.25 -1.57371 translate
newpath
0 0 moveto
(0) true charpath
0 0 0 setrgbcolor
fill
0 19.125 translate
newpath
0 0 moveto
(+0.57) true charpath
0 0 0 setrgbcolor
fill
0 -38.25 translate
newpath
0 0 moveto
(-3.01) true charpath
0 0 0 setrgbcolor
fill
-38.25 19.125 translate
0 1.57371 translate
/Helvetica-Bold findfont
11.016 scalefont
setfont
0 -0.1 translate
1 -0.0716543 scale
newpath
0 0 moveto
(A) true charpath
2.4 0.8 0.8 setrgbcolor
fill
1 -13.9559 scale
0 0.1 translate
0 -1.45067 translate
1 -0.147341 scale
newpath
0 0 moveto
(C) true charpath
0.8 0.8 2.4 setrgbcolor
fill
1 -6.78696 scale
0 1.45067 translate
0 0.1 translate
1 1.76847 scale
newpath
0 0 moveto
(T) true charpath
0 0.5 0 setrgbcolor
fill
1 0.565462 scale
0 -0.1 translate
0 -3.3969 translate
1 -0.537757 scale
newpath
0 0 moveto
(G) true charpath
1 0.94 0.8 setrgbcolor
fill
1 -1.85957 scale
0 3.3969 translate
7.65 0 translate
0 0.1 translate
1 0.221296 scale
newpath
0 0 moveto
(T) true charpath
0 0.5 0 setrgbcolor
fill
1 4.51884 scale
0 -0.1 translate
0 2.62814 translate
1 1.41148 scale
newpath
0 0 moveto
(G) true charpath
1 0.7 0 setrgbcolor
fill
1 0.708475 scale
0 -2.62814 translate
0 -0.1 translate
1 -0.272799 scale
newpath
0 0 moveto
(A) true charpath
2.4 0.8 0.8 setrgbcolor
fill
1 -3.6657 scale
0 0.1 translate
0 -3.03339 translate
1 -0.443795 scale
newpath
0 0 moveto
(C) true charpath
0.8 0.8 2.4 setrgbcolor
fill
1 -2.25329 scale
0 3.03339 translate
7.65 0 translate
0 0.1 translate
1 2.33056 scale
newpath
0 0 moveto
(G) true charpath
1 0.7 0 setrgbcolor
fill
1 0.429082 scale
0 -0.1 translate
0 -0.1 translate
1 -0.613744 scale
newpath
0 0 moveto
(T) true charpath
0.8 0.9 0.8 setrgbcolor
fill
1 -1.62934 scale
0 0.1 translate
0 -5.71614 translate
1 -0.704996 scale
newpath
0 0 moveto
(C) true charpath
0.8 0.8 2.4 setrgbcolor
fill
1 -1.41845 scale
0 5.71614 translate
0 -12.0503 translate
1 -0.811816 scale
newpath
0 0 moveto
(A) true charpath
2.4 0.8 0.8 setrgbcolor
fill
1 -1.23181 scale
0 12.0503 translate
7.65 0 translate
7.65 0 translate
-30.6 -23.1593 translate
newpath
-3.825 -1.9125 moveto
38.25 0 rlineto
0 45.9 rlineto
-38.25 0 rlineto
0 -45.9 rlineto
closepath
0 0 0 setrgbcolor
stroke
-275.4 0 translate
0 18.1779 translate
/Helvetica findfont
5.61816 scalefont
setfont
newpath
0 0 moveto
(Motif Name:) true charpath
0 0 0 setrgbcolor
fill
70.227 0 translate
/Helvetica-Bold findfont
5.61816 scalefont
setfont
newpath
0 0 moveto
(AE013599.5_14462156-14465201(+)_1|5|1x0) true charpath
0 0 0 setrgbcolor
fill
-70.227 0 translate
0 -68.25 translate
0 29.125 translate
/Helvetica findfont
8.262 scalefont
setfont
newpath
0 0 moveto
(Gene:) true charpath
0 0 0 setrgbcolor
fill
42.1362 0 translate
/Helvetica-Bold findfont
8.262 scalefont
setfont
newpath
0 0 moveto
(AE013599.5_14462156-14465201(+)_1) true charpath
0 0 0 setrgbcolor
fill
-42.1362 0 translate
-30.6 -29.125 translate
306 0 translate
2.10375 0 translate
/Helvetica findfont
5.508 scalefont
setfont
newpath
0 0 moveto
(1) true charpath
0 0 0 setrgbcolor
fill
7.65 0 translate
newpath
0 0 moveto
(2) true charpath
0 0 0 setrgbcolor
fill
7.65 0 translate
newpath
0 0 moveto
(3) true charpath
0 0 0 setrgbcolor
fill
7.65 0 translate
newpath
0 0 moveto
(4) true charpath
0 0 0 setrgbcolor
fill
7.65 0 translate
-32.7037 0 translate
0 3.93429 translate
0 19.225 translate
/Helvetica findfont
5.508 scalefont
setfont
38.25 -1.57371 translate
newpath
0 0 moveto
(0) true charpath
0 0 0 setrgbcolor
fill
0 19.125 translate
newpath
0 0 moveto
(+0.57) true charpath
0 0 0 setrgbcolor
fill
0 -38.25 translate
newpath
0 0 moveto
(-3.23) true charpath
0 0 0 setrgbcolor
fill
-38.25 19.125 translate
0 1.57371 translate
/Helvetica-Bold findfont
11.016 scalefont
setfont
0 0.1 translate
1 2.33056 scale
newpath
0 0 moveto
(G) true charpath
1 0.7 0 setrgbcolor
fill
1 0.429082 scale
0 -0.1 translate
0 -0.1 translate
1 -0.644721 scale
newpath
0 0 moveto
(A) true charpath
2.4 0.8 0.8 setrgbcolor
fill
1 -1.55106 scale
0 0.1 translate
0 -5.95989 translate
1 -0.739554 scale
newpath
0 0 moveto
(C) true charpath
0.8 0.8 2.4 setrgbcolor
fill
1 -1.35217 scale
0 5.95989 translate
0 -12.566 translate
1 -0.74628 scale
newpath
0 0 moveto
(T) true charpath
0.8 0.9 0.8 setrgbcolor
fill
1 -1.33998 scale
0 12.566 translate
7.65 0 translate
0 0.1 translate
1 0.195418 scale
newpath
0 0 moveto
(A) true charpath
8 0 0 setrgbcolor
fill
1 5.11722 scale
0 -0.1 translate
0 -0.1 translate
1 -0.0392164 scale
newpath
0 0 moveto
(C) true charpath
0.8 0.8 2.4 setrgbcolor
fill
1 -25.4995 scale
0 0.1 translate
0 2.42452 translate
1 0.981141 scale
newpath
0 0 moveto
(T) true charpath
0 0.5 0 setrgbcolor
fill
1 1.01922 scale
0 -2.42452 translate
0 -1.19543 translate
1 -0.2225 scale
newpath
0 0 moveto
(G) true charpath
1 0.94 0.8 setrgbcolor
fill
1 -4.49439 scale
0 1.19543 translate
7.65 0 translate
0 -0.1 translate
1 -0.0882032 scale
newpath
0 0 moveto
(G) true charpath
1 0.94 0.8 setrgbcolor
fill
1 -11.3375 scale
0 0.1 translate
0 0.1 translate
1 1.91724 scale
newpath
0 0 moveto
(T) true charpath
0 0.5 0 setrgbcolor
fill
1 0.521583 scale
0 -0.1 translate
0 -1.58089 translate
1 -0.34893 scale
newpath
0 0 moveto
(A) true charpath
2.4 0.8 0.8 setrgbcolor
fill
1 -2.86591 scale
0 1.58089 translate
0 -5.11332 translate
1 -0.440222 scale
newpath
0 0 moveto
(C) true charpath
0.8 0.8 2.4 setrgbcolor
fill
1 -2.27158 scale
0 5.11332 translate
7.65 0 translate
7.65 0 translate
-30.6 -23.1593 translate
newpath
-3.825 -1.9125 moveto
38.25 0 rlineto
0 45.9 rlineto
-38.25 0 rlineto
0 -45.9 rlineto
closepath
0 0 0 setrgbcolor
stroke
-275.4 0 translate
0 18.1779 translate
/Helvetica findfont
5.61816 scalefont
setfont
newpath
0 0 moveto
(Motif Name:) true charpath
0 0 0 setrgbcolor
fill
70.227 0 translate
/Helvetica-Bold findfont
5.61816 scalefont
setfont
newpath
0 0 moveto
(AE013599.5_14462156-14465201(+)_1|6|1x0) true charpath
0 0 0 setrgbcolor
fill
-70.227 0 translate
0 -68.25 translate
0 29.125 translate
/Helvetica findfont
8.262 scalefont
setfont
newpath
0 0 moveto
(Gene:) true charpath
0 0 0 setrgbcolor
fill
42.1362 0 translate
/Helvetica-Bold findfont
8.262 scalefont
setfont
newpath
0 0 moveto
(AE013599.5_14462156-14465201(+)_1) true charpath
0 0 0 setrgbcolor
fill
-42.1362 0 translate
-30.6 -29.125 translate
306 0 translate
2.10375 0 translate
/Helvetica findfont
5.508 scalefont
setfont
newpath
0 0 moveto
(1) true charpath
0 0 0 setrgbcolor
fill
7.65 0 translate
newpath
0 0 moveto
(2) true charpath
0 0 0 setrgbcolor
fill
7.65 0 translate
newpath
0 0 moveto
(3) true charpath
0 0 0 setrgbcolor
fill
7.65 0 translate
newpath
0 0 moveto
(4) true charpath
0 0 0 setrgbcolor
fill
7.65 0 translate
newpath
0 0 moveto
(5) true charpath
0 0 0 setrgbcolor
fill
7.65 0 translate
newpath
0 0 moveto
(6) true charpath
0 0 0 setrgbcolor
fill
7.65 0 translate
newpath
0 0 moveto
(7) true charpath
0 0 0 setrgbcolor
fill
7.65 0 translate
newpath
0 0 moveto
(8) true charpath
0 0 0 setrgbcolor
fill
7.65 0 translate
newpath
0 0 moveto
(9) true charpath
0 0 0 setrgbcolor
fill
7.65 0 translate
newpath
0 0 moveto
(0) true charpath
0 0 0 setrgbcolor
fill
7.65 0 translate
-78.6038 0 translate
0 3.93429 translate
0 19.225 translate
/Helvetica findfont
5.508 scalefont
setfont
84.15 -1.57371 translate
newpath
0 0 moveto
(0) true charpath
0 0 0 setrgbcolor
fill
0 19.125 translate
newpath
0 0 moveto
(+0.55) true charpath
0 0 0 setrgbcolor
fill
0 -38.25 translate
newpath
0 0 moveto
(-2.60) true charpath
0 0 0 setrgbcolor
fill
-84.15 19.125 translate
0 1.57371 translate
/Helvetica-Bold findfont
11.016 scalefont
setfont
0 -0.1 translate
1 -0.0248472 scale
newpath
0 0 moveto
(T) true charpath
0.8 0.9 0.8 setrgbcolor
fill
1 -40.246 scale
0 0.1 translate
0 -1.08237 translate
1 -0.0540801 scale
newpath
0 0 moveto
(G) true charpath
1 0.94 0.8 setrgbcolor
fill
1 -18.4911 scale
0 1.08237 translate
0 0.1 translate
1 0.803072 scale
newpath
0 0 moveto
(A) true charpath
8 0 0 setrgbcolor
fill
1 1.24522 scale
0 -0.1 translate
7.65 0 translate
0 -0.1 translate
1 -0.26249 scale
newpath
0 0 moveto
(C) true charpath
0.8 0.8 2.4 setrgbcolor
fill
1 -3.80967 scale
0 0.1 translate
0 0.1 translate
1 1.65705 scale
newpath
0 0 moveto
(T) true charpath
0 0.5 0 setrgbcolor
fill
1 0.603482 scale
0 -0.1 translate
0 -2.95228 translate
1 -0.584328 scale
newpath
0 0 moveto
(G) true charpath
1 0.94 0.8 setrgbcolor
fill
1 -1.71137 scale
0 2.95228 translate
7.65 0 translate
0 0.1 translate
1 2.33056 scale
newpath
0 0 moveto
(C) true charpath
0 0 8 setrgbcolor
fill
1 0.429082 scale
0 -0.1 translate
0 -0.1 translate
1 -0.444601 scale
newpath
0 0 moveto
(A) true charpath
2.4 0.8 0.8 setrgbcolor
fill
1 -2.24921 scale
0 0.1 translate
0 -4.38523 translate
1 -0.712645 scale
newpath
0 0 moveto
(T) true charpath
0.8 0.9 0.8 setrgbcolor
fill
1 -1.40322 scale
0 4.38523 translate
0 -10.7796 translate
1 -0.97331 scale
newpath
0 0 moveto
(G) true charpath
1 0.94 0.8 setrgbcolor
fill
1 -1.02742 scale
0 10.7796 translate
7.65 0 translate
0 -0.1 translate
1 -0.0566741 scale
newpath
0 0 moveto
(C) true charpath
0.8 0.8 2.4 setrgbcolor
fill
1 -17.6448 scale
0 0.1 translate
0 -1.3328 translate
1 -0.237519 scale
newpath
0 0 moveto
(T) true charpath
0.8 0.9 0.8 setrgbcolor
fill
1 -4.21019 scale
0 1.3328 translate
0 0.1 translate
1 1.71666 scale
newpath
0 0 moveto
(A) true charpath
8 0 0 setrgbcolor
fill
1 0.582527 scale
0 -0.1 translate
0 -3.98859 translate
1 -0.36688 scale
newpath
0 0 moveto
(G) true charpath
1 0.94 0.8 setrgbcolor
fill
1 -2.72569 scale
0 3.98859 translate
7.65 0 translate
0 0.1 translate
1 0.0388793 scale
newpath
0 0 moveto
(C) true charpath
0 0 8 setrgbcolor
fill
1 25.7206 scale
0 -0.1 translate
0 -0.1 translate
1 -0.0376007 scale
newpath
0 0 moveto
(G) true charpath
1 0.94 0.8 setrgbcolor
fill
1 -26.5953 scale
0 0.1 translate
0 1.19278 translate
1 0.573412 scale
newpath
0 0 moveto
(T) true charpath
0 0.5 0 setrgbcolor
fill
1 1.74395 scale
0 -1.19278 translate
7.65 0 translate
0 0.1 translate
1 0.178196 scale
newpath
0 0 moveto
(A) true charpath
8 0 0 setrgbcolor
fill
1 5.61179 scale
0 -0.1 translate
0 -0.1 translate
1 -0.0928594 scale
newpath
0 0 moveto
(T) true charpath
0.8 0.9 0.8 setrgbcolor
fill
1 -10.769 scale
0 0.1 translate
0 2.28901 translate
1 1.08146 scale
newpath
0 0 moveto
(G) true charpath
1 0.7 0 setrgbcolor
fill
1 0.924676 scale
0 -2.28901 translate
0 -1.61753 translate
1 -0.296978 scale
newpath
0 0 moveto
(C) true charpath
0.8 0.8 2.4 setrgbcolor
fill
1 -3.36725 scale
0 1.61753 translate
7.65 0 translate
0 -0.1 translate
1 -0.230894 scale
newpath
0 0 moveto
(T) true charpath
0.8 0.9 0.8 setrgbcolor
fill
1 -4.331 scale
0 0.1 translate
0 0.1 translate
1 1.51984 scale
newpath
0 0 moveto
(A) true charpath
8 0 0 setrgbcolor
fill
1 0.657963 scale
0 -0.1 translate
0 -2.70366 translate
1 -0.310861 scale
newpath
0 0 moveto
(C) true charpath
0.8 0.8 2.4 setrgbcolor
fill
1 -3.21687 scale
0 2.70366 translate
7.65 0 translate
0 0.1 translate
1 0.10911 scale
newpath
0 0 moveto
(A) true charpath
8 0 0 setrgbcolor
fill
1 9.16506 scale
0 -0.1 translate
0 -0.1 translate
1 -0.0206945 scale
newpath
0 0 moveto
(C) true charpath
0.8 0.8 2.4 setrgbcolor
fill
1 -48.322 scale
0 0.1 translate
0 1.7454 translate
1 0.783303 scale
newpath
0 0 moveto
(T) true charpath
0 0.5 0 setrgbcolor
fill
1 1.27664 scale
0 -1.7454 translate
0 -1.04969 translate
1 -0.134881 scale
newpath
0 0 moveto
(G) true charpath
1 0.94 0.8 setrgbcolor
fill
1 -7.41392 scale
0 1.04969 translate
7.65 0 translate
0 -0.1 translate
1 -0.0482464 scale
newpath
0 0 moveto
(A) true charpath
2.4 0.8 0.8 setrgbcolor
fill
1 -20.7269 scale
0 0.1 translate
0 -1.26649 translate
1 -0.162764 scale
newpath
0 0 moveto
(T) true charpath
0.8 0.9 0.8 setrgbcolor
fill
1 -6.14385 scale
0 1.26649 translate
0 0.1 translate
1 1.59778 scale
newpath
0 0 moveto
(G) true charpath
1 0.7 0 setrgbcolor
fill
1 0.625869 scale
0 -0.1 translate
0 -3.33407 translate
1 -0.305769 scale
newpath
0 0 moveto
(C) true charpath
0.8 0.8 2.4 setrgbcolor
fill
1 -3.27045 scale
0 3.33407 translate
7.65 0 translate
7.65 0 translate
-76.5 -23.1593 translate
newpath
-3.825 -1.9125 moveto
84.15 0 rlineto
0 45.9 rlineto
-84.15 0 rlineto
0 -45.9 rlineto
closepath
0 0 0 setrgbcolor
stroke
-275.4 0 translate
0 18.1779 translate
/Helvetica findfont
5.61816 scalefont
setfont
newpath
0 0 moveto
(Motif Name:) true charpath
0 0 0 setrgbcolor
fill
70.227 0 translate
/Helvetica-Bold findfont
5.61816 scalefont
setfont
newpath
0 0 moveto
(AE013599.5_14462156-14465201(+)_1|7|1x0) true charpath
0 0 0 setrgbcolor
fill
-70.227 0 translate
0 -68.25 translate
0 29.125 translate
/Helvetica findfont
8.262 scalefont
setfont
newpath
0 0 moveto
(Gene:) true charpath
0 0 0 setrgbcolor
fill
42.1362 0 translate
/Helvetica-Bold findfont
8.262 scalefont
setfont
newpath
0 0 moveto
(AE013599.5_14462156-14465201(+)_1) true charpath
0 0 0 setrgbcolor
fill
-42.1362 0 translate
-30.6 -29.125 translate
306 0 translate
2.10375 0 translate
/Helvetica findfont
5.508 scalefont
setfont
newpath
0 0 moveto
(1) true charpath
0 0 0 setrgbcolor
fill
7.65 0 translate
newpath
0 0 moveto
(2) true charpath
0 0 0 setrgbcolor
fill
7.65 0 translate
newpath
0 0 moveto
(3) true charpath
0 0 0 setrgbcolor
fill
7.65 0 translate
newpath
0 0 moveto
(4) true charpath
0 0 0 setrgbcolor
fill
7.65 0 translate
-32.7037 0 translate
0 3.93429 translate
0 19.225 translate
/Helvetica findfont
5.508 scalefont
setfont
38.25 -1.57371 translate
newpath
0 0 moveto
(0) true charpath
0 0 0 setrgbcolor
fill
0 19.125 translate
newpath
0 0 moveto
(+0.57) true charpath
0 0 0 setrgbcolor
fill
0 -38.25 translate
newpath
0 0 moveto
(-2.99) true charpath
0 0 0 setrgbcolor
fill
-38.25 19.125 translate
0 1.57371 translate
/Helvetica-Bold findfont
11.016 scalefont
setfont
0 0.1 translate
1 0.723554 scale
newpath
0 0 moveto
(T) true charpath
0 0.5 0 setrgbcolor
fill
1 1.38207 scale
0 -0.1 translate
0 6.58019 translate
1 0.823218 scale
newpath
0 0 moveto
(G) true charpath
1 0.7 0 setrgbcolor
fill
1 1.21474 scale
0 -6.58019 translate
0 -0.1 translate
1 -0.21276 scale
newpath
0 0 moveto
(A) true charpath
2.4 0.8 0.8 setrgbcolor
fill
1 -4.70014 scale
0 0.1 translate
0 -2.56097 translate
1 -0.232066 scale
newpath
0 0 moveto
(C) true charpath
0.8 0.8 2.4 setrgbcolor
fill
1 -4.30913 scale
0 2.56097 translate
7.65 0 translate
0 -0.1 translate
1 -0.265743 scale
newpath
0 0 moveto
(G) true charpath
1 0.94 0.8 setrgbcolor
fill
1 -3.76303 scale
0 0.1 translate
0 0.1 translate
1 2.21144 scale
newpath
0 0 moveto
(T) true charpath
0 0.5 0 setrgbcolor
fill
1 0.452194 scale
0 -0.1 translate
0 -2.97788 translate
1 -0.729382 scale
newpath
0 0 moveto
(C) true charpath
0.8 0.8 2.4 setrgbcolor
fill
1 -1.37102 scale
0 2.97788 translate
0 -9.50392 translate
1 -0.74708 scale
newpath
0 0 moveto
(A) true charpath
2.4 0.8 0.8 setrgbcolor
fill
1 -1.33854 scale
0 9.50392 translate
7.65 0 translate
0 0.1 translate
1 2.33056 scale
newpath
0 0 moveto
(G) true charpath
1 0.7 0 setrgbcolor
fill
1 0.429082 scale
0 -0.1 translate
0 -0.1 translate
1 -0.595636 scale
newpath
0 0 moveto
(T) true charpath
0.8 0.9 0.8 setrgbcolor
fill
1 -1.67888 scale
0 0.1 translate
0 -5.57366 translate
1 -0.717147 scale
newpath
0 0 moveto
(A) true charpath
2.4 0.8 0.8 setrgbcolor
fill
1 -1.39441 scale
0 5.57366 translate
0 -12.0034 translate
1 -0.817772 scale
newpath
0 0 moveto
(C) true charpath
0.8 0.8 2.4 setrgbcolor
fill
1 -1.22283 scale
0 12.0034 translate
7.65 0 translate
7.65 0 translate
-30.6 -23.1593 translate
newpath
-3.825 -1.9125 moveto
38.25 0 rlineto
0 45.9 rlineto
-38.25 0 rlineto
0 -45.9 rlineto
closepath
0 0 0 setrgbcolor
stroke
-275.4 0 translate
0 18.1779 translate
/Helvetica findfont
5.61816 scalefont
setfont
newpath
0 0 moveto
(Motif Name:) true charpath
0 0 0 setrgbcolor
fill
70.227 0 translate
/Helvetica-Bold findfont
5.61816 scalefont
setfont
newpath
0 0 moveto
(AE013599.5_14462156-14465201(+)_1|8|1x0) true charpath
0 0 0 setrgbcolor
fill
-70.227 0 translate
0 -68.25 translate
0 29.125 translate
/Helvetica findfont
8.262 scalefont
setfont
newpath
0 0 moveto
(Gene:) true charpath
0 0 0 setrgbcolor
fill
42.1362 0 translate
/Helvetica-Bold findfont
8.262 scalefont
setfont
newpath
0 0 moveto
(AE013599.5_14462156-14465201(+)_1) true charpath
0 0 0 setrgbcolor
fill
-42.1362 0 translate
-30.6 -29.125 translate
306 0 translate
2.10375 0 translate
/Helvetica findfont
5.508 scalefont
setfont
newpath
0 0 moveto
(1) true charpath
0 0 0 setrgbcolor
fill
7.65 0 translate
newpath
0 0 moveto
(2) true charpath
0 0 0 setrgbcolor
fill
7.65 0 translate
newpath
0 0 moveto
(3) true charpath
0 0 0 setrgbcolor
fill
7.65 0 translate
newpath
0 0 moveto
(4) true charpath
0 0 0 setrgbcolor
fill
7.65 0 translate
-32.7037 0 translate
0 3.93429 translate
0 19.225 translate
/Helvetica findfont
5.508 scalefont
setfont
38.25 -1.57371 translate
newpath
0 0 moveto
(0) true charpath
0 0 0 setrgbcolor
fill
0 19.125 translate
newpath
0 0 moveto
(+0.49) true charpath
0 0 0 setrgbcolor
fill
0 -38.25 translate
newpath
0 0 moveto
(-2.15) true charpath
0 0 0 setrgbcolor
fill
-38.25 19.125 translate
0 1.57371 translate
/Helvetica-Bold findfont
11.016 scalefont
setfont
0 0.1 translate
1 0.185562 scale
newpath
0 0 moveto
(A) true charpath
8 0 0 setrgbcolor
fill
1 5.38902 scale
0 -0.1 translate
0 -0.1 translate
1 -0.26123 scale
newpath
0 0 moveto
(G) true charpath
1 0.94 0.8 setrgbcolor
fill
1 -3.82804 scale
0 0.1 translate
0 2.34697 translate
1 1.57448 scale
newpath
0 0 moveto
(C) true charpath
0 0 8 setrgbcolor
fill
1 0.63513 scale
0 -2.34697 translate
0 -2.94236 translate
1 -0.663853 scale
newpath
0 0 moveto
(T) true charpath
0.8 0.9 0.8 setrgbcolor
fill
1 -1.50636 scale
0 2.94236 translate
7.65 0 translate
0 -0.1 translate
1 -0.0765287 scale
newpath
0 0 moveto
(C) true charpath
0.8 0.8 2.4 setrgbcolor
fill
1 -13.067 scale
0 0.1 translate
0 0.1 translate
1 2.33056 scale
newpath
0 0 moveto
(G) true charpath
1 0.7 0 setrgbcolor
fill
1 0.429082 scale
0 -0.1 translate
0 -1.48903 translate
1 -0.789102 scale
newpath
0 0 moveto
(A) true charpath
2.4 0.8 0.8 setrgbcolor
fill
1 -1.26726 scale
0 1.48903 translate
0 -8.48499 translate
1 -1.26492 scale
newpath
0 0 moveto
(T) true charpath
0.8 0.9 0.8 setrgbcolor
fill
1 -0.790561 scale
0 8.48499 translate
7.65 0 translate
0 0.1 translate
1 0.0665449 scale
newpath
0 0 moveto
(G) true charpath
1 0.7 0 setrgbcolor
fill
1 15.0275 scale
0 -0.1 translate
0 1.41047 translate
1 1.80163 scale
newpath
0 0 moveto
(T) true charpath
0 0.5 0 setrgbcolor
fill
1 0.555052 scale
0 -1.41047 translate
0 -0.1 translate
1 -0.431592 scale
newpath
0 0 moveto
(C) true charpath
0.8 0.8 2.4 setrgbcolor
fill
1 -2.317 scale
0 0.1 translate
0 -4.28287 translate
1 -0.763195 scale
newpath
0 0 moveto
(A) true charpath
2.4 0.8 0.8 setrgbcolor
fill
1 -1.31028 scale
0 4.28287 translate
7.65 0 translate
7.65 0 translate
-30.6 -23.1593 translate
newpath
-3.825 -1.9125 moveto
38.25 0 rlineto
0 45.9 rlineto
-38.25 0 rlineto
0 -45.9 rlineto
closepath
0 0 0 setrgbcolor
stroke
-275.4 0 translate
0 18.1779 translate
/Helvetica findfont
5.61816 scalefont
setfont
newpath
0 0 moveto
(Motif Name:) true charpath
0 0 0 setrgbcolor
fill
70.227 0 translate
/Helvetica-Bold findfont
5.61816 scalefont
setfont
newpath
0 0 moveto
(AE013599.5_14462156-14465201(+)_1|9|1x0) true charpath
0 0 0 setrgbcolor
fill
-70.227 0 translate
0 -68.25 translate
0 29.125 translate
/Helvetica findfont
8.262 scalefont
setfont
newpath
0 0 moveto
(Gene:) true charpath
0 0 0 setrgbcolor
fill
42.1362 0 translate
/Helvetica-Bold findfont
8.262 scalefont
setfont
newpath
0 0 moveto
(AE013599.5_14462156-14465201(+)_1) true charpath
0 0 0 setrgbcolor
fill
-42.1362 0 translate
-30.6 -29.125 translate
306 0 translate
2.10375 0 translate
/Helvetica findfont
5.508 scalefont
setfont
newpath
0 0 moveto
(1) true charpath
0 0 0 setrgbcolor
fill
7.65 0 translate
newpath
0 0 moveto
(2) true charpath
0 0 0 setrgbcolor
fill
7.65 0 translate
newpath
0 0 moveto
(3) true charpath
0 0 0 setrgbcolor
fill
7.65 0 translate
newpath
0 0 moveto
(4) true charpath
0 0 0 setrgbcolor
fill
7.65 0 translate
newpath
0 0 moveto
(5) true charpath
0 0 0 setrgbcolor
fill
7.65 0 translate
newpath
0 0 moveto
(6) true charpath
0 0 0 setrgbcolor
fill
7.65 0 translate
newpath
0 0 moveto
(7) true charpath
0 0 0 setrgbcolor
fill
7.65 0 translate
-55.6537 0 translate
0 3.93429 translate
0 19.225 translate
/Helvetica findfont
5.508 scalefont
setfont
61.2 -1.57371 translate
newpath
0 0 moveto
(0) true charpath
0 0 0 setrgbcolor
fill
0 19.125 translate
newpath
0 0 moveto
(+0.52) true charpath
0 0 0 setrgbcolor
fill
0 -38.25 translate
newpath
0 0 moveto
(-2.16) true charpath
0 0 0 setrgbcolor
fill
-61.2 19.125 translate
0 1.57371 translate
/Helvetica-Bold findfont
11.016 scalefont
setfont
0 0.1 translate
1 0.135074 scale
newpath
0 0 moveto
(T) true charpath
0 0.5 0 setrgbcolor
fill
1 7.40336 scale
0 -0.1 translate
0 1.9497 translate
1 0.32133 scale
newpath
0 0 moveto
(G) true charpath
1 0.7 0 setrgbcolor
fill
1 3.11207 scale
0 -1.9497 translate
0 5.26496 translate
1 0.560637 scale
newpath
0 0 moveto
(A) true charpath
8 0 0 setrgbcolor
fill
1 1.78369 scale
0 -5.26496 translate
0 -0.1 translate
1 -0.544225 scale
newpath
0 0 moveto
(C) true charpath
0.8 0.8 2.4 setrgbcolor
fill
1 -1.83748 scale
0 0.1 translate
7.65 0 translate
0 0.1 translate
1 0.0238818 scale
newpath
0 0 moveto
(G) true charpath
1 0.7 0 setrgbcolor
fill
1 41.8729 scale
0 -0.1 translate
0 1.07477 translate
1 0.0922013 scale
newpath
0 0 moveto
(T) true charpath
0 0.5 0 setrgbcolor
fill
1 10.8458 scale
0 -1.07477 translate
0 2.58712 translate
1 0.346741 scale
newpath
0 0 moveto
(C) true charpath
0 0 8 setrgbcolor
fill
1 2.884 scale
0 -2.58712 translate
0 -0.1 translate
1 -0.154205 scale
newpath
0 0 moveto
(A) true charpath
2.4 0.8 0.8 setrgbcolor
fill
1 -6.48488 scale
0 0.1 translate
7.65 0 translate
0 -0.1 translate
1 -0.337562 scale
newpath
0 0 moveto
(G) true charpath
1 0.94 0.8 setrgbcolor
fill
1 -2.96242 scale
0 0.1 translate
0 -3.54299 translate
1 -0.377678 scale
newpath
0 0 moveto
(A) true charpath
2.4 0.8 0.8 setrgbcolor
fill
1 -2.64776 scale
0 3.54299 translate
0 0.1 translate
1 2.09411 scale
newpath
0 0 moveto
(T) true charpath
0 0.5 0 setrgbcolor
fill
1 0.47753 scale
0 -0.1 translate
0 -7.30163 translate
1 -0.504883 scale
newpath
0 0 moveto
(C) true charpath
0.8 0.8 2.4 setrgbcolor
fill
1 -1.98066 scale
0 7.30163 translate
7.65 0 translate
0 0.1 translate
1 0.292308 scale
newpath
0 0 moveto
(A) true charpath
8 0 0 setrgbcolor
fill
1 3.42105 scale
0 -0.1 translate
0 3.1869 translate
1 1.7099 scale
newpath
0 0 moveto
(G) true charpath
1 0.7 0 setrgbcolor
fill
1 0.584829 scale
0 -3.1869 translate
0 -0.1 translate
1 -0.654668 scale
newpath
0 0 moveto
(T) true charpath
0.8 0.9 0.8 setrgbcolor
fill
1 -1.52749 scale
0 0.1 translate
0 -6.03816 translate
1 -0.822943 scale
newpath
0 0 moveto
(C) true charpath
0.8 0.8 2.4 setrgbcolor
fill
1 -1.21515 scale
0 6.03816 translate
7.65 0 translate
0 -0.1 translate
1 -0.0478364 scale
newpath
0 0 moveto
(G) true charpath
1 0.94 0.8 setrgbcolor
fill
1 -20.9046 scale
0 0.1 translate
0 0.1 translate
1 1.34718 scale
newpath
0 0 moveto
(A) true charpath
8 0 0 setrgbcolor
fill
1 0.742292 scale
0 -0.1 translate
0 -1.26326 translate
1 -0.701099 scale
newpath
0 0 moveto
(C) true charpath
0.8 0.8 2.4 setrgbcolor
fill
1 -1.42633 scale
0 1.26326 translate
7.65 0 translate
0 -0.1 translate
1 -0.409656 scale
newpath
0 0 moveto
(G) true charpath
1 0.94 0.8 setrgbcolor
fill
1 -2.44108 scale
0 0.1 translate
0 0.1 translate
1 2.33056 scale
newpath
0 0 moveto
(T) true charpath
0 0.5 0 setrgbcolor
fill
1 0.429082 scale
0 -0.1 translate
0 -4.11026 translate
1 -0.490711 scale
newpath
0 0 moveto
(A) true charpath
2.4 0.8 0.8 setrgbcolor
fill
1 -2.03786 scale
0 4.11026 translate
0 -8.75831 translate
1 -1.23019 scale
newpath
0 0 moveto
(C) true charpath
0.8 0.8 2.4 setrgbcolor
fill
1 -0.812883 scale
0 8.75831 translate
7.65 0 translate
7.65 0 translate
-53.55 -23.1593 translate
newpath
-3.825 -1.9125 moveto
61.2 0 rlineto
0 45.9 rlineto
-61.2 0 rlineto
0 -45.9 rlineto
closepath
0 0 0 setrgbcolor
stroke
-275.4 0 translate
0 18.1779 translate
/Helvetica findfont
5.61816 scalefont
setfont
newpath
0 0 moveto
(Motif Name:) true charpath
0 0 0 setrgbcolor
fill
70.227 0 translate
/Helvetica-Bold findfont
5.61816 scalefont
setfont
newpath
0 0 moveto
(AE013599.5_14462156-14465201(+)_1|10|1x0) true charpath
0 0 0 setrgbcolor
fill
-70.227 0 translate
0 -68.25 translate
showpage
30.6 674.55 translate
0 29.125 translate
/Helvetica findfont
8.262 scalefont
setfont
newpath
0 0 moveto
(Gene:) true charpath
0 0 0 setrgbcolor
fill
42.1362 0 translate
/Helvetica-Bold findfont
8.262 scalefont
setfont
newpath
0 0 moveto
(AE013599.5_15138806-15140096(+)_1) true charpath
0 0 0 setrgbcolor
fill
-42.1362 0 translate
-30.6 -29.125 translate
306 0 translate
2.10375 0 translate
/Helvetica findfont
5.508 scalefont
setfont
newpath
0 0 moveto
(1) true charpath
0 0 0 setrgbcolor
fill
7.65 0 translate
newpath
0 0 moveto
(2) true charpath
0 0 0 setrgbcolor
fill
7.65 0 translate
newpath
0 0 moveto
(3) true charpath
0 0 0 setrgbcolor
fill
7.65 0 translate
newpath
0 0 moveto
(4) true charpath
0 0 0 setrgbcolor
fill
7.65 0 translate
newpath
0 0 moveto
(5) true charpath
0 0 0 setrgbcolor
fill
7.65 0 translate
newpath
0 0 moveto
(6) true charpath
0 0 0 setrgbcolor
fill
7.65 0 translate
newpath
0 0 moveto
(7) true charpath
0 0 0 setrgbcolor
fill
7.65 0 translate
-55.6537 0 translate
0 3.93429 translate
0 19.225 translate
/Helvetica findfont
5.508 scalefont
setfont
61.2 -1.57371 translate
newpath
0 0 moveto
(0) true charpath
0 0 0 setrgbcolor
fill
0 19.125 translate
newpath
0 0 moveto
(+0.57) true charpath
0 0 0 setrgbcolor
fill
0 -38.25 translate
newpath
0 0 moveto
(-3.28) true charpath
0 0 0 setrgbcolor
fill
-61.2 19.125 translate
0 1.57371 translate
/Helvetica-Bold findfont
11.016 scalefont
setfont
0 -0.1 translate
1 -0.0880179 scale
newpath
0 0 moveto
(G) true charpath
1 0.94 0.8 setrgbcolor
fill
1 -11.3613 scale
0 0.1 translate
0 0.1 translate
1 1.40431 scale
newpath
0 0 moveto
(T) true charpath
0 0.5 0 setrgbcolor
fill
1 0.712093 scale
0 -0.1 translate
0 -1.57943 translate
1 -0.204261 scale
newpath
0 0 moveto
(C) true charpath
0.8 0.8 2.4 setrgbcolor
fill
1 -4.89569 scale
0 1.57943 translate
7.65 0 translate
0 -0.1 translate
1 -0.153831 scale
newpath
0 0 moveto
(A) true charpath
2.4 0.8 0.8 setrgbcolor
fill
1 -6.50064 scale
0 0.1 translate
0 0.1 translate
1 1.96821 scale
newpath
0 0 moveto
(G) true charpath
1 0.7 0 setrgbcolor
fill
1 0.508075 scale
0 -0.1 translate
0 -2.09729 translate
1 -0.363721 scale
newpath
0 0 moveto
(C) true charpath
0.8 0.8 2.4 setrgbcolor
fill
1 -2.74936 scale
0 2.09729 translate
0 -5.74611 translate
1 -0.381121 scale
newpath
0 0 moveto
(T) true charpath
0.8 0.9 0.8 setrgbcolor
fill
1 -2.62384 scale
0 5.74611 translate
7.65 0 translate
0 0.1 translate
1 2.27708 scale
newpath
0 0 moveto
(G) true charpath
1 0.7 0 setrgbcolor
fill
1 0.439159 scale
0 -0.1 translate
0 -0.1 translate
1 -0.550875 scale
newpath
0 0 moveto
(C) true charpath
0.8 0.8 2.4 setrgbcolor
fill
1 -1.81529 scale
0 0.1 translate
0 -5.22146 translate
1 -0.598071 scale
newpath
0 0 moveto
(T) true charpath
0.8 0.9 0.8 setrgbcolor
fill
1 -1.67204 scale
0 5.22146 translate
0 -10.7143 translate
1 -0.628416 scale
newpath
0 0 moveto
(A) true charpath
2.4 0.8 0.8 setrgbcolor
fill
1 -1.5913 scale
0 10.7143 translate
7.65 0 translate
0 0.1 translate
1 2.17163 scale
newpath
0 0 moveto
(G) true charpath
1 0.7 0 setrgbcolor
fill
1 0.460484 scale
0 -0.1 translate
0 -0.1 translate
1 -0.401006 scale
newpath
0 0 moveto
(A) true charpath
2.4 0.8 0.8 setrgbcolor
fill
1 -2.49373 scale
0 0.1 translate
0 -4.0422 translate
1 -0.429221 scale
newpath
0 0 moveto
(T) true charpath
0.8 0.9 0.8 setrgbcolor
fill
1 -2.3298 scale
0 4.0422 translate
0 -8.20641 translate
1 -0.510045 scale
newpath
0 0 moveto
(C) true charpath
0.8 0.8 2.4 setrgbcolor
fill
1 -1.96061 scale
0 8.20641 translate
7.65 0 translate
0 0.1 translate
1 0.123575 scale
newpath
0 0 moveto
(T) true charpath
0 0.5 0 setrgbcolor
fill
1 8.09224 scale
0 -0.1 translate
0 -0.1 translate
1 -0.015324 scale
newpath
0 0 moveto
(A) true charpath
2.4 0.8 0.8 setrgbcolor
fill
1 -65.257 scale
0 0.1 translate
0 1.85922 translate
1 1.12225 scale
newpath
0 0 moveto
(C) true charpath
0 0 8 setrgbcolor
fill
1 0.891071 scale
0 -1.85922 translate
0 -1.00744 translate
1 -0.378921 scale
newpath
0 0 moveto
(G) true charpath
1 0.94 0.8 setrgbcolor
fill
1 -2.63908 scale
0 1.00744 translate
7.65 0 translate
0 0.1 translate
1 2.33056 scale
newpath
0 0 moveto
(G) true charpath
1 0.7 0 setrgbcolor
fill
1 0.429082 scale
0 -0.1 translate
0 -0.1 translate
1 -0.672467 scale
newpath
0 0 moveto
(T) true charpath
0.8 0.9 0.8 setrgbcolor
fill
1 -1.48706 scale
0 0.1 translate
0 -6.17821 translate
1 -0.726355 scale
newpath
0 0 moveto
(C) true charpath
0.8 0.8 2.4 setrgbcolor
fill
1 -1.37674 scale
0 6.17821 translate
0 -12.6804 translate
1 -0.731733 scale
newpath
0 0 moveto
(A) true charpath
2.4 0.8 0.8 setrgbcolor
fill
1 -1.36662 scale
0 12.6804 translate
7.65 0 translate
7.65 0 translate
-53.55 -23.1593 translate
newpath
-3.825 -1.9125 moveto
61.2 0 rlineto
0 45.9 rlineto
-61.2 0 rlineto
0 -45.9 rlineto
closepath
0 0 0 setrgbcolor
stroke
-275.4 0 translate
0 18.1779 translate
/Helvetica findfont
5.61816 scalefont
setfont
newpath
0 0 moveto
(Motif Name:) true charpath
0 0 0 setrgbcolor
fill
70.227 0 translate
/Helvetica-Bold findfont
5.61816 scalefont
setfont
newpath
0 0 moveto
(AE013599.5_15138806-15140096(+)_1|1|1x0) true charpath
0 0 0 setrgbcolor
fill
-70.227 0 translate
0 -68.25 translate
0 29.125 translate
/Helvetica findfont
8.262 scalefont
setfont
newpath
0 0 moveto
(Gene:) true charpath
0 0 0 setrgbcolor
fill
42.1362 0 translate
/Helvetica-Bold findfont
8.262 scalefont
setfont
newpath
0 0 moveto
(AE013599.5_15138806-15140096(+)_1) true charpath
0 0 0 setrgbcolor
fill
-42.1362 0 translate
-30.6 -29.125 translate
306 0 translate
2.10375 0 translate
/Helvetica findfont
5.508 scalefont
setfont
newpath
0 0 moveto
(1) true charpath
0 0 0 setrgbcolor
fill
7.65 0 translate
newpath
0 0 moveto
(2) true charpath
0 0 0 setrgbcolor
fill
7.65 0 translate
newpath
0 0 moveto
(3) true charpath
0 0 0 setrgbcolor
fill
7.65 0 translate
newpath
0 0 moveto
(4) true charpath
0 0 0 setrgbcolor
fill
7.65 0 translate
-32.7037 0 translate
0 3.93429 translate
0 19.225 translate
/Helvetica findfont
5.508 scalefont
setfont
38.25 -1.57371 translate
newpath
0 0 moveto
(0) true charpath
0 0 0 setrgbcolor
fill
0 19.125 translate
newpath
0 0 moveto
(+0.56) true charpath
0 0 0 setrgbcolor
fill
0 -38.25 translate
newpath
0 0 moveto
(-2.81) true charpath
0 0 0 setrgbcolor
fill
-38.25 19.125 translate
0 1.57371 translate
/Helvetica-Bold findfont
11.016 scalefont
setfont
0 0.1 translate
1 2.33056 scale
newpath
0 0 moveto
(G) true charpath
1 0.7 0 setrgbcolor
fill
1 0.429082 scale
0 -0.1 translate
0 -0.1 translate
1 -0.464034 scale
newpath
0 0 moveto
(A) true charpath
2.4 0.8 0.8 setrgbcolor
fill
1 -2.15502 scale
0 0.1 translate
0 -4.53814 translate
1 -0.779606 scale
newpath
0 0 moveto
(C) true charpath
0.8 0.8 2.4 setrgbcolor
fill
1 -1.2827 scale
0 4.53814 translate
0 -11.4594 translate
1 -0.886915 scale
newpath
0 0 moveto
(T) true charpath
0.8 0.9 0.8 setrgbcolor
fill
1 -1.1275 scale
0 11.4594 translate
7.65 0 translate
0 -0.1 translate
1 -0.140083 scale
newpath
0 0 moveto
(G) true charpath
1 0.94 0.8 setrgbcolor
fill
1 -7.13861 scale
0 0.1 translate
0 0.1 translate
1 1.38535 scale
newpath
0 0 moveto
(T) true charpath
0 0.5 0 setrgbcolor
fill
1 0.721842 scale
0 -0.1 translate
0 -1.98911 translate
1 -0.393543 scale
newpath
0 0 moveto
(C) true charpath
0.8 0.8 2.4 setrgbcolor
fill
1 -2.54102 scale
0 1.98911 translate
7.65 0 translate
0 0.1 translate
1 0.664891 scale
newpath
0 0 moveto
(G) true charpath
1 0.7 0 setrgbcolor
fill
1 1.50401 scale
0 -0.1 translate
0 6.1186 translate
1 1.4685 scale
newpath
0 0 moveto
(C) true charpath
0 0 8 setrgbcolor
fill
1 0.680968 scale
0 -6.1186 translate
0 -0.1 translate
1 -0.674477 scale
newpath
0 0 moveto
(T) true charpath
0.8 0.9 0.8 setrgbcolor
fill
1 -1.48263 scale
0 0.1 translate
0 -6.19403 translate
1 -0.822071 scale
newpath
0 0 moveto
(A) true charpath
2.4 0.8 0.8 setrgbcolor
fill
1 -1.21644 scale
0 6.19403 translate
7.65 0 translate
7.65 0 translate
-30.6 -23.1593 translate
newpath
-3.825 -1.9125 moveto
38.25 0 rlineto
0 45.9 rlineto
-38.25 0 rlineto
0 -45.9 rlineto
closepath
0 0 0 setrgbcolor
stroke
-275.4 0 translate
0 18.1779 translate
/Helvetica findfont
5.61816 scalefont
setfont
newpath
0 0 moveto
(Motif Name:) true charpath
0 0 0 setrgbcolor
fill
70.227 0 translate
/Helvetica-Bold findfont
5.61816 scalefont
setfont
newpath
0 0 moveto
(AE013599.5_15138806-15140096(+)_1|2|1x0) true charpath
0 0 0 setrgbcolor
fill
-70.227 0 translate
0 -68.25 translate
0 29.125 translate
/Helvetica findfont
8.262 scalefont
setfont
newpath
0 0 moveto
(Gene:) true charpath
0 0 0 setrgbcolor
fill
42.1362 0 translate
/Helvetica-Bold findfont
8.262 scalefont
setfont
newpath
0 0 moveto
(AE013599.5_15138806-15140096(+)_1) true charpath
0 0 0 setrgbcolor
fill
-42.1362 0 translate
-30.6 -29.125 translate
306 0 translate
2.10375 0 translate
/Helvetica findfont
5.508 scalefont
setfont
newpath
0 0 moveto
(1) true charpath
0 0 0 setrgbcolor
fill
7.65 0 translate
newpath
0 0 moveto
(2) true charpath
0 0 0 setrgbcolor
fill
7.65 0 translate
newpath
0 0 moveto
(3) true charpath
0 0 0 setrgbcolor
fill
7.65 0 translate
newpath
0 0 moveto
(4) true charpath
0 0 0 setrgbcolor
fill
7.65 0 translate
-32.7037 0 translate
0 3.93429 translate
0 19.225 translate
/Helvetica findfont
5.508 scalefont
setfont
38.25 -1.57371 translate
newpath
0 0 moveto
(0) true charpath
0 0 0 setrgbcolor
fill
0 19.125 translate
newpath
0 0 moveto
(+0.57) true charpath
0 0 0 setrgbcolor
fill
0 -38.25 translate
newpath
0 0 moveto
(-3.26) true charpath
0 0 0 setrgbcolor
fill
-38.25 19.125 translate
0 1.57371 translate
/Helvetica-Bold findfont
11.016 scalefont
setfont
0 0.1 translate
1 0.201795 scale
newpath
0 0 moveto
(A) true charpath
8 0 0 setrgbcolor
fill
1 4.95552 scale
0 -0.1 translate
0 2.4747 translate
1 0.388791 scale
newpath
0 0 moveto
(G) true charpath
1 0.7 0 setrgbcolor
fill
1 2.57207 scale
0 -2.4747 translate
0 -0.1 translate
1 -0.0922873 scale
newpath
0 0 moveto
(C) true charpath
0.8 0.8 2.4 setrgbcolor
fill
1 -10.8357 scale
0 0.1 translate
7.65 0 translate
0 0.1 translate
1 0.562771 scale
newpath
0 0 moveto
(T) true charpath
0 0.5 0 setrgbcolor
fill
1 1.77692 scale
0 -0.1 translate
0 5.31506 translate
1 1.2059 scale
newpath
0 0 moveto
(G) true charpath
1 0.7 0 setrgbcolor
fill
1 0.829259 scale
0 -5.31506 translate
0 -0.1 translate
1 -0.241818 scale
newpath
0 0 moveto
(A) true charpath
2.4 0.8 0.8 setrgbcolor
fill
1 -4.13534 scale
0 0.1 translate
0 -2.78962 translate
1 -0.450121 scale
newpath
0 0 moveto
(C) true charpath
0.8 0.8 2.4 setrgbcolor
fill
1 -2.22163 scale
0 2.78962 translate
7.65 0 translate
0 0.1 translate
1 2.33056 scale
newpath
0 0 moveto
(G) true charpath
1 0.7 0 setrgbcolor
fill
1 0.429082 scale
0 -0.1 translate
0 -0.1 translate
1 -0.682012 scale
newpath
0 0 moveto
(A) true charpath
2.4 0.8 0.8 setrgbcolor
fill
1 -1.46625 scale
0 0.1 translate
0 -6.25331 translate
1 -0.712938 scale
newpath
0 0 moveto
(T) true charpath
0.8 0.9 0.8 setrgbcolor
fill
1 -1.40265 scale
0 6.25331 translate
0 -12.65 translate
1 -0.735606 scale
newpath
0 0 moveto
(C) true charpath
0.8 0.8 2.4 setrgbcolor
fill
1 -1.35942 scale
0 12.65 translate
7.65 0 translate
7.65 0 translate
-30.6 -23.1593 translate
newpath
-3.825 -1.9125 moveto
38.25 0 rlineto
0 45.9 rlineto
-38.25 0 rlineto
0 -45.9 rlineto
closepath
0 0 0 setrgbcolor
stroke
-275.4 0 translate
0 18.1779 translate
/Helvetica findfont
5.61816 scalefont
setfont
newpath
0 0 moveto
(Motif Name:) true charpath
0 0 0 setrgbcolor
fill
70.227 0 translate
/Helvetica-Bold findfont
5.61816 scalefont
setfont
newpath
0 0 moveto
(AE013599.5_15138806-15140096(+)_1|3|1x0) true charpath
0 0 0 setrgbcolor
fill
-70.227 0 translate
0 -68.25 translate
0 29.125 translate
/Helvetica findfont
8.262 scalefont
setfont
newpath
0 0 moveto
(Gene:) true charpath
0 0 0 setrgbcolor
fill
42.1362 0 translate
/Helvetica-Bold findfont
8.262 scalefont
setfont
newpath
0 0 moveto
(AE013599.5_15145883-15147809(-)_1) true charpath
0 0 0 setrgbcolor
fill
-42.1362 0 translate
-30.6 -29.125 translate
306 0 translate
2.10375 0 translate
/Helvetica findfont
5.508 scalefont
setfont
newpath
0 0 moveto
(1) true charpath
0 0 0 setrgbcolor
fill
7.65 0 translate
newpath
0 0 moveto
(2) true charpath
0 0 0 setrgbcolor
fill
7.65 0 translate
newpath
0 0 moveto
(3) true charpath
0 0 0 setrgbcolor
fill
7.65 0 translate
newpath
0 0 moveto
(4) true charpath
0 0 0 setrgbcolor
fill
7.65 0 translate
-32.7037 0 translate
0 3.93429 translate
0 19.225 translate
/Helvetica findfont
5.508 scalefont
setfont
38.25 -1.57371 translate
newpath
0 0 moveto
(0) true charpath
0 0 0 setrgbcolor
fill
0 19.125 translate
newpath
0 0 moveto
(+0.57) true charpath
0 0 0 setrgbcolor
fill
0 -38.25 translate
newpath
0 0 moveto
(-3.19) true charpath
0 0 0 setrgbcolor
fill
-38.25 19.125 translate
0 1.57371 translate
/Helvetica-Bold findfont
11.016 scalefont
setfont
0 0.1 translate
1 0.115123 scale
newpath
0 0 moveto
(A) true charpath
8 0 0 setrgbcolor
fill
1 8.68633 scale
0 -0.1 translate
0 1.79271 translate
1 0.880256 scale
newpath
0 0 moveto
(G) true charpath
1 0.7 0 setrgbcolor
fill
1 1.13603 scale
0 -1.79271 translate
0 -0.1 translate
1 -0.215516 scale
newpath
0 0 moveto
(C) true charpath
0.8 0.8 2.4 setrgbcolor
fill
1 -4.64003 scale
0 0.1 translate
7.65 0 translate
0 -0.1 translate
1 -0.294576 scale
newpath
0 0 moveto
(G) true charpath
1 0.94 0.8 setrgbcolor
fill
1 -3.39471 scale
0 0.1 translate
0 0.1 translate
1 2.10158 scale
newpath
0 0 moveto
(T) true charpath
0 0.5 0 setrgbcolor
fill
1 0.475833 scale
0 -0.1 translate
0 -3.20475 translate
1 -0.421602 scale
newpath
0 0 moveto
(C) true charpath
0.8 0.8 2.4 setrgbcolor
fill
1 -2.3719 scale
0 3.20475 translate
0 -7.30901 translate
1 -0.455505 scale
newpath
0 0 moveto
(A) true charpath
2.4 0.8 0.8 setrgbcolor
fill
1 -2.19537 scale
0 7.30901 translate
7.65 0 translate
0 0.1 translate
1 2.33056 scale
newpath
0 0 moveto
(T) true charpath
0 0.5 0 setrgbcolor
fill
1 0.429082 scale
0 -0.1 translate
0 -0.1 translate
1 -0.686349 scale
newpath
0 0 moveto
(G) true charpath
1 0.94 0.8 setrgbcolor
fill
1 -1.45698 scale
0 0.1 translate
0 -6.28745 translate
1 -0.686597 scale
newpath
0 0 moveto
(C) true charpath
0.8 0.8 2.4 setrgbcolor
fill
1 -1.45646 scale
0 6.28745 translate
0 -12.4768 translate
1 -0.757609 scale
newpath
0 0 moveto
(A) true charpath
2.4 0.8 0.8 setrgbcolor
fill
1 -1.31994 scale
0 12.4768 translate
7.65 0 translate
7.65 0 translate
-30.6 -23.1593 translate
newpath
-3.825 -1.9125 moveto
38.25 0 rlineto
0 45.9 rlineto
-38.25 0 rlineto
0 -45.9 rlineto
closepath
0 0 0 setrgbcolor
stroke
-275.4 0 translate
0 18.1779 translate
/Helvetica findfont
5.61816 scalefont
setfont
newpath
0 0 moveto
(Motif Name:) true charpath
0 0 0 setrgbcolor
fill
70.227 0 translate
/Helvetica-Bold findfont
5.61816 scalefont
setfont
newpath
0 0 moveto
(AE013599.5_15145883-15147809(-)_1|1|1x0) true charpath
0 0 0 setrgbcolor
fill
-70.227 0 translate
0 -68.25 translate
0 29.125 translate
/Helvetica findfont
8.262 scalefont
setfont
newpath
0 0 moveto
(Gene:) true charpath
0 0 0 setrgbcolor
fill
42.1362 0 translate
/Helvetica-Bold findfont
8.262 scalefont
setfont
newpath
0 0 moveto
(AE013599.5_15145883-15147809(-)_1) true charpath
0 0 0 setrgbcolor
fill
-42.1362 0 translate
-30.6 -29.125 translate
306 0 translate
2.10375 0 translate
/Helvetica findfont
5.508 scalefont
setfont
newpath
0 0 moveto
(1) true charpath
0 0 0 setrgbcolor
fill
7.65 0 translate
newpath
0 0 moveto
(2) true charpath
0 0 0 setrgbcolor
fill
7.65 0 translate
newpath
0 0 moveto
(3) true charpath
0 0 0 setrgbcolor
fill
7.65 0 translate
newpath
0 0 moveto
(4) true charpath
0 0 0 setrgbcolor
fill
7.65 0 translate
-32.7037 0 translate
0 3.93429 translate
0 19.225 translate
/Helvetica findfont
5.508 scalefont
setfont
38.25 -1.57371 translate
newpath
0 0 moveto
(0) true charpath
0 0 0 setrgbcolor
fill
0 19.125 translate
newpath
0 0 moveto
(+0.54) true charpath
0 0 0 setrgbcolor
fill
0 -38.25 translate
newpath
0 0 moveto
(-2.53) true charpath
0 0 0 setrgbcolor
fill
-38.25 19.125 translate
0 1.57371 translate
/Helvetica-Bold findfont
11.016 scalefont
setfont
0 0.1 translate
1 0.454401 scale
newpath
0 0 moveto
(G) true charpath
1 0.7 0 setrgbcolor
fill
1 2.2007 scale
0 -0.1 translate
0 -0.1 translate
1 -0.0430742 scale
newpath
0 0 moveto
(T) true charpath
0.8 0.9 0.8 setrgbcolor
fill
1 -23.2158 scale
0 0.1 translate
0 4.46235 translate
1 0.888861 scale
newpath
0 0 moveto
(A) true charpath
8 0 0 setrgbcolor
fill
1 1.12504 scale
0 -4.46235 translate
0 -1.22579 translate
1 -0.400621 scale
newpath
0 0 moveto
(C) true charpath
0.8 0.8 2.4 setrgbcolor
fill
1 -2.49613 scale
0 1.22579 translate
7.65 0 translate
0 -0.1 translate
1 -0.0180503 scale
newpath
0 0 moveto
(G) true charpath
1 0.94 0.8 setrgbcolor
fill
1 -55.4006 scale
0 0.1 translate
0 -1.02889 translate
1 -0.294023 scale
newpath
0 0 moveto
(A) true charpath
2.4 0.8 0.8 setrgbcolor
fill
1 -3.40109 scale
0 1.02889 translate
0 0.1 translate
1 1.75909 scale
newpath
0 0 moveto
(T) true charpath
0 0.5 0 setrgbcolor
fill
1 0.568477 scale
0 -0.1 translate
0 -4.12929 translate
1 -0.456823 scale
newpath
0 0 moveto
(C) true charpath
0.8 0.8 2.4 setrgbcolor
fill
1 -2.18903 scale
0 4.12929 translate
7.65 0 translate
0 -0.1 translate
1 -0.375431 scale
newpath
0 0 moveto
(A) true charpath
2.4 0.8 0.8 setrgbcolor
fill
1 -2.66361 scale
0 0.1 translate
0 0.1 translate
1 2.33056 scale
newpath
0 0 moveto
(T) true charpath
0 0.5 0 setrgbcolor
fill
1 0.429082 scale
0 -0.1 translate
0 -3.84096 translate
1 -0.746606 scale
newpath
0 0 moveto
(C) true charpath
0.8 0.8 2.4 setrgbcolor
fill
1 -1.3394 scale
0 3.84096 translate
0 -10.5025 translate
1 -1.00852 scale
newpath
0 0 moveto
(G) true charpath
1 0.94 0.8 setrgbcolor
fill
1 -0.991553 scale
0 10.5025 translate
7.65 0 translate
7.65 0 translate
-30.6 -23.1593 translate
newpath
-3.825 -1.9125 moveto
38.25 0 rlineto
0 45.9 rlineto
-38.25 0 rlineto
0 -45.9 rlineto
closepath
0 0 0 setrgbcolor
stroke
-275.4 0 translate
0 18.1779 translate
/Helvetica findfont
5.61816 scalefont
setfont
newpath
0 0 moveto
(Motif Name:) true charpath
0 0 0 setrgbcolor
fill
70.227 0 translate
/Helvetica-Bold findfont
5.61816 scalefont
setfont
newpath
0 0 moveto
(AE013599.5_15145883-15147809(-)_1|2|1x0) true charpath
0 0 0 setrgbcolor
fill
-70.227 0 translate
0 -68.25 translate
0 29.125 translate
/Helvetica findfont
8.262 scalefont
setfont
newpath
0 0 moveto
(Gene:) true charpath
0 0 0 setrgbcolor
fill
42.1362 0 translate
/Helvetica-Bold findfont
8.262 scalefont
setfont
newpath
0 0 moveto
(AE013599.5_15145883-15147809(-)_1) true charpath
0 0 0 setrgbcolor
fill
-42.1362 0 translate
-30.6 -29.125 translate
306 0 translate
2.10375 0 translate
/Helvetica findfont
5.508 scalefont
setfont
newpath
0 0 moveto
(1) true charpath
0 0 0 setrgbcolor
fill
7.65 0 translate
newpath
0 0 moveto
(2) true charpath
0 0 0 setrgbcolor
fill
7.65 0 translate
newpath
0 0 moveto
(3) true charpath
0 0 0 setrgbcolor
fill
7.65 0 translate
newpath
0 0 moveto
(4) true charpath
0 0 0 setrgbcolor
fill
7.65 0 translate
newpath
0 0 moveto
(5) true charpath
0 0 0 setrgbcolor
fill
7.65 0 translate
newpath
0 0 moveto
(6) true charpath
0 0 0 setrgbcolor
fill
7.65 0 translate
newpath
0 0 moveto
(7) true charpath
0 0 0 setrgbcolor
fill
7.65 0 translate
newpath
0 0 moveto
(8) true charpath
0 0 0 setrgbcolor
fill
7.65 0 translate
newpath
0 0 moveto
(9) true charpath
0 0 0 setrgbcolor
fill
7.65 0 translate
newpath
0 0 moveto
(0) true charpath
0 0 0 setrgbcolor
fill
7.65 0 translate
-78.6038 0 translate
0 3.93429 translate
0 19.225 translate
/Helvetica findfont
5.508 scalefont
setfont
84.15 -1.57371 translate
newpath
0 0 moveto
(0) true charpath
0 0 0 setrgbcolor
fill
0 19.125 translate
newpath
0 0 moveto
(+0.57) true charpath
0 0 0 setrgbcolor
fill
0 -38.25 translate
newpath
0 0 moveto
(-3.19) true charpath
0 0 0 setrgbcolor
fill
-84.15 19.125 translate
0 1.57371 translate
/Helvetica-Bold findfont
11.016 scalefont
setfont
0 0.1 translate
1 2.33056 scale
newpath
0 0 moveto
(G) true charpath
1 0.7 0 setrgbcolor
fill
1 0.429082 scale
0 -0.1 translate
0 -0.1 translate
1 -0.674844 scale
newpath
0 0 moveto
(A) true charpath
2.4 0.8 0.8 setrgbcolor
fill
1 -1.48182 scale
0 0.1 translate
0 -6.19691 translate
1 -0.699205 scale
newpath
0 0 moveto
(T) true charpath
0.8 0.9 0.8 setrgbcolor
fill
1 -1.4302 scale
0 6.19691 translate
0 -12.4855 translate
1 -0.756506 scale
newpath
0 0 moveto
(C) true charpath
0.8 0.8 2.4 setrgbcolor
fill
1 -1.32187 scale
0 12.4855 translate
7.65 0 translate
0 0.1 translate
1 2.30882 scale
newpath
0 0 moveto
(A) true charpath
8 0 0 setrgbcolor
fill
1 0.433121 scale
0 -0.1 translate
0 -0.1 translate
1 -0.553107 scale
newpath
0 0 moveto
(C) true charpath
0.8 0.8 2.4 setrgbcolor
fill
1 -1.80797 scale
0 0.1 translate
0 -5.23902 translate
1 -0.722044 scale
newpath
0 0 moveto
(T) true charpath
0.8 0.9 0.8 setrgbcolor
fill
1 -1.38496 scale
0 5.23902 translate
0 -11.7073 translate
1 -0.726954 scale
newpath
0 0 moveto
(G) true charpath
1 0.94 0.8 setrgbcolor
fill
1 -1.3756 scale
0 11.7073 translate
7.65 0 translate
0 -0.1 translate
1 -0.0220786 scale
newpath
0 0 moveto
(A) true charpath
2.4 0.8 0.8 setrgbcolor
fill
1 -45.2927 scale
0 0.1 translate
0 0.1 translate
1 1.04156 scale
newpath
0 0 moveto
(T) true charpath
0 0.5 0 setrgbcolor
fill
1 0.960097 scale
0 -0.1 translate
0 -1.06058 translate
1 -0.114406 scale
newpath
0 0 moveto
(G) true charpath
1 0.94 0.8 setrgbcolor
fill
1 -8.74079 scale
0 1.06058 translate
7.65 0 translate
0 0.1 translate
1 0.876518 scale
newpath
0 0 moveto
(A) true charpath
8 0 0 setrgbcolor
fill
1 1.14088 scale
0 -0.1 translate
0 -0.1 translate
1 -0.0802095 scale
newpath
0 0 moveto
(T) true charpath
0.8 0.9 0.8 setrgbcolor
fill
1 -12.4674 scale
0 0.1 translate
7.65 0 translate
0 0.1 translate
1 0.157105 scale
newpath
0 0 moveto
(C) true charpath
0 0 8 setrgbcolor
fill
1 6.36516 scale
0 -0.1 translate
0 2.12305 translate
1 0.371665 scale
newpath
0 0 moveto
(T) true charpath
0 0.5 0 setrgbcolor
fill
1 2.69059 scale
0 -2.12305 translate
7.65 0 translate
0 0.1 translate
1 0.0812317 scale
newpath
0 0 moveto
(G) true charpath
1 0.7 0 setrgbcolor
fill
1 12.3105 scale
0 -0.1 translate
0 1.52603 translate
1 0.195861 scale
newpath
0 0 moveto
(A) true charpath
8 0 0 setrgbcolor
fill
1 5.10566 scale
0 -1.52603 translate
7.65 0 translate
0 0.1 translate
1 0.0959258 scale
newpath
0 0 moveto
(T) true charpath
0 0.5 0 setrgbcolor
fill
1 10.4247 scale
0 -0.1 translate
0 1.64166 translate
1 0.447852 scale
newpath
0 0 moveto
(A) true charpath
8 0 0 setrgbcolor
fill
1 2.23288 scale
0 -1.64166 translate
0 -0.1 translate
1 -0.100015 scale
newpath
0 0 moveto
(G) true charpath
1 0.94 0.8 setrgbcolor
fill
1 -9.99847 scale
0 0.1 translate
7.65 0 translate
0 0.1 translate
1 0.127567 scale
newpath
0 0 moveto
(C) true charpath
0 0 8 setrgbcolor
fill
1 7.83899 scale
0 -0.1 translate
0 -0.1 translate
1 -0.0201172 scale
newpath
0 0 moveto
(T) true charpath
0.8 0.9 0.8 setrgbcolor
fill
1 -49.7087 scale
0 0.1 translate
0 1.89063 translate
1 0.781618 scale
newpath
0 0 moveto
(A) true charpath
8 0 0 setrgbcolor
fill
1 1.2794 scale
0 -1.89063 translate
0 -1.04515 translate
1 -0.0922131 scale
newpath
0 0 moveto
(G) true charpath
1 0.94 0.8 setrgbcolor
fill
1 -10.8444 scale
0 1.04515 translate
7.65 0 translate
0 -0.1 translate
1 -0.097778 scale
newpath
0 0 moveto
(T) true charpath
0.8 0.9 0.8 setrgbcolor
fill
1 -10.2273 scale
0 0.1 translate
0 0.1 translate
1 1.89547 scale
newpath
0 0 moveto
(G) true charpath
1 0.7 0 setrgbcolor
fill
1 0.527575 scale
0 -0.1 translate
0 -1.65623 translate
1 -0.355361 scale
newpath
0 0 moveto
(A) true charpath
2.4 0.8 0.8 setrgbcolor
fill
1 -2.81404 scale
0 1.65623 translate
0 -5.23927 translate
1 -0.3664 scale
newpath
0 0 moveto
(C) true charpath
0.8 0.8 2.4 setrgbcolor
fill
1 -2.72926 scale
0 5.23927 translate
7.65 0 translate
7.65 0 translate
-76.5 -23.1593 translate
newpath
-3.825 -1.9125 moveto
84.15 0 rlineto
0 45.9 rlineto
-84.15 0 rlineto
0 -45.9 rlineto
closepath
0 0 0 setrgbcolor
stroke
-275.4 0 translate
0 18.1779 translate
/Helvetica findfont
5.61816 scalefont
setfont
newpath
0 0 moveto
(Motif Name:) true charpath
0 0 0 setrgbcolor
fill
70.227 0 translate
/Helvetica-Bold findfont
5.61816 scalefont
setfont
newpath
0 0 moveto
(AE013599.5_15145883-15147809(-)_1|3|1x0) true charpath
0 0 0 setrgbcolor
fill
-70.227 0 translate
0 -68.25 translate
0 29.125 translate
/Helvetica findfont
8.262 scalefont
setfont
newpath
0 0 moveto
(Gene:) true charpath
0 0 0 setrgbcolor
fill
42.1362 0 translate
/Helvetica-Bold findfont
8.262 scalefont
setfont
newpath
0 0 moveto
(AE013599.5_16009748-16010204(-)_1) true charpath
0 0 0 setrgbcolor
fill
-42.1362 0 translate
-30.6 -29.125 translate
306 0 translate
2.10375 0 translate
/Helvetica findfont
5.508 scalefont
setfont
newpath
0 0 moveto
(1) true charpath
0 0 0 setrgbcolor
fill
7.65 0 translate
newpath
0 0 moveto
(2) true charpath
0 0 0 setrgbcolor
fill
7.65 0 translate
newpath
0 0 moveto
(3) true charpath
0 0 0 setrgbcolor
fill
7.65 0 translate
newpath
0 0 moveto
(4) true charpath
0 0 0 setrgbcolor
fill
7.65 0 translate
-32.7037 0 translate
0 3.93429 translate
0 19.225 translate
/Helvetica findfont
5.508 scalefont
setfont
38.25 -1.57371 translate
newpath
0 0 moveto
(0) true charpath
0 0 0 setrgbcolor
fill
0 19.125 translate
newpath
0 0 moveto
(+0.57) true charpath
0 0 0 setrgbcolor
fill
0 -38.25 translate
newpath
0 0 moveto
(-3.00) true charpath
0 0 0 setrgbcolor
fill
-38.25 19.125 translate
0 1.57371 translate
/Helvetica-Bold findfont
11.016 scalefont
setfont
0 0.1 translate
1 2.33056 scale
newpath
0 0 moveto
(G) true charpath
1 0.7 0 setrgbcolor
fill
1 0.429082 scale
0 -0.1 translate
0 -0.1 translate
1 -0.551221 scale
newpath
0 0 moveto
(A) true charpath
2.4 0.8 0.8 setrgbcolor
fill
1 -1.81415 scale
0 0.1 translate
0 -5.22418 translate
1 -0.762495 scale
newpath
0 0 moveto
(T) true charpath
0.8 0.9 0.8 setrgbcolor
fill
1 -1.31148 scale
0 5.22418 translate
0 -12.0108 translate
1 -0.816839 scale
newpath
0 0 moveto
(C) true charpath
0.8 0.8 2.4 setrgbcolor
fill
1 -1.22423 scale
0 12.0108 translate
7.65 0 translate
0 -0.1 translate
1 -0.0978376 scale
newpath
0 0 moveto
(C) true charpath
0.8 0.8 2.4 setrgbcolor
fill
1 -10.221 scale
0 0.1 translate
0 0.1 translate
1 1.23827 scale
newpath
0 0 moveto
(T) true charpath
0 0.5 0 setrgbcolor
fill
1 0.807578 scale
0 -0.1 translate
0 -1.6567 translate
1 -0.173888 scale
newpath
0 0 moveto
(G) true charpath
1 0.94 0.8 setrgbcolor
fill
1 -5.75082 scale
0 1.6567 translate
7.65 0 translate
0 0.1 translate
1 0.0681368 scale
newpath
0 0 moveto
(G) true charpath
1 0.7 0 setrgbcolor
fill
1 14.6764 scale
0 -0.1 translate
0 1.423 translate
1 0.423635 scale
newpath
0 0 moveto
(A) true charpath
8 0 0 setrgbcolor
fill
1 2.36052 scale
0 -1.423 translate
0 -0.1 translate
1 -0.0434846 scale
newpath
0 0 moveto
(T) true charpath
0.8 0.9 0.8 setrgbcolor
fill
1 -22.9966 scale
0 0.1 translate
7.65 0 translate
7.65 0 translate
-30.6 -23.1593 translate
newpath
-3.825 -1.9125 moveto
38.25 0 rlineto
0 45.9 rlineto
-38.25 0 rlineto
0 -45.9 rlineto
closepath
0 0 0 setrgbcolor
stroke
-275.4 0 translate
0 18.1779 translate
/Helvetica findfont
5.61816 scalefont
setfont
newpath
0 0 moveto
(Motif Name:) true charpath
0 0 0 setrgbcolor
fill
70.227 0 translate
/Helvetica-Bold findfont
5.61816 scalefont
setfont
newpath
0 0 moveto
(AE013599.5_16009748-16010204(-)_1|1|1x0) true charpath
0 0 0 setrgbcolor
fill
-70.227 0 translate
0 -68.25 translate
0 29.125 translate
/Helvetica findfont
8.262 scalefont
setfont
newpath
0 0 moveto
(Gene:) true charpath
0 0 0 setrgbcolor
fill
42.1362 0 translate
/Helvetica-Bold findfont
8.262 scalefont
setfont
newpath
0 0 moveto
(AE013599.5_16009748-16010204(-)_1) true charpath
0 0 0 setrgbcolor
fill
-42.1362 0 translate
-30.6 -29.125 translate
306 0 translate
2.10375 0 translate
/Helvetica findfont
5.508 scalefont
setfont
newpath
0 0 moveto
(1) true charpath
0 0 0 setrgbcolor
fill
7.65 0 translate
newpath
0 0 moveto
(2) true charpath
0 0 0 setrgbcolor
fill
7.65 0 translate
newpath
0 0 moveto
(3) true charpath
0 0 0 setrgbcolor
fill
7.65 0 translate
newpath
0 0 moveto
(4) true charpath
0 0 0 setrgbcolor
fill
7.65 0 translate
-32.7037 0 translate
0 3.93429 translate
0 19.225 translate
/Helvetica findfont
5.508 scalefont
setfont
38.25 -1.57371 translate
newpath
0 0 moveto
(0) true charpath
0 0 0 setrgbcolor
fill
0 19.125 translate
newpath
0 0 moveto
(+0.54) true charpath
0 0 0 setrgbcolor
fill
0 -38.25 translate
newpath
0 0 moveto
(-2.34) true charpath
0 0 0 setrgbcolor
fill
-38.25 19.125 translate
0 1.57371 translate
/Helvetica-Bold findfont
11.016 scalefont
setfont
0 0.1 translate
1 2.33056 scale
newpath
0 0 moveto
(G) true charpath
1 0.7 0 setrgbcolor
fill
1 0.429082 scale
0 -0.1 translate
0 -0.1 translate
1 -0.574855 scale
newpath
0 0 moveto
(A) true charpath
2.4 0.8 0.8 setrgbcolor
fill
1 -1.73957 scale
0 0.1 translate
0 -5.41015 translate
1 -0.623544 scale
newpath
0 0 moveto
(T) true charpath
0.8 0.9 0.8 setrgbcolor
fill
1 -1.60374 scale
0 5.41015 translate
0 -11.1034 translate
1 -0.932156 scale
newpath
0 0 moveto
(C) true charpath
0.8 0.8 2.4 setrgbcolor
fill
1 -1.07278 scale
0 11.1034 translate
7.65 0 translate
0 -0.1 translate
1 -0.0607692 scale
newpath
0 0 moveto
(A) true charpath
2.4 0.8 0.8 setrgbcolor
fill
1 -16.4557 scale
0 0.1 translate
0 0.1 translate
1 1.28034 scale
newpath
0 0 moveto
(T) true charpath
0 0.5 0 setrgbcolor
fill
1 0.781041 scale
0 -0.1 translate
0 -1.36502 translate
1 -0.437128 scale
newpath
0 0 moveto
(C) true charpath
0.8 0.8 2.4 setrgbcolor
fill
1 -2.28766 scale
0 1.36502 translate
7.65 0 translate
0 0.1 translate
1 1.94999 scale
newpath
0 0 moveto
(G) true charpath
1 0.7 0 setrgbcolor
fill
1 0.512823 scale
0 -0.1 translate
0 -0.1 translate
1 -0.566334 scale
newpath
0 0 moveto
(A) true charpath
2.4 0.8 0.8 setrgbcolor
fill
1 -1.76574 scale
0 0.1 translate
0 -5.3431 translate
1 -1.18967 scale
newpath
0 0 moveto
(C) true charpath
0.8 0.8 2.4 setrgbcolor
fill
1 -0.840571 scale
0 5.3431 translate
7.65 0 translate
7.65 0 translate
-30.6 -23.1593 translate
newpath
-3.825 -1.9125 moveto
38.25 0 rlineto
0 45.9 rlineto
-38.25 0 rlineto
0 -45.9 rlineto
closepath
0 0 0 setrgbcolor
stroke
-275.4 0 translate
0 18.1779 translate
/Helvetica findfont
5.61816 scalefont
setfont
newpath
0 0 moveto
(Motif Name:) true charpath
0 0 0 setrgbcolor
fill
70.227 0 translate
/Helvetica-Bold findfont
5.61816 scalefont
setfont
newpath
0 0 moveto
(AE013599.5_16009748-16010204(-)_1|2|1x0) true charpath
0 0 0 setrgbcolor
fill
-70.227 0 translate
0 -68.25 translate
0 29.125 translate
/Helvetica findfont
8.262 scalefont
setfont
newpath
0 0 moveto
(Gene:) true charpath
0 0 0 setrgbcolor
fill
42.1362 0 translate
/Helvetica-Bold findfont
8.262 scalefont
setfont
newpath
0 0 moveto
(AE013599.5_16009748-16010204(-)_1) true charpath
0 0 0 setrgbcolor
fill
-42.1362 0 translate
-30.6 -29.125 translate
306 0 translate
2.10375 0 translate
/Helvetica findfont
5.508 scalefont
setfont
newpath
0 0 moveto
(1) true charpath
0 0 0 setrgbcolor
fill
7.65 0 translate
newpath
0 0 moveto
(2) true charpath
0 0 0 setrgbcolor
fill
7.65 0 translate
newpath
0 0 moveto
(3) true charpath
0 0 0 setrgbcolor
fill
7.65 0 translate
newpath
0 0 moveto
(4) true charpath
0 0 0 setrgbcolor
fill
7.65 0 translate
-32.7037 0 translate
0 3.93429 translate
0 19.225 translate
/Helvetica findfont
5.508 scalefont
setfont
38.25 -1.57371 translate
newpath
0 0 moveto
(0) true charpath
0 0 0 setrgbcolor
fill
0 19.125 translate
newpath
0 0 moveto
(+0.50) true charpath
0 0 0 setrgbcolor
fill
0 -38.25 translate
newpath
0 0 moveto
(-2.12) true charpath
0 0 0 setrgbcolor
fill
-38.25 19.125 translate
0 1.57371 translate
/Helvetica-Bold findfont
11.016 scalefont
setfont
0 -0.1 translate
1 -0.188187 scale
newpath
0 0 moveto
(T) true charpath
0.8 0.9 0.8 setrgbcolor
fill
1 -5.31386 scale
0 0.1 translate
0 0.1 translate
1 2.31924 scale
newpath
0 0 moveto
(C) true charpath
0 0 8 setrgbcolor
fill
1 0.431175 scale
0 -0.1 translate
0 -2.36762 translate
1 -0.672864 scale
newpath
0 0 moveto
(A) true charpath
2.4 0.8 0.8 setrgbcolor
fill
1 -1.48618 scale
0 2.36762 translate
0 -8.44896 translate
1 -1.2695 scale
newpath
0 0 moveto
(G) true charpath
1 0.94 0.8 setrgbcolor
fill
1 -0.787709 scale
0 8.44896 translate
7.65 0 translate
0 -0.1 translate
1 -0.239657 scale
newpath
0 0 moveto
(G) true charpath
1 0.94 0.8 setrgbcolor
fill
1 -4.17262 scale
0 0.1 translate
0 0.1 translate
1 2.33056 scale
newpath
0 0 moveto
(T) true charpath
0 0.5 0 setrgbcolor
fill
1 0.429082 scale
0 -0.1 translate
0 -2.77262 translate
1 -0.602408 scale
newpath
0 0 moveto
(C) true charpath
0.8 0.8 2.4 setrgbcolor
fill
1 -1.66001 scale
0 2.77262 translate
0 -8.29956 translate
1 -1.22607 scale
newpath
0 0 moveto
(A) true charpath
2.4 0.8 0.8 setrgbcolor
fill
1 -0.815613 scale
0 8.29956 translate
7.65 0 translate
0 0.1 translate
1 0.0494325 scale
newpath
0 0 moveto
(G) true charpath
1 0.7 0 setrgbcolor
fill
1 20.2296 scale
0 -0.1 translate
0 -0.1 translate
1 -0.100421 scale
newpath
0 0 moveto
(A) true charpath
2.4 0.8 0.8 setrgbcolor
fill
1 -9.95803 scale
0 0.1 translate
0 1.27582 translate
1 1.02815 scale
newpath
0 0 moveto
(T) true charpath
0 0.5 0 setrgbcolor
fill
1 0.972622 scale
0 -1.27582 translate
0 -1.67703 translate
1 -0.200336 scale
newpath
0 0 moveto
(C) true charpath
0.8 0.8 2.4 setrgbcolor
fill
1 -4.99162 scale
0 1.67703 translate
7.65 0 translate
7.65 0 translate
-30.6 -23.1593 translate
newpath
-3.825 -1.9125 moveto
38.25 0 rlineto
0 45.9 rlineto
-38.25 0 rlineto
0 -45.9 rlineto
closepath
0 0 0 setrgbcolor
stroke
-275.4 0 translate
0 18.1779 translate
/Helvetica findfont
5.61816 scalefont
setfont
newpath
0 0 moveto
(Motif Name:) true charpath
0 0 0 setrgbcolor
fill
70.227 0 translate
/Helvetica-Bold findfont
5.61816 scalefont
setfont
newpath
0 0 moveto
(AE013599.5_16009748-16010204(-)_1|3|1x0) true charpath
0 0 0 setrgbcolor
fill
-70.227 0 translate
0 -68.25 translate
0 29.125 translate
/Helvetica findfont
8.262 scalefont
setfont
newpath
0 0 moveto
(Gene:) true charpath
0 0 0 setrgbcolor
fill
42.1362 0 translate
/Helvetica-Bold findfont
8.262 scalefont
setfont
newpath
0 0 moveto
(AE013599.5_16322409-16324268(+)_1) true charpath
0 0 0 setrgbcolor
fill
-42.1362 0 translate
-30.6 -29.125 translate
306 0 translate
2.10375 0 translate
/Helvetica findfont
5.508 scalefont
setfont
newpath
0 0 moveto
(1) true charpath
0 0 0 setrgbcolor
fill
7.65 0 translate
newpath
0 0 moveto
(2) true charpath
0 0 0 setrgbcolor
fill
7.65 0 translate
newpath
0 0 moveto
(3) true charpath
0 0 0 setrgbcolor
fill
7.65 0 translate
newpath
0 0 moveto
(4) true charpath
0 0 0 setrgbcolor
fill
7.65 0 translate
-32.7037 0 translate
0 3.93429 translate
0 19.225 translate
/Helvetica findfont
5.508 scalefont
setfont
38.25 -1.57371 translate
newpath
0 0 moveto
(0) true charpath
0 0 0 setrgbcolor
fill
0 19.125 translate
newpath
0 0 moveto
(+0.57) true charpath
0 0 0 setrgbcolor
fill
0 -38.25 translate
newpath
0 0 moveto
(-3.08) true charpath
0 0 0 setrgbcolor
fill
-38.25 19.125 translate
0 1.57371 translate
/Helvetica-Bold findfont
11.016 scalefont
setfont
0 0.1 translate
1 2.33056 scale
newpath
0 0 moveto
(G) true charpath
1 0.7 0 setrgbcolor
fill
1 0.429082 scale
0 -0.1 translate
0 -0.1 translate
1 -0.613744 scale
newpath
0 0 moveto
(A) true charpath
2.4 0.8 0.8 setrgbcolor
fill
1 -1.62934 scale
0 0.1 translate
0 -5.71615 translate
1 -0.728548 scale
newpath
0 0 moveto
(T) true charpath
0.8 0.9 0.8 setrgbcolor
fill
1 -1.37259 scale
0 5.71615 translate
0 -12.2356 translate
1 -0.788264 scale
newpath
0 0 moveto
(C) true charpath
0.8 0.8 2.4 setrgbcolor
fill
1 -1.26861 scale
0 12.2356 translate
7.65 0 translate
0 0.1 translate
1 0.521841 scale
newpath
0 0 moveto
(T) true charpath
0 0.5 0 setrgbcolor
fill
1 1.91629 scale
0 -0.1 translate
0 4.993 translate
1 0.709523 scale
newpath
0 0 moveto
(C) true charpath
0 0 8 setrgbcolor
fill
1 1.4094 scale
0 -4.993 translate
0 -0.1 translate
1 -0.0758925 scale
newpath
0 0 moveto
(A) true charpath
2.4 0.8 0.8 setrgbcolor
fill
1 -13.1765 scale
0 0.1 translate
0 -1.48402 translate
1 -0.169335 scale
newpath
0 0 moveto
(G) true charpath
1 0.94 0.8 setrgbcolor
fill
1 -5.90544 scale
0 1.48402 translate
7.65 0 translate
0 0.1 translate
1 0.532642 scale
newpath
0 0 moveto
(T) true charpath
0 0.5 0 setrgbcolor
fill
1 1.87743 scale
0 -0.1 translate
7.65 0 translate
7.65 0 translate
-30.6 -23.1593 translate
newpath
-3.825 -1.9125 moveto
38.25 0 rlineto
0 45.9 rlineto
-38.25 0 rlineto
0 -45.9 rlineto
closepath
0 0 0 setrgbcolor
stroke
-275.4 0 translate
0 18.1779 translate
/Helvetica findfont
5.61816 scalefont
setfont
newpath
0 0 moveto
(Motif Name:) true charpath
0 0 0 setrgbcolor
fill
70.227 0 translate
/Helvetica-Bold findfont
5.61816 scalefont
setfont
newpath
0 0 moveto
(AE013599.5_16322409-16324268(+)_1|1|1x0) true charpath
0 0 0 setrgbcolor
fill
-70.227 0 translate
0 -68.25 translate
showpage
30.6 674.55 translate
0 29.125 translate
/Helvetica findfont
8.262 scalefont
setfont
newpath
0 0 moveto
(Gene:) true charpath
0 0 0 setrgbcolor
fill
42.1362 0 translate
/Helvetica-Bold findfont
8.262 scalefont
setfont
newpath
0 0 moveto
(AE013599.5_16322409-16324268(+)_1) true charpath
0 0 0 setrgbcolor
fill
-42.1362 0 translate
-30.6 -29.125 translate
306 0 translate
2.10375 0 translate
/Helvetica findfont
5.508 scalefont
setfont
newpath
0 0 moveto
(1) true charpath
0 0 0 setrgbcolor
fill
7.65 0 translate
newpath
0 0 moveto
(2) true charpath
0 0 0 setrgbcolor
fill
7.65 0 translate
newpath
0 0 moveto
(3) true charpath
0 0 0 setrgbcolor
fill
7.65 0 translate
newpath
0 0 moveto
(4) true charpath
0 0 0 setrgbcolor
fill
7.65 0 translate
-32.7037 0 translate
0 3.93429 translate
0 19.225 translate
/Helvetica findfont
5.508 scalefont
setfont
38.25 -1.57371 translate
newpath
0 0 moveto
(0) true charpath
0 0 0 setrgbcolor
fill
0 19.125 translate
newpath
0 0 moveto
(+0.53) true charpath
0 0 0 setrgbcolor
fill
0 -38.25 translate
newpath
0 0 moveto
(-2.40) true charpath
0 0 0 setrgbcolor
fill
-38.25 19.125 translate
0 1.57371 translate
/Helvetica-Bold findfont
11.016 scalefont
setfont
0 -0.1 translate
1 -0.0312839 scale
newpath
0 0 moveto
(G) true charpath
1 0.94 0.8 setrgbcolor
fill
1 -31.9653 scale
0 0.1 translate
0 -1.13302 translate
1 -0.128807 scale
newpath
0 0 moveto
(C) true charpath
0.8 0.8 2.4 setrgbcolor
fill
1 -7.76352 scale
0 1.13302 translate
0 0.1 translate
1 1.08424 scale
newpath
0 0 moveto
(T) true charpath
0 0.5 0 setrgbcolor
fill
1 0.922309 scale
0 -0.1 translate
7.65 0 translate
0 -0.1 translate
1 -0.395151 scale
newpath
0 0 moveto
(A) true charpath
2.4 0.8 0.8 setrgbcolor
fill
1 -2.53068 scale
0 0.1 translate
0 0.1 translate
1 2.33056 scale
newpath
0 0 moveto
(G) true charpath
1 0.7 0 setrgbcolor
fill
1 0.429082 scale
0 -0.1 translate
0 -3.99613 translate
1 -0.65676 scale
newpath
0 0 moveto
(T) true charpath
0.8 0.9 0.8 setrgbcolor
fill
1 -1.52263 scale
0 3.99613 translate
0 -9.95075 translate
1 -1.07864 scale
newpath
0 0 moveto
(C) true charpath
0.8 0.8 2.4 setrgbcolor
fill
1 -0.92709 scale
0 9.95075 translate
7.65 0 translate
0 0.1 translate
1 0.356318 scale
newpath
0 0 moveto
(T) true charpath
0 0.5 0 setrgbcolor
fill
1 2.80648 scale
0 -0.1 translate
0 -0.1 translate
1 -0.170238 scale
newpath
0 0 moveto
(C) true charpath
0.8 0.8 2.4 setrgbcolor
fill
1 -5.87412 scale
0 0.1 translate
0 3.69057 translate
1 1.12 scale
newpath
0 0 moveto
(G) true charpath
1 0.7 0 setrgbcolor
fill
1 0.89286 scale
0 -3.69057 translate
0 -2.22639 translate
1 -0.37176 scale
newpath
0 0 moveto
(A) true charpath
2.4 0.8 0.8 setrgbcolor
fill
1 -2.68991 scale
0 2.22639 translate
7.65 0 translate
7.65 0 translate
-30.6 -23.1593 translate
newpath
-3.825 -1.9125 moveto
38.25 0 rlineto
0 45.9 rlineto
-38.25 0 rlineto
0 -45.9 rlineto
closepath
0 0 0 setrgbcolor
stroke
-275.4 0 translate
0 18.1779 translate
/Helvetica findfont
5.61816 scalefont
setfont
newpath
0 0 moveto
(Motif Name:) true charpath
0 0 0 setrgbcolor
fill
70.227 0 translate
/Helvetica-Bold findfont
5.61816 scalefont
setfont
newpath
0 0 moveto
(AE013599.5_16322409-16324268(+)_1|2|1x0) true charpath
0 0 0 setrgbcolor
fill
-70.227 0 translate
0 -68.25 translate
0 29.125 translate
/Helvetica findfont
8.262 scalefont
setfont
newpath
0 0 moveto
(Gene:) true charpath
0 0 0 setrgbcolor
fill
42.1362 0 translate
/Helvetica-Bold findfont
8.262 scalefont
setfont
newpath
0 0 moveto
(AE013599.5_16322409-16324268(+)_1) true charpath
0 0 0 setrgbcolor
fill
-42.1362 0 translate
-30.6 -29.125 translate
306 0 translate
2.10375 0 translate
/Helvetica findfont
5.508 scalefont
setfont
newpath
0 0 moveto
(1) true charpath
0 0 0 setrgbcolor
fill
7.65 0 translate
newpath
0 0 moveto
(2) true charpath
0 0 0 setrgbcolor
fill
7.65 0 translate
newpath
0 0 moveto
(3) true charpath
0 0 0 setrgbcolor
fill
7.65 0 translate
newpath
0 0 moveto
(4) true charpath
0 0 0 setrgbcolor
fill
7.65 0 translate
-32.7037 0 translate
0 3.93429 translate
0 19.225 translate
/Helvetica findfont
5.508 scalefont
setfont
38.25 -1.57371 translate
newpath
0 0 moveto
(0) true charpath
0 0 0 setrgbcolor
fill
0 19.125 translate
newpath
0 0 moveto
(+0.48) true charpath
0 0 0 setrgbcolor
fill
0 -38.25 translate
newpath
0 0 moveto
(-2.43) true charpath
0 0 0 setrgbcolor
fill
-38.25 19.125 translate
0 1.57371 translate
/Helvetica-Bold findfont
11.016 scalefont
setfont
0 -0.1 translate
1 -0.0889509 scale
newpath
0 0 moveto
(A) true charpath
2.4 0.8 0.8 setrgbcolor
fill
1 -11.2422 scale
0 0.1 translate
0 0.1 translate
1 1.47236 scale
newpath
0 0 moveto
(T) true charpath
0 0.5 0 setrgbcolor
fill
1 0.679181 scale
0 -0.1 translate
0 -1.58677 translate
1 -0.280781 scale
newpath
0 0 moveto
(G) true charpath
1 0.94 0.8 setrgbcolor
fill
1 -3.56149 scale
0 1.58677 translate
7.65 0 translate
0 0.1 translate
1 0.0626419 scale
newpath
0 0 moveto
(G) true charpath
1 0.7 0 setrgbcolor
fill
1 15.9638 scale
0 -0.1 translate
0 1.37976 translate
1 2.16791 scale
newpath
0 0 moveto
(T) true charpath
0 0.5 0 setrgbcolor
fill
1 0.461273 scale
0 -1.37976 translate
0 -0.1 translate
1 -1.07944 scale
newpath
0 0 moveto
(A) true charpath
2.4 0.8 0.8 setrgbcolor
fill
1 -0.926407 scale
0 0.1 translate
0 -9.38051 translate
1 -1.15112 scale
newpath
0 0 moveto
(C) true charpath
0.8 0.8 2.4 setrgbcolor
fill
1 -0.868722 scale
0 9.38051 translate
7.65 0 translate
0 0.1 translate
1 2.13056 scale
newpath
0 0 moveto
(T) true charpath
0 0.5 0 setrgbcolor
fill
1 0.469359 scale
0 -0.1 translate
0 -0.1 translate
1 -0.678431 scale
newpath
0 0 moveto
(G) true charpath
1 0.94 0.8 setrgbcolor
fill
1 -1.47399 scale
0 0.1 translate
0 -6.22514 translate
1 -0.795512 scale
newpath
0 0 moveto
(C) true charpath
0.8 0.8 2.4 setrgbcolor
fill
1 -1.25705 scale
0 6.22514 translate
7.65 0 translate
7.65 0 translate
-30.6 -23.1593 translate
newpath
-3.825 -1.9125 moveto
38.25 0 rlineto
0 45.9 rlineto
-38.25 0 rlineto
0 -45.9 rlineto
closepath
0 0 0 setrgbcolor
stroke
-275.4 0 translate
0 18.1779 translate
/Helvetica findfont
5.61816 scalefont
setfont
newpath
0 0 moveto
(Motif Name:) true charpath
0 0 0 setrgbcolor
fill
70.227 0 translate
/Helvetica-Bold findfont
5.61816 scalefont
setfont
newpath
0 0 moveto
(AE013599.5_16322409-16324268(+)_1|3|1x0) true charpath
0 0 0 setrgbcolor
fill
-70.227 0 translate
0 -68.25 translate
0 29.125 translate
/Helvetica findfont
8.262 scalefont
setfont
newpath
0 0 moveto
(Gene:) true charpath
0 0 0 setrgbcolor
fill
42.1362 0 translate
/Helvetica-Bold findfont
8.262 scalefont
setfont
newpath
0 0 moveto
(AE013599.5_17551418-17555651(+)_1) true charpath
0 0 0 setrgbcolor
fill
-42.1362 0 translate
-30.6 -29.125 translate
306 0 translate
2.10375 0 translate
/Helvetica findfont
5.508 scalefont
setfont
newpath
0 0 moveto
(1) true charpath
0 0 0 setrgbcolor
fill
7.65 0 translate
newpath
0 0 moveto
(2) true charpath
0 0 0 setrgbcolor
fill
7.65 0 translate
newpath
0 0 moveto
(3) true charpath
0 0 0 setrgbcolor
fill
7.65 0 translate
newpath
0 0 moveto
(4) true charpath
0 0 0 setrgbcolor
fill
7.65 0 translate
-32.7037 0 translate
0 3.93429 translate
0 19.225 translate
/Helvetica findfont
5.508 scalefont
setfont
38.25 -1.57371 translate
newpath
0 0 moveto
(0) true charpath
0 0 0 setrgbcolor
fill
0 19.125 translate
newpath
0 0 moveto
(+0.55) true charpath
0 0 0 setrgbcolor
fill
0 -38.25 translate
newpath
0 0 moveto
(-2.78) true charpath
0 0 0 setrgbcolor
fill
-38.25 19.125 translate
0 1.57371 translate
/Helvetica-Bold findfont
11.016 scalefont
setfont
0 -0.1 translate
1 -0.228465 scale
newpath
0 0 moveto
(A) true charpath
2.4 0.8 0.8 setrgbcolor
fill
1 -4.37704 scale
0 0.1 translate
0 0.1 translate
1 1.75712 scale
newpath
0 0 moveto
(G) true charpath
1 0.7 0 setrgbcolor
fill
1 0.569114 scale
0 -0.1 translate
0 -2.68455 translate
1 -0.624128 scale
newpath
0 0 moveto
(C) true charpath
0.8 0.8 2.4 setrgbcolor
fill
1 -1.60224 scale
0 2.68455 translate
7.65 0 translate
0 0.1 translate
1 0.338877 scale
newpath
0 0 moveto
(G) true charpath
1 0.7 0 setrgbcolor
fill
1 2.95092 scale
0 -0.1 translate
0 -0.1 translate
1 -0.116719 scale
newpath
0 0 moveto
(A) true charpath
2.4 0.8 0.8 setrgbcolor
fill
1 -8.5676 scale
0 0.1 translate
0 3.55334 translate
1 1.31471 scale
newpath
0 0 moveto
(C) true charpath
0 0 8 setrgbcolor
fill
1 0.760621 scale
0 -3.55334 translate
0 -1.80527 translate
1 -0.8049 scale
newpath
0 0 moveto
(T) true charpath
0.8 0.9 0.8 setrgbcolor
fill
1 -1.24239 scale
0 1.80527 translate
7.65 0 translate
0 -0.1 translate
1 -0.334148 scale
newpath
0 0 moveto
(T) true charpath
0.8 0.9 0.8 setrgbcolor
fill
1 -2.99269 scale
0 0.1 translate
0 0.1 translate
1 2.33056 scale
newpath
0 0 moveto
(G) true charpath
1 0.7 0 setrgbcolor
fill
1 0.429082 scale
0 -0.1 translate
0 -3.51612 translate
1 -0.89113 scale
newpath
0 0 moveto
(C) true charpath
0.8 0.8 2.4 setrgbcolor
fill
1 -1.12217 scale
0 3.51612 translate
0 -11.3149 translate
1 -0.905278 scale
newpath
0 0 moveto
(A) true charpath
2.4 0.8 0.8 setrgbcolor
fill
1 -1.10463 scale
0 11.3149 translate
7.65 0 translate
7.65 0 translate
-30.6 -23.1593 translate
newpath
-3.825 -1.9125 moveto
38.25 0 rlineto
0 45.9 rlineto
-38.25 0 rlineto
0 -45.9 rlineto
closepath
0 0 0 setrgbcolor
stroke
-275.4 0 translate
0 18.1779 translate
/Helvetica findfont
5.61816 scalefont
setfont
newpath
0 0 moveto
(Motif Name:) true charpath
0 0 0 setrgbcolor
fill
70.227 0 translate
/Helvetica-Bold findfont
5.61816 scalefont
setfont
newpath
0 0 moveto
(AE013599.5_17551418-17555651(+)_1|1|1x0) true charpath
0 0 0 setrgbcolor
fill
-70.227 0 translate
0 -68.25 translate
0 29.125 translate
/Helvetica findfont
8.262 scalefont
setfont
newpath
0 0 moveto
(Gene:) true charpath
0 0 0 setrgbcolor
fill
42.1362 0 translate
/Helvetica-Bold findfont
8.262 scalefont
setfont
newpath
0 0 moveto
(AE013599.5_17551418-17555651(+)_1) true charpath
0 0 0 setrgbcolor
fill
-42.1362 0 translate
-30.6 -29.125 translate
306 0 translate
2.10375 0 translate
/Helvetica findfont
5.508 scalefont
setfont
newpath
0 0 moveto
(1) true charpath
0 0 0 setrgbcolor
fill
7.65 0 translate
newpath
0 0 moveto
(2) true charpath
0 0 0 setrgbcolor
fill
7.65 0 translate
newpath
0 0 moveto
(3) true charpath
0 0 0 setrgbcolor
fill
7.65 0 translate
newpath
0 0 moveto
(4) true charpath
0 0 0 setrgbcolor
fill
7.65 0 translate
-32.7037 0 translate
0 3.93429 translate
0 19.225 translate
/Helvetica findfont
5.508 scalefont
setfont
38.25 -1.57371 translate
newpath
0 0 moveto
(0) true charpath
0 0 0 setrgbcolor
fill
0 19.125 translate
newpath
0 0 moveto
(+0.52) true charpath
0 0 0 setrgbcolor
fill
0 -38.25 translate
newpath
0 0 moveto
(-2.33) true charpath
0 0 0 setrgbcolor
fill
-38.25 19.125 translate
0 1.57371 translate
/Helvetica-Bold findfont
11.016 scalefont
setfont
0 0.1 translate
1 0.318843 scale
newpath
0 0 moveto
(A) true charpath
8 0 0 setrgbcolor
fill
1 3.13634 scale
0 -0.1 translate
0 3.3957 translate
1 0.40082 scale
newpath
0 0 moveto
(T) true charpath
0 0.5 0 setrgbcolor
fill
1 2.49489 scale
0 -3.3957 translate
0 -0.1 translate
1 -0.144984 scale
newpath
0 0 moveto
(G) true charpath
1 0.94 0.8 setrgbcolor
fill
1 -6.89731 scale
0 0.1 translate
7.65 0 translate
0 -0.1 translate
1 -0.212043 scale
newpath
0 0 moveto
(A) true charpath
2.4 0.8 0.8 setrgbcolor
fill
1 -4.71603 scale
0 0.1 translate
0 0.1 translate
1 2.33056 scale
newpath
0 0 moveto
(G) true charpath
1 0.7 0 setrgbcolor
fill
1 0.429082 scale
0 -0.1 translate
0 -2.55533 translate
1 -0.78672 scale
newpath
0 0 moveto
(T) true charpath
0.8 0.9 0.8 setrgbcolor
fill
1 -1.2711 scale
0 2.55533 translate
0 -9.53256 translate
1 -1.13179 scale
newpath
0 0 moveto
(C) true charpath
0.8 0.8 2.4 setrgbcolor
fill
1 -0.883555 scale
0 9.53256 translate
7.65 0 translate
0 0.1 translate
1 0.463977 scale
newpath
0 0 moveto
(G) true charpath
1 0.7 0 setrgbcolor
fill
1 2.15528 scale
0 -0.1 translate
0 -0.1 translate
1 -0.0890844 scale
newpath
0 0 moveto
(T) true charpath
0.8 0.9 0.8 setrgbcolor
fill
1 -11.2253 scale
0 0.1 translate
0 4.5377 translate
1 0.785258 scale
newpath
0 0 moveto
(A) true charpath
8 0 0 setrgbcolor
fill
1 1.27347 scale
0 -4.5377 translate
0 -1.58782 translate
1 -0.233278 scale
newpath
0 0 moveto
(C) true charpath
0.8 0.8 2.4 setrgbcolor
fill
1 -4.28673 scale
0 1.58782 translate
7.65 0 translate
7.65 0 translate
-30.6 -23.1593 translate
newpath
-3.825 -1.9125 moveto
38.25 0 rlineto
0 45.9 rlineto
-38.25 0 rlineto
0 -45.9 rlineto
closepath
0 0 0 setrgbcolor
stroke
-275.4 0 translate
0 18.1779 translate
/Helvetica findfont
5.61816 scalefont
setfont
newpath
0 0 moveto
(Motif Name:) true charpath
0 0 0 setrgbcolor
fill
70.227 0 translate
/Helvetica-Bold findfont
5.61816 scalefont
setfont
newpath
0 0 moveto
(AE013599.5_17551418-17555651(+)_1|2|1x0) true charpath
0 0 0 setrgbcolor
fill
-70.227 0 translate
0 -68.25 translate
0 29.125 translate
/Helvetica findfont
8.262 scalefont
setfont
newpath
0 0 moveto
(Gene:) true charpath
0 0 0 setrgbcolor
fill
42.1362 0 translate
/Helvetica-Bold findfont
8.262 scalefont
setfont
newpath
0 0 moveto
(AE013599.5_17551418-17555651(+)_1) true charpath
0 0 0 setrgbcolor
fill
-42.1362 0 translate
-30.6 -29.125 translate
306 0 translate
2.10375 0 translate
/Helvetica findfont
5.508 scalefont
setfont
newpath
0 0 moveto
(1) true charpath
0 0 0 setrgbcolor
fill
7.65 0 translate
newpath
0 0 moveto
(2) true charpath
0 0 0 setrgbcolor
fill
7.65 0 translate
newpath
0 0 moveto
(3) true charpath
0 0 0 setrgbcolor
fill
7.65 0 translate
newpath
0 0 moveto
(4) true charpath
0 0 0 setrgbcolor
fill
7.65 0 translate
-32.7037 0 translate
0 3.93429 translate
0 19.225 translate
/Helvetica findfont
5.508 scalefont
setfont
38.25 -1.57371 translate
newpath
0 0 moveto
(0) true charpath
0 0 0 setrgbcolor
fill
0 19.125 translate
newpath
0 0 moveto
(+0.52) true charpath
0 0 0 setrgbcolor
fill
0 -38.25 translate
newpath
0 0 moveto
(-2.50) true charpath
0 0 0 setrgbcolor
fill
-38.25 19.125 translate
0 1.57371 translate
/Helvetica-Bold findfont
11.016 scalefont
setfont
0 0.1 translate
1 2.33056 scale
newpath
0 0 moveto
(T) true charpath
0 0.5 0 setrgbcolor
fill
1 0.429082 scale
0 -0.1 translate
0 -0.1 translate
1 -0.437804 scale
newpath
0 0 moveto
(C) true charpath
0.8 0.8 2.4 setrgbcolor
fill
1 -2.28413 scale
0 0.1 translate
0 -4.33175 translate
1 -0.582084 scale
newpath
0 0 moveto
(A) true charpath
2.4 0.8 0.8 setrgbcolor
fill
1 -1.71796 scale
0 4.33175 translate
0 -9.69878 translate
1 -0.608751 scale
newpath
0 0 moveto
(G) true charpath
1 0.94 0.8 setrgbcolor
fill
1 -1.64271 scale
0 9.69878 translate
7.65 0 translate
0 -0.1 translate
1 -0.0809572 scale
newpath
0 0 moveto
(G) true charpath
1 0.94 0.8 setrgbcolor
fill
1 -12.3522 scale
0 0.1 translate
0 0.1 translate
1 2.2526 scale
newpath
0 0 moveto
(C) true charpath
0 0 8 setrgbcolor
fill
1 0.443932 scale
0 -0.1 translate
0 -1.52387 translate
1 -0.994764 scale
newpath
0 0 moveto
(T) true charpath
0.8 0.9 0.8 setrgbcolor
fill
1 -1.00526 scale
0 1.52387 translate
0 -10.1381 translate
1 -1.05483 scale
newpath
0 0 moveto
(A) true charpath
2.4 0.8 0.8 setrgbcolor
fill
1 -0.948016 scale
0 10.1381 translate
7.65 0 translate
0 0.1 translate
1 0.472174 scale
newpath
0 0 moveto
(T) true charpath
0 0.5 0 setrgbcolor
fill
1 2.11786 scale
0 -0.1 translate
0 4.60219 translate
1 1.35108 scale
newpath
0 0 moveto
(C) true charpath
0 0 8 setrgbcolor
fill
1 0.740148 scale
0 -4.60219 translate
0 -0.1 translate
1 -0.362772 scale
newpath
0 0 moveto
(A) true charpath
2.4 0.8 0.8 setrgbcolor
fill
1 -2.75656 scale
0 0.1 translate
0 -3.74135 translate
1 -0.428584 scale
newpath
0 0 moveto
(G) true charpath
1 0.94 0.8 setrgbcolor
fill
1 -2.33327 scale
0 3.74135 translate
7.65 0 translate
7.65 0 translate
-30.6 -23.1593 translate
newpath
-3.825 -1.9125 moveto
38.25 0 rlineto
0 45.9 rlineto
-38.25 0 rlineto
0 -45.9 rlineto
closepath
0 0 0 setrgbcolor
stroke
-275.4 0 translate
0 18.1779 translate
/Helvetica findfont
5.61816 scalefont
setfont
newpath
0 0 moveto
(Motif Name:) true charpath
0 0 0 setrgbcolor
fill
70.227 0 translate
/Helvetica-Bold findfont
5.61816 scalefont
setfont
newpath
0 0 moveto
(AE013599.5_17551418-17555651(+)_1|3|1x0) true charpath
0 0 0 setrgbcolor
fill
-70.227 0 translate
0 -68.25 translate
0 29.125 translate
/Helvetica findfont
8.262 scalefont
setfont
newpath
0 0 moveto
(Gene:) true charpath
0 0 0 setrgbcolor
fill
42.1362 0 translate
/Helvetica-Bold findfont
8.262 scalefont
setfont
newpath
0 0 moveto
(AE013599.5_17551418-17555651(+)_1) true charpath
0 0 0 setrgbcolor
fill
-42.1362 0 translate
-30.6 -29.125 translate
306 0 translate
2.10375 0 translate
/Helvetica findfont
5.508 scalefont
setfont
newpath
0 0 moveto
(1) true charpath
0 0 0 setrgbcolor
fill
7.65 0 translate
newpath
0 0 moveto
(2) true charpath
0 0 0 setrgbcolor
fill
7.65 0 translate
newpath
0 0 moveto
(3) true charpath
0 0 0 setrgbcolor
fill
7.65 0 translate
newpath
0 0 moveto
(4) true charpath
0 0 0 setrgbcolor
fill
7.65 0 translate
newpath
0 0 moveto
(5) true charpath
0 0 0 setrgbcolor
fill
7.65 0 translate
newpath
0 0 moveto
(6) true charpath
0 0 0 setrgbcolor
fill
7.65 0 translate
newpath
0 0 moveto
(7) true charpath
0 0 0 setrgbcolor
fill
7.65 0 translate
-55.6537 0 translate
0 3.93429 translate
0 19.225 translate
/Helvetica findfont
5.508 scalefont
setfont
61.2 -1.57371 translate
newpath
0 0 moveto
(0) true charpath
0 0 0 setrgbcolor
fill
0 19.125 translate
newpath
0 0 moveto
(+0.56) true charpath
0 0 0 setrgbcolor
fill
0 -38.25 translate
newpath
0 0 moveto
(-2.89) true charpath
0 0 0 setrgbcolor
fill
-61.2 19.125 translate
0 1.57371 translate
/Helvetica-Bold findfont
11.016 scalefont
setfont
0 0.1 translate
1 0.0539578 scale
newpath
0 0 moveto
(T) true charpath
0 0.5 0 setrgbcolor
fill
1 18.533 scale
0 -0.1 translate
0 -0.1 translate
1 -0.20334 scale
newpath
0 0 moveto
(A) true charpath
2.4 0.8 0.8 setrgbcolor
fill
1 -4.91787 scale
0 0.1 translate
0 1.31143 translate
1 1.49428 scale
newpath
0 0 moveto
(G) true charpath
1 0.7 0 setrgbcolor
fill
1 0.669221 scale
0 -1.31143 translate
0 -2.48685 translate
1 -0.628864 scale
newpath
0 0 moveto
(C) true charpath
0.8 0.8 2.4 setrgbcolor
fill
1 -1.59017 scale
0 2.48685 translate
7.65 0 translate
0 0.1 translate
1 0.894166 scale
newpath
0 0 moveto
(G) true charpath
1 0.7 0 setrgbcolor
fill
1 1.11836 scale
0 -0.1 translate
0 -0.1 translate
1 -0.0950035 scale
newpath
0 0 moveto
(C) true charpath
0.8 0.8 2.4 setrgbcolor
fill
1 -10.5259 scale
0 0.1 translate
7.65 0 translate
0 -0.1 translate
1 -0.0606218 scale
newpath
0 0 moveto
(G) true charpath
1 0.94 0.8 setrgbcolor
fill
1 -16.4957 scale
0 0.1 translate
0 0.1 translate
1 1.28623 scale
newpath
0 0 moveto
(C) true charpath
0 0 8 setrgbcolor
fill
1 0.777466 scale
0 -0.1 translate
0 -1.36386 translate
1 -0.195249 scale
newpath
0 0 moveto
(T) true charpath
0.8 0.9 0.8 setrgbcolor
fill
1 -5.12165 scale
0 1.36386 translate
7.65 0 translate
0 -0.1 translate
1 -0.20222 scale
newpath
0 0 moveto
(C) true charpath
0.8 0.8 2.4 setrgbcolor
fill
1 -4.94512 scale
0 0.1 translate
0 0.1 translate
1 1.49219 scale
newpath
0 0 moveto
(T) true charpath
0 0.5 0 setrgbcolor
fill
1 0.670155 scale
0 -0.1 translate
0 -2.47804 translate
1 -0.243428 scale
newpath
0 0 moveto
(A) true charpath
2.4 0.8 0.8 setrgbcolor
fill
1 -4.10799 scale
0 2.47804 translate
7.65 0 translate
0 0.1 translate
1 0.557088 scale
newpath
0 0 moveto
(A) true charpath
8 0 0 setrgbcolor
fill
1 1.79505 scale
0 -0.1 translate
0 5.27035 translate
1 0.577123 scale
newpath
0 0 moveto
(G) true charpath
1 0.7 0 setrgbcolor
fill
1 1.73273 scale
0 -5.27035 translate
0 -0.1 translate
1 -0.0423987 scale
newpath
0 0 moveto
(C) true charpath
0.8 0.8 2.4 setrgbcolor
fill
1 -23.5856 scale
0 0.1 translate
0 -1.22047 translate
1 -0.177774 scale
newpath
0 0 moveto
(T) true charpath
0.8 0.9 0.8 setrgbcolor
fill
1 -5.62512 scale
0 1.22047 translate
7.65 0 translate
0 0.1 translate
1 2.33056 scale
newpath
0 0 moveto
(G) true charpath
1 0.7 0 setrgbcolor
fill
1 0.429082 scale
0 -0.1 translate
0 -0.1 translate
1 -0.630871 scale
newpath
0 0 moveto
(A) true charpath
2.4 0.8 0.8 setrgbcolor
fill
1 -1.58511 scale
0 0.1 translate
0 -5.85091 translate
1 -0.648108 scale
newpath
0 0 moveto
(C) true charpath
0.8 0.8 2.4 setrgbcolor
fill
1 -1.54295 scale
0 5.85091 translate
0 -11.7375 translate
1 -0.851576 scale
newpath
0 0 moveto
(T) true charpath
0.8 0.9 0.8 setrgbcolor
fill
1 -1.17429 scale
0 11.7375 translate
7.65 0 translate
7.65 0 translate
-53.55 -23.1593 translate
newpath
-3.825 -1.9125 moveto
61.2 0 rlineto
0 45.9 rlineto
-61.2 0 rlineto
0 -45.9 rlineto
closepath
0 0 0 setrgbcolor
stroke
-275.4 0 translate
0 18.1779 translate
/Helvetica findfont
5.61816 scalefont
setfont
newpath
0 0 moveto
(Motif Name:) true charpath
0 0 0 setrgbcolor
fill
70.227 0 translate
/Helvetica-Bold findfont
5.61816 scalefont
setfont
newpath
0 0 moveto
(AE013599.5_17551418-17555651(+)_1|4|1x0) true charpath
0 0 0 setrgbcolor
fill
-70.227 0 translate
0 -68.25 translate
0 29.125 translate
/Helvetica findfont
8.262 scalefont
setfont
newpath
0 0 moveto
(Gene:) true charpath
0 0 0 setrgbcolor
fill
42.1362 0 translate
/Helvetica-Bold findfont
8.262 scalefont
setfont
newpath
0 0 moveto
(AE013599.5_18707329-18708019(+)_1) true charpath
0 0 0 setrgbcolor
fill
-42.1362 0 translate
-30.6 -29.125 translate
306 0 translate
2.10375 0 translate
/Helvetica findfont
5.508 scalefont
setfont
newpath
0 0 moveto
(1) true charpath
0 0 0 setrgbcolor
fill
7.65 0 translate
newpath
0 0 moveto
(2) true charpath
0 0 0 setrgbcolor
fill
7.65 0 translate
newpath
0 0 moveto
(3) true charpath
0 0 0 setrgbcolor
fill
7.65 0 translate
newpath
0 0 moveto
(4) true charpath
0 0 0 setrgbcolor
fill
7.65 0 translate
-32.7037 0 translate
0 3.93429 translate
0 19.225 translate
/Helvetica findfont
5.508 scalefont
setfont
38.25 -1.57371 translate
newpath
0 0 moveto
(0) true charpath
0 0 0 setrgbcolor
fill
0 19.125 translate
newpath
0 0 moveto
(+0.57) true charpath
0 0 0 setrgbcolor
fill
0 -38.25 translate
newpath
0 0 moveto
(-3.11) true charpath
0 0 0 setrgbcolor
fill
-38.25 19.125 translate
0 1.57371 translate
/Helvetica-Bold findfont
11.016 scalefont
setfont
0 0.1 translate
1 2.33056 scale
newpath
0 0 moveto
(G) true charpath
1 0.7 0 setrgbcolor
fill
1 0.429082 scale
0 -0.1 translate
0 -0.1 translate
1 -0.582428 scale
newpath
0 0 moveto
(A) true charpath
2.4 0.8 0.8 setrgbcolor
fill
1 -1.71695 scale
0 0.1 translate
0 -5.46973 translate
1 -0.766708 scale
newpath
0 0 moveto
(T) true charpath
0.8 0.9 0.8 setrgbcolor
fill
1 -1.30428 scale
0 5.46973 translate
0 -12.2895 translate
1 -0.781419 scale
newpath
0 0 moveto
(C) true charpath
0.8 0.8 2.4 setrgbcolor
fill
1 -1.27972 scale
0 12.2895 translate
7.65 0 translate
0 -0.1 translate
1 -0.0928857 scale
newpath
0 0 moveto
(C) true charpath
0.8 0.8 2.4 setrgbcolor
fill
1 -10.7659 scale
0 0.1 translate
0 -1.61773 translate
1 -0.137702 scale
newpath
0 0 moveto
(A) true charpath
2.4 0.8 0.8 setrgbcolor
fill
1 -7.26205 scale
0 1.61773 translate
0 0.1 translate
1 1.69945 scale
newpath
0 0 moveto
(T) true charpath
0 0.5 0 setrgbcolor
fill
1 0.588427 scale
0 -0.1 translate
0 -3.48811 translate
1 -0.314356 scale
newpath
0 0 moveto
(G) true charpath
1 0.94 0.8 setrgbcolor
fill
1 -3.1811 scale
0 3.48811 translate
7.65 0 translate
0 0.1 translate
1 0.212024 scale
newpath
0 0 moveto
(A) true charpath
8 0 0 setrgbcolor
fill
1 4.71644 scale
0 -0.1 translate
0 2.55519 translate
1 0.690581 scale
newpath
0 0 moveto
(C) true charpath
0 0 8 setrgbcolor
fill
1 1.44806 scale
0 -2.55519 translate
0 -0.1 translate
1 -0.336286 scale
newpath
0 0 moveto
(G) true charpath
1 0.94 0.8 setrgbcolor
fill
1 -2.97366 scale
0 0.1 translate
7.65 0 translate
7.65 0 translate
-30.6 -23.1593 translate
newpath
-3.825 -1.9125 moveto
38.25 0 rlineto
0 45.9 rlineto
-38.25 0 rlineto
0 -45.9 rlineto
closepath
0 0 0 setrgbcolor
stroke
-275.4 0 translate
0 18.1779 translate
/Helvetica findfont
5.61816 scalefont
setfont
newpath
0 0 moveto
(Motif Name:) true charpath
0 0 0 setrgbcolor
fill
70.227 0 translate
/Helvetica-Bold findfont
5.61816 scalefont
setfont
newpath
0 0 moveto
(AE013599.5_18707329-18708019(+)_1|1|1x0) true charpath
0 0 0 setrgbcolor
fill
-70.227 0 translate
0 -68.25 translate
0 29.125 translate
/Helvetica findfont
8.262 scalefont
setfont
newpath
0 0 moveto
(Gene:) true charpath
0 0 0 setrgbcolor
fill
42.1362 0 translate
/Helvetica-Bold findfont
8.262 scalefont
setfont
newpath
0 0 moveto
(AE013599.5_18707329-18708019(+)_1) true charpath
0 0 0 setrgbcolor
fill
-42.1362 0 translate
-30.6 -29.125 translate
306 0 translate
2.10375 0 translate
/Helvetica findfont
5.508 scalefont
setfont
newpath
0 0 moveto
(1) true charpath
0 0 0 setrgbcolor
fill
7.65 0 translate
newpath
0 0 moveto
(2) true charpath
0 0 0 setrgbcolor
fill
7.65 0 translate
newpath
0 0 moveto
(3) true charpath
0 0 0 setrgbcolor
fill
7.65 0 translate
newpath
0 0 moveto
(4) true charpath
0 0 0 setrgbcolor
fill
7.65 0 translate
newpath
0 0 moveto
(5) true charpath
0 0 0 setrgbcolor
fill
7.65 0 translate
newpath
0 0 moveto
(6) true charpath
0 0 0 setrgbcolor
fill
7.65 0 translate
newpath
0 0 moveto
(7) true charpath
0 0 0 setrgbcolor
fill
7.65 0 translate
newpath
0 0 moveto
(8) true charpath
0 0 0 setrgbcolor
fill
7.65 0 translate
newpath
0 0 moveto
(9) true charpath
0 0 0 setrgbcolor
fill
7.65 0 translate
newpath
0 0 moveto
(0) true charpath
0 0 0 setrgbcolor
fill
7.65 0 translate
newpath
0 0 moveto
(1) true charpath
0 0 0 setrgbcolor
fill
7.65 0 translate
newpath
0 0 moveto
(2) true charpath
0 0 0 setrgbcolor
fill
7.65 0 translate
newpath
0 0 moveto
(3) true charpath
0 0 0 setrgbcolor
fill
7.65 0 translate
-101.554 0 translate
0 3.93429 translate
0 19.225 translate
/Helvetica findfont
5.508 scalefont
setfont
107.1 -1.57371 translate
newpath
0 0 moveto
(0) true charpath
0 0 0 setrgbcolor
fill
0 19.125 translate
newpath
0 0 moveto
(+0.56) true charpath
0 0 0 setrgbcolor
fill
0 -38.25 translate
newpath
0 0 moveto
(-2.91) true charpath
0 0 0 setrgbcolor
fill
-107.1 19.125 translate
0 1.57371 translate
/Helvetica-Bold findfont
11.016 scalefont
setfont
0 -0.1 translate
1 -0.287651 scale
newpath
0 0 moveto
(C) true charpath
0.8 0.8 2.4 setrgbcolor
fill
1 -3.47644 scale
0 0.1 translate
0 0.1 translate
1 2.17389 scale
newpath
0 0 moveto
(A) true charpath
8 0 0 setrgbcolor
fill
1 0.460006 scale
0 -0.1 translate
0 -3.15026 translate
1 -0.567724 scale
newpath
0 0 moveto
(T) true charpath
0.8 0.9 0.8 setrgbcolor
fill
1 -1.76142 scale
0 3.15026 translate
0 -8.40429 translate
1 -0.600586 scale
newpath
0 0 moveto
(G) true charpath
1 0.94 0.8 setrgbcolor
fill
1 -1.66504 scale
0 8.40429 translate
7.65 0 translate
0 0.1 translate
1 2.33056 scale
newpath
0 0 moveto
(A) true charpath
8 0 0 setrgbcolor
fill
1 0.429082 scale
0 -0.1 translate
0 -0.1 translate
1 -0.490663 scale
newpath
0 0 moveto
(G) true charpath
1 0.94 0.8 setrgbcolor
fill
1 -2.03806 scale
0 0.1 translate
0 -4.74767 translate
1 -0.79365 scale
newpath
0 0 moveto
(T) true charpath
0.8 0.9 0.8 setrgbcolor
fill
1 -1.26 scale
0 4.74767 translate
0 -11.7794 translate
1 -0.846243 scale
newpath
0 0 moveto
(C) true charpath
0.8 0.8 2.4 setrgbcolor
fill
1 -1.18169 scale
0 11.7794 translate
7.65 0 translate
0 0.1 translate
1 0.44281 scale
newpath
0 0 moveto
(T) true charpath
0 0.5 0 setrgbcolor
fill
1 2.25831 scale
0 -0.1 translate
0 -0.1 translate
1 -0.0415969 scale
newpath
0 0 moveto
(A) true charpath
2.4 0.8 0.8 setrgbcolor
fill
1 -24.0403 scale
0 0.1 translate
0 4.37114 translate
1 0.730195 scale
newpath
0 0 moveto
(G) true charpath
1 0.7 0 setrgbcolor
fill
1 1.3695 scale
0 -4.37114 translate
0 -1.21417 translate
1 -0.203091 scale
newpath
0 0 moveto
(C) true charpath
0.8 0.8 2.4 setrgbcolor
fill
1 -4.9239 scale
0 1.21417 translate
7.65 0 translate
0 -0.1 translate
1 -0.0809972 scale
newpath
0 0 moveto
(C) true charpath
0.8 0.8 2.4 setrgbcolor
fill
1 -12.3461 scale
0 0.1 translate
0 0.1 translate
1 1.29393 scale
newpath
0 0 moveto
(A) true charpath
8 0 0 setrgbcolor
fill
1 0.772838 scale
0 -0.1 translate
0 -1.52419 translate
1 -0.200306 scale
newpath
0 0 moveto
(G) true charpath
1 0.94 0.8 setrgbcolor
fill
1 -4.99235 scale
0 1.52419 translate
7.65 0 translate
0 0.1 translate
1 0.391163 scale
newpath
0 0 moveto
(T) true charpath
0 0.5 0 setrgbcolor
fill
1 2.55648 scale
0 -0.1 translate
0 3.96475 translate
1 0.83632 scale
newpath
0 0 moveto
(C) true charpath
0 0 8 setrgbcolor
fill
1 1.19572 scale
0 -3.96475 translate
0 -0.1 translate
1 -0.0997477 scale
newpath
0 0 moveto
(A) true charpath
2.4 0.8 0.8 setrgbcolor
fill
1 -10.0253 scale
0 0.1 translate
0 -1.67173 translate
1 -0.166427 scale
newpath
0 0 moveto
(G) true charpath
1 0.94 0.8 setrgbcolor
fill
1 -6.00863 scale
0 1.67173 translate
7.65 0 translate
0 0.1 translate
1 0.0714101 scale
newpath
0 0 moveto
(A) true charpath
8 0 0 setrgbcolor
fill
1 14.0036 scale
0 -0.1 translate
0 1.44875 translate
1 0.220884 scale
newpath
0 0 moveto
(T) true charpath
0 0.5 0 setrgbcolor
fill
1 4.52726 scale
0 -1.44875 translate
0 3.97365 translate
1 0.747791 scale
newpath
0 0 moveto
(G) true charpath
1 0.7 0 setrgbcolor
fill
1 1.33727 scale
0 -3.97365 translate
0 -0.1 translate
1 -0.591957 scale
newpath
0 0 moveto
(C) true charpath
0.8 0.8 2.4 setrgbcolor
fill
1 -1.68931 scale
0 0.1 translate
7.65 0 translate
0 0.1 translate
1 0.423056 scale
newpath
0 0 moveto
(A) true charpath
8 0 0 setrgbcolor
fill
1 2.36375 scale
0 -0.1 translate
0 -0.1 translate
1 -0.0129149 scale
newpath
0 0 moveto
(G) true charpath
1 0.94 0.8 setrgbcolor
fill
1 -77.43 scale
0 0.1 translate
0 4.2157 translate
1 0.487911 scale
newpath
0 0 moveto
(T) true charpath
0 0.5 0 setrgbcolor
fill
1 2.04955 scale
0 -4.2157 translate
0 -0.988479 translate
1 -0.0976074 scale
newpath
0 0 moveto
(C) true charpath
0.8 0.8 2.4 setrgbcolor
fill
1 -10.2451 scale
0 0.988479 translate
7.65 0 translate
0 -0.1 translate
1 -0.255284 scale
newpath
0 0 moveto
(G) true charpath
1 0.94 0.8 setrgbcolor
fill
1 -3.91721 scale
0 0.1 translate
0 0.1 translate
1 2.08607 scale
newpath
0 0 moveto
(T) true charpath
0 0.5 0 setrgbcolor
fill
1 0.47937 scale
0 -0.1 translate
0 -2.89558 translate
1 -0.375063 scale
newpath
0 0 moveto
(A) true charpath
2.4 0.8 0.8 setrgbcolor
fill
1 -2.66622 scale
0 2.89558 translate
0 -6.63365 translate
1 -0.576325 scale
newpath
0 0 moveto
(C) true charpath
0.8 0.8 2.4 setrgbcolor
fill
1 -1.73513 scale
0 6.63365 translate
7.65 0 translate
0 -0.1 translate
1 -0.0776828 scale
newpath
0 0 moveto
(C) true charpath
0.8 0.8 2.4 setrgbcolor
fill
1 -12.8729 scale
0 0.1 translate
0 0.1 translate
1 1.27993 scale
newpath
0 0 moveto
(T) true charpath
0 0.5 0 setrgbcolor
fill
1 0.781296 scale
0 -0.1 translate
0 -1.49811 translate
1 -0.372008 scale
newpath
0 0 moveto
(G) true charpath
1 0.94 0.8 setrgbcolor
fill
1 -2.68811 scale
0 1.49811 translate
7.65 0 translate
0 0.1 translate
1 0.364766 scale
newpath
0 0 moveto
(T) true charpath
0 0.5 0 setrgbcolor
fill
1 2.74149 scale
0 -0.1 translate
0 -0.1 translate
1 -0.148221 scale
newpath
0 0 moveto
(A) true charpath
2.4 0.8 0.8 setrgbcolor
fill
1 -6.7467 scale
0 0.1 translate
0 3.75704 translate
1 1.20792 scale
newpath
0 0 moveto
(G) true charpath
1 0.7 0 setrgbcolor
fill
1 0.827871 scale
0 -3.75704 translate
0 -2.05314 translate
1 -0.466096 scale
newpath
0 0 moveto
(C) true charpath
0.8 0.8 2.4 setrgbcolor
fill
1 -2.14548 scale
0 2.05314 translate
7.65 0 translate
0 0.1 translate
1 1.97435 scale
newpath
0 0 moveto
(T) true charpath
0 0.5 0 setrgbcolor
fill
1 0.506495 scale
0 -0.1 translate
0 -0.1 translate
1 -0.618054 scale
newpath
0 0 moveto
(A) true charpath
2.4 0.8 0.8 setrgbcolor
fill
1 -1.61798 scale
0 0.1 translate
0 -5.75006 translate
1 -0.803917 scale
newpath
0 0 moveto
(C) true charpath
0.8 0.8 2.4 setrgbcolor
fill
1 -1.24391 scale
0 5.75006 translate
7.65 0 translate
0 -0.1 translate
1 -0.285126 scale
newpath
0 0 moveto
(A) true charpath
2.4 0.8 0.8 setrgbcolor
fill
1 -3.50722 scale
0 0.1 translate
0 0.1 translate
1 2.10707 scale
newpath
0 0 moveto
(T) true charpath
0 0.5 0 setrgbcolor
fill
1 0.474592 scale
0 -0.1 translate
0 -3.13039 translate
1 -0.334366 scale
newpath
0 0 moveto
(C) true charpath
0.8 0.8 2.4 setrgbcolor
fill
1 -2.99073 scale
0 3.13039 translate
0 -6.54823 translate
1 -0.679696 scale
newpath
0 0 moveto
(G) true charpath
1 0.94 0.8 setrgbcolor
fill
1 -1.47125 scale
0 6.54823 translate
7.65 0 translate
7.65 0 translate
-99.45 -23.1593 translate
newpath
-3.825 -1.9125 moveto
107.1 0 rlineto
0 45.9 rlineto
-107.1 0 rlineto
0 -45.9 rlineto
closepath
0 0 0 setrgbcolor
stroke
-275.4 0 translate
0 18.1779 translate
/Helvetica findfont
5.61816 scalefont
setfont
newpath
0 0 moveto
(Motif Name:) true charpath
0 0 0 setrgbcolor
fill
70.227 0 translate
/Helvetica-Bold findfont
5.61816 scalefont
setfont
newpath
0 0 moveto
(AE013599.5_18707329-18708019(+)_1|2|1x0) true charpath
0 0 0 setrgbcolor
fill
-70.227 0 translate
0 -68.25 translate
0 29.125 translate
/Helvetica findfont
8.262 scalefont
setfont
newpath
0 0 moveto
(Gene:) true charpath
0 0 0 setrgbcolor
fill
42.1362 0 translate
/Helvetica-Bold findfont
8.262 scalefont
setfont
newpath
0 0 moveto
(AE013599.5_21003545-21004220(+)_1) true charpath
0 0 0 setrgbcolor
fill
-42.1362 0 translate
-30.6 -29.125 translate
306 0 translate
2.10375 0 translate
/Helvetica findfont
5.508 scalefont
setfont
newpath
0 0 moveto
(1) true charpath
0 0 0 setrgbcolor
fill
7.65 0 translate
newpath
0 0 moveto
(2) true charpath
0 0 0 setrgbcolor
fill
7.65 0 translate
newpath
0 0 moveto
(3) true charpath
0 0 0 setrgbcolor
fill
7.65 0 translate
newpath
0 0 moveto
(4) true charpath
0 0 0 setrgbcolor
fill
7.65 0 translate
newpath
0 0 moveto
(5) true charpath
0 0 0 setrgbcolor
fill
7.65 0 translate
newpath
0 0 moveto
(6) true charpath
0 0 0 setrgbcolor
fill
7.65 0 translate
newpath
0 0 moveto
(7) true charpath
0 0 0 setrgbcolor
fill
7.65 0 translate
newpath
0 0 moveto
(8) true charpath
0 0 0 setrgbcolor
fill
7.65 0 translate
newpath
0 0 moveto
(9) true charpath
0 0 0 setrgbcolor
fill
7.65 0 translate
newpath
0 0 moveto
(0) true charpath
0 0 0 setrgbcolor
fill
7.65 0 translate
-78.6038 0 translate
0 3.93429 translate
0 19.225 translate
/Helvetica findfont
5.508 scalefont
setfont
84.15 -1.57371 translate
newpath
0 0 moveto
(0) true charpath
0 0 0 setrgbcolor
fill
0 19.125 translate
newpath
0 0 moveto
(+0.57) true charpath
0 0 0 setrgbcolor
fill
0 -38.25 translate
newpath
0 0 moveto
(-3.16) true charpath
0 0 0 setrgbcolor
fill
-84.15 19.125 translate
0 1.57371 translate
/Helvetica-Bold findfont
11.016 scalefont
setfont
0 0.1 translate
1 0.453448 scale
newpath
0 0 moveto
(T) true charpath
0 0.5 0 setrgbcolor
fill
1 2.20532 scale
0 -0.1 translate
0 4.45485 translate
1 0.493196 scale
newpath
0 0 moveto
(A) true charpath
8 0 0 setrgbcolor
fill
1 2.02759 scale
0 -4.45485 translate
0 -0.1 translate
1 -0.275807 scale
newpath
0 0 moveto
(G) true charpath
1 0.94 0.8 setrgbcolor
fill
1 -3.62573 scale
0 0.1 translate
7.65 0 translate
0 -0.1 translate
1 -0.0125385 scale
newpath
0 0 moveto
(A) true charpath
2.4 0.8 0.8 setrgbcolor
fill
1 -79.7544 scale
0 0.1 translate
0 -0.985517 translate
1 -0.0442474 scale
newpath
0 0 moveto
(G) true charpath
1 0.94 0.8 setrgbcolor
fill
1 -22.6002 scale
0 0.985517 translate
0 0.1 translate
1 0.962001 scale
newpath
0 0 moveto
(T) true charpath
0 0.5 0 setrgbcolor
fill
1 1.0395 scale
0 -0.1 translate
7.65 0 translate
0 0.1 translate
1 0.445242 scale
newpath
0 0 moveto
(G) true charpath
1 0.7 0 setrgbcolor
fill
1 2.24597 scale
0 -0.1 translate
0 4.39028 translate
1 0.569139 scale
newpath
0 0 moveto
(T) true charpath
0 0.5 0 setrgbcolor
fill
1 1.75704 scale
0 -4.39028 translate
0 -0.1 translate
1 -0.177992 scale
newpath
0 0 moveto
(C) true charpath
0.8 0.8 2.4 setrgbcolor
fill
1 -5.61823 scale
0 0.1 translate
7.65 0 translate
0 0.1 translate
1 2.33056 scale
newpath
0 0 moveto
(G) true charpath
1 0.7 0 setrgbcolor
fill
1 0.429082 scale
0 -0.1 translate
0 -0.1 translate
1 -0.657721 scale
newpath
0 0 moveto
(A) true charpath
2.4 0.8 0.8 setrgbcolor
fill
1 -1.5204 scale
0 0.1 translate
0 -6.06218 translate
1 -0.723639 scale
newpath
0 0 moveto
(T) true charpath
0.8 0.9 0.8 setrgbcolor
fill
1 -1.38191 scale
0 6.06218 translate
0 -12.543 translate
1 -0.749196 scale
newpath
0 0 moveto
(C) true charpath
0.8 0.8 2.4 setrgbcolor
fill
1 -1.33476 scale
0 12.543 translate
7.65 0 translate
0 0.1 translate
1 2.31763 scale
newpath
0 0 moveto
(A) true charpath
8 0 0 setrgbcolor
fill
1 0.431475 scale
0 -0.1 translate
0 -0.1 translate
1 -0.552242 scale
newpath
0 0 moveto
(G) true charpath
1 0.94 0.8 setrgbcolor
fill
1 -1.8108 scale
0 0.1 translate
0 -5.23221 translate
1 -0.757933 scale
newpath
0 0 moveto
(C) true charpath
0.8 0.8 2.4 setrgbcolor
fill
1 -1.31938 scale
0 5.23221 translate
0 -11.9829 translate
1 -0.766882 scale
newpath
0 0 moveto
(T) true charpath
0.8 0.9 0.8 setrgbcolor
fill
1 -1.30398 scale
0 11.9829 translate
7.65 0 translate
0 -0.1 translate
1 -0.0895446 scale
newpath
0 0 moveto
(A) true charpath
2.4 0.8 0.8 setrgbcolor
fill
1 -11.1676 scale
0 0.1 translate
0 -1.59145 translate
1 -0.156339 scale
newpath
0 0 moveto
(C) true charpath
0.8 0.8 2.4 setrgbcolor
fill
1 -6.39636 scale
0 1.59145 translate
0 0.1 translate
1 1.77529 scale
newpath
0 0 moveto
(T) true charpath
0 0.5 0 setrgbcolor
fill
1 0.56329 scale
0 -0.1 translate
0 -3.60847 translate
1 -0.427299 scale
newpath
0 0 moveto
(G) true charpath
1 0.94 0.8 setrgbcolor
fill
1 -2.34028 scale
0 3.60847 translate
7.65 0 translate
0 0.1 translate
1 0.11439 scale
newpath
0 0 moveto
(G) true charpath
1 0.7 0 setrgbcolor
fill
1 8.742 scale
0 -0.1 translate
0 -0.1 translate
1 -0.0414991 scale
newpath
0 0 moveto
(C) true charpath
0.8 0.8 2.4 setrgbcolor
fill
1 -24.0969 scale
0 0.1 translate
0 1.78695 translate
1 0.81313 scale
newpath
0 0 moveto
(A) true charpath
8 0 0 setrgbcolor
fill
1 1.22982 scale
0 -1.78695 translate
0 -1.2134 translate
1 -0.0807472 scale
newpath
0 0 moveto
(T) true charpath
0.8 0.9 0.8 setrgbcolor
fill
1 -12.3843 scale
0 1.2134 translate
7.65 0 translate
0 -0.1 translate
1 -0.190037 scale
newpath
0 0 moveto
(G) true charpath
1 0.94 0.8 setrgbcolor
fill
1 -5.26214 scale
0 0.1 translate
0 0.1 translate
1 1.54829 scale
newpath
0 0 moveto
(T) true charpath
0 0.5 0 setrgbcolor
fill
1 0.645875 scale
0 -0.1 translate
0 -2.38217 translate
1 -0.209542 scale
newpath
0 0 moveto
(C) true charpath
0.8 0.8 2.4 setrgbcolor
fill
1 -4.77232 scale
0 2.38217 translate
7.65 0 translate
0 0.1 translate
1 0.0498233 scale
newpath
0 0 moveto
(T) true charpath
0 0.5 0 setrgbcolor
fill
1 20.0709 scale
0 -0.1 translate
0 1.2789 translate
1 0.301785 scale
newpath
0 0 moveto
(A) true charpath
8 0 0 setrgbcolor
fill
1 3.31362 scale
0 -1.2789 translate
0 -0.1 translate
1 -0.0580964 scale
newpath
0 0 moveto
(C) true charpath
0.8 0.8 2.4 setrgbcolor
fill
1 -17.2128 scale
0 0.1 translate
7.65 0 translate
7.65 0 translate
-76.5 -23.1593 translate
newpath
-3.825 -1.9125 moveto
84.15 0 rlineto
0 45.9 rlineto
-84.15 0 rlineto
0 -45.9 rlineto
closepath
0 0 0 setrgbcolor
stroke
-275.4 0 translate
0 18.1779 translate
/Helvetica findfont
5.61816 scalefont
setfont
newpath
0 0 moveto
(Motif Name:) true charpath
0 0 0 setrgbcolor
fill
70.227 0 translate
/Helvetica-Bold findfont
5.61816 scalefont
setfont
newpath
0 0 moveto
(AE013599.5_21003545-21004220(+)_1|1|1x0) true charpath
0 0 0 setrgbcolor
fill
-70.227 0 translate
0 -68.25 translate
0 29.125 translate
/Helvetica findfont
8.262 scalefont
setfont
newpath
0 0 moveto
(Gene:) true charpath
0 0 0 setrgbcolor
fill
42.1362 0 translate
/Helvetica-Bold findfont
8.262 scalefont
setfont
newpath
0 0 moveto
(AE013599.5_21003545-21004220(+)_1) true charpath
0 0 0 setrgbcolor
fill
-42.1362 0 translate
-30.6 -29.125 translate
306 0 translate
2.10375 0 translate
/Helvetica findfont
5.508 scalefont
setfont
newpath
0 0 moveto
(1) true charpath
0 0 0 setrgbcolor
fill
7.65 0 translate
newpath
0 0 moveto
(2) true charpath
0 0 0 setrgbcolor
fill
7.65 0 translate
newpath
0 0 moveto
(3) true charpath
0 0 0 setrgbcolor
fill
7.65 0 translate
newpath
0 0 moveto
(4) true charpath
0 0 0 setrgbcolor
fill
7.65 0 translate
-32.7037 0 translate
0 3.93429 translate
0 19.225 translate
/Helvetica findfont
5.508 scalefont
setfont
38.25 -1.57371 translate
newpath
0 0 moveto
(0) true charpath
0 0 0 setrgbcolor
fill
0 19.125 translate
newpath
0 0 moveto
(+0.58) true charpath
0 0 0 setrgbcolor
fill
0 -38.25 translate
newpath
0 0 moveto
(-3.30) true charpath
0 0 0 setrgbcolor
fill
-38.25 19.125 translate
0 1.57371 translate
/Helvetica-Bold findfont
11.016 scalefont
setfont
0 0.1 translate
1 2.33056 scale
newpath
0 0 moveto
(G) true charpath
1 0.7 0 setrgbcolor
fill
1 0.429082 scale
0 -0.1 translate
0 -0.1 translate
1 -0.695173 scale
newpath
0 0 moveto
(T) true charpath
0.8 0.9 0.8 setrgbcolor
fill
1 -1.43849 scale
0 0.1 translate
0 -6.35687 translate
1 -0.710165 scale
newpath
0 0 moveto
(C) true charpath
0.8 0.8 2.4 setrgbcolor
fill
1 -1.40812 scale
0 6.35687 translate
0 -12.7317 translate
1 -0.725218 scale
newpath
0 0 moveto
(A) true charpath
2.4 0.8 0.8 setrgbcolor
fill
1 -1.3789 scale
0 12.7317 translate
7.65 0 translate
0 -0.1 translate
1 -0.0678303 scale
newpath
0 0 moveto
(G) true charpath
1 0.94 0.8 setrgbcolor
fill
1 -14.7427 scale
0 0.1 translate
0 0.1 translate
1 1.33155 scale
newpath
0 0 moveto
(T) true charpath
0 0.5 0 setrgbcolor
fill
1 0.751002 scale
0 -0.1 translate
0 -1.42058 translate
1 -0.164555 scale
newpath
0 0 moveto
(A) true charpath
2.4 0.8 0.8 setrgbcolor
fill
1 -6.077 scale
0 1.42058 translate
7.65 0 translate
0 0.1 translate
1 0.324347 scale
newpath
0 0 moveto
(G) true charpath
1 0.7 0 setrgbcolor
fill
1 3.08312 scale
0 -0.1 translate
7.65 0 translate
7.65 0 translate
-30.6 -23.1593 translate
newpath
-3.825 -1.9125 moveto
38.25 0 rlineto
0 45.9 rlineto
-38.25 0 rlineto
0 -45.9 rlineto
closepath
0 0 0 setrgbcolor
stroke
-275.4 0 translate
0 18.1779 translate
/Helvetica findfont
5.61816 scalefont
setfont
newpath
0 0 moveto
(Motif Name:) true charpath
0 0 0 setrgbcolor
fill
70.227 0 translate
/Helvetica-Bold findfont
5.61816 scalefont
setfont
newpath
0 0 moveto
(AE013599.5_21003545-21004220(+)_1|2|1x0) true charpath
0 0 0 setrgbcolor
fill
-70.227 0 translate
0 -68.25 translate
showpage
30.6 674.55 translate
0 29.125 translate
/Helvetica findfont
8.262 scalefont
setfont
newpath
0 0 moveto
(Gene:) true charpath
0 0 0 setrgbcolor
fill
42.1362 0 translate
/Helvetica-Bold findfont
8.262 scalefont
setfont
newpath
0 0 moveto
(AE013599.5_21010162-21010588(-)_1) true charpath
0 0 0 setrgbcolor
fill
-42.1362 0 translate
-30.6 -29.125 translate
306 0 translate
2.10375 0 translate
/Helvetica findfont
5.508 scalefont
setfont
newpath
0 0 moveto
(1) true charpath
0 0 0 setrgbcolor
fill
7.65 0 translate
newpath
0 0 moveto
(2) true charpath
0 0 0 setrgbcolor
fill
7.65 0 translate
newpath
0 0 moveto
(3) true charpath
0 0 0 setrgbcolor
fill
7.65 0 translate
newpath
0 0 moveto
(4) true charpath
0 0 0 setrgbcolor
fill
7.65 0 translate
-32.7037 0 translate
0 3.93429 translate
0 19.225 translate
/Helvetica findfont
5.508 scalefont
setfont
38.25 -1.57371 translate
newpath
0 0 moveto
(0) true charpath
0 0 0 setrgbcolor
fill
0 19.125 translate
newpath
0 0 moveto
(+0.57) true charpath
0 0 0 setrgbcolor
fill
0 -38.25 translate
newpath
0 0 moveto
(-3.09) true charpath
0 0 0 setrgbcolor
fill
-38.25 19.125 translate
0 1.57371 translate
/Helvetica-Bold findfont
11.016 scalefont
setfont
0 0.1 translate
1 0.0828451 scale
newpath
0 0 moveto
(A) true charpath
8 0 0 setrgbcolor
fill
1 12.0707 scale
0 -0.1 translate
0 1.53873 translate
1 0.868808 scale
newpath
0 0 moveto
(G) true charpath
1 0.7 0 setrgbcolor
fill
1 1.151 scale
0 -1.53873 translate
0 -0.1 translate
1 -0.416745 scale
newpath
0 0 moveto
(C) true charpath
0.8 0.8 2.4 setrgbcolor
fill
1 -2.39955 scale
0 0.1 translate
7.65 0 translate
0 0.1 translate
1 1.06673 scale
newpath
0 0 moveto
(C) true charpath
0 0 8 setrgbcolor
fill
1 0.937444 scale
0 -0.1 translate
0 -0.1 translate
1 -0.290477 scale
newpath
0 0 moveto
(G) true charpath
1 0.94 0.8 setrgbcolor
fill
1 -3.44261 scale
0 0.1 translate
7.65 0 translate
0 0.1 translate
1 2.33056 scale
newpath
0 0 moveto
(C) true charpath
0 0 8 setrgbcolor
fill
1 0.429082 scale
0 -0.1 translate
0 -0.1 translate
1 -0.634471 scale
newpath
0 0 moveto
(T) true charpath
0.8 0.9 0.8 setrgbcolor
fill
1 -1.57612 scale
0 0.1 translate
0 -5.87924 translate
1 -0.709159 scale
newpath
0 0 moveto
(A) true charpath
2.4 0.8 0.8 setrgbcolor
fill
1 -1.41012 scale
0 5.87924 translate
0 -12.2462 translate
1 -0.786926 scale
newpath
0 0 moveto
(G) true charpath
1 0.94 0.8 setrgbcolor
fill
1 -1.27077 scale
0 12.2462 translate
7.65 0 translate
7.65 0 translate
-30.6 -23.1593 translate
newpath
-3.825 -1.9125 moveto
38.25 0 rlineto
0 45.9 rlineto
-38.25 0 rlineto
0 -45.9 rlineto
closepath
0 0 0 setrgbcolor
stroke
-275.4 0 translate
0 18.1779 translate
/Helvetica findfont
5.61816 scalefont
setfont
newpath
0 0 moveto
(Motif Name:) true charpath
0 0 0 setrgbcolor
fill
70.227 0 translate
/Helvetica-Bold findfont
5.61816 scalefont
setfont
newpath
0 0 moveto
(AE013599.5_21010162-21010588(-)_1|1|1x0) true charpath
0 0 0 setrgbcolor
fill
-70.227 0 translate
0 -68.25 translate
0 29.125 translate
/Helvetica findfont
8.262 scalefont
setfont
newpath
0 0 moveto
(Gene:) true charpath
0 0 0 setrgbcolor
fill
42.1362 0 translate
/Helvetica-Bold findfont
8.262 scalefont
setfont
newpath
0 0 moveto
(AE013599.5_21010162-21010588(-)_1) true charpath
0 0 0 setrgbcolor
fill
-42.1362 0 translate
-30.6 -29.125 translate
306 0 translate
2.10375 0 translate
/Helvetica findfont
5.508 scalefont
setfont
newpath
0 0 moveto
(1) true charpath
0 0 0 setrgbcolor
fill
7.65 0 translate
newpath
0 0 moveto
(2) true charpath
0 0 0 setrgbcolor
fill
7.65 0 translate
newpath
0 0 moveto
(3) true charpath
0 0 0 setrgbcolor
fill
7.65 0 translate
newpath
0 0 moveto
(4) true charpath
0 0 0 setrgbcolor
fill
7.65 0 translate
newpath
0 0 moveto
(5) true charpath
0 0 0 setrgbcolor
fill
7.65 0 translate
newpath
0 0 moveto
(6) true charpath
0 0 0 setrgbcolor
fill
7.65 0 translate
newpath
0 0 moveto
(7) true charpath
0 0 0 setrgbcolor
fill
7.65 0 translate
-55.6537 0 translate
0 3.93429 translate
0 19.225 translate
/Helvetica findfont
5.508 scalefont
setfont
61.2 -1.57371 translate
newpath
0 0 moveto
(0) true charpath
0 0 0 setrgbcolor
fill
0 19.125 translate
newpath
0 0 moveto
(+0.57) true charpath
0 0 0 setrgbcolor
fill
0 -38.25 translate
newpath
0 0 moveto
(-3.12) true charpath
0 0 0 setrgbcolor
fill
-61.2 19.125 translate
0 1.57371 translate
/Helvetica-Bold findfont
11.016 scalefont
setfont
0 0.1 translate
1 0.266379 scale
newpath
0 0 moveto
(G) true charpath
1 0.7 0 setrgbcolor
fill
1 3.75406 scale
0 -0.1 translate
0 2.98288 translate
1 0.771984 scale
newpath
0 0 moveto
(T) true charpath
0 0.5 0 setrgbcolor
fill
1 1.29536 scale
0 -2.98288 translate
0 -0.1 translate
1 -0.298906 scale
newpath
0 0 moveto
(A) true charpath
2.4 0.8 0.8 setrgbcolor
fill
1 -3.34554 scale
0 0.1 translate
7.65 0 translate
0 0.1 translate
1 0.664852 scale
newpath
0 0 moveto
(T) true charpath
0 0.5 0 setrgbcolor
fill
1 1.50409 scale
0 -0.1 translate
0 -0.1 translate
1 -0.0591824 scale
newpath
0 0 moveto
(A) true charpath
2.4 0.8 0.8 setrgbcolor
fill
1 -16.8969 scale
0 0.1 translate
0 6.11829 translate
1 0.799363 scale
newpath
0 0 moveto
(G) true charpath
1 0.7 0 setrgbcolor
fill
1 1.251 scale
0 -6.11829 translate
0 -1.35254 translate
1 -0.38511 scale
newpath
0 0 moveto
(C) true charpath
0.8 0.8 2.4 setrgbcolor
fill
1 -2.59666 scale
0 1.35254 translate
7.65 0 translate
0 0.1 translate
1 0.0209685 scale
newpath
0 0 moveto
(T) true charpath
0 0.5 0 setrgbcolor
fill
1 47.6905 scale
0 -0.1 translate
0 1.05185 translate
1 0.0659796 scale
newpath
0 0 moveto
(G) true charpath
1 0.7 0 setrgbcolor
fill
1 15.1562 scale
0 -1.05185 translate
0 2.35787 translate
1 0.381999 scale
newpath
0 0 moveto
(C) true charpath
0 0 8 setrgbcolor
fill
1 2.61781 scale
0 -2.35787 translate
0 -0.1 translate
1 -0.107546 scale
newpath
0 0 moveto
(A) true charpath
2.4 0.8 0.8 setrgbcolor
fill
1 -9.29832 scale
0 0.1 translate
7.65 0 translate
0 -0.1 translate
1 -0.0403019 scale
newpath
0 0 moveto
(T) true charpath
0.8 0.9 0.8 setrgbcolor
fill
1 -24.8127 scale
0 0.1 translate
0 0.1 translate
1 1.12901 scale
newpath
0 0 moveto
(A) true charpath
8 0 0 setrgbcolor
fill
1 0.88573 scale
0 -0.1 translate
0 -1.20398 translate
1 -0.20169 scale
newpath
0 0 moveto
(G) true charpath
1 0.94 0.8 setrgbcolor
fill
1 -4.95811 scale
0 1.20398 translate
7.65 0 translate
0 0.1 translate
1 2.33056 scale
newpath
0 0 moveto
(A) true charpath
8 0 0 setrgbcolor
fill
1 0.429082 scale
0 -0.1 translate
0 -0.1 translate
1 -0.601104 scale
newpath
0 0 moveto
(C) true charpath
0.8 0.8 2.4 setrgbcolor
fill
1 -1.66361 scale
0 0.1 translate
0 -5.61669 translate
1 -0.753419 scale
newpath
0 0 moveto
(G) true charpath
1 0.94 0.8 setrgbcolor
fill
1 -1.32728 scale
0 5.61669 translate
0 -12.3319 translate
1 -0.776033 scale
newpath
0 0 moveto
(T) true charpath
0.8 0.9 0.8 setrgbcolor
fill
1 -1.28861 scale
0 12.3319 translate
7.65 0 translate
0 0.1 translate
1 0.548217 scale
newpath
0 0 moveto
(G) true charpath
1 0.7 0 setrgbcolor
fill
1 1.8241 scale
0 -0.1 translate
0 5.20054 translate
1 1.07914 scale
newpath
0 0 moveto
(C) true charpath
0 0 8 setrgbcolor
fill
1 0.926665 scale
0 -5.20054 translate
0 -0.1 translate
1 -0.164228 scale
newpath
0 0 moveto
(T) true charpath
0.8 0.9 0.8 setrgbcolor
fill
1 -6.08909 scale
0 0.1 translate
0 -2.1791 translate
1 -0.394068 scale
newpath
0 0 moveto
(A) true charpath
2.4 0.8 0.8 setrgbcolor
fill
1 -2.53763 scale
0 2.1791 translate
7.65 0 translate
7.65 0 translate
-53.55 -23.1593 translate
newpath
-3.825 -1.9125 moveto
61.2 0 rlineto
0 45.9 rlineto
-61.2 0 rlineto
0 -45.9 rlineto
closepath
0 0 0 setrgbcolor
stroke
-275.4 0 translate
0 18.1779 translate
/Helvetica findfont
5.61816 scalefont
setfont
newpath
0 0 moveto
(Motif Name:) true charpath
0 0 0 setrgbcolor
fill
70.227 0 translate
/Helvetica-Bold findfont
5.61816 scalefont
setfont
newpath
0 0 moveto
(AE013599.5_21010162-21010588(-)_1|2|1x0) true charpath
0 0 0 setrgbcolor
fill
-70.227 0 translate
0 -68.25 translate
0 29.125 translate
/Helvetica findfont
8.262 scalefont
setfont
newpath
0 0 moveto
(Gene:) true charpath
0 0 0 setrgbcolor
fill
42.1362 0 translate
/Helvetica-Bold findfont
8.262 scalefont
setfont
newpath
0 0 moveto
(AE013599.5_21635391-21637908(+)_1) true charpath
0 0 0 setrgbcolor
fill
-42.1362 0 translate
-30.6 -29.125 translate
306 0 translate
2.10375 0 translate
/Helvetica findfont
5.508 scalefont
setfont
newpath
0 0 moveto
(1) true charpath
0 0 0 setrgbcolor
fill
7.65 0 translate
newpath
0 0 moveto
(2) true charpath
0 0 0 setrgbcolor
fill
7.65 0 translate
newpath
0 0 moveto
(3) true charpath
0 0 0 setrgbcolor
fill
7.65 0 translate
newpath
0 0 moveto
(4) true charpath
0 0 0 setrgbcolor
fill
7.65 0 translate
-32.7037 0 translate
0 3.93429 translate
0 19.225 translate
/Helvetica findfont
5.508 scalefont
setfont
38.25 -1.57371 translate
newpath
0 0 moveto
(0) true charpath
0 0 0 setrgbcolor
fill
0 19.125 translate
newpath
0 0 moveto
(+0.51) true charpath
0 0 0 setrgbcolor
fill
0 -38.25 translate
newpath
0 0 moveto
(-2.43) true charpath
0 0 0 setrgbcolor
fill
-38.25 19.125 translate
0 1.57371 translate
/Helvetica-Bold findfont
11.016 scalefont
setfont
0 0.1 translate
1 1.79627 scale
newpath
0 0 moveto
(A) true charpath
8 0 0 setrgbcolor
fill
1 0.55671 scale
0 -0.1 translate
0 -0.1 translate
1 -0.384742 scale
newpath
0 0 moveto
(C) true charpath
0.8 0.8 2.4 setrgbcolor
fill
1 -2.59914 scale
0 0.1 translate
0 -3.91423 translate
1 -0.593933 scale
newpath
0 0 moveto
(T) true charpath
0.8 0.9 0.8 setrgbcolor
fill
1 -1.68369 scale
0 3.91423 translate
7.65 0 translate
0 -0.1 translate
1 -0.0967343 scale
newpath
0 0 moveto
(C) true charpath
0.8 0.8 2.4 setrgbcolor
fill
1 -10.3376 scale
0 0.1 translate
0 0.1 translate
1 1.45834 scale
newpath
0 0 moveto
(T) true charpath
0 0.5 0 setrgbcolor
fill
1 0.685711 scale
0 -0.1 translate
0 -1.64802 translate
1 -0.344376 scale
newpath
0 0 moveto
(G) true charpath
1 0.94 0.8 setrgbcolor
fill
1 -2.9038 scale
0 1.64802 translate
7.65 0 translate
0 -0.1 translate
1 -0.110035 scale
newpath
0 0 moveto
(G) true charpath
1 0.94 0.8 setrgbcolor
fill
1 -9.08803 scale
0 0.1 translate
0 0.1 translate
1 2.33056 scale
newpath
0 0 moveto
(A) true charpath
8 0 0 setrgbcolor
fill
1 0.429082 scale
0 -0.1 translate
0 -1.75267 translate
1 -0.930044 scale
newpath
0 0 moveto
(C) true charpath
0.8 0.8 2.4 setrgbcolor
fill
1 -1.07522 scale
0 1.75267 translate
0 -9.85765 translate
1 -1.09048 scale
newpath
0 0 moveto
(T) true charpath
0.8 0.9 0.8 setrgbcolor
fill
1 -0.917031 scale
0 9.85765 translate
7.65 0 translate
7.65 0 translate
-30.6 -23.1593 translate
newpath
-3.825 -1.9125 moveto
38.25 0 rlineto
0 45.9 rlineto
-38.25 0 rlineto
0 -45.9 rlineto
closepath
0 0 0 setrgbcolor
stroke
-275.4 0 translate
0 18.1779 translate
/Helvetica findfont
5.61816 scalefont
setfont
newpath
0 0 moveto
(Motif Name:) true charpath
0 0 0 setrgbcolor
fill
70.227 0 translate
/Helvetica-Bold findfont
5.61816 scalefont
setfont
newpath
0 0 moveto
(AE013599.5_21635391-21637908(+)_1|1|1x0) true charpath
0 0 0 setrgbcolor
fill
-70.227 0 translate
0 -68.25 translate
0 29.125 translate
/Helvetica findfont
8.262 scalefont
setfont
newpath
0 0 moveto
(Gene:) true charpath
0 0 0 setrgbcolor
fill
42.1362 0 translate
/Helvetica-Bold findfont
8.262 scalefont
setfont
newpath
0 0 moveto
(AE013599.5_21635391-21637908(+)_1) true charpath
0 0 0 setrgbcolor
fill
-42.1362 0 translate
-30.6 -29.125 translate
306 0 translate
2.10375 0 translate
/Helvetica findfont
5.508 scalefont
setfont
newpath
0 0 moveto
(1) true charpath
0 0 0 setrgbcolor
fill
7.65 0 translate
newpath
0 0 moveto
(2) true charpath
0 0 0 setrgbcolor
fill
7.65 0 translate
newpath
0 0 moveto
(3) true charpath
0 0 0 setrgbcolor
fill
7.65 0 translate
newpath
0 0 moveto
(4) true charpath
0 0 0 setrgbcolor
fill
7.65 0 translate
newpath
0 0 moveto
(5) true charpath
0 0 0 setrgbcolor
fill
7.65 0 translate
newpath
0 0 moveto
(6) true charpath
0 0 0 setrgbcolor
fill
7.65 0 translate
newpath
0 0 moveto
(7) true charpath
0 0 0 setrgbcolor
fill
7.65 0 translate
-55.6537 0 translate
0 3.93429 translate
0 19.225 translate
/Helvetica findfont
5.508 scalefont
setfont
61.2 -1.57371 translate
newpath
0 0 moveto
(0) true charpath
0 0 0 setrgbcolor
fill
0 19.125 translate
newpath
0 0 moveto
(+0.54) true charpath
0 0 0 setrgbcolor
fill
0 -38.25 translate
newpath
0 0 moveto
(-2.67) true charpath
0 0 0 setrgbcolor
fill
-61.2 19.125 translate
0 1.57371 translate
/Helvetica-Bold findfont
11.016 scalefont
setfont
0 -0.1 translate
1 -0.276785 scale
newpath
0 0 moveto
(A) true charpath
2.4 0.8 0.8 setrgbcolor
fill
1 -3.61291 scale
0 0.1 translate
0 0.1 translate
1 2.33056 scale
newpath
0 0 moveto
(G) true charpath
1 0.7 0 setrgbcolor
fill
1 0.429082 scale
0 -0.1 translate
0 -3.06476 translate
1 -0.9007 scale
newpath
0 0 moveto
(C) true charpath
0.8 0.8 2.4 setrgbcolor
fill
1 -1.11025 scale
0 3.06476 translate
0 -10.9388 translate
1 -0.953071 scale
newpath
0 0 moveto
(T) true charpath
0.8 0.9 0.8 setrgbcolor
fill
1 -1.04924 scale
0 10.9388 translate
7.65 0 translate
0 0.1 translate
1 0.471536 scale
newpath
0 0 moveto
(T) true charpath
0 0.5 0 setrgbcolor
fill
1 2.12073 scale
0 -0.1 translate
0 4.59717 translate
1 1.08342 scale
newpath
0 0 moveto
(C) true charpath
0 0 8 setrgbcolor
fill
1 0.923 scale
0 -4.59717 translate
0 -0.1 translate
1 -0.228164 scale
newpath
0 0 moveto
(G) true charpath
1 0.94 0.8 setrgbcolor
fill
1 -4.3828 scale
0 0.1 translate
0 -2.68218 translate
1 -0.269093 scale
newpath
0 0 moveto
(A) true charpath
2.4 0.8 0.8 setrgbcolor
fill
1 -3.71618 scale
0 2.68218 translate
7.65 0 translate
0 -0.1 translate
1 -0.0445079 scale
newpath
0 0 moveto
(C) true charpath
0.8 0.8 2.4 setrgbcolor
fill
1 -22.4679 scale
0 0.1 translate
0 -1.23707 translate
1 -0.0743322 scale
newpath
0 0 moveto
(T) true charpath
0.8 0.9 0.8 setrgbcolor
fill
1 -13.4531 scale
0 1.23707 translate
0 0.1 translate
1 0.932452 scale
newpath
0 0 moveto
(A) true charpath
8 0 0 setrgbcolor
fill
1 1.07244 scale
0 -0.1 translate
7.65 0 translate
0 0.1 translate
1 0.380478 scale
newpath
0 0 moveto
(G) true charpath
1 0.7 0 setrgbcolor
fill
1 2.62827 scale
0 -0.1 translate
0 3.88068 translate
1 0.628612 scale
newpath
0 0 moveto
(T) true charpath
0 0.5 0 setrgbcolor
fill
1 1.59081 scale
0 -3.88068 translate
0 -0.1 translate
1 -0.211416 scale
newpath
0 0 moveto
(C) true charpath
0.8 0.8 2.4 setrgbcolor
fill
1 -4.73001 scale
0 0.1 translate
7.65 0 translate
0 0.1 translate
1 0.872136 scale
newpath
0 0 moveto
(T) true charpath
0 0.5 0 setrgbcolor
fill
1 1.14661 scale
0 -0.1 translate
0 -0.1 translate
1 -0.134113 scale
newpath
0 0 moveto
(G) true charpath
1 0.94 0.8 setrgbcolor
fill
1 -7.45643 scale
0 0.1 translate
7.65 0 translate
0 0.1 translate
1 0.499148 scale
newpath
0 0 moveto
(T) true charpath
0 0.5 0 setrgbcolor
fill
1 2.00341 scale
0 -0.1 translate
0 -0.1 translate
1 -0.0960439 scale
newpath
0 0 moveto
(G) true charpath
1 0.94 0.8 setrgbcolor
fill
1 -10.4119 scale
0 0.1 translate
7.65 0 translate
7.65 0 translate
-53.55 -23.1593 translate
newpath
-3.825 -1.9125 moveto
61.2 0 rlineto
0 45.9 rlineto
-61.2 0 rlineto
0 -45.9 rlineto
closepath
0 0 0 setrgbcolor
stroke
-275.4 0 translate
0 18.1779 translate
/Helvetica findfont
5.61816 scalefont
setfont
newpath
0 0 moveto
(Motif Name:) true charpath
0 0 0 setrgbcolor
fill
70.227 0 translate
/Helvetica-Bold findfont
5.61816 scalefont
setfont
newpath
0 0 moveto
(AE013599.5_21635391-21637908(+)_1|2|1x0) true charpath
0 0 0 setrgbcolor
fill
-70.227 0 translate
0 -68.25 translate
0 29.125 translate
/Helvetica findfont
8.262 scalefont
setfont
newpath
0 0 moveto
(Gene:) true charpath
0 0 0 setrgbcolor
fill
42.1362 0 translate
/Helvetica-Bold findfont
8.262 scalefont
setfont
newpath
0 0 moveto
(AE013599.5_21635391-21637908(+)_1) true charpath
0 0 0 setrgbcolor
fill
-42.1362 0 translate
-30.6 -29.125 translate
306 0 translate
2.10375 0 translate
/Helvetica findfont
5.508 scalefont
setfont
newpath
0 0 moveto
(1) true charpath
0 0 0 setrgbcolor
fill
7.65 0 translate
newpath
0 0 moveto
(2) true charpath
0 0 0 setrgbcolor
fill
7.65 0 translate
newpath
0 0 moveto
(3) true charpath
0 0 0 setrgbcolor
fill
7.65 0 translate
newpath
0 0 moveto
(4) true charpath
0 0 0 setrgbcolor
fill
7.65 0 translate
-32.7037 0 translate
0 3.93429 translate
0 19.225 translate
/Helvetica findfont
5.508 scalefont
setfont
38.25 -1.57371 translate
newpath
0 0 moveto
(0) true charpath
0 0 0 setrgbcolor
fill
0 19.125 translate
newpath
0 0 moveto
(+0.54) true charpath
0 0 0 setrgbcolor
fill
0 -38.25 translate
newpath
0 0 moveto
(-2.44) true charpath
0 0 0 setrgbcolor
fill
-38.25 19.125 translate
0 1.57371 translate
/Helvetica-Bold findfont
11.016 scalefont
setfont
0 -0.1 translate
1 -0.140802 scale
newpath
0 0 moveto
(A) true charpath
2.4 0.8 0.8 setrgbcolor
fill
1 -7.10219 scale
0 0.1 translate
0 -1.99476 translate
1 -0.270765 scale
newpath
0 0 moveto
(G) true charpath
1 0.94 0.8 setrgbcolor
fill
1 -3.69324 scale
0 1.99476 translate
0 0.1 translate
1 1.86738 scale
newpath
0 0 moveto
(T) true charpath
0 0.5 0 setrgbcolor
fill
1 0.535509 scale
0 -0.1 translate
0 -4.91216 translate
1 -0.476411 scale
newpath
0 0 moveto
(C) true charpath
0.8 0.8 2.4 setrgbcolor
fill
1 -2.09903 scale
0 4.91216 translate
7.65 0 translate
0 0.1 translate
1 2.33056 scale
newpath
0 0 moveto
(A) true charpath
8 0 0 setrgbcolor
fill
1 0.429082 scale
0 -0.1 translate
0 -0.1 translate
1 -0.489385 scale
newpath
0 0 moveto
(T) true charpath
0.8 0.9 0.8 setrgbcolor
fill
1 -2.04338 scale
0 0.1 translate
0 -4.73762 translate
1 -0.587359 scale
newpath
0 0 moveto
(G) true charpath
1 0.94 0.8 setrgbcolor
fill
1 -1.70254 scale
0 4.73762 translate
0 -10.1461 translate
1 -1.05381 scale
newpath
0 0 moveto
(C) true charpath
0.8 0.8 2.4 setrgbcolor
fill
1 -0.948936 scale
0 10.1461 translate
7.65 0 translate
0 -0.1 translate
1 -0.0265414 scale
newpath
0 0 moveto
(C) true charpath
0.8 0.8 2.4 setrgbcolor
fill
1 -37.677 scale
0 0.1 translate
0 0.1 translate
1 1.2165 scale
newpath
0 0 moveto
(T) true charpath
0 0.5 0 setrgbcolor
fill
1 0.822032 scale
0 -0.1 translate
0 -1.0957 translate
1 -0.30287 scale
newpath
0 0 moveto
(G) true charpath
1 0.94 0.8 setrgbcolor
fill
1 -3.30175 scale
0 1.0957 translate
7.65 0 translate
7.65 0 translate
-30.6 -23.1593 translate
newpath
-3.825 -1.9125 moveto
38.25 0 rlineto
0 45.9 rlineto
-38.25 0 rlineto
0 -45.9 rlineto
closepath
0 0 0 setrgbcolor
stroke
-275.4 0 translate
0 18.1779 translate
/Helvetica findfont
5.61816 scalefont
setfont
newpath
0 0 moveto
(Motif Name:) true charpath
0 0 0 setrgbcolor
fill
70.227 0 translate
/Helvetica-Bold findfont
5.61816 scalefont
setfont
newpath
0 0 moveto
(AE013599.5_21635391-21637908(+)_1|3|1x0) true charpath
0 0 0 setrgbcolor
fill
-70.227 0 translate
0 -68.25 translate
0 29.125 translate
/Helvetica findfont
8.262 scalefont
setfont
newpath
0 0 moveto
(Gene:) true charpath
0 0 0 setrgbcolor
fill
42.1362 0 translate
/Helvetica-Bold findfont
8.262 scalefont
setfont
newpath
0 0 moveto
(AE013599.5_21635391-21637908(+)_1) true charpath
0 0 0 setrgbcolor
fill
-42.1362 0 translate
-30.6 -29.125 translate
306 0 translate
2.10375 0 translate
/Helvetica findfont
5.508 scalefont
setfont
newpath
0 0 moveto
(1) true charpath
0 0 0 setrgbcolor
fill
7.65 0 translate
newpath
0 0 moveto
(2) true charpath
0 0 0 setrgbcolor
fill
7.65 0 translate
newpath
0 0 moveto
(3) true charpath
0 0 0 setrgbcolor
fill
7.65 0 translate
newpath
0 0 moveto
(4) true charpath
0 0 0 setrgbcolor
fill
7.65 0 translate
-32.7037 0 translate
0 3.93429 translate
0 19.225 translate
/Helvetica findfont
5.508 scalefont
setfont
38.25 -1.57371 translate
newpath
0 0 moveto
(0) true charpath
0 0 0 setrgbcolor
fill
0 19.125 translate
newpath
0 0 moveto
(+0.51) true charpath
0 0 0 setrgbcolor
fill
0 -38.25 translate
newpath
0 0 moveto
(-2.38) true charpath
0 0 0 setrgbcolor
fill
-38.25 19.125 translate
0 1.57371 translate
/Helvetica-Bold findfont
11.016 scalefont
setfont
0 0.1 translate
1 0.358826 scale
newpath
0 0 moveto
(C) true charpath
0 0 8 setrgbcolor
fill
1 2.78687 scale
0 -0.1 translate
0 3.7103 translate
1 1.02597 scale
newpath
0 0 moveto
(T) true charpath
0 0.5 0 setrgbcolor
fill
1 0.97469 scale
0 -3.7103 translate
0 -0.1 translate
1 -0.172706 scale
newpath
0 0 moveto
(A) true charpath
2.4 0.8 0.8 setrgbcolor
fill
1 -5.7902 scale
0 0.1 translate
0 -2.2458 translate
1 -0.224782 scale
newpath
0 0 moveto
(G) true charpath
1 0.94 0.8 setrgbcolor
fill
1 -4.44875 scale
0 2.2458 translate
7.65 0 translate
0 0.1 translate
1 0.353056 scale
newpath
0 0 moveto
(G) true charpath
1 0.7 0 setrgbcolor
fill
1 2.83241 scale
0 -0.1 translate
0 3.6649 translate
1 1.5422 scale
newpath
0 0 moveto
(T) true charpath
0 0.5 0 setrgbcolor
fill
1 0.648425 scale
0 -3.6649 translate
0 -0.1 translate
1 -0.441958 scale
newpath
0 0 moveto
(A) true charpath
2.4 0.8 0.8 setrgbcolor
fill
1 -2.26266 scale
0 0.1 translate
0 -4.36443 translate
1 -0.538641 scale
newpath
0 0 moveto
(C) true charpath
0.8 0.8 2.4 setrgbcolor
fill
1 -1.85652 scale
0 4.36443 translate
7.65 0 translate
0 -0.1 translate
1 -0.156479 scale
newpath
0 0 moveto
(T) true charpath
0.8 0.9 0.8 setrgbcolor
fill
1 -6.39064 scale
0 0.1 translate
0 0.1 translate
1 2.33056 scale
newpath
0 0 moveto
(G) true charpath
1 0.7 0 setrgbcolor
fill
1 0.429082 scale
0 -0.1 translate
0 -2.11812 translate
1 -0.866964 scale
newpath
0 0 moveto
(C) true charpath
0.8 0.8 2.4 setrgbcolor
fill
1 -1.15345 scale
0 2.11812 translate
0 -9.72675 translate
1 -1.10711 scale
newpath
0 0 moveto
(A) true charpath
2.4 0.8 0.8 setrgbcolor
fill
1 -0.90325 scale
0 9.72675 translate
7.65 0 translate
7.65 0 translate
-30.6 -23.1593 translate
newpath
-3.825 -1.9125 moveto
38.25 0 rlineto
0 45.9 rlineto
-38.25 0 rlineto
0 -45.9 rlineto
closepath
0 0 0 setrgbcolor
stroke
-275.4 0 translate
0 18.1779 translate
/Helvetica findfont
5.61816 scalefont
setfont
newpath
0 0 moveto
(Motif Name:) true charpath
0 0 0 setrgbcolor
fill
70.227 0 translate
/Helvetica-Bold findfont
5.61816 scalefont
setfont
newpath
0 0 moveto
(AE013599.5_21635391-21637908(+)_1|4|1x0) true charpath
0 0 0 setrgbcolor
fill
-70.227 0 translate
0 -68.25 translate
0 29.125 translate
/Helvetica findfont
8.262 scalefont
setfont
newpath
0 0 moveto
(Gene:) true charpath
0 0 0 setrgbcolor
fill
42.1362 0 translate
/Helvetica-Bold findfont
8.262 scalefont
setfont
newpath
0 0 moveto
(AE013599.5_23549093-23551042(-)_1) true charpath
0 0 0 setrgbcolor
fill
-42.1362 0 translate
-30.6 -29.125 translate
306 0 translate
2.10375 0 translate
/Helvetica findfont
5.508 scalefont
setfont
newpath
0 0 moveto
(1) true charpath
0 0 0 setrgbcolor
fill
7.65 0 translate
newpath
0 0 moveto
(2) true charpath
0 0 0 setrgbcolor
fill
7.65 0 translate
newpath
0 0 moveto
(3) true charpath
0 0 0 setrgbcolor
fill
7.65 0 translate
newpath
0 0 moveto
(4) true charpath
0 0 0 setrgbcolor
fill
7.65 0 translate
newpath
0 0 moveto
(5) true charpath
0 0 0 setrgbcolor
fill
7.65 0 translate
newpath
0 0 moveto
(6) true charpath
0 0 0 setrgbcolor
fill
7.65 0 translate
newpath
0 0 moveto
(7) true charpath
0 0 0 setrgbcolor
fill
7.65 0 translate
newpath
0 0 moveto
(8) true charpath
0 0 0 setrgbcolor
fill
7.65 0 translate
newpath
0 0 moveto
(9) true charpath
0 0 0 setrgbcolor
fill
7.65 0 translate
newpath
0 0 moveto
(0) true charpath
0 0 0 setrgbcolor
fill
7.65 0 translate
newpath
0 0 moveto
(1) true charpath
0 0 0 setrgbcolor
fill
7.65 0 translate
newpath
0 0 moveto
(2) true charpath
0 0 0 setrgbcolor
fill
7.65 0 translate
newpath
0 0 moveto
(3) true charpath
0 0 0 setrgbcolor
fill
7.65 0 translate
-101.554 0 translate
0 3.93429 translate
0 19.225 translate
/Helvetica findfont
5.508 scalefont
setfont
107.1 -1.57371 translate
newpath
0 0 moveto
(0) true charpath
0 0 0 setrgbcolor
fill
0 19.125 translate
newpath
0 0 moveto
(+0.56) true charpath
0 0 0 setrgbcolor
fill
0 -38.25 translate
newpath
0 0 moveto
(-2.92) true charpath
0 0 0 setrgbcolor
fill
-107.1 19.125 translate
0 1.57371 translate
/Helvetica-Bold findfont
11.016 scalefont
setfont
0 -0.1 translate
1 -0.0255772 scale
newpath
0 0 moveto
(G) true charpath
1 0.94 0.8 setrgbcolor
fill
1 -39.0973 scale
0 0.1 translate
0 0.1 translate
1 0.690248 scale
newpath
0 0 moveto
(T) true charpath
0 0.5 0 setrgbcolor
fill
1 1.44875 scale
0 -0.1 translate
7.65 0 translate
0 0.1 translate
1 0.00534259 scale
newpath
0 0 moveto
(A) true charpath
8 0 0 setrgbcolor
fill
1 187.175 scale
0 -0.1 translate
0 -0.1 translate
1 -0.131141 scale
newpath
0 0 moveto
(T) true charpath
0.8 0.9 0.8 setrgbcolor
fill
1 -7.6254 scale
0 0.1 translate
0 0.928896 translate
1 1.14909 scale
newpath
0 0 moveto
(G) true charpath
1 0.7 0 setrgbcolor
fill
1 0.870256 scale
0 -0.928896 translate
0 -1.91875 translate
1 -0.176787 scale
newpath
0 0 moveto
(C) true charpath
0.8 0.8 2.4 setrgbcolor
fill
1 -5.65652 scale
0 1.91875 translate
7.65 0 translate
0 -0.1 translate
1 -0.134204 scale
newpath
0 0 moveto
(C) true charpath
0.8 0.8 2.4 setrgbcolor
fill
1 -7.45135 scale
0 0.1 translate
0 0.1 translate
1 1.46993 scale
newpath
0 0 moveto
(G) true charpath
1 0.7 0 setrgbcolor
fill
1 0.680306 scale
0 -0.1 translate
0 -1.94285 translate
1 -0.248268 scale
newpath
0 0 moveto
(T) true charpath
0.8 0.9 0.8 setrgbcolor
fill
1 -4.02791 scale
0 1.94285 translate
7.65 0 translate
0 -0.1 translate
1 -0.24576 scale
newpath
0 0 moveto
(A) true charpath
2.4 0.8 0.8 setrgbcolor
fill
1 -4.069 scale
0 0.1 translate
0 0.1 translate
1 2.08354 scale
newpath
0 0 moveto
(G) true charpath
1 0.7 0 setrgbcolor
fill
1 0.479953 scale
0 -0.1 translate
0 -2.82064 translate
1 -0.429791 scale
newpath
0 0 moveto
(C) true charpath
0.8 0.8 2.4 setrgbcolor
fill
1 -2.32671 scale
0 2.82064 translate
0 -6.98934 translate
1 -0.533017 scale
newpath
0 0 moveto
(T) true charpath
0.8 0.9 0.8 setrgbcolor
fill
1 -1.87611 scale
0 6.98934 translate
7.65 0 translate
0 -0.1 translate
1 -0.0692038 scale
newpath
0 0 moveto
(G) true charpath
1 0.94 0.8 setrgbcolor
fill
1 -14.4501 scale
0 0.1 translate
0 -1.43139 translate
1 -0.0903307 scale
newpath
0 0 moveto
(C) true charpath
0.8 0.8 2.4 setrgbcolor
fill
1 -11.0704 scale
0 1.43139 translate
0 -2.92902 translate
1 -0.153612 scale
newpath
0 0 moveto
(A) true charpath
2.4 0.8 0.8 setrgbcolor
fill
1 -6.50991 scale
0 2.92902 translate
0 0.1 translate
1 1.44816 scale
newpath
0 0 moveto
(T) true charpath
0 0.5 0 setrgbcolor
fill
1 0.690531 scale
0 -0.1 translate
7.65 0 translate
0 0.1 translate
1 2.33056 scale
newpath
0 0 moveto
(G) true charpath
1 0.7 0 setrgbcolor
fill
1 0.429082 scale
0 -0.1 translate
0 -0.1 translate
1 -0.558935 scale
newpath
0 0 moveto
(A) true charpath
2.4 0.8 0.8 setrgbcolor
fill
1 -1.78912 scale
0 0.1 translate
0 -5.28488 translate
1 -0.727676 scale
newpath
0 0 moveto
(T) true charpath
0.8 0.9 0.8 setrgbcolor
fill
1 -1.37424 scale
0 5.28488 translate
0 -11.7975 translate
1 -0.843944 scale
newpath
0 0 moveto
(C) true charpath
0.8 0.8 2.4 setrgbcolor
fill
1 -1.18491 scale
0 11.7975 translate
7.65 0 translate
0 -0.1 translate
1 -0.187781 scale
newpath
0 0 moveto
(A) true charpath
2.4 0.8 0.8 setrgbcolor
fill
1 -5.32535 scale
0 0.1 translate
0 -2.36443 translate
1 -0.234287 scale
newpath
0 0 moveto
(C) true charpath
0.8 0.8 2.4 setrgbcolor
fill
1 -4.26827 scale
0 2.36443 translate
0 -4.99479 translate
1 -0.249752 scale
newpath
0 0 moveto
(G) true charpath
1 0.94 0.8 setrgbcolor
fill
1 -4.00397 scale
0 4.99479 translate
0 0.1 translate
1 1.80818 scale
newpath
0 0 moveto
(T) true charpath
0 0.5 0 setrgbcolor
fill
1 0.553042 scale
0 -0.1 translate
7.65 0 translate
0 -0.1 translate
1 -0.11264 scale
newpath
0 0 moveto
(T) true charpath
0.8 0.9 0.8 setrgbcolor
fill
1 -8.87781 scale
0 0.1 translate
0 -1.77318 translate
1 -0.162767 scale
newpath
0 0 moveto
(A) true charpath
2.4 0.8 0.8 setrgbcolor
fill
1 -6.14376 scale
0 1.77318 translate
0 0.1 translate
1 1.28077 scale
newpath
0 0 moveto
(C) true charpath
0 0 8 setrgbcolor
fill
1 0.780781 scale
0 -0.1 translate
7.65 0 translate
0 0.1 translate
1 0.0603705 scale
newpath
0 0 moveto
(C) true charpath
0 0 8 setrgbcolor
fill
1 16.5644 scale
0 -0.1 translate
0 -0.1 translate
1 -0.0171656 scale
newpath
0 0 moveto
(A) true charpath
2.4 0.8 0.8 setrgbcolor
fill
1 -58.2561 scale
0 0.1 translate
0 1.36189 translate
1 0.812838 scale
newpath
0 0 moveto
(G) true charpath
1 0.7 0 setrgbcolor
fill
1 1.23026 scale
0 -1.36189 translate
0 -1.02193 translate
1 -0.110623 scale
newpath
0 0 moveto
(T) true charpath
0.8 0.9 0.8 setrgbcolor
fill
1 -9.03974 scale
0 1.02193 translate
7.65 0 translate
0 0.1 translate
1 0.332834 scale
newpath
0 0 moveto
(A) true charpath
8 0 0 setrgbcolor
fill
1 3.0045 scale
0 -0.1 translate
0 3.50579 translate
1 0.413337 scale
newpath
0 0 moveto
(G) true charpath
1 0.7 0 setrgbcolor
fill
1 2.41933 scale
0 -3.50579 translate
0 -0.1 translate
1 -0.00644899 scale
newpath
0 0 moveto
(C) true charpath
0.8 0.8 2.4 setrgbcolor
fill
1 -155.063 scale
0 0.1 translate
0 -0.937601 translate
1 -0.0399561 scale
newpath
0 0 moveto
(T) true charpath
0.8 0.9 0.8 setrgbcolor
fill
1 -25.0275 scale
0 0.937601 translate
7.65 0 translate
0 -0.1 translate
1 -0.0055743 scale
newpath
0 0 moveto
(A) true charpath
2.4 0.8 0.8 setrgbcolor
fill
1 -179.395 scale
0 0.1 translate
0 -0.930719 translate
1 -0.0666608 scale
newpath
0 0 moveto
(C) true charpath
0.8 0.8 2.4 setrgbcolor
fill
1 -15.0013 scale
0 0.930719 translate
0 0.1 translate
1 0.864752 scale
newpath
0 0 moveto
(T) true charpath
0 0.5 0 setrgbcolor
fill
1 1.1564 scale
0 -0.1 translate
7.65 0 translate
0 -0.1 translate
1 -0.160085 scale
newpath
0 0 moveto
(G) true charpath
1 0.94 0.8 setrgbcolor
fill
1 -6.24668 scale
0 0.1 translate
0 -2.1465 translate
1 -0.21996 scale
newpath
0 0 moveto
(A) true charpath
2.4 0.8 0.8 setrgbcolor
fill
1 -4.54628 scale
0 2.1465 translate
0 0.1 translate
1 1.80654 scale
newpath
0 0 moveto
(T) true charpath
0 0.5 0 setrgbcolor
fill
1 0.553545 scale
0 -0.1 translate
0 -4.66413 translate
1 -0.300214 scale
newpath
0 0 moveto
(C) true charpath
0.8 0.8 2.4 setrgbcolor
fill
1 -3.33096 scale
0 4.66413 translate
7.65 0 translate
7.65 0 translate
-99.45 -23.1593 translate
newpath
-3.825 -1.9125 moveto
107.1 0 rlineto
0 45.9 rlineto
-107.1 0 rlineto
0 -45.9 rlineto
closepath
0 0 0 setrgbcolor
stroke
-275.4 0 translate
0 18.1779 translate
/Helvetica findfont
5.61816 scalefont
setfont
newpath
0 0 moveto
(Motif Name:) true charpath
0 0 0 setrgbcolor
fill
70.227 0 translate
/Helvetica-Bold findfont
5.61816 scalefont
setfont
newpath
0 0 moveto
(AE013599.5_23549093-23551042(-)_1|1|1x0) true charpath
0 0 0 setrgbcolor
fill
-70.227 0 translate
0 -68.25 translate
0 29.125 translate
/Helvetica findfont
8.262 scalefont
setfont
newpath
0 0 moveto
(Gene:) true charpath
0 0 0 setrgbcolor
fill
42.1362 0 translate
/Helvetica-Bold findfont
8.262 scalefont
setfont
newpath
0 0 moveto
(AE013599.5_23970673-23971894(+)_1) true charpath
0 0 0 setrgbcolor
fill
-42.1362 0 translate
-30.6 -29.125 translate
306 0 translate
2.10375 0 translate
/Helvetica findfont
5.508 scalefont
setfont
newpath
0 0 moveto
(1) true charpath
0 0 0 setrgbcolor
fill
7.65 0 translate
newpath
0 0 moveto
(2) true charpath
0 0 0 setrgbcolor
fill
7.65 0 translate
newpath
0 0 moveto
(3) true charpath
0 0 0 setrgbcolor
fill
7.65 0 translate
newpath
0 0 moveto
(4) true charpath
0 0 0 setrgbcolor
fill
7.65 0 translate
newpath
0 0 moveto
(5) true charpath
0 0 0 setrgbcolor
fill
7.65 0 translate
newpath
0 0 moveto
(6) true charpath
0 0 0 setrgbcolor
fill
7.65 0 translate
newpath
0 0 moveto
(7) true charpath
0 0 0 setrgbcolor
fill
7.65 0 translate
newpath
0 0 moveto
(8) true charpath
0 0 0 setrgbcolor
fill
7.65 0 translate
newpath
0 0 moveto
(9) true charpath
0 0 0 setrgbcolor
fill
7.65 0 translate
newpath
0 0 moveto
(0) true charpath
0 0 0 setrgbcolor
fill
7.65 0 translate
-78.6038 0 translate
0 3.93429 translate
0 19.225 translate
/Helvetica findfont
5.508 scalefont
setfont
84.15 -1.57371 translate
newpath
0 0 moveto
(0) true charpath
0 0 0 setrgbcolor
fill
0 19.125 translate
newpath
0 0 moveto
(+0.57) true charpath
0 0 0 setrgbcolor
fill
0 -38.25 translate
newpath
0 0 moveto
(-3.23) true charpath
0 0 0 setrgbcolor
fill
-84.15 19.125 translate
0 1.57371 translate
/Helvetica-Bold findfont
11.016 scalefont
setfont
0 -0.1 translate
1 -0.10498 scale
newpath
0 0 moveto
(G) true charpath
1 0.94 0.8 setrgbcolor
fill
1 -9.52559 scale
0 0.1 translate
0 0.1 translate
1 1.46141 scale
newpath
0 0 moveto
(T) true charpath
0 0.5 0 setrgbcolor
fill
1 0.684271 scale
0 -0.1 translate
0 -1.7129 translate
1 -0.229004 scale
newpath
0 0 moveto
(C) true charpath
0.8 0.8 2.4 setrgbcolor
fill
1 -4.36675 scale
0 1.7129 translate
7.65 0 translate
0 -0.1 translate
1 -0.181639 scale
newpath
0 0 moveto
(A) true charpath
2.4 0.8 0.8 setrgbcolor
fill
1 -5.50541 scale
0 0.1 translate
0 0.1 translate
1 2.01963 scale
newpath
0 0 moveto
(G) true charpath
1 0.7 0 setrgbcolor
fill
1 0.495141 scale
0 -0.1 translate
0 -2.3161 translate
1 -0.405561 scale
newpath
0 0 moveto
(C) true charpath
0.8 0.8 2.4 setrgbcolor
fill
1 -2.46572 scale
0 2.3161 translate
0 -6.29414 translate
1 -0.424122 scale
newpath
0 0 moveto
(T) true charpath
0.8 0.9 0.8 setrgbcolor
fill
1 -2.35781 scale
0 6.29414 translate
7.65 0 translate
0 0.1 translate
1 2.30836 scale
newpath
0 0 moveto
(G) true charpath
1 0.7 0 setrgbcolor
fill
1 0.433208 scale
0 -0.1 translate
0 -0.1 translate
1 -0.611717 scale
newpath
0 0 moveto
(C) true charpath
0.8 0.8 2.4 setrgbcolor
fill
1 -1.63474 scale
0 0.1 translate
0 -5.7002 translate
1 -0.662044 scale
newpath
0 0 moveto
(T) true charpath
0.8 0.9 0.8 setrgbcolor
fill
1 -1.51047 scale
0 5.7002 translate
0 -11.6964 translate
1 -0.694401 scale
newpath
0 0 moveto
(A) true charpath
2.4 0.8 0.8 setrgbcolor
fill
1 -1.44009 scale
0 11.6964 translate
7.65 0 translate
0 -0.1 translate
1 -0.238684 scale
newpath
0 0 moveto
(T) true charpath
0.8 0.9 0.8 setrgbcolor
fill
1 -4.18964 scale
0 0.1 translate
0 0.1 translate
1 1.95593 scale
newpath
0 0 moveto
(G) true charpath
1 0.7 0 setrgbcolor
fill
1 0.511266 scale
0 -0.1 translate
0 -2.76496 translate
1 -0.264853 scale
newpath
0 0 moveto
(A) true charpath
2.4 0.8 0.8 setrgbcolor
fill
1 -3.77568 scale
0 2.76496 translate
0 -5.63583 translate
1 -0.337748 scale
newpath
0 0 moveto
(C) true charpath
0.8 0.8 2.4 setrgbcolor
fill
1 -2.96079 scale
0 5.63583 translate
7.65 0 translate
0 0.1 translate
1 1.70665 scale
newpath
0 0 moveto
(C) true charpath
0 0 8 setrgbcolor
fill
1 0.585942 scale
0 -0.1 translate
0 -0.1 translate
1 -0.309162 scale
newpath
0 0 moveto
(A) true charpath
2.4 0.8 0.8 setrgbcolor
fill
1 -3.23455 scale
0 0.1 translate
0 -3.31952 translate
1 -0.450418 scale
newpath
0 0 moveto
(G) true charpath
1 0.94 0.8 setrgbcolor
fill
1 -2.22016 scale
0 3.31952 translate
7.65 0 translate
0 0.1 translate
1 2.33056 scale
newpath
0 0 moveto
(G) true charpath
1 0.7 0 setrgbcolor
fill
1 0.429082 scale
0 -0.1 translate
0 -0.1 translate
1 -0.654343 scale
newpath
0 0 moveto
(T) true charpath
0.8 0.9 0.8 setrgbcolor
fill
1 -1.52825 scale
0 0.1 translate
0 -6.0356 translate
1 -0.732048 scale
newpath
0 0 moveto
(C) true charpath
0.8 0.8 2.4 setrgbcolor
fill
1 -1.36603 scale
0 6.0356 translate
0 -12.5826 translate
1 -0.744165 scale
newpath
0 0 moveto
(A) true charpath
2.4 0.8 0.8 setrgbcolor
fill
1 -1.34379 scale
0 12.5826 translate
7.65 0 translate
0 -0.1 translate
1 -0.0235506 scale
newpath
0 0 moveto
(G) true charpath
1 0.94 0.8 setrgbcolor
fill
1 -42.4617 scale
0 0.1 translate
0 0.1 translate
1 1.92898 scale
newpath
0 0 moveto
(T) true charpath
0 0.5 0 setrgbcolor
fill
1 0.518408 scale
0 -0.1 translate
0 -1.07217 translate
1 -0.443186 scale
newpath
0 0 moveto
(C) true charpath
0.8 0.8 2.4 setrgbcolor
fill
1 -2.25639 scale
0 1.07217 translate
0 -5.34627 translate
1 -0.61134 scale
newpath
0 0 moveto
(A) true charpath
2.4 0.8 0.8 setrgbcolor
fill
1 -1.63575 scale
0 5.34627 translate
7.65 0 translate
0 0.1 translate
1 2.216 scale
newpath
0 0 moveto
(G) true charpath
1 0.7 0 setrgbcolor
fill
1 0.451264 scale
0 -0.1 translate
0 -0.1 translate
1 -0.424321 scale
newpath
0 0 moveto
(A) true charpath
2.4 0.8 0.8 setrgbcolor
fill
1 -2.3567 scale
0 0.1 translate
0 -4.22566 translate
1 -0.436088 scale
newpath
0 0 moveto
(T) true charpath
0.8 0.9 0.8 setrgbcolor
fill
1 -2.29312 scale
0 4.22566 translate
0 -8.44391 translate
1 -0.706043 scale
newpath
0 0 moveto
(C) true charpath
0.8 0.8 2.4 setrgbcolor
fill
1 -1.41634 scale
0 8.44391 translate
7.65 0 translate
0 -0.1 translate
1 -0.107926 scale
newpath
0 0 moveto
(T) true charpath
0.8 0.9 0.8 setrgbcolor
fill
1 -9.26561 scale
0 0.1 translate
0 -1.73608 translate
1 -0.179669 scale
newpath
0 0 moveto
(A) true charpath
2.4 0.8 0.8 setrgbcolor
fill
1 -5.56579 scale
0 1.73608 translate
0 0.1 translate
1 1.76595 scale
newpath
0 0 moveto
(G) true charpath
1 0.7 0 setrgbcolor
fill
1 0.566268 scale
0 -0.1 translate
0 -3.93668 translate
1 -0.30475 scale
newpath
0 0 moveto
(C) true charpath
0.8 0.8 2.4 setrgbcolor
fill
1 -3.28138 scale
0 3.93668 translate
7.65 0 translate
7.65 0 translate
-76.5 -23.1593 translate
newpath
-3.825 -1.9125 moveto
84.15 0 rlineto
0 45.9 rlineto
-84.15 0 rlineto
0 -45.9 rlineto
closepath
0 0 0 setrgbcolor
stroke
-275.4 0 translate
0 18.1779 translate
/Helvetica findfont
5.61816 scalefont
setfont
newpath
0 0 moveto
(Motif Name:) true charpath
0 0 0 setrgbcolor
fill
70.227 0 translate
/Helvetica-Bold findfont
5.61816 scalefont
setfont
newpath
0 0 moveto
(AE013599.5_23970673-23971894(+)_1|1|1x0) true charpath
0 0 0 setrgbcolor
fill
-70.227 0 translate
0 -68.25 translate
0 29.125 translate
/Helvetica findfont
8.262 scalefont
setfont
newpath
0 0 moveto
(Gene:) true charpath
0 0 0 setrgbcolor
fill
42.1362 0 translate
/Helvetica-Bold findfont
8.262 scalefont
setfont
newpath
0 0 moveto
(AE013599.5_23970673-23971894(+)_1) true charpath
0 0 0 setrgbcolor
fill
-42.1362 0 translate
-30.6 -29.125 translate
306 0 translate
2.10375 0 translate
/Helvetica findfont
5.508 scalefont
setfont
newpath
0 0 moveto
(1) true charpath
0 0 0 setrgbcolor
fill
7.65 0 translate
newpath
0 0 moveto
(2) true charpath
0 0 0 setrgbcolor
fill
7.65 0 translate
newpath
0 0 moveto
(3) true charpath
0 0 0 setrgbcolor
fill
7.65 0 translate
newpath
0 0 moveto
(4) true charpath
0 0 0 setrgbcolor
fill
7.65 0 translate
newpath
0 0 moveto
(5) true charpath
0 0 0 setrgbcolor
fill
7.65 0 translate
newpath
0 0 moveto
(6) true charpath
0 0 0 setrgbcolor
fill
7.65 0 translate
newpath
0 0 moveto
(7) true charpath
0 0 0 setrgbcolor
fill
7.65 0 translate
-55.6537 0 translate
0 3.93429 translate
0 19.225 translate
/Helvetica findfont
5.508 scalefont
setfont
61.2 -1.57371 translate
newpath
0 0 moveto
(0) true charpath
0 0 0 setrgbcolor
fill
0 19.125 translate
newpath
0 0 moveto
(+0.57) true charpath
0 0 0 setrgbcolor
fill
0 -38.25 translate
newpath
0 0 moveto
(-3.23) true charpath
0 0 0 setrgbcolor
fill
-61.2 19.125 translate
0 1.57371 translate
/Helvetica-Bold findfont
11.016 scalefont
setfont
0 -0.1 translate
1 -0.0718174 scale
newpath
0 0 moveto
(G) true charpath
1 0.94 0.8 setrgbcolor
fill
1 -13.9242 scale
0 0.1 translate
0 0.1 translate
1 1.32825 scale
newpath
0 0 moveto
(T) true charpath
0 0.5 0 setrgbcolor
fill
1 0.752869 scale
0 -0.1 translate
0 -1.45196 translate
1 -0.181378 scale
newpath
0 0 moveto
(C) true charpath
0.8 0.8 2.4 setrgbcolor
fill
1 -5.51336 scale
0 1.45196 translate
7.65 0 translate
0 -0.1 translate
1 -0.125581 scale
newpath
0 0 moveto
(A) true charpath
2.4 0.8 0.8 setrgbcolor
fill
1 -7.96301 scale
0 0.1 translate
0 0.1 translate
1 1.89879 scale
newpath
0 0 moveto
(G) true charpath
1 0.7 0 setrgbcolor
fill
1 0.526651 scale
0 -0.1 translate
0 -1.875 translate
1 -0.323421 scale
newpath
0 0 moveto
(C) true charpath
0.8 0.8 2.4 setrgbcolor
fill
1 -3.09195 scale
0 1.875 translate
0 -5.20671 translate
1 -0.339823 scale
newpath
0 0 moveto
(T) true charpath
0.8 0.9 0.8 setrgbcolor
fill
1 -2.94271 scale
0 5.20671 translate
7.65 0 translate
0 0.1 translate
1 2.23675 scale
newpath
0 0 moveto
(G) true charpath
1 0.7 0 setrgbcolor
fill
1 0.447078 scale
0 -0.1 translate
0 -0.1 translate
1 -0.490832 scale
newpath
0 0 moveto
(C) true charpath
0.8 0.8 2.4 setrgbcolor
fill
1 -2.03736 scale
0 0.1 translate
0 -4.749 translate
1 -0.535339 scale
newpath
0 0 moveto
(T) true charpath
0.8 0.9 0.8 setrgbcolor
fill
1 -1.86797 scale
0 4.749 translate
0 -9.74821 translate
1 -0.56396 scale
newpath
0 0 moveto
(A) true charpath
2.4 0.8 0.8 setrgbcolor
fill
1 -1.77318 scale
0 9.74821 translate
7.65 0 translate
0 0.1 translate
1 2.21739 scale
newpath
0 0 moveto
(G) true charpath
1 0.7 0 setrgbcolor
fill
1 0.450981 scale
0 -0.1 translate
0 -0.1 translate
1 -0.472031 scale
newpath
0 0 moveto
(T) true charpath
0.8 0.9 0.8 setrgbcolor
fill
1 -2.11851 scale
0 0.1 translate
0 -4.60106 translate
1 -0.507694 scale
newpath
0 0 moveto
(A) true charpath
2.4 0.8 0.8 setrgbcolor
fill
1 -1.96969 scale
0 4.60106 translate
0 -9.38275 translate
1 -0.528803 scale
newpath
0 0 moveto
(C) true charpath
0.8 0.8 2.4 setrgbcolor
fill
1 -1.89106 scale
0 9.38275 translate
7.65 0 translate
0 0.1 translate
1 2.15606 scale
newpath
0 0 moveto
(C) true charpath
0 0 8 setrgbcolor
fill
1 0.463809 scale
0 -0.1 translate
0 -0.1 translate
1 -0.379238 scale
newpath
0 0 moveto
(T) true charpath
0.8 0.9 0.8 setrgbcolor
fill
1 -2.63687 scale
0 0.1 translate
0 -3.87092 translate
1 -0.379994 scale
newpath
0 0 moveto
(A) true charpath
2.4 0.8 0.8 setrgbcolor
fill
1 -2.63162 scale
0 3.87092 translate
0 -7.64779 translate
1 -0.566896 scale
newpath
0 0 moveto
(G) true charpath
1 0.94 0.8 setrgbcolor
fill
1 -1.76399 scale
0 7.64779 translate
7.65 0 translate
0 0.1 translate
1 2.33056 scale
newpath
0 0 moveto
(G) true charpath
1 0.7 0 setrgbcolor
fill
1 0.429082 scale
0 -0.1 translate
0 -0.1 translate
1 -0.686818 scale
newpath
0 0 moveto
(A) true charpath
2.4 0.8 0.8 setrgbcolor
fill
1 -1.45599 scale
0 0.1 translate
0 -6.29113 translate
1 -0.697744 scale
newpath
0 0 moveto
(T) true charpath
0.8 0.9 0.8 setrgbcolor
fill
1 -1.43319 scale
0 6.29113 translate
0 -12.5682 translate
1 -0.745994 scale
newpath
0 0 moveto
(C) true charpath
0.8 0.8 2.4 setrgbcolor
fill
1 -1.34049 scale
0 12.5682 translate
7.65 0 translate
7.65 0 translate
-53.55 -23.1593 translate
newpath
-3.825 -1.9125 moveto
61.2 0 rlineto
0 45.9 rlineto
-61.2 0 rlineto
0 -45.9 rlineto
closepath
0 0 0 setrgbcolor
stroke
-275.4 0 translate
0 18.1779 translate
/Helvetica findfont
5.61816 scalefont
setfont
newpath
0 0 moveto
(Motif Name:) true charpath
0 0 0 setrgbcolor
fill
70.227 0 translate
/Helvetica-Bold findfont
5.61816 scalefont
setfont
newpath
0 0 moveto
(AE013599.5_23970673-23971894(+)_1|2|1x0) true charpath
0 0 0 setrgbcolor
fill
-70.227 0 translate
0 -68.25 translate
0 29.125 translate
/Helvetica findfont
8.262 scalefont
setfont
newpath
0 0 moveto
(Gene:) true charpath
0 0 0 setrgbcolor
fill
42.1362 0 translate
/Helvetica-Bold findfont
8.262 scalefont
setfont
newpath
0 0 moveto
(AE013599.5_24562346-24562970(+)_1) true charpath
0 0 0 setrgbcolor
fill
-42.1362 0 translate
-30.6 -29.125 translate
306 0 translate
2.10375 0 translate
/Helvetica findfont
5.508 scalefont
setfont
newpath
0 0 moveto
(1) true charpath
0 0 0 setrgbcolor
fill
7.65 0 translate
newpath
0 0 moveto
(2) true charpath
0 0 0 setrgbcolor
fill
7.65 0 translate
newpath
0 0 moveto
(3) true charpath
0 0 0 setrgbcolor
fill
7.65 0 translate
newpath
0 0 moveto
(4) true charpath
0 0 0 setrgbcolor
fill
7.65 0 translate
-32.7037 0 translate
0 3.93429 translate
0 19.225 translate
/Helvetica findfont
5.508 scalefont
setfont
38.25 -1.57371 translate
newpath
0 0 moveto
(0) true charpath
0 0 0 setrgbcolor
fill
0 19.125 translate
newpath
0 0 moveto
(+0.54) true charpath
0 0 0 setrgbcolor
fill
0 -38.25 translate
newpath
0 0 moveto
(-2.37) true charpath
0 0 0 setrgbcolor
fill
-38.25 19.125 translate
0 1.57371 translate
/Helvetica-Bold findfont
11.016 scalefont
setfont
0 0.1 translate
1 2.33056 scale
newpath
0 0 moveto
(G) true charpath
1 0.7 0 setrgbcolor
fill
1 0.429082 scale
0 -0.1 translate
0 -0.1 translate
1 -0.470066 scale
newpath
0 0 moveto
(A) true charpath
2.4 0.8 0.8 setrgbcolor
fill
1 -2.12736 scale
0 0.1 translate
0 -4.5856 translate
1 -0.766757 scale
newpath
0 0 moveto
(T) true charpath
0.8 0.9 0.8 setrgbcolor
fill
1 -1.30419 scale
0 4.5856 translate
0 -11.4057 translate
1 -0.893732 scale
newpath
0 0 moveto
(C) true charpath
0.8 0.8 2.4 setrgbcolor
fill
1 -1.1189 scale
0 11.4057 translate
7.65 0 translate
0 -0.1 translate
1 -0.0843439 scale
newpath
0 0 moveto
(T) true charpath
0.8 0.9 0.8 setrgbcolor
fill
1 -11.8562 scale
0 0.1 translate
0 -1.55052 translate
1 -0.274298 scale
newpath
0 0 moveto
(A) true charpath
2.4 0.8 0.8 setrgbcolor
fill
1 -3.64567 scale
0 1.55052 translate
0 0.1 translate
1 1.94523 scale
newpath
0 0 moveto
(C) true charpath
0 0 8 setrgbcolor
fill
1 0.514078 scale
0 -0.1 translate
0 -4.49572 translate
1 -1.17068 scale
newpath
0 0 moveto
(G) true charpath
1 0.94 0.8 setrgbcolor
fill
1 -0.854202 scale
0 4.49572 translate
7.65 0 translate
0 0.1 translate
1 0.730287 scale
newpath
0 0 moveto
(C) true charpath
0 0 8 setrgbcolor
fill
1 1.36932 scale
0 -0.1 translate
0 6.63317 translate
1 1.32325 scale
newpath
0 0 moveto
(G) true charpath
1 0.7 0 setrgbcolor
fill
1 0.755715 scale
0 -6.63317 translate
0 -0.1 translate
1 -0.534178 scale
newpath
0 0 moveto
(T) true charpath
0.8 0.9 0.8 setrgbcolor
fill
1 -1.87203 scale
0 0.1 translate
0 -5.09008 translate
1 -0.72454 scale
newpath
0 0 moveto
(A) true charpath
2.4 0.8 0.8 setrgbcolor
fill
1 -1.38019 scale
0 5.09008 translate
7.65 0 translate
7.65 0 translate
-30.6 -23.1593 translate
newpath
-3.825 -1.9125 moveto
38.25 0 rlineto
0 45.9 rlineto
-38.25 0 rlineto
0 -45.9 rlineto
closepath
0 0 0 setrgbcolor
stroke
-275.4 0 translate
0 18.1779 translate
/Helvetica findfont
5.61816 scalefont
setfont
newpath
0 0 moveto
(Motif Name:) true charpath
0 0 0 setrgbcolor
fill
70.227 0 translate
/Helvetica-Bold findfont
5.61816 scalefont
setfont
newpath
0 0 moveto
(AE013599.5_24562346-24562970(+)_1|1|1x0) true charpath
0 0 0 setrgbcolor
fill
-70.227 0 translate
0 -68.25 translate
showpage
30.6 674.55 translate
0 29.125 translate
/Helvetica findfont
8.262 scalefont
setfont
newpath
0 0 moveto
(Gene:) true charpath
0 0 0 setrgbcolor
fill
42.1362 0 translate
/Helvetica-Bold findfont
8.262 scalefont
setfont
newpath
0 0 moveto
(AE013599.5_24562346-24562970(+)_1) true charpath
0 0 0 setrgbcolor
fill
-42.1362 0 translate
-30.6 -29.125 translate
306 0 translate
2.10375 0 translate
/Helvetica findfont
5.508 scalefont
setfont
newpath
0 0 moveto
(1) true charpath
0 0 0 setrgbcolor
fill
7.65 0 translate
newpath
0 0 moveto
(2) true charpath
0 0 0 setrgbcolor
fill
7.65 0 translate
newpath
0 0 moveto
(3) true charpath
0 0 0 setrgbcolor
fill
7.65 0 translate
newpath
0 0 moveto
(4) true charpath
0 0 0 setrgbcolor
fill
7.65 0 translate
-32.7037 0 translate
0 3.93429 translate
0 19.225 translate
/Helvetica findfont
5.508 scalefont
setfont
38.25 -1.57371 translate
newpath
0 0 moveto
(0) true charpath
0 0 0 setrgbcolor
fill
0 19.125 translate
newpath
0 0 moveto
(+0.56) true charpath
0 0 0 setrgbcolor
fill
0 -38.25 translate
newpath
0 0 moveto
(-2.75) true charpath
0 0 0 setrgbcolor
fill
-38.25 19.125 translate
0 1.57371 translate
/Helvetica-Bold findfont
11.016 scalefont
setfont
0 0.1 translate
1 0.759201 scale
newpath
0 0 moveto
(A) true charpath
8 0 0 setrgbcolor
fill
1 1.31717 scale
0 -0.1 translate
0 -0.1 translate
1 -0.216929 scale
newpath
0 0 moveto
(G) true charpath
1 0.94 0.8 setrgbcolor
fill
1 -4.60981 scale
0 0.1 translate
7.65 0 translate
0 0.1 translate
1 2.33056 scale
newpath
0 0 moveto
(C) true charpath
0 0 8 setrgbcolor
fill
1 0.429082 scale
0 -0.1 translate
0 -0.1 translate
1 -0.57491 scale
newpath
0 0 moveto
(T) true charpath
0.8 0.9 0.8 setrgbcolor
fill
1 -1.7394 scale
0 0.1 translate
0 -5.41058 translate
1 -0.64871 scale
newpath
0 0 moveto
(A) true charpath
2.4 0.8 0.8 setrgbcolor
fill
1 -1.54152 scale
0 5.41058 translate
0 -11.3019 translate
1 -0.906936 scale
newpath
0 0 moveto
(G) true charpath
1 0.94 0.8 setrgbcolor
fill
1 -1.10261 scale
0 11.3019 translate
7.65 0 translate
0 0.1 translate
1 0.308478 scale
newpath
0 0 moveto
(T) true charpath
0 0.5 0 setrgbcolor
fill
1 3.24173 scale
0 -0.1 translate
0 -0.1 translate
1 -0.0119873 scale
newpath
0 0 moveto
(G) true charpath
1 0.94 0.8 setrgbcolor
fill
1 -83.4219 scale
0 0.1 translate
0 3.31414 translate
1 0.743918 scale
newpath
0 0 moveto
(C) true charpath
0 0 8 setrgbcolor
fill
1 1.34423 scale
0 -3.31414 translate
0 -0.98118 translate
1 -0.206607 scale
newpath
0 0 moveto
(A) true charpath
2.4 0.8 0.8 setrgbcolor
fill
1 -4.8401 scale
0 0.98118 translate
7.65 0 translate
7.65 0 translate
-30.6 -23.1593 translate
newpath
-3.825 -1.9125 moveto
38.25 0 rlineto
0 45.9 rlineto
-38.25 0 rlineto
0 -45.9 rlineto
closepath
0 0 0 setrgbcolor
stroke
-275.4 0 translate
0 18.1779 translate
/Helvetica findfont
5.61816 scalefont
setfont
newpath
0 0 moveto
(Motif Name:) true charpath
0 0 0 setrgbcolor
fill
70.227 0 translate
/Helvetica-Bold findfont
5.61816 scalefont
setfont
newpath
0 0 moveto
(AE013599.5_24562346-24562970(+)_1|2|1x0) true charpath
0 0 0 setrgbcolor
fill
-70.227 0 translate
0 -68.25 translate
0 29.125 translate
/Helvetica findfont
8.262 scalefont
setfont
newpath
0 0 moveto
(Gene:) true charpath
0 0 0 setrgbcolor
fill
42.1362 0 translate
/Helvetica-Bold findfont
8.262 scalefont
setfont
newpath
0 0 moveto
(AE013599.5_24604963-24606766(-)_1) true charpath
0 0 0 setrgbcolor
fill
-42.1362 0 translate
-30.6 -29.125 translate
306 0 translate
2.10375 0 translate
/Helvetica findfont
5.508 scalefont
setfont
newpath
0 0 moveto
(1) true charpath
0 0 0 setrgbcolor
fill
7.65 0 translate
newpath
0 0 moveto
(2) true charpath
0 0 0 setrgbcolor
fill
7.65 0 translate
newpath
0 0 moveto
(3) true charpath
0 0 0 setrgbcolor
fill
7.65 0 translate
newpath
0 0 moveto
(4) true charpath
0 0 0 setrgbcolor
fill
7.65 0 translate
-32.7037 0 translate
0 3.93429 translate
0 19.225 translate
/Helvetica findfont
5.508 scalefont
setfont
38.25 -1.57371 translate
newpath
0 0 moveto
(0) true charpath
0 0 0 setrgbcolor
fill
0 19.125 translate
newpath
0 0 moveto
(+0.57) true charpath
0 0 0 setrgbcolor
fill
0 -38.25 translate
newpath
0 0 moveto
(-3.22) true charpath
0 0 0 setrgbcolor
fill
-38.25 19.125 translate
0 1.57371 translate
/Helvetica-Bold findfont
11.016 scalefont
setfont
0 0.1 translate
1 2.31183 scale
newpath
0 0 moveto
(G) true charpath
1 0.7 0 setrgbcolor
fill
1 0.432558 scale
0 -0.1 translate
0 -0.1 translate
1 -0.637234 scale
newpath
0 0 moveto
(T) true charpath
0.8 0.9 0.8 setrgbcolor
fill
1 -1.56928 scale
0 0.1 translate
0 -5.90098 translate
1 -0.637674 scale
newpath
0 0 moveto
(A) true charpath
2.4 0.8 0.8 setrgbcolor
fill
1 -1.5682 scale
0 5.90098 translate
0 -11.7054 translate
1 -0.721554 scale
newpath
0 0 moveto
(C) true charpath
0.8 0.8 2.4 setrgbcolor
fill
1 -1.3859 scale
0 11.7054 translate
7.65 0 translate
0 0.1 translate
1 2.33056 scale
newpath
0 0 moveto
(C) true charpath
0 0 8 setrgbcolor
fill
1 0.429082 scale
0 -0.1 translate
0 -0.1 translate
1 -0.671057 scale
newpath
0 0 moveto
(G) true charpath
1 0.94 0.8 setrgbcolor
fill
1 -1.49019 scale
0 0.1 translate
0 -6.16712 translate
1 -0.711746 scale
newpath
0 0 moveto
(A) true charpath
2.4 0.8 0.8 setrgbcolor
fill
1 -1.405 scale
0 6.16712 translate
0 -12.5544 translate
1 -0.747752 scale
newpath
0 0 moveto
(T) true charpath
0.8 0.9 0.8 setrgbcolor
fill
1 -1.33734 scale
0 12.5544 translate
7.65 0 translate
0 0.1 translate
1 0.00842701 scale
newpath
0 0 moveto
(T) true charpath
0 0.5 0 setrgbcolor
fill
1 118.666 scale
0 -0.1 translate
0 0.953166 translate
1 0.664223 scale
newpath
0 0 moveto
(C) true charpath
0 0 8 setrgbcolor
fill
1 1.50552 scale
0 -0.953166 translate
0 -0.1 translate
1 -0.0520179 scale
newpath
0 0 moveto
(A) true charpath
2.4 0.8 0.8 setrgbcolor
fill
1 -19.2242 scale
0 0.1 translate
7.65 0 translate
7.65 0 translate
-30.6 -23.1593 translate
newpath
-3.825 -1.9125 moveto
38.25 0 rlineto
0 45.9 rlineto
-38.25 0 rlineto
0 -45.9 rlineto
closepath
0 0 0 setrgbcolor
stroke
-275.4 0 translate
0 18.1779 translate
/Helvetica findfont
5.61816 scalefont
setfont
newpath
0 0 moveto
(Motif Name:) true charpath
0 0 0 setrgbcolor
fill
70.227 0 translate
/Helvetica-Bold findfont
5.61816 scalefont
setfont
newpath
0 0 moveto
(AE013599.5_24604963-24606766(-)_1|1|1x0) true charpath
0 0 0 setrgbcolor
fill
-70.227 0 translate
0 -68.25 translate
0 29.125 translate
/Helvetica findfont
8.262 scalefont
setfont
newpath
0 0 moveto
(Gene:) true charpath
0 0 0 setrgbcolor
fill
42.1362 0 translate
/Helvetica-Bold findfont
8.262 scalefont
setfont
newpath
0 0 moveto
(AE013599.5_24604963-24606766(-)_1) true charpath
0 0 0 setrgbcolor
fill
-42.1362 0 translate
-30.6 -29.125 translate
306 0 translate
2.10375 0 translate
/Helvetica findfont
5.508 scalefont
setfont
newpath
0 0 moveto
(1) true charpath
0 0 0 setrgbcolor
fill
7.65 0 translate
newpath
0 0 moveto
(2) true charpath
0 0 0 setrgbcolor
fill
7.65 0 translate
newpath
0 0 moveto
(3) true charpath
0 0 0 setrgbcolor
fill
7.65 0 translate
newpath
0 0 moveto
(4) true charpath
0 0 0 setrgbcolor
fill
7.65 0 translate
-32.7037 0 translate
0 3.93429 translate
0 19.225 translate
/Helvetica findfont
5.508 scalefont
setfont
38.25 -1.57371 translate
newpath
0 0 moveto
(0) true charpath
0 0 0 setrgbcolor
fill
0 19.125 translate
newpath
0 0 moveto
(+0.57) true charpath
0 0 0 setrgbcolor
fill
0 -38.25 translate
newpath
0 0 moveto
(-2.97) true charpath
0 0 0 setrgbcolor
fill
-38.25 19.125 translate
0 1.57371 translate
/Helvetica-Bold findfont
11.016 scalefont
setfont
0 0.1 translate
1 0.741994 scale
newpath
0 0 moveto
(G) true charpath
1 0.7 0 setrgbcolor
fill
1 1.34772 scale
0 -0.1 translate
0 6.72529 translate
1 0.89465 scale
newpath
0 0 moveto
(A) true charpath
8 0 0 setrgbcolor
fill
1 1.11776 scale
0 -6.72529 translate
0 -0.1 translate
1 -0.228495 scale
newpath
0 0 moveto
(T) true charpath
0.8 0.9 0.8 setrgbcolor
fill
1 -4.37645 scale
0 0.1 translate
0 -2.68479 translate
1 -0.296381 scale
newpath
0 0 moveto
(C) true charpath
0.8 0.8 2.4 setrgbcolor
fill
1 -3.37404 scale
0 2.68479 translate
7.65 0 translate
0 0.1 translate
1 1.65212 scale
newpath
0 0 moveto
(T) true charpath
0 0.5 0 setrgbcolor
fill
1 0.605282 scale
0 -0.1 translate
0 -0.1 translate
1 -0.348139 scale
newpath
0 0 moveto
(C) true charpath
0.8 0.8 2.4 setrgbcolor
fill
1 -2.87241 scale
0 0.1 translate
0 -3.62622 translate
1 -0.464946 scale
newpath
0 0 moveto
(G) true charpath
1 0.94 0.8 setrgbcolor
fill
1 -2.15079 scale
0 3.62622 translate
7.65 0 translate
0 0.1 translate
1 2.33056 scale
newpath
0 0 moveto
(C) true charpath
0 0 8 setrgbcolor
fill
1 0.429082 scale
0 -0.1 translate
0 -0.1 translate
1 -0.600387 scale
newpath
0 0 moveto
(T) true charpath
0.8 0.9 0.8 setrgbcolor
fill
1 -1.66559 scale
0 0.1 translate
0 -5.61104 translate
1 -0.705809 scale
newpath
0 0 moveto
(G) true charpath
1 0.94 0.8 setrgbcolor
fill
1 -1.41681 scale
0 5.61104 translate
0 -11.9516 translate
1 -0.824359 scale
newpath
0 0 moveto
(A) true charpath
2.4 0.8 0.8 setrgbcolor
fill
1 -1.21306 scale
0 11.9516 translate
7.65 0 translate
7.65 0 translate
-30.6 -23.1593 translate
newpath
-3.825 -1.9125 moveto
38.25 0 rlineto
0 45.9 rlineto
-38.25 0 rlineto
0 -45.9 rlineto
closepath
0 0 0 setrgbcolor
stroke
-275.4 0 translate
0 18.1779 translate
/Helvetica findfont
5.61816 scalefont
setfont
newpath
0 0 moveto
(Motif Name:) true charpath
0 0 0 setrgbcolor
fill
70.227 0 translate
/Helvetica-Bold findfont
5.61816 scalefont
setfont
newpath
0 0 moveto
(AE013599.5_24604963-24606766(-)_1|2|1x0) true charpath
0 0 0 setrgbcolor
fill
-70.227 0 translate
0 -68.25 translate
0 29.125 translate
/Helvetica findfont
8.262 scalefont
setfont
newpath
0 0 moveto
(Gene:) true charpath
0 0 0 setrgbcolor
fill
42.1362 0 translate
/Helvetica-Bold findfont
8.262 scalefont
setfont
newpath
0 0 moveto
(AE013599.5_24604963-24606766(-)_1) true charpath
0 0 0 setrgbcolor
fill
-42.1362 0 translate
-30.6 -29.125 translate
306 0 translate
2.10375 0 translate
/Helvetica findfont
5.508 scalefont
setfont
newpath
0 0 moveto
(1) true charpath
0 0 0 setrgbcolor
fill
7.65 0 translate
newpath
0 0 moveto
(2) true charpath
0 0 0 setrgbcolor
fill
7.65 0 translate
newpath
0 0 moveto
(3) true charpath
0 0 0 setrgbcolor
fill
7.65 0 translate
newpath
0 0 moveto
(4) true charpath
0 0 0 setrgbcolor
fill
7.65 0 translate
-32.7037 0 translate
0 3.93429 translate
0 19.225 translate
/Helvetica findfont
5.508 scalefont
setfont
38.25 -1.57371 translate
newpath
0 0 moveto
(0) true charpath
0 0 0 setrgbcolor
fill
0 19.125 translate
newpath
0 0 moveto
(+0.50) true charpath
0 0 0 setrgbcolor
fill
0 -38.25 translate
newpath
0 0 moveto
(-2.13) true charpath
0 0 0 setrgbcolor
fill
-38.25 19.125 translate
0 1.57371 translate
/Helvetica-Bold findfont
11.016 scalefont
setfont
0 0.1 translate
1 0.50159 scale
newpath
0 0 moveto
(A) true charpath
8 0 0 setrgbcolor
fill
1 1.99366 scale
0 -0.1 translate
0 4.83365 translate
1 0.596477 scale
newpath
0 0 moveto
(T) true charpath
0 0.5 0 setrgbcolor
fill
1 1.67651 scale
0 -4.83365 translate
0 -0.1 translate
1 -0.522229 scale
newpath
0 0 moveto
(G) true charpath
1 0.94 0.8 setrgbcolor
fill
1 -1.91487 scale
0 0.1 translate
7.65 0 translate
0 -0.1 translate
1 -0.110862 scale
newpath
0 0 moveto
(G) true charpath
1 0.94 0.8 setrgbcolor
fill
1 -9.0202 scale
0 0.1 translate
0 0.1 translate
1 2.33056 scale
newpath
0 0 moveto
(T) true charpath
0 0.5 0 setrgbcolor
fill
1 0.429082 scale
0 -0.1 translate
0 -1.75918 translate
1 -0.950238 scale
newpath
0 0 moveto
(C) true charpath
0.8 0.8 2.4 setrgbcolor
fill
1 -1.05237 scale
0 1.75918 translate
0 -10.0231 translate
1 -1.06946 scale
newpath
0 0 moveto
(A) true charpath
2.4 0.8 0.8 setrgbcolor
fill
1 -0.935056 scale
0 10.0231 translate
7.65 0 translate
0 -0.1 translate
1 -0.0433638 scale
newpath
0 0 moveto
(A) true charpath
2.4 0.8 0.8 setrgbcolor
fill
1 -23.0607 scale
0 0.1 translate
0 0.1 translate
1 2.25282 scale
newpath
0 0 moveto
(T) true charpath
0 0.5 0 setrgbcolor
fill
1 0.443888 scale
0 -0.1 translate
0 -1.22807 translate
1 -0.774876 scale
newpath
0 0 moveto
(G) true charpath
1 0.94 0.8 setrgbcolor
fill
1 -1.29053 scale
0 1.22807 translate
0 -8.11209 translate
1 -1.29078 scale
newpath
0 0 moveto
(C) true charpath
0.8 0.8 2.4 setrgbcolor
fill
1 -0.774724 scale
0 8.11209 translate
7.65 0 translate
7.65 0 translate
-30.6 -23.1593 translate
newpath
-3.825 -1.9125 moveto
38.25 0 rlineto
0 45.9 rlineto
-38.25 0 rlineto
0 -45.9 rlineto
closepath
0 0 0 setrgbcolor
stroke
-275.4 0 translate
0 18.1779 translate
/Helvetica findfont
5.61816 scalefont
setfont
newpath
0 0 moveto
(Motif Name:) true charpath
0 0 0 setrgbcolor
fill
70.227 0 translate
/Helvetica-Bold findfont
5.61816 scalefont
setfont
newpath
0 0 moveto
(AE013599.5_24604963-24606766(-)_1|3|1x0) true charpath
0 0 0 setrgbcolor
fill
-70.227 0 translate
0 -68.25 translate
0 29.125 translate
/Helvetica findfont
8.262 scalefont
setfont
newpath
0 0 moveto
(Gene:) true charpath
0 0 0 setrgbcolor
fill
42.1362 0 translate
/Helvetica-Bold findfont
8.262 scalefont
setfont
newpath
0 0 moveto
(AE013599.5_24604963-24606766(-)_1) true charpath
0 0 0 setrgbcolor
fill
-42.1362 0 translate
-30.6 -29.125 translate
306 0 translate
2.10375 0 translate
/Helvetica findfont
5.508 scalefont
setfont
newpath
0 0 moveto
(1) true charpath
0 0 0 setrgbcolor
fill
7.65 0 translate
newpath
0 0 moveto
(2) true charpath
0 0 0 setrgbcolor
fill
7.65 0 translate
newpath
0 0 moveto
(3) true charpath
0 0 0 setrgbcolor
fill
7.65 0 translate
newpath
0 0 moveto
(4) true charpath
0 0 0 setrgbcolor
fill
7.65 0 translate
-32.7037 0 translate
0 3.93429 translate
0 19.225 translate
/Helvetica findfont
5.508 scalefont
setfont
38.25 -1.57371 translate
newpath
0 0 moveto
(0) true charpath
0 0 0 setrgbcolor
fill
0 19.125 translate
newpath
0 0 moveto
(+0.55) true charpath
0 0 0 setrgbcolor
fill
0 -38.25 translate
newpath
0 0 moveto
(-2.69) true charpath
0 0 0 setrgbcolor
fill
-38.25 19.125 translate
0 1.57371 translate
/Helvetica-Bold findfont
11.016 scalefont
setfont
0 0.1 translate
1 0.375503 scale
newpath
0 0 moveto
(G) true charpath
1 0.7 0 setrgbcolor
fill
1 2.66309 scale
0 -0.1 translate
0 -0.1 translate
1 -0.00565062 scale
newpath
0 0 moveto
(T) true charpath
0.8 0.9 0.8 setrgbcolor
fill
1 -176.972 scale
0 0.1 translate
0 3.84153 translate
1 0.834218 scale
newpath
0 0 moveto
(A) true charpath
8 0 0 setrgbcolor
fill
1 1.19873 scale
0 -3.84153 translate
0 -0.931319 translate
1 -0.331744 scale
newpath
0 0 moveto
(C) true charpath
0.8 0.8 2.4 setrgbcolor
fill
1 -3.01437 scale
0 0.931319 translate
7.65 0 translate
0 -0.1 translate
1 -0.366679 scale
newpath
0 0 moveto
(G) true charpath
1 0.94 0.8 setrgbcolor
fill
1 -2.72718 scale
0 0.1 translate
0 0.1 translate
1 2.33056 scale
newpath
0 0 moveto
(A) true charpath
8 0 0 setrgbcolor
fill
1 0.429082 scale
0 -0.1 translate
0 -3.77209 translate
1 -0.827409 scale
newpath
0 0 moveto
(T) true charpath
0.8 0.9 0.8 setrgbcolor
fill
1 -1.20859 scale
0 3.77209 translate
0 -11.0695 translate
1 -0.936468 scale
newpath
0 0 moveto
(C) true charpath
0.8 0.8 2.4 setrgbcolor
fill
1 -1.06784 scale
0 11.0695 translate
7.65 0 translate
0 0.1 translate
1 0.0998623 scale
newpath
0 0 moveto
(T) true charpath
0 0.5 0 setrgbcolor
fill
1 10.0138 scale
0 -0.1 translate
0 1.67263 translate
1 0.276027 scale
newpath
0 0 moveto
(A) true charpath
8 0 0 setrgbcolor
fill
1 3.62284 scale
0 -1.67263 translate
0 4.63142 translate
1 0.398981 scale
newpath
0 0 moveto
(C) true charpath
0 0 8 setrgbcolor
fill
1 2.50639 scale
0 -4.63142 translate
0 -0.1 translate
1 -0.279695 scale
newpath
0 0 moveto
(G) true charpath
1 0.94 0.8 setrgbcolor
fill
1 -3.57533 scale
0 0.1 translate
7.65 0 translate
7.65 0 translate
-30.6 -23.1593 translate
newpath
-3.825 -1.9125 moveto
38.25 0 rlineto
0 45.9 rlineto
-38.25 0 rlineto
0 -45.9 rlineto
closepath
0 0 0 setrgbcolor
stroke
-275.4 0 translate
0 18.1779 translate
/Helvetica findfont
5.61816 scalefont
setfont
newpath
0 0 moveto
(Motif Name:) true charpath
0 0 0 setrgbcolor
fill
70.227 0 translate
/Helvetica-Bold findfont
5.61816 scalefont
setfont
newpath
0 0 moveto
(AE013599.5_24604963-24606766(-)_1|4|1x0) true charpath
0 0 0 setrgbcolor
fill
-70.227 0 translate
0 -68.25 translate
0 29.125 translate
/Helvetica findfont
8.262 scalefont
setfont
newpath
0 0 moveto
(Gene:) true charpath
0 0 0 setrgbcolor
fill
42.1362 0 translate
/Helvetica-Bold findfont
8.262 scalefont
setfont
newpath
0 0 moveto
(AE013599.5_24604963-24606766(-)_1) true charpath
0 0 0 setrgbcolor
fill
-42.1362 0 translate
-30.6 -29.125 translate
306 0 translate
2.10375 0 translate
/Helvetica findfont
5.508 scalefont
setfont
newpath
0 0 moveto
(1) true charpath
0 0 0 setrgbcolor
fill
7.65 0 translate
newpath
0 0 moveto
(2) true charpath
0 0 0 setrgbcolor
fill
7.65 0 translate
newpath
0 0 moveto
(3) true charpath
0 0 0 setrgbcolor
fill
7.65 0 translate
newpath
0 0 moveto
(4) true charpath
0 0 0 setrgbcolor
fill
7.65 0 translate
newpath
0 0 moveto
(5) true charpath
0 0 0 setrgbcolor
fill
7.65 0 translate
newpath
0 0 moveto
(6) true charpath
0 0 0 setrgbcolor
fill
7.65 0 translate
newpath
0 0 moveto
(7) true charpath
0 0 0 setrgbcolor
fill
7.65 0 translate
-55.6537 0 translate
0 3.93429 translate
0 19.225 translate
/Helvetica findfont
5.508 scalefont
setfont
61.2 -1.57371 translate
newpath
0 0 moveto
(0) true charpath
0 0 0 setrgbcolor
fill
0 19.125 translate
newpath
0 0 moveto
(+0.58) true charpath
0 0 0 setrgbcolor
fill
0 -38.25 translate
newpath
0 0 moveto
(-3.34) true charpath
0 0 0 setrgbcolor
fill
-61.2 19.125 translate
0 1.57371 translate
/Helvetica-Bold findfont
11.016 scalefont
setfont
0 0.1 translate
1 2.33056 scale
newpath
0 0 moveto
(G) true charpath
1 0.7 0 setrgbcolor
fill
1 0.429082 scale
0 -0.1 translate
0 -0.1 translate
1 -0.706154 scale
newpath
0 0 moveto
(T) true charpath
0.8 0.9 0.8 setrgbcolor
fill
1 -1.41612 scale
0 0.1 translate
0 -6.44328 translate
1 -0.707832 scale
newpath
0 0 moveto
(A) true charpath
2.4 0.8 0.8 setrgbcolor
fill
1 -1.41277 scale
0 6.44328 translate
0 -12.7998 translate
1 -0.716569 scale
newpath
0 0 moveto
(C) true charpath
0.8 0.8 2.4 setrgbcolor
fill
1 -1.39554 scale
0 12.7998 translate
7.65 0 translate
0 -0.1 translate
1 -0.00890947 scale
newpath
0 0 moveto
(G) true charpath
1 0.94 0.8 setrgbcolor
fill
1 -112.24 scale
0 0.1 translate
0 0.1 translate
1 1.39846 scale
newpath
0 0 moveto
(T) true charpath
0 0.5 0 setrgbcolor
fill
1 0.715074 scale
0 -0.1 translate
0 -0.956962 translate
1 -0.443395 scale
newpath
0 0 moveto
(C) true charpath
0.8 0.8 2.4 setrgbcolor
fill
1 -2.25533 scale
0 0.956962 translate
7.65 0 translate
0 0.1 translate
1 0.217667 scale
newpath
0 0 moveto
(G) true charpath
1 0.7 0 setrgbcolor
fill
1 4.59418 scale
0 -0.1 translate
0 2.59958 translate
1 0.559067 scale
newpath
0 0 moveto
(C) true charpath
0 0 8 setrgbcolor
fill
1 1.78869 scale
0 -2.59958 translate
0 -0.1 translate
1 -0.0750676 scale
newpath
0 0 moveto
(A) true charpath
2.4 0.8 0.8 setrgbcolor
fill
1 -13.3213 scale
0 0.1 translate
7.65 0 translate
0 -0.1 translate
1 -0.144584 scale
newpath
0 0 moveto
(C) true charpath
0.8 0.8 2.4 setrgbcolor
fill
1 -6.91638 scale
0 0.1 translate
0 -2.02453 translate
1 -0.164781 scale
newpath
0 0 moveto
(G) true charpath
1 0.94 0.8 setrgbcolor
fill
1 -6.06866 scale
0 2.02453 translate
0 0.1 translate
1 1.81106 scale
newpath
0 0 moveto
(A) true charpath
8 0 0 setrgbcolor
fill
1 0.552164 scale
0 -0.1 translate
0 -4.10798 translate
1 -0.317472 scale
newpath
0 0 moveto
(T) true charpath
0.8 0.9 0.8 setrgbcolor
fill
1 -3.14988 scale
0 4.10798 translate
7.65 0 translate
0 -0.1 translate
1 -0.176378 scale
newpath
0 0 moveto
(G) true charpath
1 0.94 0.8 setrgbcolor
fill
1 -5.66963 scale
0 0.1 translate
0 -2.2747 translate
1 -0.195142 scale
newpath
0 0 moveto
(A) true charpath
2.4 0.8 0.8 setrgbcolor
fill
1 -5.12448 scale
0 2.2747 translate
0 -4.59705 translate
1 -0.205745 scale
newpath
0 0 moveto
(C) true charpath
0.8 0.8 2.4 setrgbcolor
fill
1 -4.86038 scale
0 4.59705 translate
0 0.1 translate
1 1.79194 scale
newpath
0 0 moveto
(T) true charpath
0 0.5 0 setrgbcolor
fill
1 0.558053 scale
0 -0.1 translate
7.65 0 translate
0 0.1 translate
1 2.29822 scale
newpath
0 0 moveto
(T) true charpath
0 0.5 0 setrgbcolor
fill
1 0.43512 scale
0 -0.1 translate
0 -0.1 translate
1 -0.592557 scale
newpath
0 0 moveto
(A) true charpath
2.4 0.8 0.8 setrgbcolor
fill
1 -1.6876 scale
0 0.1 translate
0 -5.54944 translate
1 -0.635334 scale
newpath
0 0 moveto
(G) true charpath
1 0.94 0.8 setrgbcolor
fill
1 -1.57398 scale
0 5.54944 translate
0 -11.3355 translate
1 -0.669795 scale
newpath
0 0 moveto
(C) true charpath
0.8 0.8 2.4 setrgbcolor
fill
1 -1.49299 scale
0 11.3355 translate
7.65 0 translate
7.65 0 translate
-53.55 -23.1593 translate
newpath
-3.825 -1.9125 moveto
61.2 0 rlineto
0 45.9 rlineto
-61.2 0 rlineto
0 -45.9 rlineto
closepath
0 0 0 setrgbcolor
stroke
-275.4 0 translate
0 18.1779 translate
/Helvetica findfont
5.61816 scalefont
setfont
newpath
0 0 moveto
(Motif Name:) true charpath
0 0 0 setrgbcolor
fill
70.227 0 translate
/Helvetica-Bold findfont
5.61816 scalefont
setfont
newpath
0 0 moveto
(AE013599.5_24604963-24606766(-)_1|5|1x0) true charpath
0 0 0 setrgbcolor
fill
-70.227 0 translate
0 -68.25 translate
0 29.125 translate
/Helvetica findfont
8.262 scalefont
setfont
newpath
0 0 moveto
(Gene:) true charpath
0 0 0 setrgbcolor
fill
42.1362 0 translate
/Helvetica-Bold findfont
8.262 scalefont
setfont
newpath
0 0 moveto
(AE013599.5_25227342-25228830(+)_1) true charpath
0 0 0 setrgbcolor
fill
-42.1362 0 translate
-30.6 -29.125 translate
306 0 translate
2.10375 0 translate
/Helvetica findfont
5.508 scalefont
setfont
newpath
0 0 moveto
(1) true charpath
0 0 0 setrgbcolor
fill
7.65 0 translate
newpath
0 0 moveto
(2) true charpath
0 0 0 setrgbcolor
fill
7.65 0 translate
newpath
0 0 moveto
(3) true charpath
0 0 0 setrgbcolor
fill
7.65 0 translate
newpath
0 0 moveto
(4) true charpath
0 0 0 setrgbcolor
fill
7.65 0 translate
newpath
0 0 moveto
(5) true charpath
0 0 0 setrgbcolor
fill
7.65 0 translate
newpath
0 0 moveto
(6) true charpath
0 0 0 setrgbcolor
fill
7.65 0 translate
newpath
0 0 moveto
(7) true charpath
0 0 0 setrgbcolor
fill
7.65 0 translate
newpath
0 0 moveto
(8) true charpath
0 0 0 setrgbcolor
fill
7.65 0 translate
newpath
0 0 moveto
(9) true charpath
0 0 0 setrgbcolor
fill
7.65 0 translate
newpath
0 0 moveto
(0) true charpath
0 0 0 setrgbcolor
fill
7.65 0 translate
newpath
0 0 moveto
(1) true charpath
0 0 0 setrgbcolor
fill
7.65 0 translate
newpath
0 0 moveto
(2) true charpath
0 0 0 setrgbcolor
fill
7.65 0 translate
newpath
0 0 moveto
(3) true charpath
0 0 0 setrgbcolor
fill
7.65 0 translate
-101.554 0 translate
0 3.93429 translate
0 19.225 translate
/Helvetica findfont
5.508 scalefont
setfont
107.1 -1.57371 translate
newpath
0 0 moveto
(0) true charpath
0 0 0 setrgbcolor
fill
0 19.125 translate
newpath
0 0 moveto
(+0.57) true charpath
0 0 0 setrgbcolor
fill
0 -38.25 translate
newpath
0 0 moveto
(-3.01) true charpath
0 0 0 setrgbcolor
fill
-107.1 19.125 translate
0 1.57371 translate
/Helvetica-Bold findfont
11.016 scalefont
setfont
0 0.1 translate
1 0.28329 scale
newpath
0 0 moveto
(A) true charpath
8 0 0 setrgbcolor
fill
1 3.52996 scale
0 -0.1 translate
0 3.11594 translate
1 0.721644 scale
newpath
0 0 moveto
(G) true charpath
1 0.7 0 setrgbcolor
fill
1 1.38573 scale
0 -3.11594 translate
0 -0.1 translate
1 -0.0743517 scale
newpath
0 0 moveto
(C) true charpath
0.8 0.8 2.4 setrgbcolor
fill
1 -13.4496 scale
0 0.1 translate
0 -1.4719 translate
1 -0.074965 scale
newpath
0 0 moveto
(T) true charpath
0.8 0.9 0.8 setrgbcolor
fill
1 -13.3396 scale
0 1.4719 translate
7.65 0 translate
0 0.1 translate
1 0.627204 scale
newpath
0 0 moveto
(A) true charpath
8 0 0 setrgbcolor
fill
1 1.59438 scale
0 -0.1 translate
0 5.82205 translate
1 0.676724 scale
newpath
0 0 moveto
(T) true charpath
0 0.5 0 setrgbcolor
fill
1 1.47771 scale
0 -5.82205 translate
0 -0.1 translate
1 -0.0858271 scale
newpath
0 0 moveto
(G) true charpath
1 0.94 0.8 setrgbcolor
fill
1 -11.6513 scale
0 0.1 translate
0 -1.56219 translate
1 -0.20922 scale
newpath
0 0 moveto
(C) true charpath
0.8 0.8 2.4 setrgbcolor
fill
1 -4.77966 scale
0 1.56219 translate
7.65 0 translate
0 -0.1 translate
1 -0.0990581 scale
newpath
0 0 moveto
(T) true charpath
0.8 0.9 0.8 setrgbcolor
fill
1 -10.0951 scale
0 0.1 translate
0 -1.6663 translate
1 -0.132816 scale
newpath
0 0 moveto
(A) true charpath
2.4 0.8 0.8 setrgbcolor
fill
1 -7.52922 scale
0 1.6663 translate
0 0.1 translate
1 1.33168 scale
newpath
0 0 moveto
(C) true charpath
0 0 8 setrgbcolor
fill
1 0.750931 scale
0 -0.1 translate
7.65 0 translate
0 0.1 translate
1 2.18658 scale
newpath
0 0 moveto
(G) true charpath
1 0.7 0 setrgbcolor
fill
1 0.457336 scale
0 -0.1 translate
0 -0.1 translate
1 -0.360418 scale
newpath
0 0 moveto
(A) true charpath
2.4 0.8 0.8 setrgbcolor
fill
1 -2.77456 scale
0 0.1 translate
0 -3.72283 translate
1 -0.526195 scale
newpath
0 0 moveto
(C) true charpath
0.8 0.8 2.4 setrgbcolor
fill
1 -1.90044 scale
0 3.72283 translate
0 -8.65009 translate
1 -0.589171 scale
newpath
0 0 moveto
(T) true charpath
0.8 0.9 0.8 setrgbcolor
fill
1 -1.6973 scale
0 8.65009 translate
7.65 0 translate
0 0.1 translate
1 2.15096 scale
newpath
0 0 moveto
(A) true charpath
8 0 0 setrgbcolor
fill
1 0.464908 scale
0 -0.1 translate
0 -0.1 translate
1 -0.374336 scale
newpath
0 0 moveto
(G) true charpath
1 0.94 0.8 setrgbcolor
fill
1 -2.6714 scale
0 0.1 translate
0 -3.83235 translate
1 -0.461988 scale
newpath
0 0 moveto
(T) true charpath
0.8 0.9 0.8 setrgbcolor
fill
1 -2.16456 scale
0 3.83235 translate
0 -8.25439 translate
1 -0.497434 scale
newpath
0 0 moveto
(C) true charpath
0.8 0.8 2.4 setrgbcolor
fill
1 -2.01032 scale
0 8.25439 translate
7.65 0 translate
0 -0.1 translate
1 -0.310492 scale
newpath
0 0 moveto
(T) true charpath
0.8 0.9 0.8 setrgbcolor
fill
1 -3.22069 scale
0 0.1 translate
0 0.1 translate
1 2.11707 scale
newpath
0 0 moveto
(A) true charpath
8 0 0 setrgbcolor
fill
1 0.472351 scale
0 -0.1 translate
0 -3.32999 translate
1 -0.446593 scale
newpath
0 0 moveto
(C) true charpath
0.8 0.8 2.4 setrgbcolor
fill
1 -2.23917 scale
0 3.32999 translate
0 -7.6309 translate
1 -0.497245 scale
newpath
0 0 moveto
(G) true charpath
1 0.94 0.8 setrgbcolor
fill
1 -2.01108 scale
0 7.6309 translate
7.65 0 translate
0 0.1 translate
1 0.130962 scale
newpath
0 0 moveto
(C) true charpath
0 0 8 setrgbcolor
fill
1 7.63582 scale
0 -0.1 translate
0 -0.1 translate
1 -0.0166384 scale
newpath
0 0 moveto
(T) true charpath
0.8 0.9 0.8 setrgbcolor
fill
1 -60.1021 scale
0 0.1 translate
0 1.91734 translate
1 0.702731 scale
newpath
0 0 moveto
(A) true charpath
8 0 0 setrgbcolor
fill
1 1.42302 scale
0 -1.91734 translate
0 -1.01778 translate
1 -0.0728737 scale
newpath
0 0 moveto
(G) true charpath
1 0.94 0.8 setrgbcolor
fill
1 -13.7224 scale
0 1.01778 translate
7.65 0 translate
0 0.1 translate
1 2.33056 scale
newpath
0 0 moveto
(G) true charpath
1 0.7 0 setrgbcolor
fill
1 0.429082 scale
0 -0.1 translate
0 -0.1 translate
1 -0.645288 scale
newpath
0 0 moveto
(T) true charpath
0.8 0.9 0.8 setrgbcolor
fill
1 -1.5497 scale
0 0.1 translate
0 -5.96435 translate
1 -0.728273 scale
newpath
0 0 moveto
(C) true charpath
0.8 0.8 2.4 setrgbcolor
fill
1 -1.37311 scale
0 5.96435 translate
0 -12.4817 translate
1 -0.756995 scale
newpath
0 0 moveto
(A) true charpath
2.4 0.8 0.8 setrgbcolor
fill
1 -1.32101 scale
0 12.4817 translate
7.65 0 translate
0 0.1 translate
1 2.31183 scale
newpath
0 0 moveto
(G) true charpath
1 0.7 0 setrgbcolor
fill
1 0.432557 scale
0 -0.1 translate
0 -0.1 translate
1 -0.547796 scale
newpath
0 0 moveto
(A) true charpath
2.4 0.8 0.8 setrgbcolor
fill
1 -1.8255 scale
0 0.1 translate
0 -5.19723 translate
1 -0.68702 scale
newpath
0 0 moveto
(T) true charpath
0.8 0.9 0.8 setrgbcolor
fill
1 -1.45556 scale
0 5.19723 translate
0 -11.39 translate
1 -0.813264 scale
newpath
0 0 moveto
(C) true charpath
0.8 0.8 2.4 setrgbcolor
fill
1 -1.22961 scale
0 11.39 translate
7.65 0 translate
0 0.1 translate
1 1.89248 scale
newpath
0 0 moveto
(G) true charpath
1 0.7 0 setrgbcolor
fill
1 0.528408 scale
0 -0.1 translate
0 -0.1 translate
1 -0.45391 scale
newpath
0 0 moveto
(C) true charpath
0.8 0.8 2.4 setrgbcolor
fill
1 -2.20308 scale
0 0.1 translate
0 -4.45848 translate
1 -0.724249 scale
newpath
0 0 moveto
(T) true charpath
0.8 0.9 0.8 setrgbcolor
fill
1 -1.38074 scale
0 4.45848 translate
7.65 0 translate
0 -0.1 translate
1 -0.114564 scale
newpath
0 0 moveto
(G) true charpath
1 0.94 0.8 setrgbcolor
fill
1 -8.72875 scale
0 0.1 translate
0 0.1 translate
1 2.07723 scale
newpath
0 0 moveto
(T) true charpath
0 0.5 0 setrgbcolor
fill
1 0.48141 scale
0 -0.1 translate
0 -1.78831 translate
1 -0.636812 scale
newpath
0 0 moveto
(A) true charpath
2.4 0.8 0.8 setrgbcolor
fill
1 -1.57032 scale
0 1.78831 translate
0 -7.58597 translate
1 -0.681144 scale
newpath
0 0 moveto
(C) true charpath
0.8 0.8 2.4 setrgbcolor
fill
1 -1.46812 scale
0 7.58597 translate
7.65 0 translate
0 0.1 translate
1 2.22455 scale
newpath
0 0 moveto
(T) true charpath
0 0.5 0 setrgbcolor
fill
1 0.449529 scale
0 -0.1 translate
0 -0.1 translate
1 -0.48284 scale
newpath
0 0 moveto
(A) true charpath
2.4 0.8 0.8 setrgbcolor
fill
1 -2.07108 scale
0 0.1 translate
0 -4.68612 translate
1 -0.484354 scale
newpath
0 0 moveto
(G) true charpath
1 0.94 0.8 setrgbcolor
fill
1 -2.06461 scale
0 4.68612 translate
0 -9.28415 translate
1 -0.622643 scale
newpath
0 0 moveto
(C) true charpath
0.8 0.8 2.4 setrgbcolor
fill
1 -1.60606 scale
0 9.28415 translate
7.65 0 translate
7.65 0 translate
-99.45 -23.1593 translate
newpath
-3.825 -1.9125 moveto
107.1 0 rlineto
0 45.9 rlineto
-107.1 0 rlineto
0 -45.9 rlineto
closepath
0 0 0 setrgbcolor
stroke
-275.4 0 translate
0 18.1779 translate
/Helvetica findfont
5.61816 scalefont
setfont
newpath
0 0 moveto
(Motif Name:) true charpath
0 0 0 setrgbcolor
fill
70.227 0 translate
/Helvetica-Bold findfont
5.61816 scalefont
setfont
newpath
0 0 moveto
(AE013599.5_25227342-25228830(+)_1|1|1x0) true charpath
0 0 0 setrgbcolor
fill
-70.227 0 translate
0 -68.25 translate
0 29.125 translate
/Helvetica findfont
8.262 scalefont
setfont
newpath
0 0 moveto
(Gene:) true charpath
0 0 0 setrgbcolor
fill
42.1362 0 translate
/Helvetica-Bold findfont
8.262 scalefont
setfont
newpath
0 0 moveto
(AE014134.6_537836-539453(+)_1) true charpath
0 0 0 setrgbcolor
fill
-42.1362 0 translate
-30.6 -29.125 translate
306 0 translate
2.10375 0 translate
/Helvetica findfont
5.508 scalefont
setfont
newpath
0 0 moveto
(1) true charpath
0 0 0 setrgbcolor
fill
7.65 0 translate
newpath
0 0 moveto
(2) true charpath
0 0 0 setrgbcolor
fill
7.65 0 translate
newpath
0 0 moveto
(3) true charpath
0 0 0 setrgbcolor
fill
7.65 0 translate
newpath
0 0 moveto
(4) true charpath
0 0 0 setrgbcolor
fill
7.65 0 translate
-32.7037 0 translate
0 3.93429 translate
0 19.225 translate
/Helvetica findfont
5.508 scalefont
setfont
38.25 -1.57371 translate
newpath
0 0 moveto
(0) true charpath
0 0 0 setrgbcolor
fill
0 19.125 translate
newpath
0 0 moveto
(+0.57) true charpath
0 0 0 setrgbcolor
fill
0 -38.25 translate
newpath
0 0 moveto
(-3.12) true charpath
0 0 0 setrgbcolor
fill
-38.25 19.125 translate
0 1.57371 translate
/Helvetica-Bold findfont
11.016 scalefont
setfont
0 -0.1 translate
1 -0.0886187 scale
newpath
0 0 moveto
(C) true charpath
0.8 0.8 2.4 setrgbcolor
fill
1 -11.2843 scale
0 0.1 translate
0 0.1 translate
1 1.42473 scale
newpath
0 0 moveto
(T) true charpath
0 0.5 0 setrgbcolor
fill
1 0.701886 scale
0 -0.1 translate
0 -1.58416 translate
1 -0.224646 scale
newpath
0 0 moveto
(G) true charpath
1 0.94 0.8 setrgbcolor
fill
1 -4.45144 scale
0 1.58416 translate
7.65 0 translate
0 0.1 translate
1 2.22134 scale
newpath
0 0 moveto
(A) true charpath
8 0 0 setrgbcolor
fill
1 0.45018 scale
0 -0.1 translate
0 -0.1 translate
1 -0.341939 scale
newpath
0 0 moveto
(G) true charpath
1 0.94 0.8 setrgbcolor
fill
1 -2.9245 scale
0 0.1 translate
0 -3.57743 translate
1 -0.545263 scale
newpath
0 0 moveto
(T) true charpath
0.8 0.9 0.8 setrgbcolor
fill
1 -1.83398 scale
0 3.57743 translate
0 -8.65473 translate
1 -0.797809 scale
newpath
0 0 moveto
(C) true charpath
0.8 0.8 2.4 setrgbcolor
fill
1 -1.25343 scale
0 8.65473 translate
7.65 0 translate
0 0.1 translate
1 2.33056 scale
newpath
0 0 moveto
(G) true charpath
1 0.7 0 setrgbcolor
fill
1 0.429082 scale
0 -0.1 translate
0 -0.1 translate
1 -0.643698 scale
newpath
0 0 moveto
(T) true charpath
0.8 0.9 0.8 setrgbcolor
fill
1 -1.55352 scale
0 0.1 translate
0 -5.95184 translate
1 -0.742183 scale
newpath
0 0 moveto
(A) true charpath
2.4 0.8 0.8 setrgbcolor
fill
1 -1.34738 scale
0 5.95184 translate
0 -12.5786 translate
1 -0.744675 scale
newpath
0 0 moveto
(C) true charpath
0.8 0.8 2.4 setrgbcolor
fill
1 -1.34287 scale
0 12.5786 translate
7.65 0 translate
7.65 0 translate
-30.6 -23.1593 translate
newpath
-3.825 -1.9125 moveto
38.25 0 rlineto
0 45.9 rlineto
-38.25 0 rlineto
0 -45.9 rlineto
closepath
0 0 0 setrgbcolor
stroke
-275.4 0 translate
0 18.1779 translate
/Helvetica findfont
5.61816 scalefont
setfont
newpath
0 0 moveto
(Motif Name:) true charpath
0 0 0 setrgbcolor
fill
70.227 0 translate
/Helvetica-Bold findfont
5.61816 scalefont
setfont
newpath
0 0 moveto
(AE014134.6_537836-539453(+)_1|1|1x0) true charpath
0 0 0 setrgbcolor
fill
-70.227 0 translate
0 -68.25 translate
0 29.125 translate
/Helvetica findfont
8.262 scalefont
setfont
newpath
0 0 moveto
(Gene:) true charpath
0 0 0 setrgbcolor
fill
42.1362 0 translate
/Helvetica-Bold findfont
8.262 scalefont
setfont
newpath
0 0 moveto
(AE014134.6_537836-539453(+)_1) true charpath
0 0 0 setrgbcolor
fill
-42.1362 0 translate
-30.6 -29.125 translate
306 0 translate
2.10375 0 translate
/Helvetica findfont
5.508 scalefont
setfont
newpath
0 0 moveto
(1) true charpath
0 0 0 setrgbcolor
fill
7.65 0 translate
newpath
0 0 moveto
(2) true charpath
0 0 0 setrgbcolor
fill
7.65 0 translate
newpath
0 0 moveto
(3) true charpath
0 0 0 setrgbcolor
fill
7.65 0 translate
newpath
0 0 moveto
(4) true charpath
0 0 0 setrgbcolor
fill
7.65 0 translate
-32.7037 0 translate
0 3.93429 translate
0 19.225 translate
/Helvetica findfont
5.508 scalefont
setfont
38.25 -1.57371 translate
newpath
0 0 moveto
(0) true charpath
0 0 0 setrgbcolor
fill
0 19.125 translate
newpath
0 0 moveto
(+0.56) true charpath
0 0 0 setrgbcolor
fill
0 -38.25 translate
newpath
0 0 moveto
(-2.78) true charpath
0 0 0 setrgbcolor
fill
-38.25 19.125 translate
0 1.57371 translate
/Helvetica-Bold findfont
11.016 scalefont
setfont
0 0.1 translate
1 0.0559695 scale
newpath
0 0 moveto
(C) true charpath
0 0 8 setrgbcolor
fill
1 17.8669 scale
0 -0.1 translate
0 1.32726 translate
1 0.145421 scale
newpath
0 0 moveto
(A) true charpath
8 0 0 setrgbcolor
fill
1 6.87659 scale
0 -1.32726 translate
0 3.25837 translate
1 0.618881 scale
newpath
0 0 moveto
(T) true charpath
0 0.5 0 setrgbcolor
fill
1 1.61582 scale
0 -3.25837 translate
0 -0.1 translate
1 -0.339698 scale
newpath
0 0 moveto
(G) true charpath
1 0.94 0.8 setrgbcolor
fill
1 -2.94379 scale
0 0.1 translate
7.65 0 translate
0 0.1 translate
1 2.33056 scale
newpath
0 0 moveto
(A) true charpath
8 0 0 setrgbcolor
fill
1 0.429082 scale
0 -0.1 translate
0 -0.1 translate
1 -0.491992 scale
newpath
0 0 moveto
(G) true charpath
1 0.94 0.8 setrgbcolor
fill
1 -2.03255 scale
0 0.1 translate
0 -4.75814 translate
1 -0.742023 scale
newpath
0 0 moveto
(C) true charpath
0.8 0.8 2.4 setrgbcolor
fill
1 -1.34767 scale
0 4.75814 translate
0 -11.3837 translate
1 -0.89654 scale
newpath
0 0 moveto
(T) true charpath
0.8 0.9 0.8 setrgbcolor
fill
1 -1.1154 scale
0 11.3837 translate
7.65 0 translate
0 -0.1 translate
1 -0.154485 scale
newpath
0 0 moveto
(T) true charpath
0.8 0.9 0.8 setrgbcolor
fill
1 -6.4731 scale
0 0.1 translate
0 -2.10244 translate
1 -0.158415 scale
newpath
0 0 moveto
(A) true charpath
2.4 0.8 0.8 setrgbcolor
fill
1 -6.31255 scale
0 2.10244 translate
0 0.1 translate
1 1.794 scale
newpath
0 0 moveto
(G) true charpath
1 0.7 0 setrgbcolor
fill
1 0.557412 scale
0 -0.1 translate
0 -4.13579 translate
1 -0.406202 scale
newpath
0 0 moveto
(C) true charpath
0.8 0.8 2.4 setrgbcolor
fill
1 -2.46183 scale
0 4.13579 translate
7.65 0 translate
7.65 0 translate
-30.6 -23.1593 translate
newpath
-3.825 -1.9125 moveto
38.25 0 rlineto
0 45.9 rlineto
-38.25 0 rlineto
0 -45.9 rlineto
closepath
0 0 0 setrgbcolor
stroke
-275.4 0 translate
0 18.1779 translate
/Helvetica findfont
5.61816 scalefont
setfont
newpath
0 0 moveto
(Motif Name:) true charpath
0 0 0 setrgbcolor
fill
70.227 0 translate
/Helvetica-Bold findfont
5.61816 scalefont
setfont
newpath
0 0 moveto
(AE014134.6_537836-539453(+)_1|2|1x0) true charpath
0 0 0 setrgbcolor
fill
-70.227 0 translate
0 -68.25 translate
0 29.125 translate
/Helvetica findfont
8.262 scalefont
setfont
newpath
0 0 moveto
(Gene:) true charpath
0 0 0 setrgbcolor
fill
42.1362 0 translate
/Helvetica-Bold findfont
8.262 scalefont
setfont
newpath
0 0 moveto
(AE014134.6_537836-539453(+)_1) true charpath
0 0 0 setrgbcolor
fill
-42.1362 0 translate
-30.6 -29.125 translate
306 0 translate
2.10375 0 translate
/Helvetica findfont
5.508 scalefont
setfont
newpath
0 0 moveto
(1) true charpath
0 0 0 setrgbcolor
fill
7.65 0 translate
newpath
0 0 moveto
(2) true charpath
0 0 0 setrgbcolor
fill
7.65 0 translate
newpath
0 0 moveto
(3) true charpath
0 0 0 setrgbcolor
fill
7.65 0 translate
newpath
0 0 moveto
(4) true charpath
0 0 0 setrgbcolor
fill
7.65 0 translate
newpath
0 0 moveto
(5) true charpath
0 0 0 setrgbcolor
fill
7.65 0 translate
newpath
0 0 moveto
(6) true charpath
0 0 0 setrgbcolor
fill
7.65 0 translate
newpath
0 0 moveto
(7) true charpath
0 0 0 setrgbcolor
fill
7.65 0 translate
-55.6537 0 translate
0 3.93429 translate
0 19.225 translate
/Helvetica findfont
5.508 scalefont
setfont
61.2 -1.57371 translate
newpath
0 0 moveto
(0) true charpath
0 0 0 setrgbcolor
fill
0 19.125 translate
newpath
0 0 moveto
(+0.42) true charpath
0 0 0 setrgbcolor
fill
0 -38.25 translate
newpath
0 0 moveto
(-1.49) true charpath
0 0 0 setrgbcolor
fill
-61.2 19.125 translate
0 1.57371 translate
/Helvetica-Bold findfont
11.016 scalefont
setfont
0 0.1 translate
1 0.483537 scale
newpath
0 0 moveto
(G) true charpath
1 0.7 0 setrgbcolor
fill
1 2.0681 scale
0 -0.1 translate
0 -0.1 translate
1 -0.183989 scale
newpath
0 0 moveto
(T) true charpath
0.8 0.9 0.8 setrgbcolor
fill
1 -5.4351 scale
0 0.1 translate
0 4.6916 translate
1 1.59544 scale
newpath
0 0 moveto
(A) true charpath
8 0 0 setrgbcolor
fill
1 0.626785 scale
0 -4.6916 translate
0 -2.33459 translate
1 -1.43474 scale
newpath
0 0 moveto
(C) true charpath
0.8 0.8 2.4 setrgbcolor
fill
1 -0.69699 scale
0 2.33459 translate
7.65 0 translate
0 -0.1 translate
1 -0.227571 scale
newpath
0 0 moveto
(T) true charpath
0.8 0.9 0.8 setrgbcolor
fill
1 -4.39423 scale
0 0.1 translate
0 0.1 translate
1 2.1013 scale
newpath
0 0 moveto
(A) true charpath
8 0 0 setrgbcolor
fill
1 0.475896 scale
0 -0.1 translate
0 -2.67752 translate
1 -1.85602 scale
newpath
0 0 moveto
(C) true charpath
0.8 0.8 2.4 setrgbcolor
fill
1 -0.538788 scale
0 2.67752 translate
7.65 0 translate
0 0.1 translate
1 0.399786 scale
newpath
0 0 moveto
(G) true charpath
1 0.7 0 setrgbcolor
fill
1 2.50134 scale
0 -0.1 translate
0 4.0326 translate
1 1.44798 scale
newpath
0 0 moveto
(T) true charpath
0 0.5 0 setrgbcolor
fill
1 0.690616 scale
0 -4.0326 translate
0 -0.1 translate
1 -2.23171 scale
newpath
0 0 moveto
(A) true charpath
2.4 0.8 0.8 setrgbcolor
fill
1 -0.448087 scale
0 0.1 translate
7.65 0 translate
0 0.1 translate
1 1.65523 scale
newpath
0 0 moveto
(G) true charpath
1 0.7 0 setrgbcolor
fill
1 0.604146 scale
0 -0.1 translate
0 -0.1 translate
1 -2.11137 scale
newpath
0 0 moveto
(C) true charpath
0.8 0.8 2.4 setrgbcolor
fill
1 -0.473627 scale
0 0.1 translate
7.65 0 translate
0 0.1 translate
1 0.233215 scale
newpath
0 0 moveto
(T) true charpath
0 0.5 0 setrgbcolor
fill
1 4.28788 scale
0 -0.1 translate
0 -0.1 translate
1 -0.314214 scale
newpath
0 0 moveto
(C) true charpath
0.8 0.8 2.4 setrgbcolor
fill
1 -3.18255 scale
0 0.1 translate
0 2.72193 translate
1 1.54723 scale
newpath
0 0 moveto
(G) true charpath
1 0.7 0 setrgbcolor
fill
1 0.646318 scale
0 -2.72193 translate
0 -3.35927 translate
1 -0.580564 scale
newpath
0 0 moveto
(A) true charpath
2.4 0.8 0.8 setrgbcolor
fill
1 -1.72246 scale
0 3.35927 translate
7.65 0 translate
0 0.1 translate
1 2.33055 scale
newpath
0 0 moveto
(T) true charpath
0 0.5 0 setrgbcolor
fill
1 0.429082 scale
0 -0.1 translate
0 -0.1 translate
1 -0.629328 scale
newpath
0 0 moveto
(C) true charpath
0.8 0.8 2.4 setrgbcolor
fill
1 -1.589 scale
0 0.1 translate
0 -5.83877 translate
1 -1.54917 scale
newpath
0 0 moveto
(G) true charpath
1 0.94 0.8 setrgbcolor
fill
1 -0.645508 scale
0 5.83877 translate
7.65 0 translate
7.65 0 translate
-53.55 -23.1593 translate
newpath
-3.825 -1.9125 moveto
61.2 0 rlineto
0 45.9 rlineto
-61.2 0 rlineto
0 -45.9 rlineto
closepath
0 0 0 setrgbcolor
stroke
-275.4 0 translate
0 18.1779 translate
/Helvetica findfont
5.61816 scalefont
setfont
newpath
0 0 moveto
(Motif Name:) true charpath
0 0 0 setrgbcolor
fill
70.227 0 translate
/Helvetica-Bold findfont
5.61816 scalefont
setfont
newpath
0 0 moveto
(AE014134.6_537836-539453(+)_1|3|1x0) true charpath
0 0 0 setrgbcolor
fill
-70.227 0 translate
0 -68.25 translate
showpage
30.6 674.55 translate
0 29.125 translate
/Helvetica findfont
8.262 scalefont
setfont
newpath
0 0 moveto
(Gene:) true charpath
0 0 0 setrgbcolor
fill
42.1362 0 translate
/Helvetica-Bold findfont
8.262 scalefont
setfont
newpath
0 0 moveto
(AE014134.6_1951058-1952918(-)_1) true charpath
0 0 0 setrgbcolor
fill
-42.1362 0 translate
-30.6 -29.125 translate
306 0 translate
2.10375 0 translate
/Helvetica findfont
5.508 scalefont
setfont
newpath
0 0 moveto
(1) true charpath
0 0 0 setrgbcolor
fill
7.65 0 translate
newpath
0 0 moveto
(2) true charpath
0 0 0 setrgbcolor
fill
7.65 0 translate
newpath
0 0 moveto
(3) true charpath
0 0 0 setrgbcolor
fill
7.65 0 translate
newpath
0 0 moveto
(4) true charpath
0 0 0 setrgbcolor
fill
7.65 0 translate
newpath
0 0 moveto
(5) true charpath
0 0 0 setrgbcolor
fill
7.65 0 translate
newpath
0 0 moveto
(6) true charpath
0 0 0 setrgbcolor
fill
7.65 0 translate
newpath
0 0 moveto
(7) true charpath
0 0 0 setrgbcolor
fill
7.65 0 translate
newpath
0 0 moveto
(8) true charpath
0 0 0 setrgbcolor
fill
7.65 0 translate
newpath
0 0 moveto
(9) true charpath
0 0 0 setrgbcolor
fill
7.65 0 translate
newpath
0 0 moveto
(0) true charpath
0 0 0 setrgbcolor
fill
7.65 0 translate
newpath
0 0 moveto
(1) true charpath
0 0 0 setrgbcolor
fill
7.65 0 translate
newpath
0 0 moveto
(2) true charpath
0 0 0 setrgbcolor
fill
7.65 0 translate
newpath
0 0 moveto
(3) true charpath
0 0 0 setrgbcolor
fill
7.65 0 translate
newpath
0 0 moveto
(4) true charpath
0 0 0 setrgbcolor
fill
7.65 0 translate
newpath
0 0 moveto
(5) true charpath
0 0 0 setrgbcolor
fill
7.65 0 translate
newpath
0 0 moveto
(6) true charpath
0 0 0 setrgbcolor
fill
7.65 0 translate
newpath
0 0 moveto
(7) true charpath
0 0 0 setrgbcolor
fill
7.65 0 translate
newpath
0 0 moveto
(8) true charpath
0 0 0 setrgbcolor
fill
7.65 0 translate
newpath
0 0 moveto
(9) true charpath
0 0 0 setrgbcolor
fill
7.65 0 translate
-147.454 0 translate
0 3.93429 translate
0 19.225 translate
/Helvetica findfont
5.508 scalefont
setfont
153 -1.57371 translate
newpath
0 0 moveto
(0) true charpath
0 0 0 setrgbcolor
fill
0 19.125 translate
newpath
0 0 moveto
(+0.57) true charpath
0 0 0 setrgbcolor
fill
0 -38.25 translate
newpath
0 0 moveto
(-3.17) true charpath
0 0 0 setrgbcolor
fill
-153 19.125 translate
0 1.57371 translate
/Helvetica-Bold findfont
11.016 scalefont
setfont
0 -0.1 translate
1 -0.0366884 scale
newpath
0 0 moveto
(C) true charpath
0.8 0.8 2.4 setrgbcolor
fill
1 -27.2566 scale
0 0.1 translate
0 0.1 translate
1 0.690995 scale
newpath
0 0 moveto
(T) true charpath
0 0.5 0 setrgbcolor
fill
1 1.44719 scale
0 -0.1 translate
7.65 0 translate
0 -0.1 translate
1 -0.0668512 scale
newpath
0 0 moveto
(T) true charpath
0.8 0.9 0.8 setrgbcolor
fill
1 -14.9586 scale
0 0.1 translate
0 0.1 translate
1 1.74006 scale
newpath
0 0 moveto
(C) true charpath
0 0 8 setrgbcolor
fill
1 0.574693 scale
0 -0.1 translate
0 -1.41288 translate
1 -0.242251 scale
newpath
0 0 moveto
(G) true charpath
1 0.94 0.8 setrgbcolor
fill
1 -4.12795 scale
0 1.41288 translate
0 -4.10591 translate
1 -0.273334 scale
newpath
0 0 moveto
(A) true charpath
2.4 0.8 0.8 setrgbcolor
fill
1 -3.65852 scale
0 4.10591 translate
7.65 0 translate
0 -0.1 translate
1 -0.197487 scale
newpath
0 0 moveto
(T) true charpath
0.8 0.9 0.8 setrgbcolor
fill
1 -5.06362 scale
0 0.1 translate
0 -2.4408 translate
1 -0.25233 scale
newpath
0 0 moveto
(C) true charpath
0.8 0.8 2.4 setrgbcolor
fill
1 -3.96306 scale
0 2.4408 translate
0 0.1 translate
1 1.93864 scale
newpath
0 0 moveto
(G) true charpath
1 0.7 0 setrgbcolor
fill
1 0.515825 scale
0 -0.1 translate
0 -5.21313 translate
1 -0.396715 scale
newpath
0 0 moveto
(A) true charpath
2.4 0.8 0.8 setrgbcolor
fill
1 -2.5207 scale
0 5.21313 translate
7.65 0 translate
0 -0.1 translate
1 -0.0154083 scale
newpath
0 0 moveto
(T) true charpath
0.8 0.9 0.8 setrgbcolor
fill
1 -64.9002 scale
0 0.1 translate
0 0.1 translate
1 0.950456 scale
newpath
0 0 moveto
(C) true charpath
0 0 8 setrgbcolor
fill
1 1.05213 scale
0 -0.1 translate
0 -1.0081 translate
1 -0.11243 scale
newpath
0 0 moveto
(G) true charpath
1 0.94 0.8 setrgbcolor
fill
1 -8.89445 scale
0 1.0081 translate
7.65 0 translate
0 -0.1 translate
1 -0.0497403 scale
newpath
0 0 moveto
(T) true charpath
0.8 0.9 0.8 setrgbcolor
fill
1 -20.1044 scale
0 0.1 translate
0 -1.27824 translate
1 -0.0791301 scale
newpath
0 0 moveto
(G) true charpath
1 0.94 0.8 setrgbcolor
fill
1 -12.6374 scale
0 1.27824 translate
0 0.1 translate
1 1.49839 scale
newpath
0 0 moveto
(A) true charpath
8 0 0 setrgbcolor
fill
1 0.667385 scale
0 -0.1 translate
0 -2.68774 translate
1 -0.204532 scale
newpath
0 0 moveto
(C) true charpath
0.8 0.8 2.4 setrgbcolor
fill
1 -4.88922 scale
0 2.68774 translate
7.65 0 translate
0 0.1 translate
1 0.318782 scale
newpath
0 0 moveto
(A) true charpath
8 0 0 setrgbcolor
fill
1 3.13694 scale
0 -0.1 translate
0 -0.1 translate
1 -0.0860657 scale
newpath
0 0 moveto
(T) true charpath
0.8 0.9 0.8 setrgbcolor
fill
1 -11.619 scale
0 0.1 translate
0 3.39522 translate
1 0.972932 scale
newpath
0 0 moveto
(G) true charpath
1 0.7 0 setrgbcolor
fill
1 1.02782 scale
0 -3.39522 translate
0 -1.56407 translate
1 -0.217848 scale
newpath
0 0 moveto
(C) true charpath
0.8 0.8 2.4 setrgbcolor
fill
1 -4.59036 scale
0 1.56407 translate
7.65 0 translate
0 -0.1 translate
1 -0.0401057 scale
newpath
0 0 moveto
(G) true charpath
1 0.94 0.8 setrgbcolor
fill
1 -24.9341 scale
0 0.1 translate
0 0.1 translate
1 1.15438 scale
newpath
0 0 moveto
(A) true charpath
8 0 0 setrgbcolor
fill
1 0.866266 scale
0 -0.1 translate
0 -1.20243 translate
1 -0.203659 scale
newpath
0 0 moveto
(T) true charpath
0.8 0.9 0.8 setrgbcolor
fill
1 -4.91017 scale
0 1.20243 translate
7.65 0 translate
0 0.1 translate
1 2.29425 scale
newpath
0 0 moveto
(A) true charpath
8 0 0 setrgbcolor
fill
1 0.435872 scale
0 -0.1 translate
0 -0.1 translate
1 -0.582644 scale
newpath
0 0 moveto
(G) true charpath
1 0.94 0.8 setrgbcolor
fill
1 -1.71631 scale
0 0.1 translate
0 -5.47143 translate
1 -0.595996 scale
newpath
0 0 moveto
(C) true charpath
0.8 0.8 2.4 setrgbcolor
fill
1 -1.67786 scale
0 5.47143 translate
0 -10.9479 translate
1 -0.71502 scale
newpath
0 0 moveto
(T) true charpath
0.8 0.9 0.8 setrgbcolor
fill
1 -1.39856 scale
0 10.9479 translate
7.65 0 translate
0 0.1 translate
1 2.29613 scale
newpath
0 0 moveto
(A) true charpath
8 0 0 setrgbcolor
fill
1 0.435515 scale
0 -0.1 translate
0 -0.1 translate
1 -0.567039 scale
newpath
0 0 moveto
(T) true charpath
0.8 0.9 0.8 setrgbcolor
fill
1 -1.76355 scale
0 0.1 translate
0 -5.34864 translate
1 -0.594776 scale
newpath
0 0 moveto
(G) true charpath
1 0.94 0.8 setrgbcolor
fill
1 -1.68131 scale
0 5.34864 translate
0 -10.8155 translate
1 -0.757575 scale
newpath
0 0 moveto
(C) true charpath
0.8 0.8 2.4 setrgbcolor
fill
1 -1.32 scale
0 10.8155 translate
7.65 0 translate
0 0.1 translate
1 0.374131 scale
newpath
0 0 moveto
(A) true charpath
8 0 0 setrgbcolor
fill
1 2.67286 scale
0 -0.1 translate
0 3.83073 translate
1 0.733783 scale
newpath
0 0 moveto
(C) true charpath
0 0 8 setrgbcolor
fill
1 1.3628 scale
0 -3.83073 translate
0 -0.1 translate
1 -0.395489 scale
newpath
0 0 moveto
(T) true charpath
0.8 0.9 0.8 setrgbcolor
fill
1 -2.52852 scale
0 0.1 translate
7.65 0 translate
0 0.1 translate
1 0.178914 scale
newpath
0 0 moveto
(A) true charpath
8 0 0 setrgbcolor
fill
1 5.58928 scale
0 -0.1 translate
0 -0.1 translate
1 -0.00785764 scale
newpath
0 0 moveto
(G) true charpath
1 0.94 0.8 setrgbcolor
fill
1 -127.265 scale
0 0.1 translate
0 2.29465 translate
1 1.00826 scale
newpath
0 0 moveto
(T) true charpath
0 0.5 0 setrgbcolor
fill
1 0.991812 scale
0 -2.29465 translate
0 -0.948686 translate
1 -0.311601 scale
newpath
0 0 moveto
(C) true charpath
0.8 0.8 2.4 setrgbcolor
fill
1 -3.20923 scale
0 0.948686 translate
7.65 0 translate
0 0.1 translate
1 2.28534 scale
newpath
0 0 moveto
(G) true charpath
1 0.7 0 setrgbcolor
fill
1 0.437572 scale
0 -0.1 translate
0 -0.1 translate
1 -0.475343 scale
newpath
0 0 moveto
(A) true charpath
2.4 0.8 0.8 setrgbcolor
fill
1 -2.10374 scale
0 0.1 translate
0 -4.62713 translate
1 -0.675472 scale
newpath
0 0 moveto
(T) true charpath
0.8 0.9 0.8 setrgbcolor
fill
1 -1.48045 scale
0 4.62713 translate
0 -10.729 translate
1 -0.734978 scale
newpath
0 0 moveto
(C) true charpath
0.8 0.8 2.4 setrgbcolor
fill
1 -1.36058 scale
0 10.729 translate
7.65 0 translate
0 -0.1 translate
1 -0.165161 scale
newpath
0 0 moveto
(A) true charpath
2.4 0.8 0.8 setrgbcolor
fill
1 -6.0547 scale
0 0.1 translate
0 0.1 translate
1 2.11457 scale
newpath
0 0 moveto
(G) true charpath
1 0.7 0 setrgbcolor
fill
1 0.472909 scale
0 -0.1 translate
0 -2.18644 translate
1 -0.572954 scale
newpath
0 0 moveto
(C) true charpath
0.8 0.8 2.4 setrgbcolor
fill
1 -1.74534 scale
0 2.18644 translate
0 -7.48162 translate
1 -0.682422 scale
newpath
0 0 moveto
(T) true charpath
0.8 0.9 0.8 setrgbcolor
fill
1 -1.46537 scale
0 7.48162 translate
7.65 0 translate
0 -0.1 translate
1 -0.146833 scale
newpath
0 0 moveto
(T) true charpath
0.8 0.9 0.8 setrgbcolor
fill
1 -6.81047 scale
0 0.1 translate
0 0.1 translate
1 2.08926 scale
newpath
0 0 moveto
(C) true charpath
0 0 8 setrgbcolor
fill
1 0.478638 scale
0 -0.1 translate
0 -2.04222 translate
1 -0.562625 scale
newpath
0 0 moveto
(A) true charpath
2.4 0.8 0.8 setrgbcolor
fill
1 -1.77738 scale
0 2.04222 translate
0 -7.25613 translate
1 -0.631993 scale
newpath
0 0 moveto
(G) true charpath
1 0.94 0.8 setrgbcolor
fill
1 -1.5823 scale
0 7.25613 translate
7.65 0 translate
0 0.1 translate
1 2.30406 scale
newpath
0 0 moveto
(A) true charpath
8 0 0 setrgbcolor
fill
1 0.434017 scale
0 -0.1 translate
0 -0.1 translate
1 -0.590099 scale
newpath
0 0 moveto
(T) true charpath
0.8 0.9 0.8 setrgbcolor
fill
1 -1.69463 scale
0 0.1 translate
0 -5.53009 translate
1 -0.656589 scale
newpath
0 0 moveto
(G) true charpath
1 0.94 0.8 setrgbcolor
fill
1 -1.52302 scale
0 5.53009 translate
0 -11.4834 translate
1 -0.700435 scale
newpath
0 0 moveto
(C) true charpath
0.8 0.8 2.4 setrgbcolor
fill
1 -1.42768 scale
0 11.4834 translate
7.65 0 translate
0 0.1 translate
1 2.33056 scale
newpath
0 0 moveto
(G) true charpath
1 0.7 0 setrgbcolor
fill
1 0.429082 scale
0 -0.1 translate
0 -0.1 translate
1 -0.645855 scale
newpath
0 0 moveto
(A) true charpath
2.4 0.8 0.8 setrgbcolor
fill
1 -1.54833 scale
0 0.1 translate
0 -5.96882 translate
1 -0.727511 scale
newpath
0 0 moveto
(T) true charpath
0.8 0.9 0.8 setrgbcolor
fill
1 -1.37455 scale
0 5.96882 translate
0 -12.4801 translate
1 -0.75719 scale
newpath
0 0 moveto
(C) true charpath
0.8 0.8 2.4 setrgbcolor
fill
1 -1.32067 scale
0 12.4801 translate
7.65 0 translate
0 -0.1 translate
1 -0.271718 scale
newpath
0 0 moveto
(G) true charpath
1 0.94 0.8 setrgbcolor
fill
1 -3.68028 scale
0 0.1 translate
0 0.1 translate
1 2.19559 scale
newpath
0 0 moveto
(A) true charpath
8 0 0 setrgbcolor
fill
1 0.455459 scale
0 -0.1 translate
0 -3.02489 translate
1 -0.573771 scale
newpath
0 0 moveto
(C) true charpath
0.8 0.8 2.4 setrgbcolor
fill
1 -1.74285 scale
0 3.02489 translate
0 -8.32651 translate
1 -0.785342 scale
newpath
0 0 moveto
(T) true charpath
0.8 0.9 0.8 setrgbcolor
fill
1 -1.27333 scale
0 8.32651 translate
7.65 0 translate
0 0.1 translate
1 1.00397 scale
newpath
0 0 moveto
(T) true charpath
0 0.5 0 setrgbcolor
fill
1 0.996044 scale
0 -0.1 translate
0 8.78668 translate
1 1.06535 scale
newpath
0 0 moveto
(G) true charpath
1 0.7 0 setrgbcolor
fill
1 0.938654 scale
0 -8.78668 translate
0 -0.1 translate
1 -0.503097 scale
newpath
0 0 moveto
(A) true charpath
2.4 0.8 0.8 setrgbcolor
fill
1 -1.98769 scale
0 0.1 translate
0 -4.84551 translate
1 -0.562233 scale
newpath
0 0 moveto
(C) true charpath
0.8 0.8 2.4 setrgbcolor
fill
1 -1.77862 scale
0 4.84551 translate
7.65 0 translate
7.65 0 translate
-145.35 -23.1593 translate
newpath
-3.825 -1.9125 moveto
153 0 rlineto
0 45.9 rlineto
-153 0 rlineto
0 -45.9 rlineto
closepath
0 0 0 setrgbcolor
stroke
-275.4 0 translate
0 18.1779 translate
/Helvetica findfont
5.61816 scalefont
setfont
newpath
0 0 moveto
(Motif Name:) true charpath
0 0 0 setrgbcolor
fill
70.227 0 translate
/Helvetica-Bold findfont
5.61816 scalefont
setfont
newpath
0 0 moveto
(AE014134.6_1951058-1952918(-)_1|1|1x0) true charpath
0 0 0 setrgbcolor
fill
-70.227 0 translate
0 -68.25 translate
0 29.125 translate
/Helvetica findfont
8.262 scalefont
setfont
newpath
0 0 moveto
(Gene:) true charpath
0 0 0 setrgbcolor
fill
42.1362 0 translate
/Helvetica-Bold findfont
8.262 scalefont
setfont
newpath
0 0 moveto
(AE014134.6_3169916-3170993(-)_1) true charpath
0 0 0 setrgbcolor
fill
-42.1362 0 translate
-30.6 -29.125 translate
306 0 translate
2.10375 0 translate
/Helvetica findfont
5.508 scalefont
setfont
newpath
0 0 moveto
(1) true charpath
0 0 0 setrgbcolor
fill
7.65 0 translate
newpath
0 0 moveto
(2) true charpath
0 0 0 setrgbcolor
fill
7.65 0 translate
newpath
0 0 moveto
(3) true charpath
0 0 0 setrgbcolor
fill
7.65 0 translate
newpath
0 0 moveto
(4) true charpath
0 0 0 setrgbcolor
fill
7.65 0 translate
-32.7037 0 translate
0 3.93429 translate
0 19.225 translate
/Helvetica findfont
5.508 scalefont
setfont
38.25 -1.57371 translate
newpath
0 0 moveto
(0) true charpath
0 0 0 setrgbcolor
fill
0 19.125 translate
newpath
0 0 moveto
(+0.57) true charpath
0 0 0 setrgbcolor
fill
0 -38.25 translate
newpath
0 0 moveto
(-3.26) true charpath
0 0 0 setrgbcolor
fill
-38.25 19.125 translate
0 1.57371 translate
/Helvetica-Bold findfont
11.016 scalefont
setfont
0 0.1 translate
1 0.269782 scale
newpath
0 0 moveto
(A) true charpath
8 0 0 setrgbcolor
fill
1 3.70669 scale
0 -0.1 translate
0 3.00966 translate
1 0.574168 scale
newpath
0 0 moveto
(G) true charpath
1 0.7 0 setrgbcolor
fill
1 1.74165 scale
0 -3.00966 translate
0 -0.1 translate
1 -0.0288987 scale
newpath
0 0 moveto
(T) true charpath
0.8 0.9 0.8 setrgbcolor
fill
1 -34.6036 scale
0 0.1 translate
0 -1.11425 translate
1 -0.0331179 scale
newpath
0 0 moveto
(C) true charpath
0.8 0.8 2.4 setrgbcolor
fill
1 -30.1952 scale
0 1.11425 translate
7.65 0 translate
0 0.1 translate
1 2.22991 scale
newpath
0 0 moveto
(T) true charpath
0 0.5 0 setrgbcolor
fill
1 0.448449 scale
0 -0.1 translate
0 -0.1 translate
1 -0.438587 scale
newpath
0 0 moveto
(G) true charpath
1 0.94 0.8 setrgbcolor
fill
1 -2.28005 scale
0 0.1 translate
0 -4.33791 translate
1 -0.526507 scale
newpath
0 0 moveto
(C) true charpath
0.8 0.8 2.4 setrgbcolor
fill
1 -1.89931 scale
0 4.33791 translate
0 -9.26762 translate
1 -0.604135 scale
newpath
0 0 moveto
(A) true charpath
2.4 0.8 0.8 setrgbcolor
fill
1 -1.65526 scale
0 9.26762 translate
7.65 0 translate
0 0.1 translate
1 2.33056 scale
newpath
0 0 moveto
(G) true charpath
1 0.7 0 setrgbcolor
fill
1 0.429082 scale
0 -0.1 translate
0 -0.1 translate
1 -0.659454 scale
newpath
0 0 moveto
(A) true charpath
2.4 0.8 0.8 setrgbcolor
fill
1 -1.5164 scale
0 0.1 translate
0 -6.07582 translate
1 -0.735357 scale
newpath
0 0 moveto
(C) true charpath
0.8 0.8 2.4 setrgbcolor
fill
1 -1.35988 scale
0 6.07582 translate
0 -12.6489 translate
1 -0.735744 scale
newpath
0 0 moveto
(T) true charpath
0.8 0.9 0.8 setrgbcolor
fill
1 -1.35917 scale
0 12.6489 translate
7.65 0 translate
7.65 0 translate
-30.6 -23.1593 translate
newpath
-3.825 -1.9125 moveto
38.25 0 rlineto
0 45.9 rlineto
-38.25 0 rlineto
0 -45.9 rlineto
closepath
0 0 0 setrgbcolor
stroke
-275.4 0 translate
0 18.1779 translate
/Helvetica findfont
5.61816 scalefont
setfont
newpath
0 0 moveto
(Motif Name:) true charpath
0 0 0 setrgbcolor
fill
70.227 0 translate
/Helvetica-Bold findfont
5.61816 scalefont
setfont
newpath
0 0 moveto
(AE014134.6_3169916-3170993(-)_1|1|1x0) true charpath
0 0 0 setrgbcolor
fill
-70.227 0 translate
0 -68.25 translate
0 29.125 translate
/Helvetica findfont
8.262 scalefont
setfont
newpath
0 0 moveto
(Gene:) true charpath
0 0 0 setrgbcolor
fill
42.1362 0 translate
/Helvetica-Bold findfont
8.262 scalefont
setfont
newpath
0 0 moveto
(AE014134.6_3169916-3170993(-)_1) true charpath
0 0 0 setrgbcolor
fill
-42.1362 0 translate
-30.6 -29.125 translate
306 0 translate
2.10375 0 translate
/Helvetica findfont
5.508 scalefont
setfont
newpath
0 0 moveto
(1) true charpath
0 0 0 setrgbcolor
fill
7.65 0 translate
newpath
0 0 moveto
(2) true charpath
0 0 0 setrgbcolor
fill
7.65 0 translate
newpath
0 0 moveto
(3) true charpath
0 0 0 setrgbcolor
fill
7.65 0 translate
newpath
0 0 moveto
(4) true charpath
0 0 0 setrgbcolor
fill
7.65 0 translate
newpath
0 0 moveto
(5) true charpath
0 0 0 setrgbcolor
fill
7.65 0 translate
newpath
0 0 moveto
(6) true charpath
0 0 0 setrgbcolor
fill
7.65 0 translate
newpath
0 0 moveto
(7) true charpath
0 0 0 setrgbcolor
fill
7.65 0 translate
newpath
0 0 moveto
(8) true charpath
0 0 0 setrgbcolor
fill
7.65 0 translate
newpath
0 0 moveto
(9) true charpath
0 0 0 setrgbcolor
fill
7.65 0 translate
newpath
0 0 moveto
(0) true charpath
0 0 0 setrgbcolor
fill
7.65 0 translate
newpath
0 0 moveto
(1) true charpath
0 0 0 setrgbcolor
fill
7.65 0 translate
newpath
0 0 moveto
(2) true charpath
0 0 0 setrgbcolor
fill
7.65 0 translate
newpath
0 0 moveto
(3) true charpath
0 0 0 setrgbcolor
fill
7.65 0 translate
newpath
0 0 moveto
(4) true charpath
0 0 0 setrgbcolor
fill
7.65 0 translate
newpath
0 0 moveto
(5) true charpath
0 0 0 setrgbcolor
fill
7.65 0 translate
newpath
0 0 moveto
(6) true charpath
0 0 0 setrgbcolor
fill
7.65 0 translate
-124.504 0 translate
0 3.93429 translate
0 19.225 translate
/Helvetica findfont
5.508 scalefont
setfont
130.05 -1.57371 translate
newpath
0 0 moveto
(0) true charpath
0 0 0 setrgbcolor
fill
0 19.125 translate
newpath
0 0 moveto
(+0.57) true charpath
0 0 0 setrgbcolor
fill
0 -38.25 translate
newpath
0 0 moveto
(-3.07) true charpath
0 0 0 setrgbcolor
fill
[truncated: 1,673,456 more chars]
