# Supplementary material for: Transposable elements drive the evolution of metazoan zinc finger genes
Source: Genome Res. 2023 Aug;33(8):1325–39. doi: 10.1101/gr.277966.123 (PMC10547256; doi:10.1101/gr.277966.123)
Supplement: Supplement 3 [file Supplemental_Data_3.tar.gz › supplementary_data_3/Strongylocentrotus_purpuratus/results.RF_out.txt]

Name	p1	p2	p3	p4	p5	p6	p7	p8	p9	p10	p11	p12	A1	C1	G1	T1	A2	C2	G2	T2	A3	C3	G3	T3	A4	C4	G4	T4	Bind	Accuracy
AAGJ06000001.1_987757-989158(+)_1|1|1x0;1;1	Q	C	F	Y	K	S	A	K	R	M	M	R	-0.513413613711986	-0.55404869860393	0.10208730606904	-0.499156280470136	-0.169178405729477	-0.486543498043954	-0.0476029053976069	-0.0357996382453341	-0.265179136958865	-0.225391969698595	0.0155397789856792	-0.167085196952082	0	0	0	0	0.216	0
AAGJ06000001.1_987757-989158(+)_1|2|1x0;1;2	G	K	D	F	P	T	G	G	R	L	T	A	-0.254826969887315	-0.532419703820715	-0.201701161593903	-0.478147767764067	-0.149579325969018	-0.712928724035454	-0.00595663176007232	0.000288036365586289	-0.532082625556625	-0.477100556669907	-0.444763378812914	0.175324790402658	0	0	0	0	0.206	0
AAGJ06000001.1_987757-989158(+)_1|2|1x0;2;3	G	E	A	C	E	N	A	Q	I	L	T	K	-0.209812679779458	-0.385190242605141	-0.326977182029342	-0.301161805024148	-0.393013400927779	-0.153653645353936	0.00306551989704854	-0.238277526405257	-0.340015382720821	-0.242288939935566	-0.289074182924609	-0.247271867278459	0	0	0	0	0.118	0
AAGJ06000001.1_987757-989158(+)_1|2|1x0;3;4	S	K	I	F	T	S	K	N	N	L	R	R	-0.818773114117659	-0.740320323735975	0.373687691312314	-0.810744748247577	0.369808662999703	-0.763811762023949	-0.535723638211681	-0.788672796620192	-0.377647908658354	-0.418885326456415	-0.512406433696028	-0.0943380374532087	0	0	0	0	0.504	0
AAGJ06000001.1_987757-989158(+)_1|3|1x0;1;5	G	M	K	F	R	Q	Y	N	Q	R	K	Y	-0.195377036569505	-0.566536202459335	-0.266026172601406	-0.601081467833715	-0.535644826262308	-0.560852075160136	-0.487356831748496	0.144178783023064	0.12966578621587	-0.555133935075826	-0.320011186941949	-0.326041548217397	0	0	0	0	0.352	0
AAGJ06000001.1_987757-989158(+)_1|3|1x0;2;6	S	Q	R	F	A	T	R	C	N	L	D	A	-0.154271486809972	-0.396273367885196	-0.4427890144594	-0.545736238324963	0.302023501086327	-0.642383706735395	-0.456682303812464	-0.735376177752014	-0.56626535420109	-0.643792870875532	-0.574220291778996	0.189654201737173	0	0	0	0	0.506	0
AAGJ06000001.1_987757-989158(+)_1|3|1x0;3;7	P	R	T	F	A	S	A	S	A	L	T	N	-0.312403651194441	-0.535335077178695	-0.194705910652515	-0.629775609764031	-0.219767495805687	-0.526279418277432	-0.516995130365574	-0.138718441771151	-0.128584291658529	-0.575755730043513	-0.461087379083962	-0.46972837895792	0	0	0	0	0.168	0
AAGJ06000001.1_987757-989158(+)_1|3|1x0;4;8	S	R	G	F	R	T	Q	K	L	M	G	K	-0.294510551931393	-0.539781996974963	0.0429893103762165	-0.21051228938759	-0.0645342499917948	-0.110697691091408	-0.089377179757878	-0.133325025855159	-0.181993034197324	-0.0826914027965039	-0.0839971584072709	-0.181566188290339	0	0	0	0	0.074	0
AAGJ06000001.1_987757-989158(+)_1|3|1x0;5;9	D	K	R	F	M	E	R	S	S	W	R	N	-0.213198715353522	-0.530344562886891	-0.482693645192502	-0.466214465455214	-0.241036084617621	-0.160729774078676	-0.62560809716649	-0.368679001426669	-0.204952161285683	0.0575507513777772	-0.457087306026729	-0.390691017340807	0	0	0	0	0.336	0
AAGJ06000001.1_987757-989158(+)_1|3|1x0;6;10	G	K	G	F	S	S	K	D	S	M	V	V	-0.327233669672002	-0.303300772295556	-0.4418826485895	-0.212657192332246	-0.481111632380852	-0.323639794020257	-0.472852395001433	-0.0155298388285223	-0.510315032619677	-0.423500898605833	-0.110769365436256	-0.430701768171438	0	0	0	0	0.446	0
AAGJ06000001.1_987757-989158(+)_1|3|1x0;7;11	G	K	Q	F	R	N	N	H	N	L	T	A	-0.210547501125629	-0.267675421274482	-0.467369924703973	-0.325306028942004	0.272324984721688	-0.675409427637394	-0.256025684723828	-0.582878847511323	-0.577271521403633	-0.570350756824885	-0.433252976318968	-0.0131640108609645	0	0	0	0	0.33	0
AAGJ06000001.1_997209-999057(-)_1|1|1x0;1;1	D	I	H	Y	T	D	P	K	L	M	L	R	-0.732033817156154	-0.838724122741489	0.315248070194099	-0.803669898452992	-0.00737615255134331	-0.270257721909105	-0.546419896137423	-0.334786755030796	-0.569383301838087	0.180176826159101	-0.359500530351388	-0.488807985395921	0	0	0	0	0.324	0
AAGJ06000001.1_997209-999057(-)_1|2|1x0;1;2	C	K	T	F	T	T	E	G	R	L	Q	A	-0.254826969887315	-0.532419703820715	-0.201701161593903	-0.478147767764067	-0.149579325969018	-0.712928724035454	-0.00595663176007232	0.000288036365586289	-0.532082625556625	-0.477100556669907	-0.444763378812914	0.175324790402658	0	0	0	0	0.17	0
AAGJ06000001.1_997209-999057(-)_1|2|1x0;2;3	G	E	T	Q	S	S	K	H	K	L	V	R	-0.667043634467574	-0.597811880435523	-0.0690651520371779	-0.661347026262754	-0.531822114510116	-0.6220962116227	0.0376577898378979	-0.354811424147559	-0.270776722340856	-0.708741554372826	-0.334110569820166	-0.266474553285513	0	0	0	0	0.44	0
AAGJ06000001.1_997209-999057(-)_1|2|1x0;3;4	P	K	T	Y	F	S	P	K	S	L	Y	C	-0.246228978743555	-0.234090282336775	-0.247297092010827	-0.317065462420727	-0.278325497078556	-0.279047077211314	-0.215323878703246	-0.048634355250696	-0.165611362792913	-0.208992042991661	-0.137634994934889	-0.131145238742291	0	0	0	0	0.12	0
AAGJ06000001.1_997209-999057(-)_1|2|1x0;4;5	P	L	Q	F	R	W	K	H	G	M	R	E	-0.0409733252875608	-0.390976718234576	-0.269520028717593	-0.228891992039337	-0.384452658979382	-0.190976021319225	-0.179044119117853	-0.0514275983205454	-0.302705827851244	-0.41438301795305	-0.193543322216144	0.105823783882136	0	0	0	0	0.182	0
AAGJ06000001.1_997209-999057(-)_1|3|1x0;1;6	P	K	R	Y	T	S	V	S	C	V	K	T	-0.0657515550729383	-0.384600547225264	-0.297690364940909	-0.369572622484493	-0.164126004919124	-0.197153679984434	-0.233388769313285	-0.214725672802056	-0.191657539691269	-0.476358665975962	-0.29482233557711	-0.319756889143987	0	0	0	0	0.19	0
AAGJ06000001.1_997209-999057(-)_1|3|1x0;2;7	P	K	Q	F	V	D	R	C	R	Y	E	I	-0.121953393797338	-0.427925818526782	-0.132791961256758	-0.505561564698463	-0.243480289626451	-0.399399188971634	-0.0887100360921883	-0.137202456870599	-0.455070706470065	0.210474460052217	-0.46477831533475	-0.293716190336361	0	0	0	0	0.146	0
AAGJ06000001.1_997209-999057(-)_1|3|1x0;3;8	P	R	S	F	A	S	E	N	A	L	K	N	-0.295524111722648	-0.436242764773323	-0.0418954357895534	-0.406552246005028	-0.298788409901804	-0.468449652640458	-0.416836595688702	0.213004626684321	-0.204549128119028	-0.520307877083129	-0.307214465606683	-0.39901275222706	0	0	0	0	0.154	0
AAGJ06000001.1_997209-999057(-)_1|3|1x0;4;9	G	K	G	F	G	R	K	E	L	V	K	A	-0.24259732801626	-0.380755273934986	-0.228553376172615	-0.318525134419777	-0.36599034698775	-0.534985001282655	-0.410551930071964	0.0768994060754966	-0.841707693705671	-0.747876317210827	0.398310465533333	-0.794345030731557	0	0	0	0	0.294	0
AAGJ06000001.1_997209-999057(-)_1|3|1x0;5;10	N	K	R	F	A	K	Q	W	D	M	K	K	-0.37313779041281	-0.422413012874353	-0.445416496607754	-0.0291514814247191	-0.659088670464109	-0.078542202798875	-0.553736593229652	-0.477457047797845	-0.633478525237436	-0.319921182504245	-0.231592470419386	-0.341142104318827	0	0	0	0	0.23	0
AAGJ06000001.1_997209-999057(-)_1|3|1x0;6;11	G	K	G	F	T	A	K	H	S	L	Q	L	-0.289884062143332	-0.389740625611811	0.00880370110428674	-0.187063080572559	-0.600627321349736	-0.647838097809222	-0.496532019409694	0.270597182016056	-0.603886991689335	-0.615553532772417	-0.491224242870862	0.393452870597925	0	0	0	0	0.356	0
AAGJ06000001.1_997209-999057(-)_1|3|1x0;7;12	G	K	R	S	S	V	S	H	H	H	N	V	-0.268413177088819	-0.509689215043185	-0.411370536524295	-0.396814067081181	-0.496318986064521	-0.652322485400163	0.261000420005532	-0.646793549927581	-0.484344598574684	-0.577292332454817	-0.424421087981373	0.284234889619616	0	0	0	0	0.514	0
AAGJ06000001.1_1012857-1014351(+)_1|1|1x0;1;1	E	N	Q	F	P	T	A	K	R	M	L	R	-0.717479208350208	-0.746159995856313	0.24676350591651	-0.677127279965585	-0.131728442565953	-0.471948830763205	-0.0597453723331511	-0.0762581456802858	-0.339600098926655	-0.282642962819725	0.117199383769208	-0.218890883863159	0	0	0	0	0.184	0
AAGJ06000001.1_1012857-1014351(+)_1|2|1x0;1;2	G	K	K	F	P	T	E	G	R	L	E	A	-0.254826969887315	-0.532419703820715	-0.201701161593903	-0.478147767764067	-0.149579325969018	-0.712928724035454	-0.00595663176007232	0.000288036365586289	-0.532082625556625	-0.477100556669907	-0.444763378812914	0.175324790402658	0	0	0	0	0.064	0
AAGJ06000001.1_1012857-1014351(+)_1|2|1x0;2;3	G	E	K	Q	R	N	S	K	A	L	T	K	-0.319036878512459	-0.360931674478972	-0.0622332537298812	-0.215122521466368	-0.146963232648516	-0.232890823421525	-0.142211207481503	-0.107037599025948	-0.211143305824408	0.133247961421263	-0.0951536046878007	-0.259236207632462	0	0	0	0	0.282	0
AAGJ06000001.1_1012857-1014351(+)_1|2|1x0;3;4	D	K	S	Y	K	T	Q	K	S	L	L	R	-1.14155364236155	-1.09740027420484	0.54908384453416	-1.20097945929507	-0.214150568015571	-0.228435443507421	-0.10647632926991	-0.125217685627289	-0.221091125375657	-0.435923438498143	0.161302372173205	-0.226843924841772	0	0	0	0	0.122	0
AAGJ06000001.1_1012857-1014351(+)_1|2|1x0;4;5	S	I	V	F	V	K	E	S	E	C	L	K	-0.372810699591767	-0.506011041372176	-0.310509992974761	0.136824698436124	-0.431278460731891	0.01536073092033	-0.296167008853043	-0.288570961279511	-0.591902182702878	-0.130469942763006	-0.0435856678516431	-0.513816747362538	0	0	0	0	0.124	0
AAGJ06000001.1_1012857-1014351(+)_1|3|1x0;1;6	P	R	R	Y	R	S	R	M	A	A	Y	E	-0.113188767723263	-0.0225101630478868	-0.370724628121829	-0.113945202821185	-0.202283188696734	-0.0750724341751716	-0.301389514795883	0.0218733317834974	-0.167175066289172	-0.258806617392265	-0.00948530983064101	-0.18609651173928	0	0	0	0	0.148	0
AAGJ06000001.1_1012857-1014351(+)_1|3|1x0;2;7	P	R	V	F	M	K	E	S	N	F	F	Q	-0.244749946905748	-0.461291259524464	-0.596885974782575	-0.454730133980509	0.0552986503778514	-0.822034187687123	-0.466800252471036	-0.690395705302544	-0.571687986075129	-0.555303193771339	-0.0251370221035242	-0.489166745426988	0	0	0	0	0.234	0
AAGJ06000001.1_1012857-1014351(+)_1|3|1x0;3;8	P	R	T	F	A	S	D	S	A	L	T	N	-0.312403651194441	-0.535335077178695	-0.194705910652515	-0.629775609764031	-0.219767495805687	-0.526279418277432	-0.516995130365574	-0.138718441771151	-0.128584291658529	-0.575755730043513	-0.461087379083962	-0.46972837895792	0	0	0	0	0.19	0
AAGJ06000001.1_1012857-1014351(+)_1|3|1x0;4;9	G	K	G	F	R	I	R	K	W	V	C	A	-0.0975460324234603	-0.124800638637338	-0.0976489408576408	-0.039054920789455	0.0515302789761716	0.0173396198387083	0.0783311388099214	0.000859442285659574	-0.0932456290447636	-0.156346815415198	-0.0103810265409623	-0.0103600569226218	0	0	0	0	0.278	0
AAGJ06000001.1_1012857-1014351(+)_1|3|1x0;5;10	N	K	G	F	T	D	K	G	P	L	Q	K	-0.225295886897729	-0.645201267702036	-0.271775141170868	-0.491604302189473	-0.287825640537789	-0.163632683952886	-0.469354782977981	-0.17132721575272	-0.366591971899896	0.320767399554473	-0.699075391877202	-0.515876821791497	0	0	0	0	0.428	0
AAGJ06000001.1_1012857-1014351(+)_1|3|1x0;6;11	G	K	G	F	G	V	K	Y	V	L	E	V	-0.262218768282418	-0.335833083481564	-0.257666210389105	-0.140420656137798	-0.288369870516265	-0.403483641026556	-0.374160185612512	0.0203497144929541	-0.494896793368691	-0.503638534685999	-0.0635964314659965	0.0581867652127133	0	0	0	0	0.16	0
AAGJ06000001.1_1012857-1014351(+)_1|3|1x0;7;12	G	K	K	F	S	L	N	Q	H	Y	V	T	-0.146326128348808	-0.366034359764657	-0.21249336650098	-0.258417799681354	-0.322247467946359	-0.755093584569263	0.30157855267797	-0.737584673776267	-0.40777187577175	-0.719967382199623	-0.473841317577393	0.315705723933522	0	0	0	0	0.316	0
AAGJ06000001.1_2617722-2619228(+)_1|1|1x0;1;1	K	C	R	Y	T	N	A	K	S	L	L	R	-0.911476044146694	-0.7474612500685	0.33465473029284	-0.807299292227956	-0.295501416880317	-0.400507147646054	-0.153292806341992	-0.0553323930266254	-0.31193406042011	-0.461581080586023	0.137146724990679	-0.0472843509172544	0	0	0	0	0.268	0
AAGJ06000001.1_2617722-2619228(+)_1|2|1x0;1;2	R	K	L	F	P	S	E	G	R	L	R	E	-0.00107039171754778	-0.379244068306472	-0.327506734828597	-0.253576579599412	-0.185369747105924	-0.200687698752161	0.0100335190915013	0.021506947461634	-0.126762151452948	-0.358724264900136	-0.387211012214027	-0.0060674999171382	0	0	0	0	0.072	0
AAGJ06000001.1_2617722-2619228(+)_1|3|1x0;1;3	G	L	E	C	K	H	R	R	A	L	K	Q	-0.160247561090138	-0.578440108625577	-0.239606873936071	-0.737522771612095	-0.269275502644507	-0.46448851985583	-0.456793038493853	-0.0551921043000587	-0.625546314900169	-0.284109228909822	-0.364360286585512	0.03825630691934	0	0	0	0	0.148	0
AAGJ06000001.1_2617722-2619228(+)_1|3|1x0;2;4	S	K	F	F	K	R	K	G	C	F	V	F	-0.205525405151511	-0.26835995659017	-0.441876027766302	-0.224293633879956	-0.504704536302583	-0.178290090839971	-0.300344175547998	0.000310058411375137	-0.45738829346613	-0.530441867191825	0.157172191014764	-0.389832099956462	0	0	0	0	0.402	0
AAGJ06000001.1_2617722-2619228(+)_1|4|1x0;1;5	P	K	K	F	S	A	H	N	Q	V	Y	K	-0.250884846819067	-0.721284206593314	0.135981803574381	-0.573518365213362	0.068245714956105	-0.401477205304892	-0.372956595461044	-0.159096641123221	-0.345330080627321	-0.0690879285836957	-0.0942383947251086	-0.143718003116832	0	0	0	0	0.198	0
AAGJ06000001.1_2617722-2619228(+)_1|4|1x0;2;6	P	L	T	F	N	E	K	T	R	F	I	V	-0.226418004795136	-0.466929418982407	-0.231385278775201	-0.342029835874791	-0.355423914549899	-0.578765193830571	0.00933183173413882	-0.123897889841836	-0.415462218217338	-0.0997614665558714	-0.349691201015529	-0.124069319816342	0	0	0	0	0.05	0
AAGJ06000001.1_2617722-2619228(+)_1|4|1x0;3;7	P	R	S	F	S	S	E	N	A	L	K	N	-0.295524111722648	-0.436242764773323	-0.0418954357895534	-0.406552246005028	-0.298788409901804	-0.468449652640458	-0.416836595688702	0.213004626684321	-0.204549128119028	-0.520307877083129	-0.307214465606683	-0.39901275222706	0	0	0	0	0.146	0
AAGJ06000001.1_2617722-2619228(+)_1|4|1x0;4;8	G	K	G	F	R	T	R	K	Y	M	T	T	-0.267599931994465	-0.322070644681418	-0.303603312287215	-0.0503643194121993	-0.100556399818635	-0.221186455009501	-0.176106406683659	-0.340004831383213	-0.218161087896982	-0.254493418909382	-0.120247249681218	-0.214661547453213	0	0	0	0	0.154	0
AAGJ06000001.1_2617722-2619228(+)_1|4|1x0;5;9	D	K	T	F	K	H	K	T	A	L	S	R	-0.533752314032625	-0.786113999227135	0.403535609491071	-0.809107907103876	-0.621245709547794	-0.546697101065628	-0.591471917218543	0.219979857995886	-0.490950981924726	-0.634957084524032	-0.569609565815854	0.156234887478583	0	0	0	0	0.3	0
AAGJ06000001.1_2617722-2619228(+)_1|4|1x0;6;10	G	R	A	F	G	T	K	Y	S	L	Q	S	-0.374383910278285	-0.438521074735096	-0.613010509400938	-0.106659613384172	-0.533025079176703	-0.644145169704623	-0.494141676903527	0.0623695111849658	-0.479699907850741	-0.642741492410257	0.0274224961157922	-0.140037073320118	0	0	0	0	0.29	0
AAGJ06000001.1_2617722-2619228(+)_1|4|1x0;7;11	K	Q	T	F	A	L	S	H	H	L	S	T	-0.0134268304114629	-0.522629505114579	-0.386476114410412	-0.226001619660802	-0.76702225575391	-1.20356447405617	0.471974948653091	-0.868736360978215	-0.752112176327197	-0.972142862330263	-0.508617291530891	0.386348674863878	0	0	0	0	0.302	0
AAGJ06000001.1_2624536-2626990(-)_1|1|1x0;1;1	P	C	H	C	S	N	S	K	S	L	L	R	-0.911476044146694	-0.7474612500685	0.33465473029284	-0.807299292227956	-0.295501416880317	-0.400507147646054	-0.153292806341992	-0.0553323930266254	-0.31193406042011	-0.461581080586023	0.137146724990679	-0.0472843509172544	0	0	0	0	0.446	0
AAGJ06000001.1_2624536-2626990(-)_1|2|1x0;1;2	G	K	Q	F	Q	S	Q	G	P	L	I	M	-0.195881986962499	-0.241800339457009	-0.288276330571299	-0.0945049848871512	-0.141560657658595	-0.197635106505019	-0.101637064943636	0.177019625725879	-0.084736660777097	-0.19798026393189	-0.113497751055635	-0.146757243604811	0	0	0	0	0.188	0
AAGJ06000001.1_2624536-2626990(-)_1|3|1x0;1;3	G	F	V	C	P	N	K	S	S	L	A	N	-0.0883375927224158	-0.456445803443719	-0.44496423204226	-0.587551048761092	-0.455294498960146	-0.349146066681945	-0.487904428429773	-0.254001728194647	-0.268253215767866	-0.541417651751889	-0.444680840879682	-0.15931176276607	0	0	0	0	0.152	0
AAGJ06000001.1_2624536-2626990(-)_1|3|1x0;2;4	G	Q	V	C	N	S	R	K	A	L	T	G	-0.770040518444468	-0.157468189688893	-0.563055334558583	-0.315299577004795	-0.283685526796475	-0.568432200193748	-0.446082530632046	-0.285848937541355	-0.384163236114884	-0.410340910836433	-0.498928305632661	-0.389444557580186	0	0	0	0	0.088	0
AAGJ06000001.1_2624536-2626990(-)_1|4|1x0;1;5	G	Y	S	C	A	G	P	K	E	F	Q	S	-0.0692876197301624	-0.190025439118134	-0.0356331979172639	-0.0555239839729131	-0.0789297408578403	0.021706184328136	-0.0441028594361838	-0.0402081345232578	-0.130782010326686	-0.0999769099685054	-0.00932084644027992	-0.139368673598463	0	0	0	0	0.086	0
AAGJ06000001.1_2624536-2626990(-)_1|4|1x0;2;6	G	C	L	Y	E	Q	K	N	A	L	L	L	-0.294401793871424	-0.539151312174619	-0.295646424449063	-0.575237634864348	-0.570694321612921	-0.574827049124529	-0.599864899730941	0.325242064976531	0.0817813993785111	-0.67108034400605	-0.449408978253531	-0.474602186153085	0	0	0	0	0.282	0
AAGJ06000001.1_2624536-2626990(-)_1|5|1x0;1;7	G	F	N	C	S	D	E	N	S	L	K	T	-0.273268066087031	-0.444523095004132	-0.246543830290173	-0.693628498344467	-0.368060237281218	-0.440462379893212	-0.773149485681477	-0.0336756491576823	-0.48555779522649	0.114211711963194	-0.669079990342709	-0.560950192597997	0	0	0	0	0.392	0
AAGJ06000001.1_2624536-2626990(-)_1|5|1x0;2;8	G	L	M	Y	T	Q	K	Q	F	V	M	R	-0.287155375266019	-0.52978828586748	0.21467741883111	-0.540286230783982	0.0609526863381565	0.0547058726416127	-0.122295886485887	-0.389142979939377	0.230210799963566	-0.552958741702269	-0.455322688853489	-0.384940427871458	0	0	0	0	0.45	0
AAGJ06000001.1_2624536-2626990(-)_1|6|1x0;1;9	N	K	T	Y	V	N	E	K	S	L	T	R	-0.911476044146694	-0.7474612500685	0.33465473029284	-0.807299292227956	-0.295501416880317	-0.400507147646054	-0.153292806341992	-0.0553323930266254	-0.31193406042011	-0.461581080586023	0.137146724990679	-0.0472843509172544	0	0	0	0	0.128	0
AAGJ06000001.1_2624536-2626990(-)_1|7|1x0;1;10	V	Q	S	F	T	T	P	T	A	F	N	A	-0.322243167400701	-0.321085110739374	-0.575588288064295	-0.408629197260835	-0.274494742710381	-0.585748953881257	-0.426004951591624	0.0283850468344272	-0.342907710341704	-0.53539260666111	-0.335427628490696	-0.0185510678890257	0	0	0	0	0.17	0
AAGJ06000001.1_2624536-2626990(-)_1|8|1x0;1;11	G	K	T	F	I	R	Y	S	F	L	H	D	-0.249091028892726	-0.234941829884839	-0.202259830260346	-0.27390749804413	-0.176422119876415	-0.123324679009993	-0.212091538657626	-0.315611511033298	-0.583818645237484	-0.563971760060311	0.246433546028985	-0.545938024178163	0	0	0	0	0.238	0
AAGJ06000001.1_2624536-2626990(-)_1|9|1x0;1;12	P	R	R	F	V	Y	R	H	V	L	K	R	-0.448087333768984	-0.789704989591399	0.256804037873892	-0.983796351508214	-0.728415239683428	-0.697381985213772	-0.439859485199287	0.0463185874148164	-0.609544661935189	-0.747035062204927	-0.614733886574832	0.537160577692173	0	0	0	0	0.46	0
AAGJ06000001.1_2624536-2626990(-)_1|9|1x0;2;13	Q	K	G	F	D	M	E	S	Q	L	L	V	-0.080162314996368	-0.497202831013216	-0.35687289789479	-0.48129819677926	-0.170776943393505	-0.506635728158597	-0.353230041120087	-0.215138025654006	-0.237659170446326	-0.349888203120249	-0.0744435324078628	0.0946305104863924	0	0	0	0	0.122	0
AAGJ06000001.1_2624536-2626990(-)_1|9|1x0;3;14	T	R	S	F	A	S	E	S	A	L	D	N	-0.312403651194441	-0.535335077178695	-0.194705910652515	-0.629775609764031	-0.219767495805687	-0.526279418277432	-0.516995130365574	-0.138718441771151	-0.128584291658529	-0.575755730043513	-0.461087379083962	-0.46972837895792	0	0	0	0	0.196	0
AAGJ06000001.1_2624536-2626990(-)_1|9|1x0;4;15	E	R	G	F	G	T	R	K	L	M	N	K	-0.294510551931393	-0.539781996974963	0.0429893103762165	-0.21051228938759	-0.0645342499917948	-0.110697691091408	-0.089377179757878	-0.133325025855159	-0.181993034197324	-0.0826914027965039	-0.0839971584072709	-0.181566188290339	0	0	0	0	0.156	0
AAGJ06000001.1_2624536-2626990(-)_1|9|1x0;5;16	G	K	K	F	L	A	G	K	D	H	K	V	-0.162801767635569	-0.170329396473905	-0.189319601111464	-0.208049763615919	-0.191699469504986	0.0711065843413631	-0.376044888328371	-0.318521623569653	-0.449065922776713	-0.230283186638047	-0.0847666644145372	-0.296155346448902	0	0	0	0	0.23	0
AAGJ06000001.1_2624536-2626990(-)_1|9|1x0;6;17	G	K	A	F	K	D	K	H	A	R	D	V	-0.0853564531351183	-0.476734351763248	-0.208265622512509	-0.442888861615404	-0.44200314007812	-0.418190902577336	-0.452972369920371	-0.0330531665481303	-0.618966410280249	-0.00760009672340101	-0.630477439775292	-0.458539423050356	0	0	0	0	0.41	0
AAGJ06000001.1_2624536-2626990(-)_1|9|1x0;7;18	G	K	A	F	P	L	P	H	R	L	T	D	-0.151397555019794	-0.349099607790365	0.164832867820171	-0.288939645620547	-0.379404976410815	-0.619311013637368	0.149678037684777	0.0141518551461557	-0.476827944552473	-0.567773844238923	-0.40551099741595	0.333566755342905	0	0	0	0	0.16	0
AAGJ06000001.1_3452722-3453868(+)_1|1|1x0;1;1	L	K	C	C	K	R	K	F	D	L	K	R	-0.80882429501279	-0.591144443605676	-0.135462686132366	-0.705058692368024	-0.85220505237024	0.252606851920072	-0.803798959935502	-0.855584954666619	-0.977785400784859	-0.794021303197251	0.0367698625975062	-0.737299657697992	0	0	0	0	0.51	0
AAGJ06000001.1_3452722-3453868(+)_1|2|1x0;1;2	D	K	R	F	L	T	A	S	H	L	R	Q	-0.124778694573663	-0.716849481092166	-0.629130444463112	-0.738836149269705	-0.321629103079218	-0.965665986458292	0.011788055452913	-0.849638721766021	-0.462596284006915	-0.788030407498333	-0.582960658844721	0.335993337538022	0	0	0	0	0.29	0
AAGJ06000001.1_3452722-3453868(+)_1|2|1x0;2;3	G	K	T	F	A	R	S	S	E	V	T	R	-0.660623216689976	-0.832744847542315	0.0738987277532018	-0.684132649268299	-0.647993284637548	-0.140652630897451	-0.754764181173879	-0.187915748406194	-0.769348787300472	-0.931730500943819	0.410287391875246	-0.781372341530016	0	0	0	0	0.64	0
AAGJ06000001.1_3452722-3453868(+)_1|3|1x0;1;4	A	E	T	F	L	N	K	K	D	L	Q	L	-0.278334647373902	-0.26617756638125	-0.163696673327458	0.0409282847785009	-0.322951388509577	0.0381370498906934	-0.210286175934807	-0.170268039541314	-0.391611921112824	-0.0901385559090428	-0.0321176731863357	-0.107162862945518	0	0	0	0	0.038	0
AAGJ06000001.1_3452722-3453868(+)_1|4|1x0;1;5	A	T	V	F	P	T	L	G	S	L	E	R	-0.795500772815237	-0.835084517960791	0.590930809127844	-0.91572968284627	-0.717644818224318	-0.576347420320762	-0.825642231177502	0.256100725889574	-0.364235994087008	-0.838977022839472	-0.674961637361203	-0.0456759592973604	0	0	0	0	0.22	0
AAGJ06000001.1_3452722-3453868(+)_1|4|1x0;2;6	S	M	V	F	V	H	K	K	Q	L	K	Q	-0.139251730354271	-0.39329359846755	-0.240666551549072	-0.326353956650829	-0.10961713349299	-0.34658412020054	-0.378683087433333	-0.137238339499686	-0.352115090748117	-0.216862015782519	-0.191015499554474	-0.144876624902624	0	0	0	0	0.132	0
AAGJ06000001.1_3452722-3453868(+)_1|5|1x0;1;7	G	K	E	F	R	K	S	S	N	L	K	R	-0.726113721076329	-0.248526545414287	-0.12061260431408	-0.833459158133938	0.133682464349609	-0.899045920020754	-0.657922436905682	-0.653260407115975	-0.580837681828417	-0.811737946108539	-0.15611493066408	-0.563588658235389	0	0	0	0	0.708	0
AAGJ06000001.1_3452722-3453868(+)_1|5|1x0;2;8	E	K	R	F	L	T	S	S	H	L	K	A	-0.349917163973442	-0.69750017677724	-0.438836540171269	-0.326119880766831	-0.26245918512705	-0.914565339676342	0.127781570035342	-0.789138942783912	-0.4400159579693	-0.655691108936519	-0.484816735984509	0.0983924329809609	0	0	0	0	0.444	0
AAGJ06000001.1_3452722-3453868(+)_1|5|1x0;3;9	E	K	K	F	A	R	K	H	D	L	K	R	-0.782205292427794	-0.607942620635338	-0.276702450219991	-0.594217043446293	-0.830493648677287	0.142758426305435	-0.667628875402883	-0.62239792018332	-0.939899698574047	-0.764414313946579	0.00126132194954425	-0.452145387937367	0	0	0	0	0.802	0
AAGJ06000001.1_3452722-3453868(+)_1|6|1x0;1;10	Q	K	R	Y	I	T	A	S	H	L	R	D	-0.481094594101934	-0.375510519286998	-0.474103271045468	-0.526303563120352	-0.246303841003577	-0.831876377514062	0.132461580562451	-0.542771002946423	-0.362892590513755	-0.656908948517394	-0.291062501937224	0.0796787800770285	0	0	0	0	0.306	0
AAGJ06000001.1_3452722-3453868(+)_1|6|1x0;2;11	G	Q	S	Y	T	L	Q	R	A	L	L	R	-0.798741404611263	-0.917113287492698	0.521962852864657	-1.02658129777203	-0.186392046035745	-0.779979513699612	-0.469317422102184	0.154785698494754	-0.651893168319362	-0.410266134590179	-0.308358069839904	0.0677779103831605	0	0	0	0	0.208	0
AAGJ06000001.1_4631312-4633481(-)_1|1|1x0;1;1	G	E	E	C	K	H	N	M	A	L	K	Q	-0.110580053581463	-0.219437558470849	-0.170716486883305	-0.374482402266034	-0.20974721796063	-0.398422483028689	-0.265662026675335	0.13287642270227	-0.35287089633289	-0.330285106507917	-0.227813955824635	0.11278752438349	0	0	0	0	0.188	0
AAGJ06000001.1_4631312-4633481(-)_1|1|1x0;2;2	D	W	F	F	K	R	K	G	C	L	I	F	-0.205525405151511	-0.26835995659017	-0.441876027766302	-0.224293633879956	-0.504704536302583	-0.178290090839971	-0.300344175547998	0.000310058411375137	-0.45738829346613	-0.530441867191825	0.157172191014764	-0.389832099956462	0	0	0	0	0.514	0
AAGJ06000001.1_4631312-4633481(-)_1|2|1x0;1;3	G	K	E	C	E	H	T	R	A	L	K	Q	-0.160247561090138	-0.578440108625577	-0.239606873936071	-0.737522771612095	-0.269275502644507	-0.46448851985583	-0.456793038493853	-0.0551921043000587	-0.625546314900169	-0.284109228909822	-0.364360286585512	0.03825630691934	0	0	0	0	0.182	0
AAGJ06000001.1_4631312-4633481(-)_1|2|1x0;2;4	K	W	Y	F	K	R	K	G	C	L	V	F	-0.205525405151511	-0.26835995659017	-0.441876027766302	-0.224293633879956	-0.504704536302583	-0.178290090839971	-0.300344175547998	0.000310058411375137	-0.45738829346613	-0.530441867191825	0.157172191014764	-0.389832099956462	0	0	0	0	0.542	0
AAGJ06000001.1_4631312-4633481(-)_1|3|1x0;1;5	G	L	E	C	E	H	G	K	A	L	K	Q	-0.172266822922739	-0.34381586995242	-0.216760239781542	-0.496655475929815	-0.153261129445017	-0.331813666541785	-0.362280906134376	-0.0699072688282505	-0.424154767699224	-0.369622525998311	-0.183312476263619	-0.117834006448038	0	0	0	0	0.214	0
AAGJ06000001.1_4631312-4633481(-)_1|3|1x0;2;6	K	R	Y	F	K	R	K	G	C	L	V	F	-0.205525405151511	-0.26835995659017	-0.441876027766302	-0.224293633879956	-0.504704536302583	-0.178290090839971	-0.300344175547998	0.000310058411375137	-0.45738829346613	-0.530441867191825	0.157172191014764	-0.389832099956462	0	0	0	0	0.522	0
AAGJ06000001.1_4631312-4633481(-)_1|4|1x0;1;7	G	L	E	C	E	H	S	K	S	L	K	Q	-0.260752608530944	-0.357561179879561	-0.306306549569104	-0.548125311279674	-0.134900376733865	-0.182211100343971	-0.477202142454386	-0.159169372924167	-0.332598761994659	-0.273382534512735	-0.114006882564728	-0.0342414298100563	0	0	0	0	0.25	0
AAGJ06000001.1_4631312-4633481(-)_1|4|1x0;2;8	K	W	Y	F	R	R	K	S	C	L	V	F	-0.242513215305809	-0.307801515735874	-0.432238860676411	-0.312794014605266	-0.564182336669367	-0.216666749688509	-0.333878815965836	-0.0190234469042437	-0.54039654426674	-0.537882994654871	0.186483204966104	-0.4070564847104	0	0	0	0	0.48	0
AAGJ06000001.1_4631312-4633481(-)_1|5|1x0;1;9	T	K	K	F	T	K	P	D	F	L	L	K	-0.285314212576859	-0.402277513184713	-0.223632236051919	0.0419107912146571	0.0410456926615728	-0.125898035857882	-0.12556273302291	-0.386761360038326	-0.492537379500177	-0.325971892314013	0.17249173476229	-0.51456392791881	0	0	0	0	0.228	0
AAGJ06000001.1_4631312-4633481(-)_1|5|1x0;2;10	R	K	A	F	S	T	K	Y	A	L	Q	S	-0.337715571764466	-0.382163793491262	-0.716069613490413	-0.0746727726875469	-0.516728693659746	-0.596914311745699	-0.473976176873478	0.062262168023451	-0.538705904705691	-0.618489866667018	0.0290233698031083	-0.120234768017169	0	0	0	0	0.176	0
AAGJ06000001.1_4631312-4633481(-)_1|5|1x0;3;11	D	R	K	F	N	S	N	S	L	L	V	R	-0.493853804034035	-0.671365478476143	0.178937086373681	-0.658411627958998	-0.346123221915158	-0.396596652812045	-0.450920381628322	-0.0429223168950626	-0.277146901483624	-0.63328352480631	-0.268539462164539	-0.317642086791275	0	0	0	0	0.35	0
AAGJ06000001.1_4635078-4636539(-)_1|1|1x0;1;1	D	N	R	Y	T	N	S	K	S	L	F	R	-0.911476044146694	-0.7474612500685	0.33465473029284	-0.807299292227956	-0.295501416880317	-0.400507147646054	-0.153292806341992	-0.0553323930266254	-0.31193406042011	-0.461581080586023	0.137146724990679	-0.0472843509172544	0	0	0	0	0.292	0
AAGJ06000001.1_4635078-4636539(-)_1|2|1x0;1;2	R	K	K	F	P	S	E	G	H	L	K	E	-0.232622913623764	-0.330464666157173	-0.630534067866393	-0.387870028795955	-0.38439616772503	-0.456650414258531	0.167392699206201	-0.791758265304133	-0.181816060187094	-0.381660235512607	-0.382252821484052	-0.158642719217833	0	0	0	0	0.2	0
AAGJ06000001.1_4635078-4636539(-)_1|3|1x0;1;3	G	L	E	C	K	H	N	K	A	L	K	Q	-0.172266822922739	-0.34381586995242	-0.216760239781542	-0.496655475929815	-0.153261129445017	-0.331813666541785	-0.362280906134376	-0.0699072688282505	-0.424154767699224	-0.369622525998311	-0.183312476263619	-0.117834006448038	0	0	0	0	0.15	0
AAGJ06000001.1_4635078-4636539(-)_1|3|1x0;2;4	K	R	Y	F	R	R	R	G	C	L	V	Y	-0.247676114674463	-0.319053998265642	-0.51050013117492	-0.345943768765868	-0.57782228740797	-0.174038131322601	-0.388914518669668	-0.00269677212773151	-0.44270981884141	-0.651959115079704	0.288280895899607	-0.42013519509486	0	0	0	0	0.544	0
AAGJ06000001.1_4635078-4636539(-)_1|4|1x0;1;5	P	K	K	F	I	R	H	N	L	V	C	K	-0.24243870166797	-0.634952763681777	-0.0916328595796162	-0.489855322322794	-0.417495473073386	-0.365797442294348	-0.314344947456386	0.0895325296590857	-0.529201710233957	-0.30201055777441	0.244449332466113	-0.675397192465724	0	0	0	0	0.262	0
AAGJ06000001.1_4635078-4636539(-)_1|4|1x0;2;6	T	K	T	F	M	E	E	Y	N	Y	T	L	-0.363955301766316	-0.436466571373813	-0.220196027708131	-0.0909420618720575	0.139332086317303	-0.57548354699802	-0.346685656426561	-0.250069999483338	-0.574020081495877	-0.410657016219283	0.0787962661770994	-0.244267923067035	0	0	0	0	0.158	0
AAGJ06000001.1_4635078-4636539(-)_1|4|1x0;3;7	P	Q	S	F	A	S	E	K	A	L	I	N	-0.264441653840209	-0.246041877587251	-0.125663727100149	-0.458264058500407	-0.171477242454074	-0.336294481469767	-0.365072477805734	-0.113390360027301	-0.221462419541204	-0.373841458989049	-0.24606313349134	-0.347001211071153	0	0	0	0	0.088	0
AAGJ06000001.1_4635078-4636539(-)_1|4|1x0;4;8	G	K	A	F	R	T	R	K	Y	M	L	K	-0.388555652706691	-0.575869026492252	-0.174703259123369	0.0459701058042864	-0.0602453811507484	-0.294215737820431	-0.146900040641103	-0.376232117160597	-0.155637829665672	-0.0730796494900873	-0.100794796248932	-0.27884293201119	0	0	0	0	0.152	0
AAGJ06000001.1_4635078-4636539(-)_1|4|1x0;5;9	D	K	T	F	K	D	N	T	G	R	E	R	-0.358538950135776	-0.80832438233579	0.188311780090343	-0.749488763957264	-0.363146516623867	-0.340696889190363	-0.464428145029989	-0.107183171715177	-0.55199538738528	0.294377037514564	-0.706257542892586	-0.56525350529111	0	0	0	0	0.316	0
AAGJ06000001.1_4635078-4636539(-)_1|4|1x0;6;10	G	K	A	F	G	T	K	Y	S	L	Q	T	-0.242438338457657	-0.314596641258855	-0.517662411084384	-0.161288598153552	-0.275469955987063	-0.507382650112285	-0.402850226232684	0.0328910321663721	-0.312835761987405	-0.675208467835053	0.0439166107407364	-0.162533670955852	0	0	0	0	0.254	0
AAGJ06000001.1_4635078-4636539(-)_1|4|1x0;7;11	D	Q	R	F	A	L	N	N	T	L	I	R	-0.516867605709314	-0.91660660764109	0.420280583091383	-0.896550023634585	-0.276101759565253	-0.035005870991134	-0.53701111802544	-0.249373349054828	-0.614692032127263	-0.675774179815611	-0.497002637255594	0.345466572378468	0	0	0	0	0.492	0
AAGJ06000001.1_4656515-4658693(-)_1|1|1x0;1;1	N	V	K	I	D	N	S	K	S	M	V	R	-0.911476044146694	-0.7474612500685	0.33465473029284	-0.807299292227956	-0.295501416880317	-0.400507147646054	-0.153292806341992	-0.0553323930266254	-0.31193406042011	-0.461581080586023	0.137146724990679	-0.0472843509172544	0	0	0	0	0.352	0
AAGJ06000001.1_4656515-4658693(-)_1|2|1x0;1;2	G	K	N	F	P	T	H	G	R	L	V	M	-0.283113325757797	-0.421541981745177	-0.25636765867552	-0.229514234916182	-0.196473121912714	-0.32795331286759	-0.0906674321310674	0.185779766327834	-0.183826911948363	-0.219335506822418	-0.286810249358933	0.0565203324721954	0	0	0	0	0.186	0
AAGJ06000001.1_4656515-4658693(-)_1|3|1x0;1;3	G	F	T	F	D	N	E	H	K	F	K	V	-0.260046333161502	-0.301949077431471	-0.324360958861179	-0.30192181102729	-0.343107786020525	-0.528149790808002	0.0801758135013503	-0.291932431213533	-0.283985768466246	-0.543351904759715	-0.316395385213316	-0.141431826603339	0	0	0	0	0.11	0
AAGJ06000001.1_4656515-4658693(-)_1|3|1x0;2;4	G	N	L	Y	T	R	K	T	Y	M	Y	R	-0.528701683434169	-0.653331427968195	-0.158105434478472	-0.539615303083065	-0.497900373062603	-0.42318948942138	-0.486823876331478	-0.463801969327465	-0.627386096645625	-0.532284124472035	0.284537351769108	-0.626253047511344	0	0	0	0	0.446	0
AAGJ06000001.1_4656515-4658693(-)_1|4|1x0;1;5	N	Y	V	A	S	S	Q	G	L	L	G	E	-0.0919752757790052	-0.323023357529155	-0.302637977535558	-0.34749051395792	-0.247200258702059	-0.0998189500036716	-0.477309695248076	0.0245491579130562	-0.0895947721410836	-0.493907230117939	-0.171575383238332	-0.175904265321787	0	0	0	0	0.216	0
AAGJ06000001.1_4656515-4658693(-)_1|4|1x0;2;6	G	C	M	Y	A	G	R	S	K	L	Y	K	-0.251681085425119	-0.506392386246213	-0.0995795321571898	-0.141163832834017	-0.404082879159316	-0.276134213041244	-0.0672495556441168	-0.476414559437513	-0.16887006228543	0.0455759004670781	-0.433237919857916	-0.156115171318563	0	0	0	0	0.272	0
AAGJ06000001.1_4656515-4658693(-)_1|5|1x0;1;7	G	F	T	C	R	D	E	K	S	L	Q	E	-0.242005464787594	-0.156883950493618	-0.231185752992363	-0.393163781073884	-0.470578852883465	0.0242775456879379	-0.578467165883459	-0.0658140000590043	-0.363187651142341	-0.0830769300981777	-0.0830184448945327	-0.229623844385193	0	0	0	0	0.142	0
AAGJ06000001.1_4656515-4658693(-)_1|6|1x0;1;8	G	F	K	T	A	D	E	E	R	F	T	E	-0.092360680521341	-0.311885537426088	-0.139208506645025	-0.189870966191667	-0.29275875187729	-0.206198548416761	-0.0211645298888926	0.012187865214835	-0.356564189861188	-0.164170120428786	-0.0610457303082305	-0.197185258952953	0	0	0	0	0.194	0
AAGJ06000001.1_4656515-4658693(-)_1|6|1x0;2;9	G	N	T	Y	M	T	K	K	S	L	L	R	-1.14155364236155	-1.09740027420484	0.54908384453416	-1.20097945929507	-0.214150568015571	-0.228435443507421	-0.10647632926991	-0.125217685627289	-0.221091125375657	-0.435923438498143	0.161302372173205	-0.226843924841772	0	0	0	0	0.232	0
AAGJ06000001.1_4656515-4658693(-)_1|7|1x0;1;10	A	F	Y	T	P	Q	K	A	V	L	Q	K	-0.262415314841181	-0.712635159483664	-0.197984094207333	-0.559251852483215	-0.746477195068294	-0.0795125019391137	-0.626767448463508	-0.186218789510247	0.318764425364418	-0.672952367168329	-0.742432000665639	-0.619064389491389	0	0	0	0	0.272	0
AAGJ06000001.1_4656515-4658693(-)_1|7|1x0;2;11	G	I	V	Y	T	R	N	S	T	L	R	R	-0.540250895435342	-0.824855971432899	0.12768765463788	-0.847599516568806	-0.799483294335308	-0.21823955489337	-0.830005894184216	-0.148782824690723	-0.727385483201963	-0.848982077219872	0.506468998386254	-0.72281831196081	0	0	0	0	0.572	0
AAGJ06000001.1_4656515-4658693(-)_1|8|1x0;1;12	G	F	Q	T	P	D	K	N	F	L	T	D	-0.0144152124246294	-0.173262061526311	0.0822023946860516	-0.268623155905304	0.130778828375752	0.0151569681496895	-0.1582454888384	-0.156663866416113	-0.300764488042233	-0.0226771384150313	-0.201623242782139	-0.165198925695699	0	0	0	0	0.174	0
AAGJ06000001.1_4656515-4658693(-)_1|8|1x0;2;13	G	N	V	Y	T	K	R	K	F	M	V	R	-0.337130868896793	-0.391644549387827	0.019023672424523	-0.332426727751965	0.00802137375650246	-0.0968168170125183	-0.0896330162213811	-0.252031414099992	-0.252656156442906	-0.253811790935947	0.0180189997608163	-0.296131931248335	0	0	0	0	0.266	0
AAGJ06000001.1_5625296-5628320(-)_1|1|1x0;1;1	T	R	K	F	R	T	S	E	L	L	Q	K	-0.324403283748367	-0.556371077627528	-0.059655297878562	-0.0605144439048663	-0.0600054325281395	-0.283987698368268	-0.106532882831611	-0.187161444905732	-0.280347108465809	-0.230589628968894	-0.143590727886682	-0.297713967797399	0	0	0	0	0.154	0
AAGJ06000001.1_5625296-5628320(-)_1|2|1x0;1;2	D	K	K	F	P	R	F	Y	S	L	Q	R	-0.78441447419103	-0.792314922254952	0.304788397470177	-0.825898454702507	-0.781695354999299	-0.656025432827478	-0.555936913319312	0.104154836771424	-0.73334506789444	-0.998219728071647	0.448864429334095	-0.68744643302312	0	0	0	0	0.466	0
AAGJ06000001.1_5625296-5628320(-)_1|2|1x0;2;3	N	K	T	F	A	H	I	Y	N	R	T	R	-0.683906836970414	-0.822427928997958	0.4044733029422	-0.733640362060663	0.390821608298462	-0.646023714762576	-0.621278264893184	-0.709487748232729	-0.67107323453711	-0.920313551547054	0.0426441467887494	0.0458517542403633	0	0	0	0	0.474	0
AAGJ06000001.1_5625296-5628320(-)_1|3|1x0;1;4	D	L	E	F	E	S	K	R	M	L	K	I	-0.22766674975176	-0.414643285347202	-0.259977039853799	-0.115122303366775	-0.191426917558624	-0.314677932752865	-0.215956066307522	0.0573276101004361	-0.320326647594676	-0.203194069823955	-0.163680478235978	-0.139417833281883	0	0	0	0	0.11	0
AAGJ06000001.1_5625296-5628320(-)_1|4|1x0;1;5	T	E	V	F	P	S	Q	K	E	L	A	L	-0.262926611766187	-0.196129033595731	-0.0487254685777178	-0.0519427462563019	-0.0974145994678758	-0.129156125279484	-0.00264193125479086	-0.0108214329347933	-0.258380245613519	-0.179878718769203	0.0232783570071984	-0.286766787117054	0	0	0	0	0.036	0
AAGJ06000001.1_5625296-5628320(-)_1|5|1x0;1;6	F	K	V	F	R	I	K	V	R	Y	N	R	-0.449375820223875	-0.482475880481218	0.138658616060363	-0.46807875918563	-0.0969293162213507	-0.465799729648774	0.0394818240012737	-0.0238164873807476	-0.159756937997608	-0.28751803012929	-0.206026426161843	-0.0318985148318771	0	0	0	0	0.26	0
AAGJ06000001.1_5625296-5628320(-)_1|6|1x0;1;7	N	K	C	F	L	N	N	S	A	L	S	V	-0.25498032898294	-0.477947668420799	-0.307251933412861	-0.657381294761518	-0.233492612090811	-0.578215007466496	-0.449241918353611	-0.0823712156748955	-0.343917661165674	-0.458505251731352	-0.602612834706569	-0.232567056685836	0	0	0	0	0.162	0
AAGJ06000001.1_5625296-5628320(-)_1|6|1x0;2;8	A	D	T	F	D	R	N	E	H	L	K	L	-0.434856507052802	-0.613535919061528	-0.295917070637759	-0.0432888860809676	-0.453148621233377	-0.845998762213939	0.204352691285591	-0.495183131084255	-0.9576479231552	-0.923281238172691	0.551001503695817	-0.765102924080677	0	0	0	0	0.358	0
AAGJ06000001.1_5625296-5628320(-)_1|6|1x0;3;9	G	K	R	F	S	E	Y	N	H	V	R	K	-0.32076503250475	-0.737717698073853	-0.119382825882371	-0.38277227558367	-0.197027159516435	-0.601576734370249	0.00314929380345247	-0.70231234282902	-0.366117689554964	0.0727365533759386	-0.486386889318802	-0.422657021797868	0	0	0	0	0.292	0
AAGJ06000001.1_5625296-5628320(-)_1|6|1x0;4;10	H	K	I	F	P	R	P	D	K	L	K	L	-0.389316510830002	-0.583947177541625	-0.502572809991453	-0.462685031517769	-0.716707024190504	-0.728658708609691	0.126892425218492	-0.531964744793928	-0.938230028618932	-0.776339478218703	0.589117456737682	-0.836304201159658	0	0	0	0	0.412	0
AAGJ06000001.1_5625296-5628320(-)_1|6|1x0;5;11	G	K	Q	F	K	R	K	D	K	L	K	E	-0.170733944704337	-0.330479366046171	-0.77982551053745	-0.628908568804526	-0.8209771776388	-0.36693062698892	0.0971275152707377	-0.743610221539505	-1.03748223474314	-0.918715379612384	0.578171970913723	-1.03858972307333	0	0	0	0	0.502	0
AAGJ06000001.1_5625296-5628320(-)_1|7|1x0;1;12	T	L	G	F	K	R	R	G	M	L	V	N	-0.215209240036954	-0.69749516717731	0.00271714911228811	-0.56187160009915	-0.41124774306666	-0.126096359249703	-0.522932504221401	0.0488415083536044	-0.635489620882583	-0.827962589170657	0.246596685948192	-0.502749187907856	0	0	0	0	0.446	0
AAGJ06000001.1_5625296-5628320(-)_1|8|1x0;1;13	E	K	V	Y	K	S	S	S	K	R	K	I	-0.245026766137592	-0.414263229039515	-0.460795359929244	-0.474918033398762	-0.321851720580053	-0.652282334796267	0.00594492346730678	-0.436150613884195	-0.271730745342232	-0.527965833731571	-0.137542713135495	-0.432100003909714	0	0	0	0	0.212	0
AAGJ06000001.1_5625296-5628320(-)_1|9|1x0;1;14	P	R	Q	Y	S	T	K	A	K	M	M	D	-0.394909529212959	-0.332051148011276	-0.327177299342487	-0.494988205379597	-0.393128247322052	-0.640996015004357	0.179354740043188	-0.290824517574459	-0.339122853580749	-0.455885296180072	-0.246656011970186	-0.0948926581162847	0	0	0	0	0.196	0
AAGJ06000001.1_5642967-5646408(-)_1|1|1x0;1;1	G	K	C	F	K	R	L	A	A	L	E	N	-0.291268695365991	-0.72289597447385	-0.0262042692987374	-0.693929367864283	-0.741237414347237	-0.588445330076208	-0.393568234967117	0.0387867906546078	-0.843554314611359	-0.937273471213406	0.452838686412676	-0.922003271975534	0	0	0	0	0.234	0
AAGJ06000001.1_5642967-5646408(-)_1|2|1x0;1;2	K	K	M	F	R	N	D	L	Y	L	N	N	0.115266130734846	-0.166314515265184	-0.295013373023395	-0.404407301016724	-0.0925671452490769	-0.19365584404307	-0.102342014652497	-0.17574851678559	-0.172099208656588	-0.112241605523865	-0.0411856821286086	-0.135358059064519	0	0	0	0	0.12	0
AAGJ06000001.1_5642967-5646408(-)_1|2|1x0;2;3	R	Q	L	F	P	T	G	A	A	L	K	E	-0.124649077039584	-0.299146754861118	-0.576598743011865	-0.364020508032459	-0.535765397308913	-0.169352489033928	-0.297767262340522	0.00724899938790517	-0.274588378850819	-0.518609469332747	-0.178851860169286	-0.126722844645624	0	0	0	0	0.124	0
AAGJ06000001.1_5642967-5646408(-)_1|3|1x0;1;4	P	K	I	F	S	C	K	S	N	R	R	R	-0.685387853226169	-0.889993907228981	0.454053591786556	-0.94181303212157	0.464535750043575	-0.839347492366806	-0.848278735529583	-0.984491074642818	-0.706570361764085	0.087604052570144	-0.739466782894418	-0.404889574184318	0	0	0	0	0.656	0
AAGJ06000001.1_5642967-5646408(-)_1|3|1x0;2;5	G	A	A	F	R	Q	R	W	Q	L	Q	A	-0.143746836391551	-0.234482087248203	-0.458915822206684	-0.392968046753414	-0.348137056954164	-0.649056491265993	-0.482096832016014	0.065605447227882	-0.134464610227887	-0.475751031880016	-0.109312185617374	-0.432917558241198	0	0	0	0	0.25	0
AAGJ06000001.1_5642967-5646408(-)_1|4|1x0;1;6	G	K	L	C	K	T	N	R	N	L	M	I	-0.31893738708908	-0.466662036154893	-0.255333020157307	-0.292292542848108	0.325132163118713	-0.665525536925792	-0.377520148398263	-0.640296171291487	-0.680664767282893	-0.164141529630156	-0.29210214893239	-0.312433805487217	0	0	0	0	0.22	0
AAGJ06000001.1_5642967-5646408(-)_1|4|1x0;2;7	S	L	T	F	R	Q	S	H	H	R	K	A	-0.304932249289835	-0.385793398158117	-0.506027876871496	-0.44602627538942	-0.590461348934634	-0.752877360255482	0.331404030678082	-0.701746978000848	0.0911687659655739	-0.693172608245103	-0.620193548792576	-0.304904145037441	0	0	0	0	0.63	0
AAGJ06000001.1_5642967-5646408(-)_1|5|1x0;1;8	S	K	V	L	M	S	R	S	G	R	R	K	-0.406588044392647	-0.683932265586702	-0.334765031925138	-0.374761309566629	-0.458386185180928	-0.576156941394819	-0.0590597302380738	-0.41458753219503	-0.119362786023309	-0.45863241380579	-0.588149993117545	-0.536795603040505	0	0	0	0	0.282	0
AAGJ06000001.1_5642967-5646408(-)_1|5|1x0;2;9	G	N	M	F	K	Q	L	Q	H	L	K	K	-0.318581815808218	-0.644987172065237	-0.639836835938663	-0.486868942586911	-0.681915603718422	-0.770058392914934	0.537067814109301	-0.749002943871499	0.426387624825021	-0.723944003838792	-0.67280679237261	-0.725603196028949	0	0	0	0	0.38	0
AAGJ06000001.1_5642967-5646408(-)_1|6|1x0;1;10	G	Q	Y	Y	K	T	R	Q	N	L	S	I	-0.225608271490832	-0.432174392182998	-0.532876112259674	-0.382006808643225	0.225534670780249	-0.514976999074135	-0.382283152707479	-0.611079630601822	-0.574663197865282	-0.592775521289127	-0.45707652624854	0.164238183667157	0	0	0	0	0.28	0
AAGJ06000001.1_5642967-5646408(-)_1|6|1x0;2;11	S	K	K	F	I	Q	P	H	H	L	K	A	-0.304932249289835	-0.385793398158117	-0.506027876871496	-0.44602627538942	-0.590461348934634	-0.752877360255482	0.331404030678082	-0.701746978000848	0.0911687659655739	-0.693172608245103	-0.620193548792576	-0.304904145037441	0	0	0	0	0.428	0
AAGJ06000001.1_5642967-5646408(-)_1|7|1x0;1;12	P	K	L	L	S	S	K	N	G	R	Q	K	-0.32569762390157	-0.662848121598255	-0.0674285313625514	-0.423831204333861	-0.224692824010913	-0.497696489776539	-0.150586797562735	-0.0877057366248998	-0.168640861817154	-0.333224859908535	-0.434978217198339	-0.404381157341227	0	0	0	0	0.204	0
AAGJ06000001.1_5642967-5646408(-)_1|7|1x0;2;13	G	K	A	F	K	Q	S	H	H	L	K	R	-0.874631790335241	-0.94682486901324	0.429228156726794	-1.00457306802324	-0.900259257543248	-1.09062956941864	0.475439066205848	-0.933967601692122	0.0436671977947121	-1.06042336067271	-0.81372760807166	-0.184170759906829	0	0	0	0	0.81	0
AAGJ06000001.1_6679581-6681042(+)_1|1|1x0;1;1	K	K	R	F	S	V	E	S	D	L	G	S	-0.396166673999744	-0.516034600294972	-0.366788277946847	-0.110239352519029	-0.665007320885372	0.163646546772751	-0.408294872620507	-0.680798629682357	-0.562450825249425	-0.586660580318034	-0.409257720137656	-0.120128821661094	0	0	0	0	0.244	0
AAGJ06000001.1_6679581-6681042(+)_1|1|1x0;2;2	K	K	I	F	A	S	K	S	N	L	G	K	-0.340821818080634	-0.678550383383914	-0.393234485929299	-0.569800325821349	0.268131513872546	-0.675199287909967	-0.276623775219026	-0.785598141235995	-0.424145120251348	-0.309193385594697	-0.619581815172206	-0.530848322516504	0	0	0	0	0.452	0
AAGJ06000001.1_6679581-6681042(+)_1|1|1x0;3;3	G	M	R	F	T	L	K	Q	H	L	V	Y	-0.298093294147656	-0.389115845937112	-0.267305900837345	-0.168557912209869	-0.523561415447043	-0.571891449870413	0.25452961554349	-0.584384038937983	-0.404473650347209	-0.54443913042912	-0.455407008139625	0.315629865642599	0	0	0	0	0.406	0
AAGJ06000001.1_6679581-6681042(+)_1|1|1x0;4;4	G	K	G	F	I	E	K	S	V	L	K	V	-0.175318071104035	-0.705042844008399	-0.452781015617047	-0.419522567447856	-0.434795517535885	-0.294174452054233	-0.567386189981924	-0.439524694952718	-0.528155373791222	-0.0482734572257213	-0.448525111696555	-0.153008497037577	0	0	0	0	0.164	0
AAGJ06000001.1_6679581-6681042(+)_1|1|1x0;5;5	D	R	K	L	N	S	K	R	D	L	M	R	-0.795841471220022	-0.826540456300142	0.215228428588812	-0.773554262344872	-0.959515501168822	0.0435915764941068	-0.620344962410352	-0.719007347802185	-0.654721077341699	-0.0804260013613685	-0.511204831901134	-0.582581955124161	0	0	0	0	0.268	0
AAGJ06000001.1_6679581-6681042(+)_1|1|1x0;6;6	G	K	G	F	S	Q	K	S	N	L	T	L	-0.328713933298274	-0.452002747518404	-0.711283189119803	-0.712655298464364	-0.171111383570392	-0.628703029507391	-0.658384427172331	-0.650287463206006	-0.185569778238917	-0.533229759967839	-0.632626598003934	-0.589604671204956	0	0	0	0	0.584	0
AAGJ06000001.1_6679581-6681042(+)_1|1|1x0;7;7	S	R	K	L	N	S	K	S	D	F	M	R	-0.669575942971361	-0.762885631321782	0.0961485571930303	-0.601116263716734	-0.681927424615496	0.207860073756958	-0.654360386833141	-0.599638902921882	-0.483079951617542	-0.494861420255954	-0.371798602730798	-0.491624950222029	0	0	0	0	0.21	0
AAGJ06000001.1_6679581-6681042(+)_1|1|1x0;8;8	S	K	R	F	S	R	K	H	Q	L	L	V	-0.46243287049642	-0.598050179265156	-0.506442586467521	-0.45051336620675	-0.819084879941553	-0.628733780136579	-0.338923549756121	-0.0511041245916365	-0.785401812036486	-0.784766105554668	0.482784721354932	-0.531092201701285	0	0	0	0	0.63	0
AAGJ06000001.1_6679581-6681042(+)_1|1|1x0;9;9	G	K	R	F	S	R	K	Q	E	L	L	R	-0.477075135038009	-0.523801373584669	0.0695801238599976	-0.567711553865902	-0.478708583117239	-0.147876811571874	-0.172254583567813	-0.28633175042388	-0.72129160784417	-1.06199235971906	0.401801830504768	-0.682545756679203	0	0	0	0	0.692	0
AAGJ06000001.1_6679581-6681042(+)_1|2|1x0;1;10	N	K	K	F	K	T	K	M	S	F	T	K	-0.169988501425437	-0.512568802164085	-0.0641353917977905	-0.128736843095891	-0.225677948801504	-0.227718977818647	-0.265167000041438	-0.0991807905927064	-0.151554058762943	-0.158884859560178	-0.199811802163054	0.00102657994831109	0	0	0	0	0.196	0
AAGJ06000001.1_6679581-6681042(+)_1|2|1x0;2;11	K	K	G	F	T	S	E	S	G	L	K	G	-0.0536412510195018	-0.357910346199666	-0.779721702477596	-0.500884661818074	-0.413351968164929	-0.5353480620006	0.0723441260081783	-0.404186163296067	-0.113501631399744	-0.485107427098502	-0.414301490777966	-0.342850237140108	0	0	0	0	0.162	0
AAGJ06000001.1_6698549-6699842(+)_1|1|1x0;1;1	K	K	R	F	S	V	E	S	D	L	G	S	-0.396166673999744	-0.516034600294972	-0.366788277946847	-0.110239352519029	-0.665007320885372	0.163646546772751	-0.408294872620507	-0.680798629682357	-0.562450825249425	-0.586660580318034	-0.409257720137656	-0.120128821661094	0	0	0	0	0.244	0
AAGJ06000001.1_6698549-6699842(+)_1|1|1x0;2;2	K	K	I	F	A	S	K	S	Y	I	E	K	-0.409201437077095	-0.538856892382559	-0.280441496628273	-0.0507443846667389	-0.210442836376884	-0.424597731520706	-0.0164398927795669	-0.55509997228916	-0.158954951371018	-0.0423328051642905	-0.441272244611355	-0.532943260790793	0	0	0	0	0.178	0
AAGJ06000001.1_6698549-6699842(+)_1|1|1x0;3;3	G	M	R	F	T	R	K	H	H	L	V	H	-0.295523959739638	-0.200056765288403	-0.460655644519865	-0.396651179012647	-0.658840657789183	-0.602649135013062	0.193923989660846	-0.466836282418389	-0.629495730106421	-0.626667481314379	0.248963155156389	-0.485972271680141	0	0	0	0	0.734	0
AAGJ06000001.1_6698549-6699842(+)_1|1|1x0;4;4	G	K	G	F	I	K	K	S	D	L	K	V	-0.48641647244237	-0.437537252374832	-0.434292562995765	-0.187042377424691	-0.628429019037056	-0.0466754727450632	-0.540328366454484	-0.589226307377221	-0.73945750072452	-0.483206644650595	-0.0993748567766062	-0.34808799716981	0	0	0	0	0.128	0
AAGJ06000001.1_6698549-6699842(+)_1|1|1x0;5;5	D	R	K	L	N	S	K	R	D	L	I	R	-0.795841471220022	-0.826540456300142	0.215228428588812	-0.773554262344872	-0.959515501168822	0.0435915764941068	-0.620344962410352	-0.719007347802185	-0.654721077341699	-0.0804260013613685	-0.511204831901134	-0.582581955124161	0	0	0	0	0.224	0
AAGJ06000001.1_6698549-6699842(+)_1|1|1x0;6;6	S	K	R	F	P	R	K	Q	E	L	L	V	-0.220393529929566	-0.386755340327018	-0.234214331114341	-0.268067429040327	-0.433582277312737	-0.183508297597252	-0.257254213175319	0.00946069413189456	-0.753680928935249	-0.782142980515589	0.402870434061143	-0.604535778267235	0	0	0	0	0.314	0
AAGJ06000001.1_6698549-6699842(+)_1|1|1x0;7;7	N	R	K	L	N	S	K	S	D	F	M	R	-0.669575942971361	-0.762885631321782	0.0961485571930303	-0.601116263716734	-0.681927424615496	0.207860073756958	-0.654360386833141	-0.599638902921882	-0.483079951617542	-0.494861420255954	-0.371798602730798	-0.491624950222029	0	0	0	0	0.246	0
AAGJ06000001.1_6698549-6699842(+)_1|1|1x0;8;8	S	K	R	F	P	R	K	H	Q	L	L	R	-0.675155405666193	-0.768982833010682	-0.0282200593069077	-0.692203407531008	-0.714724301208422	-0.645881733375187	-0.283486743374275	-0.120972794385922	-0.736892465550386	-0.862590434605252	0.39580801844298	-0.476730910358278	0	0	0	0	0.594	0
AAGJ06000001.1_6698549-6699842(+)_1|2|1x0;1;9	N	K	K	F	K	T	K	L	S	F	T	Q	-0.100529008934678	-0.0802632230619346	-0.377258197283214	-0.42042499242782	-0.238296159931393	-0.307268487117392	-0.134308856588931	-0.0299551884314997	-0.16601716151214	-0.231567380436444	-0.0564321079951852	0.00256504189951532	0	0	0	0	0.128	0
AAGJ06000001.1_6698549-6699842(+)_1|2|1x0;2;10	K	K	G	F	T	S	E	S	G	L	K	R	-0.516555420074558	-0.812160950583677	0.218674778969719	-0.694776290645757	-0.620399141806524	-0.683822260307684	-0.544262583271113	-0.0641764885768997	-0.268046852464072	-0.777997151500655	-0.547992478507872	-0.451276205213581	0	0	0	0	0.272	0
AAGJ06000001.1_6701317-6702553(+)_1|1|1x0;1;1	K	K	R	F	P	V	E	S	D	L	G	S	-0.396166673999744	-0.516034600294972	-0.366788277946847	-0.110239352519029	-0.665007320885372	0.163646546772751	-0.408294872620507	-0.680798629682357	-0.562450825249425	-0.586660580318034	-0.409257720137656	-0.120128821661094	0	0	0	0	0.186	0
AAGJ06000001.1_6701317-6702553(+)_1|1|1x0;2;2	K	K	I	F	R	S	K	S	N	L	G	K	-0.340821818080634	-0.678550383383914	-0.393234485929299	-0.569800325821349	0.268131513872546	-0.675199287909967	-0.276623775219026	-0.785598141235995	-0.424145120251348	-0.309193385594697	-0.619581815172206	-0.530848322516504	0	0	0	0	0.422	0
AAGJ06000001.1_6701317-6702553(+)_1|1|1x0;3;3	G	M	R	F	T	R	K	H	H	L	V	H	-0.295523959739638	-0.200056765288403	-0.460655644519865	-0.396651179012647	-0.658840657789183	-0.602649135013062	0.193923989660846	-0.466836282418389	-0.629495730106421	-0.626667481314379	0.248963155156389	-0.485972271680141	0	0	0	0	0.734	0
AAGJ06000001.1_6701317-6702553(+)_1|1|1x0;4;4	G	K	G	F	I	K	K	S	D	L	K	V	-0.48641647244237	-0.437537252374832	-0.434292562995765	-0.187042377424691	-0.628429019037056	-0.0466754727450632	-0.540328366454484	-0.589226307377221	-0.73945750072452	-0.483206644650595	-0.0993748567766062	-0.34808799716981	0	0	0	0	0.128	0
AAGJ06000001.1_6701317-6702553(+)_1|1|1x0;5;5	N	R	K	L	N	S	K	R	D	L	I	R	-0.795841471220022	-0.826540456300142	0.215228428588812	-0.773554262344872	-0.959515501168822	0.0435915764941068	-0.620344962410352	-0.719007347802185	-0.654721077341699	-0.0804260013613685	-0.511204831901134	-0.582581955124161	0	0	0	0	0.204	0
AAGJ06000001.1_6701317-6702553(+)_1|1|1x0;6;6	S	K	R	F	P	R	K	Q	E	L	L	V	-0.220393529929566	-0.386755340327018	-0.234214331114341	-0.268067429040327	-0.433582277312737	-0.183508297597252	-0.257254213175319	0.00946069413189456	-0.753680928935249	-0.782142980515589	0.402870434061143	-0.604535778267235	0	0	0	0	0.314	0
AAGJ06000001.1_6701317-6702553(+)_1|1|1x0;7;7	G	K	G	F	P	R	K	Q	E	L	L	R	-0.477075135038009	-0.523801373584669	0.0695801238599976	-0.567711553865902	-0.478708583117239	-0.147876811571874	-0.172254583567813	-0.28633175042388	-0.72129160784417	-1.06199235971906	0.401801830504768	-0.682545756679203	0	0	0	0	0.362	0
AAGJ06000001.1_6701317-6702553(+)_1|2|1x0;1;8	N	K	K	F	E	T	K	M	S	F	T	Q	-0.115211856534493	-0.153397453087146	-0.328308749230141	-0.466184009490966	-0.216633109364602	-0.391861370731625	-0.300011849417781	0.00675624182820291	-0.144168507642278	-0.31173968954857	-0.181639234478508	-0.0131823371988672	0	0	0	0	0.202	0
AAGJ06000001.1_6703537-6705043(+)_1|1|1x0;1;1	K	K	R	F	S	V	E	S	D	L	G	S	-0.396166673999744	-0.516034600294972	-0.366788277946847	-0.110239352519029	-0.665007320885372	0.163646546772751	-0.408294872620507	-0.680798629682357	-0.562450825249425	-0.586660580318034	-0.409257720137656	-0.120128821661094	0	0	0	0	0.244	0
AAGJ06000001.1_6703537-6705043(+)_1|1|1x0;2;2	K	K	I	F	T	S	K	S	N	L	G	K	-0.340821818080634	-0.678550383383914	-0.393234485929299	-0.569800325821349	0.268131513872546	-0.675199287909967	-0.276623775219026	-0.785598141235995	-0.424145120251348	-0.309193385594697	-0.619581815172206	-0.530848322516504	0	0	0	0	0.448	0
AAGJ06000001.1_6703537-6705043(+)_1|1|1x0;3;3	G	M	R	F	T	L	K	Q	H	L	V	Y	-0.298093294147656	-0.389115845937112	-0.267305900837345	-0.168557912209869	-0.523561415447043	-0.571891449870413	0.25452961554349	-0.584384038937983	-0.404473650347209	-0.54443913042912	-0.455407008139625	0.315629865642599	0	0	0	0	0.406	0
AAGJ06000001.1_6703537-6705043(+)_1|1|1x0;4;4	G	K	G	F	V	E	K	S	V	L	K	V	-0.175318071104035	-0.705042844008399	-0.452781015617047	-0.419522567447856	-0.434795517535885	-0.294174452054233	-0.567386189981924	-0.439524694952718	-0.528155373791222	-0.0482734572257213	-0.448525111696555	-0.153008497037577	0	0	0	0	0.166	0
AAGJ06000001.1_6703537-6705043(+)_1|1|1x0;5;5	N	R	K	L	N	S	K	R	D	L	M	R	-0.795841471220022	-0.826540456300142	0.215228428588812	-0.773554262344872	-0.959515501168822	0.0435915764941068	-0.620344962410352	-0.719007347802185	-0.654721077341699	-0.0804260013613685	-0.511204831901134	-0.582581955124161	0	0	0	0	0.258	0
AAGJ06000001.1_6703537-6705043(+)_1|1|1x0;6;6	G	K	G	F	S	Q	K	S	N	L	T	L	-0.328713933298274	-0.452002747518404	-0.711283189119803	-0.712655298464364	-0.171111383570392	-0.628703029507391	-0.658384427172331	-0.650287463206006	-0.185569778238917	-0.533229759967839	-0.632626598003934	-0.589604671204956	0	0	0	0	0.584	0
AAGJ06000001.1_6703537-6705043(+)_1|1|1x0;7;7	S	R	K	L	N	S	K	S	D	F	M	R	-0.669575942971361	-0.762885631321782	0.0961485571930303	-0.601116263716734	-0.681927424615496	0.207860073756958	-0.654360386833141	-0.599638902921882	-0.483079951617542	-0.494861420255954	-0.371798602730798	-0.491624950222029	0	0	0	0	0.21	0
AAGJ06000001.1_6703537-6705043(+)_1|1|1x0;8;8	S	K	R	F	S	R	K	H	Q	L	L	V	-0.46243287049642	-0.598050179265156	-0.506442586467521	-0.45051336620675	-0.819084879941553	-0.628733780136579	-0.338923549756121	-0.0511041245916365	-0.785401812036486	-0.784766105554668	0.482784721354932	-0.531092201701285	0	0	0	0	0.63	0
AAGJ06000001.1_6703537-6705043(+)_1|1|1x0;9;9	G	K	R	F	S	R	K	Q	E	L	L	R	-0.477075135038009	-0.523801373584669	0.0695801238599976	-0.567711553865902	-0.478708583117239	-0.147876811571874	-0.172254583567813	-0.28633175042388	-0.72129160784417	-1.06199235971906	0.401801830504768	-0.682545756679203	0	0	0	0	0.692	0
AAGJ06000001.1_6703537-6705043(+)_1|2|1x0;1;10	N	K	K	F	K	T	K	M	S	F	T	K	-0.169988501425437	-0.512568802164085	-0.0641353917977905	-0.128736843095891	-0.225677948801504	-0.227718977818647	-0.265167000041438	-0.0991807905927064	-0.151554058762943	-0.158884859560178	-0.199811802163054	0.00102657994831109	0	0	0	0	0.196	0
AAGJ06000001.1_6703537-6705043(+)_1|2|1x0;2;11	K	K	G	F	T	S	E	S	G	L	K	G	-0.0536412510195018	-0.357910346199666	-0.779721702477596	-0.500884661818074	-0.413351968164929	-0.5353480620006	0.0723441260081783	-0.404186163296067	-0.113501631399744	-0.485107427098502	-0.414301490777966	-0.342850237140108	0	0	0	0	0.162	0
AAGJ06000001.1_6721064-6723774(+)_1|1|1x0;1;1	K	K	R	F	S	V	E	S	D	L	G	S	-0.396166673999744	-0.516034600294972	-0.366788277946847	-0.110239352519029	-0.665007320885372	0.163646546772751	-0.408294872620507	-0.680798629682357	-0.562450825249425	-0.586660580318034	-0.409257720137656	-0.120128821661094	0	0	0	0	0.244	0
AAGJ06000001.1_6721064-6723774(+)_1|1|1x0;2;2	K	K	I	F	T	S	K	P	N	L	G	K	-0.405300610041502	-0.65972026261484	-0.409793268386493	-0.135086591535423	0.0847507365643715	-0.670653282831929	-0.284665922206175	-0.513693573193446	-0.365791238017927	-0.426841991107231	-0.522029041841344	-0.444012192813519	0	0	0	0	0.366	0
AAGJ06000001.1_6721064-6723774(+)_1|1|1x0;3;3	G	M	R	F	T	Q	K	P	H	L	V	Y	-0.378288945777441	-0.360989354501861	-0.752497710659605	-0.505667778475397	-0.57569943392477	-0.718133618869534	0.323944407506055	-0.711169512304274	0.38446356883695	-0.693693831786886	-0.656137052475506	-0.612549077305113	0	0	0	0	0.742	0
AAGJ06000001.1_6721064-6723774(+)_1|1|1x0;4;4	G	K	G	F	I	T	K	S	V	L	K	D	-0.249525624376051	-0.467121780674099	-0.156707040483244	-0.44605848175447	-0.196645408817367	-0.290543897785117	-0.324416172554517	-0.12611672206577	-0.44214308172135	-0.559175959676999	-0.248663047200315	0.131906236973626	0	0	0	0	0.188	0
AAGJ06000001.1_6721064-6723774(+)_1|1|1x0;5;5	D	R	K	L	N	S	K	N	H	L	M	G	-0.608686788518909	-0.418982521863124	-0.377010395990255	-0.300266044052186	-0.400024540968725	-0.698404699116064	0.0590516236072485	-0.405076056377728	-0.217547015204138	-0.453557101067525	-0.336451217337613	-0.227358878328956	0	0	0	0	0.264	0
AAGJ06000001.1_6721064-6723774(+)_1|1|1x0;6;6	S	K	R	F	S	R	K	Y	Q	L	M	V	-0.533799664246739	-0.544609995470946	-0.62972544846863	-0.197760696957668	-0.707385942558448	-0.746513317069401	-0.534201351321738	0.226331145287762	-0.747565670506043	-0.828334587691759	0.382052924097053	-0.657408418714408	0	0	0	0	0.48	0
AAGJ06000001.1_6721064-6723774(+)_1|1|1x0;7;7	G	K	G	F	I	T	K	T	V	L	K	D	-0.148522492844878	-0.300045938767548	-0.146712419580898	-0.426551952038406	-0.199094736526403	-0.261385228816959	-0.207524650048618	-0.0655588748115787	-0.355564797809922	-0.448796535101675	-0.242893894066604	0.0438765381139347	0	0	0	0	0.148	0
AAGJ06000001.1_6721064-6723774(+)_1|1|1x0;8;8	N	R	K	L	N	S	K	T	H	L	M	R	-0.69777398671039	-0.752629010110235	0.0551315569812949	-0.656035261219417	-0.587181532064631	-0.911855319563673	0.00556602341225192	-0.594850653062706	-0.253074752647375	-0.602842812187485	-0.667932777106697	-0.310129663286869	0	0	0	0	0.366	0
AAGJ06000001.1_6721064-6723774(+)_1|1|1x0;9;9	G	K	G	F	S	Q	R	S	H	L	T	M	-0.441993309693552	-0.366557637831102	-0.797649429245078	-0.570356384665441	-0.65515787133923	-0.733156193436978	0.296531915301835	-0.658173410309519	0.428645232937877	-0.74520091350899	-0.68989403445561	-0.676719780230841	0	0	0	0	0.766	0
AAGJ06000001.1_6721064-6723774(+)_1|1|1x0;10;10	N	R	K	L	N	F	K	S	E	F	I	N	-0.0912072153673232	-0.627604507623844	-0.14333941834828	-0.384016859390871	-0.36738489290472	-0.0570665275005374	-0.255458493052243	-0.238389930562348	-0.59868943531038	-0.723630813894715	-0.27074433214842	0.0826645167424671	0	0	0	0	0.186	0
AAGJ06000001.1_6721064-6723774(+)_1|1|1x0;11;11	S	K	R	Y	S	R	K	D	H	L	L	I	-0.470241378780385	-0.635505073745615	-0.818693575123082	-0.164790782640451	-0.576738368339963	-0.788941054937273	0.143873753263005	-0.801319466382308	-0.930573385633509	-0.75883441454122	0.604956410758321	-0.907871235589466	0	0	0	0	0.746	0
AAGJ06000001.1_6721064-6723774(+)_1|2|1x0;1;12	N	E	K	F	K	T	K	M	S	F	T	K	-0.169988501425437	-0.512568802164085	-0.0641353917977905	-0.128736843095891	-0.225677948801504	-0.227718977818647	-0.265167000041438	-0.0991807905927064	-0.151554058762943	-0.158884859560178	-0.199811802163054	0.00102657994831109	0	0	0	0	0.15	0
AAGJ06000001.1_6721064-6723774(+)_1|2|1x0;2;13	K	K	G	F	T	S	E	S	G	L	K	R	-0.516555420074558	-0.812160950583677	0.218674778969719	-0.694776290645757	-0.620399141806524	-0.683822260307684	-0.544262583271113	-0.0641764885768997	-0.268046852464072	-0.777997151500655	-0.547992478507872	-0.451276205213581	0	0	0	0	0.272	0
AAGJ06000001.1_6721064-6723774(+)_1|2|1x0;3;14	Y	K	Q	F	V	S	K	K	Q	F	K	L	-0.217610651700812	-0.347050272268135	-0.1069448444058	-0.0839099812510079	-0.113846328749787	-0.378072786179555	-0.110966865107745	0.0234065488400185	-0.270567304749451	-0.171843973560671	-0.115108965612246	-0.0975622296702909	0	0	0	0	0.108	0
AAGJ06000001.1_6721064-6723774(+)_1|2|1x0;4;15	D	V	K	F	L	A	R	G	D	L	N	R	-0.744277836321753	-0.749604787519277	0.331839860290829	-0.993657445864614	-0.458243943017367	0.354493398618457	-0.847857827134484	-0.871465549031489	-0.584574639452711	-0.60674845392299	-0.49409116291142	0.00859079901336336	0	0	0	0	0.416	0
AAGJ06000001.1_6721064-6723774(+)_1|3|1x0;1;16	D	E	I	F	C	L	K	V	G	L	T	N	-0.0239817328788785	-0.290329885138343	-0.235442571703386	-0.328211412011466	-0.131064196642593	-0.311413513918542	-0.229659162939653	-0.106005740418698	-0.210618261130207	-0.323937207848026	-0.274290925000972	0.0389631377315751	0	0	0	0	0.136	0
AAGJ06000001.1_6721064-6723774(+)_1|3|1x0;2;17	L	Q	K	F	K	S	S	S	E	L	E	S	-0.169156288545002	-0.607281156161303	-0.288054832255813	-0.0773492010353231	-0.169995721398378	-0.242643177283167	-0.08523255730919	-0.167289902174516	-0.377253892362174	-0.505818501588123	-0.14765328836357	-0.487126255394503	0	0	0	0	0.164	0
AAGJ06000001.1_10082660-10084235(-)_1|1|1x0;1;1	D	E	T	F	T	G	T	L	F	L	R	S	-0.0422352364381493	-0.040628600638202	-0.0312008952018453	0.028898039402249	0.0351299244729111	-0.096570645237813	0.0118623513728425	-0.0950661243840498	-0.0353261372014272	-0.0544558544401062	-0.0198942776315672	-0.0166586726421511	0	0	0	0	0.098	0
AAGJ06000001.1_10082660-10084235(-)_1|2|1x0;1;2	T	K	E	F	V	R	K	D	D	L	R	R	-1.05477461920359	-1.08459939763089	0.383312779485098	-1.00439807880515	-0.834879853210065	0.407511874843845	-1.09886519468215	-0.833812176153518	-1.17820801437175	-1.26200248625581	0.541509615226173	-1.19367283668677	0	0	0	0	0.518	0
AAGJ06000001.1_10082660-10084235(-)_1|2|1x0;2;3	G	R	K	F	G	D	F	A	H	L	R	D	-0.377238166256874	-0.197986472774582	-0.229016945708809	-0.359895555056315	-0.318383863698108	-0.646956571402207	0.155376145564184	-0.537773739012069	-0.354068171627363	-0.0849474136126514	-0.392446944377354	-0.359168142985288	0	0	0	0	0.448	0
AAGJ06000001.1_10082660-10084235(-)_1|2|1x0;3;4	G	M	R	F	A	Q	S	S	G	L	Y	S	-0.330122363554962	-0.645241527384781	-0.80937164427568	-0.259419507642173	-0.604303903386588	-0.791921921142519	-0.722060181586475	0.14424219037468	0.484568920949296	-0.752521914341609	-0.775022168000742	-0.66993236386658	0	0	0	0	0.736	0
AAGJ06000001.1_10082660-10084235(-)_1|2|1x0;4;5	S	K	K	F	T	R	K	S	D	V	Q	R	-0.737676776531817	-0.755745738133459	0.0501237544441643	-0.610678743806602	-0.788836770885801	0.364445297479139	-0.757636004082713	-0.607257268204127	-0.790765277370164	-0.758627123984206	0.144254617044514	-0.535920048876136	0	0	0	0	0.64	0
AAGJ06000001.1_10082660-10084235(-)_1|2|1x0;5;6	H	Q	S	F	D	L	E	R	L	L	E	D	-0.203042167468839	-0.40283059241157	0.180628120861881	-0.500443270236079	-0.305848991650749	-0.840860989542121	-0.322838746084031	0.0751318944168146	-0.449191301378194	-0.458901773185727	-0.362432210841007	0.182112828155645	0	0	0	0	0.05	0
AAGJ06000001.1_10082660-10084235(-)_1|2|1x0;6;7	G	M	R	F	A	G	R	N	G	L	H	S	-0.130071378192177	-0.372182769654614	-0.123734489835305	-0.115187409952879	-0.215105800814131	-0.390033423039446	-0.180595575494099	-0.0131170734370833	-0.115821235088029	-0.202283064177535	-0.223998390147071	-0.0780718860317675	0	0	0	0	0.264	0
AAGJ06000001.1_10082660-10084235(-)_1|2|1x0;7;8	C	K	K	F	A	R	N	S	D	W	H	R	-0.737676776531817	-0.755745738133459	0.0501237544441643	-0.610678743806602	-0.788836770885801	0.364445297479139	-0.757636004082713	-0.607257268204127	-0.790765277370164	-0.758627123984206	0.144254617044514	-0.535920048876136	0	0	0	0	0.59	0
AAGJ06000001.1_11243321-11245400(-)_1|1|1x0;1;1	R	E	K	F	P	S	L	S	D	C	I	D	-0.36844470331485	-0.311892894634422	-0.449065251506256	-0.288637661623227	-0.395440097122671	0.0878319542508064	-0.321699141013406	-0.469589731235965	-0.350177700314359	-0.333829398031365	-0.106889968178293	-0.240840807775137	0	0	0	0	0.13	0
AAGJ06000001.1_11243321-11245400(-)_1|2|1x0;1;2	S	E	I	S	K	S	I	E	G	Q	R	A	-0.257499537438056	-0.409305645645659	-0.246116854001944	-0.0760648671169301	-0.272291431779381	-0.390670754816908	-0.31097697631561	0.00721802304435455	-0.42525307225842	-0.408367684407591	-0.0148552749424788	-0.31504631157256	0	0	0	0	0.058	0
AAGJ06000001.1_11243321-11245400(-)_1|3|1x0;1;3	N	S	C	F	A	V	E	K	H	L	R	N	-0.153874816685242	-0.531675058615654	-0.185172143238506	-0.340556486574068	-0.14264812417079	-0.511652727121035	0.113505676346948	-0.511848538167578	-0.409351638993411	-0.588464908965004	-0.0712448019084758	-0.0973679594651804	0	0	0	0	0.282	0
AAGJ06000001.1_11243321-11245400(-)_1|4|1x0;1;4	S	G	V	F	S	S	T	Q	A	L	G	K	-0.522202961164578	-0.376867812331551	-0.565874132373852	-0.315681420301125	-0.541405938973593	-0.311247556835772	-0.237288770038321	-0.0731594795569965	-0.25924880396836	-0.196749087414052	-0.445871304668825	-0.369122317597612	0	0	0	0	0.184	0
AAGJ06000001.1_11243321-11245400(-)_1|4|1x0;2;5	G	Q	T	F	F	S	S	Y	M	L	L	M	-0.319406275268823	-0.275678811047233	-0.51939640640446	0.13585999097892	-0.225648277546193	-0.245896284367636	-0.140330264944731	0.128553697413343	-0.212220262054577	-0.305467919829891	0.0225942108258864	-0.169530970842179	0	0	0	0	0.248	0
AAGJ06000001.1_11243321-11245400(-)_1|5|1x0;1;6	D	A	P	F	M	F	R	G	N	L	L	R	-1.04641963915979	-1.17256963486439	0.589833899580572	-1.1686619103924	0.425739638406445	-0.965053660739479	-1.03361075119216	-1.16206287296107	-0.866750518005937	-0.984716672924539	-0.918698132117022	0.457728817131179	0	0	0	0	0.568	0
AAGJ06000001.1_11243321-11245400(-)_1|6|1x0;1;7	G	N	L	H	C	S	E	V	T	L	K	R	-0.484329093291305	-0.79189823561427	0.100534292657504	-0.655707562902492	-0.551636168553851	-0.224493534914995	-0.531350083501955	-0.176079194747425	-0.274074452133439	-0.489722512134922	-0.499194269534315	-0.438091665508792	0	0	0	0	0.388	0
AAGJ06000001.1_11243321-11245400(-)_1|7|1x0;1;8	G	A	V	R	H	K	F	S	Q	L	K	A	-0.618547486185726	-0.743404464595444	-0.215021770168702	0.036396153706108	-0.383175792841646	-0.701389400298952	-0.20842337698958	-0.228074531571308	-0.570623407142195	-0.499315519005946	0.157106095104896	-0.2541794522429	0	0	0	0	0.182	0
AAGJ06000001.1_11243321-11245400(-)_1|7|1x0;2;9	S	K	V	F	L	R	P	A	S	L	K	Q	-0.334372003320606	-0.478891740994601	-0.705425863087773	-0.605908155413877	-0.810465493596653	-0.545723599843647	-0.718936356468086	0.0601137685160721	-0.639769852873723	-0.777192407176794	0.438871982009624	-0.66839883432479	0	0	0	0	0.178	0
AAGJ06000001.1_11243321-11245400(-)_1|7|1x0;3;10	G	K	R	I	S	S	S	T	S	L	Q	D	-0.349339864421771	-0.177079125501555	-0.389687869902755	-0.461658481611991	-0.40371894891971	-0.469844252507393	-0.226906447551696	-0.0977648142495904	-0.177155311580561	-0.449771949243844	-0.212464471828568	-0.254395593184639	0	0	0	0	0.262	0
AAGJ06000001.1_11243321-11245400(-)_1|7|1x0;4;11	G	K	S	F	R	I	R	Q	S	Y	K	T	-0.186834738727142	-0.37934082296985	-0.321978034452198	-0.398997965105103	-0.327587457102316	-0.213178251033858	-0.363230054496657	0.0240831265277007	-0.324484834403935	-0.640379839074963	-0.393000561511761	0.167595749314625	0	0	0	0	0.31	0
AAGJ06000001.1_11243321-11245400(-)_1|7|1x0;5;12	G	N	C	F	F	S	C	K	S	L	A	K	-0.404522566251465	-0.600949826600584	-0.117097273473391	-0.288739819996418	-0.347344588713972	-0.29414293895079	-0.0951367646409953	-0.191535461730548	-0.0580452851410284	-0.217326652810544	-0.190892185271521	-0.276970852297121	0	0	0	0	0.242	0
AAGJ06000001.1_11243321-11245400(-)_1|7|1x0;6;13	G	K	Q	F	K	R	K	D	L	L	R	M	-0.253633152896849	-0.411013974304337	-0.296547017092045	-0.341254665704143	-0.493204910271844	-0.219370413560486	-0.455636275247697	-0.0041058134836476	-0.913812075302376	-0.754618635056116	0.480244862314951	-0.791868566634857	0	0	0	0	0.504	0
AAGJ06000001.1_11243321-11245400(-)_1|8|1x0;1;14	N	R	C	F	S	S	E	V	A	L	K	Y	-0.416601977698316	-0.176222259002045	-0.517880377144632	0.000246357601244016	-0.304177099678437	-0.550044787698809	-0.307283703628792	-0.0193842513979383	-0.221163984033628	-0.386156689695842	-0.411650990810941	-0.136830339783433	0	0	0	0	0.218	0
AAGJ06000001.1_11885257-11887927(+)_1|1|1x0;1;1	G	F	K	C	D	S	T	A	Q	R	Y	V	-0.27217655197065	-0.477167655887291	-0.450290777461391	-0.533263441185017	-0.474447380060351	-0.548597668535825	-0.422961161493563	-0.0693696944572731	-0.290417140383357	-0.390621582297686	-0.295750982953073	-0.236066086933742	0	0	0	0	0.216	0
AAGJ06000001.1_11885257-11887927(+)_1|2|1x0;1;2	T	S	F	S	F	D	K	D	T	L	K	A	0.00761565362821458	-0.137020095814555	-0.150546101339638	-0.184601206735186	-0.222421920301093	0.102406939104752	-0.701796172735202	-0.147864546115646	-0.676887553940373	-0.132418940035476	-0.0774866488858955	-0.564713542417129	0	0	0	0	0.492	0
AAGJ06000001.1_11885257-11887927(+)_1|3|1x0;1;3	G	E	K	F	F	F	R	A	H	A	M	N	-0.377416372865087	-0.790743613563928	-0.126856667667516	-0.416963372663171	-0.548364478487825	-0.787821091898269	0.309323021079801	-0.654430169034704	-0.534196079595522	-0.783052827611929	-0.289569384166677	-0.0309126530892843	0	0	0	0	0.348	0
AAGJ06000001.1_11885257-11887927(+)_1|4|1x0;1;4	N	A	V	V	P	T	L	T	A	L	I	S	-0.315134198951181	-0.43733306409127	-0.679837289494608	-0.320750537515057	-0.504845981946957	-0.631013920615597	-0.317338034768152	-0.0568969567731493	-0.406966263897154	-0.597254211965154	-0.412797449188807	0.0874693252175531	0	0	0	0	0.076	0
AAGJ06000001.1_11885257-11887927(+)_1|4|1x0;2;5	N	Q	A	F	H	T	A	G	K	L	H	Y	-0.302020523100341	-0.383261578513134	-0.571411378132647	-0.366577202473855	-0.460085823657233	-0.586754933254811	0.252308000942702	-0.518861002170595	-0.318726383051927	-0.698461860621891	-0.355234583078971	-0.238720012899476	0	0	0	0	0.158	0
AAGJ06000001.1_11885257-11887927(+)_1|5|1x0;1;6	G	K	S	F	M	T	L	N	N	L	D	L	-0.342831737839415	-0.510044891460022	-0.0985982336765903	-0.547642171550172	0.120405023730988	-0.665871132765556	-0.429564276421835	-0.187187753976705	-0.696730727052676	-0.536089703762423	-0.425229212514801	0.281273857305494	0	0	0	0	0.272	0
AAGJ06000001.1_11885257-11887927(+)_1|6|1x0;1;7	R	V	E	F	V	R	K	N	S	F	H	K	-0.427221095656824	-0.728643402847432	-0.270369599422355	-0.577673773746115	-0.740209124774189	-0.499041744290037	-0.616286481692051	0.0825170903277687	-0.630151035798648	-0.580741029700673	0.390673444770468	-0.602807957938752	0	0	0	0	0.26	0
AAGJ06000001.1_11885257-11887927(+)_1|7|1x0;1;8	G	K	F	Y	S	N	S	T	S	L	K	T	-0.185359548018634	-0.240064854758198	-0.522710249809333	-0.447690385362174	-0.406719085620478	-0.517263024318693	-0.365585410902305	0.0246887145455959	-0.298802889181427	-0.476186952559702	-0.485183553845647	-0.151687306975364	0	0	0	0	0.298	0
AAGJ06000001.1_11885257-11887927(+)_1|7|1x0;2;9	L	K	T	F	R	C	D	K	N	L	R	M	-0.233920575751938	-0.289018797515362	-0.0865321540991578	-0.352457538890887	0.113699340379641	-0.400777490302517	-0.389415286367336	-0.321338662297763	-0.611803960235176	-0.0602570034755247	0.099152076447785	-0.206959409952054	0	0	0	0	0.258	0
AAGJ06000001.1_11885257-11887927(+)_1|7|1x0;3;10	G	K	R	L	K	S	Y	P	S	L	K	S	-0.435795618085663	-0.408132155055029	-0.619256875379778	-0.0609728088601447	-0.358209031140567	-0.602470032964644	-0.232014669967345	-0.038589149918523	-0.233399361913428	-0.46609361616413	-0.476264276148504	-0.28362257608334	0	0	0	0	0.21	0
AAGJ06000001.1_11885257-11887927(+)_1|7|1x0;4;11	G	K	G	F	L	E	S	R	K	R	I	Q	0.0135107951317092	-0.580474774296044	-0.334672816334979	-0.665572569202117	0.103302561829835	-0.48549625941063	-0.0237621737136814	-0.59131974467894	-0.600799949097215	0.229839517396745	-0.454052729287397	-0.162383455255695	0	0	0	0	0.308	0
AAGJ06000001.1_11885257-11887927(+)_1|7|1x0;5;12	G	K	G	Y	A	T	A	T	G	L	K	T	-0.0445017940873981	-0.500645697570844	-0.435628855597601	-0.335492685512692	-0.205759215841624	-0.497908810139249	-0.295408069289014	-0.100502092075066	-0.258091766820874	-0.555900586292398	-0.420085089139396	0.0285698940858565	0	0	0	0	0.104	0
AAGJ06000001.1_11885257-11887927(+)_1|7|1x0;6;13	E	S	S	F	V	D	R	F	S	L	K	S	-0.19381311829288	-0.322921885104718	-0.208874404069186	-0.26982851004555	-0.525238289897705	-0.298456370908273	-0.481854087199381	-0.078783226782639	-0.520944082961214	0.0845254912064436	-0.627790551819666	-0.382046395359215	0	0	0	0	0.318	0
AAGJ06000001.1_11885257-11887927(+)_1|8|1x0;1;14	S	E	G	F	A	Q	K	G	G	R	R	R	-0.674576796116263	-1.03889809318118	0.481249430952518	-1.03803296127331	-0.440904658938994	-0.508857098623903	-0.759508285215386	0.0801864054823011	0.43492569994147	-0.972017817492429	-0.87199285343523	-0.761619924478486	0	0	0	0	0.57	0
AAGJ06000001.1_11897946-11900961(-)_1|1|1x0;1;1	S	K	S	F	A	G	H	K	N	L	E	V	-0.100329880119252	-0.238280220182005	-0.164268780309908	-0.240450144246609	0.171940762667888	-0.565460267143491	-0.405963837653509	-0.39029695246543	-0.254438391309968	-0.165638527926359	-0.0823929636192978	-0.205653782655669	0	0	0	0	0.238	0
AAGJ06000001.1_11897946-11900961(-)_1|2|1x0;1;2	D	S	E	F	P	S	M	R	E	L	G	W	-0.218939192182077	-0.374336834218883	-0.00406539335009175	-0.0514788476220072	-0.176870878040289	-0.217197732546314	-0.0560816096653554	0.0559597411184488	-0.270740314841651	-0.0966134370890697	0.0454128090020374	-0.228562898698026	0	0	0	0	0.128	0
AAGJ06000001.1_11897946-11900961(-)_1|2|1x0;2;3	S	R	G	F	R	E	Y	S	H	L	A	F	-0.339857040878742	-0.469062288952639	-0.252286458963015	-0.153064193071719	-0.346035435508649	-0.554448355797644	0.22361984636539	-0.490188232628994	-0.271128233455183	-0.0170513892055122	-0.453143986679203	-0.225911174295502	0	0	0	0	0.33	0
AAGJ06000001.1_11897946-11900961(-)_1|3|1x0;1;4	K	V	Q	C	L	S	R	T	S	Y	T	M	-0.368356599679871	-0.366716401223583	-0.417059137532877	-0.251096319007064	-0.330086134577966	-0.44266162402169	-0.228275714220134	0.0853600899962277	-0.208159338901761	-0.441529523987322	-0.293162041834041	-0.241442975271101	0	0	0	0	0.138	0
AAGJ06000001.1_11897946-11900961(-)_1|4|1x0;1;5	S	K	P	F	N	S	F	Y	S	I	F	H	-0.338677725988433	-0.253803079186198	-0.461070071385837	-0.0770298745721401	-0.370203685117886	-0.491309338427192	-0.313982758536964	0.0878396996782277	-0.255764399370537	-0.480396981756306	-0.128352528592224	-0.364540526707447	0	0	0	0	0.162	0
AAGJ06000001.1_11897946-11900961(-)_1|5|1x0;1;6	G	F	A	F	R	R	K	D	T	L	E	R	-0.784585713694254	-1.0588566451883	0.41557787962292	-1.04313940702827	-0.789532331036433	0.249240786511701	-1.00310339119028	-0.0442172287914786	-1.24716332956037	-1.31606638066118	0.585082591193713	-1.24199640984294	0	0	0	0	0.746	0
AAGJ06000001.1_11897946-11900961(-)_1|6|1x0;1;7	N	R	A	F	M	R	P	T	N	L	D	A	-0.180509111397986	-0.309110419389952	-0.921053775147516	-0.638160013452844	0.0388070540925032	-0.826003270568432	-0.616976264565978	-0.640007596175527	-0.79449787530823	-0.823194102299315	0.499047643382707	-0.69625400919289	0	0	0	0	0.362	0
AAGJ06000001.1_11897946-11900961(-)_1|7|1x0;1;8	G	K	L	L	M	S	Q	K	S	L	D	R	-0.937766810191838	-0.921786695605744	0.382745323428461	-0.905874506848925	-0.558225344954496	-0.358614395034812	-0.455995050246294	-0.0151648085438998	-0.282475911625335	-0.266991997218242	-0.145804221348675	-0.217658598940586	0	0	0	0	0.19	0
AAGJ06000001.1_11897946-11900961(-)_1|7|1x0;2;9	D	K	K	L	K	H	A	E	T	L	K	T	-0.175718277737423	-0.445829597608591	-0.32736830058753	-0.409650072496755	-0.47961662611752	-0.0997840424835146	-0.556847343843136	-0.24354742406643	-0.529862830009851	-0.475324506694305	-0.193529499091894	-0.297347887256999	0	0	0	0	0.154	0
AAGJ06000001.1_11897946-11900961(-)_1|7|1x0;3;10	K	H	S	F	A	Q	R	S	S	Y	V	Q	-0.238305724675005	-0.451479806999304	-0.621452848421428	-0.878257610096388	-0.752128660524837	-0.597499854937421	-0.801960753847837	0.30540887102875	0.519790107281446	-0.784691833519361	-0.714694504725674	-0.680129263338589	0	0	0	0	0.472	0
AAGJ06000001.1_11897946-11900961(-)_1|7|1x0;4;11	N	K	K	F	I	R	R	T	E	L	R	L	-0.248534040284449	-0.614155092240781	-0.206015824144839	-0.286011408855065	-0.547975558712162	-0.150268927419859	-0.23372683234246	0.0901329201215739	-0.769514387846534	-0.578128160849233	0.387068452628523	-0.65483039209492	0	0	0	0	0.284	0
AAGJ06000001.1_11897946-11900961(-)_1|7|1x0;5;12	S	K	T	F	K	T	E	K	H	R	K	V	-0.337738693126354	-0.422048060668379	-0.219334819263754	-0.29249886310913	-0.15541339792981	-0.573443732954666	0.130189131927835	-0.494787149276152	-0.267188382903206	-0.390473452127889	-0.115796945798646	-0.0833575890272269	0	0	0	0	0.17	0
AAGJ06000001.1_11897946-11900961(-)_1|7|1x0;6;13	G	K	S	F	T	W	A	A	G	L	K	T	-0.0966670245873059	-0.492628959398858	-0.382618048892468	-0.238025414381195	-0.41310260060989	-0.454501906713611	-0.30587046801249	-0.0408651053402477	-0.326601930137951	-0.498219376117478	-0.435753895345442	0.143338614168754	0	0	0	0	0.24	0
AAGJ06000001.1_11897946-11900961(-)_1|7|1x0;7;14	D	K	T	F	S	Q	P	L	F	L	K	R	-0.194621243036435	-0.438099795728475	0.153062398347771	-0.426981258323076	0.00260629144561538	0.0398258269824296	-0.141433002346922	-0.244430849478754	0.163347512674082	-0.206724932689083	-0.188178035821779	-0.283876841554011	0	0	0	0	0.342	0
AAGJ06000001.1_11897946-11900961(-)_1|8|1x0;1;15	F	E	G	F	K	N	K	T	D	L	K	N	-0.13310395745366	-0.520032617377952	-0.244535626074777	-0.318184036636637	-0.482675055299375	0.258689309804171	-0.324703722170266	-0.478203035138417	-0.301303656166389	-0.304398518064265	-0.266482675789526	-0.290441001092499	0	0	0	0	0.118	0
AAGJ06000001.1_11939318-11941541(-)_1|1|1x0;1;1	H	L	H	C	I	N	R	V	T	C	R	E	-0.0329088636289633	-0.0466848062230181	-0.525319353941647	-0.154895548859054	-0.486726369217732	-0.094416444547176	-0.314212880401817	-0.0573739362035304	-0.173668829554128	-0.422203546148357	-0.13006437507291	-0.145157824914772	0	0	0	0	0.27	0
AAGJ06000001.1_11939318-11941541(-)_1|2|1x0;1;2	E	S	Y	V	F	D	E	I	T	L	E	M	-0.108609777947017	-0.239979853052219	-0.126349965359438	-0.449860304632012	-0.32366970613624	0.0935992974686284	-0.511086276346795	-0.0930315063914675	-0.233929752347935	0.0501758023518887	-0.391211995009997	-0.426832471922707	0	0	0	0	0.282	0
AAGJ06000001.1_11939318-11941541(-)_1|3|1x0;1;3	N	E	Q	F	Y	H	S	S	H	M	G	N	-0.158159402472427	-0.723733042899316	-0.383138095518068	-0.487624589279664	-0.605789912145539	-0.684836224513741	0.0617080655116454	-0.731012398467475	-0.5575886805009	-0.725774345803503	-0.548517362202973	0.133221143688656	0	0	0	0	0.396	0
AAGJ06000001.1_11939318-11941541(-)_1|4|1x0;1;4	G	T	T	L	P	N	M	Q	A	L	A	T	-0.220963975437807	-0.107904266043882	-0.653993805096469	-0.53675739518838	-0.354002453921284	-0.399734312423297	-0.194617015847924	-0.0510328290309961	-0.347162166905296	-0.418348678332168	-0.467063900697233	-0.165806003859078	0	0	0	0	0.084	0
AAGJ06000001.1_11939318-11941541(-)_1|4|1x0;2;5	P	R	R	F	H	D	R	G	K	Y	N	Y	-0.167248977732552	-0.349147988574053	-0.43220878409324	-0.484265529337215	-0.444241179868871	-0.319900592132583	0.0403965929828391	-0.503546900200637	-0.320184507478151	0.034501093161269	-0.453497953865412	-0.310047355778495	0	0	0	0	0.332	0
AAGJ06000001.1_11939318-11941541(-)_1|5|1x0;1;6	N	A	T	F	I	N	K	G	T	Y	T	R	-0.584181202103487	-0.72403802531705	0.210960054648994	-0.711239105428219	-0.51336499171478	0.0318814879954977	-0.514900095095618	-0.281505525359298	-0.290066351387659	-0.443788685939315	-0.581379989585959	-0.212824295425736	0	0	0	0	0.35	0
AAGJ06000001.1_11939318-11941541(-)_1|6|1x0;1;7	G	N	V	F	W	S	R	M	N	L	T	M	-0.145270797768521	-0.185613688478814	-0.27876056044641	0.0522834058616007	0.0973714277093338	-0.405836938017889	-0.168781969771376	-0.21774363170638	-0.258608653014711	-0.213871439771574	-0.0430640590806205	-0.143453484002999	0	0	0	0	0.25	0
AAGJ06000001.1_11939318-11941541(-)_1|7|1x0;1;8	T	K	R	F	W	A	R	S	M	M	R	K	-0.203356477447003	-0.511145133592497	-0.237874774337141	-0.154898154204842	-0.241977571387143	0.00931486675405513	-0.253880470138136	-0.174952197972648	-0.399349265174168	-0.188131963349042	-0.42644426657107	0.125931471996351	0	0	0	0	0.49	0
AAGJ06000001.1_11939318-11941541(-)_1|7|1x0;2;9	G	K	T	Y	K	H	S	G	S	L	R	L	-0.42413224703098	-0.620543971869575	-0.444559312837381	-0.60947514435229	-0.605508954875924	-0.606699849706797	-0.716136093673073	0.0575157140146548	-0.63871389045359	-0.649515502790818	-0.625889082145301	0.455142942375588	0	0	0	0	0.184	0
AAGJ06000001.1_11939318-11941541(-)_1|7|1x0;3;10	F	I	E	F	K	G	R	S	N	L	A	V	-0.0771116060688902	-0.413580056715794	-0.337185033153924	-0.511103957790563	0.316598988383383	-0.772297699742382	-0.529535667164706	-0.649127000767664	-0.398631031794312	-0.192864774085247	-0.416115438673112	-0.0440235584583093	0	0	0	0	0.36	0
AAGJ06000001.1_11939318-11941541(-)_1|7|1x0;4;11	E	K	Q	F	N	S	R	R	R	L	L	A	-0.23168208718383	-0.338980098138741	-0.17264965204037	-0.221036134206203	-0.261884262477167	-0.560492085750324	-0.0014956517459182	0.101397827555188	-0.406962535758635	-0.14333961128079	-0.192542677341946	-0.180970042230157	0	0	0	0	0.104	0
AAGJ06000001.1_11939318-11941541(-)_1|7|1x0;5;12	T	C	S	F	P	E	E	R	L	L	L	Q	-0.11140467435568	-0.783817589951544	-0.272123052200716	-0.756981963503547	0.0645568458315289	-0.4945445780458	-0.559579731506387	-0.47836735538393	-0.775837196257978	0.0497059526840334	-0.553280409190268	-0.0957674919789492	0	0	0	0	0.092	0
AAGJ06000001.1_11939318-11941541(-)_1|8|1x0;1;13	H	E	V	L	G	T	T	D	A	L	K	S	-0.271516548218938	-0.330488410515835	-0.59728673191379	-0.163371169233906	-0.35035980574795	-0.478781182026809	-0.371138912514696	-0.0306565191702432	-0.52674622267271	-0.666452379989157	0.0345980963251741	-0.243095986712095	0	0	0	0	0.24	0
AAGJ06000001.1_11954282-11956553(-)_1|1|1x0;1;1	H	R	Y	F	K	S	R	F	E	C	K	Q	-0.000829901480432313	-0.371371293274676	-0.174901395915768	-0.463563977884696	-0.236120050096479	-0.213310997377971	-0.467053317012048	0.11411799842714	-0.498047446632548	-0.573413649799976	-0.014113425832811	-0.35581311960272	0	0	0	0	0.244	0
AAGJ06000001.1_11954282-11956553(-)_1|2|1x0;1;2	E	T	F	F	T	S	R	E	N	A	G	G	-0.604480610910527	-0.31676742110152	-0.285490562234094	-0.0190865579734489	0.0499806834124234	-0.570471331540133	-0.245728852324381	-0.473445619415636	-0.33742060162598	-0.383163149029622	-0.0583683899387644	-0.331628924437182	0	0	0	0	0.42	0
AAGJ06000001.1_11954282-11956553(-)_1|3|1x0;1;3	N	E	E	F	F	L	R	H	H	L	V	N	-0.0564982050044739	-0.65626573725742	-0.271221982294255	-0.484625835585309	-0.845541387635861	-0.955196369592899	0.397471705675221	-0.668349031684166	-0.668203363690651	-0.893276818119446	-0.537649289537136	0.337791637583112	0	0	0	0	0.264	0
AAGJ06000001.1_11954282-11956553(-)_1|4|1x0;1;4	G	K	E	F	K	T	M	T	D	Y	Q	E	-0.189602353143811	-0.361279929876981	-0.519486710110134	-0.205597666526613	-0.501588084417359	0.229349035266993	-0.357324965050808	-0.503749794011563	-0.406477573113257	-0.571002395027301	-0.152961722228509	-0.163597553104068	0	0	0	0	0.056	0
AAGJ06000001.1_11954282-11956553(-)_1|5|1x0;1;5	P	K	K	F	P	S	L	G	K	L	N	F	-0.260088960101731	-0.24842726315244	-0.385342870621908	-0.169323434568107	-0.292080846192943	-0.395652165384974	0.106589276495447	-0.308298406348421	-0.202038591188132	-0.319094273575929	-0.278554983129866	-0.16495254046518	0	0	0	0	0.208	0
AAGJ06000001.1_11954282-11956553(-)_1|6|1x0;1;6	D	R	K	F	G	Y	I	H	G	L	R	K	-0.379513751032749	-0.69298394453585	-0.0141313497383729	-0.240663214535396	-0.508059377027477	-0.802351701237217	-0.216094301540138	0.225604434931967	-0.647526509438791	-0.766731860299173	-0.705126113918241	0.211832846805205	0	0	0	0	0.246	0
AAGJ06000001.1_11954282-11956553(-)_1|7|1x0;1;7	G	I	V	L	A	S	K	Q	S	F	K	A	-0.373787034723034	-0.277195738029845	-0.651396039838168	-0.209469428811134	-0.405044071511462	-0.46695541905214	-0.481861396601064	-0.0653599195479306	-0.340787979385342	-0.517679504384209	-0.568368827985982	0.0298483146345782	0	0	0	0	0.154	0
AAGJ06000001.1_11954282-11956553(-)_1|7|1x0;2;8	E	A	M	F	T	T	K	M	N	L	K	S	-0.135636769246924	-0.326658042305369	-0.304235376388672	-0.191940980583186	0.234667393264423	-0.521974278184334	-0.211531333521994	-0.441502792655433	-0.330265054803213	-0.394917723593157	-0.181095466109811	0.100151240153208	0	0	0	0	0.444	0
AAGJ06000001.1_11954282-11956553(-)_1|8|1x0;1;9	G	G	S	Y	K	T	Q	V	Y	L	D	M	-0.293863032310391	-0.165784362788188	-0.368271324901926	0.0377749116868175	-0.0827321722878568	-0.371195710639084	-0.235528828050993	-0.107636448556946	-0.129036132304052	-0.181018112495233	-0.116558444620162	-0.174455190388315	0	0	0	0	0.168	0
AAGJ06000001.1_11954282-11956553(-)_1|8|1x0;2;10	G	K	T	F	R	N	V	T	H	M	V	Y	-0.305445206749659	-0.33695377397509	-0.642382607312971	-0.189229188099755	-0.534156207105873	-0.589897286256603	0.165367553040424	-0.46393567408804	-0.273686247898312	-0.485979616032238	-0.487294691862993	-0.136620344532551	0	0	0	0	0.286	0
AAGJ06000001.1_11954282-11956553(-)_1|8|1x0;3;11	G	K	G	F	A	D	P	S	T	L	K	V	-0.264969489910187	-0.472618248964554	-0.433637206025743	-0.670283051452628	-0.504364154771913	0.00356226793352638	-0.733202740842427	-0.381451187712758	-0.642862736527379	0.14249987972072	-0.563824558737731	-0.563456203461016	0	0	0	0	0.502	0
AAGJ06000001.1_11954282-11956553(-)_1|8|1x0;4;12	S	K	G	F	P	T	E	L	Y	L	R	A	-0.186578601772623	-0.176037877186012	-0.365717730521596	-0.0244092104719608	-0.0871499759224481	-0.338214121120167	-0.228652275272425	-0.337864233129095	-0.296036349166314	-0.26667622781399	-0.0111357394983107	-0.0978008566993045	0	0	0	0	0.046	0
AAGJ06000001.1_11954282-11956553(-)_1|9|1x0;1;13	S	E	G	F	S	Q	Q	G	A	R	R	N	-0.0665410895128337	-0.615143600319659	-0.226124062326165	-0.776524920606772	-0.529647484478136	-0.527317550005692	-0.761617206105569	0.177842018568882	0.359813889387781	-0.931205187843324	-0.680943183528152	-0.689788383432927	0	0	0	0	0.44	0
AAGJ06000001.1_17022987-17025435(-)_1|1|1x0;1;1	D	M	T	F	P	T	I	G	C	R	R	F	-0.251014557030728	-0.19191355563853	-0.276492870425925	-0.105008906729059	-0.164186027205326	-0.109002794797096	-0.204811247349704	0.0114849850004118	-0.197272982621666	-0.381742870838296	-0.395792066034965	0.0784437150526911	0	0	0	0	0.292	0
AAGJ06000001.1_17022987-17025435(-)_1|1|1x0;2;2	P	K	V	F	H	E	K	R	R	Y	E	D	-0.0417284820372149	-0.293294817537767	-0.150831271021004	-0.314895414580083	-0.0513140675499942	-0.319602541020029	0.0472949699723092	-0.0681678330026186	-0.396769220993284	0.0488521255892644	-0.140543623337857	-0.0367320949140805	0	0	0	0	0.058	0
AAGJ06000001.1_17022987-17025435(-)_1|1|1x0;3;3	G	N	V	Y	R	T	R	S	A	L	R	I	-0.237449677687016	-0.557112750826143	-0.54364296690844	-0.569105046912347	-0.546592061492097	-0.585753842174805	-0.563564257916432	-0.00570752036133142	-0.401450129450985	-0.664044602901284	-0.508765080879405	-0.0289625829730587	0	0	0	0	0.118	0
AAGJ06000001.1_17022987-17025435(-)_1|1|1x0;4;4	P	K	R	F	I	R	I	G	D	V	Q	V	-0.322824258512934	-0.565999988796336	-0.617970850389177	-0.436658689618543	-0.743950574543841	0.00819698579364486	-0.72939715977941	-0.701987845735946	-0.751572873973765	-0.767803459799513	0.208035922716041	-0.547183443959185	0	0	0	0	0.332	0
AAGJ06000001.1_17022987-17025435(-)_1|1|1x0;5;5	E	S	S	F	A	T	S	S	Q	V	N	R	-0.57061139073848	-0.826132677690967	0.219220449183261	-0.728190994854023	-0.237560980952645	-0.727192572439437	-0.608104280927836	-0.300592837256149	-0.527891949816852	-0.69316879802747	-0.414478513067548	0.0554006200161222	0	0	0	0	0.55	0
AAGJ06000001.1_17022987-17025435(-)_1|1|1x0;6;6	N	K	T	F	K	N	P	D	Y	L	I	T	-0.189002229116997	-0.407283832216231	-0.648516926362533	-0.0759679985512104	-0.0591643525826804	-0.401725047649814	-0.266940403364301	-0.48527612865879	-0.400884946028059	-0.428450286616352	-0.0519955447634987	-0.313705829912614	0	0	0	0	0.166	0
AAGJ06000001.1_17022987-17025435(-)_1|1|1x0;7;7	P	K	Q	F	R	T	P	R	E	L	V	H	-0.15722527357786	-0.401069926286733	-0.0547321244592033	-0.206012832796412	-0.0641004734813655	-0.125519014898343	0.0118936741680959	-0.0853620032769992	-0.300599104009165	-0.212889647144611	0.0038403594815668	-0.143047438990663	0	0	0	0	0.074	0
AAGJ06000001.1_17022987-17025435(-)_1|1|1x0;8;8	G	H	R	F	S	K	K	T	N	L	K	Q	-0.179154377631476	-0.345574058507556	-0.598602338931883	-0.422900946683163	0.17640188246175	-0.704201034191974	-0.40971036306752	-0.541785059624719	-0.378446672104317	-0.5093566363317	0.0198359549965103	-0.478208008489539	0	0	0	0	0.532	0
AAGJ06000001.1_17022987-17025435(-)_1|1|1x0;9;9	P	K	S	F	Y	R	K	A	S	L	M	W	-0.406005758054737	-0.617199436925281	-0.499768943255297	-0.24458959788343	-0.640267977726843	-0.535248483723648	-0.630902790784582	0.0768861971074536	-0.702353368948836	-0.6878466472988	0.266020675823218	-0.400583746407485	0	0	0	0	0.466	0
AAGJ06000001.1_17022987-17025435(-)_1|1|1x0;10;10	G	K	L	F	F	K	E	S	S	R	D	K	-0.54031233162878	-0.542009737844614	-0.366632402299879	-0.050440103469551	-0.832117260709052	0.0103415019838953	-0.42251424523089	-0.50325259093666	-0.423818539221652	-0.25677925966188	-0.159283772302473	-0.527491700254803	0	0	0	0	0.26	0
AAGJ06000001.1_17022987-17025435(-)_1|2|1x0;1;11	G	K	T	F	L	A	R	R	S	L	L	R	-0.931432414093828	-0.957421680972424	0.439866408727139	-0.855255168154222	-0.365009363238462	-0.580709246575496	-0.493690564564032	-0.113194448441799	-0.823657163680947	-0.0294325623874967	-0.516431129673537	-0.281242092665866	0	0	0	0	0.318	0
AAGJ06000001.1_17022987-17025435(-)_1|3|1x0;1;12	S	E	T	F	L	T	D	H	L	R	H	V	-0.258402688946486	-0.408892068317758	-0.210776496177106	-0.292301350013959	-0.215799422445687	-0.462568429189639	-0.1524151632189	-0.0112163920029474	-0.315082006245992	-0.490788703470887	-0.204207430162355	0.0888627598636576	0	0	0	0	0.196	0
AAGJ06000001.1_17022987-17025435(-)_1|4|1x0;1;13	N	K	T	F	S	T	R	Q	L	L	V	K	-0.175546318389353	-0.408861246824081	-0.153426632462949	-0.132749419577596	-0.151646518134329	-0.170834586249515	-0.0395895442891906	-0.161831824301002	-0.261323066296036	-0.297081410409168	-0.273641129269101	0.0466322975539318	0	0	0	0	0.16	0
AAGJ06000001.1_17022987-17025435(-)_1|4|1x0;2;14	G	S	A	F	T	I	K	W	Y	L	N	R	-0.495283811515454	-0.506668297288557	0.119950892402717	-0.456642093606495	-0.05909726994012	-0.380636074422228	-0.343455082297798	-0.362873527650596	-0.471034849826669	-0.369009773927798	-0.0898513216773611	-0.134839776094223	0	0	0	0	0.434	0
AAGJ06000001.1_17022987-17025435(-)_1|4|1x0;3;15	D	K	K	F	K	A	K	T	A	L	S	V	-0.157258107680121	-0.326385937165776	-0.263630320078322	-0.60246995268714	-0.333213400697313	-0.494746926517891	-0.488205459592544	0.0587598148697062	-0.396776551186323	-0.449640958262092	-0.0844193682416675	-0.204319815227932	0	0	0	0	0.118	0
AAGJ06000001.1_17022987-17025435(-)_1|4|1x0;4;16	D	A	E	F	H	V	K	R	Y	L	A	R	-0.722089100892005	-0.986741427561859	0.141993634911707	-0.665763878484232	0.191265103406557	-0.381193261386759	-0.385575108846488	-0.863567859508153	-0.591755323833928	-0.225697011924383	-0.0109545208881187	-0.201935048980285	0	0	0	0	0.2	0
AAGJ06000001.1_17038343-17039723(-)_1|1|1x0;1;1	N	R	T	F	T	S	R	M	L	Y	V	T	-0.014307322520309	-0.204830332297841	-0.201684795927438	-0.0684320038654376	-0.181395959284795	-0.263754242228025	-0.0282023310639523	8.68958317450097e-06	-0.212462868225721	-0.329300121953634	-0.0630005275034504	-0.12511901978003	0	0	0	0	0.206	0
AAGJ06000001.1_17038343-17039723(-)_1|2|1x0;1;2	G	R	C	F	K	K	K	A	D	L	Q	R	-0.644489711304942	-0.555621513515071	-0.0777403116207466	-0.575207681853025	-0.71328763871448	0.00282556035805284	-0.438785579170691	-0.618173883155665	-0.592193831303224	-0.644784419288336	-0.0485337539868827	-0.380923380613713	0	0	0	0	0.24	0
AAGJ06000001.1_17038343-17039723(-)_1|2|1x0;2;3	N	L	R	F	T	R	N	F	G	L	Q	C	-0.0718206342712067	-0.311338292505199	-0.238953812728857	-0.275478603571548	-0.396069171929314	-0.305767753161374	-0.448843108113451	0.0617170323949378	-0.665868445394921	-0.814571273740593	0.356930120175517	-0.514714306813918	0	0	0	0	0.434	0
AAGJ06000001.1_17038343-17039723(-)_1|2|1x0;3;4	G	K	S	Y	S	R	R	Y	D	L	T	K	-0.533361444025451	-0.467553279299237	-0.524233845010902	-0.111246845473284	-0.750907965993575	-0.113969233105555	-0.593527324819161	-0.409832163855689	-0.790889330358863	-0.695486585183324	0.163480914184671	-0.53481504494571	0	0	0	0	0.278	0
AAGJ06000001.1_17038343-17039723(-)_1|2|1x0;4;5	D	K	R	F	V	T	A	Q	L	L	R	V	-0.177626143203494	-0.247263972819546	-0.2999064662791	-0.36692273438616	-0.20824127727931	-0.272375585601045	-0.14809791997898	-0.0935314919899078	-0.363751561807851	-0.433050970684176	-0.205254872481538	0.118142193335299	0	0	0	0	0.13	0
AAGJ06000001.1_17038343-17039723(-)_1|2|1x0;5;6	G	H	R	S	N	H	R	S	D	L	K	K	-0.697851072889084	-0.710997661877164	-0.224482839894066	0.0803660080107887	-0.890621234164609	0.415406351263785	-0.847234434157834	-0.74444000485683	-0.778303326100905	-0.458657443230787	-0.768825525461942	0.0911160992658268	0	0	0	0	0.364	0
AAGJ06000001.1_17038343-17039723(-)_1|2|1x0;6;7	K	K	T	F	L	Q	S	G	S	L	T	S	-0.283976724689706	-0.420819004117807	-0.645956202104936	-0.935655191307468	-0.705371779313724	-0.709276173982895	-0.803610711144606	0.497129195257472	0.561939323173846	-0.770956189812384	-0.737805136864865	-0.674656722628706	0	0	0	0	0.434	0
AAGJ06000001.1_17882419-17884309(-)_1|1|1x0;1;1	K	A	R	C	K	T	S	K	S	M	L	R	-1.14155364236155	-1.09740027420484	0.54908384453416	-1.20097945929507	-0.214150568015571	-0.228435443507421	-0.10647632926991	-0.125217685627289	-0.221091125375657	-0.435923438498143	0.161302372173205	-0.226843924841772	0	0	0	0	0.288	0
AAGJ06000001.1_17882419-17884309(-)_1|2|1x0;1;2	G	K	S	F	N	H	E	G	L	L	D	S	-0.195250103717893	-0.463002317031984	-0.204356853379451	-0.433592808074937	-0.366484467777002	-0.441644567431996	-0.270201472824309	-0.0304703219576442	-0.303606612876748	-0.566791987442563	-0.487662942593092	0.16642719620199	0	0	0	0	0.148	0
AAGJ06000001.1_17882419-17884309(-)_1|2|1x0;2;3	G	L	V	C	K	S	F	Q	E	H	I	R	-0.282609718840425	-0.133766131453459	0.0758779609078927	-0.335128007468833	-0.0693202274397733	-0.56726891805761	0.11483824402981	-0.406125270797584	-0.438239479632394	-1.12826457198897	0.234346429033163	-0.629599849784038	0	0	0	0	0.17	0
AAGJ06000001.1_17882419-17884309(-)_1|2|1x0;3;4	E	N	K	Y	R	Y	T	S	S	Y	T	R	-0.632865245127194	-0.786419281145834	0.487328694173474	-0.797998422299689	-0.768471897466625	-0.516237940220882	-0.725470691918146	-0.0812073422357786	-0.619949159847297	-0.75279929328743	-0.692588414949371	0.357360508625178	0	0	0	0	0.226	0
AAGJ06000001.1_17882419-17884309(-)_1|3|1x0;1;5	R	Q	L	V	H	G	K	M	K	M	V	A	-0.0864088963909999	-0.0425078498450266	-0.0675560131325036	-0.0843055122041858	-0.125676016025752	-0.428509478807004	0.0231950999276154	-0.288843763619194	-0.105337019587187	-0.0284365619186765	-0.0527199276122584	-0.0583126225990726	0	0	0	0	0.13	0
AAGJ06000001.1_17882419-17884309(-)_1|4|1x0;1;6	H	R	S	Y	A	K	K	C	D	L	L	H	-0.313518522181732	-0.271155073914794	-0.303527179635327	-0.14271496412253	-0.468702608286243	-0.195166035865131	-0.311333243151097	-0.38683642277349	-0.547516787426636	-0.480379149386051	-0.0902234920873767	-0.227995572984151	0	0	0	0	0.246	0
AAGJ06000001.1_17882419-17884309(-)_1|5|1x0;1;7	P	R	T	F	S	S	L	K	A	Q	N	N	-0.264441653840209	-0.246041877587251	-0.125663727100149	-0.458264058500407	-0.171477242454074	-0.336294481469767	-0.365072477805734	-0.113390360027301	-0.221462419541204	-0.373841458989049	-0.24606313349134	-0.347001211071153	0	0	0	0	0.116	0
AAGJ06000001.1_17882419-17884309(-)_1|5|1x0;2;8	F	K	W	F	R	T	A	R	R	L	S	E	-0.173407570201829	-0.398142246361571	-0.188840851956233	-0.303427560661457	-0.217377280985945	-0.300450828636451	0.0584912688349624	0.0180438408188162	-0.462162157560472	-0.152935986046551	-0.154671548486724	-0.0604852354655507	0	0	0	0	0.144	0
AAGJ06000001.1_17882419-17884309(-)_1|5|1x0;3;9	G	K	K	F	L	E	L	H	S	L	K	K	-0.483501475788339	-0.767626523732086	-0.120891569751058	-0.117619632593146	-0.589993623166203	-0.403715062871558	-0.451090452262246	-0.228875986229588	-0.550116846834789	-0.172802555623937	-0.83831978290303	-0.213559870437858	0	0	0	0	0.202	0
AAGJ06000001.1_17882419-17884309(-)_1|5|1x0;4;10	Q	R	T	F	T	S	K	H	G	L	Q	T	-0.0593095480521539	-0.461674352226582	-0.430750262151059	-0.371546242991291	-0.375598463032555	-0.492983187926002	-0.163594186323609	-0.0032892123409082	-0.366107746624876	-0.552731896376812	-0.224197218922167	-0.324034916801468	0	0	0	0	0.256	0
AAGJ06000001.1_17882419-17884309(-)_1|5|1x0;5;11	G	R	T	F	S	L	N	V	Y	L	V	R	-0.453755347036497	-0.546480047585426	0.108362873391468	-0.575616830831978	0.0775256241603268	-0.49808493464875	-0.27190194841204	-0.568661809169755	-0.302896741075101	0.0727901114816791	-0.337978945680414	-0.118792184725319	0	0	0	0	0.262	0
AAGJ06000001.1_17901754-17903644(+)_1|1|1x0;1;1	E	R	T	Y	N	T	S	K	S	M	L	R	-1.14155364236155	-1.09740027420484	0.54908384453416	-1.20097945929507	-0.214150568015571	-0.228435443507421	-0.10647632926991	-0.125217685627289	-0.221091125375657	-0.435923438498143	0.161302372173205	-0.226843924841772	0	0	0	0	0.312	0
AAGJ06000001.1_17901754-17903644(+)_1|2|1x0;1;2	G	K	H	F	P	T	N	G	R	L	K	A	-0.254826969887315	-0.532419703820715	-0.201701161593903	-0.478147767764067	-0.149579325969018	-0.712928724035454	-0.00595663176007232	0.000288036365586289	-0.532082625556625	-0.477100556669907	-0.444763378812914	0.175324790402658	0	0	0	0	0.22	0
AAGJ06000001.1_17901754-17903644(+)_1|2|1x0;2;3	G	A	V	F	K	T	S	L	S	L	M	R	-0.609928445026632	-0.59570595746483	0.353210549142453	-0.680143425399235	-0.331976892764871	-0.204921803475778	-0.203712760794474	0.0413051585465749	-0.245878002755473	-0.210191727358242	0.0576420513406019	-0.00530054415058029	0	0	0	0	0.272	0
AAGJ06000001.1_17901754-17903644(+)_1|2|1x0;3;4	F	K	K	Y	T	C	R	S	H	L	S	R	-0.69456363308556	-0.807384057822767	0.0828370886850552	-0.656080629494144	-0.535902475114012	-0.916983828102126	-0.0782007242790178	-0.727067846571952	-0.286547486798584	-0.613521140145438	-0.545627492041498	-0.49632824702467	0	0	0	0	0.594	0
AAGJ06000001.1_17901754-17903644(+)_1|3|1x0;1;5	S	R	K	F	L	L	E	D	D	M	L	K	-0.472342669286677	-0.573593019222749	0.0543202462393486	0.0547698206398366	-0.29452307967297	0.112990775307463	-0.380927267950049	-0.57142356064228	-0.52611946778144	-0.435390667124123	-0.097664778608585	-0.157252386151631	0	0	0	0	0.206	0
AAGJ06000001.1_17901754-17903644(+)_1|4|1x0;1;6	H	K	H	Y	S	S	R	S	H	L	S	R	-0.722258231155951	-0.75431469267815	-0.0203991021785134	-0.677177414226114	-0.612668392118182	-0.983800959621759	-0.0786705947187909	-0.6500796952825	-0.240693476341688	-0.836566171904007	-0.552227938409343	-0.480846043590628	0	0	0	0	0.542	0
AAGJ06000001.1_17901754-17903644(+)_1|5|1x0;1;7	S	K	M	F	C	L	E	E	N	M	S	Q	0.0433715305508882	-0.585091899749107	-0.209953549492966	-0.493716281320068	0.138162747857629	-0.690312903912919	-0.316992429724069	-0.527357187782584	-0.661831851951486	-0.601330394688366	-0.180041394767818	-0.120940939988322	0	0	0	0	0.178	0
AAGJ06000001.1_17901754-17903644(+)_1|6|1x0;1;8	T	K	R	F	L	T	K	N	R	L	L	R	-0.622821291089012	-0.676299971383479	0.187150248961439	-0.569022091642257	-0.334256933328647	-0.621903673963338	-0.161533914090872	0.0445837457162293	-0.404176739236437	-0.351042829469673	-0.228959687769026	0.0769508690323428	0	0	0	0	0.264	0
AAGJ06000001.1_17901754-17903644(+)_1|6|1x0;2;9	D	Q	T	F	P	Y	K	H	R	L	L	K	-0.480152457135007	-0.60209367784342	0.203390855699481	-0.226744045678657	-0.64762114042391	-0.797480570690104	-0.132792238605701	0.193871008568368	-0.565410081581121	-0.672352328580813	-0.740014369237834	0.402330434468679	0	0	0	0	0.166	0
AAGJ06000001.1_17901754-17903644(+)_1|6|1x0;3;10	P	R	S	F	A	S	E	I	A	L	S	N	-0.20645997421006	-0.309973964843928	-0.0676983327094648	-0.32467019770317	-0.183685771498399	-0.263145219174084	-0.37049620479758	0.00177773360662247	-0.102210145391786	-0.430993036230456	-0.263266088831063	-0.376896163258852	0	0	0	0	0.156	0
AAGJ06000001.1_17901754-17903644(+)_1|6|1x0;4;11	I	R	A	F	R	T	R	K	L	L	L	S	-0.273943451888063	-0.276970066941127	-0.105560716828929	-0.15524368028643	-0.152897816235507	-0.192837744080924	-0.0825982699349692	-0.0938228172864294	-0.261565225818785	-0.296661749803647	-0.0453451271944469	-0.0807625515941526	0	0	0	0	0.212	0
AAGJ06000001.1_17901754-17903644(+)_1|6|1x0;5;12	D	K	K	F	P	E	R	T	N	L	V	L	-0.359044810257864	-0.446184568482396	-0.214947886078342	-0.312901275629853	0.215971848982255	-0.622528774909973	-0.367798793547056	-0.350795703044818	-0.346895525595969	0.0778336406647872	-0.336453955227613	-0.21566863798839	0	0	0	0	0.194	0
AAGJ06000001.1_17901754-17903644(+)_1|6|1x0;6;13	G	K	A	F	T	S	K	H	C	L	I	T	-0.0628914071967401	-0.331256503230266	-0.361880819442312	-0.338071698432369	-0.265546278735942	-0.255629064296344	-0.233984994742451	-0.00115857817450778	-0.183844528453748	-0.417966738176293	-0.253526999847776	-0.259319793674372	0	0	0	0	0.34	0
AAGJ06000001.1_17901754-17903644(+)_1|6|1x0;7;14	G	K	C	F	P	L	N	H	H	L	E	Q	0.331186965713759	-1.15396081120839	-0.856438657789076	-0.977732842788648	-1.1875622032515	-1.3222999034973	0.500242941728588	-0.632831807104337	-1.00487822639356	-1.09002573893455	-0.478886624457609	0.54330882983801	0	0	0	0	0.28	0
AAGJ06000001.1_18935265-18936351(+)_1|1|1x0;1;1	G	E	A	F	E	S	I	S	E	L	V	L	-0.297321148863709	-0.510246147967856	-0.1099030509124	-0.0840416849061505	-0.276195237175332	-0.301142145979935	-0.0735362880567896	-0.0317940085722999	-0.370253712936386	-0.336534875075474	-0.0481281251394972	-0.375784672840365	0	0	0	0	0.086	0
AAGJ06000001.1_18935265-18936351(+)_1|1|1x0;2;2	L	T	P	F	S	S	K	H	A	L	K	K	-0.445294177423056	-0.562243408823983	-0.195448129759803	-0.172297349145801	-0.437712820765049	-0.57790876578265	-0.262787915114764	0.0633192455963177	-0.280278452537721	-0.356054264719709	-0.437164876790117	-0.304116182608179	0	0	0	0	0.342	0
AAGJ06000001.1_18935265-18936351(+)_1|2|1x0;1;3	R	K	V	F	E	S	E	T	H	L	E	D	-0.33133824289065	-0.161224425701955	-0.495491445956162	-0.438780900423923	-0.374947292706723	-0.737339010485925	0.143949340715041	-0.488726997118079	-0.188491998990221	-0.458214412123456	-0.213570177462668	-0.217120839954922	0	0	0	0	0.116	0
AAGJ06000001.1_18935265-18936351(+)_1|2|1x0;2;4	G	R	C	Y	Q	Q	K	H	L	L	D	N	-0.147987203418205	-0.443723471764972	-0.208508537432639	-0.619414609676259	-0.567360898973468	-0.436835486000079	-0.266459822646159	0.200385664343094	0.0582712994542503	-0.656469841888418	-0.481877313443742	-0.42653138630096	0	0	0	0	0.42	0
AAGJ06000001.1_18935265-18936351(+)_1|2|1x0;3;5	G	K	S	F	E	N	K	K	R	L	M	V	-0.219965764404857	-0.264819427897456	-0.156627562600603	-0.13571466665856	-0.099982949975815	-0.401813083833601	-0.0383329168761186	-0.094965513322738	-0.328614136888209	-0.246774348312404	0.0236410763150643	-0.0851141456915721	0	0	0	0	0.104	0
AAGJ06000001.1_18935265-18936351(+)_1|3|1x0;1;6	G	K	A	F	V	A	K	S	K	L	L	R	-0.756671683013137	-0.750036973595266	0.312123057195107	-0.73942865776218	-0.542471425562446	-0.784916375872006	-0.0293815296960338	-0.619961800457537	-0.316594551866092	-0.396917839317297	-0.460266391814345	-0.19277000634483	0	0	0	0	0.39	0
AAGJ06000001.1_18935265-18936351(+)_1|3|1x0;2;7	G	R	G	F	N	D	R	S	N	L	F	I	-0.291241635102293	-0.455272399358504	-0.673077425215456	-0.704652778616385	0.398349402036902	-0.627917098548728	-0.814942658073505	-0.709443017247187	-0.684603927555715	0.354242299631751	-0.72439994075411	-0.666816597701019	0	0	0	0	0.512	0
AAGJ06000001.1_18935265-18936351(+)_1|3|1x0;3;8	G	K	S	F	T	G	K	N	D	L	N	R	-0.586446436969914	-0.660347323214103	0.144080958347879	-0.601232142438525	-0.533489253843605	0.284804545135915	-0.707257097894856	-0.726468111592871	-0.385686781340339	-0.206851702141548	-0.204129234482037	-0.0339078533203757	0	0	0	0	0.418	0
AAGJ06000001.1_18935265-18936351(+)_1|3|1x0;4;9	G	K	G	F	R	E	S	S	K	L	K	R	-1.0257027624849	-0.950650884145247	0.487351412540952	-0.874276963706569	-1.00132390193926	-1.06189008999576	0.329495339768323	-0.851531458435238	-0.582769608400012	0.406928232664123	-0.991310563326166	-0.680100486692516	0	0	0	0	0.458	0
AAGJ06000001.1_18935265-18936351(+)_1|4|1x0;1;10	G	K	G	F	R	E	K	S	K	L	K	R	-1.0257027624849	-0.950650884145247	0.487351412540952	-0.874276963706569	-1.00132390193926	-1.06189008999576	0.329495339768323	-0.851531458435238	-0.582769608400012	0.406928232664123	-0.991310563326166	-0.680100486692516	0	0	0	0	0.392	0
AAGJ06000001.1_22169936-22171271(+)_1|1|1x0;1;1	E	Q	T	F	N	C	L	V	D	L	N	R	-0.522789515421632	-0.491379330059952	0.111564518650433	-0.649714539814588	-0.467426921220719	0.173261475868581	-0.612661402719746	-0.608040685567139	-0.360686373274467	0.0759838632955628	-0.429979094943341	-0.396986187501833	0	0	0	0	0.218	0
AAGJ06000001.1_22169936-22171271(+)_1|1|1x0;2;2	D	K	S	F	A	F	S	F	N	L	K	S	-0.066044114923517	-0.420378711940049	-0.151891579949922	-0.258313899768714	0.109214729908787	-0.640325691133635	-0.28934268134436	-0.380306281740252	-0.472240849059807	-0.500690085787248	-0.536212042598634	0.384531089772219	0	0	0	0	0.404	0
AAGJ06000001.1_22169936-22171271(+)_1|1|1x0;3;3	G	L	S	F	V	H	A	F	N	F	H	E	-0.0847106551051598	-0.289836095986991	-0.284074824113652	-0.477308118351732	0.189294334371292	-0.367666531649358	-0.491337234182921	-0.518130518638741	-0.686947907727722	-0.879291131552999	-0.277558488464545	0.285212666334434	0	0	0	0	0.158	0
AAGJ06000001.1_22169936-22171271(+)_1|1|1x0;4;4	L	K	W	F	S	H	E	S	K	F	L	L	-0.538860110782402	-0.637821189834273	-0.326471480512901	-0.235070225302621	-0.558813672381058	-0.620010700349951	-0.0952877977311394	-0.455768981148967	-0.53024941645284	-0.286449399796469	-0.455654823213885	0.0795184182312502	0	0	0	0	0.256	0
AAGJ06000001.1_22169936-22171271(+)_1|1|1x0;5;5	G	K	S	F	H	R	A	A	G	L	R	A	-0.260374456185233	-0.570261293423757	-0.496500986054319	-0.401868042234586	-0.553857342752797	-0.565655748854354	-0.522766822390941	0.0500923567311758	-0.633278349482778	-0.770814929507885	0.388934217267483	-0.577753536500144	0	0	0	0	0.272	0
AAGJ06000001.1_22169936-22171271(+)_1|2|1x0;1;6	E	R	A	F	V	R	L	S	H	K	Q	M	-0.535519708634073	-0.535330266053998	-0.711209604855111	-0.382455601652773	-0.751375641613767	-0.741894180707717	0.00309795035585185	-0.526730004207309	-0.671451420727185	-0.74326186346666	0.431049573116673	-0.755663703645636	0	0	0	0	0.454	0
AAGJ06000001.1_22169936-22171271(+)_1|3|1x0;1;7	K	E	E	F	P	S	L	P	L	L	A	S	-0.323229149379797	-0.351270119778951	-0.510295695271024	-0.0001067325084467	-0.24626811870545	-0.483322566277775	-0.0410049304764224	0.0319130988266298	-0.235478737963623	-0.410634689970407	-0.228869772549369	-0.245933775177069	0	0	0	0	0.062	0
AAGJ06000001.1_22169936-22171271(+)_1|4|1x0;1;8	S	R	V	F	S	T	K	R	L	V	D	D	-0.242596794872849	-0.299157611751275	0.0310147268673066	-0.567509630314703	-0.0935466241015118	-0.553305425940983	-0.122335315265395	-0.128236332130008	-0.403808797904215	-0.29557207574841	-0.117153519399088	-0.0155836848615803	0	0	0	0	0.146	0
AAGJ06000001.1_22169936-22171271(+)_1|4|1x0;2;9	C	L	T	F	T	H	A	N	Y	L	K	L	-0.344811926618543	-0.660002020516324	-0.152185855884806	-0.250935160817922	-0.339796523723301	-0.514882625559227	-0.504086216706884	-0.0486544631422683	-0.603807271366295	-0.21303179647617	-0.221381928487923	0.106139936131439	0	0	0	0	0.172	0
AAGJ06000001.1_22180230-22183022(-)_1|1|1x0;1;1	E	A	V	F	S	S	S	I	Q	M	A	Q	0.0810232418947691	-0.497112163320485	-0.351805299182852	-0.566418284437327	-0.0434326559026261	-0.333317686868858	-0.413861992920194	-0.000701798324702227	-0.121163777370359	-0.175283131373231	-0.0624494263513575	-0.252242837478772	0	0	0	0	0.21	0
AAGJ06000001.1_22180230-22183022(-)_1|2|1x0;1;2	G	R	T	Y	T	T	T	S	N	L	N	K	-0.266779779687351	-0.812586802060527	-0.237188048839487	-0.756392251051298	0.435397461419642	-0.764856282462584	-0.724695533310731	-0.912869811534054	-0.611867454817273	-0.565487964830359	-0.781257576905635	0.196156071767837	0	0	0	0	0.364	0
AAGJ06000001.1_22180230-22183022(-)_1|2|1x0;2;3	K	K	G	F	R	Y	K	E	S	L	K	K	-0.385936078977876	-0.616206432221506	-0.182828000677397	-0.176107750438142	-0.535264527939678	-0.402736503132144	-0.396746477832171	-0.0790086048045929	-0.664417496871946	-0.469283308139136	-0.282002720134469	-0.41229015890397	0	0	0	0	0.27	0
AAGJ06000001.1_22180230-22183022(-)_1|3|1x0;1;4	H	K	T	F	P	G	K	L	R	L	S	I	-0.084100849127818	-0.125859358259444	-0.0145621759652884	-0.0363287447153253	-0.191904739174581	-0.423302160799442	-0.0645641526489553	0.0450481895095421	-0.0787441241555311	-0.00500281658336099	-0.0589488203088143	-0.00825222982491224	0	0	0	0	0.056	0
AAGJ06000001.1_23687831-23690552(+)_1|1|1x0;1;1	G	R	L	F	T	I	A	I	Y	L	A	R	-0.42122399536839	-0.659885718582815	0.15781388691253	-0.497090026142446	-0.0329158887953828	-0.232881776514483	-0.389912508524289	-0.531257064668117	-0.186115451715757	-0.296315398454499	-0.388930700497259	-0.10681256575268	0	0	0	0	0.322	0
AAGJ06000001.1_23687831-23690552(+)_1|2|1x0;1;2	G	Q	Q	F	A	L	E	L	V	Y	N	A	-0.0520120435863531	-0.0982463277822969	-0.159147176011753	-0.0489157470153879	-0.0757771829825653	-0.123025708649079	-0.22057173190355	-0.0665915094623305	-0.176722589717109	-0.147112784949399	-0.01038014174749	0.175155724317467	0	0	0	0	0.136	0
AAGJ06000001.1_23687831-23690552(+)_1|3|1x0;1;3	G	K	R	F	S	H	K	E	Y	L	R	T	-0.207361981631932	-0.414670114708231	-0.323965427100283	-0.171162099580838	-0.338191905972231	-0.325789120131456	-0.246495111203711	-0.401203078025463	-0.4090208791564	-0.35016264710036	-0.196276829889595	-0.288156906500999	0	0	0	0	0.242	0
AAGJ06000001.1_23687831-23690552(+)_1|3|1x0;2;4	D	K	S	F	T	Q	G	S	A	R	N	T	-0.200246768955104	-0.520758788453837	-0.589982555451787	-0.801783890373153	-0.676432275385045	-0.697061015900176	-0.763802768674429	0.389554979184312	0.430622998456329	-0.761903229629178	-0.75600474917852	-0.689636748870857	0	0	0	0	0.778	0
AAGJ06000001.1_23687831-23690552(+)_1|3|1x0;3;5	G	M	R	F	R	D	G	S	H	L	R	T	-0.453629810139314	-0.478649123785386	-0.332260254189027	-0.427916409790598	-0.164224728170296	-0.772557556844034	0.188321338430576	-0.724358816681874	-0.324303888857588	0.0740134688241627	-0.550902949252747	-0.455633983640292	0	0	0	0	0.704	0
AAGJ06000001.1_23687831-23690552(+)_1|3|1x0;4;6	G	K	C	F	L	F	A	S	Q	L	M	Q	-0.118505132060646	-0.821679421779042	-0.431537875586646	-0.472168311073237	-0.409149067905428	-0.557131691063391	-0.43859882468755	-0.292730068163504	-0.579604746163209	-0.579239273720851	-0.320241477940241	0.332934268581743	0	0	0	0	0.198	0
AAGJ06000001.1_23687831-23690552(+)_1|3|1x0;5;7	G	R	G	F	N	Q	K	A	Y	L	R	V	-0.281871418393006	-0.463053439282564	-0.561907736974452	-0.38351172348018	-0.447887024119922	-0.432397133556002	-0.362201844145511	-0.430183612691965	0.172627578012721	-0.464905244608437	-0.429408137201711	-0.605049521563264	0	0	0	0	0.352	0
AAGJ06000001.1_23687831-23690552(+)_1|3|1x0;6;8	G	K	R	F	N	Q	M	T	S	R	N	V	-0.277271206288657	-0.424803299574831	-0.637239946580878	-0.777045479557185	-0.718192098343018	-0.571701063961433	-0.686276552824435	0.241125194017054	0.37817246242089	-0.703345346189832	-0.67736606293132	-0.636873545457209	0	0	0	0	0.498	0
AAGJ06000001.1_23687831-23690552(+)_1|3|1x0;7;9	S	L	S	F	K	R	S	R	D	L	L	R	-0.933610042875222	-1.04094990047923	0.226338529697524	-0.935768476986373	-0.817956350390998	0.10473095488841	-0.573941701374417	-1.01255183721129	-0.795815599833067	-0.744282945469159	0.224007177924657	-0.467297507115261	0	0	0	0	0.432	0
AAGJ06000001.1_23687831-23690552(+)_1|4|1x0;1;10	P	E	V	F	A	S	S	S	E	L	Q	Q	-0.188897567097599	-0.7041786626005	-0.200392214287551	-0.614921976096955	-0.169063714919587	-0.351958540773777	-0.417694508469385	-0.0490868327390575	-0.541015903836736	-0.723345046752082	0.0465289375557505	-0.540657626476882	0	0	0	0	0.144	0
AAGJ06000001.1_23687831-23690552(+)_1|4|1x0;2;11	S	K	R	F	T	H	R	S	Y	L	E	I	-0.317833492209607	-0.560861797049913	-0.442017014842146	-0.0928326891685398	-0.461441691600969	-0.343683710634754	-0.533481894138775	-0.269334246160202	-0.403650662041135	-0.433414431309437	-0.487321793256881	-0.0736323175292995	0	0	0	0	0.176	0
AAGJ06000001.1_23687831-23690552(+)_1|4|1x0;3;12	G	K	T	F	S	Q	T	S	S	R	N	A	-0.221668211898336	-0.447758999021501	-0.662669351520284	-0.849430175502086	-0.696707534494543	-0.580366400177774	-0.770580213558038	0.199103561705108	0.418179122160228	-0.696444641197565	-0.699998515620653	-0.650495520479533	0	0	0	0	0.784	0
AAGJ06000001.1_23687831-23690552(+)_1|5|1x0;1;13	N	K	T	F	T	D	A	A	L	L	V	S	-0.218481174575375	-0.407763365927858	-0.151672844899895	-0.189211995633315	-0.153468647167837	-0.376837359063511	-0.290632194595978	-0.0779178586832849	-0.366817715105809	0.13744515254411	-0.372538263134468	-0.476695054480122	0	0	0	0	0.182	0
AAGJ06000001.1_23687831-23690552(+)_1|5|1x0;2;14	G	K	A	F	S	K	G	R	Y	L	Q	I	-0.387289626840609	-0.452542772243412	-0.217690633505933	-0.101838702050625	-0.395225543812536	-0.531894543314524	-0.255748648896647	-0.425113339296538	-0.569437930203011	-0.246870090522867	-0.0972063258589269	-0.445572394241934	0	0	0	0	0.064	0
AAGJ06000001.1_23687831-23690552(+)_1|5|1x0;3;15	S	K	R	F	T	Q	G	S	S	R	N	V	-0.281893214895825	-0.434277813661196	-0.617619523632224	-0.866195189520558	-0.783006336911157	-0.585559150376839	-0.78426404334433	0.268699794162499	0.446802214442021	-0.727632395417516	-0.683828978913396	-0.696488515839762	0	0	0	0	0.816	0
AAGJ06000001.1_23687831-23690552(+)_1|6|1x0;1;16	S	M	R	F	D	D	T	A	A	L	A	H	-0.211822236627331	-0.4728048865361	-0.270780666230734	-0.500026666273259	-0.27256944429304	-0.342345898350212	-0.567522710138979	-0.0158653073512554	-0.325172215068493	0.262360297988737	-0.664337801617825	-0.465487258342426	0	0	0	0	0.278	0
AAGJ06000001.1_23687831-23690552(+)_1|6|1x0;2;17	G	R	T	F	T	Q	S	R	Y	L	Q	I	-0.305084067226365	-0.416804849880245	-0.51603104393	-0.337645314436547	-0.283884704583398	-0.344124595146126	-0.525324424052434	-0.48868632279805	-0.286370881583872	-0.369146009888861	-0.128910589186219	-0.568063854918875	0	0	0	0	0.27	0
AAGJ06000001.1_23687831-23690552(+)_1|6|1x0;3;18	S	K	R	F	S	Q	C	S	A	R	N	M	-0.297709244185054	-0.403496002706277	-0.57611373572923	-0.719647436597316	-0.650532773670202	-0.618389812196223	-0.698719105531443	0.347836587689601	0.373085259465174	-0.6601456768667	-0.551040713204854	-0.549231729721621	0	0	0	0	0.792	0
AAGJ06000001.1_23687831-23690552(+)_1|6|1x0;4;19	G	K	S	F	I	V	N	S	A	L	Q	K	-0.314842840339017	-0.699866331578652	-0.202297052559456	-0.654902983567481	-0.465439375211208	-0.511816412381864	-0.664647361246516	-0.0409479593660319	-0.493971044097254	-0.443170107627138	-0.549723886393476	-0.0190067474871936	0	0	0	0	0.164	0
AAGJ06000001.1_23704228-23713969(-)_1|1|1x0;1;1	G	Q	L	F	D	E	E	E	Y	L	E	I	-0.359547591684363	-0.441168492104753	-0.224538277885464	-0.0371215932879848	-0.131811275421304	-0.263177274954019	-0.280313717843713	-0.245470826663896	-0.32156671724648	-0.0454634567702235	-0.174053597123383	-0.336141095917909	0	0	0	0	0.052	0
AAGJ06000001.1_23704228-23713969(-)_1|2|1x0;1;2	K	K	A	C	H	N	R	Q	A	L	E	E	-0.257030781017856	-0.0130116417213962	-0.738661958476476	-0.448350421073277	-0.638131314088538	-0.338495661305281	-0.180363190173901	0.0170605736921717	-0.520276003601199	-0.494503392647074	-0.0537374411004723	-0.286788252018282	0	0	0	0	0.078	0
AAGJ06000001.1_23704228-23713969(-)_1|3|1x0;1;3	F	V	S	F	I	N	E	D	S	L	R	Q	-0.195632979667008	-0.133206486029431	-0.67203239425079	-0.518028520654654	-0.51011382809011	-0.497357548551114	-0.243284963589619	-0.162741459098197	-0.674125869076206	-0.733867142233071	-0.0163263463582253	-0.245816753644456	0	0	0	0	0.324	0
AAGJ06000001.1_23704228-23713969(-)_1|3|1x0;2;4	G	K	T	Y	K	S	Q	S	S	L	K	E	-0.335457897066645	-0.228352750621809	-0.562219892454087	-0.563897111049787	-0.299242423505763	-0.399867163386792	-0.356371104482697	-0.19703054920843	-0.112833013153143	-0.544140482911729	-0.235126678142472	-0.440297649866428	0	0	0	0	0.092	0
AAGJ06000001.1_23704228-23713969(-)_1|3|1x0;3;5	P	K	G	F	M	R	N	K	K	L	K	V	-0.24262801312179	-0.249259861945223	-0.246340996586734	-0.314599341924473	-0.34927012563361	-0.505900722384282	0.0225652196620641	-0.269302579184996	-0.540458113340735	-0.395572966011094	0.222518131749789	-0.511794910332348	0	0	0	0	0.246	0
AAGJ06000001.1_23704228-23713969(-)_1|4|1x0;1;6	S	F	E	F	F	D	R	D	E	F	R	E	0.0741679142681515	-0.361787088174069	-0.552257431665086	-0.189458733613247	-0.268983795952012	0.258557128825243	-0.755415436345413	-0.165179636901857	-0.552731517440826	-0.375066569227788	0.0241693926232149	-0.429371747724055	0	0	0	0	0.332	0
AAGJ06000001.1_23704228-23713969(-)_1|5|1x0;1;7	N	R	S	Y	P	S	K	K	M	L	E	R	-0.569728910401916	-0.527112899756427	0.17068867620437	-0.593720500462294	-0.203462509540971	-0.178363066175657	-0.195032650597119	-0.0261224376837867	-0.265631964046692	-0.348560513108502	-0.0748260065914575	-0.21141571515703	0	0	0	0	0.178	0
AAGJ06000001.1_23704228-23713969(-)_1|6|1x0;1;8	E	S	T	F	L	E	E	S	H	L	Q	I	-0.298596447118735	-0.608879659657002	-0.371389319784485	-0.161087322289276	-0.458113674834556	-0.703807092494939	0.105157112204404	-0.590212815100719	-0.307007180808336	-0.0143765207248865	-0.426025846357792	-0.310560470976098	0	0	0	0	0.12	0
AAGJ06000001.1_23704228-23713969(-)_1|6|1x0;2;9	K	R	K	L	K	Q	R	A	H	L	L	E	-0.357427009399142	-0.342144789532254	-0.820577730373177	-0.424921812173716	-0.733219148981683	-0.632371715258463	0.363000517990049	-0.696438961861424	0.333617816878621	-0.803934384482007	-0.585827351239595	-0.709365294527411	0	0	0	0	0.408	0
AAGJ06000001.1_23704228-23713969(-)_1|6|1x0;3;10	P	M	D	F	K	R	A	Y	E	A	E	R	-0.755211934873048	-0.663457317958389	0.0223662847606878	-0.517055400169263	-0.646694661660086	-0.0954968468805361	-0.30240405612821	-0.268050162165258	-0.713299096713124	-0.909713251908502	0.358318899038881	-0.724178039408127	0	0	0	0	0.282	0
AAGJ06000001.1_23704228-23713969(-)_1|7|1x0;1;11	D	R	A	F	T	A	K	S	S	L	R	E	-0.162376775453015	-0.307739878641311	-0.266409014324786	-0.607226820192974	-0.453092631523872	-0.295943168028084	-0.543095937327476	0.00492668217572082	-0.297977535303542	-0.56099659429179	-0.167422519619286	0.00253889116933428	0	0	0	0	0.47	0
AAGJ06000001.1_23704228-23713969(-)_1|7|1x0;2;12	E	R	Q	F	T	R	K	A	Y	L	I	S	-0.399861400493478	-0.433772445516295	-0.631090425375686	-0.254481677436957	-0.5806954586654	-0.451431437121839	-0.22190027760745	-0.352711651892103	-0.594760664899122	-0.560964208963665	0.247172370823618	-0.620785035906667	0	0	0	0	0.344	0
AAGJ06000001.1_23704228-23713969(-)_1|8|1x0;1;13	G	K	S	F	E	F	S	A	T	L	K	K	-0.213514424774023	-0.777463085015775	-0.219325294856028	-0.528164681582593	-0.580126572976978	0.0519841915530218	-0.489878737353934	-0.332836347962429	-0.357293515552535	-0.405071537753282	-0.575450159610547	0.355651473626482	0	0	0	0	0.374	0
AAGJ06000001.1_23704228-23713969(-)_1|8|1x0;2;14	E	R	R	F	V	R	Q	S	Y	L	D	D	-0.416109857812422	-0.299126579436034	-0.657119331547708	-0.413077470629431	-0.47436319815545	-0.464658145328202	-0.386713084612942	-0.462591115821514	-0.717559938147047	-0.575791087591352	0.28722445350178	-0.578417373527571	0	0	0	0	0.288	0
AAGJ06000001.1_23704228-23713969(-)_1|9|1x0;1;15	D	L	T	F	S	K	R	S	Y	L	K	D	-0.416830458099237	-0.367627090992225	-0.14044958551571	-0.241254686433076	-0.368216373450924	-0.41983542609547	0.0147227334170989	-0.303904986085253	-0.337454858267542	-0.252083187798	-0.0534803333028824	-0.191028833615999	0	0	0	0	0.178	0
AAGJ06000001.1_23704228-23713969(-)_1|9|1x0;2;16	T	K	S	F	R	R	R	C	L	L	L	M	-0.181867184847841	-0.290807121267736	-0.248846002050485	-0.287740156576961	-0.432827250950985	-0.370392025148679	-0.326672859940792	0.0514985103209574	-0.560799470039305	-0.480726406114384	0.280252593341572	-0.518402168042402	0	0	0	0	0.378	0
AAGJ06000001.1_23704228-23713969(-)_1|10|1x0;1;17	G	T	T	F	S	S	V	A	N	V	R	R	-0.564705955436537	-0.697907336791504	0.337821119136635	-0.81112505623602	0.309596384176928	-0.807591489775816	-0.638588586510812	-0.730221800942757	-0.440895879466189	-0.451698106688919	-0.553922270830242	-0.347480747542096	0	0	0	0	0.368	0
AAGJ06000001.1_23704228-23713969(-)_1|10|1x0;2;18	S	W	S	F	N	R	K	E	V	W	K	G	-0.434732845245389	-0.680812367806002	-0.0448211056890891	-0.30362426532342	-0.786300026376598	-0.669813496550299	-0.6413878351486	0.197665062985876	-1.16036356740494	-1.1989003611469	0.533459240831335	-1.00016971313068	0	0	0	0	0.362	0
AAGJ06000001.1_23704228-23713969(-)_1|11|1x0;1;19	G	G	T	F	K	S	S	Y	A	L	S	V	-0.477124152221872	-0.109138460058068	-0.722813763268372	-0.202499948762067	-0.658102604336107	-0.458693467827676	-0.560481460688009	0.251413838519833	-0.327536285943782	-0.352486984874939	-0.140945924107823	-0.403416162145522	0	0	0	0	0.196	0
AAGJ06000001.1_23704228-23713969(-)_1|12|1x0;1;20	D	L	A	F	I	R	Q	S	D	R	T	K	-0.643669614031175	-0.649590146818184	-0.502906658479438	-0.00713664117018863	-0.939559510044116	0.172754445442059	-0.754163461049299	-0.60355430188972	-0.800755330056473	-0.779634178618685	0.189719574374732	-0.476948747082461	0	0	0	0	0.266	0
AAGJ06000001.1_23704228-23713969(-)_1|13|1x0;1;21	G	A	R	F	D	S	F	W	G	L	E	S	-0.321645529529355	-0.370226589409571	-0.672062822948679	-0.20065149528032	-0.312480592132278	-0.552319252168387	-0.255210997024144	-0.00940742486697259	-0.444835833237165	-0.42356395809748	-0.0100006185511691	-0.394151934684732	0	0	0	0	0.15	0
AAGJ06000001.1_23704228-23713969(-)_1|14|1x0;1;22	W	A	A	F	K	G	L	S	N	H	T	R	-0.758395997349441	-0.965556143898251	0.479389241449764	-0.954261106579271	0.425173845652787	-0.906955076249407	-0.918302448320921	-0.963636492749159	-0.472710518163003	0.00910904881585469	-0.781754042199193	-0.348994716491955	0	0	0	0	0.426	0
AAGJ06000001.1_23704228-23713969(-)_1|15|1x0;1;23	G	T	S	Y	K	Y	A	R	N	L	K	K	-0.295664380513884	-0.715956183048209	-0.0794536062730756	-0.381262275712193	0.14978641500738	-0.631297445995292	-0.361662451306308	-0.576325453999792	-0.666661747387417	-0.264407513708642	-0.322124957753817	-0.202910398019201	0	0	0	0	0.132	0
AAGJ06000001.1_23704228-23713969(-)_1|16|1x0;1;24	G	I	Y	A	K	T	K	T	S	I	A	K	-0.31003319171618	-0.714992034586698	-0.29972925209501	-0.384747622571645	-0.530082174884918	-0.307294399710347	-0.37721826255549	-0.24903672001546	-0.356653697159021	-0.408382915367657	-0.542026684391975	0.0715276670176709	0	0	0	0	0.214	0
AAGJ06000001.1_23704228-23713969(-)_1|17|1x0;1;25	G	N	A	F	T	T	K	Q	E	L	L	K	-0.157625484111207	-0.372141158930965	-0.132001917676618	-0.0761352014761104	-0.139612833377615	-0.158886901676935	0.00635089962457769	-0.230464776466056	-0.323472177344204	-0.35542925877359	-0.136048983808918	0.0285348101028462	0	0	0	0	0.206	0
AAGJ06000001.1_23704228-23713969(-)_1|18|1x0;1;26	S	A	G	F	K	H	R	G	S	L	T	I	-0.281427882104736	-0.6116782727977	-0.435956294793248	-0.784400597506715	-0.506225103195486	-0.49090404271888	-0.805032014879172	-0.00471373836036204	-0.537616405079799	-0.755620603622901	-0.715494766428929	0.404739943779294	0	0	0	0	0.194	0
AAGJ06000001.1_23704228-23713969(-)_1|19|1x0;1;27	E	K	T	F	T	R	R	S	G	V	S	N	-0.182009752197802	-0.679755893323102	-0.374469941054526	-0.587158076538711	-0.678016694463766	-0.540872130750959	-0.504636212040511	-0.0629436061568478	-0.707254224265932	-0.830579215349779	0.404114801170734	-0.782396709049463	0	0	0	0	0.514	0
AAGJ06000001.1_23704228-23713969(-)_1|20|1x0;1;28	L	M	R	F	M	R	R	S	G	L	S	N	-0.182009752197802	-0.679755893323102	-0.374469941054526	-0.587158076538711	-0.678016694463766	-0.540872130750959	-0.504636212040511	-0.0629436061568478	-0.707254224265932	-0.830579215349779	0.404114801170734	-0.782396709049463	0	0	0	0	0.558	0
AAGJ06000001.1_23704228-23713969(-)_1|21|1x0;1;29	L	C	T	F	K	T	K	G	S	L	T	T	-0.163489920380347	-0.4039269735123	-0.426816645952701	-0.510201145057292	-0.273692065976371	-0.457290031638205	-0.545311567378915	0.124711906975929	-0.198393260964227	-0.58833426170719	-0.524107135594429	0.157977378796205	0	0	0	0	0.26	0
AAGJ06000001.1_23704228-23713969(-)_1|22|1x0;1;30	Q	C	R	F	I	S	S	T	N	L	K	K	-0.351641848003418	-0.651838339142274	-0.396677624953542	-0.494366139593532	0.147150390775651	-0.592564228491773	-0.316815781420295	-0.539682429192947	-0.388539645675223	-0.376467264173181	-0.608790772647278	-0.405835960512129	0	0	0	0	0.5	0
AAGJ06000001.1_23704228-23713969(-)_1|23|1x0;1;31	G	D	T	F	K	A	K	H	L	L	D	D	-0.0475004584847774	-0.212570077672799	0.0582129335293604	-0.253314905326032	-0.136693863871987	-0.482452393141724	-0.0520929164223565	0.0926789960475345	-0.265049015641423	-0.358559006189014	-0.104188784061186	0.157617129179914	0	0	0	0	0.188	0
AAGJ06000001.1_23704228-23713969(-)_1|24|1x0;1;32	G	D	R	F	R	L	R	T	T	K	Y	K	-0.196750699957414	-0.618772469081806	-0.191731068781174	-0.422842305113692	-0.450120608973676	-0.015073158783138	-0.338479537616347	-0.162069172696579	-0.156832260856889	-0.230359594457854	-0.595458758025686	0.0148509616819381	0	0	0	0	0.456	0
AAGJ06000001.1_23704228-23713969(-)_1|25|1x0;1;33	G	L	G	F	Y	S	V	G	N	M	T	K	-0.368589380308545	-0.721731414045397	-0.330111587508479	-0.558032569914157	0.327106312031899	-0.591589756713201	-0.434458059557142	-0.688204137630892	-0.463530989922958	-0.329152635838003	-0.641069050300756	-0.352934085250595	0	0	0	0	0.236	0
AAGJ06000001.1_23704228-23713969(-)_1|26|1x0;1;34	G	D	T	F	T	M	R	C	N	M	N	R	-0.508377858247326	-0.660986109302698	0.325542405393477	-0.762515321296336	0.363112328975244	-0.697624317683269	-0.537996240741019	-0.800526679111183	-0.347908352339248	-0.299297321935498	-0.0491997509319042	-0.149653923435303	0	0	0	0	0.624	0
AAGJ06000001.1_23704228-23713969(-)_1|27|1x0;1;35	G	F	G	F	K	S	T	K	E	R	T	K	-0.220830875363499	-0.293945341203992	-0.0768013455818071	-0.073004141958881	-0.102019453847123	-0.196728134054752	0.000963997817457762	-0.167223648992294	-0.218178326802115	-0.125230742633446	-0.0501670574896006	-0.376207601256444	0	0	0	0	0.2	0
AAGJ06000001.1_23704228-23713969(-)_1|28|1x0;1;36	E	D	N	F	S	D	S	S	G	I	Y	K	-0.449679711121043	-0.750470821941649	-0.254361193881279	-0.475208539143545	-0.212877907474723	-0.433977422588006	-0.515249041049179	-0.615877240866362	-0.664503799544908	0.289182295105185	-0.678226472492549	-0.631355187276514	0	0	0	0	0.44	0
AAGJ06000001.1_23704228-23713969(-)_1|29|1x0;1;37	K	I	G	Y	N	T	M	V	G	L	S	R	-0.608371975263097	-0.896436513198672	0.209302593600606	-0.752741830886467	-0.131210373201688	-0.64988732755887	-0.592334475332613	-0.18274603403261	-0.362631630869898	-0.637485531233899	-0.500634128518159	-0.131636828187045	0	0	0	0	0.192	0
AAGJ06000001.1_23704228-23713969(-)_1|30|1x0;1;38	P	A	T	Y	K	D	R	S	S	V	W	R	-0.613334751385693	-0.79698562551446	0.371677815456602	-0.850951532614046	-0.70213604983387	-0.453400092168461	-0.857706228305409	0.0375176044203737	-0.671430319456902	0.392858860875846	-0.807942440860607	-0.567027514572056	0	0	0	0	0.326	0
AAGJ06000001.1_23704228-23713969(-)_1|31|1x0;1;39	G	F	A	C	Y	S	K	T	H	L	E	R	-0.69777398671039	-0.752629010110235	0.0551315569812949	-0.656035261219417	-0.587181532064631	-0.911855319563673	0.00556602341225192	-0.594850653062706	-0.253074752647375	-0.602842812187485	-0.667932777106697	-0.310129663286869	0	0	0	0	0.322	0
AAGJ06000001.1_23704228-23713969(-)_1|32|1x0;1;40	G	L	S	F	R	T	K	S	L	Y	L	V	-0.164239721112346	-0.481089375732856	-0.246065521794225	-0.461648506156353	-0.149068247422763	-0.499159303293332	-0.357498409788621	-0.172103831626197	-0.471320114590833	-0.581387169085971	-0.212650978230084	0.0927805273003755	0	0	0	0	0.144	0
AAGJ06000001.1_23704228-23713969(-)_1|32|1x0;2;41	S	V	P	F	S	N	Q	I	M	L	T	K	-0.288281404017148	-0.421532206644286	-0.182993754567712	0.00610981267977682	-0.243697028552409	-0.0989596365609661	-0.245399759109391	-0.0571948032095093	-0.152534866796559	-0.20901850274234	-0.504316542047337	-0.0883378690968672	0	0	0	0	0.244	0
AAGJ06000001.1_23704228-23713969(-)_1|33|1x0;1;42	D	Q	R	Y	K	R	P	S	E	L	E	K	-0.292155604946451	-0.672380667960665	-0.175871872539272	-0.134103930337787	-0.502108339233792	-0.186007918959896	-0.456540105622041	-0.109400502177696	-0.739602578844476	-0.428629527197247	0.394774480175148	-0.778901688206888	0	0	0	0	0.156	0
AAGJ06000001.1_23704228-23713969(-)_1|34|1x0;1;43	G	F	A	F	M	T	V	I	H	L	R	K	-0.223516165441546	-0.664393718015094	-0.147804842774908	-0.244568333258677	-0.245871009031838	-0.556841596867028	0.00946548685798951	-0.633969627846314	-0.120743209243334	-0.441293026882324	-0.465937664786625	-0.0897344951154406	0	0	0	0	0.432	0
AAGJ06000001.1_23704228-23713969(-)_1|35|1x0;1;44	T	L	G	Y	T	R	L	L	D	Y	H	R	-0.49568088281204	-0.426247145929364	0.0237352396698148	-0.526948668655606	-0.633981417777366	0.187646595232844	-0.50018063395755	-0.407030553266143	-0.621184015443143	-0.585616307217458	0.146627097925822	-0.419928773826059	0	0	0	0	0.316	0
AAGJ06000001.1_23704228-23713969(-)_1|36|1x0;1;45	K	E	K	F	E	T	K	S	D	L	V	E	-0.28276627148551	-0.472760834692463	-0.58562937660994	-0.150389097220373	-0.529411023356579	0.211425560160352	-0.489823609342584	-0.484464791427883	-0.558010720489906	-0.578531987234729	-0.132734204298966	-0.171020263507959	0	0	0	0	0.102	0
AAGJ06000001.1_23704228-23713969(-)_1|37|1x0;1;46	S	Y	Q	F	L	A	R	P	H	L	E	T	-0.227239735861013	-0.397141434652222	-0.237287686003695	-0.256745685935978	-0.0992345669159089	-0.650140278620471	0.162742209643686	-0.647960888522784	-0.248337038672262	-0.355958679187869	-0.302905064998272	0.0636150686224929	0	0	0	0	0.288	0
AAGJ06000001.1_23704228-23713969(-)_1|38|1x0;1;47	Q	I	G	Y	S	T	K	Q	H	L	S	K	-0.330894190793512	-0.686943083828309	-0.379175264339329	-0.279882009289742	-0.464659774612543	-0.622970134523185	0.250092223511972	-0.759422156288541	-0.285900305831182	-0.462801496871137	-0.5009389528628	0.0878997249683146	0	0	0	0	0.368	0
AAGJ06000001.1_23704228-23713969(-)_1|39|1x0;1;48	K	K	G	F	V	K	R	G	Q	L	R	F	-0.168219111469239	-0.373500092814859	-0.244376831726515	0.0679890302139157	-0.247237161880358	-0.379686377949476	-0.0512526969455171	-0.130807881807584	-0.205770780608679	-0.314138150833621	-0.0650548161357985	-0.132029365999798	0	0	0	0	0.258	0
AAGJ06000001.1_23704228-23713969(-)_1|40|1x0;1;49	G	M	G	Y	K	T	L	S	N	Y	A	K	-0.266779779687351	-0.812586802060527	-0.237188048839487	-0.756392251051298	0.435397461419642	-0.764856282462584	-0.724695533310731	-0.912869811534054	-0.611867454817273	-0.565487964830359	-0.781257576905635	0.196156071767837	0	0	0	0	0.182	0
AAGJ06000001.1_23704228-23713969(-)_1|41|1x0;1;50	G	Y	S	V	T	K	K	S	L	L	E	E	-0.105973233854183	-0.392090076577076	-0.123228603983548	-0.0616113152901324	-0.313632580931754	-0.173609970007306	-0.112411129823749	-0.0433519518803591	-0.26717082292836	-0.579002175907668	0.00758864571847712	-0.0711555418166802	0	0	0	0	0.148	0
AAGJ06000001.1_23704228-23713969(-)_1|42|1x0;1;51	G	N	Y	F	N	S	A	G	M	L	C	I	-0.204802941717288	-0.445243923217728	-0.445250615060573	-0.152406417574244	-0.176061333955422	-0.320071483203967	-0.303748716825868	0.0213528734407343	-0.244135278945774	-0.404894375175601	-0.24357824438286	-0.112566100348442	0	0	0	0	0.264	0
AAGJ06000001.1_23704228-23713969(-)_1|42|1x0;2;52	P	L	R	F	A	N	P	E	E	R	E	K	-0.27643215915469	-0.506261289893922	-0.0478950288681594	0.0590615510879305	-0.140239144293083	-0.0278003290318628	-0.177362809994818	-0.295539375684108	-0.309496883343063	-0.129020957307068	-0.1363504996947	-0.326048031799411	0	0	0	0	0.138	0
AAGJ06000001.1_23704228-23713969(-)_1|43|1x0;1;53	P	S	A	F	R	L	K	G	L	C	M	A	-0.165291883121735	-0.38965830407183	-0.0534643063217613	-0.402301197010232	-0.194190062572727	-0.472432108960622	-0.379691110111689	-0.0246467546756248	-0.129085047839523	-0.350446063917393	-0.464311271370115	0.135101848198873	0	0	0	0	0.25	0
AAGJ06000001.1_23704228-23713969(-)_1|44|1x0;1;54	N	A	V	F	E	Q	Q	S	S	L	S	R	-0.637537519110112	-0.776369191411345	0.510724798309693	-0.888107441402006	-0.771369780810936	-0.528234541348983	-0.81528094339667	0.0870432127824573	0.413305756892375	-0.755405684383695	-0.757726353026557	-0.600420784700877	0	0	0	0	0.448	0
AAGJ06000001.1_23704228-23713969(-)_1|45|1x0;1;55	N	F	A	F	T	Q	R	H	H	L	V	R	-0.874631790335241	-0.94682486901324	0.429228156726794	-1.00457306802324	-0.900259257543248	-1.09062956941864	0.475439066205848	-0.933967601692122	0.0436671977947121	-1.06042336067271	-0.81372760807166	-0.184170759906829	0	0	0	0	0.814	0
AAGJ06000001.1_23704228-23713969(-)_1|46|1x0;1;56	S	K	A	F	W	K	R	I	R	L	E	N	-0.0134692684984032	-0.348994769971085	-0.0945330026295983	-0.109708417143361	-0.137967846798454	-0.310632192742094	-0.0320052548886927	-0.0435755405556012	-0.224893576317281	-0.462965705177801	-0.169025282756767	-0.0513510394007626	0	0	0	0	0.144	0
AAGJ06000001.1_23704228-23713969(-)_1|46|1x0;2;57	A	K	E	F	R	L	R	V	D	C	A	D	-0.133036722802167	-0.0188570017204789	-0.0555871110567098	-0.137180232826519	-0.217201453821539	0.0166196925350118	-0.14674511452393	-0.288907228871713	-0.161101113804222	-0.253573291242299	-0.179627722696799	0.036261179244989	0	0	0	0	0.276	0
AAGJ06000001.1_24207007-24209506(-)_1|1|1x0;1;1	A	K	A	F	R	L	E	S	Q	L	L	R	-0.552553202312005	-0.778384604409378	0.200734862399084	-0.613730360307389	-0.237420020030749	-0.527832632702404	-0.520267736376571	-0.290768498949258	-0.437181306726012	-0.453489952247479	-0.514534175833081	0.0730336497949094	0	0	0	0	0.268	0
AAGJ06000001.1_24207007-24209506(-)_1|2|1x0;1;2	S	E	R	F	S	S	S	A	K	L	K	K	-0.376619338150449	-0.447262149228478	-0.28231190980875	-0.312630104023617	-0.334995873165065	-0.38488812116815	0.0565689803502933	-0.400390896875813	-0.166876219075397	-0.309304629824281	-0.412003169013021	-0.451988477129531	0	0	0	0	0.282	0
AAGJ06000001.1_24207007-24209506(-)_1|3|1x0;1;3	D	K	V	F	S	R	P	N	Q	L	K	F	-0.268769310612933	-0.44293636320674	-0.104712870566803	-0.322539195911829	-0.50760831789789	-0.457466310137651	-0.279940632981361	0.0582958667798402	-0.575229365315652	-0.559643128933465	0.261475435389721	-0.332868198456607	0	0	0	0	0.334	0
AAGJ06000001.1_24207007-24209506(-)_1|4|1x0;1;4	K	K	S	F	A	R	P	C	Y	L	R	K	-0.505833920767224	-0.526607109831204	-0.584681996822587	-0.128686111624541	-0.390966217742152	-0.414733282379254	-0.413955333814681	-0.418250162390622	-0.735992420163174	-0.428458409054088	0.273641045023319	-0.558694779170701	0	0	0	0	0.402	0
AAGJ06000001.1_24207007-24209506(-)_1|5|1x0;1;5	D	K	G	F	S	R	P	Q	R	L	W	K	-0.306228380282659	-0.377880328101735	-0.143666786208479	-0.288512098709252	-0.487076290261139	-0.376038705004509	-0.00893711763722659	-0.0298934937745457	-0.514130820053621	-0.448306196496193	0.215650364741701	-0.344602795997396	0	0	0	0	0.256	0
AAGJ06000001.1_24207007-24209506(-)_1|6|1x0;1;6	S	K	K	F	S	K	L	S	Q	L	R	I	-0.378804402865289	-0.62215417240723	-0.331761847303251	-0.0375477645456349	-0.5116512113302	-0.657345237183103	-0.410294196637157	-0.306770731659551	-0.487259154578408	-0.512071314844061	0.167718234920415	-0.391563159845566	0	0	0	0	0.15	0
AAGJ06000001.1_24207007-24209506(-)_1|7|1x0;1;7	D	A	M	Y	S	S	Q	N	T	L	L	E	0.0217638729218717	-0.23806080041719	-0.318180110160237	-0.48816177434679	-0.327492068934715	-0.107947008391923	-0.376652265733864	-0.0584855004555832	-0.202647652359634	-0.556034124686369	-0.0827556178540563	-0.231867447575302	0	0	0	0	0.166	0
AAGJ06000001.1_24207007-24209506(-)_1|7|1x0;2;8	S	S	T	F	H	S	L	K	S	L	K	M	-0.391351984754969	-0.285224300117587	-0.192567453180455	-0.171252417444736	-0.256679751809545	-0.301046319294913	-0.237230158989601	0.0211058637527245	-0.200386060667052	-0.203406211665098	-0.063155098831206	-0.0837907423461874	0	0	0	0	0.118	0
AAGJ06000001.1_24215214-24218961(-)_1|1|1x0;1;1	G	V	S	F	A	R	H	G	N	F	M	K	-0.344807021934725	-0.75943393207529	-0.464897227536414	-0.643479429726434	0.17955747768157	-0.614162090165449	-0.638780619642112	-0.632112916179688	-0.70838866137849	-0.654548001456002	0.404210141618917	-0.715382181892155	0	0	0	0	0.526	0
AAGJ06000001.1_24215214-24218961(-)_1|2|1x0;1;2	G	Y	F	V	K	L	P	D	N	Y	T	K	-0.39192926214531	-0.785534718780222	0.0112975049522087	-0.0549133748515868	0.355877209952677	-0.486738337707705	-0.483084366057099	-0.76478782814967	-0.721373271013022	-0.611769460007741	-0.0558696594017215	-0.239358449788254	0	0	0	0	0.296	0
AAGJ06000001.1_24215214-24218961(-)_1|3|1x0;1;3	S	K	A	F	A	F	E	S	Q	L	L	Q	-0.118505132060646	-0.821679421779042	-0.431537875586646	-0.472168311073237	-0.409149067905428	-0.557131691063391	-0.43859882468755	-0.292730068163504	-0.579604746163209	-0.579239273720851	-0.320241477940241	0.332934268581743	0	0	0	0	0.222	0
AAGJ06000001.1_24215214-24218961(-)_1|4|1x0;1;4	S	K	A	F	A	F	G	S	Q	L	L	R	-0.610767827482119	-0.947803121622969	0.1980892042609	-0.634050008853839	-0.656520372335043	-0.636079149798989	-0.649154901612274	-0.0465025799300993	-0.746015720165752	-0.766759708793269	-0.599952233830501	0.34218235423597	0	0	0	0	0.53	0
AAGJ06000001.1_24215214-24218961(-)_1|5|1x0;1;5	D	K	G	F	Y	H	P	W	Q	L	R	K	-0.246456360657073	-0.423681872017758	-0.335529039010457	-0.263123176353332	-0.287598650343424	-0.430835704918175	-0.365607581107624	-0.0957291935236003	-0.404127828595018	-0.261117248401284	-0.180714609590103	-0.261191087029582	0	0	0	0	0.128	0
AAGJ06000001.1_24215214-24218961(-)_1|6|1x0;1;6	G	K	E	F	L	Q	L	C	K	L	N	F	-0.257725114714427	-0.22782552798592	-0.225449737936297	-0.370761994101572	-0.358777030535411	-0.424414405173762	0.140860189121082	-0.226255676479701	0.0214932408598843	-0.423040067940725	-0.437035218424927	-0.409813428435855	0	0	0	0	0.308	0
AAGJ06000001.1_24215214-24218961(-)_1|7|1x0;1;7	G	A	Q	F	A	S	Q	K	L	L	T	N	-0.176074549734151	-0.279552123222637	-0.0316020789502016	-0.418248092640787	-0.0950570044949198	-0.197732491507397	-0.155972846035652	-0.12591483983423	-0.174929653725353	-0.311402091709536	-0.113461862499965	-0.292120833082925	0	0	0	0	0.114	0
AAGJ06000001.1_24215214-24218961(-)_1|7|1x0;2;8	E	L	A	F	N	S	L	K	A	L	K	M	-0.488950639265161	-0.173696162626699	-0.346143967036733	0.0372336511122148	-0.166376865942694	-0.27953382150956	-0.245430957809662	0.0510097100147792	-0.227119515217848	-0.230780308310528	-0.0659985652794643	-0.302161777895187	0	0	0	0	0.13	0
AAGJ06000001.1_25057289-25059947(+)_1|1|1x0;1;1	G	R	L	F	T	I	A	I	Y	L	A	R	-0.42122399536839	-0.659885718582815	0.15781388691253	-0.497090026142446	-0.0329158887953828	-0.232881776514483	-0.389912508524289	-0.531257064668117	-0.186115451715757	-0.296315398454499	-0.388930700497259	-0.10681256575268	0	0	0	0	0.322	0
AAGJ06000001.1_25057289-25059947(+)_1|2|1x0;1;2	G	Q	Q	F	A	L	E	L	V	Y	N	A	-0.0520120435863531	-0.0982463277822969	-0.159147176011753	-0.0489157470153879	-0.0757771829825653	-0.123025708649079	-0.22057173190355	-0.0665915094623305	-0.176722589717109	-0.147112784949399	-0.01038014174749	0.175155724317467	0	0	0	0	0.136	0
AAGJ06000001.1_25057289-25059947(+)_1|3|1x0;1;3	G	K	R	F	S	H	K	E	Y	L	R	T	-0.207361981631932	-0.414670114708231	-0.323965427100283	-0.171162099580838	-0.338191905972231	-0.325789120131456	-0.246495111203711	-0.401203078025463	-0.4090208791564	-0.35016264710036	-0.196276829889595	-0.288156906500999	0	0	0	0	0.242	0
AAGJ06000001.1_25057289-25059947(+)_1|3|1x0;2;4	D	K	S	F	T	Q	G	S	A	R	N	T	-0.200246768955104	-0.520758788453837	-0.589982555451787	-0.801783890373153	-0.676432275385045	-0.697061015900176	-0.763802768674429	0.389554979184312	0.430622998456329	-0.761903229629178	-0.75600474917852	-0.689636748870857	0	0	0	0	0.778	0
AAGJ06000001.1_25057289-25059947(+)_1|3|1x0;3;5	G	M	R	F	R	D	G	S	H	L	R	T	-0.453629810139314	-0.478649123785386	-0.332260254189027	-0.427916409790598	-0.164224728170296	-0.772557556844034	0.188321338430576	-0.724358816681874	-0.324303888857588	0.0740134688241627	-0.550902949252747	-0.455633983640292	0	0	0	0	0.704	0
AAGJ06000001.1_25057289-25059947(+)_1|3|1x0;4;6	G	K	C	F	L	F	A	S	Q	L	M	Q	-0.118505132060646	-0.821679421779042	-0.431537875586646	-0.472168311073237	-0.409149067905428	-0.557131691063391	-0.43859882468755	-0.292730068163504	-0.579604746163209	-0.579239273720851	-0.320241477940241	0.332934268581743	0	0	0	0	0.198	0
AAGJ06000001.1_25057289-25059947(+)_1|3|1x0;5;7	G	R	G	F	N	Q	K	A	Y	L	R	V	-0.281871418393006	-0.463053439282564	-0.561907736974452	-0.38351172348018	-0.447887024119922	-0.432397133556002	-0.362201844145511	-0.430183612691965	0.172627578012721	-0.464905244608437	-0.429408137201711	-0.605049521563264	0	0	0	0	0.352	0
AAGJ06000001.1_25057289-25059947(+)_1|3|1x0;6;8	G	K	R	F	N	Q	M	T	S	R	N	V	-0.277271206288657	-0.424803299574831	-0.637239946580878	-0.777045479557185	-0.718192098343018	-0.571701063961433	-0.686276552824435	0.241125194017054	0.37817246242089	-0.703345346189832	-0.67736606293132	-0.636873545457209	0	0	0	0	0.498	0
AAGJ06000001.1_25057289-25059947(+)_1|3|1x0;7;9	S	L	S	F	K	R	S	R	D	L	L	R	-0.933610042875222	-1.04094990047923	0.226338529697524	-0.935768476986373	-0.817956350390998	0.10473095488841	-0.573941701374417	-1.01255183721129	-0.795815599833067	-0.744282945469159	0.224007177924657	-0.467297507115261	0	0	0	0	0.432	0
AAGJ06000001.1_25057289-25059947(+)_1|4|1x0;1;10	P	E	V	F	A	S	S	S	E	L	Q	Q	-0.188897567097599	-0.7041786626005	-0.200392214287551	-0.614921976096955	-0.169063714919587	-0.351958540773777	-0.417694508469385	-0.0490868327390575	-0.541015903836736	-0.723345046752082	0.0465289375557505	-0.540657626476882	0	0	0	0	0.144	0
AAGJ06000001.1_25057289-25059947(+)_1|4|1x0;2;11	S	K	R	F	T	H	R	S	Y	L	E	I	-0.317833492209607	-0.560861797049913	-0.442017014842146	-0.0928326891685398	-0.461441691600969	-0.343683710634754	-0.533481894138775	-0.269334246160202	-0.403650662041135	-0.433414431309437	-0.487321793256881	-0.0736323175292995	0	0	0	0	0.176	0
AAGJ06000001.1_25057289-25059947(+)_1|4|1x0;3;12	G	K	T	F	S	Q	T	S	S	R	N	A	-0.221668211898336	-0.447758999021501	-0.662669351520284	-0.849430175502086	-0.696707534494543	-0.580366400177774	-0.770580213558038	0.199103561705108	0.418179122160228	-0.696444641197565	-0.699998515620653	-0.650495520479533	0	0	0	0	0.784	0
AAGJ06000001.1_25057289-25059947(+)_1|5|1x0;1;13	N	K	T	F	T	D	A	A	L	L	V	S	-0.218481174575375	-0.407763365927858	-0.151672844899895	-0.189211995633315	-0.153468647167837	-0.376837359063511	-0.290632194595978	-0.0779178586832849	-0.366817715105809	0.13744515254411	-0.372538263134468	-0.476695054480122	0	0	0	0	0.182	0
AAGJ06000001.1_25057289-25059947(+)_1|5|1x0;2;14	G	K	A	F	S	K	G	R	Y	L	Q	I	-0.387289626840609	-0.452542772243412	-0.217690633505933	-0.101838702050625	-0.395225543812536	-0.531894543314524	-0.255748648896647	-0.425113339296538	-0.569437930203011	-0.246870090522867	-0.0972063258589269	-0.445572394241934	0	0	0	0	0.064	0
AAGJ06000001.1_25057289-25059947(+)_1|5|1x0;3;15	S	K	R	F	T	Q	G	S	S	R	N	V	-0.281893214895825	-0.434277813661196	-0.617619523632224	-0.866195189520558	-0.783006336911157	-0.585559150376839	-0.78426404334433	0.268699794162499	0.446802214442021	-0.727632395417516	-0.683828978913396	-0.696488515839762	0	0	0	0	0.816	0
AAGJ06000001.1_25057289-25059947(+)_1|6|1x0;1;16	S	M	R	F	D	D	T	A	A	L	A	H	-0.211822236627331	-0.4728048865361	-0.270780666230734	-0.500026666273259	-0.27256944429304	-0.342345898350212	-0.567522710138979	-0.0158653073512554	-0.325172215068493	0.262360297988737	-0.664337801617825	-0.465487258342426	0	0	0	0	0.278	0
AAGJ06000001.1_25057289-25059947(+)_1|6|1x0;2;17	G	R	T	F	T	Q	S	R	Y	L	Q	I	-0.305084067226365	-0.416804849880245	-0.51603104393	-0.337645314436547	-0.283884704583398	-0.344124595146126	-0.525324424052434	-0.48868632279805	-0.286370881583872	-0.369146009888861	-0.128910589186219	-0.568063854918875	0	0	0	0	0.27	0
AAGJ06000001.1_25057289-25059947(+)_1|6|1x0;3;18	S	K	R	F	S	Q	C	S	A	R	N	M	-0.297709244185054	-0.403496002706277	-0.57611373572923	-0.719647436597316	-0.650532773670202	-0.618389812196223	-0.698719105531443	0.347836587689601	0.373085259465174	-0.6601456768667	-0.551040713204854	-0.549231729721621	0	0	0	0	0.792	0
AAGJ06000001.1_25057289-25059947(+)_1|6|1x0;4;19	G	K	S	F	I	V	N	S	A	L	Q	K	-0.314842840339017	-0.699866331578652	-0.202297052559456	-0.654902983567481	-0.465439375211208	-0.511816412381864	-0.664647361246516	-0.0409479593660319	-0.493971044097254	-0.443170107627138	-0.549723886393476	-0.0190067474871936	0	0	0	0	0.164	0
AAGJ06000001.1_25073508-25083252(-)_1|1|1x0;1;1	G	Q	L	F	D	E	E	E	Y	L	E	I	-0.359547591684363	-0.441168492104753	-0.224538277885464	-0.0371215932879848	-0.131811275421304	-0.263177274954019	-0.280313717843713	-0.245470826663896	-0.32156671724648	-0.0454634567702235	-0.174053597123383	-0.336141095917909	0	0	0	0	0.052	0
AAGJ06000001.1_25073508-25083252(-)_1|2|1x0;1;2	K	K	A	C	H	N	R	Q	A	L	E	E	-0.257030781017856	-0.0130116417213962	-0.738661958476476	-0.448350421073277	-0.638131314088538	-0.338495661305281	-0.180363190173901	0.0170605736921717	-0.520276003601199	-0.494503392647074	-0.0537374411004723	-0.286788252018282	0	0	0	0	0.078	0
AAGJ06000001.1_25073508-25083252(-)_1|3|1x0;1;3	F	V	S	F	I	N	E	D	S	L	R	Q	-0.195632979667008	-0.133206486029431	-0.67203239425079	-0.518028520654654	-0.51011382809011	-0.497357548551114	-0.243284963589619	-0.162741459098197	-0.674125869076206	-0.733867142233071	-0.0163263463582253	-0.245816753644456	0	0	0	0	0.324	0
AAGJ06000001.1_25073508-25083252(-)_1|3|1x0;2;4	G	K	T	Y	K	S	Q	S	S	L	K	E	-0.335457897066645	-0.228352750621809	-0.562219892454087	-0.563897111049787	-0.299242423505763	-0.399867163386792	-0.356371104482697	-0.19703054920843	-0.112833013153143	-0.544140482911729	-0.235126678142472	-0.440297649866428	0	0	0	0	0.092	0
AAGJ06000001.1_25073508-25083252(-)_1|3|1x0;3;5	P	K	G	F	M	R	N	K	K	L	K	V	-0.24262801312179	-0.249259861945223	-0.246340996586734	-0.314599341924473	-0.34927012563361	-0.505900722384282	0.0225652196620641	-0.269302579184996	-0.540458113340735	-0.395572966011094	0.222518131749789	-0.511794910332348	0	0	0	0	0.246	0
AAGJ06000001.1_25073508-25083252(-)_1|4|1x0;1;6	S	F	E	F	F	D	R	D	E	F	R	E	0.0741679142681515	-0.361787088174069	-0.552257431665086	-0.189458733613247	-0.268983795952012	0.258557128825243	-0.755415436345413	-0.165179636901857	-0.552731517440826	-0.375066569227788	0.0241693926232149	-0.429371747724055	0	0	0	0	0.332	0
AAGJ06000001.1_25073508-25083252(-)_1|5|1x0;1;7	N	R	S	Y	P	S	K	K	M	L	E	R	-0.569728910401916	-0.527112899756427	0.17068867620437	-0.593720500462294	-0.203462509540971	-0.178363066175657	-0.195032650597119	-0.0261224376837867	-0.265631964046692	-0.348560513108502	-0.0748260065914575	-0.21141571515703	0	0	0	0	0.178	0
AAGJ06000001.1_25073508-25083252(-)_1|6|1x0;1;8	E	S	T	F	L	E	E	S	H	L	Q	I	-0.298596447118735	-0.608879659657002	-0.371389319784485	-0.161087322289276	-0.458113674834556	-0.703807092494939	0.105157112204404	-0.590212815100719	-0.307007180808336	-0.0143765207248865	-0.426025846357792	-0.310560470976098	0	0	0	0	0.12	0
AAGJ06000001.1_25073508-25083252(-)_1|6|1x0;2;9	K	R	K	L	K	Q	R	A	H	L	L	E	-0.357427009399142	-0.342144789532254	-0.820577730373177	-0.424921812173716	-0.733219148981683	-0.632371715258463	0.363000517990049	-0.696438961861424	0.333617816878621	-0.803934384482007	-0.585827351239595	-0.709365294527411	0	0	0	0	0.408	0
AAGJ06000001.1_25073508-25083252(-)_1|6|1x0;3;10	P	M	D	F	K	R	A	Y	E	A	E	R	-0.755211934873048	-0.663457317958389	0.0223662847606878	-0.517055400169263	-0.646694661660086	-0.0954968468805361	-0.30240405612821	-0.268050162165258	-0.713299096713124	-0.909713251908502	0.358318899038881	-0.724178039408127	0	0	0	0	0.282	0
AAGJ06000001.1_25073508-25083252(-)_1|7|1x0;1;11	D	R	A	F	T	A	K	S	S	L	R	E	-0.162376775453015	-0.307739878641311	-0.266409014324786	-0.607226820192974	-0.453092631523872	-0.295943168028084	-0.543095937327476	0.00492668217572082	-0.297977535303542	-0.56099659429179	-0.167422519619286	0.00253889116933428	0	0	0	0	0.47	0
AAGJ06000001.1_25073508-25083252(-)_1|7|1x0;2;12	E	R	Q	F	T	R	K	A	Y	L	I	S	-0.399861400493478	-0.433772445516295	-0.631090425375686	-0.254481677436957	-0.5806954586654	-0.451431437121839	-0.22190027760745	-0.352711651892103	-0.594760664899122	-0.560964208963665	0.247172370823618	-0.620785035906667	0	0	0	0	0.344	0
AAGJ06000001.1_25073508-25083252(-)_1|8|1x0;1;13	G	K	S	F	E	F	S	A	T	L	K	K	-0.213514424774023	-0.777463085015775	-0.219325294856028	-0.528164681582593	-0.580126572976978	0.0519841915530218	-0.489878737353934	-0.332836347962429	-0.357293515552535	-0.405071537753282	-0.575450159610547	0.355651473626482	0	0	0	0	0.374	0
AAGJ06000001.1_25073508-25083252(-)_1|8|1x0;2;14	E	R	R	F	V	R	Q	S	Y	L	D	D	-0.416109857812422	-0.299126579436034	-0.657119331547708	-0.413077470629431	-0.47436319815545	-0.464658145328202	-0.386713084612942	-0.462591115821514	-0.717559938147047	-0.575791087591352	0.28722445350178	-0.578417373527571	0	0	0	0	0.288	0
AAGJ06000001.1_25073508-25083252(-)_1|9|1x0;1;15	D	L	T	F	S	K	R	S	Y	L	K	D	-0.416830458099237	-0.367627090992225	-0.14044958551571	-0.241254686433076	-0.368216373450924	-0.41983542609547	0.0147227334170989	-0.303904986085253	-0.337454858267542	-0.252083187798	-0.0534803333028824	-0.191028833615999	0	0	0	0	0.178	0
AAGJ06000001.1_25073508-25083252(-)_1|9|1x0;2;16	T	K	S	F	R	R	R	C	L	L	L	M	-0.181867184847841	-0.290807121267736	-0.248846002050485	-0.287740156576961	-0.432827250950985	-0.370392025148679	-0.326672859940792	0.0514985103209574	-0.560799470039305	-0.480726406114384	0.280252593341572	-0.518402168042402	0	0	0	0	0.378	0
AAGJ06000001.1_25073508-25083252(-)_1|10|1x0;1;17	G	T	T	F	S	S	V	A	N	V	R	R	-0.564705955436537	-0.697907336791504	0.337821119136635	-0.81112505623602	0.309596384176928	-0.807591489775816	-0.638588586510812	-0.730221800942757	-0.440895879466189	-0.451698106688919	-0.553922270830242	-0.347480747542096	0	0	0	0	0.368	0
AAGJ06000001.1_25073508-25083252(-)_1|10|1x0;2;18	S	W	S	F	N	R	K	E	V	W	K	G	-0.434732845245389	-0.680812367806002	-0.0448211056890891	-0.30362426532342	-0.786300026376598	-0.669813496550299	-0.6413878351486	0.197665062985876	-1.16036356740494	-1.1989003611469	0.533459240831335	-1.00016971313068	0	0	0	0	0.362	0
AAGJ06000001.1_25073508-25083252(-)_1|11|1x0;1;19	G	G	T	F	K	S	S	Y	A	L	S	V	-0.477124152221872	-0.109138460058068	-0.722813763268372	-0.202499948762067	-0.658102604336107	-0.458693467827676	-0.560481460688009	0.251413838519833	-0.327536285943782	-0.352486984874939	-0.140945924107823	-0.403416162145522	0	0	0	0	0.196	0
AAGJ06000001.1_25073508-25083252(-)_1|12|1x0;1;20	D	L	A	F	I	R	Q	S	D	R	T	K	-0.643669614031175	-0.649590146818184	-0.502906658479438	-0.00713664117018863	-0.939559510044116	0.172754445442059	-0.754163461049299	-0.60355430188972	-0.800755330056473	-0.779634178618685	0.189719574374732	-0.476948747082461	0	0	0	0	0.266	0
AAGJ06000001.1_25073508-25083252(-)_1|13|1x0;1;21	G	A	R	F	D	S	F	W	G	L	E	S	-0.321645529529355	-0.370226589409571	-0.672062822948679	-0.20065149528032	-0.312480592132278	-0.552319252168387	-0.255210997024144	-0.00940742486697259	-0.444835833237165	-0.42356395809748	-0.0100006185511691	-0.394151934684732	0	0	0	0	0.15	0
AAGJ06000001.1_25073508-25083252(-)_1|14|1x0;1;22	W	A	A	F	K	G	L	S	N	H	T	R	-0.758395997349441	-0.965556143898251	0.479389241449764	-0.954261106579271	0.425173845652787	-0.906955076249407	-0.918302448320921	-0.963636492749159	-0.472710518163003	0.00910904881585469	-0.781754042199193	-0.348994716491955	0	0	0	0	0.426	0
AAGJ06000001.1_25073508-25083252(-)_1|15|1x0;1;23	G	T	S	Y	K	Y	A	R	N	L	K	K	-0.295664380513884	-0.715956183048209	-0.0794536062730756	-0.381262275712193	0.14978641500738	-0.631297445995292	-0.361662451306308	-0.576325453999792	-0.666661747387417	-0.264407513708642	-0.322124957753817	-0.202910398019201	0	0	0	0	0.132	0
AAGJ06000001.1_25073508-25083252(-)_1|16|1x0;1;24	G	I	Y	A	K	T	K	T	S	I	A	K	-0.31003319171618	-0.714992034586698	-0.29972925209501	-0.384747622571645	-0.530082174884918	-0.307294399710347	-0.37721826255549	-0.24903672001546	-0.356653697159021	-0.408382915367657	-0.542026684391975	0.0715276670176709	0	0	0	0	0.214	0
AAGJ06000001.1_25073508-25083252(-)_1|17|1x0;1;25	G	N	A	F	T	T	K	Q	E	L	L	K	-0.157625484111207	-0.372141158930965	-0.132001917676618	-0.0761352014761104	-0.139612833377615	-0.158886901676935	0.00635089962457769	-0.230464776466056	-0.323472177344204	-0.35542925877359	-0.136048983808918	0.0285348101028462	0	0	0	0	0.206	0
AAGJ06000001.1_25073508-25083252(-)_1|18|1x0;1;26	S	A	G	F	K	H	R	G	S	L	T	I	-0.281427882104736	-0.6116782727977	-0.435956294793248	-0.784400597506715	-0.506225103195486	-0.49090404271888	-0.805032014879172	-0.00471373836036204	-0.537616405079799	-0.755620603622901	-0.715494766428929	0.404739943779294	0	0	0	0	0.194	0
AAGJ06000001.1_25073508-25083252(-)_1|19|1x0;1;27	E	K	T	F	T	R	R	S	G	V	S	N	-0.182009752197802	-0.679755893323102	-0.374469941054526	-0.587158076538711	-0.678016694463766	-0.540872130750959	-0.504636212040511	-0.0629436061568478	-0.707254224265932	-0.830579215349779	0.404114801170734	-0.782396709049463	0	0	0	0	0.514	0
AAGJ06000001.1_25073508-25083252(-)_1|20|1x0;1;28	L	M	R	F	M	R	R	S	G	L	S	N	-0.182009752197802	-0.679755893323102	-0.374469941054526	-0.587158076538711	-0.678016694463766	-0.540872130750959	-0.504636212040511	-0.0629436061568478	-0.707254224265932	-0.830579215349779	0.404114801170734	-0.782396709049463	0	0	0	0	0.558	0
AAGJ06000001.1_25073508-25083252(-)_1|21|1x0;1;29	L	C	T	F	K	T	K	G	S	L	T	T	-0.163489920380347	-0.4039269735123	-0.426816645952701	-0.510201145057292	-0.273692065976371	-0.457290031638205	-0.545311567378915	0.124711906975929	-0.198393260964227	-0.58833426170719	-0.524107135594429	0.157977378796205	0	0	0	0	0.26	0
AAGJ06000001.1_25073508-25083252(-)_1|22|1x0;1;30	Q	C	R	F	I	S	S	T	N	L	K	K	-0.351641848003418	-0.651838339142274	-0.396677624953542	-0.494366139593532	0.147150390775651	-0.592564228491773	-0.316815781420295	-0.539682429192947	-0.388539645675223	-0.376467264173181	-0.608790772647278	-0.405835960512129	0	0	0	0	0.5	0
AAGJ06000001.1_25073508-25083252(-)_1|23|1x0;1;31	G	D	T	F	K	A	K	H	L	L	D	D	-0.0475004584847774	-0.212570077672799	0.0582129335293604	-0.253314905326032	-0.136693863871987	-0.482452393141724	-0.0520929164223565	0.0926789960475345	-0.265049015641423	-0.358559006189014	-0.104188784061186	0.157617129179914	0	0	0	0	0.188	0
AAGJ06000001.1_25073508-25083252(-)_1|24|1x0;1;32	G	D	R	F	R	L	R	T	T	K	Y	K	-0.196750699957414	-0.618772469081806	-0.191731068781174	-0.422842305113692	-0.450120608973676	-0.015073158783138	-0.338479537616347	-0.162069172696579	-0.156832260856889	-0.230359594457854	-0.595458758025686	0.0148509616819381	0	0	0	0	0.456	0
AAGJ06000001.1_25073508-25083252(-)_1|25|1x0;1;33	G	L	G	F	Y	S	V	G	N	M	T	K	-0.368589380308545	-0.721731414045397	-0.330111587508479	-0.558032569914157	0.327106312031899	-0.591589756713201	-0.434458059557142	-0.688204137630892	-0.463530989922958	-0.329152635838003	-0.641069050300756	-0.352934085250595	0	0	0	0	0.236	0
AAGJ06000001.1_25073508-25083252(-)_1|26|1x0;1;34	G	D	T	F	T	M	R	C	N	M	N	R	-0.508377858247326	-0.660986109302698	0.325542405393477	-0.762515321296336	0.363112328975244	-0.697624317683269	-0.537996240741019	-0.800526679111183	-0.347908352339248	-0.299297321935498	-0.0491997509319042	-0.149653923435303	0	0	0	0	0.624	0
AAGJ06000001.1_25073508-25083252(-)_1|27|1x0;1;35	G	F	G	F	K	S	T	K	E	R	T	K	-0.220830875363499	-0.293945341203992	-0.0768013455818071	-0.073004141958881	-0.102019453847123	-0.196728134054752	0.000963997817457762	-0.167223648992294	-0.218178326802115	-0.125230742633446	-0.0501670574896006	-0.376207601256444	0	0	0	0	0.2	0
AAGJ06000001.1_25073508-25083252(-)_1|28|1x0;1;36	E	D	N	F	S	D	S	S	G	I	Y	K	-0.449679711121043	-0.750470821941649	-0.254361193881279	-0.475208539143545	-0.212877907474723	-0.433977422588006	-0.515249041049179	-0.615877240866362	-0.664503799544908	0.289182295105185	-0.678226472492549	-0.631355187276514	0	0	0	0	0.44	0
AAGJ06000001.1_25073508-25083252(-)_1|29|1x0;1;37	K	I	G	Y	N	T	M	V	G	L	S	R	-0.608371975263097	-0.896436513198672	0.209302593600606	-0.752741830886467	-0.131210373201688	-0.64988732755887	-0.592334475332613	-0.18274603403261	-0.362631630869898	-0.637485531233899	-0.500634128518159	-0.131636828187045	0	0	0	0	0.192	0
AAGJ06000001.1_25073508-25083252(-)_1|30|1x0;1;38	P	A	T	Y	K	D	R	S	S	V	W	R	-0.613334751385693	-0.79698562551446	0.371677815456602	-0.850951532614046	-0.70213604983387	-0.453400092168461	-0.857706228305409	0.0375176044203737	-0.671430319456902	0.392858860875846	-0.807942440860607	-0.567027514572056	0	0	0	0	0.326	0
AAGJ06000001.1_25073508-25083252(-)_1|31|1x0;1;39	G	F	A	C	Y	S	K	T	H	L	E	R	-0.69777398671039	-0.752629010110235	0.0551315569812949	-0.656035261219417	-0.587181532064631	-0.911855319563673	0.00556602341225192	-0.594850653062706	-0.253074752647375	-0.602842812187485	-0.667932777106697	-0.310129663286869	0	0	0	0	0.322	0
AAGJ06000001.1_25073508-25083252(-)_1|32|1x0;1;40	G	L	S	F	R	T	K	S	L	Y	L	V	-0.164239721112346	-0.481089375732856	-0.246065521794225	-0.461648506156353	-0.149068247422763	-0.499159303293332	-0.357498409788621	-0.172103831626197	-0.471320114590833	-0.581387169085971	-0.212650978230084	0.0927805273003755	0	0	0	0	0.144	0
AAGJ06000001.1_25073508-25083252(-)_1|32|1x0;2;41	S	V	P	F	S	N	Q	I	M	L	T	K	-0.288281404017148	-0.421532206644286	-0.182993754567712	0.00610981267977682	-0.243697028552409	-0.0989596365609661	-0.245399759109391	-0.0571948032095093	-0.152534866796559	-0.20901850274234	-0.504316542047337	-0.0883378690968672	0	0	0	0	0.244	0
AAGJ06000001.1_25073508-25083252(-)_1|33|1x0;1;42	D	Q	R	Y	K	R	P	S	E	L	E	K	-0.292155604946451	-0.672380667960665	-0.175871872539272	-0.134103930337787	-0.502108339233792	-0.186007918959896	-0.456540105622041	-0.109400502177696	-0.739602578844476	-0.428629527197247	0.394774480175148	-0.778901688206888	0	0	0	0	0.156	0
AAGJ06000001.1_25073508-25083252(-)_1|34|1x0;1;43	G	F	A	F	M	T	V	I	H	L	R	K	-0.223516165441546	-0.664393718015094	-0.147804842774908	-0.244568333258677	-0.245871009031838	-0.556841596867028	0.00946548685798951	-0.633969627846314	-0.120743209243334	-0.441293026882324	-0.465937664786625	-0.0897344951154406	0	0	0	0	0.432	0
AAGJ06000001.1_25073508-25083252(-)_1|35|1x0;1;44	T	L	G	Y	T	R	L	L	D	Y	H	R	-0.49568088281204	-0.426247145929364	0.0237352396698148	-0.526948668655606	-0.633981417777366	0.187646595232844	-0.50018063395755	-0.407030553266143	-0.621184015443143	-0.585616307217458	0.146627097925822	-0.419928773826059	0	0	0	0	0.316	0
AAGJ06000001.1_25073508-25083252(-)_1|36|1x0;1;45	K	E	K	F	E	N	K	S	D	L	V	E	-0.273543900919409	-0.473941051058473	-0.676286769004022	-0.0136986584836701	-0.734218579380476	0.15469612226733	-0.495748289193623	-0.46646780932368	-0.477306703038536	-0.315578756640429	-0.15304031950074	-0.331586419106685	0	0	0	0	0.092	0
AAGJ06000001.1_25073508-25083252(-)_1|37|1x0;1;46	S	Y	Q	F	L	A	R	P	H	L	E	T	-0.227239735861013	-0.397141434652222	-0.237287686003695	-0.256745685935978	-0.0992345669159089	-0.650140278620471	0.162742209643686	-0.647960888522784	-0.248337038672262	-0.355958679187869	-0.302905064998272	0.0636150686224929	0	0	0	0	0.288	0
AAGJ06000001.1_25073508-25083252(-)_1|38|1x0;1;47	Q	I	G	Y	S	T	K	Q	H	L	S	K	-0.330894190793512	-0.686943083828309	-0.379175264339329	-0.279882009289742	-0.464659774612543	-0.622970134523185	0.250092223511972	-0.759422156288541	-0.285900305831182	-0.462801496871137	-0.5009389528628	0.0878997249683146	0	0	0	0	0.368	0
AAGJ06000001.1_25073508-25083252(-)_1|39|1x0;1;48	K	K	G	F	V	K	R	G	Q	L	R	F	-0.168219111469239	-0.373500092814859	-0.244376831726515	0.0679890302139157	-0.247237161880358	-0.379686377949476	-0.0512526969455171	-0.130807881807584	-0.205770780608679	-0.314138150833621	-0.0650548161357985	-0.132029365999798	0	0	0	0	0.258	0
AAGJ06000001.1_25073508-25083252(-)_1|40|1x0;1;49	G	M	G	Y	K	T	L	S	N	Y	A	K	-0.266779779687351	-0.812586802060527	-0.237188048839487	-0.756392251051298	0.435397461419642	-0.764856282462584	-0.724695533310731	-0.912869811534054	-0.611867454817273	-0.565487964830359	-0.781257576905635	0.196156071767837	0	0	0	0	0.182	0
AAGJ06000001.1_25073508-25083252(-)_1|41|1x0;1;50	G	Y	S	V	T	K	K	S	L	L	E	E	-0.105973233854183	-0.392090076577076	-0.123228603983548	-0.0616113152901324	-0.313632580931754	-0.173609970007306	-0.112411129823749	-0.0433519518803591	-0.26717082292836	-0.579002175907668	0.00758864571847712	-0.0711555418166802	0	0	0	0	0.148	0
AAGJ06000001.1_25073508-25083252(-)_1|42|1x0;1;51	G	N	Y	F	N	S	A	G	M	L	C	I	-0.204802941717288	-0.445243923217728	-0.445250615060573	-0.152406417574244	-0.176061333955422	-0.320071483203967	-0.303748716825868	0.0213528734407343	-0.244135278945774	-0.404894375175601	-0.24357824438286	-0.112566100348442	0	0	0	0	0.264	0
AAGJ06000001.1_25073508-25083252(-)_1|42|1x0;2;52	P	L	R	F	A	N	P	E	E	R	E	K	-0.27643215915469	-0.506261289893922	-0.0478950288681594	0.0590615510879305	-0.140239144293083	-0.0278003290318628	-0.177362809994818	-0.295539375684108	-0.309496883343063	-0.129020957307068	-0.1363504996947	-0.326048031799411	0	0	0	0	0.138	0
AAGJ06000001.1_25073508-25083252(-)_1|43|1x0;1;53	P	S	A	F	R	L	K	G	L	C	M	A	-0.165291883121735	-0.38965830407183	-0.0534643063217613	-0.402301197010232	-0.194190062572727	-0.472432108960622	-0.379691110111689	-0.0246467546756248	-0.129085047839523	-0.350446063917393	-0.464311271370115	0.135101848198873	0	0	0	0	0.25	0
AAGJ06000001.1_25073508-25083252(-)_1|44|1x0;1;54	N	A	V	F	E	Q	Q	S	S	L	S	R	-0.637537519110112	-0.776369191411345	0.510724798309693	-0.888107441402006	-0.771369780810936	-0.528234541348983	-0.81528094339667	0.0870432127824573	0.413305756892375	-0.755405684383695	-0.757726353026557	-0.600420784700877	0	0	0	0	0.448	0
AAGJ06000001.1_25073508-25083252(-)_1|45|1x0;1;55	N	F	A	F	T	Q	R	H	H	L	V	R	-0.874631790335241	-0.94682486901324	0.429228156726794	-1.00457306802324	-0.900259257543248	-1.09062956941864	0.475439066205848	-0.933967601692122	0.0436671977947121	-1.06042336067271	-0.81372760807166	-0.184170759906829	0	0	0	0	0.814	0
AAGJ06000001.1_25073508-25083252(-)_1|46|1x0;1;56	S	K	A	F	W	K	R	I	R	L	E	N	-0.0134692684984032	-0.348994769971085	-0.0945330026295983	-0.109708417143361	-0.137967846798454	-0.310632192742094	-0.0320052548886927	-0.0435755405556012	-0.224893576317281	-0.462965705177801	-0.169025282756767	-0.0513510394007626	0	0	0	0	0.144	0
AAGJ06000001.1_25073508-25083252(-)_1|46|1x0;2;57	A	K	E	F	R	L	R	V	D	C	A	D	-0.133036722802167	-0.0188570017204789	-0.0555871110567098	-0.137180232826519	-0.217201453821539	0.0166196925350118	-0.14674511452393	-0.288907228871713	-0.161101113804222	-0.253573291242299	-0.179627722696799	0.036261179244989	0	0	0	0	0.276	0
AAGJ06000001.1_25403220-25405749(-)_1|1|1x0;1;1	A	K	A	F	R	F	E	S	Q	L	L	R	-0.610767827482119	-0.947803121622969	0.1980892042609	-0.634050008853839	-0.656520372335043	-0.636079149798989	-0.649154901612274	-0.0465025799300993	-0.746015720165752	-0.766759708793269	-0.599952233830501	0.34218235423597	0	0	0	0	0.326	0
AAGJ06000001.1_25403220-25405749(-)_1|2|1x0;1;2	H	E	R	F	S	S	S	A	K	L	K	K	-0.376619338150449	-0.447262149228478	-0.28231190980875	-0.312630104023617	-0.334995873165065	-0.38488812116815	0.0565689803502933	-0.400390896875813	-0.166876219075397	-0.309304629824281	-0.412003169013021	-0.451988477129531	0	0	0	0	0.314	0
AAGJ06000001.1_25403220-25405749(-)_1|3|1x0;1;3	D	K	V	F	S	R	P	N	Q	L	K	F	-0.268769310612933	-0.44293636320674	-0.104712870566803	-0.322539195911829	-0.50760831789789	-0.457466310137651	-0.279940632981361	0.0582958667798402	-0.575229365315652	-0.559643128933465	0.261475435389721	-0.332868198456607	0	0	0	0	0.334	0
AAGJ06000001.1_25403220-25405749(-)_1|4|1x0;1;4	K	K	S	F	A	R	P	C	Y	L	R	K	-0.505833920767224	-0.526607109831204	-0.584681996822587	-0.128686111624541	-0.390966217742152	-0.414733282379254	-0.413955333814681	-0.418250162390622	-0.735992420163174	-0.428458409054088	0.273641045023319	-0.558694779170701	0	0	0	0	0.402	0
AAGJ06000001.1_25403220-25405749(-)_1|5|1x0;1;5	D	K	G	F	S	R	P	R	R	L	W	K	-0.324280949376157	-0.484919063803657	-0.188102354217997	-0.237415024810387	-0.273889316719087	-0.383881419414925	-0.0156730348713555	-0.0372733423743934	-0.400208835412452	-0.258821321479734	0.202765038941075	-0.409577622665731	0	0	0	0	0.212	0
AAGJ06000001.1_25403220-25405749(-)_1|6|1x0;1;6	H	K	K	F	S	K	L	S	Q	L	R	I	-0.378804402865289	-0.62215417240723	-0.331761847303251	-0.0375477645456349	-0.5116512113302	-0.657345237183103	-0.410294196637157	-0.306770731659551	-0.487259154578408	-0.512071314844061	0.167718234920415	-0.391563159845566	0	0	0	0	0.182	0
AAGJ06000001.1_25403220-25405749(-)_1|7|1x0;1;7	D	A	M	Y	A	S	E	N	S	L	L	E	-0.202309560432049	-0.270506416620714	-0.381285998178578	-0.446220303808731	-0.31876971476155	-0.308242437427656	-0.378721013505161	0.0650328034946112	-0.21873196524826	-0.465318763193422	-0.195211519112424	-0.26877022937049	0	0	0	0	0.112	0
AAGJ06000001.1_25403220-25405749(-)_1|7|1x0;2;8	S	S	T	F	H	S	L	K	S	L	K	M	-0.391351984754969	-0.285224300117587	-0.192567453180455	-0.171252417444736	-0.256679751809545	-0.301046319294913	-0.237230158989601	0.0211058637527245	-0.200386060667052	-0.203406211665098	-0.063155098831206	-0.0837907423461874	0	0	0	0	0.118	0
AAGJ06000001.1_25409498-25413422(-)_1|1|1x0;1;1	G	V	S	F	A	R	H	G	N	F	M	K	-0.344807021934725	-0.75943393207529	-0.464897227536414	-0.643479429726434	0.17955747768157	-0.614162090165449	-0.638780619642112	-0.632112916179688	-0.70838866137849	-0.654548001456002	0.404210141618917	-0.715382181892155	0	0	0	0	0.526	0
AAGJ06000001.1_25409498-25413422(-)_1|2|1x0;1;2	S	K	A	F	A	F	E	S	Q	L	L	Q	-0.118505132060646	-0.821679421779042	-0.431537875586646	-0.472168311073237	-0.409149067905428	-0.557131691063391	-0.43859882468755	-0.292730068163504	-0.579604746163209	-0.579239273720851	-0.320241477940241	0.332934268581743	0	0	0	0	0.222	0
AAGJ06000001.1_25409498-25413422(-)_1|3|1x0;1;3	S	K	A	F	A	F	G	S	Q	L	L	R	-0.610767827482119	-0.947803121622969	0.1980892042609	-0.634050008853839	-0.656520372335043	-0.636079149798989	-0.649154901612274	-0.0465025799300993	-0.746015720165752	-0.766759708793269	-0.599952233830501	0.34218235423597	0	0	0	0	0.53	0
AAGJ06000001.1_25409498-25413422(-)_1|4|1x0;1;4	D	K	G	F	Y	H	P	W	Q	L	R	K	-0.246456360657073	-0.423681872017758	-0.335529039010457	-0.263123176353332	-0.287598650343424	-0.430835704918175	-0.365607581107624	-0.0957291935236003	-0.404127828595018	-0.261117248401284	-0.180714609590103	-0.261191087029582	0	0	0	0	0.128	0
AAGJ06000001.1_25409498-25413422(-)_1|5|1x0;1;5	G	K	G	F	L	Q	L	C	K	L	N	F	-0.257725114714427	-0.22782552798592	-0.225449737936297	-0.370761994101572	-0.358777030535411	-0.424414405173762	0.140860189121082	-0.226255676479701	0.0214932408598843	-0.423040067940725	-0.437035218424927	-0.409813428435855	0	0	0	0	0.306	0
AAGJ06000001.1_25409498-25413422(-)_1|6|1x0;1;6	G	A	Q	F	A	S	Q	R	L	L	T	N	-0.261138638991557	-0.503588711027104	0.011205174657731	-0.494324770782636	-0.146669613412348	-0.543024972831319	-0.315363965924728	-0.0701218679327216	-0.405018906264973	-0.275499209344425	-0.203324311987954	-0.400658469287699	0	0	0	0	0.112	0
AAGJ06000001.1_25409498-25413422(-)_1|6|1x0;2;7	E	L	A	F	N	S	L	K	A	L	K	M	-0.488950639265161	-0.173696162626699	-0.346143967036733	0.0372336511122148	-0.166376865942694	-0.27953382150956	-0.245430957809662	0.0510097100147792	-0.227119515217848	-0.230780308310528	-0.0659985652794643	-0.302161777895187	0	0	0	0	0.13	0
AAGJ06000001.1_33169926-33171144(+)_1|1|1x0;1;1	S	K	G	F	Y	F	K	S	R	L	S	R	-0.625096607058523	-0.787368622174526	0.274005655296659	-0.669148512092844	-0.686735546157247	-0.554656443965668	-0.0544271312925195	0.0929790346198108	-0.55610514906375	-0.492559424159048	-0.569175047758681	0.215152809920773	0	0	0	0	0.21	0
AAGJ06000001.1_33169926-33171144(+)_1|2|1x0;1;2	D	L	K	F	S	R	V	D	E	F	S	R	-0.82922475998886	-0.92007877284089	0.0793826252074828	-0.796615816297825	-0.784903787259175	0.123865252733695	-0.961027541010227	-0.336745457914083	-1.04303357420458	-1.02787273110179	0.546562731086934	-0.930715090189825	0	0	0	0	0.574	0
AAGJ06000001.1_33169926-33171144(+)_1|3|1x0;1;3	Q	K	S	L	S	T	S	G	H	L	S	R	-0.829655368685639	-0.896401196870685	0.432935483794467	-0.900458977662655	-0.505552502225688	-1.04725607965384	0.260561324073013	-0.913162975711208	-0.344537560729324	-0.60943059213598	-0.710636705324538	0.178906546097534	0	0	0	0	0.598	0
AAGJ06000001.1_33169926-33171144(+)_1|3|1x0;2;4	K	K	T	F	S	Q	T	H	H	L	S	R	-0.874631790335241	-0.94682486901324	0.429228156726794	-1.00457306802324	-0.900259257543248	-1.09062956941864	0.475439066205848	-0.933967601692122	0.0436671977947121	-1.06042336067271	-0.81372760807166	-0.184170759906829	0	0	0	0	0.696	0
AAGJ06000001.1_33169926-33171144(+)_1|3|1x0;3;5	G	K	T	F	S	E	R	G	Y	L	T	E	-0.214192263784472	-0.44423933240688	-0.191838340172383	-0.171514351942029	-0.118051952694931	-0.195260388736063	-0.410714740292815	-0.411479353784417	-0.237945526108868	-0.0588570041556659	-0.254912711555504	-0.170473589799167	0	0	0	0	0.13	0
AAGJ06000001.1_33169926-33171144(+)_1|3|1x0;4;6	E	K	R	F	T	S	N	S	Y	C	K	R	-0.496173540527309	-0.660017811731948	-0.0779070287057113	-0.602737914023846	-0.270904423127659	-0.524904054234378	-0.472800932842879	-0.469705133797045	-0.276120860564107	-0.177409226823692	-0.407026661329897	-0.370411519229659	0	0	0	0	0.434	0
AAGJ06000001.1_33169926-33171144(+)_1|3|1x0;5;7	D	K	S	F	R	E	K	S	T	H	T	K	-0.327544850218538	-0.777616140434909	-0.454800111192074	-0.434212710789478	-0.643113199749591	0.204083123768521	-0.711227026621265	-0.713551686171517	-0.648058018992656	0.451268137810785	-0.704630424520646	-0.660069012082355	0	0	0	0	0.338	0
AAGJ06000001.1_33169926-33171144(+)_1|3|1x0;6;8	N	K	A	F	S	Q	R	R	T	L	L	R	-0.501706644047383	-0.849319036803489	0.229313146292013	-0.833630649858795	-0.486638185899334	-0.023102785159159	-0.54305876735898	-0.185968967319706	-0.01479994112943	-0.392891761590201	-0.582832386530902	-0.651477657183375	0	0	0	0	0.654	0
AAGJ06000001.1_33176692-33177826(+)_1|1|1x0;1;1	S	K	G	F	Y	F	K	C	R	L	S	R	-0.451822712329104	-0.642072591204234	0.233674058042545	-0.621657143131272	-0.281365259277089	-0.493602234444964	0.0517566860255516	-0.0775127822706034	-0.501884177236855	-0.550902503132945	-0.499949351823374	0.267276671902462	0	0	0	0	0.234	0
AAGJ06000001.1_33176692-33177826(+)_1|2|1x0;1;2	D	L	R	F	S	R	V	D	E	F	L	R	-0.82922475998886	-0.92007877284089	0.0793826252074828	-0.796615816297825	-0.784903787259175	0.123865252733695	-0.961027541010227	-0.336745457914083	-1.04303357420458	-1.02787273110179	0.546562731086934	-0.930715090189825	0	0	0	0	0.572	0
AAGJ06000001.1_33176692-33177826(+)_1|3|1x0;1;3	Q	K	S	F	S	S	S	G	H	L	S	R	-1.00137609682021	-0.98496709884181	0.35947063636432	-1.02347207409455	-0.636946133527628	-1.12220762680383	0.329461540107943	-1.10919781767591	-0.429891775043283	-0.24536670677535	-0.839947351581271	-0.169177674275432	0	0	0	0	0.59	0
AAGJ06000001.1_33176692-33177826(+)_1|3|1x0;2;4	K	K	T	F	S	Q	T	H	H	L	S	R	-0.874631790335241	-0.94682486901324	0.429228156726794	-1.00457306802324	-0.900259257543248	-1.09062956941864	0.475439066205848	-0.933967601692122	0.0436671977947121	-1.06042336067271	-0.81372760807166	-0.184170759906829	0	0	0	0	0.696	0
AAGJ06000001.1_33176692-33177826(+)_1|3|1x0;3;5	S	K	T	F	S	E	R	G	Y	L	T	D	-0.227320681685127	-0.330945432641956	-0.0948423233894123	-0.346282913308039	-0.0735081687286767	-0.289798136702613	-0.250599758299201	-0.34416009614944	-0.28206464640111	0.099012467674576	-0.235351418827281	-0.130322188789878	0	0	0	0	0.216	0
AAGJ06000001.1_33176692-33177826(+)_1|3|1x0;4;6	D	K	S	F	R	E	K	S	T	I	T	D	-0.261789730813801	-0.326900426915673	-0.287972766389223	-0.44453963444927	-0.501017239073839	-0.00641927449467089	-0.427468046761646	-0.328670329835972	-0.353841003250191	0.0597642416453104	-0.189541756199916	-0.213984589023888	0	0	0	0	0.3	0
AAGJ06000001.1_33176692-33177826(+)_1|3|1x0;5;7	E	K	R	F	T	S	N	S	Y	C	K	R	-0.496173540527309	-0.660017811731948	-0.0779070287057113	-0.602737914023846	-0.270904423127659	-0.524904054234378	-0.472800932842879	-0.469705133797045	-0.276120860564107	-0.177409226823692	-0.407026661329897	-0.370411519229659	0	0	0	0	0.434	0
AAGJ06000001.1_33180970-33182218(+)_1|1|1x0;1;1	S	K	G	F	Y	I	K	S	R	L	S	R	-0.565648661593925	-0.730277860081794	0.212532627242213	-0.557307330388841	-0.395674525547503	-0.590571734500747	-0.010135066576083	0.0370113625913603	-0.32036918245858	-0.386932042108841	-0.511476707524595	-0.0602250664638814	0	0	0	0	0.258	0
AAGJ06000001.1_33180970-33182218(+)_1|2|1x0;1;2	D	L	R	F	S	R	V	D	E	F	S	R	-0.82922475998886	-0.92007877284089	0.0793826252074828	-0.796615816297825	-0.784903787259175	0.123865252733695	-0.961027541010227	-0.336745457914083	-1.04303357420458	-1.02787273110179	0.546562731086934	-0.930715090189825	0	0	0	0	0.594	0
AAGJ06000001.1_33180970-33182218(+)_1|3|1x0;1;3	Q	K	S	L	S	T	S	G	H	L	S	R	-0.829655368685639	-0.896401196870685	0.432935483794467	-0.900458977662655	-0.505552502225688	-1.04725607965384	0.260561324073013	-0.913162975711208	-0.344537560729324	-0.60943059213598	-0.710636705324538	0.178906546097534	0	0	0	0	0.598	0
AAGJ06000001.1_33180970-33182218(+)_1|3|1x0;2;4	K	K	T	F	S	H	T	H	H	L	S	R	-0.777658301134352	-0.906070213269308	0.272175516280773	-0.78995046643207	-0.742755912423923	-0.899024388241415	0.190355859584518	-0.810852279670955	-0.602069757214451	-0.803260838133912	-0.777074899561523	0.42888787820649	0	0	0	0	0.48	0
AAGJ06000001.1_33180970-33182218(+)_1|3|1x0;3;5	S	K	T	F	S	E	R	D	F	L	T	Q	0.0763613057789612	-0.34818414923357	-0.12822800186169	-0.0678619721991953	0.277578534792543	-0.124664650169775	-0.378682479916418	-0.531090709143977	-0.531611185830437	-0.2816142306522	0.0417384452813504	-0.44888694177629	0	0	0	0	0.348	0
AAGJ06000001.1_33180970-33182218(+)_1|3|1x0;4;6	G	K	S	F	S	E	R	F	Q	L	T	E	-0.063911745123871	-0.367177358603604	-0.070228955536593	-0.148097381211932	-0.120625429060266	-0.217565490446545	-0.295249503059015	-0.127311118951319	-0.324605596726544	-0.180546388106159	-0.154442636432134	-0.122114990193049	0	0	0	0	0.102	0
AAGJ06000001.1_33180970-33182218(+)_1|3|1x0;5;7	E	K	R	F	T	S	K	S	Y	C	K	R	-0.496173540527309	-0.660017811731948	-0.0779070287057113	-0.602737914023846	-0.270904423127659	-0.524904054234378	-0.472800932842879	-0.469705133797045	-0.276120860564107	-0.177409226823692	-0.407026661329897	-0.370411519229659	0	0	0	0	0.444	0
AAGJ06000001.1_33180970-33182218(+)_1|3|1x0;6;8	D	K	S	F	R	E	K	S	T	H	T	K	-0.327544850218538	-0.777616140434909	-0.454800111192074	-0.434212710789478	-0.643113199749591	0.204083123768521	-0.711227026621265	-0.713551686171517	-0.648058018992656	0.451268137810785	-0.704630424520646	-0.660069012082355	0	0	0	0	0.338	0
AAGJ06000001.1_33180970-33182218(+)_1|3|1x0;7;9	N	K	A	F	S	Q	R	R	S	L	L	R	-0.776377026431419	-0.879626491515039	0.366973142432314	-0.850401283405026	-0.640682833571193	-0.539954820458907	-0.637527943570842	0.0338983751694265	-0.166126688478337	-0.215077379935835	-0.716517800358097	-0.726320872880453	0	0	0	0	0.648	0
AAGJ06000001.1_33201042-33202710(-)_1|1|1x0;1;1	S	K	G	F	A	H	S	P	S	L	Y	R	-0.599130137096489	-0.765121297364791	0.42187961442654	-0.781468491214451	-0.538355482519251	-0.443686883398728	-0.759351322997263	-0.0542846763644013	-0.483672923652877	-0.609732775651056	-0.649211685964673	0.270254736431631	0	0	0	0	0.562	0
AAGJ06000001.1_33201042-33202710(-)_1|1|1x0;2;2	K	K	R	F	L	Y	M	N	S	L	K	E	-0.205057134562624	-0.352573092422163	-0.295280254242119	-0.517705396647679	-0.703731434762771	-0.392880802845405	-0.48951967551925	0.113031767565883	-0.658638305860037	-0.737430504284509	-0.416989753010206	0.173808946589259	0	0	0	0	0.168	0
AAGJ06000001.1_33201042-33202710(-)_1|1|1x0;3;3	D	K	G	F	H	T	S	G	N	L	A	Q	-0.211642209381581	-0.468189598794907	-0.74991258596654	-0.752268785640147	0.471488405482355	-0.782056323572172	-0.620691226299573	-0.779963194826143	-0.66637413746867	-0.739700058640675	-0.673227931530519	0.460264821064634	0	0	0	0	0.444	0
AAGJ06000001.1_33201042-33202710(-)_1|1|1x0;4;4	D	K	K	Y	R	R	S	N	G	L	V	E	0.000931468095006008	-0.417566423536399	-0.330113663533488	-0.370673121858476	-0.569422833814711	-0.162477637012279	-0.605001457787633	0.0232351620383601	-0.751496696410592	-0.83793788491833	0.388176208494027	-0.734835294184986	0	0	0	0	0.32	0
AAGJ06000001.1_33201042-33202710(-)_1|1|1x0;5;5	D	K	K	Y	S	H	N	S	S	L	G	L	-0.46193768630627	-0.739429613155853	-0.49334912312391	-0.49731836699958	-0.724260306611914	-0.478907438285446	-0.797188384939086	-0.194116572723376	-0.771359608371211	-0.659270260480166	-0.63025066309824	0.658598208991939	0	0	0	0	0.346	0
AAGJ06000001.1_33201042-33202710(-)_1|1|1x0;6;6	N	V	S	F	S	R	V	E	Q	L	S	R	-0.535847637184218	-0.9244400249105	0.148450666883456	-0.715752217067713	-0.431979069324321	-0.728672192699752	-0.383360351974145	-0.200190514029958	-0.897579941856083	-1.03450844978004	0.502342490315665	-0.792732707889339	0	0	0	0	0.48	0
AAGJ06000001.1_33201042-33202710(-)_1|1|1x0;7;7	S	K	T	F	S	E	R	G	Y	L	T	E	-0.214192263784472	-0.44423933240688	-0.191838340172383	-0.171514351942029	-0.118051952694931	-0.195260388736063	-0.410714740292815	-0.411479353784417	-0.237945526108868	-0.0588570041556659	-0.254912711555504	-0.170473589799167	0	0	0	0	0.19	0
AAGJ06000001.1_33201042-33202710(-)_1|1|1x0;8;8	E	K	R	F	T	S	N	S	Y	C	K	R	-0.496173540527309	-0.660017811731948	-0.0779070287057113	-0.602737914023846	-0.270904423127659	-0.524904054234378	-0.472800932842879	-0.469705133797045	-0.276120860564107	-0.177409226823692	-0.407026661329897	-0.370411519229659	0	0	0	0	0.434	0
AAGJ06000001.1_33201042-33202710(-)_1|1|1x0;9;9	G	K	S	F	R	E	K	S	T	H	T	K	-0.327544850218538	-0.777616140434909	-0.454800111192074	-0.434212710789478	-0.643113199749591	0.204083123768521	-0.711227026621265	-0.713551686171517	-0.648058018992656	0.451268137810785	-0.704630424520646	-0.660069012082355	0	0	0	0	0.378	0
AAGJ06000001.1_33201042-33202710(-)_1|1|1x0;10;10	N	K	A	F	S	N	T	S	G	L	S	R	-0.51789435521161	-0.769786006292191	0.216243389475033	-0.697386187631852	-0.251503104546773	-0.563212184047582	-0.546954943243645	-0.23120815470676	-0.391406719407228	-0.590646663121902	-0.635100084254884	-0.329301512825736	0	0	0	0	0.402	0
AAGJ06000001.1_33201042-33202710(-)_1|1|1x0;11;11	K	K	T	F	S	Q	T	H	H	L	S	R	-0.874631790335241	-0.94682486901324	0.429228156726794	-1.00457306802324	-0.900259257543248	-1.09062956941864	0.475439066205848	-0.933967601692122	0.0436671977947121	-1.06042336067271	-0.81372760807166	-0.184170759906829	0	0	0	0	0.696	0
AAGJ06000001.1_33201042-33202710(-)_1|1|1x0;12;12	S	K	T	F	S	E	R	G	Y	L	T	E	-0.214192263784472	-0.44423933240688	-0.191838340172383	-0.171514351942029	-0.118051952694931	-0.195260388736063	-0.410714740292815	-0.411479353784417	-0.237945526108868	-0.0588570041556659	-0.254912711555504	-0.170473589799167	0	0	0	0	0.19	0
AAGJ06000001.1_33201042-33202710(-)_1|1|1x0;13;13	E	K	R	F	T	S	N	S	C	C	K	R	-0.560981339329875	-0.741934549939664	0.0643096657022259	-0.583238460129086	-0.580192174656021	-0.148985938908029	-0.597599671823725	-0.277083189935326	-0.298216215256125	-0.586049404368754	-0.505547832415213	-0.333806738779285	0	0	0	0	0.538	0
AAGJ06000001.1_33201042-33202710(-)_1|1|1x0;14;14	D	K	S	F	R	E	K	S	T	C	K	V	-0.202242954236986	-0.480739453215502	-0.463651081226952	-0.489618806674807	-0.546077510123061	-0.121424017116528	-0.618507863028684	-0.382624254270098	-0.528516489877904	0.0495252604743916	-0.409960532231663	-0.312212284343774	0	0	0	0	0.4	0
AAGJ06000001.1_33206261-33207608(-)_1|1|1x0;1;1	S	K	G	F	T	F	R	S	S	L	S	R	-1.05579353348921	-1.12153595371106	0.606381444643606	-1.14612952782486	-1.16293376298648	-0.362915492079661	-1.07764115231661	0.241184822930908	-1.03191677076243	-0.972170243354121	-0.960246444696171	0.531808825690409	0	0	0	0	0.63	0
AAGJ06000001.1_33206261-33207608(-)_1|1|1x0;2;2	D	R	G	F	N	E	R	G	H	L	T	Q	-0.113131538822139	-0.699886710072406	-0.448633148987333	-0.577349160065178	-0.139454685334325	-0.822229607592444	0.166719494552646	-0.774612869841905	-0.267887732555418	-0.0310449768400511	-0.637175528010483	-0.185077311234612	0	0	0	0	0.334	0
AAGJ06000001.1_33206261-33207608(-)_1|1|1x0;3;3	D	K	K	Y	S	R	S	N	G	L	H	E	0.000931468095006008	-0.417566423536399	-0.330113663533488	-0.370673121858476	-0.569422833814711	-0.162477637012279	-0.605001457787633	0.0232351620383601	-0.751496696410592	-0.83793788491833	0.388176208494027	-0.734835294184986	0	0	0	0	0.386	0
AAGJ06000001.1_33206261-33207608(-)_1|1|1x0;4;4	N	V	R	F	S	C	G	Y	M	L	S	I	-0.222523271662435	-0.390966887538768	-0.304010613595331	-0.0956749186835308	-0.250962732810224	-0.251028874722228	-0.335781228983733	-0.0415473060014618	-0.423565859863687	-0.327956316229758	0.023414731428725	-0.261677158222684	0	0	0	0	0.386	0
AAGJ06000001.1_33206261-33207608(-)_1|1|1x0;5;5	N	K	T	F	S	N	T	A	G	L	S	R	-0.439265689166546	-0.768845567999835	0.210474098727184	-0.724615192231146	-0.289241164121436	-0.549736013258751	-0.396515274095832	-0.0695594106905862	-0.308053470712211	-0.471683351237765	-0.57831867082843	-0.297470647016477	0	0	0	0	0.17	0
AAGJ06000001.1_33206261-33207608(-)_1|1|1x0;6;6	K	K	T	F	S	Q	T	H	H	L	S	R	-0.874631790335241	-0.94682486901324	0.429228156726794	-1.00457306802324	-0.900259257543248	-1.09062956941864	0.475439066205848	-0.933967601692122	0.0436671977947121	-1.06042336067271	-0.81372760807166	-0.184170759906829	0	0	0	0	0.696	0
AAGJ06000001.1_33206261-33207608(-)_1|1|1x0;7;7	S	K	T	F	S	E	R	G	Y	L	T	D	-0.227320681685127	-0.330945432641956	-0.0948423233894123	-0.346282913308039	-0.0735081687286767	-0.289798136702613	-0.250599758299201	-0.34416009614944	-0.28206464640111	0.099012467674576	-0.235351418827281	-0.130322188789878	0	0	0	0	0.216	0
AAGJ06000001.1_33206261-33207608(-)_1|1|1x0;8;8	E	K	R	F	T	S	N	S	Y	C	K	R	-0.496173540527309	-0.660017811731948	-0.0779070287057113	-0.602737914023846	-0.270904423127659	-0.524904054234378	-0.472800932842879	-0.469705133797045	-0.276120860564107	-0.177409226823692	-0.407026661329897	-0.370411519229659	0	0	0	0	0.434	0
AAGJ06000001.1_33206261-33207608(-)_1|1|1x0;9;9	D	K	S	F	R	E	K	S	T	H	T	N	0.0146750208015983	-0.493082176772647	-0.479332002393519	-0.630887495797395	-0.284626398783277	0.175741649861639	-0.641909958959568	-0.459444555209657	-0.255291442990616	0.0880963167054495	-0.456800349161562	-0.392557496056457	0	0	0	0	0.31	0
AAGJ06000001.1_33206261-33207608(-)_1|1|1x0;10;10	N	K	V	F	S	Q	R	R	I	L	L	R	-0.40601720538388	-0.814870505244631	0.188595252960232	-0.797882924953522	-0.319079207152046	-0.0535004646099622	-0.48626260381975	-0.29822424930206	-0.0459748167337724	-0.362318596986075	-0.448386354974346	-0.629017649228061	0	0	0	0	0.436	0
AAGJ06000001.1_33211002-33212352(-)_1|1|1x0;1;1	S	K	G	F	T	F	R	S	S	L	S	R	-1.05579353348921	-1.12153595371106	0.606381444643606	-1.14612952782486	-1.16293376298648	-0.362915492079661	-1.07764115231661	0.241184822930908	-1.03191677076243	-0.972170243354121	-0.960246444696171	0.531808825690409	0	0	0	0	0.63	0
AAGJ06000001.1_33211002-33212352(-)_1|1|1x0;2;2	D	R	G	F	N	E	R	G	H	L	T	Q	-0.113131538822139	-0.699886710072406	-0.448633148987333	-0.577349160065178	-0.139454685334325	-0.822229607592444	0.166719494552646	-0.774612869841905	-0.267887732555418	-0.0310449768400511	-0.637175528010483	-0.185077311234612	0	0	0	0	0.334	0
AAGJ06000001.1_33211002-33212352(-)_1|1|1x0;3;3	D	K	K	Y	S	R	S	N	G	L	H	E	0.000931468095006008	-0.417566423536399	-0.330113663533488	-0.370673121858476	-0.569422833814711	-0.162477637012279	-0.605001457787633	0.0232351620383601	-0.751496696410592	-0.83793788491833	0.388176208494027	-0.734835294184986	0	0	0	0	0.386	0
AAGJ06000001.1_33211002-33212352(-)_1|1|1x0;4;4	N	V	R	F	S	C	G	Y	M	L	S	I	-0.222523271662435	-0.390966887538768	-0.304010613595331	-0.0956749186835308	-0.250962732810224	-0.251028874722228	-0.335781228983733	-0.0415473060014618	-0.423565859863687	-0.327956316229758	0.023414731428725	-0.261677158222684	0	0	0	0	0.386	0
AAGJ06000001.1_33211002-33212352(-)_1|1|1x0;5;5	N	K	T	F	S	N	T	A	G	L	S	R	-0.439265689166546	-0.768845567999835	0.210474098727184	-0.724615192231146	-0.289241164121436	-0.549736013258751	-0.396515274095832	-0.0695594106905862	-0.308053470712211	-0.471683351237765	-0.57831867082843	-0.297470647016477	0	0	0	0	0.17	0
AAGJ06000001.1_33211002-33212352(-)_1|1|1x0;6;6	K	K	T	F	S	Q	T	H	H	L	S	R	-0.874631790335241	-0.94682486901324	0.429228156726794	-1.00457306802324	-0.900259257543248	-1.09062956941864	0.475439066205848	-0.933967601692122	0.0436671977947121	-1.06042336067271	-0.81372760807166	-0.184170759906829	0	0	0	0	0.696	0
AAGJ06000001.1_33211002-33212352(-)_1|1|1x0;7;7	S	K	T	F	S	E	R	G	Y	L	T	D	-0.227320681685127	-0.330945432641956	-0.0948423233894123	-0.346282913308039	-0.0735081687286767	-0.289798136702613	-0.250599758299201	-0.34416009614944	-0.28206464640111	0.099012467674576	-0.235351418827281	-0.130322188789878	0	0	0	0	0.216	0
AAGJ06000001.1_33211002-33212352(-)_1|1|1x0;8;8	E	K	R	F	T	S	N	S	Y	C	K	R	-0.496173540527309	-0.660017811731948	-0.0779070287057113	-0.602737914023846	-0.270904423127659	-0.524904054234378	-0.472800932842879	-0.469705133797045	-0.276120860564107	-0.177409226823692	-0.407026661329897	-0.370411519229659	0	0	0	0	0.434	0
AAGJ06000001.1_33211002-33212352(-)_1|1|1x0;9;9	D	K	S	F	R	E	K	S	T	H	T	N	0.0146750208015983	-0.493082176772647	-0.479332002393519	-0.630887495797395	-0.284626398783277	0.175741649861639	-0.641909958959568	-0.459444555209657	-0.255291442990616	0.0880963167054495	-0.456800349161562	-0.392557496056457	0	0	0	0	0.31	0
AAGJ06000001.1_33211002-33212352(-)_1|1|1x0;10;10	N	K	V	F	S	Q	R	R	I	L	L	R	-0.40601720538388	-0.814870505244631	0.188595252960232	-0.797882924953522	-0.319079207152046	-0.0535004646099622	-0.48626260381975	-0.29822424930206	-0.0459748167337724	-0.362318596986075	-0.448386354974346	-0.629017649228061	0	0	0	0	0.436	0
AAGJ06000001.1_33215762-33216980(-)_1|1|1x0;1;1	S	K	G	F	Y	F	K	S	R	L	S	R	-0.625096607058523	-0.787368622174526	0.274005655296659	-0.669148512092844	-0.686735546157247	-0.554656443965668	-0.0544271312925195	0.0929790346198108	-0.55610514906375	-0.492559424159048	-0.569175047758681	0.215152809920773	0	0	0	0	0.21	0
AAGJ06000001.1_33215762-33216980(-)_1|2|1x0;1;2	D	L	T	F	S	R	V	D	E	L	S	R	-0.82922475998886	-0.92007877284089	0.0793826252074828	-0.796615816297825	-0.784903787259175	0.123865252733695	-0.961027541010227	-0.336745457914083	-1.04303357420458	-1.02787273110179	0.546562731086934	-0.930715090189825	0	0	0	0	0.548	0
AAGJ06000001.1_33215762-33216980(-)_1|3|1x0;1;3	Q	K	S	L	S	T	S	G	H	L	S	R	-0.829655368685639	-0.896401196870685	0.432935483794467	-0.900458977662655	-0.505552502225688	-1.04725607965384	0.260561324073013	-0.913162975711208	-0.344537560729324	-0.60943059213598	-0.710636705324538	0.178906546097534	0	0	0	0	0.598	0
AAGJ06000001.1_33215762-33216980(-)_1|3|1x0;2;4	K	K	T	F	S	Q	T	H	H	L	S	T	-0.288504135294357	-0.426288227725301	-0.624705037663566	-0.599347919455299	-0.839547911193897	-0.824671279873349	0.533405230841673	-0.826743852438109	0.0999687717199553	-0.856997037632254	-0.633101287204616	-0.595210552986386	0	0	0	0	0.658	0
AAGJ06000001.1_33215762-33216980(-)_1|3|1x0;3;5	S	K	T	F	S	E	R	W	Y	L	T	E	-0.162089181889613	-0.0956952463777669	-0.209477868219527	-0.112337192958377	-0.148726477502785	-0.182366462905402	-0.282085283872691	-0.301643296040702	-0.288491453663208	-0.142325593231853	0.0326127912620347	-0.188706449033554	0	0	0	0	0.148	0
AAGJ06000001.1_33215762-33216980(-)_1|3|1x0;4;6	E	K	R	F	T	S	N	C	Y	C	K	R	-0.445859025809668	-0.673880765510597	0.0184739864573958	-0.530757304863843	-0.317251150164256	-0.467038141752258	-0.400530906063259	-0.441895945462702	-0.350506857532191	-0.143504351429973	-0.374894614151932	-0.314125208260993	0	0	0	0	0.428	0
AAGJ06000001.1_33215762-33216980(-)_1|3|1x0;5;7	D	K	S	F	R	E	K	S	T	H	T	K	-0.327544850218538	-0.777616140434909	-0.454800111192074	-0.434212710789478	-0.643113199749591	0.204083123768521	-0.711227026621265	-0.713551686171517	-0.648058018992656	0.451268137810785	-0.704630424520646	-0.660069012082355	0	0	0	0	0.338	0
AAGJ06000001.1_33215762-33216980(-)_1|3|1x0;6;8	N	K	A	F	S	Q	R	R	T	L	L	R	-0.501706644047383	-0.849319036803489	0.229313146292013	-0.833630649858795	-0.486638185899334	-0.023102785159159	-0.54305876735898	-0.185968967319706	-0.01479994112943	-0.392891761590201	-0.582832386530902	-0.651477657183375	0	0	0	0	0.654	0
AAGJ06000001.1_33220388-33221336(-)_1|1|1x0;1;1	S	K	G	F	A	L	R	I	S	L	S	R	-0.578737208553116	-0.760239136365834	0.404718055851682	-0.886934306485461	-0.499399237188104	-0.271499698122465	-0.716683883128496	-0.129008157320715	-0.213367939623601	-0.591786621939131	-0.632942219780255	0.203055997365629	0	0	0	0	0.418	0
AAGJ06000001.1_33220388-33221336(-)_1|1|1x0;2;2	S	K	R	F	M	Y	I	N	P	L	N	E	-0.0829926478793974	-0.260345068187258	-0.12948312084521	-0.328150467915395	-0.409640831817816	-0.221501256720317	-0.28569262006518	0.105707460974529	-0.469113195757957	-0.470823660002092	-0.216132661637943	0.108637782879462	0	0	0	0	0.212	0
AAGJ06000001.1_33220388-33221336(-)_1|1|1x0;3;3	Q	K	S	F	S	S	R	G	H	L	S	R	-1.00137609682021	-0.98496709884181	0.35947063636432	-1.02347207409455	-0.636946133527628	-1.12220762680383	0.329461540107943	-1.10919781767591	-0.429891775043283	-0.24536670677535	-0.839947351581271	-0.169177674275432	0	0	0	0	0.556	0
AAGJ06000001.1_33220388-33221336(-)_1|1|1x0;4;4	K	K	T	F	S	Q	T	H	H	L	S	S	-0.290221498723863	-0.311753765174685	-0.475756499447758	-0.369815098441098	-0.562533341547725	-0.66770781906582	0.545329589108437	-0.534789915619695	0.14428341230992	-0.485197380188316	-0.708348199693719	-0.320233172065232	0	0	0	0	0.658	0
AAGJ06000001.1_33220388-33221336(-)_1|1|1x0;5;5	S	K	S	F	T	R	N	A	S	L	T	H	-0.341685309567987	-0.382918021270816	-0.493386525668918	-0.471771888358488	-0.688514713541135	-0.416308868476939	-0.582392497398372	-0.0473194296744521	-0.605680619515841	-0.721934241826546	0.344868186391307	-0.576003886877238	0	0	0	0	0.514	0
AAGJ06000001.1_33220388-33221336(-)_1|1|1x0;6;6	D	K	S	F	R	E	K	S	T	R	K	K	-0.327544850218538	-0.777616140434909	-0.454800111192074	-0.434212710789478	-0.643113199749591	0.204083123768521	-0.711227026621265	-0.713551686171517	-0.648058018992656	0.451268137810785	-0.704630424520646	-0.660069012082355	0	0	0	0	0.506	0
AAGJ06000001.1_33223527-33224451(-)_1|1|1x0;1;1	S	K	G	F	A	L	R	I	S	L	S	R	-0.578737208553116	-0.760239136365834	0.404718055851682	-0.886934306485461	-0.499399237188104	-0.271499698122465	-0.716683883128496	-0.129008157320715	-0.213367939623601	-0.591786621939131	-0.632942219780255	0.203055997365629	0	0	0	0	0.418	0
AAGJ06000001.1_33223527-33224451(-)_1|1|1x0;2;2	S	K	R	F	M	Y	I	N	P	L	K	E	-0.0829926478793974	-0.260345068187258	-0.12948312084521	-0.328150467915395	-0.409640831817816	-0.221501256720317	-0.28569262006518	0.105707460974529	-0.469113195757957	-0.470823660002092	-0.216132661637943	0.108637782879462	0	0	0	0	0.22	0
AAGJ06000001.1_33223527-33224451(-)_1|1|1x0;3;3	Q	K	S	F	S	S	R	G	H	L	S	R	-1.00137609682021	-0.98496709884181	0.35947063636432	-1.02347207409455	-0.636946133527628	-1.12220762680383	0.329461540107943	-1.10919781767591	-0.429891775043283	-0.24536670677535	-0.839947351581271	-0.169177674275432	0	0	0	0	0.556	0
AAGJ06000001.1_33223527-33224451(-)_1|1|1x0;4;4	K	K	T	F	S	Q	T	H	H	L	S	S	-0.290221498723863	-0.311753765174685	-0.475756499447758	-0.369815098441098	-0.562533341547725	-0.66770781906582	0.545329589108437	-0.534789915619695	0.14428341230992	-0.485197380188316	-0.708348199693719	-0.320233172065232	0	0	0	0	0.658	0
AAGJ06000001.1_33223527-33224451(-)_1|1|1x0;5;5	S	K	S	F	T	R	N	A	S	L	T	H	-0.341685309567987	-0.382918021270816	-0.493386525668918	-0.471771888358488	-0.688514713541135	-0.416308868476939	-0.582392497398372	-0.0473194296744521	-0.605680619515841	-0.721934241826546	0.344868186391307	-0.576003886877238	0	0	0	0	0.514	0
AAGJ06000001.1_33223527-33224451(-)_1|1|1x0;6;6	D	K	S	F	R	E	K	S	T	R	T	K	-0.327544850218538	-0.777616140434909	-0.454800111192074	-0.434212710789478	-0.643113199749591	0.204083123768521	-0.711227026621265	-0.713551686171517	-0.648058018992656	0.451268137810785	-0.704630424520646	-0.660069012082355	0	0	0	0	0.376	0
AAGJ06000001.1_33226529-33227894(-)_1|1|1x0;1;1	S	K	G	F	A	L	R	T	S	L	S	R	-0.72538352648861	-0.872302499318148	0.566155044371182	-0.823704975293914	-0.57048388565377	-0.429403975583502	-0.622032528537954	-0.0361224531805222	-0.457532985000709	-0.503241666446691	-0.567655427258288	0.110216846563921	0	0	0	0	0.432	0
AAGJ06000001.1_33226529-33227894(-)_1|1|1x0;2;2	S	K	R	F	M	Y	M	N	I	L	K	E	-0.102112899682501	-0.46520371448243	-0.112660984613829	-0.591007795006055	-0.590301331943917	-0.232556252427384	-0.31436448481812	0.147972372822804	-0.610006298200702	-0.696261569360227	-0.154949789580315	0.0411593029771327	0	0	0	0	0.2	0
AAGJ06000001.1_33226529-33227894(-)_1|1|1x0;3;3	D	K	G	F	C	A	S	G	N	L	A	Q	-0.101172427323161	-0.533900984021898	-0.394479832419892	-0.796400973933547	0.384170267074807	-0.907332385778543	-0.683530373994725	-0.710865875458115	-0.611707287543549	-0.628529890273579	-0.579839762788877	0.40200216512119	0	0	0	0	0.496	0
AAGJ06000001.1_33226529-33227894(-)_1|1|1x0;4;4	D	K	K	Y	S	R	S	N	G	L	Q	D	-0.106243788325434	-0.320416319026549	-0.0789358912725076	-0.512453856586736	-0.466720255309289	-0.473010863656834	-0.428752701220339	0.00714764485060151	-0.746924319928881	-0.765713778390651	0.379797487014071	-0.668837273690326	0	0	0	0	0.374	0
AAGJ06000001.1_33226529-33227894(-)_1|1|1x0;5;5	D	V	S	F	S	R	V	E	R	L	S	R	-0.519798451146296	-0.683149870508137	0.135193466719595	-0.642624298734565	-0.44260086510485	-0.55988352442403	-0.00336460236580168	-0.136404834628805	-0.684633858087714	-0.86424893053528	0.351992608422934	-0.736606985627513	0	0	0	0	0.518	0
AAGJ06000001.1_33226529-33227894(-)_1|1|1x0;6;6	K	K	T	F	S	Q	N	C	H	L	S	T	-0.276101947654083	-0.457681778462285	-0.585188809984277	-0.633789951395406	-0.493720854132364	-0.77347984115372	0.30363445229562	-0.823574965985046	0.376320384428061	-0.750775367481302	-0.66685608887717	-0.735647966873608	0	0	0	0	0.626	0
AAGJ06000001.1_33226529-33227894(-)_1|1|1x0;7;7	S	K	S	F	S	H	N	A	S	L	T	D	-0.251321028981698	-0.332480283573841	-0.35242605230695	-0.376023396615114	-0.656918643848285	-0.261254477516827	-0.526074002289426	-0.136331168698648	-0.647185684685265	-0.623637442297533	-0.425263074964838	0.273366865437736	0	0	0	0	0.242	0
AAGJ06000001.1_33226529-33227894(-)_1|1|1x0;8;8	D	K	S	F	S	R	N	A	T	L	T	H	-0.240825057864423	-0.358695688464129	-0.393054266344476	-0.443747881112507	-0.619488801418445	-0.15675510189737	-0.59010104294806	-0.154718902059243	-0.576131578681869	-0.728963376794471	0.39531991311759	-0.621016104466696	0	0	0	0	0.584	0
AAGJ06000001.1_33226529-33227894(-)_1|1|1x0;9;9	D	K	S	F	T	R	N	A	N	L	T	H	-0.258019041328237	-0.408365206271045	-0.332925543069669	-0.499271611455258	-0.173180818809811	-0.499236090614209	-0.459280436657805	-0.357046233738237	-0.601602610117899	-0.727470523530698	0.338512138531781	-0.671257037212747	0	0	0	0	0.566	0
AAGJ06000001.1_33226529-33227894(-)_1|1|1x0;10;10	D	K	S	F	R	E	R	S	T	R	K	K	-0.327544850218538	-0.777616140434909	-0.454800111192074	-0.434212710789478	-0.643113199749591	0.204083123768521	-0.711227026621265	-0.713551686171517	-0.648058018992656	0.451268137810785	-0.704630424520646	-0.660069012082355	0	0	0	0	0.542	0
AAGJ06000001.1_33245534-33246860(-)_1|1|1x0;1;1	S	K	G	F	T	I	K	S	S	L	T	R	-0.837575870936505	-0.959996885609304	0.559158945793563	-0.89174220094525	-0.654630821954226	-0.380596046928227	-0.762339177908998	0.12870661706879	-0.450923912206612	-0.811251094651572	-0.678068761882217	-0.00364804534523942	0	0	0	0	0.598	0
AAGJ06000001.1_33245534-33246860(-)_1|1|1x0;2;2	N	K	R	F	L	Y	G	S	G	L	K	I	-0.205294536694459	-0.5677617854052	-0.436183430623769	-0.366181957704766	-0.614312478433265	-0.553780902583188	-0.422099695724876	-0.040933398654085	-0.498725004297085	-0.61409103976429	-0.542357770193287	0.189270263004741	0	0	0	0	0.236	0
AAGJ06000001.1_33245534-33246860(-)_1|1|1x0;3;3	D	R	G	F	N	E	R	G	H	L	T	Q	-0.113131538822139	-0.699886710072406	-0.448633148987333	-0.577349160065178	-0.139454685334325	-0.822229607592444	0.166719494552646	-0.774612869841905	-0.267887732555418	-0.0310449768400511	-0.637175528010483	-0.185077311234612	0	0	0	0	0.334	0
AAGJ06000001.1_33245534-33246860(-)_1|1|1x0;4;4	D	K	K	Y	S	R	S	N	G	L	H	E	0.000931468095006008	-0.417566423536399	-0.330113663533488	-0.370673121858476	-0.569422833814711	-0.162477637012279	-0.605001457787633	0.0232351620383601	-0.751496696410592	-0.83793788491833	0.388176208494027	-0.734835294184986	0	0	0	0	0.386	0
AAGJ06000001.1_33245534-33246860(-)_1|1|1x0;5;5	D	V	R	F	S	C	G	Y	M	L	S	T	-0.186299833113999	-0.307812678845116	-0.310480171664484	-0.130271491211342	-0.197793784094432	-0.245632275491066	-0.252427378467613	-0.115898704111774	-0.374511389484532	-0.457488176022037	0.0385155877512543	-0.214419214237777	0	0	0	0	0.44	0
AAGJ06000001.1_33245534-33246860(-)_1|1|1x0;6;6	N	K	T	F	S	H	T	A	S	L	S	R	-0.590885004030936	-0.814072859064093	0.447213148405074	-0.80439457548156	-0.750829792133319	-0.492747619424051	-0.805884543539895	0.0173640305689123	-0.592449609148673	-0.698841547396884	-0.711562153284533	0.387541883288069	0	0	0	0	0.372	0
AAGJ06000001.1_33245534-33246860(-)_1|1|1x0;7;7	K	K	T	F	S	Q	T	H	H	L	S	R	-0.874631790335241	-0.94682486901324	0.429228156726794	-1.00457306802324	-0.900259257543248	-1.09062956941864	0.475439066205848	-0.933967601692122	0.0436671977947121	-1.06042336067271	-0.81372760807166	-0.184170759906829	0	0	0	0	0.696	0
AAGJ06000001.1_33245534-33246860(-)_1|1|1x0;8;8	S	K	T	F	T	E	R	G	Y	L	T	D	-0.227320681685127	-0.330945432641956	-0.0948423233894123	-0.346282913308039	-0.0735081687286767	-0.289798136702613	-0.250599758299201	-0.34416009614944	-0.28206464640111	0.099012467674576	-0.235351418827281	-0.130322188789878	0	0	0	0	0.226	0
AAGJ06000001.1_33245534-33246860(-)_1|1|1x0;9;9	G	K	S	F	S	H	K	F	S	L	T	Y	-0.177015725378933	-0.441355291144026	-0.346395488520566	-0.400414565778363	-0.466557999126291	-0.240218823712433	-0.483146134904281	-0.102657140801741	-0.533601229465761	-0.538922527138973	-0.512451820960841	0.525915904546395	0	0	0	0	0.346	0
AAGJ06000001.1_33245534-33246860(-)_1|1|1x0;10;10	N	K	A	F	S	Q	R	R	Y	L	L	R	-0.517355372342343	-0.770584278489302	0.0465327755032109	-0.680965195824931	-0.223954859342667	-0.342911044261448	-0.442429064439816	-0.721751550137395	-0.384837359730443	-0.266965423207522	-0.257630161794302	-0.614777021367729	0	0	0	0	0.352	0
AAGJ06000001.1_33251224-33252433(-)_1|1|1x0;1;1	S	K	G	F	T	I	R	K	S	L	S	R	-0.825270280449757	-0.899152349187193	0.401401729525096	-0.905524856011025	-0.340175956851611	-0.181002401248349	-0.339036055899204	-0.01367364923962	-0.256446846872474	-0.563902112923658	0.0343952760927962	-0.107071927059412	0	0	0	0	0.486	0
AAGJ06000001.1_33251224-33252433(-)_1|1|1x0;2;2	S	K	R	F	L	Y	G	N	G	L	K	R	-0.527926040073606	-0.802513639406422	0.375510209969396	-0.693079974069746	-0.525757576498291	-0.589201723097052	-0.455902761627781	0.0871719893686163	-0.49864385658432	-0.738479915955569	-0.482763170761018	0.154477939740659	0	0	0	0	0.346	0
AAGJ06000001.1_33251224-33252433(-)_1|1|1x0;3;3	D	K	G	F	H	A	S	G	N	L	A	Q	-0.101172427323161	-0.533900984021898	-0.394479832419892	-0.796400973933547	0.384170267074807	-0.907332385778543	-0.683530373994725	-0.710865875458115	-0.611707287543549	-0.628529890273579	-0.579839762788877	0.40200216512119	0	0	0	0	0.388	0
AAGJ06000001.1_33251224-33252433(-)_1|2|1x0;1;4	D	K	K	Y	S	R	S	N	G	L	D	E	0.000931468095006008	-0.417566423536399	-0.330113663533488	-0.370673121858476	-0.569422833814711	-0.162477637012279	-0.605001457787633	0.0232351620383601	-0.751496696410592	-0.83793788491833	0.388176208494027	-0.734835294184986	0	0	0	0	0.358	0
AAGJ06000001.1_33251224-33252433(-)_1|2|1x0;2;5	D	M	R	F	T	R	V	N	T	L	S	M	-0.238109049394158	-0.445217695394059	-0.100605133929503	-0.497037994236458	-0.728285499818201	-0.304715786846224	-0.637668668328484	0.120139490886027	-0.768930938707718	-0.717897055609718	0.472922210213943	-0.669993494354969	0	0	0	0	0.526	0
AAGJ06000001.1_33251224-33252433(-)_1|2|1x0;3;6	K	K	T	F	S	R	N	F	H	L	L	R	-0.704888035390387	-0.849989064385244	0.150440046689949	-0.724843470631629	-0.497149285417586	-0.785150105760955	0.178562685858938	-0.895597052683838	-0.790813924809111	-1.02571036278309	0.195281512740654	-0.67364382070806	0	0	0	0	0.618	0
AAGJ06000001.1_33308442-33309486(-)_1|1|1x0;1;1	R	C	A	F	S	C	Q	E	K	L	G	D	-0.18985492865053	-0.308186803398565	-0.0363636178185608	-0.272760775077927	-0.320901848466505	-0.535278866252722	0.040596830998203	-0.262518664451787	-0.357716085997386	-0.344925042325576	0.0609126900989205	-0.218009520401329	0	0	0	0	0.228	0
AAGJ06000001.1_33308442-33309486(-)_1|2|1x0;1;2	C	R	S	F	S	S	K	S	E	L	F	A	-0.145735251448394	-0.519064594587845	-0.25118455052432	-0.180676359685767	-0.160539625360952	-0.296386401113965	-0.182990748554743	-0.217844173916981	-0.442207560203536	-0.46524284393535	-0.0931807046580708	-0.410225379322526	0	0	0	0	0.274	0
AAGJ06000001.1_33308442-33309486(-)_1|2|1x0;2;3	V	K	D	Y	H	F	E	S	G	L	T	A	-0.138889805274083	-0.60205448934859	-0.394909682481226	-0.343174120191606	-0.491813828889813	-0.546014637337407	-0.422654203778023	-0.0377104321496358	-0.522959822860226	-0.620290313035328	-0.539031448658313	0.23037903230597	0	0	0	0	0.158	0
AAGJ06000001.1_33308442-33309486(-)_1|3|1x0;1;4	N	K	G	F	S	N	H	G	N	L	K	R	-0.819511657602899	-0.663413312237145	0.395303966311669	-0.758097537308948	0.343862910237044	-0.834850271419693	-0.586237410056516	-0.811062262839029	-0.332064581899505	-0.344106732654661	-0.667676766500737	-0.215065558238639	0	0	0	0	0.576	0
AAGJ06000001.1_33311392-33312415(-)_1|1|1x0;1;1	R	C	A	F	S	C	Q	E	K	L	R	D	-0.18985492865053	-0.308186803398565	-0.0363636178185608	-0.272760775077927	-0.320901848466505	-0.535278866252722	0.040596830998203	-0.262518664451787	-0.357716085997386	-0.344925042325576	0.0609126900989205	-0.218009520401329	0	0	0	0	0.236	0
AAGJ06000001.1_33311392-33312415(-)_1|2|1x0;1;2	S	K	S	F	S	T	K	S	K	F	C	V	-0.33303376694265	-0.501418688941284	-0.43591268662327	-0.583099981363193	-0.341040507283746	-0.754615242322851	-0.0026399587529285	-0.553967273891827	-0.45353409963636	-0.606517529988499	-0.333216276056868	-0.127531541500237	0	0	0	0	0.286	0
AAGJ06000001.1_33311392-33312415(-)_1|2|1x0;2;3	D	K	G	Y	C	Y	K	K	G	L	S	A	-0.240772011112091	-0.327497427492966	-0.171157853662932	-0.178280798686172	-0.23311310540507	-0.428355099324363	-0.456253426726211	-0.154363927760985	-0.495009858368046	-0.469130645975946	0.0841928777740885	-0.321265849983697	0	0	0	0	0.11	0
AAGJ06000001.1_33311392-33312415(-)_1|3|1x0;1;4	N	Q	G	F	S	N	H	G	N	L	T	Q	-0.135618267508715	-0.405593703423088	-0.734952915841241	-0.562151579106111	0.240252236029442	-0.714909517562346	-0.422052829751457	-0.583387087972703	-0.33604435219963	-0.360201796531273	-0.597431624488851	-0.159677180862822	0	0	0	0	0.33	0
AAGJ06000001.1_33313442-33314564(-)_1|1|1x0;1;1	S	K	G	F	T	L	R	T	S	L	S	R	-0.72538352648861	-0.872302499318148	0.566155044371182	-0.823704975293914	-0.57048388565377	-0.429403975583502	-0.622032528537954	-0.0361224531805222	-0.457532985000709	-0.503241666446691	-0.567655427258288	0.110216846563921	0	0	0	0	0.42	0
AAGJ06000001.1_33313442-33314564(-)_1|1|1x0;2;2	S	K	R	F	L	Y	G	N	G	L	K	R	-0.527926040073606	-0.802513639406422	0.375510209969396	-0.693079974069746	-0.525757576498291	-0.589201723097052	-0.455902761627781	0.0871719893686163	-0.49864385658432	-0.738479915955569	-0.482763170761018	0.154477939740659	0	0	0	0	0.346	0
AAGJ06000001.1_33313442-33314564(-)_1|1|1x0;3;3	D	K	G	F	N	E	S	S	H	L	T	Q	-0.188367432730034	-0.646620318749356	-0.471511648752629	-0.521507422298022	-0.286993000005161	-0.826172558381283	0.114341803843563	-0.732850498032462	-0.295182962011207	-0.0857405208035881	-0.611645188616122	-0.259613802303222	0	0	0	0	0.298	0
AAGJ06000001.1_33313442-33314564(-)_1|1|1x0;4;4	D	K	I	Y	A	R	R	T	S	L	D	V	-0.344497641105675	-0.507064274932731	-0.698071316332173	-0.578131149571626	-0.790618626603138	-0.543388126658354	-0.650959844009941	0.111698347273949	-0.73143081228726	-0.747874744073651	0.461361201669824	-0.669023718208419	0	0	0	0	0.328	0
AAGJ06000001.1_33313442-33314564(-)_1|1|1x0;5;5	D	V	R	F	S	R	V	D	T	L	S	R	-0.784585713694254	-1.0588566451883	0.41557787962292	-1.04313940702827	-0.789532331036433	0.249240786511701	-1.00310339119028	-0.0442172287914786	-1.24716332956037	-1.31606638066118	0.585082591193713	-1.24199640984294	0	0	0	0	0.808	0
AAGJ06000001.1_33313442-33314564(-)_1|1|1x0;6;6	N	K	T	F	S	Q	T	A	H	L	T	R	-0.577796489338546	-0.753238848460292	0.23733733224047	-0.770754187985819	-0.650042394998782	-0.872961179394321	0.448136922354549	-0.713014122634835	0.467855539141503	-0.848354284459524	-0.782753149531086	-0.625292899276986	0	0	0	0	0.68	0
AAGJ06000001.1_33313442-33314564(-)_1|1|1x0;7;7	S	K	T	F	A	E	R	G	H	L	T	D	-0.23307996938076	-0.377040743153875	-0.164284448739649	-0.48250736783888	-0.175880293112074	-0.739793483899202	0.174856246220164	-0.567774030221895	-0.216663230425037	-0.0464067238008651	-0.317948181852985	-0.13160571229368	0	0	0	0	0.364	0
AAGJ06000001.1_33313442-33314564(-)_1|1|1x0;8;8	E	K	R	F	G	K	K	N	D	F	K	R	-0.664284655749796	-0.391419560178792	-0.248066485671659	-0.504588868788222	-0.68014628810087	-0.0447085317321945	-0.507690055279617	-0.549558082144785	-0.673067213753199	-0.595894669243585	-0.258239644796996	-0.347216041554195	0	0	0	0	0.29	0
AAGJ06000001.1_33313442-33314564(-)_1|1|1x0;9;9	D	K	S	F	R	E	R	S	T	R	K	V	-0.202242954236986	-0.480739453215502	-0.463651081226952	-0.489618806674807	-0.546077510123061	-0.121424017116528	-0.618507863028684	-0.382624254270098	-0.528516489877904	0.0495252604743916	-0.409960532231663	-0.312212284343774	0	0	0	0	0.502	0
AAGJ06000001.1_33337364-33338255(+)_1|1|1x0;1;1	N	K	K	F	T	Q	S	T	H	L	L	R	-0.591547239887899	-0.791738761996963	0.352822827583969	-0.763765652130415	-0.54540508515831	-0.875835118765293	0.277663516696605	-0.775460973150756	0.395477528666321	-0.795812177827345	-0.797885771264807	-0.62495148909693	0	0	0	0	0.834	0
AAGJ06000001.1_33337364-33338255(+)_1|1|1x0;2;2	N	Q	R	F	F	Y	L	S	S	L	L	K	-0.360651351964635	-0.65745191421253	-0.281925261136853	-0.3301483791267	-0.769646091899336	-0.19987109226582	-0.596431056156076	-0.16404351332678	-0.604626351178822	-0.602017077234014	-0.765643098940886	0.450293880411362	0	0	0	0	0.17	0
AAGJ06000001.1_33337364-33338255(+)_1|2|1x0;1;3	D	L	R	F	S	S	E	K	R	L	S	M	-0.257449390692511	-0.216441532193771	-0.124069561559629	-0.0767451998898504	-0.0894930980037204	-0.323624607228348	-0.0120815243489018	0.0320177442849169	-0.197134248977235	-0.135978063633212	0.033775563408474	-0.0162986448866653	0	0	0	0	0.09	0
AAGJ06000001.1_33337364-33338255(+)_1|3|1x0;1;4	K	K	T	F	P	D	A	M	S	L	A	Y	-0.20171155025078	-0.212691891335867	-0.275155507598049	-0.141292561432213	-0.32698755151599	-0.181481298021281	-0.367122907081918	-0.0738905681156453	-0.372630982397641	0.0915085223740973	-0.357627996603621	-0.22822128639326	0	0	0	0	0.226	0
AAGJ06000001.1_33337364-33338255(+)_1|4|1x0;1;5	N	K	I	Y	L	Y	E	R	A	L	T	S	-0.273140937485204	-0.467612778917056	-0.226815410729293	-0.344609551104178	-0.341673858105617	-0.574859581494733	-0.295047926552511	-0.0440553831240446	-0.508704731669099	-0.297787337917821	-0.296563749273181	0.0121707008217729	0	0	0	0	0.064	0
AAGJ06000001.1_33337364-33338255(+)_1|4|1x0;2;6	G	E	L	F	H	D	N	F	D	L	S	L	-0.085249047021476	-0.239779519804074	-0.196610461046001	-0.0789674243363393	-0.567839103110278	0.154660354376258	-0.6133117879383	-0.337768146990084	-0.62081663315476	0.176300670593459	-0.502890527985276	-0.579546928992608	0	0	0	0	0.106	0
AAGJ06000001.1_33337364-33338255(+)_1|4|1x0;3;7	S	E	R	F	S	K	A	N	S	L	L	I	-0.230506419001931	-0.480360189864097	-0.348668699674808	-0.280787621260265	-0.488137975104512	-0.569590388362094	-0.451960777219932	-0.00911198714423883	-0.41041100336763	-0.503847884950531	0.0639055036261789	-0.236152034876991	0	0	0	0	0.154	0
AAGJ06000001.1_33344670-33347153(+)_1|1|1x0;1;1	D	K	R	F	S	S	K	G	N	L	N	K	-0.368589380308545	-0.721731414045397	-0.330111587508479	-0.558032569914157	0.327106312031899	-0.591589756713201	-0.434458059557142	-0.688204137630892	-0.463530989922958	-0.329152635838003	-0.641069050300756	-0.352934085250595	0	0	0	0	0.566	0
AAGJ06000001.1_33344670-33347153(+)_1|2|1x0;1;2	N	Q	T	F	S	N	D	E	T	L	S	R	-0.466148998029848	-0.670557802741025	0.123294097483263	-0.657374896125	-0.401727790165527	-0.0177614067583424	-0.353990151587778	-0.24774701027956	-0.387815789895567	-0.374079374987591	-0.187441403413615	-0.343716603940211	0	0	0	0	0.302	0
AAGJ06000001.1_33344670-33347153(+)_1|2|1x0;2;3	K	N	I	F	T	S	R	G	S	L	Y	R	-0.946999518387048	-0.950987972325298	0.502225660447548	-0.90366181894602	-0.72224121239322	-0.523711771848044	-0.91600317280905	0.0995191022502878	-0.319131824536288	-0.441745376805476	-0.633912115794452	-0.366308097813215	0	0	0	0	0.462	0
AAGJ06000001.1_33344670-33347153(+)_1|3|1x0;1;4	N	K	V	F	S	S	E	D	I	L	A	R	-0.508213724072937	-0.599028963851062	0.0873719026075052	-0.610717865923385	-0.433552750339277	-0.0632222467867013	-0.465904443470281	-0.197329845009235	-0.369928746725346	-0.528442977648965	-0.015361528659458	-0.452728506998885	0	0	0	0	0.318	0
AAGJ06000001.1_33344670-33347153(+)_1|3|1x0;2;5	L	N	S	F	T	I	R	C	N	L	I	R	-0.570422837698697	-0.753768831427422	0.488605319878493	-0.730050077466136	0.343969370649012	-0.620799750942224	-0.508398086847826	-0.872511778066705	-0.4962211799269	-0.679117152790576	-0.630148758265332	0.0747874749024351	0	0	0	0	0.7	0
AAGJ06000001.1_33344670-33347153(+)_1|4|1x0;1;6	N	K	V	F	S	S	E	D	I	L	A	R	-0.508213724072937	-0.599028963851062	0.0873719026075052	-0.610717865923385	-0.433552750339277	-0.0632222467867013	-0.465904443470281	-0.197329845009235	-0.369928746725346	-0.528442977648965	-0.015361528659458	-0.452728506998885	0	0	0	0	0.318	0
AAGJ06000001.1_33344670-33347153(+)_1|4|1x0;2;7	L	N	R	F	S	S	K	G	N	L	K	K	-0.368589380308545	-0.721731414045397	-0.330111587508479	-0.558032569914157	0.327106312031899	-0.591589756713201	-0.434458059557142	-0.688204137630892	-0.463530989922958	-0.329152635838003	-0.641069050300756	-0.352934085250595	0	0	0	0	0.616	0
AAGJ06000001.1_33344670-33347153(+)_1|5|1x0;1;8	N	K	V	F	S	S	E	D	I	L	A	R	-0.508213724072937	-0.599028963851062	0.0873719026075052	-0.610717865923385	-0.433552750339277	-0.0632222467867013	-0.465904443470281	-0.197329845009235	-0.369928746725346	-0.528442977648965	-0.015361528659458	-0.452728506998885	0	0	0	0	0.318	0
AAGJ06000001.1_33344670-33347153(+)_1|5|1x0;2;9	L	N	S	F	I	S	K	G	N	L	K	K	-0.368589380308545	-0.721731414045397	-0.330111587508479	-0.558032569914157	0.327106312031899	-0.591589756713201	-0.434458059557142	-0.688204137630892	-0.463530989922958	-0.329152635838003	-0.641069050300756	-0.352934085250595	0	0	0	0	0.408	0
AAGJ06000001.1_33344670-33347153(+)_1|6|1x0;1;10	N	K	V	F	S	S	E	D	I	L	A	R	-0.508213724072937	-0.599028963851062	0.0873719026075052	-0.610717865923385	-0.433552750339277	-0.0632222467867013	-0.465904443470281	-0.197329845009235	-0.369928746725346	-0.528442977648965	-0.015361528659458	-0.452728506998885	0	0	0	0	0.318	0
AAGJ06000001.1_33344670-33347153(+)_1|6|1x0;2;11	L	K	S	F	I	S	K	G	N	L	K	Q	-0.135970959766804	-0.49151678696352	-0.714416588489229	-0.630921384183381	0.288990785638099	-0.704388068375657	-0.622103921479628	-0.7430400989746	-0.476448326501805	-0.452830858109738	-0.434241827591328	-0.211944143352369	0	0	0	0	0.388	0
AAGJ06000001.1_33344670-33347153(+)_1|7|1x0;1;12	N	K	V	F	S	S	E	D	I	L	A	R	-0.508213724072937	-0.599028963851062	0.0873719026075052	-0.610717865923385	-0.433552750339277	-0.0632222467867013	-0.465904443470281	-0.197329845009235	-0.369928746725346	-0.528442977648965	-0.015361528659458	-0.452728506998885	0	0	0	0	0.318	0
AAGJ06000001.1_33355203-33358182(+)_1|1|1x0;1;1	D	K	R	F	S	S	K	G	N	L	N	K	-0.368589380308545	-0.721731414045397	-0.330111587508479	-0.558032569914157	0.327106312031899	-0.591589756713201	-0.434458059557142	-0.688204137630892	-0.463530989922958	-0.329152635838003	-0.641069050300756	-0.352934085250595	0	0	0	0	0.566	0
AAGJ06000001.1_33355203-33358182(+)_1|2|1x0;1;2	N	Q	T	F	S	N	D	E	T	L	S	R	-0.466148998029848	-0.670557802741025	0.123294097483263	-0.657374896125	-0.401727790165527	-0.0177614067583424	-0.353990151587778	-0.24774701027956	-0.387815789895567	-0.374079374987591	-0.187441403413615	-0.343716603940211	0	0	0	0	0.302	0
AAGJ06000001.1_33355203-33358182(+)_1|2|1x0;2;3	K	N	I	F	T	S	R	G	S	L	Y	R	-0.946999518387048	-0.950987972325298	0.502225660447548	-0.90366181894602	-0.72224121239322	-0.523711771848044	-0.91600317280905	0.0995191022502878	-0.319131824536288	-0.441745376805476	-0.633912115794452	-0.366308097813215	0	0	0	0	0.462	0
AAGJ06000001.1_33355203-33358182(+)_1|3|1x0;1;4	N	K	V	F	S	S	E	D	I	L	A	R	-0.508213724072937	-0.599028963851062	0.0873719026075052	-0.610717865923385	-0.433552750339277	-0.0632222467867013	-0.465904443470281	-0.197329845009235	-0.369928746725346	-0.528442977648965	-0.015361528659458	-0.452728506998885	0	0	0	0	0.318	0
AAGJ06000001.1_33355203-33358182(+)_1|3|1x0;2;5	L	N	S	F	T	I	R	C	N	L	I	R	-0.570422837698697	-0.753768831427422	0.488605319878493	-0.730050077466136	0.343969370649012	-0.620799750942224	-0.508398086847826	-0.872511778066705	-0.4962211799269	-0.679117152790576	-0.630148758265332	0.0747874749024351	0	0	0	0	0.7	0
AAGJ06000001.1_33355203-33358182(+)_1|4|1x0;1;6	N	K	V	F	S	S	E	D	I	L	A	R	-0.508213724072937	-0.599028963851062	0.0873719026075052	-0.610717865923385	-0.433552750339277	-0.0632222467867013	-0.465904443470281	-0.197329845009235	-0.369928746725346	-0.528442977648965	-0.015361528659458	-0.452728506998885	0	0	0	0	0.318	0
AAGJ06000001.1_33355203-33358182(+)_1|4|1x0;2;7	L	N	R	F	S	S	K	G	N	L	K	K	-0.368589380308545	-0.721731414045397	-0.330111587508479	-0.558032569914157	0.327106312031899	-0.591589756713201	-0.434458059557142	-0.688204137630892	-0.463530989922958	-0.329152635838003	-0.641069050300756	-0.352934085250595	0	0	0	0	0.616	0
AAGJ06000001.1_33355203-33358182(+)_1|5|1x0;1;8	N	K	V	F	S	S	E	D	I	L	A	R	-0.508213724072937	-0.599028963851062	0.0873719026075052	-0.610717865923385	-0.433552750339277	-0.0632222467867013	-0.465904443470281	-0.197329845009235	-0.369928746725346	-0.528442977648965	-0.015361528659458	-0.452728506998885	0	0	0	0	0.318	0
AAGJ06000001.1_33355203-33358182(+)_1|5|1x0;2;9	L	N	S	F	I	S	K	G	N	L	K	K	-0.368589380308545	-0.721731414045397	-0.330111587508479	-0.558032569914157	0.327106312031899	-0.591589756713201	-0.434458059557142	-0.688204137630892	-0.463530989922958	-0.329152635838003	-0.641069050300756	-0.352934085250595	0	0	0	0	0.408	0
AAGJ06000001.1_33355203-33358182(+)_1|6|1x0;1;10	N	K	V	F	S	S	E	D	I	L	A	R	-0.508213724072937	-0.599028963851062	0.0873719026075052	-0.610717865923385	-0.433552750339277	-0.0632222467867013	-0.465904443470281	-0.197329845009235	-0.369928746725346	-0.528442977648965	-0.015361528659458	-0.452728506998885	0	0	0	0	0.318	0
AAGJ06000001.1_33355203-33358182(+)_1|6|1x0;2;11	L	K	S	F	I	S	K	G	N	L	K	Q	-0.135970959766804	-0.49151678696352	-0.714416588489229	-0.630921384183381	0.288990785638099	-0.704388068375657	-0.622103921479628	-0.7430400989746	-0.476448326501805	-0.452830858109738	-0.434241827591328	-0.211944143352369	0	0	0	0	0.388	0
AAGJ06000001.1_33355203-33358182(+)_1|7|1x0;1;12	N	K	V	F	S	S	E	D	I	L	A	R	-0.508213724072937	-0.599028963851062	0.0873719026075052	-0.610717865923385	-0.433552750339277	-0.0632222467867013	-0.465904443470281	-0.197329845009235	-0.369928746725346	-0.528442977648965	-0.015361528659458	-0.452728506998885	0	0	0	0	0.318	0
AAGJ06000001.1_33355203-33358182(+)_1|8|1x0;1;13	N	K	E	S	S	N	R	G	N	L	N	K	-0.347091103016239	-0.560861308511022	-0.377613436100174	-0.505176803181491	0.317802168830848	-0.649729824692478	-0.468837315343861	-0.616277357068174	-0.477685599871395	-0.028487315124894	-0.706833225308118	-0.361566830370396	0	0	0	0	0.472	0
AAGJ06000001.1_33355203-33358182(+)_1|9|1x0;1;14	N	L	K	F	S	H	K	D	V	L	I	I	-0.253837171981562	-0.482944426077919	-0.220037714291519	-0.262699218593815	-0.514466908721032	-0.193086942927853	-0.656791778137024	-0.06221297891962	-0.506489503476494	-0.508696319413343	-0.112198808220639	-0.0200401555591262	0	0	0	0	0.378	0
AAGJ06000001.1_33355203-33358182(+)_1|9|1x0;2;15	N	K	V	Y	T	T	T	T	N	L	N	K	-0.279760317160731	-0.772498133788709	-0.263777758137903	-0.578345502982747	0.298964948857587	-0.628257337912338	-0.532285460150344	-0.726949700960371	-0.468369117644077	-0.549041621977745	-0.653342585859027	0.0906657012690605	0	0	0	0	0.292	0
AAGJ06000001.1_33355203-33358182(+)_1|10|1x0;1;16	S	E	P	F	S	N	G	D	T	L	S	R	-0.552898568577315	-0.669929330334395	0.221463126606277	-0.7024564819558	-0.334759515617596	0.0557982232493612	-0.363128014046726	-0.166572814868408	-0.419311377541652	-0.599024898008986	-0.0467825881357577	-0.426974151379212	0	0	0	0	0.494	0
AAGJ06000001.1_33355203-33358182(+)_1|11|1x0;1;17	R	R	A	F	S	S	K	N	C	L	D	I	-0.173103398282325	-0.378172819801848	-0.256673435062081	-0.245364467126608	-0.259129321123714	-0.262143988840207	-0.333656197699388	0.0682016256558522	-0.211751640077769	-0.334641632325484	-0.228443568016557	-0.206936542473821	0	0	0	0	0.186	0
AAGJ06000001.1_33355203-33358182(+)_1|11|1x0;2;18	M	K	E	F	S	H	T	S	G	L	T	V	-0.237461769981166	-0.668672830508616	-0.467814913950799	-0.503428740775172	-0.567114560496605	-0.658184083936589	-0.587044234930425	-0.18290436027183	-0.610880363258696	-0.656458141015807	-0.64732355951527	0.187894772803826	0	0	0	0	0.45	0
AAGJ06000001.1_33355203-33358182(+)_1|11|1x0;3;19	N	K	D	F	T	T	W	N	S	L	A	A	-0.276701402482234	-0.418353469433175	-0.30592587760809	-0.51128539670142	-0.282268335362281	-0.550012946186499	-0.460435877906773	0.0723735275210532	-0.32417732387344	-0.59462951110287	-0.405915699666092	0.138063765465246	0	0	0	0	0.3	0
AAGJ06000001.1_33355203-33358182(+)_1|11|1x0;4;20	S	K	E	F	S	Y	K	N	S	L	S	T	-0.280195756337407	-0.44654061818894	-0.405817050889051	-0.577851085283164	-0.60432748381067	-0.617481772715546	-0.524850016386627	0.0380000815546655	-0.56613576259144	-0.7476851714642	-0.535562121064093	0.226686632765664	0	0	0	0	0.274	0
AAGJ06000001.1_33355203-33358182(+)_1|11|1x0;5;21	G	I	V	C	A	N	A	T	S	L	S	V	-0.297258567090609	-0.277714172284379	-0.541654996598216	-0.46726287755033	-0.477794232353774	-0.635346062413262	-0.346155738579875	-0.1468460346114	-0.452064619780637	-0.507102280313683	-0.520329091567714	-0.0664351106199569	0	0	0	0	0.1	0
AAGJ06000001.1_33355203-33358182(+)_1|11|1x0;6;22	S	M	R	F	F	A	K	G	D	L	K	L	-0.216060818256768	-0.404023662821909	-0.165325372758848	-0.295579328829243	-0.383848273943965	0.112315415960647	-0.459921320836966	-0.38822246565169	-0.364317735815103	-0.323176567882419	-0.194039388474244	0.0354158228346115	0	0	0	0	0.246	0
AAGJ06000001.1_33355203-33358182(+)_1|11|1x0;7;23	S	K	S	Y	V	T	R	N	Q	L	K	L	-0.272772974014319	-0.631996439820575	0.00358022149057037	-0.368690377221166	-0.25415430217695	-0.689450798176449	-0.286348365173507	0.0705241728161344	-0.57756594697888	-0.432936397086557	-0.176877477962274	0.165970073054961	0	0	0	0	0.122	0
AAGJ06000001.1_33355203-33358182(+)_1|11|1x0;8;24	S	K	R	F	H	R	K	G	T	L	T	E	-0.0318051737152179	-0.340696277188281	-0.854123955048352	-0.659425446758894	-0.894513658413716	0.0339385096987715	-0.944299705813373	-0.160669181738135	-0.642738089244073	-1.00275811654325	0.279898489363965	-0.761678412855357	0	0	0	0	0.534	0
AAGJ06000001.1_33355203-33358182(+)_1|11|1x0;9;25	A	R	G	F	A	R	S	N	D	L	K	R	-0.835055237707068	-0.73683868413911	-0.116312168815805	-0.600254774966455	-0.817204249247834	0.254403231464845	-0.744775419481226	-0.632481577616302	-0.88842531425458	-0.75331499001371	0.163840408684515	-0.596310259498464	0	0	0	0	0.658	0
AAGJ06000001.1_33355203-33358182(+)_1|11|1x0;10;26	S	R	V	L	T	R	Q	C	D	Y	N	R	-0.571736951093365	-0.827486955783236	0.190024296597469	-0.654676724675132	-0.945925226748326	0.30652281903549	-0.95399445467065	-0.874986266482663	-1.0662735205564	-1.03079690645733	0.256118341803822	-0.493213307465808	0	0	0	0	0.37	0
AAGJ06000001.1_33372757-33375211(+)_1|1|1x0;1;1	D	K	E	F	S	S	S	G	N	L	N	K	-0.368589380308545	-0.721731414045397	-0.330111587508479	-0.558032569914157	0.327106312031899	-0.591589756713201	-0.434458059557142	-0.688204137630892	-0.463530989922958	-0.329152635838003	-0.641069050300756	-0.352934085250595	0	0	0	0	0.548	0
AAGJ06000001.1_33372757-33375211(+)_1|2|1x0;1;2	N	Q	T	F	S	N	K	E	T	L	S	R	-0.466148998029848	-0.670557802741025	0.123294097483263	-0.657374896125	-0.401727790165527	-0.0177614067583424	-0.353990151587778	-0.24774701027956	-0.387815789895567	-0.374079374987591	-0.187441403413615	-0.343716603940211	0	0	0	0	0.348	0
AAGJ06000001.1_33372757-33375211(+)_1|2|1x0;2;3	K	N	T	F	T	C	I	G	N	L	N	K	-0.326262259216439	-0.754615347372276	-0.29715174730723	-0.768676095847887	0.386772037873603	-0.594552752774809	-0.638332341910324	-0.764972291210758	-0.655164968179961	0.150550473890385	-0.605578347045308	-0.374117421988012	0	0	0	0	0.408	0
AAGJ06000001.1_33372757-33375211(+)_1|3|1x0;1;4	N	K	V	F	F	S	E	D	I	L	A	K	-0.358265113567866	-0.47854585287043	-0.232303040612458	-0.128022179099348	-0.22027258270999	-0.175347101805197	-0.128120603102064	-0.238172039122808	-0.275729948256664	-0.338719302403768	-0.0171013731415119	-0.371705989660194	0	0	0	0	0.188	0
AAGJ06000001.1_33372757-33375211(+)_1|3|1x0;2;5	K	I	I	F	T	S	R	C	N	L	N	R	-0.588686035025525	-0.783538281599832	0.443924955369983	-0.775867130482958	0.336061345595416	-0.73009105540639	-0.651000097548375	-0.735559302964434	-0.433385471193176	-0.496594150174808	-0.582574453839332	-0.393574112523092	0	0	0	0	0.472	0
AAGJ06000001.1_33372757-33375211(+)_1|4|1x0;1;6	N	K	V	F	S	S	K	D	I	L	A	R	-0.508213724072937	-0.599028963851062	0.0873719026075052	-0.610717865923385	-0.433552750339277	-0.0632222467867013	-0.465904443470281	-0.197329845009235	-0.369928746725346	-0.528442977648965	-0.015361528659458	-0.452728506998885	0	0	0	0	0.386	0
AAGJ06000001.1_33372757-33375211(+)_1|5|1x0;1;7	N	K	E	F	S	N	R	G	N	L	N	K	-0.347091103016239	-0.560861308511022	-0.377613436100174	-0.505176803181491	0.317802168830848	-0.649729824692478	-0.468837315343861	-0.616277357068174	-0.477685599871395	-0.028487315124894	-0.706833225308118	-0.361566830370396	0	0	0	0	0.522	0
AAGJ06000001.1_33372757-33375211(+)_1|6|1x0;1;8	N	L	K	F	S	H	E	D	V	L	L	R	-0.441984667488147	-0.748285932795769	0.194402375073441	-0.700779729733282	-0.626175263388149	-0.0938486775851424	-0.696061636716527	-0.14818374668891	-0.504140752965015	-0.667582605727708	-0.110387785810618	-0.0750266629464371	0	0	0	0	0.396	0
AAGJ06000001.1_33372757-33375211(+)_1|6|1x0;2;9	N	K	G	F	I	S	T	T	N	L	N	K	-0.351641848003418	-0.651838339142274	-0.396677624953542	-0.494366139593532	0.147150390775651	-0.592564228491773	-0.316815781420295	-0.539682429192947	-0.388539645675223	-0.376467264173181	-0.608790772647278	-0.405835960512129	0	0	0	0	0.208	0
AAGJ06000001.1_33372757-33375211(+)_1|7|1x0;1;10	S	K	P	F	S	N	G	D	T	L	S	K	-0.256314624590525	-0.534169668106664	-0.159952509707869	-0.153459506480135	-0.32747580545204	0.0704076176598195	-0.199279171808362	-0.189085468735439	-0.440682618215457	-0.39721527862973	-0.0310935373889946	-0.450588225818434	0	0	0	0	0.5	0
AAGJ06000001.1_33372757-33375211(+)_1|7|1x0;2;11	I	R	A	F	S	S	K	S	N	L	D	I	-0.0995347294882703	-0.541363894813045	-0.695875967265276	-0.563362655244703	0.172721236711772	-0.773483377121555	-0.552309962356825	-0.727245090002281	-0.543688579660535	-0.605694823744501	-0.246176266347141	-0.347840064960576	0	0	0	0	0.528	0
AAGJ06000001.1_33372757-33375211(+)_1|7|1x0;3;12	K	K	S	F	S	Y	M	S	G	L	A	V	-0.227438705311604	-0.629319832994702	-0.363098054893479	-0.440502618609092	-0.522647483238563	-0.666097619167145	-0.445913842535292	-0.0844006010313479	-0.510684762163707	-0.673971076792064	-0.586753561976848	0.163085192660212	0	0	0	0	0.238	0
AAGJ06000001.1_33372757-33375211(+)_1|7|1x0;4;13	N	K	D	F	T	H	L	N	S	L	A	A	-0.254621599526964	-0.554518751535283	-0.434196119042305	-0.638847358284374	-0.572725483813202	-0.617809744502256	-0.748879372175609	0.176339226765568	-0.567615449800759	-0.654428663841539	-0.541627868300715	0.491597329681139	0	0	0	0	0.282	0
AAGJ06000001.1_33372757-33375211(+)_1|7|1x0;5;14	S	K	E	F	S	Y	K	N	S	L	S	T	-0.280195756337407	-0.44654061818894	-0.405817050889051	-0.577851085283164	-0.60432748381067	-0.617481772715546	-0.524850016386627	0.0380000815546655	-0.56613576259144	-0.7476851714642	-0.535562121064093	0.226686632765664	0	0	0	0	0.274	0
AAGJ06000001.1_33372757-33375211(+)_1|7|1x0;6;15	G	I	V	C	A	N	A	T	S	L	S	V	-0.297258567090609	-0.277714172284379	-0.541654996598216	-0.46726287755033	-0.477794232353774	-0.635346062413262	-0.346155738579875	-0.1468460346114	-0.452064619780637	-0.507102280313683	-0.520329091567714	-0.0664351106199569	0	0	0	0	0.1	0
AAGJ06000001.1_33372757-33375211(+)_1|7|1x0;7;16	S	M	R	F	L	A	K	G	D	L	K	L	-0.216060818256768	-0.404023662821909	-0.165325372758848	-0.295579328829243	-0.383848273943965	0.112315415960647	-0.459921320836966	-0.38822246565169	-0.364317735815103	-0.323176567882419	-0.194039388474244	0.0354158228346115	0	0	0	0	0.232	0
AAGJ06000001.1_33372757-33375211(+)_1|7|1x0;8;17	S	K	S	F	V	T	R	N	Q	L	K	L	-0.272772974014319	-0.631996439820575	0.00358022149057037	-0.368690377221166	-0.25415430217695	-0.689450798176449	-0.286348365173507	0.0705241728161344	-0.57756594697888	-0.432936397086557	-0.176877477962274	0.165970073054961	0	0	0	0	0.136	0
AAGJ06000001.1_33372757-33375211(+)_1|7|1x0;9;18	S	K	R	F	H	R	K	G	I	L	T	V	-0.339370986758628	-0.671231720932567	-0.395054903726553	-0.672956570606175	-0.625324396804005	-0.347617513134529	-0.649111714586038	0.0557520339446713	-0.707149758797184	-0.777148741838614	0.406808983863935	-0.683483992444233	0	0	0	0	0.46	0
AAGJ06000001.1_33372757-33375211(+)_1|7|1x0;10;19	A	R	G	F	A	R	S	Y	D	V	K	R	-0.763360495561224	-0.64686107249455	-0.121964325574615	-0.578882180511135	-0.770615443887668	0.0335199026981332	-0.59191853753694	-0.571224046849771	-0.906074131357363	-0.791030717939742	0.0981079725267069	-0.611331653013881	0	0	0	0	0.6	0
AAGJ06000001.1_33383652-33385521(+)_1|1|1x0;1;1	K	S	K	F	T	C	R	G	N	L	N	K	-0.326262259216439	-0.754615347372276	-0.29715174730723	-0.768676095847887	0.386772037873603	-0.594552752774809	-0.638332341910324	-0.764972291210758	-0.655164968179961	0.150550473890385	-0.605578347045308	-0.374117421988012	0	0	0	0	0.634	0
AAGJ06000001.1_33383652-33385521(+)_1|2|1x0;1;2	S	K	V	F	S	S	E	D	I	L	A	K	-0.358265113567866	-0.47854585287043	-0.232303040612458	-0.128022179099348	-0.22027258270999	-0.175347101805197	-0.128120603102064	-0.238172039122808	-0.275729948256664	-0.338719302403768	-0.0171013731415119	-0.371705989660194	0	0	0	0	0.212	0
AAGJ06000001.1_33383652-33385521(+)_1|2|1x0;2;3	S	K	L	F	T	C	R	A	N	R	Q	K	-0.293219102091088	-0.688998594829519	-0.364121174860117	-0.532865302806128	0.276332227649236	-0.555693125785506	-0.643684149751661	-0.69502739054701	-0.604110310306999	0.0419060955687156	-0.682002629779761	-0.448630251409201	0	0	0	0	0.462	0
AAGJ06000001.1_33383652-33385521(+)_1|3|1x0;1;4	K	K	V	F	S	S	E	D	L	I	A	R	-0.677926767989584	-0.726718804289183	0.308238083809796	-0.638763640198	-0.343230510737333	-0.184725835751304	-0.511922487660196	-0.114771554409802	-0.375029298110596	-0.657056862455363	-0.0593741016599784	-0.502973241142268	0	0	0	0	0.27	0
AAGJ06000001.1_33383652-33385521(+)_1|4|1x0;1;5	D	K	E	F	S	S	R	G	N	L	N	K	-0.368589380308545	-0.721731414045397	-0.330111587508479	-0.558032569914157	0.327106312031899	-0.591589756713201	-0.434458059557142	-0.688204137630892	-0.463530989922958	-0.329152635838003	-0.641069050300756	-0.352934085250595	0	0	0	0	0.472	0
AAGJ06000001.1_33383652-33385521(+)_1|5|1x0;1;6	N	Q	M	F	S	H	E	D	V	L	I	K	-0.327071777697453	-0.597018946325929	-0.118962184961682	-0.11314821255577	-0.473180335025287	-0.14358091766306	-0.651207469501877	-0.221233759160404	-0.519611406621202	-0.443933602253563	-0.0840625469733557	-0.0222473148983062	0	0	0	0	0.308	0
AAGJ06000001.1_33383652-33385521(+)_1|6|1x0;1;7	S	E	L	F	S	N	G	D	A	L	S	S	-0.251067908948071	-0.332172504314041	-0.423894978448531	-0.152345832410674	-0.306083705893155	-0.478842525354695	-0.235586445640981	0.0180932729767075	-0.446938893395311	-0.517892459618187	0.0491012546001074	-0.382233308634942	0	0	0	0	0.288	0
AAGJ06000001.1_33383652-33385521(+)_1|7|1x0;1;8	S	R	A	F	S	I	N	R	S	L	V	I	-0.248480786826913	-0.436146474950461	-0.169492767830869	-0.318904126098427	-0.312747451458117	-0.381968094653201	-0.427266414906157	0.0339747164470185	-0.46108563791227	-0.14740413593417	-0.395881030920632	-0.0666806127961497	0	0	0	0	0.398	0
AAGJ06000001.1_33383652-33385521(+)_1|7|1x0;2;9	E	K	K	F	S	H	T	S	S	L	N	I	-0.140407602848679	-0.664185533774701	-0.498281544619393	-0.830520265990781	-0.669792412412942	-0.413254940860575	-0.878310374852721	-0.0911898829419504	-0.622010417199433	-0.798512893196085	-0.735568814634429	0.6165888593241	0	0	0	0	0.476	0
AAGJ06000001.1_33383652-33385521(+)_1|7|1x0;3;10	N	K	D	F	T	H	W	N	S	L	A	A	-0.254621599526964	-0.554518751535283	-0.434196119042305	-0.638847358284374	-0.572725483813202	-0.617809744502256	-0.748879372175609	0.176339226765568	-0.567615449800759	-0.654428663841539	-0.541627868300715	0.491597329681139	0	0	0	0	0.33	0
AAGJ06000001.1_33383652-33385521(+)_1|7|1x0;4;11	S	R	A	F	I	Y	K	N	S	L	S	A	-0.373543058670274	-0.397412906643253	-0.409025562408101	-0.590587638622667	-0.584042194322804	-0.703954392838845	-0.59307658990541	0.0814713598353787	-0.571718701055995	-0.725752741336402	-0.602739888624035	0.356962275093449	0	0	0	0	0.214	0
AAGJ06000001.1_33383652-33385521(+)_1|8|1x0;1;12	G	N	G	F	L	H	A	Y	A	L	S	L	-0.414468464194102	-0.473679068306581	-0.415243559279836	-0.0369776879063063	-0.501600044232762	-0.575709302561857	-0.547024522533034	0.197945041515584	-0.623976303651774	-0.614114046992926	-0.00192221911404962	0.0200495721455058	0	0	0	0	0.106	0
AAGJ06000001.1_33383652-33385521(+)_1|8|1x0;2;13	S	K	R	F	L	A	K	G	D	L	R	I	-0.132078529764127	-0.438790244838966	-0.244956911066567	-0.449972493350604	-0.321079885689383	0.136239646793471	-0.667275972780295	-0.476160781251377	-0.373180821550494	-0.398632411354797	-0.315930706056968	0.0372896495881659	0	0	0	0	0.228	0
AAGJ06000001.1_33383652-33385521(+)_1|8|1x0;3;14	S	R	S	F	V	T	K	N	Q	M	T	L	-0.272772974014319	-0.631996439820575	0.00358022149057037	-0.368690377221166	-0.25415430217695	-0.689450798176449	-0.286348365173507	0.0705241728161344	-0.57756594697888	-0.432936397086557	-0.176877477962274	0.165970073054961	0	0	0	0	0.178	0
AAGJ06000001.1_33383652-33385521(+)_1|8|1x0;4;15	S	E	R	F	P	Q	K	G	T	L	T	E	0.238966657862293	-0.514955490143401	-1.02643177948749	-1.09647083745372	-1.09470787846532	0.202652763452608	-1.12072646962728	-0.249382929562573	0.489561661750214	-1.15205332696709	-1.00804952032189	-0.8954781124538	0	0	0	0	0.48	0
AAGJ06000001.1_33383652-33385521(+)_1|8|1x0;5;16	A	K	G	L	T	R	K	Y	D	L	K	Q	-0.309808600791745	-0.504166188701033	-0.600907767615028	-0.30585183772293	-0.786835811055723	-0.0440840303855513	-0.611158970653878	-0.348407307307365	-0.878451319550192	-0.805449743880109	0.265658519972004	-0.609286333327685	0	0	0	0	0.35	0
AAGJ06000001.1_33383652-33385521(+)_1|8|1x0;6;17	S	R	G	F	S	R	M	C	D	L	K	R	-0.571736951093365	-0.827486955783236	0.190024296597469	-0.654676724675132	-0.945925226748326	0.30652281903549	-0.95399445467065	-0.874986266482663	-1.0662735205564	-1.03079690645733	0.256118341803822	-0.493213307465808	0	0	0	0	0.522	0
AAGJ06000001.1_40865492-40867922(-)_1|1|1x0;1;1	N	K	V	F	P	L	Q	R	L	L	N	R	-1.0421521134718	-1.2173665255641	0.585698064113485	-1.10911601379617	-0.573972711405043	-1.20059887014795	-0.885048904413509	0.0856861179510355	-0.712661871316817	-0.956842663258157	-0.969672458840185	0.375616502467863	0	0	0	0	0.136	0
AAGJ06000001.1_40865492-40867922(-)_1|1|1x0;2;2	G	K	G	F	N	D	T	F	D	L	K	R	-0.220421215330434	-0.222543754342707	-0.270316956553213	-0.530403798694979	-0.918502831431579	0.503421891351499	-1.21042886063872	-1.195835248407	-0.94718830448056	0.440538809073003	-1.17759017508138	-1.05130697000377	0	0	0	0	0.158	0
AAGJ06000001.1_44426340-44428812(+)_1|1|1x0;1;1	G	K	E	F	N	H	Q	R	F	Y	R	E	-0.0141304927053671	-0.186022925303589	-0.174053614802442	-0.220804862779172	0.0306278834882101	0.00752734686072421	-0.114993583939885	-0.39830239856493	-0.427425892703465	-0.190584470497366	-0.0704136449358782	0.0139813961963224	0	0	0	0	0.096	0
AAGJ06000001.1_44426340-44428812(+)_1|1|1x0;2;2	G	K	S	F	R	R	S	N	A	L	Y	V	-0.212595917236202	-0.667047216488787	-0.316501387716449	-0.645595438297649	-0.580134447743011	-0.628265125288389	-0.680158221739663	0.245492299910345	-0.715809826906884	-0.842968631260138	0.443993244824383	-0.677507011655573	0	0	0	0	0.434	0
AAGJ06000001.1_44426340-44428812(+)_1|1|1x0;3;3	K	K	T	F	G	R	R	D	T	L	K	T	-0.59934825365487	-0.822709979364716	0.0366948506078838	-0.268498366018544	-0.340294314083106	-0.0567553833287797	-0.86839465728918	-0.0173390702444518	-1.27757893834416	-1.33450617968388	0.599327076921353	-1.2640210022903	0	0	0	0	0.636	0
AAGJ06000001.1_44426340-44428812(+)_1|1|1x0;4;4	D	R	R	F	N	Q	R	N	G	R	I	L	-0.160508949152588	-0.525454256399964	-0.114244655190318	-0.505078178239278	-0.504584816542942	-0.598223066453593	-0.564664600021018	0.218685300464468	0.0684601322679914	-0.653750570830764	-0.458545082626387	-0.482724189633473	0	0	0	0	0.414	0
AAGJ06000001.1_44426340-44428812(+)_1|2|1x0;1;5	G	K	A	C	P	N	L	C	T	L	R	V	-0.103790270723137	-0.261894391824164	-0.340039158267112	-0.362853653562749	-0.284315076598971	-0.163717113974796	-0.402608132824156	-0.229884684598447	-0.405065251166786	-0.347005630644015	-0.38999181720436	-0.152626240844141	0	0	0	0	0.192	0
AAGJ06000001.1_44426340-44428812(+)_1|3|1x0;1;6	E	Q	N	F	S	S	I	E	D	W	K	T	-0.245410073136396	-0.326278921234205	-0.335487959589181	-0.0604196135213614	-0.314127993373315	0.0057947482087531	-0.330783619333043	-0.507481133543751	-0.391503616981253	-0.2983420772903	-0.0719912936426521	-0.311144416901208	0	0	0	0	0.136	0
AAGJ06000001.1_44426340-44428812(+)_1|3|1x0;2;7	D	M	V	F	K	A	K	R	N	L	L	R	-0.777756896153195	-0.893004929318456	0.543951835833772	-0.972716661929667	0.470301291075659	-0.6822788972851	-0.268390667440252	-1.10050172753872	-0.730126498786149	-0.0792932332257073	-0.0901797205270459	-0.303839075571035	0	0	0	0	0.342	0
AAGJ06000001.1_44426340-44428812(+)_1|4|1x0;1;8	G	K	S	F	G	K	R	R	S	Y	T	A	-0.381036457421907	-0.320538138705161	-0.299728435714567	-0.213658164500554	-0.478966635696115	-0.523974952433278	-0.290566723366763	-0.0430924185220157	-0.530881305661982	-0.197821971413057	-0.034077040579057	-0.336920645715399	0	0	0	0	0.14	0
AAGJ06000001.1_44426340-44428812(+)_1|4|1x0;2;9	G	M	G	F	K	Q	A	L	T	L	T	H	-0.122438678038333	-0.12633858489739	-0.325893326500559	-0.401957922680886	-0.462524582942448	-0.0169491878323919	-0.482019644927969	0.00342404576284034	0.18939765532005	-0.349140219859267	-0.187738097267476	-0.37746748530753	0	0	0	0	0.282	0
AAGJ06000001.1_44426340-44428812(+)_1|4|1x0;3;10	N	K	C	F	I	R	S	D	G	L	R	N	0.0254232417113163	-0.708020570436581	-0.131642785930249	-0.604092502248413	-0.450284539949876	-0.23056177238885	-0.573157044303409	-0.0931496039760774	-1.1637983634368	-1.23039433002652	0.52872658093002	-1.16238215444288	0	0	0	0	0.604	0
AAGJ06000001.1_44426340-44428812(+)_1|4|1x0;4;11	E	E	W	F	D	Q	R	S	S	R	A	V	-0.281893214895825	-0.434277813661196	-0.617619523632224	-0.866195189520558	-0.783006336911157	-0.585559150376839	-0.78426404334433	0.268699794162499	0.446802214442021	-0.727632395417516	-0.683828978913396	-0.696488515839762	0	0	0	0	0.504	0
AAGJ06000001.1_44426340-44428812(+)_1|5|1x0;1;12	G	K	V	F	K	K	R	H	S	Y	T	A	-0.348381465513614	-0.386755411984893	-0.260600390453625	-0.167876051619908	-0.459305217734941	-0.579626036912124	-0.301246820060546	-0.000861633988253174	-0.485962181632612	-0.547910023168918	-0.072782519395119	-0.0912072531644269	0	0	0	0	0.124	0
AAGJ06000001.1_44426340-44428812(+)_1|5|1x0;2;13	E	K	S	F	R	Q	S	T	A	L	R	H	-0.259213596422018	-0.35398201365375	-0.449699447270168	-0.556404877003539	-0.529176049132751	-0.536775009760463	-0.566045693130634	0.0952161632663168	0.314070230859361	-0.645327601378126	-0.609824052428086	-0.472963494722763	0	0	0	0	0.426	0
AAGJ06000001.1_44426340-44428812(+)_1|5|1x0;3;14	K	K	N	F	S	R	S	D	S	L	R	T	-0.433127160599615	-0.483557154203171	-0.592362012956579	-0.416279889585572	-0.616911310898555	-0.48342557792984	-0.764446453614556	-0.0952194467540085	-0.971232637854043	-0.920743745946205	0.488943011167324	-0.898703322431184	0	0	0	0	0.792	0
AAGJ06000001.1_44426340-44428812(+)_1|5|1x0;4;15	D	T	W	F	N	Q	R	G	S	R	Y	S	-0.283976724689706	-0.420819004117807	-0.645956202104936	-0.935655191307468	-0.705371779313724	-0.709276173982895	-0.803610711144606	0.497129195257472	0.561939323173846	-0.770956189812384	-0.737805136864865	-0.674656722628706	0	0	0	0	0.634	0
AAGJ06000001.1_45608205-45609825(+)_1|1|1x0;1;1	K	E	S	Y	T	S	V	K	C	L	L	R	-0.550885185816713	-0.642840253672616	0.086823044291779	-0.553789390880706	-0.305942027072085	-0.151497521040518	-0.327580412889014	-0.144531025295897	-0.18102453424374	-0.332264706382652	-0.0680027138764986	-0.237176887770593	0	0	0	0	0.202	0
AAGJ06000001.1_45608205-45609825(+)_1|2|1x0;1;2	G	K	N	F	P	T	R	G	R	L	A	A	-0.254826969887315	-0.532419703820715	-0.201701161593903	-0.478147767764067	-0.149579325969018	-0.712928724035454	-0.00595663176007232	0.000288036365586289	-0.532082625556625	-0.477100556669907	-0.444763378812914	0.175324790402658	0	0	0	0	0.228	0
AAGJ06000001.1_45608205-45609825(+)_1|2|1x0;2;3	G	E	C	H	S	N	S	N	N	L	A	K	-0.286863631885944	-0.606806241430777	-0.0344583955784142	-0.562175046042848	0.367276007230362	-0.700732937043595	-0.42392472646224	-0.687181765186494	-0.543625030201858	0.0633082234712306	-0.643030400622513	-0.286511240190507	0	0	0	0	0.434	0
AAGJ06000001.1_45608205-45609825(+)_1|2|1x0;3;4	G	N	T	F	T	T	R	N	M	L	S	R	-0.543833297422796	-0.709358312609856	0.238149391637214	-0.608371287371582	-0.261516028069795	-0.213824813934567	-0.357269229506811	0.0251267407773154	-0.41690963816132	-0.488386888457236	-0.239953641178759	0.135328558993912	0	0	0	0	0.534	0
AAGJ06000001.1_45608205-45609825(+)_1|3|1x0;1;5	G	I	Q	F	V	K	K	R	E	L	N	R	-0.57358813794782	-0.535590609524246	0.189575667813328	-0.590181504363197	-0.308227230343967	-0.27198637166752	-0.0585915807729282	-0.18380347556723	-0.567490723757645	-0.350970637351315	0.123378614134948	-0.511706496609813	0	0	0	0	0.292	0
AAGJ06000001.1_45608205-45609825(+)_1|4|1x0;1;6	P	K	R	Y	L	G	R	K	A	Q	L	D	-0.0673438468995924	-0.0776523414048681	0.0108812915752175	-0.290823402583343	-0.135444107092383	-0.287776367972044	-0.146230077523358	-0.0292913587605522	-0.145377318952438	-0.0522135986202426	-0.0142304686017798	-0.0843957782529333	0	0	0	0	0.108	0
AAGJ06000001.1_45608205-45609825(+)_1|4|1x0;2;7	P	S	V	F	A	T	S	I	R	Y	V	E	-0.0942761221352387	-0.355104078912017	-0.122383177477266	-0.264172848305235	-0.294111198465529	-0.200719231285815	-0.116995334818254	0.0684973923405237	-0.293610007044462	-0.407649422777403	-0.299879078924184	0.0589474322413205	0	0	0	0	0.18	0
AAGJ06000001.1_45608205-45609825(+)_1|4|1x0;3;8	P	G	A	F	A	S	E	S	A	L	Q	N	-0.312403651194441	-0.535335077178695	-0.194705910652515	-0.629775609764031	-0.219767495805687	-0.526279418277432	-0.516995130365574	-0.138718441771151	-0.128584291658529	-0.575755730043513	-0.461087379083962	-0.46972837895792	0	0	0	0	0.21	0
AAGJ06000001.1_45608205-45609825(+)_1|4|1x0;4;9	G	K	G	F	R	T	R	H	F	M	T	A	-0.0616517732614399	-0.27174698462316	-0.0900225665651103	-0.131860172575545	0.0575042102873744	-0.0954078204232488	-0.101547613207543	-0.216353151349893	-0.285120863344703	-0.472271846084812	-0.229117913240765	0.141884719262787	0	0	0	0	0.29	0
AAGJ06000001.1_45608205-45609825(+)_1|4|1x0;5;10	N	K	P	F	S	D	K	G	N	L	I	K	-0.401094654452769	-0.746450736916092	-0.338860936676252	-0.794867833663473	0.478894212216617	-0.637073165936065	-0.833136567111073	-0.828628085800899	-0.722998855683092	0.462516019809393	-0.819452910409954	-0.671110040123109	0	0	0	0	0.694	0
AAGJ06000001.1_45608205-45609825(+)_1|4|1x0;6;11	G	Q	G	F	T	S	N	Y	C	L	T	S	-0.270171066879916	-0.298575289234933	-0.425462671301433	-0.0974677584324557	-0.289052474378191	-0.28592870782072	-0.225044358858437	0.068940778822104	-0.233758374067089	-0.463884968675181	-0.0487356835994305	-0.347390003431477	0	0	0	0	0.196	0
AAGJ06000001.1_45608205-45609825(+)_1|4|1x0;7;12	D	Q	K	F	T	L	N	Q	H	L	T	N	-0.161131101062407	-0.516049584919147	-0.184838379534706	-0.427627775642192	-0.560164680090771	-0.586635060624339	0.273069847549878	-0.593046012997415	-0.476828946916243	-0.755977833724681	-0.311203066169569	0.130093950148675	0	0	0	0	0.422	0
AAGJ06000001.1_45616441-45617803(+)_1|1|1x0;1;1	E	G	L	F	T	S	A	K	L	I	L	R	-0.711196579410353	-0.711345212330672	0.247548847146835	-0.739169365041115	-0.234311663385772	-0.255812262939185	-0.31596986402194	-0.116086735701195	-0.278973648693691	-0.431553455969772	-0.162974853517153	-0.306461472559225	0	0	0	0	0.23	0
AAGJ06000001.1_45616441-45617803(+)_1|2|1x0;1;2	G	K	I	F	P	S	C	G	R	L	K	A	-0.184071667186822	-0.450231045496374	-0.188943655144964	-0.358020529448366	-0.167943523390181	-0.628912308747828	0.0497760513309602	0.0127763143518854	-0.331726172642849	-0.400346869909291	-0.34822099038384	-0.102018947703365	0	0	0	0	0.172	0
AAGJ06000001.1_45616441-45617803(+)_1|2|1x0;2;3	A	E	G	Q	A	N	A	K	T	L	A	I	-0.126839560168979	-0.207265244141421	-0.252214493899355	-0.227393036789223	-0.315220601765442	-0.0790144494849359	-0.277171858256303	-0.22268633597157	-0.377653568536905	-0.247247847392876	-0.202301817802043	-0.133722955519481	0	0	0	0	0.274	0
AAGJ06000001.1_45616441-45617803(+)_1|2|1x0;3;4	N	Q	K	C	K	T	K	T	A	L	N	K	-0.351047247020114	-0.615410672848971	-0.3318925025145	-0.338370288902521	-0.402183575165407	-0.407981226526076	-0.344740379234035	-0.0728265573864656	-0.300915670853862	-0.366755093141927	-0.416176291250495	-0.15268220925293	0	0	0	0	0.118	0
AAGJ06000001.1_45616441-45617803(+)_1|3|1x0;1;5	S	E	R	F	F	K	K	S	E	C	M	K	-0.372810699591767	-0.506011041372176	-0.310509992974761	0.136824698436124	-0.431278460731891	0.01536073092033	-0.296167008853043	-0.288570961279511	-0.591902182702878	-0.130469942763006	-0.0435856678516431	-0.513816747362538	0	0	0	0	0.226	0
AAGJ06000001.1_45616441-45617803(+)_1|4|1x0;1;6	P	K	R	Y	V	L	R	K	K	V	N	E	-0.0887368495820402	-0.151230655552375	-0.0626163214629583	-0.203529532894836	-0.179914740879706	-0.151136078380338	0.094055849509183	-0.326350611767037	-0.231032308224748	-0.172012409699454	-0.0690187569550034	-0.0434493259653467	0	0	0	0	0.14	0
AAGJ06000001.1_45616441-45617803(+)_1|4|1x0;2;7	P	K	I	F	T	S	K	A	A	M	M	I	-0.210453761179687	-0.38223839817341	-0.446519979999179	-0.387606487996517	-0.38573995296323	-0.319353977352381	-0.439884300145803	0.030690576638784	-0.166515158910572	-0.404504613241789	-0.310936554533378	-0.381513892229424	0	0	0	0	0.156	0
AAGJ06000001.1_45616441-45617803(+)_1|4|1x0;3;8	P	R	S	F	A	S	E	S	A	L	N	N	-0.312403651194441	-0.535335077178695	-0.194705910652515	-0.629775609764031	-0.219767495805687	-0.526279418277432	-0.516995130365574	-0.138718441771151	-0.128584291658529	-0.575755730043513	-0.461087379083962	-0.46972837895792	0	0	0	0	0.196	0
AAGJ06000001.1_45616441-45617803(+)_1|4|1x0;4;9	G	K	G	F	R	V	K	K	A	V	Y	A	-0.194664303987397	-0.237429635307966	-0.220931479103029	-0.259237516686334	-0.163758314163426	-0.428418966524506	-0.474771751310143	0.0154645496983759	-0.404599518003297	-0.379196748621774	0.0262794976191245	-0.162509797602439	0	0	0	0	0.164	0
AAGJ06000001.1_45616441-45617803(+)_1|4|1x0;5;10	D	K	G	F	A	D	K	A	N	L	V	K	-0.340422213447031	-0.688981680414203	-0.277000307703885	-0.53064720384844	0.433405745223231	-0.726958329287262	-0.808074885487681	-0.792065531635421	-0.744550317710877	0.339084531434248	-0.870171620500824	-0.757519985645793	0	0	0	0	0.466	0
AAGJ06000001.1_45616441-45617803(+)_1|4|1x0;6;11	G	K	A	F	T	G	N	C	A	L	T	A	-0.117947206605157	-0.194964550352376	-0.199864657832726	-0.22882790584769	-0.255554422743928	-0.33557456264144	-0.462366420244389	-0.0114041228016096	-0.138956896229621	-0.0662558286211878	-0.250234963520701	-0.0834345148351473	0	0	0	0	0.238	0
AAGJ06000001.1_45616441-45617803(+)_1|4|1x0;7;12	N	K	T	F	S	L	N	Q	H	Y	T	Y	-0.298093294147656	-0.389115845937112	-0.267305900837345	-0.168557912209869	-0.523561415447043	-0.571891449870413	0.25452961554349	-0.584384038937983	-0.404473650347209	-0.54443913042912	-0.455407008139625	0.315629865642599	0	0	0	0	0.244	0
AAGJ06000001.1_45627416-45628916(+)_1|1|1x0;1;1	Y	R	S	N	A	S	A	K	R	M	L	R	-0.513413613711986	-0.55404869860393	0.10208730606904	-0.499156280470136	-0.169178405729477	-0.486543498043954	-0.0476029053976069	-0.0357996382453341	-0.265179136958865	-0.225391969698595	0.0155397789856792	-0.167085196952082	0	0	0	0	0.352	0
AAGJ06000001.1_45627416-45628916(+)_1|2|1x0;1;2	G	K	N	F	P	T	S	R	R	L	A	A	-0.317090256062462	-0.413613379573403	-0.121103552213684	-0.288746824746894	-0.103692530540631	-0.596107636419929	0.00588507430695316	-0.0679345701651524	-0.46001256497399	-0.182939375800719	-0.129989538313783	-0.0180560532802886	0	0	0	0	0.156	0
AAGJ06000001.1_45627416-45628916(+)_1|2|1x0;2;3	G	E	T	H	T	S	S	R	S	L	A	K	-0.50789601426221	-0.822284212646336	-0.0612517548918567	-0.370228697435516	-0.614326342953958	-0.605296924002011	-0.261673363406845	0.0574074750813222	-0.579320668666471	-0.0930388574535777	-0.744581400518289	-0.634299162127884	0	0	0	0	0.202	0
AAGJ06000001.1_45627416-45628916(+)_1|2|1x0;3;4	G	S	S	F	A	S	Q	N	H	L	T	R	-0.820276314261731	-0.799161587907721	0.129218053228659	-0.701753023788047	-0.51569078143504	-0.860658121220566	-0.0473613878195313	-0.692717704342724	-0.279466942484238	-0.506319011227511	-0.377836399229941	-0.276148125559027	0	0	0	0	0.454	0
AAGJ06000001.1_45627416-45628916(+)_1|3|1x0;1;5	G	I	Q	F	I	K	K	R	E	C	N	K	-0.216816213463011	-0.462956092314537	-0.117393093212595	-0.113372100145135	-0.161294575268689	-0.176005445793055	-0.0956477249133191	-0.142716830338363	-0.398878469662998	-0.0539042313457321	0.0292984816177469	-0.407533035326405	0	0	0	0	0.2	0
AAGJ06000001.1_45627416-45628916(+)_1|4|1x0;1;6	Q	K	R	Y	L	S	R	N	K	K	L	A	-0.244600498797184	-0.278526392035764	-0.25927131181029	-0.384408354685935	-0.288137238204756	-0.581085002956243	0.0496873086415262	-0.308051864259956	-0.228986337387012	-0.386559802087875	-0.198517267961539	-0.242891990126064	0	0	0	0	0.22	0
AAGJ06000001.1_45627416-45628916(+)_1|4|1x0;2;7	S	A	V	F	A	T	E	F	R	Y	V	E	-0.0803216194332654	-0.380026823220098	-0.120088335131652	-0.31421381518477	-0.299211172788839	-0.265946289649721	-0.0688902293694885	0.0655122738737585	-0.462788962329231	-0.526941346131922	-0.272971747158417	0.111164619844571	0	0	0	0	0.106	0
AAGJ06000001.1_45627416-45628916(+)_1|4|1x0;3;8	P	N	S	F	A	S	E	N	A	L	K	N	-0.295524111722648	-0.436242764773323	-0.0418954357895534	-0.406552246005028	-0.298788409901804	-0.468449652640458	-0.416836595688702	0.213004626684321	-0.204549128119028	-0.520307877083129	-0.307214465606683	-0.39901275222706	0	0	0	0	0.15	0
AAGJ06000001.1_45627416-45628916(+)_1|4|1x0;4;9	G	K	G	F	R	T	R	H	I	M	N	A	-0.193632917921107	-0.439080798176768	-0.2082569244534	-0.295784086725518	-0.135431701483429	-0.196455684180836	-0.206918402781183	-0.12418351463648	-0.375508173732244	-0.536360959491856	-0.222562576848051	0.0655376055191675	0	0	0	0	0.332	0
AAGJ06000001.1_45627416-45628916(+)_1|4|1x0;5;10	N	K	P	F	A	D	K	G	N	L	V	K	-0.401094654452769	-0.746450736916092	-0.338860936676252	-0.794867833663473	0.478894212216617	-0.637073165936065	-0.833136567111073	-0.828628085800899	-0.722998855683092	0.462516019809393	-0.819452910409954	-0.671110040123109	0	0	0	0	0.726	0
AAGJ06000001.1_45627416-45628916(+)_1|4|1x0;6;11	G	R	G	F	A	T	N	Y	S	L	T	Q	-0.267637835586359	-0.363442886769663	-0.644823509160906	-0.53114067136682	-0.42885636181218	-0.632355599246439	-0.372926817775802	0.0564360178285474	-0.410265130140943	-0.687058959883507	0.0115355338003548	-0.184001805382353	0	0	0	0	0.324	0
AAGJ06000001.1_45627416-45628916(+)_1|4|1x0;7;12	D	K	R	F	T	L	N	E	H	L	T	N	-0.128607503323649	-0.537942332974471	-0.164085489001273	-0.310374529969019	-0.379677232517526	-0.65206827346348	0.244149131120599	-0.586563665966308	-0.62482709184019	-0.725529852457206	-0.101511583644554	-0.195286346698183	0	0	0	0	0.418	0
AAGJ06000001.1_45632554-45633919(-)_1|1|1x0;1;1	E	G	L	F	T	S	A	K	L	I	L	R	-0.711196579410353	-0.711345212330672	0.247548847146835	-0.739169365041115	-0.234311663385772	-0.255812262939185	-0.31596986402194	-0.116086735701195	-0.278973648693691	-0.431553455969772	-0.162974853517153	-0.306461472559225	0	0	0	0	0.23	0
AAGJ06000001.1_45632554-45633919(-)_1|2|1x0;1;2	G	K	I	F	P	S	C	G	R	L	K	A	-0.184071667186822	-0.450231045496374	-0.188943655144964	-0.358020529448366	-0.167943523390181	-0.628912308747828	0.0497760513309602	0.0127763143518854	-0.331726172642849	-0.400346869909291	-0.34822099038384	-0.102018947703365	0	0	0	0	0.172	0
AAGJ06000001.1_45632554-45633919(-)_1|2|1x0;2;3	A	E	G	Q	A	N	A	K	T	L	A	I	-0.126839560168979	-0.207265244141421	-0.252214493899355	-0.227393036789223	-0.315220601765442	-0.0790144494849359	-0.277171858256303	-0.22268633597157	-0.377653568536905	-0.247247847392876	-0.202301817802043	-0.133722955519481	0	0	0	0	0.274	0
AAGJ06000001.1_45632554-45633919(-)_1|2|1x0;3;4	N	Q	K	C	K	T	K	T	A	L	N	K	-0.351047247020114	-0.615410672848971	-0.3318925025145	-0.338370288902521	-0.402183575165407	-0.407981226526076	-0.344740379234035	-0.0728265573864656	-0.300915670853862	-0.366755093141927	-0.416176291250495	-0.15268220925293	0	0	0	0	0.118	0
AAGJ06000001.1_45632554-45633919(-)_1|3|1x0;1;5	S	E	R	F	F	K	K	S	E	C	M	K	-0.372810699591767	-0.506011041372176	-0.310509992974761	0.136824698436124	-0.431278460731891	0.01536073092033	-0.296167008853043	-0.288570961279511	-0.591902182702878	-0.130469942763006	-0.0435856678516431	-0.513816747362538	0	0	0	0	0.226	0
AAGJ06000001.1_45632554-45633919(-)_1|4|1x0;1;6	P	K	R	Y	V	L	R	K	K	V	N	E	-0.0887368495820402	-0.151230655552375	-0.0626163214629583	-0.203529532894836	-0.179914740879706	-0.151136078380338	0.094055849509183	-0.326350611767037	-0.231032308224748	-0.172012409699454	-0.0690187569550034	-0.0434493259653467	0	0	0	0	0.14	0
AAGJ06000001.1_45632554-45633919(-)_1|4|1x0;2;7	P	K	I	F	T	S	E	A	R	M	M	D	-0.268516918188057	-0.308528595851191	-0.222887704309312	-0.314689243527118	-0.231285508238135	-0.528440704817034	0.0692249199434946	-0.0632051800289627	-0.266056314378643	-0.317247879192739	-0.173188508307771	-0.143271699703755	0	0	0	0	0.126	0
AAGJ06000001.1_45632554-45633919(-)_1|4|1x0;3;8	P	R	S	F	A	S	E	S	A	L	N	N	-0.312403651194441	-0.535335077178695	-0.194705910652515	-0.629775609764031	-0.219767495805687	-0.526279418277432	-0.516995130365574	-0.138718441771151	-0.128584291658529	-0.575755730043513	-0.461087379083962	-0.46972837895792	0	0	0	0	0.196	0
AAGJ06000001.1_45632554-45633919(-)_1|4|1x0;4;9	G	K	G	F	R	V	K	K	A	V	Y	A	-0.194664303987397	-0.237429635307966	-0.220931479103029	-0.259237516686334	-0.163758314163426	-0.428418966524506	-0.474771751310143	0.0154645496983759	-0.404599518003297	-0.379196748621774	0.0262794976191245	-0.162509797602439	0	0	0	0	0.164	0
AAGJ06000001.1_45632554-45633919(-)_1|4|1x0;5;10	D	K	G	F	A	D	K	G	N	L	I	K	-0.401094654452769	-0.746450736916092	-0.338860936676252	-0.794867833663473	0.478894212216617	-0.637073165936065	-0.833136567111073	-0.828628085800899	-0.722998855683092	0.462516019809393	-0.819452910409954	-0.671110040123109	0	0	0	0	0.68	0
AAGJ06000001.1_45632554-45633919(-)_1|4|1x0;6;11	G	K	A	F	T	G	N	C	A	L	T	A	-0.117947206605157	-0.194964550352376	-0.199864657832726	-0.22882790584769	-0.255554422743928	-0.33557456264144	-0.462366420244389	-0.0114041228016096	-0.138956896229621	-0.0662558286211878	-0.250234963520701	-0.0834345148351473	0	0	0	0	0.238	0
AAGJ06000001.1_45632554-45633919(-)_1|4|1x0;7;12	G	K	T	F	S	L	N	Q	H	Y	T	Y	-0.298093294147656	-0.389115845937112	-0.267305900837345	-0.168557912209869	-0.523561415447043	-0.571891449870413	0.25452961554349	-0.584384038937983	-0.404473650347209	-0.54443913042912	-0.455407008139625	0.315629865642599	0	0	0	0	0.248	0
AAGJ06000001.1_45639641-45640928(-)_1|1|1x0;1;1	E	D	L	F	S	S	S	K	L	I	L	R	-0.711196579410353	-0.711345212330672	0.247548847146835	-0.739169365041115	-0.234311663385772	-0.255812262939185	-0.31596986402194	-0.116086735701195	-0.278973648693691	-0.431553455969772	-0.162974853517153	-0.306461472559225	0	0	0	0	0.326	0
AAGJ06000001.1_45639641-45640928(-)_1|2|1x0;1;2	G	K	V	F	L	S	S	G	R	L	K	A	-0.184071667186822	-0.450231045496374	-0.188943655144964	-0.358020529448366	-0.167943523390181	-0.628912308747828	0.0497760513309602	0.0127763143518854	-0.331726172642849	-0.400346869909291	-0.34822099038384	-0.102018947703365	0	0	0	0	0.18	0
AAGJ06000001.1_45639641-45640928(-)_1|2|1x0;2;3	G	K	R	Q	K	N	A	Q	T	W	A	K	-0.190468443178418	-0.486106941901467	-0.349730256997815	-0.350987335441391	-0.64691592786375	-0.00464475565498521	-0.116754798370546	-0.301579012573264	-0.422457955283623	-0.312827361913792	-0.570521524932539	-0.122956805935124	0	0	0	0	0.294	0
AAGJ06000001.1_45639641-45640928(-)_1|3|1x0;1;4	N	G	R	Y	K	S	K	A	A	L	R	K	-0.393917725697248	-0.509786360830422	-0.248306803903784	-0.325154926471118	-0.426622896577711	-0.355180515742638	-0.224767874859371	-0.046133071828007	-0.117001282418518	-0.379740808356512	-0.52103655238044	-0.465530085128362	0	0	0	0	0.176	0
AAGJ06000001.1_45639641-45640928(-)_1|4|1x0;1;5	S	E	R	F	S	R	M	K	D	C	K	T	-0.258838924249713	-0.294139447577858	-0.318025501515651	-0.165583520690461	-0.533778613835321	0.0370046404044833	-0.379388181848886	-0.446783712870969	-0.694694638408962	-0.537022662318441	0.12174076331445	-0.559291737554219	0	0	0	0	0.376	0
AAGJ06000001.1_45639641-45640928(-)_1|5|1x0;1;6	P	K	R	Y	S	D	H	Y	T	V	R	N	-0.0240085026958096	-0.394176402042591	-0.293388685955599	-0.673176525710803	-0.443096664717888	-0.0109724945531678	-0.622951992581239	-0.130510478491058	-0.558711493038838	-0.213279795346182	-0.159386129796431	-0.368131607378501	0	0	0	0	0.364	0
AAGJ06000001.1_45639641-45640928(-)_1|5|1x0;2;7	P	K	A	Y	T	S	E	S	R	L	K	T	-0.197109844803797	-0.520578702227824	-0.245691946117837	-0.475997707210047	-0.16820046947606	-0.692336931239638	-0.0866238429912175	-0.0558184071416371	-0.317417785374502	-0.432166262618443	-0.24871402694268	-0.24590413202481	0	0	0	0	0.096	0
AAGJ06000001.1_45639641-45640928(-)_1|5|1x0;3;8	P	S	S	F	A	S	E	S	A	L	N	S	-0.353387643053891	-0.52831457739951	-0.528701961531485	-0.367133941713382	-0.430964755892251	-0.675269669337293	-0.269965319930351	-0.053790419385007	-0.302862335600864	-0.600076284267371	-0.467866926189664	-0.368765395450149	0	0	0	0	0.192	0
AAGJ06000001.1_45639641-45640928(-)_1|5|1x0;4;9	G	K	G	F	R	T	R	K	H	S	L	A	-0.328095029866254	-0.392794975834988	-0.194380032049119	-0.18602122969563	-0.191113013988724	-0.603324921110362	0.125527784650192	-0.573793483443192	-0.217079149873247	-0.400105403171605	-0.017347305715319	-0.14696547223571	0	0	0	0	0.368	0
AAGJ06000001.1_45639641-45640928(-)_1|5|1x0;5;10	N	F	G	F	A	E	K	G	D	F	N	K	-0.39449054153947	-0.649185862817395	-0.275269453630963	-0.226522246758054	-0.485663727508193	0.168456715217653	-0.762800031788394	-0.645378446514132	-0.586880786661151	0.24756287274588	-0.598563200612944	-0.33096494393859	0	0	0	0	0.268	0
AAGJ06000001.1_45639641-45640928(-)_1|5|1x0;6;11	G	M	P	F	T	S	N	T	S	L	T	A	-0.374986549305753	-0.364324107817799	-0.455178540629946	-0.47806666656952	-0.37358731570757	-0.563770417059402	-0.463385654211407	0.00338768103261162	-0.20062914270866	-0.558614297961539	-0.546254593095921	-0.220686053034162	0	0	0	0	0.24	0
AAGJ06000001.1_45639641-45640928(-)_1|5|1x0;7;12	G	K	T	F	A	L	N	F	K	Y	T	L	-0.103826342165924	-0.270650606700305	0.0526297531605542	-0.154738907869469	-0.35872888508365	-0.765902025492877	0.059818654002562	-0.162778966379698	-0.555560762309866	-0.500260505824576	-0.340560948926794	0.168360375373501	0	0	0	0	0.138	0
AAGJ06000001.1_45649873-45651199(-)_1|1|1x0;1;1	E	G	L	F	S	S	A	K	L	I	L	R	-0.711196579410353	-0.711345212330672	0.247548847146835	-0.739169365041115	-0.234311663385772	-0.255812262939185	-0.31596986402194	-0.116086735701195	-0.278973648693691	-0.431553455969772	-0.162974853517153	-0.306461472559225	0	0	0	0	0.208	0
AAGJ06000001.1_45649873-45651199(-)_1|2|1x0;1;2	V	K	S	F	P	S	L	G	R	L	K	E	-0.00107039171754778	-0.379244068306472	-0.327506734828597	-0.253576579599412	-0.185369747105924	-0.200687698752161	0.0100335190915013	0.021506947461634	-0.126762151452948	-0.358724264900136	-0.387211012214027	-0.0060674999171382	0	0	0	0	0.154	0
AAGJ06000001.1_45649873-45651199(-)_1|3|1x0;1;3	N	Q	R	Y	T	A	Q	S	S	L	N	R	-0.804337469699983	-0.885312987227614	0.536217288637014	-0.943596077060957	-0.630950566931352	-0.645670130167304	-0.801735282110416	0.0748365240067672	-0.428317187298357	-0.714110715155882	-0.544730181184736	0.0321989452089034	0	0	0	0	0.444	0
AAGJ06000001.1_45649873-45651199(-)_1|4|1x0;1;4	G	Q	G	Y	K	S	R	G	A	L	A	N	-0.215553487982494	-0.4220528197414	-0.093117018707627	-0.494804213908497	-0.23859351641673	-0.347931577784557	-0.466856987837237	0.0210773781748114	-0.142938692016341	-0.49087078394021	-0.402250121359578	-0.405540159899829	0	0	0	0	0.176	0
AAGJ06000001.1_45649873-45651199(-)_1|5|1x0;1;5	P	K	R	Y	V	S	W	T	T	V	E	Q	0.0504174112659595	-0.441549745693332	-0.54495210461082	-0.653986320269757	-0.293247685623325	-0.140061889796319	-0.417940616532607	-0.187793529969215	-0.260938594764419	-0.472922107536419	-0.297817508158124	-0.336397635341871	0	0	0	0	0.154	0
AAGJ06000001.1_45649873-45651199(-)_1|5|1x0;2;6	P	K	V	C	A	S	E	S	R	L	K	E	-0.20909299555674	-0.453932148688723	-0.33432349969062	-0.406191333171381	-0.280455625681811	-0.339795423030267	-0.0776968755006576	-0.0352718288398819	-0.28781419841379	-0.31502237139793	-0.310323800713321	-0.138101820723726	0	0	0	0	0.108	0
AAGJ06000001.1_45649873-45651199(-)_1|5|1x0;3;7	P	R	S	F	A	S	E	S	A	L	N	N	-0.312403651194441	-0.535335077178695	-0.194705910652515	-0.629775609764031	-0.219767495805687	-0.526279418277432	-0.516995130365574	-0.138718441771151	-0.128584291658529	-0.575755730043513	-0.461087379083962	-0.46972837895792	0	0	0	0	0.196	0
AAGJ06000001.1_45649873-45651199(-)_1|5|1x0;4;8	S	R	G	F	R	T	R	K	L	T	L	K	-0.294510551931393	-0.539781996974963	0.0429893103762165	-0.21051228938759	-0.0645342499917948	-0.110697691091408	-0.089377179757878	-0.133325025855159	-0.181993034197324	-0.0826914027965039	-0.0839971584072709	-0.181566188290339	0	0	0	0	0.246	0
AAGJ06000001.1_45649873-45651199(-)_1|5|1x0;5;9	N	K	G	F	A	E	K	C	N	L	K	V	-0.186609708511843	-0.396805082507396	-0.398951518175475	-0.438797803820311	0.340157453695795	-0.634514832900546	-0.527748636516165	-0.604867473899489	-0.531466655614125	0.0465469755454716	-0.50089237070194	-0.149814143923746	0	0	0	0	0.354	0
AAGJ06000001.1_45649873-45651199(-)_1|5|1x0;6;10	G	K	G	F	T	A	R	F	S	L	T	A	-0.0834526960132707	-0.290933790890971	-0.149830498518348	-0.282913508958693	-0.293132128580694	-0.46080683217525	-0.531743801513983	0.0518441484301118	-0.35168291269552	-0.38670969230513	-0.319061868679583	0.183800197235404	0	0	0	0	0.27	0
AAGJ06000001.1_45649873-45651199(-)_1|5|1x0;7;11	G	K	S	F	A	L	N	H	H	Y	N	H	-0.131849346392516	-0.469415485381913	-0.33526754758386	-0.192050434937114	-0.693187020967351	-0.895988187088015	0.416969636529811	-0.51617805065981	-0.527704668410886	-0.477076312099747	-0.533938169822325	0.419273832348793	0	0	0	0	0.344	0
AAGJ06000001.1_45661696-45663022(-)_1|1|1x0;1;1	D	G	L	F	T	S	A	K	L	I	L	R	-0.711196579410353	-0.711345212330672	0.247548847146835	-0.739169365041115	-0.234311663385772	-0.255812262939185	-0.31596986402194	-0.116086735701195	-0.278973648693691	-0.431553455969772	-0.162974853517153	-0.306461472559225	0	0	0	0	0.256	0
AAGJ06000001.1_45661696-45663022(-)_1|2|1x0;1;2	K	K	V	F	P	S	F	G	R	L	M	A	-0.184071667186822	-0.450231045496374	-0.188943655144964	-0.358020529448366	-0.167943523390181	-0.628912308747828	0.0497760513309602	0.0127763143518854	-0.331726172642849	-0.400346869909291	-0.34822099038384	-0.102018947703365	0	0	0	0	0.09	0
AAGJ06000001.1_45661696-45663022(-)_1|3|1x0;1;3	T	K	E	Y	K	S	W	R	S	L	N	R	-1.17169965037198	-1.20819854231778	0.548706660125958	-0.973643711395653	-1.09771863584434	-1.01778269005064	-0.861862087749467	0.381707757740289	-1.06796603481035	0.22852103675417	-1.04903428618069	-0.883316674984353	0	0	0	0	0.21	0
AAGJ06000001.1_45661696-45663022(-)_1|4|1x0;1;4	L	E	R	F	P	K	K	K	D	C	L	T	-0.177625533162311	-0.236024971106752	-0.222487110263102	-0.0784170593406621	-0.361435987731568	0.0176794036336836	-0.207872259806904	-0.372114388821827	-0.519217535837726	-0.281799142996156	-0.138946605041664	-0.240355236178221	0	0	0	0	0.168	0
AAGJ06000001.1_45661696-45663022(-)_1|5|1x0;1;5	T	K	R	Y	S	S	R	G	T	A	E	R	-0.606558642268856	-0.908922917468367	0.361838804546011	-0.865690149868292	-0.651629538334683	-0.168435718451162	-0.748455540134758	-0.176068110956107	-0.390789758126422	-0.429770757009226	-0.639050008055755	-0.381186788381306	0	0	0	0	0.442	0
AAGJ06000001.1_45661696-45663022(-)_1|5|1x0;2;6	T	K	V	F	A	T	V	S	R	L	K	D	-0.614523954802632	-0.597727039030247	0.0160643068143858	-0.546379921389846	-0.39082892178164	-0.776711880705589	-0.182342386113934	0.0598622211436119	-0.743088305178232	-0.375232632605614	-0.405303270629881	0.117778112682081	0	0	0	0	0.206	0
AAGJ06000001.1_45661696-45663022(-)_1|5|1x0;3;7	P	R	S	F	A	S	E	S	A	L	N	N	-0.312403651194441	-0.535335077178695	-0.194705910652515	-0.629775609764031	-0.219767495805687	-0.526279418277432	-0.516995130365574	-0.138718441771151	-0.128584291658529	-0.575755730043513	-0.461087379083962	-0.46972837895792	0	0	0	0	0.196	0
AAGJ06000001.1_45661696-45663022(-)_1|5|1x0;4;8	G	R	G	F	R	T	R	K	L	A	L	K	-0.294510551931393	-0.539781996974963	0.0429893103762165	-0.21051228938759	-0.0645342499917948	-0.110697691091408	-0.089377179757878	-0.133325025855159	-0.181993034197324	-0.0826914027965039	-0.0839971584072709	-0.181566188290339	0	0	0	0	0.204	0
AAGJ06000001.1_45661696-45663022(-)_1|5|1x0;5;9	D	K	G	F	A	D	K	S	D	W	K	V	-0.440830150196054	-0.466744139691583	-0.468031537555389	-0.345587584598647	-0.431057334613701	0.137221848732565	-0.623502858384702	-0.553582051197809	-0.61373924055839	0.053416572672415	-0.470917065234802	-0.378915360984359	0	0	0	0	0.292	0
AAGJ06000001.1_45661696-45663022(-)_1|5|1x0;6;10	G	K	G	F	T	S	S	T	S	L	A	A	-0.374986549305753	-0.364324107817799	-0.455178540629946	-0.47806666656952	-0.37358731570757	-0.563770417059402	-0.463385654211407	0.00338768103261162	-0.20062914270866	-0.558614297961539	-0.546254593095921	-0.220686053034162	0	0	0	0	0.24	0
AAGJ06000001.1_45661696-45663022(-)_1|5|1x0;7;11	S	K	S	F	A	L	N	H	Q	Y	N	H	-0.0593802094577268	-0.488527448288735	-0.169122070046819	-0.221062398192319	-0.32166388877825	-0.53311930735467	-0.0624265600433368	-0.155622006142084	-0.353389155487368	-0.346154291537329	-0.258678092243816	0.137296212073879	0	0	0	0	0.254	0
AAGJ06000001.1_45673909-45675118(-)_1|1|1x0;1;1	E	G	L	F	T	S	A	K	L	I	L	R	-0.711196579410353	-0.711345212330672	0.247548847146835	-0.739169365041115	-0.234311663385772	-0.255812262939185	-0.31596986402194	-0.116086735701195	-0.278973648693691	-0.431553455969772	-0.162974853517153	-0.306461472559225	0	0	0	0	0.23	0
AAGJ06000001.1_45673909-45675118(-)_1|2|1x0;1;2	E	K	M	F	P	S	C	G	R	L	K	A	-0.184071667186822	-0.450231045496374	-0.188943655144964	-0.358020529448366	-0.167943523390181	-0.628912308747828	0.0497760513309602	0.0127763143518854	-0.331726172642849	-0.400346869909291	-0.34822099038384	-0.102018947703365	0	0	0	0	0.192	0
AAGJ06000001.1_45673909-45675118(-)_1|2|1x0;2;3	G	K	G	Q	T	N	A	Q	A	L	T	K	-0.404873362031996	-0.355486978920013	-0.356812218872186	-0.349257763189214	-0.474640954252569	-0.365738041011984	-0.0319415413169364	-0.0895055953885609	-0.297200974854682	-0.0614188770620271	-0.448761955336602	-0.24159637683057	0	0	0	0	0.254	0
AAGJ06000001.1_45673909-45675118(-)_1|2|1x0;3;4	T	R	K	F	K	S	E	T	A	L	S	K	-0.446729880117424	-0.580341235354373	-0.317666116593674	-0.323087162536985	-0.494171791604272	-0.416714137304311	-0.178888500888123	-0.0683033566306997	-0.156246521773126	-0.282596814289191	-0.468234846071903	-0.388457235999926	0	0	0	0	0.056	0
AAGJ06000001.1_45673909-45675118(-)_1|3|1x0;1;5	L	E	R	F	T	R	K	N	E	C	M	K	-0.216322432078039	-0.737303739170934	-0.0348758503691783	-0.340871077256651	-0.470709025818051	-0.224237884786885	-0.366844176090886	-0.0747076066835397	-0.693695977918286	-0.422399008011763	0.346088292087599	-0.709616778042304	0	0	0	0	0.448	0
AAGJ06000001.1_45673909-45675118(-)_1|4|1x0;1;6	P	K	R	Y	I	S	R	C	S	A	R	D	-0.270851439814354	-0.150568206266863	-0.177526930249144	-0.408121915226074	-0.452852918351497	-0.458759271256309	-0.212098096703969	0.0181525285661739	-0.189015086038493	-0.402202428882088	-0.156844358678136	-0.185547384920048	0	0	0	0	0.24	0
AAGJ06000001.1_45673909-45675118(-)_1|4|1x0;2;7	P	R	V	F	T	S	E	R	R	L	I	E	-0.125622872608848	-0.283231990718051	-0.243667984607704	-0.253065697353982	-0.221916952944324	-0.275411367937515	0.0807556908417522	0.0449764057907039	-0.328326793216622	-0.0828155380649918	-0.126380868480455	-0.146357962928169	0	0	0	0	0.05	0
AAGJ06000001.1_45673909-45675118(-)_1|4|1x0;3;8	P	R	S	F	G	S	E	S	A	L	S	N	-0.312403651194441	-0.535335077178695	-0.194705910652515	-0.629775609764031	-0.219767495805687	-0.526279418277432	-0.516995130365574	-0.138718441771151	-0.128584291658529	-0.575755730043513	-0.461087379083962	-0.46972837895792	0	0	0	0	0.136	0
AAGJ06000001.1_45682152-45683451(-)_1|1|1x0;1;1	E	D	L	F	T	S	A	K	L	I	L	R	-0.711196579410353	-0.711345212330672	0.247548847146835	-0.739169365041115	-0.234311663385772	-0.255812262939185	-0.31596986402194	-0.116086735701195	-0.278973648693691	-0.431553455969772	-0.162974853517153	-0.306461472559225	0	0	0	0	0.2	0
AAGJ06000001.1_45682152-45683451(-)_1|2|1x0;1;2	E	K	V	F	S	C	H	G	R	L	K	E	0.041918406765808	-0.367304627583222	-0.103760064594938	-0.352399408630706	-0.281294122913009	-0.205829486206948	-0.0718634951127938	0.0150072592394997	-0.19178993749297	-0.217408931230608	-0.33285895542126	0.110304447886843	0	0	0	0	0.198	0
AAGJ06000001.1_45682152-45683451(-)_1|2|1x0;2;3	D	K	K	E	T	N	S	R	T	L	A	K	-0.182577107415993	-0.502426915611093	-0.157789665005144	-0.257268362246026	-0.346893901138463	-0.0527687006397415	-0.221644700274105	-0.190359139907179	-0.393552456968078	0.0125329319454575	-0.294049993123832	-0.308773048996566	0	0	0	0	0.492	0
AAGJ06000001.1_45682152-45683451(-)_1|2|1x0;3;4	N	R	I	Y	K	T	K	S	A	L	R	K	-0.326434052273588	-0.698588424155841	-0.219686575005138	-0.591862036987457	-0.455977022508058	-0.486525264164238	-0.50755965028743	-0.127092336773834	-0.369264550771724	-0.490567175236159	-0.580206182005779	-0.0284602615906983	0	0	0	0	0.15	0
AAGJ06000001.1_45682152-45683451(-)_1|3|1x0;1;5	S	E	R	F	P	Y	M	T	D	C	K	K	-0.54892538467283	-0.485389922081477	-0.29382506464882	0.0872675705063023	-0.845878827000801	0.209278382289014	-0.691006905095971	-0.921477162070293	-0.755247410536149	-0.752092116443068	-0.763611256354006	0.340702537239903	0	0	0	0	0.182	0
AAGJ06000001.1_45682152-45683451(-)_1|4|1x0;1;6	P	K	R	Y	S	L	R	S	S	V	K	T	-0.0431121425944535	-0.37984412865435	-0.216556792159278	-0.416761512263508	-0.296623888659117	-0.277542921772441	-0.568041772491933	-0.226545858958701	-0.202477891259648	-0.422218833996012	-0.525072461000687	0.113765606839658	0	0	0	0	0.312	0
AAGJ06000001.1_45682152-45683451(-)_1|4|1x0;2;7	P	K	V	F	G	R	E	Y	R	L	I	D	-0.274279255851541	-0.175009050744252	-0.339393688069314	-0.296705374744975	-0.562991364050469	-0.600744078332897	-0.0911710080188866	-0.12375489470366	-0.73744879735616	-0.736546877832381	0.217800713223831	-0.51125540837722	0	0	0	0	0.138	0
AAGJ06000001.1_45682152-45683451(-)_1|4|1x0;3;8	P	K	T	F	G	S	E	S	A	L	T	N	-0.312403651194441	-0.535335077178695	-0.194705910652515	-0.629775609764031	-0.219767495805687	-0.526279418277432	-0.516995130365574	-0.138718441771151	-0.128584291658529	-0.575755730043513	-0.461087379083962	-0.46972837895792	0	0	0	0	0.098	0
AAGJ06000001.1_45682152-45683451(-)_1|4|1x0;4;9	S	K	G	F	R	I	K	K	A	V	Q	D	-0.120854511311378	-0.124738764169861	0.00914984659868555	-0.325053954082392	-0.14025147188405	-0.255505968398453	-0.162815930341452	-0.0329198381428283	-0.238916596621858	-0.368981425002101	-0.0261857524992678	-0.0310356282343174	0	0	0	0	0.154	0
AAGJ06000001.1_45682152-45683451(-)_1|4|1x0;5;10	N	K	G	F	A	D	K	G	N	F	T	K	-0.401094654452769	-0.746450736916092	-0.338860936676252	-0.794867833663473	0.478894212216617	-0.637073165936065	-0.833136567111073	-0.828628085800899	-0.722998855683092	0.462516019809393	-0.819452910409954	-0.671110040123109	0	0	0	0	0.438	0
AAGJ06000001.1_45682152-45683451(-)_1|4|1x0;6;11	G	K	G	F	T	A	K	S	C	L	T	T	-0.0905226503171412	-0.277743019316192	-0.245777805160403	-0.410000938749253	-0.0873956293876924	-0.113118566594291	-0.349780244390366	-0.161204193252867	-0.260806584833099	-0.399252960895187	-0.344031022699558	0.153661897085738	0	0	0	0	0.238	0
AAGJ06000001.1_45682152-45683451(-)_1|4|1x0;7;12	G	K	T	F	S	L	N	Q	N	Y	T	Y	-0.255963245095694	-0.335426455514778	-0.196204497391621	-0.259661023358223	0.0608216652360666	-0.550639137483965	-0.244447165629547	-0.583164137244166	-0.526792358747297	-0.498941496785924	-0.506373045217126	0.372026792132442	0	0	0	0	0.234	0
AAGJ06000001.1_45700436-45701888(-)_1|1|1x0;1;1	A	D	L	F	T	S	A	K	L	I	L	R	-0.711196579410353	-0.711345212330672	0.247548847146835	-0.739169365041115	-0.234311663385772	-0.255812262939185	-0.31596986402194	-0.116086735701195	-0.278973648693691	-0.431553455969772	-0.162974853517153	-0.306461472559225	0	0	0	0	0.23	0
AAGJ06000001.1_45700436-45701888(-)_1|2|1x0;1;2	E	K	V	F	D	S	R	G	R	L	K	A	-0.184071667186822	-0.450231045496374	-0.188943655144964	-0.358020529448366	-0.167943523390181	-0.628912308747828	0.0497760513309602	0.0127763143518854	-0.331726172642849	-0.400346869909291	-0.34822099038384	-0.102018947703365	0	0	0	0	0.192	0
AAGJ06000001.1_45700436-45701888(-)_1|2|1x0;2;3	G	K	R	Q	R	N	A	Q	T	W	A	R	-0.414255284671878	-0.614359836325605	0.170180105676529	-0.716620864299357	-0.566011735088932	-0.0885496904664481	-0.124936659282646	-0.258867508160243	-0.448176806150254	-0.65143199353599	-0.577284976218467	-0.115433661098206	0	0	0	0	0.438	0
AAGJ06000001.1_45700436-45701888(-)_1|3|1x0;1;4	N	G	R	Y	K	S	K	A	A	L	R	K	-0.393917725697248	-0.509786360830422	-0.248306803903784	-0.325154926471118	-0.426622896577711	-0.355180515742638	-0.224767874859371	-0.046133071828007	-0.117001282418518	-0.379740808356512	-0.52103655238044	-0.465530085128362	0	0	0	0	0.176	0
AAGJ06000001.1_45700436-45701888(-)_1|4|1x0;1;5	K	E	R	F	L	K	K	K	D	C	L	N	-0.0840808169255069	-0.25691238489719	-0.0995507208108758	-0.172542811022372	-0.23728459629014	0.0307792756911743	-0.187909892393136	-0.347389708580799	-0.361554823345688	-0.323297882825055	-0.117470925905978	-0.170252012572696	0	0	0	0	0.138	0
AAGJ06000001.1_45700436-45701888(-)_1|5|1x0;1;6	P	K	T	Y	L	T	R	N	V	A	L	V	-0.148957867942066	-0.670356090892585	-0.0119429189175191	-0.617506123651312	-0.220938803626852	-0.564897962998152	-0.579258336696015	-0.008285140569659	-0.561887368721789	-0.664329047349505	-0.426235623225451	0.351488750501419	0	0	0	0	0.14	0
AAGJ06000001.1_45700436-45701888(-)_1|5|1x0;2;7	S	K	S	F	G	K	E	S	M	L	V	A	-0.548399683163826	-0.667291181602573	-0.361442028552546	0.109049511636341	-0.355923075082928	-0.397012526044537	-0.168679735024761	-0.111378689214779	-0.482070849218261	-0.600274554168851	0.0630666867946432	-0.0639932758956698	0	0	0	0	0.124	0
AAGJ06000001.1_45700436-45701888(-)_1|5|1x0;3;8	P	K	T	F	R	S	E	S	A	F	N	N	-0.312403651194441	-0.535335077178695	-0.194705910652515	-0.629775609764031	-0.219767495805687	-0.526279418277432	-0.516995130365574	-0.138718441771151	-0.128584291658529	-0.575755730043513	-0.461087379083962	-0.46972837895792	0	0	0	0	0.106	0
AAGJ06000001.1_45700436-45701888(-)_1|5|1x0;4;9	G	R	G	F	R	V	R	K	G	V	T	H	-0.136222889966784	-0.2569176682587	-0.171685008848506	-0.13457605514608	-0.0601447033969085	-0.273680293351115	-0.161895574812194	-0.0806846689235321	-0.365158302669073	-0.343273348578221	0.0326444533612998	-0.171729439855167	0	0	0	0	0.186	0
AAGJ06000001.1_45700436-45701888(-)_1|5|1x0;5;10	N	K	G	F	T	D	R	G	N	L	I	K	-0.401094654452769	-0.746450736916092	-0.338860936676252	-0.794867833663473	0.478894212216617	-0.637073165936065	-0.833136567111073	-0.828628085800899	-0.722998855683092	0.462516019809393	-0.819452910409954	-0.671110040123109	0	0	0	0	0.716	0
AAGJ06000001.1_45700436-45701888(-)_1|5|1x0;6;11	G	S	R	F	T	A	K	C	S	L	E	N	-0.130317952192592	-0.458907514739252	-0.121044483924128	-0.631997722054671	-0.214842769257523	-0.434093845047037	-0.580206930464726	0.083499389464497	-0.238877950146203	-0.611032299328388	-0.377932691361371	0.159646669097996	0	0	0	0	0.346	0
AAGJ06000001.1_45700436-45701888(-)_1|5|1x0;7;12	G	K	T	F	P	R	N	D	Y	Y	T	H	-0.409245220207148	-0.268620990795988	-0.493717252649729	-0.194345710789148	-0.368203316166198	-0.446000159633577	-0.401060540412385	-0.415756860301174	-0.789297402953607	-0.715786260249608	0.17784060659223	-0.655666913760898	0	0	0	0	0.34	0
AAGJ06000001.1_45899494-45902782(-)_1|1|1x0;1;1	G	E	P	F	S	S	S	N	A	L	S	Q	-0.147707028322146	-0.500765957685258	-0.293223249182217	-0.545955022943487	-0.240576443658947	-0.482093144285776	-0.459627921907967	0.217556393681158	-0.19660648015897	-0.462284685207062	-0.261778825901617	-0.249081326401823	0	0	0	0	0.23	0
AAGJ06000001.1_45899494-45902782(-)_1|2|1x0;1;2	G	K	T	Y	S	K	S	S	N	F	Y	R	-0.726113721076329	-0.248526545414287	-0.12061260431408	-0.833459158133938	0.133682464349609	-0.899045920020754	-0.657922436905682	-0.653260407115975	-0.580837681828417	-0.811737946108539	-0.15611493066408	-0.563588658235389	0	0	0	0	0.4	0
AAGJ06000001.1_45899494-45902782(-)_1|2|1x0;2;3	G	K	V	Y	S	Y	R	E	T	L	K	A	-0.248843705683398	-0.282928136451471	-0.382246934542312	-0.303267466421946	-0.446852223754921	-0.247970056853244	-0.5214888800579	-0.127081744567052	-0.610530118343158	-0.48677930493624	-0.193434497336106	-0.332386936610113	0	0	0	0	0.196	0
AAGJ06000001.1_45899494-45902782(-)_1|3|1x0;1;4	P	R	Q	Y	S	S	A	I	R	L	G	V	-0.16881580783646	-0.275137790605696	-0.193316005677961	-0.215594991745601	-0.24292772515666	-0.364994260448487	-0.0791897867165524	0.013417274176636	-0.19799249511666	-0.32375957265503	-0.212207528680641	-0.191146011888955	0	0	0	0	0.102	0
AAGJ06000001.1_45899494-45902782(-)_1|3|1x0;2;5	S	K	T	F	S	S	N	V	G	L	R	R	-0.473622199836551	-0.765894439623208	0.126661137726066	-0.638822414003666	-0.341270827443789	-0.583758551657875	-0.442997181269282	-0.00203196917100929	-0.327073936582521	-0.528405322878777	-0.481574880322866	-0.342719712688416	0	0	0	0	0.268	0
AAGJ06000001.1_45899494-45902782(-)_1|3|1x0;3;6	S	K	R	F	L	R	K	R	A	L	E	K	-0.443313624398452	-0.700818134157927	-0.199829047136927	-0.52362632504407	-0.367193779113844	-0.612166315807038	-0.297756035236992	0.0857753621492609	-0.701469969878159	-0.46951686679229	0.398069642553375	-0.696419114638589	0	0	0	0	0.254	0
AAGJ06000001.1_45899494-45902782(-)_1|3|1x0;4;7	S	K	V	Y	S	D	Q	Y	S	R	W	S	-0.355367924586193	-0.390161199356345	-0.575392145733583	-0.155168121376388	-0.558347883755392	-0.497794768450143	-0.552818811960382	-0.0243006910960727	-0.548423367829282	-0.182970939031355	-0.202021805792736	-0.550837738123385	0	0	0	0	0.304	0
AAGJ06000001.1_45899494-45902782(-)_1|3|1x0;5;8	L	K	R	F	K	S	P	S	A	L	Q	V	-0.379259824646479	-0.29746314541761	-0.506354667158599	-0.735299620328154	-0.592686941882188	-0.524076035239323	-0.523065772863412	0.135233825015807	-0.273566075193393	-0.54517491951076	-0.427732401258944	-0.300672839266396	0	0	0	0	0.086	0
AAGJ06000001.1_45899494-45902782(-)_1|3|1x0;6;9	S	Y	T	C	G	T	S	L	E	L	K	M	-0.0733009675779234	-0.159527723994666	-0.143716473354472	0.0286463553143814	-0.0496989882732286	-0.0201222337687727	-0.0587817803956608	-0.00940711815022122	-0.137900903822364	-0.155299030908779	0.0667853490025059	-0.0306394525845313	0	0	0	0	0.208	0
AAGJ06000001.1_45899494-45902782(-)_1|4|1x0;1;10	G	A	K	F	T	Q	R	S	T	L	R	A	-0.207882306253356	-0.318261575435502	-0.714675684167699	-0.9337640948238	-0.713691596425243	-0.103862038780173	-0.819444185323082	-0.309255093660058	0.418111138866574	-0.723095655562345	-0.683355464724604	-0.719989957834989	0	0	0	0	0.828	0
AAGJ06000001.1_45899494-45902782(-)_1|4|1x0;2;11	Q	K	P	F	T	Y	Y	S	S	W	K	R	-0.632865245127194	-0.786419281145834	0.487328694173474	-0.797998422299689	-0.768471897466625	-0.516237940220882	-0.725470691918146	-0.0812073422357786	-0.619949159847297	-0.75279929328743	-0.692588414949371	0.357360508625178	0	0	0	0	0.358	0
AAGJ06000001.1_45899494-45902782(-)_1|4|1x0;3;12	G	K	G	F	T	K	G	L	Y	L	K	R	-0.360899767788994	-0.290602411018889	-0.075723773567355	-0.411621376404842	-0.318527195983082	-0.378870504525646	-0.0872665458577332	-0.316799645909385	-0.353290296580792	-0.0888338108536917	-0.00347240261662009	-0.23545581231754	0	0	0	0	0.298	0
AAGJ06000001.1_45899494-45902782(-)_1|5|1x0;1;13	G	K	M	Y	K	S	K	S	N	L	H	R	-0.653723615224994	-0.821253671741001	0.398784843524464	-0.921053467225734	0.407627249295026	-0.900577350091768	-0.702457502009072	-0.900979442657664	-0.416093364789045	-0.417950019339524	-0.510626398850693	-0.343739797445903	0	0	0	0	0.366	0
AAGJ06000001.1_45899494-45902782(-)_1|5|1x0;2;14	E	K	S	Y	S	R	R	P	I	L	K	E	-0.104644229373307	-0.386920406934449	-0.520456888735414	-0.371485511469728	-0.582750919395807	-0.200710237311934	-0.484076406035418	-0.0108611542604397	-0.721193255696358	-0.796775330338345	0.27646924696362	-0.607182471393412	0	0	0	0	0.43	0
AAGJ06000001.1_45899494-45902782(-)_1|6|1x0;1;15	A	Q	S	Y	P	T	L	R	R	L	E	I	-0.36603256086223	-0.492644152640759	-0.0997297410294461	-0.268491215008505	-0.224536697851168	-0.501548613560508	-0.0460244263345419	-0.00252987055345681	-0.388539746091353	-0.174266832021809	-0.173849174745129	-0.171232377808169	0	0	0	0	0.054	0
AAGJ06000001.1_45899494-45902782(-)_1|6|1x0;2;16	V	K	M	F	K	E	P	S	S	M	K	R	-0.764137280116908	-0.854736456625915	0.504144523913598	-0.763116525675786	-0.83541293049769	-0.3167987973478	-0.76552349854297	-0.265039282251337	-0.545234848998523	0.146063964522703	-0.733047364979939	-0.477773750389564	0	0	0	0	0.336	0
AAGJ06000001.1_45899494-45902782(-)_1|6|1x0;3;17	Q	R	G	F	S	D	K	G	N	L	Q	K	-0.401094654452769	-0.746450736916092	-0.338860936676252	-0.794867833663473	0.478894212216617	-0.637073165936065	-0.833136567111073	-0.828628085800899	-0.722998855683092	0.462516019809393	-0.819452910409954	-0.671110040123109	0	0	0	0	0.738	0
AAGJ06000001.1_45899494-45902782(-)_1|7|1x0;1;18	G	K	S	F	K	Q	L	G	Y	L	R	Y	-0.248951272558369	-0.480360622502999	-0.614725989454027	-0.497930419203073	-0.40556207013771	-0.377735969242754	-0.452340095389656	-0.538544477629564	0.216033941638758	-0.425280888315948	-0.476625625947617	-0.410106550833581	0	0	0	0	0.246	0
AAGJ06000001.1_45899494-45902782(-)_1|7|1x0;2;19	D	R	K	F	S	G	A	A	N	L	K	A	-0.149594625796536	-0.245047269597535	-0.239196534185699	-0.328603682818646	0.250564001527687	-0.605852402886051	-0.462368815926791	-0.635859566959377	-0.177670754267609	-0.0999809199202115	-0.537440842921846	-0.10177905473504	0	0	0	0	0.35	0
AAGJ06000001.1_45899494-45902782(-)_1|7|1x0;3;20	R	M	S	F	R	K	E	S	K	L	L	G	-0.489769514141562	-0.328684260504233	-0.202439262123875	-0.133839405394033	-0.468639634579017	-0.589486189879102	0.196853693275159	-0.393202705251471	-0.19504277569196	-0.341407393316843	-0.0722833448668923	-0.356191032479215	0	0	0	0	0.124	0
AAGJ06000001.1_45899494-45902782(-)_1|8|1x0;1;21	G	K	V	L	S	T	K	A	S	L	Q	R	-0.853360346067432	-0.891049782281682	0.460160557046478	-0.874300012451817	-0.868094521816307	-0.607786791861711	-0.463875678647262	0.0751033971288628	-0.296812230658888	-0.592160813174797	-0.572004643897815	-0.00710387987652074	0	0	0	0	0.286	0
AAGJ06000001.1_45899494-45902782(-)_1|8|1x0;2;22	P	S	T	F	S	E	K	I	I	L	K	R	-0.328125733688903	-0.558790826888422	0.171672565994052	-0.579438198567947	-0.27159578483127	-0.0290149041765428	-0.442770659511037	-0.224646571493946	-0.244050115001901	0.0186787908601884	-0.550817621222038	-0.335768417785567	0	0	0	0	0.336	0
AAGJ06000001.1_45899494-45902782(-)_1|8|1x0;3;23	D	A	I	F	T	S	K	D	S	L	D	E	-0.0848060312567818	-0.125946798474345	-0.572511600618161	-0.277159553615947	-0.34482293827913	-0.0983570006633115	-0.465692403639284	-0.145466249416902	-0.533100813971957	-0.581104088062878	0.0912360448412255	-0.622898295923395	0	0	0	0	0.264	0
AAGJ06000001.1_45899494-45902782(-)_1|9|1x0;1;24	E	K	M	F	T	S	L	M	G	L	S	Q	0.0541750157933402	-0.28156583397109	-0.329613170409836	-0.382044491730132	-0.152267608894142	-0.365930971148673	-0.278262707970996	0.0779108861466597	-0.213386874332793	-0.244101479701145	-0.152212468090066	-0.192150156129916	0	0	0	0	0.16	0
AAGJ06000001.1_45899494-45902782(-)_1|10|1x0;1;25	G	N	H	F	P	K	K	K	M	L	S	A	-0.206413444954881	-0.281004293642579	-0.238885390707161	-0.0172589987695715	-0.137519453225984	-0.202908329137863	-0.104605799833729	-0.0620997737918102	-0.274570303716007	-0.373334281028136	0.0226288268593077	-0.106230937681186	0	0	0	0	0.148	0
AAGJ06000001.1_46261978-46263850(+)_1|1|1x0;1;1	S	Q	G	F	L	R	E	R	A	L	L	N	-0.279964968272141	-0.802496753425888	0.0734052022019803	-0.783023394228555	-0.410218631793535	-0.693919979891093	-0.379775109610427	0.0483260563210667	-0.81263121370869	-0.696323849622074	0.356793058169821	-0.754679249507446	0	0	0	0	0.14	0
AAGJ06000001.1_46261978-46263850(+)_1|2|1x0;1;2	G	K	A	F	F	E	A	R	V	L	D	K	-0.00973762235009575	-0.718909538541731	-0.655086395808504	-0.497413415223413	0.0928587756872213	-0.26233948851992	-0.593898051816525	-0.538183318019951	-0.64645158969339	0.219552876644363	-0.612298680558975	-0.192001305091951	0	0	0	0	0.086	0
AAGJ06000001.1_46261978-46263850(+)_1|3|1x0;1;3	G	E	M	F	S	K	L	R	V	A	R	R	-0.43136722349784	-0.639093224086675	0.0447061862670835	-0.665453121076578	-0.415433471612217	-0.424474177412393	-0.397835263915326	-0.333898786039319	-0.66136329594819	-0.207125569085643	-0.137107261402185	-0.416956641025601	0	0	0	0	0.336	0
AAGJ06000001.1_46261978-46263850(+)_1|3|1x0;2;4	K	Q	A	F	R	T	R	S	D	V	R	N	-0.218534253081955	-0.637167618492827	-0.276151235167052	-0.449238547153155	-0.383538040129046	0.246947142685413	-0.534666363646375	-0.657544325341763	-0.580759542282654	-0.621964726861657	-0.293464045443391	-0.0937953913167451	0	0	0	0	0.228	0
AAGJ06000001.1_46261978-46263850(+)_1|3|1x0;3;5	G	Q	G	K	H	S	L	N	A	L	N	S	-0.356728843728708	-0.397756382146275	-0.372352453087	-0.242245337772594	-0.3227526559302	-0.542904583605942	-0.256820340402752	0.156022989760053	-0.242915652355888	-0.464773968105273	-0.381275978192334	-0.265554478954197	0	0	0	0	0.126	0
AAGJ06000001.1_46261978-46263850(+)_1|3|1x0;4;6	G	K	S	F	R	Y	S	S	G	L	H	V	-0.227438705311604	-0.629319832994702	-0.363098054893479	-0.440502618609092	-0.522647483238563	-0.666097619167145	-0.445913842535292	-0.0844006010313479	-0.510684762163707	-0.673971076792064	-0.586753561976848	0.163085192660212	0	0	0	0	0.244	0
AAGJ06000001.1_46261978-46263850(+)_1|3|1x0;5;7	R	E	T	F	A	H	N	Y	L	R	K	R	-0.575548307736104	-0.632260044190924	0.200360271798995	-0.571226399122863	-0.420168853871566	-0.449273291944983	-0.393977613966177	0.0501299283557639	-0.420590248731644	-0.661146434394079	-0.182278748784209	0.0645678627247996	0	0	0	0	0.342	0
AAGJ06000001.1_46384650-46385502(-)_1|1|1x0;1;1	G	K	A	F	F	E	A	R	V	L	D	K	-0.00973762235009575	-0.718909538541731	-0.655086395808504	-0.497413415223413	0.0928587756872213	-0.26233948851992	-0.593898051816525	-0.538183318019951	-0.64645158969339	0.219552876644363	-0.612298680558975	-0.192001305091951	0	0	0	0	0.086	0
AAGJ06000001.1_46384650-46385502(-)_1|2|1x0;1;2	G	E	M	F	S	K	L	R	V	A	R	R	-0.43136722349784	-0.639093224086675	0.0447061862670835	-0.665453121076578	-0.415433471612217	-0.424474177412393	-0.397835263915326	-0.333898786039319	-0.66136329594819	-0.207125569085643	-0.137107261402185	-0.416956641025601	0	0	0	0	0.336	0
AAGJ06000001.1_46384650-46385502(-)_1|2|1x0;2;3	K	Q	A	F	R	T	R	S	D	V	R	N	-0.218534253081955	-0.637167618492827	-0.276151235167052	-0.449238547153155	-0.383538040129046	0.246947142685413	-0.534666363646375	-0.657544325341763	-0.580759542282654	-0.621964726861657	-0.293464045443391	-0.0937953913167451	0	0	0	0	0.228	0
AAGJ06000001.1_46384650-46385502(-)_1|2|1x0;3;4	G	Q	G	K	H	S	L	N	A	L	N	S	-0.356728843728708	-0.397756382146275	-0.372352453087	-0.242245337772594	-0.3227526559302	-0.542904583605942	-0.256820340402752	0.156022989760053	-0.242915652355888	-0.464773968105273	-0.381275978192334	-0.265554478954197	0	0	0	0	0.126	0
AAGJ06000001.1_46384650-46385502(-)_1|2|1x0;4;5	G	K	S	F	R	Y	S	S	G	L	H	V	-0.227438705311604	-0.629319832994702	-0.363098054893479	-0.440502618609092	-0.522647483238563	-0.666097619167145	-0.445913842535292	-0.0844006010313479	-0.510684762163707	-0.673971076792064	-0.586753561976848	0.163085192660212	0	0	0	0	0.244	0
AAGJ06000001.1_46730006-46731878(+)_1|1|1x0;1;1	S	Q	G	F	L	R	E	R	A	L	L	N	-0.279964968272141	-0.802496753425888	0.0734052022019803	-0.783023394228555	-0.410218631793535	-0.693919979891093	-0.379775109610427	0.0483260563210667	-0.81263121370869	-0.696323849622074	0.356793058169821	-0.754679249507446	0	0	0	0	0.14	0
AAGJ06000001.1_46730006-46731878(+)_1|2|1x0;1;2	G	K	A	F	F	E	A	R	V	L	D	K	-0.00973762235009575	-0.718909538541731	-0.655086395808504	-0.497413415223413	0.0928587756872213	-0.26233948851992	-0.593898051816525	-0.538183318019951	-0.64645158969339	0.219552876644363	-0.612298680558975	-0.192001305091951	0	0	0	0	0.086	0
AAGJ06000001.1_46730006-46731878(+)_1|3|1x0;1;3	G	E	M	F	S	K	L	R	V	A	R	R	-0.43136722349784	-0.639093224086675	0.0447061862670835	-0.665453121076578	-0.415433471612217	-0.424474177412393	-0.397835263915326	-0.333898786039319	-0.66136329594819	-0.207125569085643	-0.137107261402185	-0.416956641025601	0	0	0	0	0.336	0
AAGJ06000001.1_46730006-46731878(+)_1|3|1x0;2;4	K	Q	A	F	R	T	R	S	D	V	R	N	-0.218534253081955	-0.637167618492827	-0.276151235167052	-0.449238547153155	-0.383538040129046	0.246947142685413	-0.534666363646375	-0.657544325341763	-0.580759542282654	-0.621964726861657	-0.293464045443391	-0.0937953913167451	0	0	0	0	0.228	0
AAGJ06000001.1_46730006-46731878(+)_1|3|1x0;3;5	G	Q	G	K	H	S	L	N	A	L	N	S	-0.356728843728708	-0.397756382146275	-0.372352453087	-0.242245337772594	-0.3227526559302	-0.542904583605942	-0.256820340402752	0.156022989760053	-0.242915652355888	-0.464773968105273	-0.381275978192334	-0.265554478954197	0	0	0	0	0.126	0
AAGJ06000001.1_46730006-46731878(+)_1|3|1x0;4;6	G	K	S	F	R	Y	S	S	G	L	H	V	-0.227438705311604	-0.629319832994702	-0.363098054893479	-0.440502618609092	-0.522647483238563	-0.666097619167145	-0.445913842535292	-0.0844006010313479	-0.510684762163707	-0.673971076792064	-0.586753561976848	0.163085192660212	0	0	0	0	0.244	0
AAGJ06000001.1_46730006-46731878(+)_1|3|1x0;5;7	R	E	T	F	A	H	N	Y	L	R	K	R	-0.575548307736104	-0.632260044190924	0.200360271798995	-0.571226399122863	-0.420168853871566	-0.449273291944983	-0.393977613966177	0.0501299283557639	-0.420590248731644	-0.661146434394079	-0.182278748784209	0.0645678627247996	0	0	0	0	0.342	0
AAGJ06000001.1_47778939-47781006(-)_1|1|1x0;1;1	G	R	N	F	N	Q	L	R	V	L	T	M	-0.109141742003975	-0.375292289060609	-0.352406330304014	-0.505701751382671	-0.209724088548843	-0.340279258787256	-0.419216355310592	-0.0226073422049432	-0.0927830934116597	-0.272917007763043	-0.381764006512573	-0.292080239396493	0	0	0	0	0.342	0
AAGJ06000001.1_47778939-47781006(-)_1|2|1x0;1;2	G	K	I	F	S	L	P	S	F	L	R	R	-0.39073986394138	-0.602312089836325	0.209872503537739	-0.490659633590812	0.129432353711239	0.0666380182203344	-0.271622120697487	-0.344355309142456	-0.243005822527255	-0.266941047992063	-0.442215280473926	0.0915241658936133	0	0	0	0	0.242	0
AAGJ06000001.1_47778939-47781006(-)_1|2|1x0;2;3	G	K	R	F	G	Q	K	A	S	L	Q	R	-0.592271297575803	-0.769987794353123	0.469956323147484	-0.834556873012266	-0.791854562099842	-0.515862840045017	-0.768759339097479	0.0791288858353779	0.437753697375344	-0.804638653782242	-0.725905761960394	-0.622678333083819	0	0	0	0	0.702	0
AAGJ06000001.1_47778939-47781006(-)_1|2|1x0;3;4	G	D	G	F	S	S	S	Q	R	L	E	R	-0.412287554401942	-0.354359620941119	0.0413676292001241	-0.434158134248877	-0.291688736088469	-0.545141884983268	0.0621124981204822	-0.0640891786818283	-0.345624199189722	-0.478805698925079	-0.213757622597804	-0.0816103878213629	0	0	0	0	0.302	0
AAGJ06000001.1_47778939-47781006(-)_1|3|1x0;1;5	E	K	T	F	L	L	R	S	H	L	L	R	-0.731492366155045	-0.856303290080838	0.335000220881377	-0.750606385383854	-0.385865983004701	-0.900231426159902	0.173020129028168	-0.853852791850222	-0.289533966597699	-0.70090132333351	-0.66198382370342	0.187734929425968	0	0	0	0	0.328	0
AAGJ06000001.1_47778939-47781006(-)_1|3|1x0;2;6	G	K	G	F	T	Q	K	S	T	C	L	R	-0.422626476329153	-0.842651475383187	0.260853417518877	-0.955611690809267	-0.805337698238717	0.282822077486625	-0.876895313136467	-0.37710220596783	0.468027918590712	-0.802172460573489	-0.756901819157104	-0.688294980135259	0	0	0	0	0.8	0
AAGJ06000001.1_47778939-47781006(-)_1|3|1x0;3;7	G	N	S	F	A	Q	K	S	G	L	Q	K	-0.384129565804035	-0.80004396264872	-0.333259276246369	-0.602184987974258	-0.685701397380096	-0.634846400733857	-0.522892513755702	-0.166185623823045	0.366975625355944	-0.673512757642883	-0.738472319952405	-0.646603831530128	0	0	0	0	0.63	0
AAGJ06000001.1_47778939-47781006(-)_1|3|1x0;4;8	E	C	R	F	T	Q	K	T	T	C	Q	R	-0.38000189216249	-0.853592171710656	0.262137436167862	-0.941448211071031	-0.770109233995902	0.178373969254539	-0.872717753926412	-0.34513820320426	0.504354576015948	-0.753729916128897	-0.75952941024074	-0.671822375272328	0	0	0	0	0.74	0
AAGJ06000001.1_47778939-47781006(-)_1|3|1x0;5;9	G	K	A	F	G	Q	S	T	S	L	E	R	-0.626837093814706	-0.79255575594615	0.4792963641362	-0.850932935683255	-0.733550072127483	-0.534499549040184	-0.818085978622114	0.0859092258291529	0.379943687946865	-0.798156293012627	-0.736255628338635	-0.611913566553706	0	0	0	0	0.54	0
AAGJ06000001.1_48198566-48200372(+)_1|1|1x0;1;1	F	A	G	L	P	S	K	A	L	L	F	K	-0.20799987849256	-0.376624158472083	-0.178990184763359	-0.176401300096164	-0.1769309287079	-0.25457765473597	-0.0443365518240568	-0.156235764866457	-0.145397420886814	-0.219258642211391	-0.338621585176063	-0.348552746522013	0	0	0	0	0.102	0
AAGJ06000001.1_48198566-48200372(+)_1|2|1x0;1;2	A	K	G	Y	T	R	T	Y	N	L	N	K	-0.355889952622438	-0.629384819574026	-0.465355476479701	-0.333563005649915	-0.00598720207279422	-0.64305507684563	-0.494813375408814	-0.351818763444011	-0.886144735279023	-0.833637925146637	0.486606942214751	-0.808822033932771	0	0	0	0	0.46	0
AAGJ06000001.1_48198566-48200372(+)_1|2|1x0;2;3	D	R	G	F	I	S	E	C	G	L	S	R	-0.377802441599886	-0.768865127354605	0.316117843512549	-0.691015798514805	-0.415031727630164	-0.479885950151411	-0.418240337060701	-0.0160815664584397	-0.337372618230789	-0.559208576280781	-0.470508868033225	-0.39904135147149	0	0	0	0	0.17	0
AAGJ06000001.1_48198566-48200372(+)_1|2|1x0;3;4	N	K	R	F	T	R	K	R	D	L	R	R	-0.933610042875222	-1.04094990047923	0.226338529697524	-0.935768476986373	-0.817956350390998	0.10473095488841	-0.573941701374417	-1.01255183721129	-0.795815599833067	-0.744282945469159	0.224007177924657	-0.467297507115261	0	0	0	0	0.642	0
AAGJ06000001.1_48198566-48200372(+)_1|2|1x0;4;5	N	R	G	Y	W	K	R	E	Y	L	V	R	-0.482202500470644	-0.430310283450735	-0.0541411084299307	-0.486014888782569	-0.3301834566869	-0.447397960462585	-0.178309445700089	-0.480725095105563	-0.493017920109789	-0.323824779706032	0.0662719515235379	-0.419091888948715	0	0	0	0	0.234	0
AAGJ06000001.1_48198566-48200372(+)_1|3|1x0;1;6	D	K	S	Y	E	S	E	I	A	F	K	V	-0.315192696811423	-0.0963871471894749	-0.328946033599378	-0.211522880798614	-0.346689029092652	-0.174198904297392	-0.494856178920627	0.104362629974383	-0.141983074587598	-0.260257579790902	-0.276381807577567	-0.328113797200194	0	0	0	0	0.092	0
AAGJ06000001.1_48198566-48200372(+)_1|3|1x0;2;7	Y	Q	A	F	M	Y	K	E	S	R	D	K	-0.385936078977876	-0.616206432221506	-0.182828000677397	-0.176107750438142	-0.535264527939678	-0.402736503132144	-0.396746477832171	-0.0790086048045929	-0.664417496871946	-0.469283308139136	-0.282002720134469	-0.41229015890397	0	0	0	0	0.312	0
AAGJ06000001.1_48198566-48200372(+)_1|4|1x0;1;8	D	E	E	F	L	Y	E	K	N	L	E	K	-0.400905595842616	-0.784878171495934	0.0298177360546908	-0.367025404972832	0.199858075147059	-0.436283381791482	-0.637622835585996	-0.719398571029911	-0.795510230705631	-0.39026960331696	0.166338883094704	-0.708397347151111	0	0	0	0	0.108	0
AAGJ06000001.1_48198566-48200372(+)_1|5|1x0;1;9	Q	K	E	F	M	F	H	N	D	L	Q	K	-0.302970575722747	-0.751380183299216	0.0262646390529997	-0.373435805359312	-0.403486270419077	0.0255706666126764	-0.560082412160963	-0.572424168899263	-0.525447215891194	-0.393147966437287	-0.232022197411869	0.0267118058420677	0	0	0	0	0.146	0
AAGJ06000001.1_48198566-48200372(+)_1|5|1x0;2;10	D	R	G	F	Y	F	K	T	N	L	N	K	-0.301570631205288	-0.827077782737596	-0.206319227434891	-0.587365011481312	0.152575022102685	-0.578790337549686	-0.529735150986827	-0.730609048346711	-0.688094528837822	-0.372997709321494	-0.701993788383787	0.280154154642483	0	0	0	0	0.284	0
AAGJ06000001.1_48198566-48200372(+)_1|5|1x0;3;11	N	K	G	F	N	F	K	R	D	L	R	S	-0.315766534611756	-0.48348296897572	-0.260397251342186	-0.215223910478924	-0.369682222356093	0.0120891744249906	-0.261668737931764	-0.532860759210129	-0.471028630897798	-0.254843352357137	-0.272382198608377	-0.0154682151781598	0	0	0	0	0.142	0
AAGJ06000001.1_48198566-48200372(+)_1|5|1x0;4;12	Y	K	S	F	T	S	S	T	S	M	Y	T	-0.224569922117649	-0.428091004939217	-0.434251295166035	-0.511291686398668	-0.388699165248691	-0.475241247088584	-0.3748547514709	0.0402925538778097	-0.190724165710336	-0.528568617501444	-0.435421582435415	-0.369142895239013	0	0	0	0	0.324	0
AAGJ06000001.1_48198566-48200372(+)_1|5|1x0;5;13	M	K	K	H	P	S	K	F	A	L	F	V	-0.258952375625382	-0.0581719526096695	-0.364243542652159	-0.382275420665373	-0.48105982787243	-0.374497470166855	-0.583498226506462	0.221284172533077	-0.501650583282199	-0.355425904118851	-0.325161136350587	-0.244619109512236	0	0	0	0	0.332	0
AAGJ06000001.1_48333168-48335527(+)_1|1|1x0;1;1	Y	Q	A	F	T	Y	K	E	S	R	D	K	-0.385936078977876	-0.616206432221506	-0.182828000677397	-0.176107750438142	-0.535264527939678	-0.402736503132144	-0.396746477832171	-0.0790086048045929	-0.664417496871946	-0.469283308139136	-0.282002720134469	-0.41229015890397	0	0	0	0	0.344	0
AAGJ06000001.1_48333168-48335527(+)_1|2|1x0;1;2	D	E	E	F	L	Y	A	K	T	L	K	K	-0.316499826481776	-0.636172651917378	-0.117511469680175	-0.313105119698119	-0.315258047981807	-0.0706086968831298	-0.518920121174919	-0.214817831148722	-0.583064499544058	-0.267496436095662	-0.202202448989085	-0.380434783207929	0	0	0	0	0.116	0
AAGJ06000001.1_48333168-48335527(+)_1|2|1x0;2;3	Q	K	E	F	M	F	H	N	N	L	Q	T	-0.0849290855358916	-0.529732114729797	-0.245312769418518	-0.674109477823582	0.0030501106552481	-0.651346920496715	-0.474266063252671	-0.718825388701741	-0.543652746802362	-0.616802275605974	-0.537031582396898	0.356887390267743	0	0	0	0	0.316	0
AAGJ06000001.1_48333168-48335527(+)_1|2|1x0;3;4	D	R	G	F	Y	F	K	S	N	L	N	K	-0.193763191147991	-0.75537343764402	-0.363177244538384	-0.69661805622555	0.109775837605308	-0.594905435924509	-0.59352846885636	-0.712424199081719	-0.701066741073129	-0.318094364863382	-0.755941578021407	0.239520362064863	0	0	0	0	0.396	0
AAGJ06000001.1_48333168-48335527(+)_1|2|1x0;4;5	D	R	G	F	Y	F	K	S	N	L	N	K	-0.193763191147991	-0.75537343764402	-0.363177244538384	-0.69661805622555	0.109775837605308	-0.594905435924509	-0.59352846885636	-0.712424199081719	-0.701066741073129	-0.318094364863382	-0.755941578021407	0.239520362064863	0	0	0	0	0.396	0
AAGJ06000001.1_48485474-48486641(-)_1|1|1x0;1;1	D	K	A	Y	K	T	R	G	A	L	Y	R	-0.810275212961759	-0.821258332935645	0.378219466922964	-0.894974659465018	-0.568282359791391	-0.591958031186071	-0.834263526076738	0.27692847702207	-0.434835584635163	-0.767523310421405	-0.564732976347075	-0.133364047235449	0	0	0	0	0.282	0
AAGJ06000001.1_48485474-48486641(-)_1|2|1x0;1;2	S	T	R	F	T	K	K	L	E	R	L	K	-0.134731216853337	-0.206084314949377	-0.135287997629238	0.092815331348369	-0.137994135034432	-0.0565835107332041	-0.0925456639304895	-0.143119966343014	-0.293327392311307	-0.0482226921124958	0.0340299152756646	-0.306600648969195	0	0	0	0	0.262	0
AAGJ06000001.1_48485474-48486641(-)_1|3|1x0;1;3	T	K	R	Y	V	D	K	T	K	A	Y	E	-0.258887226831562	-0.118730832982104	-0.526413795006583	-0.44715211600992	-0.552430883203533	-0.194746218069357	0.0116316978385695	-0.49936899250295	-0.309841963446869	-0.0599549981887637	-0.357342619261383	-0.194238792361178	0	0	0	0	0.194	0
AAGJ06000001.1_48485474-48486641(-)_1|3|1x0;2;4	G	R	M	F	M	N	E	A	R	F	L	D	-0.304808320081088	-0.384432384317937	-0.178041582013306	-0.315017894727937	-0.270899086055445	-0.477705569129846	0.0612405848041249	-0.0326567223462387	-0.382429474822217	-0.344378310602337	-0.190816066764336	-0.12563484262469	0	0	0	0	0.114	0
AAGJ06000001.1_48485474-48486641(-)_1|3|1x0;3;5	A	R	S	F	A	S	E	T	A	L	N	N	-0.249319483811832	-0.501583754460987	-0.21913515319616	-0.543408373762886	-0.3692114372733	-0.449871214403776	-0.408940998594986	-0.0867561005783697	-0.158961139878573	-0.52385409738178	-0.37547518799071	-0.428055225899368	0	0	0	0	0.188	0
AAGJ06000001.1_48485474-48486641(-)_1|3|1x0;4;6	G	R	G	F	R	V	K	N	A	V	Y	Q	-0.12723440144502	-0.618299402049877	-0.121479839271185	-0.751196372747293	-0.249839187750152	-0.438450201119194	-0.590925507126385	0.130209552061692	-0.446981354367239	-0.745864370110395	-0.301190537902776	0.0739842146193727	0	0	0	0	0.228	0
AAGJ06000001.1_48485474-48486641(-)_1|4|1x0;1;7	G	K	G	F	T	V	K	H	S	L	Q	V	-0.232500563583989	-0.481319264645432	-0.298390570145286	-0.510772837019347	-0.507070177601593	-0.450613858782854	-0.504545236982323	0.0417132634186579	-0.480465920836836	-0.605202529328285	-0.410597456130569	0.301963105981222	0	0	0	0	0.43	0
AAGJ06000001.1_48485474-48486641(-)_1|4|1x0;2;8	L	K	T	F	T	L	N	H	S	F	T	S	-0.2112873078676	-0.423382600051914	-0.131865984201618	-0.297610182759412	-0.605909560870407	-0.641553684927921	-0.26815361749251	-0.065583983039495	-0.513349402185744	-0.575344087435962	-0.58915593313873	0.433023171160615	0	0	0	0	0.276	0
AAGJ06000001.1_49060872-49062580(+)_1|1|1x0;1;1	F	V	G	L	P	S	K	A	L	L	F	K	-0.20799987849256	-0.376624158472083	-0.178990184763359	-0.176401300096164	-0.1769309287079	-0.25457765473597	-0.0443365518240568	-0.156235764866457	-0.145397420886814	-0.219258642211391	-0.338621585176063	-0.348552746522013	0	0	0	0	0.118	0
AAGJ06000001.1_49060872-49062580(+)_1|2|1x0;1;2	A	K	G	Y	T	R	T	Y	N	L	N	K	-0.355889952622438	-0.629384819574026	-0.465355476479701	-0.333563005649915	-0.00598720207279422	-0.64305507684563	-0.494813375408814	-0.351818763444011	-0.886144735279023	-0.833637925146637	0.486606942214751	-0.808822033932771	0	0	0	0	0.46	0
AAGJ06000001.1_49060872-49062580(+)_1|2|1x0;2;3	D	R	G	F	I	S	E	C	G	L	T	R	-0.377802441599886	-0.768865127354605	0.316117843512549	-0.691015798514805	-0.415031727630164	-0.479885950151411	-0.418240337060701	-0.0160815664584397	-0.337372618230789	-0.559208576280781	-0.470508868033225	-0.39904135147149	0	0	0	0	0.208	0
AAGJ06000001.1_49060872-49062580(+)_1|2|1x0;3;4	N	K	R	F	T	R	K	R	D	L	R	R	-0.933610042875222	-1.04094990047923	0.226338529697524	-0.935768476986373	-0.817956350390998	0.10473095488841	-0.573941701374417	-1.01255183721129	-0.795815599833067	-0.744282945469159	0.224007177924657	-0.467297507115261	0	0	0	0	0.642	0
AAGJ06000001.1_49070498-49072295(+)_1|1|1x0;1;1	D	R	G	F	Y	F	K	S	N	L	N	K	-0.193763191147991	-0.75537343764402	-0.363177244538384	-0.69661805622555	0.109775837605308	-0.594905435924509	-0.59352846885636	-0.712424199081719	-0.701066741073129	-0.318094364863382	-0.755941578021407	0.239520362064863	0	0	0	0	0.396	0
AAGJ06000001.1_49070498-49072295(+)_1|1|1x0;2;2	D	R	G	F	Y	F	K	S	N	L	N	K	-0.193763191147991	-0.75537343764402	-0.363177244538384	-0.69661805622555	0.109775837605308	-0.594905435924509	-0.59352846885636	-0.712424199081719	-0.701066741073129	-0.318094364863382	-0.755941578021407	0.239520362064863	0	0	0	0	0.396	0
AAGJ06000001.1_49070498-49072295(+)_1|1|1x0;3;3	D	R	G	F	Y	F	K	S	N	L	N	K	-0.193763191147991	-0.75537343764402	-0.363177244538384	-0.69661805622555	0.109775837605308	-0.594905435924509	-0.59352846885636	-0.712424199081719	-0.701066741073129	-0.318094364863382	-0.755941578021407	0.239520362064863	0	0	0	0	0.396	0
AAGJ06000001.1_49070498-49072295(+)_1|2|1x0;1;4	D	R	G	F	Y	F	K	S	N	L	N	K	-0.193763191147991	-0.75537343764402	-0.363177244538384	-0.69661805622555	0.109775837605308	-0.594905435924509	-0.59352846885636	-0.712424199081719	-0.701066741073129	-0.318094364863382	-0.755941578021407	0.239520362064863	0	0	0	0	0.396	0
AAGJ06000001.1_49070498-49072295(+)_1|2|1x0;2;5	D	R	G	F	Y	F	K	S	N	L	N	K	-0.193763191147991	-0.75537343764402	-0.363177244538384	-0.69661805622555	0.109775837605308	-0.594905435924509	-0.59352846885636	-0.712424199081719	-0.701066741073129	-0.318094364863382	-0.755941578021407	0.239520362064863	0	0	0	0	0.396	0
AAGJ06000001.1_49070498-49072295(+)_1|2|1x0;3;6	D	R	G	F	Y	F	K	S	N	L	N	K	-0.193763191147991	-0.75537343764402	-0.363177244538384	-0.69661805622555	0.109775837605308	-0.594905435924509	-0.59352846885636	-0.712424199081719	-0.701066741073129	-0.318094364863382	-0.755941578021407	0.239520362064863	0	0	0	0	0.396	0
AAGJ06000001.1_49070498-49072295(+)_1|2|1x0;4;7	D	R	G	F	Y	F	K	S	N	L	N	K	-0.193763191147991	-0.75537343764402	-0.363177244538384	-0.69661805622555	0.109775837605308	-0.594905435924509	-0.59352846885636	-0.712424199081719	-0.701066741073129	-0.318094364863382	-0.755941578021407	0.239520362064863	0	0	0	0	0.396	0
AAGJ06000001.1_49070498-49072295(+)_1|2|1x0;5;8	D	R	G	F	Y	F	K	S	N	L	N	K	-0.193763191147991	-0.75537343764402	-0.363177244538384	-0.69661805622555	0.109775837605308	-0.594905435924509	-0.59352846885636	-0.712424199081719	-0.701066741073129	-0.318094364863382	-0.755941578021407	0.239520362064863	0	0	0	0	0.396	0
AAGJ06000001.1_49070498-49072295(+)_1|3|1x0;1;9	D	R	G	F	Y	F	K	S	N	L	N	K	-0.193763191147991	-0.75537343764402	-0.363177244538384	-0.69661805622555	0.109775837605308	-0.594905435924509	-0.59352846885636	-0.712424199081719	-0.701066741073129	-0.318094364863382	-0.755941578021407	0.239520362064863	0	0	0	0	0.396	0
AAGJ06000001.1_49070498-49072295(+)_1|3|1x0;2;10	D	R	G	F	Y	F	K	S	N	L	N	K	-0.193763191147991	-0.75537343764402	-0.363177244538384	-0.69661805622555	0.109775837605308	-0.594905435924509	-0.59352846885636	-0.712424199081719	-0.701066741073129	-0.318094364863382	-0.755941578021407	0.239520362064863	0	0	0	0	0.396	0
AAGJ06000001.1_49070498-49072295(+)_1|3|1x0;3;11	D	R	G	F	Y	F	K	S	N	L	N	K	-0.193763191147991	-0.75537343764402	-0.363177244538384	-0.69661805622555	0.109775837605308	-0.594905435924509	-0.59352846885636	-0.712424199081719	-0.701066741073129	-0.318094364863382	-0.755941578021407	0.239520362064863	0	0	0	0	0.396	0
AAGJ06000001.1_49070498-49072295(+)_1|3|1x0;4;12	D	R	G	F	Y	F	K	S	N	L	N	K	-0.193763191147991	-0.75537343764402	-0.363177244538384	-0.69661805622555	0.109775837605308	-0.594905435924509	-0.59352846885636	-0.712424199081719	-0.701066741073129	-0.318094364863382	-0.755941578021407	0.239520362064863	0	0	0	0	0.396	0
AAGJ06000001.1_49070498-49072295(+)_1|3|1x0;5;13	D	R	G	F	Y	F	K	S	N	L	N	R	-0.870101488893998	-0.957569365297748	0.466670190753689	-1.01688491537913	0.157248024036083	-0.807983936915299	-0.804181698864375	-0.834694342493686	-0.820602080154821	-0.810290971055946	-0.860391445751166	0.293619247436071	0	0	0	0	0.484	0
AAGJ06000001.1_49070498-49072295(+)_1|3|1x0;6;14	N	K	G	F	N	F	K	R	D	L	R	S	-0.315766534611756	-0.48348296897572	-0.260397251342186	-0.215223910478924	-0.369682222356093	0.0120891744249906	-0.261668737931764	-0.532860759210129	-0.471028630897798	-0.254843352357137	-0.272382198608377	-0.0154682151781598	0	0	0	0	0.142	0
AAGJ06000001.1_49070498-49072295(+)_1|3|1x0;7;15	Y	E	S	F	T	N	S	T	S	M	Y	T	-0.185359548018634	-0.240064854758198	-0.522710249809333	-0.447690385362174	-0.406719085620478	-0.517263024318693	-0.365585410902305	0.0246887145455959	-0.298802889181427	-0.476186952559702	-0.485183553845647	-0.151687306975364	0	0	0	0	0.222	0
AAGJ06000001.1_49070498-49072295(+)_1|3|1x0;8;16	M	K	K	H	P	S	K	F	A	L	S	V	-0.258952375625382	-0.0581719526096695	-0.364243542652159	-0.382275420665373	-0.48105982787243	-0.374497470166855	-0.583498226506462	0.221284172533077	-0.501650583282199	-0.355425904118851	-0.325161136350587	-0.244619109512236	0	0	0	0	0.326	0
AAGJ06000001.1_49152157-49153887(+)_1|1|1x0;1;1	F	A	G	L	P	S	K	A	L	L	F	K	-0.20799987849256	-0.376624158472083	-0.178990184763359	-0.176401300096164	-0.1769309287079	-0.25457765473597	-0.0443365518240568	-0.156235764866457	-0.145397420886814	-0.219258642211391	-0.338621585176063	-0.348552746522013	0	0	0	0	0.102	0
AAGJ06000001.1_49152157-49153887(+)_1|2|1x0;1;2	A	K	G	Y	S	R	T	Y	N	L	N	K	-0.355889952622438	-0.629384819574026	-0.465355476479701	-0.333563005649915	-0.00598720207279422	-0.64305507684563	-0.494813375408814	-0.351818763444011	-0.886144735279023	-0.833637925146637	0.486606942214751	-0.808822033932771	0	0	0	0	0.448	0
AAGJ06000001.1_49352111-49353470(-)_1|1|1x0;1;1	G	K	N	F	P	S	E	G	R	L	E	A	-0.184071667186822	-0.450231045496374	-0.188943655144964	-0.358020529448366	-0.167943523390181	-0.628912308747828	0.0497760513309602	0.0127763143518854	-0.331726172642849	-0.400346869909291	-0.34822099038384	-0.102018947703365	0	0	0	0	0.08	0
AAGJ06000001.1_49352111-49353470(-)_1|1|1x0;2;2	G	E	R	Q	R	N	T	F	M	L	T	K	-0.282701899585894	-0.355704853253468	-0.119036210420035	0.0194179765713137	-0.236172834995478	-0.0900466880078931	-0.279025016731838	-0.0428459746059222	-0.276387752044625	-0.221380810513571	-0.424153860100273	-0.0494917075164499	0	0	0	0	0.322	0
AAGJ06000001.1_49352111-49353470(-)_1|2|1x0;1;3	S	T	R	F	A	K	K	L	E	C	L	K	-0.134731216853337	-0.206084314949377	-0.135287997629238	0.092815331348369	-0.137994135034432	-0.0565835107332041	-0.0925456639304895	-0.143119966343014	-0.293327392311307	-0.0482226921124958	0.0340299152756646	-0.306600648969195	0	0	0	0	0.296	0
AAGJ06000001.1_49352111-49353470(-)_1|3|1x0;1;4	T	K	R	Y	V	D	K	T	K	A	Y	E	-0.258887226831562	-0.118730832982104	-0.526413795006583	-0.44715211600992	-0.552430883203533	-0.194746218069357	0.0116316978385695	-0.49936899250295	-0.309841963446869	-0.0599549981887637	-0.357342619261383	-0.194238792361178	0	0	0	0	0.194	0
AAGJ06000001.1_49352111-49353470(-)_1|3|1x0;2;5	G	R	M	F	M	N	E	A	R	F	L	D	-0.304808320081088	-0.384432384317937	-0.178041582013306	-0.315017894727937	-0.270899086055445	-0.477705569129846	0.0612405848041249	-0.0326567223462387	-0.382429474822217	-0.344378310602337	-0.190816066764336	-0.12563484262469	0	0	0	0	0.114	0
AAGJ06000001.1_49352111-49353470(-)_1|3|1x0;3;6	A	R	S	F	A	S	E	T	A	L	N	N	-0.249319483811832	-0.501583754460987	-0.21913515319616	-0.543408373762886	-0.3692114372733	-0.449871214403776	-0.408940998594986	-0.0867561005783697	-0.158961139878573	-0.52385409738178	-0.37547518799071	-0.428055225899368	0	0	0	0	0.188	0
AAGJ06000001.1_49352111-49353470(-)_1|3|1x0;4;7	G	R	G	F	R	V	K	N	A	V	Y	Q	-0.12723440144502	-0.618299402049877	-0.121479839271185	-0.751196372747293	-0.249839187750152	-0.438450201119194	-0.590925507126385	0.130209552061692	-0.446981354367239	-0.745864370110395	-0.301190537902776	0.0739842146193727	0	0	0	0	0.228	0
AAGJ06000001.1_49352111-49353470(-)_1|3|1x0;5;8	N	K	G	F	S	D	K	G	G	L	T	K	-0.296075003100111	-0.6865668062742	-0.344478875474496	-0.515881817611086	-0.232415571900727	-0.298853611969951	-0.477041357133672	-0.431463131831336	-0.546629399646744	0.269494469448042	-0.681643300881155	-0.623896901870161	0	0	0	0	0.408	0
AAGJ06000001.1_49352111-49353470(-)_1|3|1x0;6;9	G	K	G	F	T	V	K	H	S	L	Q	V	-0.232500563583989	-0.481319264645432	-0.298390570145286	-0.510772837019347	-0.507070177601593	-0.450613858782854	-0.504545236982323	0.0417132634186579	-0.480465920836836	-0.605202529328285	-0.410597456130569	0.301963105981222	0	0	0	0	0.43	0
AAGJ06000001.1_49352111-49353470(-)_1|3|1x0;7;10	L	K	T	F	T	L	N	H	S	F	T	S	-0.2112873078676	-0.423382600051914	-0.131865984201618	-0.297610182759412	-0.605909560870407	-0.641553684927921	-0.26815361749251	-0.065583983039495	-0.513349402185744	-0.575344087435962	-0.58915593313873	0.433023171160615	0	0	0	0	0.276	0
AAGJ06000001.1_49445911-49447477(-)_1|1|1x0;1;1	S	T	R	L	P	S	A	K	R	M	M	R	-0.513413613711986	-0.55404869860393	0.10208730606904	-0.499156280470136	-0.169178405729477	-0.486543498043954	-0.0476029053976069	-0.0357996382453341	-0.265179136958865	-0.225391969698595	0.0155397789856792	-0.167085196952082	0	0	0	0	0.182	0
AAGJ06000001.1_49445911-49447477(-)_1|2|1x0;1;2	G	K	N	F	P	S	E	G	R	L	E	A	-0.184071667186822	-0.450231045496374	-0.188943655144964	-0.358020529448366	-0.167943523390181	-0.628912308747828	0.0497760513309602	0.0127763143518854	-0.331726172642849	-0.400346869909291	-0.34822099038384	-0.102018947703365	0	0	0	0	0.08	0
AAGJ06000001.1_49445911-49447477(-)_1|2|1x0;2;3	G	E	R	Q	R	N	T	F	M	L	T	K	-0.282701899585894	-0.355704853253468	-0.119036210420035	0.0194179765713137	-0.236172834995478	-0.0900466880078931	-0.279025016731838	-0.0428459746059222	-0.276387752044625	-0.221380810513571	-0.424153860100273	-0.0494917075164499	0	0	0	0	0.322	0
AAGJ06000001.1_49445911-49447477(-)_1|2|1x0;3;4	D	K	A	Y	K	T	R	G	A	L	Y	R	-0.810275212961759	-0.821258332935645	0.378219466922964	-0.894974659465018	-0.568282359791391	-0.591958031186071	-0.834263526076738	0.27692847702207	-0.434835584635163	-0.767523310421405	-0.564732976347075	-0.133364047235449	0	0	0	0	0.282	0
AAGJ06000001.1_49445911-49447477(-)_1|3|1x0;1;5	S	T	R	F	A	K	K	L	E	C	L	K	-0.134731216853337	-0.206084314949377	-0.135287997629238	0.092815331348369	-0.137994135034432	-0.0565835107332041	-0.0925456639304895	-0.143119966343014	-0.293327392311307	-0.0482226921124958	0.0340299152756646	-0.306600648969195	0	0	0	0	0.296	0
AAGJ06000001.1_49445911-49447477(-)_1|4|1x0;1;6	T	K	R	Y	V	D	K	T	K	A	Y	E	-0.258887226831562	-0.118730832982104	-0.526413795006583	-0.44715211600992	-0.552430883203533	-0.194746218069357	0.0116316978385695	-0.49936899250295	-0.309841963446869	-0.0599549981887637	-0.357342619261383	-0.194238792361178	0	0	0	0	0.194	0
AAGJ06000001.1_49445911-49447477(-)_1|4|1x0;2;7	G	R	M	F	M	N	E	A	R	F	L	D	-0.304808320081088	-0.384432384317937	-0.178041582013306	-0.315017894727937	-0.270899086055445	-0.477705569129846	0.0612405848041249	-0.0326567223462387	-0.382429474822217	-0.344378310602337	-0.190816066764336	-0.12563484262469	0	0	0	0	0.114	0
AAGJ06000001.1_49445911-49447477(-)_1|4|1x0;3;8	A	R	S	F	A	S	E	T	A	L	N	N	-0.249319483811832	-0.501583754460987	-0.21913515319616	-0.543408373762886	-0.3692114372733	-0.449871214403776	-0.408940998594986	-0.0867561005783697	-0.158961139878573	-0.52385409738178	-0.37547518799071	-0.428055225899368	0	0	0	0	0.188	0
AAGJ06000001.1_49445911-49447477(-)_1|4|1x0;4;9	G	R	G	F	R	V	K	N	A	V	Y	Q	-0.12723440144502	-0.618299402049877	-0.121479839271185	-0.751196372747293	-0.249839187750152	-0.438450201119194	-0.590925507126385	0.130209552061692	-0.446981354367239	-0.745864370110395	-0.301190537902776	0.0739842146193727	0	0	0	0	0.228	0
AAGJ06000001.1_49445911-49447477(-)_1|4|1x0;5;10	N	K	G	F	S	D	K	G	G	L	T	K	-0.296075003100111	-0.6865668062742	-0.344478875474496	-0.515881817611086	-0.232415571900727	-0.298853611969951	-0.477041357133672	-0.431463131831336	-0.546629399646744	0.269494469448042	-0.681643300881155	-0.623896901870161	0	0	0	0	0.408	0
AAGJ06000001.1_49445911-49447477(-)_1|4|1x0;6;11	G	K	G	F	T	V	K	H	S	L	Q	V	-0.232500563583989	-0.481319264645432	-0.298390570145286	-0.510772837019347	-0.507070177601593	-0.450613858782854	-0.504545236982323	0.0417132634186579	-0.480465920836836	-0.605202529328285	-0.410597456130569	0.301963105981222	0	0	0	0	0.43	0
AAGJ06000001.1_49445911-49447477(-)_1|4|1x0;7;12	L	K	T	F	T	L	N	H	S	F	T	S	-0.2112873078676	-0.423382600051914	-0.131865984201618	-0.297610182759412	-0.605909560870407	-0.641553684927921	-0.26815361749251	-0.065583983039495	-0.513349402185744	-0.575344087435962	-0.58915593313873	0.433023171160615	0	0	0	0	0.276	0
AAGJ06000002.1_7077745-7079224(-)_1|1|1x0;1;1	H	K	R	F	T	R	N	E	G	L	M	R	-0.485976812158042	-0.847523993152439	0.303779588755719	-0.750153185368859	-0.34856472706506	-0.32427399879244	-0.300510752404909	-0.0471319173491721	-0.953190657703688	-1.10739260621789	0.550933835040141	-0.915562669491648	0	0	0	0	0.726	0
AAGJ06000002.1_7077745-7079224(-)_1|1|1x0;2;2	G	K	K	F	S	S	E	G	R	L	S	T	-0.145017435211187	-0.466494071185835	-0.234585511646932	-0.361937386827087	-0.180994409991465	-0.570976711443787	-0.00790168688015293	-0.0228280820255227	-0.268785867598222	-0.404552371957175	-0.306769585129405	-0.183150087813579	0	0	0	0	0.15	0
AAGJ06000002.1_7077745-7079224(-)_1|1|1x0;3;3	N	K	G	F	K	D	S	V	S	L	A	R	-0.553433185584085	-0.718958804086123	0.280939708763013	-0.753209871706446	-0.499019798059651	-0.44904310257681	-0.67128992934498	0.00144953322752624	-0.47392645494646	0.252152289158669	-0.706519297098633	-0.39108987006045	0	0	0	0	0.364	0
AAGJ06000002.1_7077745-7079224(-)_1|1|1x0;4;4	D	K	S	F	S	V	K	G	N	L	G	Q	-0.160581808205663	-0.624636355386685	-0.541160329067606	-0.769176675996692	0.397023367866749	-0.712922108107676	-0.680318752605516	-0.76089860152376	-0.609025955823388	-0.712115955604893	-0.616281270452282	0.421604417923151	0	0	0	0	0.602	0
AAGJ06000002.1_7077745-7079224(-)_1|1|1x0;5;5	D	K	R	F	L	H	Q	S	G	L	S	R	-0.548905042884006	-0.829569394221755	0.365268163872146	-0.729465209250136	-0.639444073373995	-0.618188015579509	-0.662488555807944	0.0419253362709368	-0.564275354508729	-0.750076639416636	-0.715169504893784	0.154696172175221	0	0	0	0	0.324	0
AAGJ06000002.1_7077745-7079224(-)_1|2|1x0;1;6	D	K	S	F	S	Q	N	S	D	L	T	R	-0.662812439028367	-0.832009246538	0.294953357516649	-0.778243467622522	-0.665602122701472	0.444765531158076	-0.745725840449389	-0.550447143390667	0.12532881903551	-0.701110275030669	-0.626458654171146	-0.228703052211979	0	0	0	0	0.558	0
AAGJ06000002.1_7077745-7079224(-)_1|2|1x0;2;7	N	K	I	L	S	T	R	S	D	F	E	S	-0.640176620680948	-0.61282014943902	-0.698747204211178	0.0296783860118079	-0.681002507730651	0.239370791204036	-0.560927489795809	-0.728139659223552	-0.622572198830394	-0.616242315490578	-0.338065278602676	-0.423374117279992	0	0	0	0	0.144	0
AAGJ06000002.1_7077745-7079224(-)_1|3|1x0;1;8	D	K	G	F	K	D	S	C	S	L	T	R	-0.74530869991366	-0.893786388498406	0.454287139954686	-0.913593281193187	-0.728515007024059	-0.623433237131778	-0.894626088340572	-0.0705428896631907	-0.748834367326936	0.342906310213816	-0.840237084539042	-0.53641311724859	0	0	0	0	0.42	0
AAGJ06000002.1_7077745-7079224(-)_1|3|1x0;2;9	D	K	L	F	S	V	K	G	N	L	V	Q	-0.160581808205663	-0.624636355386685	-0.541160329067606	-0.769176675996692	0.397023367866749	-0.712922108107676	-0.680318752605516	-0.76089860152376	-0.609025955823388	-0.712115955604893	-0.616281270452282	0.421604417923151	0	0	0	0	0.644	0
AAGJ06000002.1_7077745-7079224(-)_1|3|1x0;3;10	D	K	S	F	S	Q	N	S	D	L	T	R	-0.662812439028367	-0.832009246538	0.294953357516649	-0.778243467622522	-0.665602122701472	0.444765531158076	-0.745725840449389	-0.550447143390667	0.12532881903551	-0.701110275030669	-0.626458654171146	-0.228703052211979	0	0	0	0	0.558	0
AAGJ06000002.1_7077745-7079224(-)_1|3|1x0;4;11	N	K	I	L	S	T	R	S	N	F	E	S	-0.209193160655281	-0.553319569589962	-0.696262027270409	-0.561794094417819	0.286851796543901	-0.848106274358714	-0.445223924313814	-0.834325716718058	-0.584468653163149	-0.726896649277238	-0.557367268405118	0.249682666828266	0	0	0	0	0.262	0
AAGJ06000002.1_7090117-7091068(-)_1|1|1x0;1;1	D	C	S	F	S	I	E	C	H	L	T	R	-0.675073081035137	-0.857162971581226	0.45362409691505	-0.721368505194307	-0.332435612648185	-0.946974856383975	0.201963363594754	-0.997524190640077	-0.447437665235754	-0.750870739370949	-0.77038589956486	0.153437929321284	0	0	0	0	0.566	0
AAGJ06000002.1_7090117-7091068(-)_1|2|1x0;1;2	K	K	S	F	L	S	K	S	D	L	V	K	-0.640015030158476	-0.750113641353853	-0.558147140991313	0.21662866341526	-0.696454136578244	0.0510028652410338	-0.408605140320295	-0.763024434532028	-0.503687223820178	-0.343917390333627	-0.576342017375931	-0.545894438819565	0	0	0	0	0.138	0
AAGJ06000002.1_7090117-7091068(-)_1|2|1x0;2;3	T	S	T	F	A	K	Q	T	D	L	K	V	-0.315656252289394	-0.322547369517827	-0.432520837697696	-0.212197549273822	-0.57883040143972	-0.0276161588085407	-0.37904915839222	-0.506552909757182	-0.537051584602113	-0.472450627963184	-0.0637257897348725	-0.301877937923131	0	0	0	0	0.162	0
AAGJ06000002.1_7090117-7091068(-)_1|3|1x0;1;4	S	S	T	F	R	S	K	C	S	L	T	L	-0.407974315633972	-0.378547314432847	-0.182674860150636	-0.234698743065687	-0.405523770634185	-0.51390358612432	-0.175461315970988	0.0871260437363294	-0.222645427083224	-0.37646998494794	-0.366639756606201	-0.0178554271605762	0	0	0	0	0.166	0
AAGJ06000002.1_7090117-7091068(-)_1|4|1x0;1;5	N	K	R	F	A	S	L	D	G	R	N	T	-0.147667723746449	-0.421958079614648	-0.334307010407475	-0.0702324575939881	-0.243628309784206	-0.340090287075785	-0.28879045661577	-0.0387448457756965	-0.51891067335136	-0.534896350847913	-0.00117675193884285	-0.53628841716989	0	0	0	0	0.392	0
AAGJ06000002.1_7090117-7091068(-)_1|4|1x0;2;6	S	K	K	F	S	K	K	C	H	L	D	E	-0.237021053907666	-0.437333780395412	-0.356256879905067	-0.0299052533825573	-0.267181984356878	-0.503018103017142	0.0326536425371845	-0.5635152056983	-0.312434119302105	-0.565779822535732	0.0236255267787512	-0.211830594112966	0	0	0	0	0.308	0
AAGJ06000002.1_7090117-7091068(-)_1|4|1x0;3;7	E	K	G	F	R	T	K	G	N	F	T	K	-0.298080990479516	-0.732486773330736	-0.311692884035494	-0.660281740588104	0.430692249694516	-0.655825284807492	-0.674542970239528	-0.776217659907522	-0.62545289161452	-0.538820664006	-0.74259607172684	0.254155377865672	0	0	0	0	0.34	0
AAGJ06000002.1_7103678-7104716(+)_1|1|1x0;1;1	H	K	R	F	T	E	K	R	S	L	M	R	-0.636644531688535	-0.795379132150494	0.324162790787547	-0.616002734795736	-0.407817890390803	-0.0929983308217092	-0.546828148344988	-0.25316981121733	-0.810809161754441	0.420592043501572	-0.713275958436284	-0.542465445947134	0	0	0	0	0.618	0
AAGJ06000002.1_7103678-7104716(+)_1|1|1x0;2;2	G	K	E	F	S	S	E	G	R	R	L	A	-0.184071667186822	-0.450231045496374	-0.188943655144964	-0.358020529448366	-0.167943523390181	-0.628912308747828	0.0497760513309602	0.0127763143518854	-0.331726172642849	-0.400346869909291	-0.34822099038384	-0.102018947703365	0	0	0	0	0.222	0
AAGJ06000002.1_7103678-7104716(+)_1|1|1x0;3;3	N	K	G	F	T	D	S	C	G	L	T	R	-0.385863110538857	-0.887861367037346	0.40318895996249	-0.919479025773471	-0.359975779262781	-0.481344167028387	-0.467497708005999	-0.284687061266937	-0.732616127707507	0.376800862174957	-0.800407828800301	-0.7176074559854	0	0	0	0	0.532	0
AAGJ06000002.1_7103678-7104716(+)_1|1|1x0;4;4	D	K	L	F	A	I	K	G	N	L	V	Q	-0.161883894136503	-0.568146904083303	-0.423614496466369	-0.629772363194828	0.309794016487825	-0.575863526462906	-0.65967842359627	-0.657505804346424	-0.41181006248004	-0.545217635209976	-0.640140978946437	0.160241967155418	0	0	0	0	0.594	0
AAGJ06000002.1_7103678-7104716(+)_1|1|1x0;5;5	E	K	R	F	L	H	Q	S	W	L	S	R	-0.304408578415357	-0.579284147956993	0.176181187450216	-0.424615869025249	0.202822472532406	0.228436174587858	0.0679274887630078	0.086530561382232	-0.271983997895408	-0.123532012098852	-0.477693201089925	0.10841457660462	0	0	0	0	0.36	0
AAGJ06000002.1_7103678-7104716(+)_1|1|1x0;6;6	D	K	K	F	S	Q	H	S	N	L	T	R	-0.602300807260302	-0.783922660077171	0.434263295781198	-0.901269712537909	0.360017885693614	-0.754305193637665	-0.783067248279371	-0.765382159010837	0.219834477387867	-0.665977327030482	-0.803611202698799	-0.613311452910882	0	0	0	0	0.844	0
AAGJ06000002.1_7103678-7104716(+)_1|1|1x0;7;7	D	K	I	F	S	T	R	G	N	F	E	R	-0.888665008781274	-1.00302969571432	0.467359540751381	-0.994911976688402	0.503710692228504	-0.900216455727676	-0.880017877381167	-1.00124896387846	-0.647084134022155	-0.87526422939737	-0.743618782572454	0.287149301688043	0	0	0	0	0.458	0
AAGJ06000002.1_7507239-7509603(+)_1|1|1x0;1;1	N	M	T	F	Q	H	A	S	Q	L	M	R	-0.540012894457859	-0.803253091805188	0.222493297973282	-0.668259705582552	-0.644981413294696	-0.655074313548946	-0.693877124280455	0.0349081523590517	-0.615809728369783	-0.661768662489526	-0.637522162423771	0.119129363864501	0	0	0	0	0.272	0
AAGJ06000002.1_7507239-7509603(+)_1|1|1x0;2;2	H	Q	A	F	R	R	K	C	H	L	K	R	-0.596752804487353	-0.84352317391647	0.325432824270001	-0.683760701706286	-0.545082698547403	-0.905849491141451	0.0179157382972239	-0.851379546129777	-0.732258276528568	-1.00393384633206	0.274978863831555	-0.877873084258325	0	0	0	0	0.816	0
AAGJ06000002.1_7507239-7509603(+)_1|1|1x0;3;3	G	K	A	F	S	D	R	D	H	Q	R	Q	-0.0920436288766849	-0.51815204627409	-0.421464160370075	-0.359358488130386	-0.246713260760967	-0.656099900775049	0.158429176830734	-0.659875859859494	-0.58971739865934	-0.174925616524337	-0.110775232071014	-0.51003110441975	0	0	0	0	0.752	0
AAGJ06000002.1_7507239-7509603(+)_1|1|1x0;4;4	R	S	V	F	P	T	E	A	Y	L	V	A	-0.27923751737626	-0.470022039103428	-0.382419106897082	-0.0691401586992285	-0.185078047621083	-0.518149475031784	-0.213493568582713	-0.471013521679626	-0.342414023115232	-0.393199382211588	-0.354507717341941	-0.0806982601691667	0	0	0	0	0.046	0
AAGJ06000002.1_7507239-7509603(+)_1|2|1x0;1;5	G	D	F	F	K	K	L	R	Q	I	Q	T	-0.256231293324062	-0.450879513523562	-0.191674120453318	-0.104163647714773	-0.247547835339795	-0.549854368258993	-0.0988637397676009	-0.189676725758612	-0.505469764184284	-0.0994892776088267	0.00107825540824595	-0.318206560503573	0	0	0	0	0.108	0
AAGJ06000002.1_7507239-7509603(+)_1|3|1x0;1;6	G	K	G	F	D	L	I	S	D	L	T	H	-0.295751536745198	-0.438924948066066	-0.102272510649937	-0.0789162675594619	-0.24258140801889	0.0914842021071157	-0.419319103758446	-0.426261636252244	-0.231905177315056	-0.248626284222805	-0.359238641723518	-0.0401597304009815	0	0	0	0	0.128	0
AAGJ06000002.1_7507239-7509603(+)_1|4|1x0;1;7	G	L	S	F	L	L	Y	S	D	F	R	T	-0.161038967459428	-0.338445607823676	-0.0880035491457334	-0.123651638724328	-0.211558279889379	0.0618286719023187	-0.518842776925463	-0.567042787308461	-0.382026161864441	-0.360470138298776	-0.374074175518697	0.0262583195701226	0	0	0	0	0.108	0
AAGJ06000002.1_12031579-12034795(+)_1|1|1x0;1;1	P	E	R	F	P	S	F	R	D	C	G	R	-0.795841471220022	-0.826540456300142	0.215228428588812	-0.773554262344872	-0.959515501168822	0.0435915764941068	-0.620344962410352	-0.719007347802185	-0.654721077341699	-0.0804260013613685	-0.511204831901134	-0.582581955124161	0	0	0	0	0.32	0
AAGJ06000002.1_12031579-12034795(+)_1|2|1x0;1;2	S	E	I	F	N	S	A	F	Q	L	D	K	-0.228502962295525	-0.430389220025413	-0.239778862042129	-0.162689649865013	-0.17359065167205	-0.404557137780487	-0.235877053756876	-0.0426014286937992	-0.251308688048803	-0.122572108783452	-0.260286666703436	-0.346164080572555	0	0	0	0	0.042	0
AAGJ06000002.1_12031579-12034795(+)_1|3|1x0;1;3	G	D	G	F	R	Y	R	M	H	F	D	K	-0.217385304195598	-0.424980899798723	-0.185135104918867	0.0913426947479164	-0.235671676610036	-0.468273352403518	0.0314326781268944	-0.49984511458285	-0.342294707475426	-0.41459697837102	-0.272237767532139	0.0565635748623189	0	0	0	0	0.296	0
AAGJ06000002.1_12031579-12034795(+)_1|4|1x0;1;4	H	Q	D	F	S	S	F	T	A	L	S	M	-0.423237964206424	-0.324647991839546	-0.395027060104708	-0.0623413444007458	-0.352708904669149	-0.35909866615557	-0.17128938254241	0.153570582043272	-0.126033534470933	-0.345176265812593	-0.0052387574418546	-0.297427670643473	0	0	0	0	0.192	0
AAGJ06000002.1_12031579-12034795(+)_1|4|1x0;2;5	G	K	T	F	Y	N	T	N	S	W	L	N	-0.108777844049919	-0.317216396923178	-0.139997103553427	-0.341570702297721	-0.545710775387572	-0.535387623684446	-0.335879664863833	0.23641873043314	-0.575365139555908	-0.657182777984697	-0.443562923985117	-0.000937048287098223	0	0	0	0	0.142	0
AAGJ06000002.1_12031579-12034795(+)_1|5|1x0;1;6	H	V	T	I	G	N	L	Q	N	L	K	R	-0.556368788955353	-0.615220829636387	0.344451631032885	-0.775819529956605	0.332702625045752	-0.735122287517002	-0.111876674015679	-0.668032319742836	-0.511588038150181	-0.65287827886962	-0.549116056100515	-0.0819287648658845	0	0	0	0	0.454	0
AAGJ06000002.1_12031579-12034795(+)_1|6|1x0;1;7	G	K	T	F	H	F	K	Y	K	Y	L	L	-0.253284198183895	-0.374109238755799	-0.139913671906365	-0.108517067559353	-0.498792387436506	-0.548201517430722	-0.0442586976509787	-0.128666054343942	-0.348830762362355	-0.437473729709751	0.0448651938733239	-0.0629297249999056	0	0	0	0	0.108	0
AAGJ06000002.1_12031579-12034795(+)_1|7|1x0;1;8	G	M	K	L	K	S	A	S	Y	L	R	L	-0.331780509075771	-0.453257064642791	-0.404301026876953	-0.151769324428247	-0.290498808566988	-0.499204565989039	-0.0653742463663134	-0.229637198422283	-0.263091651089633	-0.0420441127804432	-0.176292161782088	-0.163538369603847	0	0	0	0	0.08	0
AAGJ06000002.1_12031579-12034795(+)_1|8|1x0;1;9	G	C	W	F	K	Q	Q	S	Q	L	D	L	-0.307541377408939	-0.560672857029411	-0.560212830715099	-0.546849858993265	-0.595422087657049	-0.634241371685783	-0.474350367794288	0.019345607690432	-0.0486905690614611	-0.569924728811487	-0.592524659478684	-0.474265619089621	0	0	0	0	0.338	0
AAGJ06000002.1_12031579-12034795(+)_1|9|1x0;1;10	K	T	Y	F	R	S	V	K	L	K	I	S	-0.228218313454903	-0.235183897290816	-0.191141040876422	-0.138817243231897	-0.152490446083598	-0.219966398179745	-0.0435503746613566	-0.0592806305994311	-0.236360928476711	-0.270298528273044	-0.141547956778779	-0.180894918340847	0	0	0	0	0.178	0
AAGJ06000002.1_12031579-12034795(+)_1|9|1x0;2;11	D	A	L	L	P	S	Y	E	D	Y	G	N	-0.279984800428388	-0.384362995036468	-0.071342464268116	-0.300645159774526	-0.250665264286818	0.0231595409683936	-0.359319308154315	-0.489186377569811	-0.329288236182423	-0.317767964887584	-0.0650540378142645	-0.380988103824029	0	0	0	0	0.118	0
AAGJ06000002.1_12031579-12034795(+)_1|10|1x0;1;12	P	K	R	F	Q	A	P	W	Q	L	E	R	-0.564536999452931	-0.552651987917512	0.151749154504186	-0.609209268146955	-0.0687061589684752	-0.590568703679362	-0.319972636237834	-0.0869009329006227	-0.459973312750895	-0.359424507943011	-0.119720605588555	-0.182926836972737	0	0	0	0	0.19	0
AAGJ06000002.1_12031579-12034795(+)_1|11|1x0;1;13	G	L	T	F	E	K	M	D	L	L	I	E	0.0325645231746268	-0.309287669932811	-0.243173243543149	-0.151085532802297	-0.274899572924962	-0.0346716979313618	-0.283306666884566	-0.0590796920453299	-0.437355982799774	-0.629116770670078	0.21281010454885	-0.429526995452341	0	0	0	0	0.14	0
AAGJ06000002.1_12207591-12208641(+)_1|1|1x0;1;1	S	E	I	F	K	S	A	F	Q	L	D	K	-0.228502962295525	-0.430389220025413	-0.239778862042129	-0.162689649865013	-0.17359065167205	-0.404557137780487	-0.235877053756876	-0.0426014286937992	-0.251308688048803	-0.122572108783452	-0.260286666703436	-0.346164080572555	0	0	0	0	0.034	0
AAGJ06000002.1_12207591-12208641(+)_1|2|1x0;1;2	K	T	Y	F	R	S	V	K	L	R	I	S	-0.228218313454903	-0.235183897290816	-0.191141040876422	-0.138817243231897	-0.152490446083598	-0.219966398179745	-0.0435503746613566	-0.0592806305994311	-0.236360928476711	-0.270298528273044	-0.141547956778779	-0.180894918340847	0	0	0	0	0.192	0
AAGJ06000002.1_12207591-12208641(+)_1|2|1x0;2;3	D	A	L	L	P	S	Y	G	D	Y	G	N	-0.14583484128373	-0.492154541571692	-0.189700729719805	-0.442579155190879	-0.289450346111667	0.105584709732493	-0.457850060046906	-0.706091041584327	-0.263614672250307	-0.389463899960829	-0.291472404357547	-0.403183658025596	0	0	0	0	0.12	0
AAGJ06000002.1_12207591-12208641(+)_1|3|1x0;1;4	P	K	R	F	Q	A	P	W	Q	L	E	R	-0.564536999452931	-0.552651987917512	0.151749154504186	-0.609209268146955	-0.0687061589684752	-0.590568703679362	-0.319972636237834	-0.0869009329006227	-0.459973312750895	-0.359424507943011	-0.119720605588555	-0.182926836972737	0	0	0	0	0.19	0
AAGJ06000002.1_18058687-18060793(+)_1|1|1x0;1;1	S	K	R	S	C	Q	A	S	H	P	L	L	-0.36950546041214	-0.425521681732367	-0.761275636719683	-0.501071443719425	-0.657034108464327	-0.754000734145498	0.213404467502447	-0.678181793069615	0.341074833234391	-0.6439275462147	-0.622664310468809	-0.664522242309381	0	0	0	0	0.46	0
AAGJ06000002.1_18058687-18060793(+)_1|1|1x0;2;2	K	K	R	F	S	L	K	S	N	L	T	Q	0.0120247810692428	-0.501201160848798	-0.360716975392887	-0.736462604286096	0.21577195575502	-0.866315266039074	-0.468790427818834	-0.715665596531712	-0.42853830810782	-0.394251122429523	-0.518644135336587	0.3004719533972	0	0	0	0	0.538	0
AAGJ06000002.1_18058687-18060793(+)_1|1|1x0;3;3	K	K	G	F	S	Q	K	S	I	L	D	R	-0.384515082901887	-0.893517096563542	0.187591208680147	-0.901855708757146	-0.735572756279861	0.315085144132703	-0.844445273000612	-0.453171776594575	0.423796357983059	-0.707111963678019	-0.750207352829308	-0.660842438826705	0	0	0	0	0.516	0
AAGJ06000002.1_18058687-18060793(+)_1|1|1x0;4;4	K	K	G	F	S	L	K	S	N	L	T	Q	0.0120247810692428	-0.501201160848798	-0.360716975392887	-0.736462604286096	0.21577195575502	-0.866315266039074	-0.468790427818834	-0.715665596531712	-0.42853830810782	-0.394251122429523	-0.518644135336587	0.3004719533972	0	0	0	0	0.408	0
AAGJ06000002.1_18058687-18060793(+)_1|1|1x0;5;5	K	K	G	F	S	R	K	S	Y	L	N	Q	-0.308182217950365	-0.571961840369008	-0.672390793868361	-0.689587130047871	-0.629357403338543	-0.511209685090629	-0.612966525285798	-0.430098092135929	-0.570387888913858	-0.630717007803206	0.444878370674086	-0.681646762209489	0	0	0	0	0.384	0
AAGJ06000002.1_18058687-18060793(+)_1|1|1x0;6;6	K	K	G	F	S	Q	K	S	L	L	N	R	-0.513039512696499	-0.769297544162683	0.317976807839659	-0.716437797061733	-0.457391596223974	-0.343606540225105	-0.633796836693195	-0.0530866500202754	0.34023975347719	-0.770484424683778	-0.7161759464854	-0.657189247793736	0	0	0	0	0.536	0
AAGJ06000002.1_18058687-18060793(+)_1|1|1x0;7;7	E	K	R	F	F	G	K	N	T	L	K	R	-0.432824401148819	-0.773600695909885	0.283768360338928	-0.725743945726056	-0.467162779220226	0.114834659309054	-0.737090509446179	-0.189066376498658	-0.363898828535005	-0.289475148992277	-0.340978747436467	-0.117001799041578	0	0	0	0	0.476	0
AAGJ06000002.1_18058687-18060793(+)_1|1|1x0;8;8	T	K	E	F	P	Q	K	S	A	L	N	I	-0.209022849625118	-0.526134641742452	-0.524906462232313	-0.795180318624558	-0.669238091000895	-0.629729653782856	-0.72016526191818	0.300465040316986	0.297809354197922	-0.685140726491461	-0.752571306794559	-0.690596882771454	0	0	0	0	0.338	0
AAGJ06000002.1_18058687-18060793(+)_1|1|1x0;9;9	K	K	G	F	S	K	K	S	A	L	T	H	-0.381652671131473	-0.47065614983081	-0.313156749602271	-0.165030312644034	-0.544221399160074	-0.670131083694355	-0.245570496393609	-0.125494388097697	-0.325922091813739	-0.526624192614252	0.05896939009232	-0.338580217285288	0	0	0	0	0.206	0
AAGJ06000002.1_18058687-18060793(+)_1|1|1x0;10;10	N	K	R	F	S	R	K	D	A	L	N	C	-0.0514315314168899	-0.378890465606723	-0.46842648569543	-0.635863098694662	-0.427751259999836	-0.486332986651948	-0.601238703211388	0.104480628673959	-1.12518218866647	-1.13856157792643	0.575760056171695	-1.11376981416795	0	0	0	0	0.792	0
AAGJ06000002.1_18058687-18060793(+)_1|1|1x0;11;11	K	K	G	F	P	Q	K	S	A	L	N	S	-0.312694631022195	-0.528742813340517	-0.687392055464374	-0.598076761108246	-0.71499281824214	-0.746139747372618	-0.681008795720145	0.329658427930562	0.420021043465417	-0.77144638944916	-0.751863925995681	-0.662972489534546	0	0	0	0	0.374	0
AAGJ06000002.1_18058687-18060793(+)_1|1|1x0;12;12	K	K	R	F	S	R	K	S	N	L	K	K	-0.338105814489116	-0.689437832793206	-0.527802384575226	-0.57309346111321	-0.0395353337153853	-0.68691163627408	-0.63851457996545	-0.548177176717607	-0.736173117955305	-0.61970166294602	0.394767104824138	-0.746314973543575	0	0	0	0	0.852	0
AAGJ06000002.1_18058687-18060793(+)_1|1|1x0;13;13	K	K	G	F	P	H	K	S	A	L	N	C	-0.182620478219183	-0.528412783282122	-0.34739961071702	-0.778308087868748	-0.661685804523742	-0.59680996077205	-0.506052707761119	0.114176375658956	-0.620676479174474	-0.660746817961636	-0.43969879283252	0.278533764607523	0	0	0	0	0.23	0
AAGJ06000002.1_18058687-18060793(+)_1|1|1x0;14;14	K	K	G	F	S	R	K	I	N	L	T	Q	-0.126660434211703	-0.371532685206101	-0.484424141861159	-0.464685838862997	-0.0191867555481658	-0.432985397890843	-0.544052734361801	-0.584793098081565	-0.507463609397311	-0.703225458451886	0.222876876660648	-0.671247672672803	0	0	0	0	0.526	0
AAGJ06000002.1_18058687-18060793(+)_1|1|1x0;15;15	K	K	V	F	S	R	K	Y	H	L	K	Q	-0.372180835107362	-0.440959127102974	-0.82890677915278	-0.395840864052169	-0.824374202009709	-0.803462121922879	0.0149353831399313	-0.411219312830903	-0.754753773130158	-0.852464022462871	0.438424822888443	-0.802258626104496	0	0	0	0	0.53	0
AAGJ06000002.1_18058687-18060793(+)_1|1|1x0;16;16	K	K	G	F	Y	Q	K	N	T	L	K	C	-0.0385000916066814	-0.347653964122222	-0.0506846898879791	-0.822690779367355	-0.784347640347285	-0.0393588192963566	-0.630111282582069	0.142363776857116	0.23287085638761	-0.599855658164357	-0.409537275473116	-0.499673345559124	0	0	0	0	0.372	0
AAGJ06000002.1_18058687-18060793(+)_1|1|1x0;17;17	K	K	G	F	P	Q	K	S	A	L	N	R	-0.611336657476984	-0.814845768360109	0.492578607815915	-0.919279507685563	-0.665937325530145	-0.682428472420565	-0.774624497804219	0.315252729278819	0.386678632577873	-0.7844779058494	-0.815945493233079	-0.655609433858792	0	0	0	0	0.494	0
AAGJ06000002.1_18058687-18060793(+)_1|1|1x0;18;18	K	K	R	F	C	L	K	S	N	L	N	Q	0.0120247810692428	-0.501201160848798	-0.360716975392887	-0.736462604286096	0.21577195575502	-0.866315266039074	-0.468790427818834	-0.715665596531712	-0.42853830810782	-0.394251122429523	-0.518644135336587	0.3004719533972	0	0	0	0	0.428	0
AAGJ06000002.1_18058687-18060793(+)_1|1|1x0;19;19	E	K	G	F	S	R	K	S	A	L	N	L	-0.406610286638326	-0.65188545131724	-0.458636792976368	-0.590094816047994	-0.722178763220448	-0.56470861141639	-0.602920838828291	0.165012589379459	-0.717161063608962	-0.666394113826171	0.404725432390152	-0.611098537036314	0	0	0	0	0.448	0
AAGJ06000002.1_18058687-18060793(+)_1|1|1x0;20;20	T	E	R	F	S	Q	R	S	E	H	N	F	-0.238874885405591	-0.458288803563435	-0.290918882563629	-0.209593859743525	-0.416262904494113	-0.149500773869578	-0.198064929670819	-0.047711694913762	0.166776113635948	-0.530870180121833	-0.470529167444861	-0.583807391809177	0	0	0	0	0.452	0
AAGJ06000002.1_18058687-18060793(+)_1|1|1x0;21;21	K	K	G	F	C	Q	K	G	T	F	N	Q	-0.123527976569033	-0.537118421791545	-0.389503193981442	-0.97928950616906	-0.84078359754163	0.0340875137395795	-0.973468565848975	0.127696233105076	0.525253660592557	-0.878353483077407	-0.782211538846206	-0.724476001070783	0	0	0	0	0.464	0
AAGJ06000002.1_18058687-18060793(+)_1|1|1x0;22;22	K	K	G	F	S	R	K	R	G	L	N	E	-0.107419427236557	-0.355558133980844	-0.404895239029507	-0.357899714182688	-0.47867483659711	-0.265462125562307	-0.296671424391812	-0.16720205192363	-0.919861547085903	-0.62546711571338	0.326652643040421	-0.684378902762042	0	0	0	0	0.37	0
AAGJ06000002.1_18058687-18060793(+)_1|1|1x0;23;23	T	K	G	F	S	Y	M	S	S	F	N	R	-0.632865245127194	-0.786419281145834	0.487328694173474	-0.797998422299689	-0.768471897466625	-0.516237940220882	-0.725470691918146	-0.0812073422357786	-0.619949159847297	-0.75279929328743	-0.692588414949371	0.357360508625178	0	0	0	0	0.298	0
AAGJ06000002.1_18079902-18082395(+)_1|1|1x0;1;1	G	K	V	F	S	T	K	D	Q	L	D	I	-0.26322724583967	-0.424438278316916	-0.415188628053282	-0.0767670353015114	-0.185717902960376	-0.435637494376145	-0.381797153932855	-0.184367603475848	-0.377103010501395	-0.491293921649257	-0.0101431485497216	-0.264284211411919	0	0	0	0	0.326	0
AAGJ06000002.1_18079902-18082395(+)_1|1|1x0;2;2	S	K	R	S	C	Q	A	S	H	P	L	L	-0.36950546041214	-0.425521681732367	-0.761275636719683	-0.501071443719425	-0.657034108464327	-0.754000734145498	0.213404467502447	-0.678181793069615	0.341074833234391	-0.6439275462147	-0.622664310468809	-0.664522242309381	0	0	0	0	0.46	0
AAGJ06000002.1_18079902-18082395(+)_1|1|1x0;3;3	K	K	G	F	L	R	K	N	D	L	N	R	-0.835055237707068	-0.73683868413911	-0.116312168815805	-0.600254774966455	-0.817204249247834	0.254403231464845	-0.744775419481226	-0.632481577616302	-0.88842531425458	-0.75331499001371	0.163840408684515	-0.596310259498464	0	0	0	0	0.462	0
AAGJ06000002.1_18079902-18082395(+)_1|1|1x0;4;4	K	K	G	F	S	R	K	S	T	L	N	C	-0.304415109160769	-0.500445726827983	-0.671812155674012	-0.646645229492696	-0.727958529517969	-0.46346624032495	-0.676429668376437	-0.114909715378272	-0.742843274888109	-0.730566005391816	0.528804601742748	-0.699085108641265	0	0	0	0	0.648	0
AAGJ06000002.1_18079902-18082395(+)_1|1|1x0;5;5	K	K	R	F	S	K	K	N	N	L	K	C	-0.143328692430674	-0.260967901381819	-0.369563073463382	-0.301076074799913	0.00392820293385517	-0.545150343221848	-0.280715126899483	-0.392009719801769	-0.541222856646326	-0.551808689823278	0.0527656053171136	-0.364377937592947	0	0	0	0	0.48	0
AAGJ06000002.1_18079902-18082395(+)_1|1|1x0;6;6	N	K	G	F	S	Q	K	S	Y	L	T	Q	-0.0590124541815157	-0.544296254868594	-0.732982720238993	-0.712316628814214	-0.353154664355681	-0.408140907051427	-0.538273593551364	-0.473382954216808	0.0763627823796927	-0.382598779554023	-0.349191145707462	-0.648138497253891	0	0	0	0	0.254	0
AAGJ06000002.1_18079902-18082395(+)_1|1|1x0;7;7	K	K	G	F	P	K	K	S	A	L	N	R	-0.680997711579252	-0.595108142000366	-0.120195164398281	-0.694012767250943	-0.641451368786515	-0.678905293269017	-0.618778009222582	-0.0524499583112844	-0.427000131483222	-0.84003520685041	-0.0780698180446856	-0.570250544197456	0	0	0	0	0.3	0
AAGJ06000002.1_18079902-18082395(+)_1|1|1x0;8;8	K	K	R	F	S	N	K	G	N	L	N	Q	-0.135618267508715	-0.405593703423088	-0.734952915841241	-0.562151579106111	0.240252236029442	-0.714909517562346	-0.422052829751457	-0.583387087972703	-0.33604435219963	-0.360201796531273	-0.597431624488851	-0.159677180862822	0	0	0	0	0.618	0
AAGJ06000002.1_18079902-18082395(+)_1|1|1x0;9;9	E	K	R	F	S	Q	K	S	V	L	N	C	-0.225576115929571	-0.416577902417973	-0.273813170540761	-0.743436470096596	-0.68826093600845	-0.244433392313094	-0.635784874255761	0.141694952824319	0.276941256714133	-0.642499219044342	-0.555692659576882	-0.517888914761363	0	0	0	0	0.526	0
AAGJ06000002.1_18079902-18082395(+)_1|1|1x0;10;10	K	K	R	F	S	K	K	N	N	L	K	C	-0.143328692430674	-0.260967901381819	-0.369563073463382	-0.301076074799913	0.00392820293385517	-0.545150343221848	-0.280715126899483	-0.392009719801769	-0.541222856646326	-0.551808689823278	0.0527656053171136	-0.364377937592947	0	0	0	0	0.48	0
AAGJ06000002.1_18079902-18082395(+)_1|1|1x0;11;11	N	R	R	F	T	R	K	S	H	L	A	Q	-0.342865643676073	-0.599029951701007	-0.785966770724735	-0.50311508610475	-0.601884612237095	-0.843943806807189	0.0529818928557006	-0.65578551119738	-0.632220409809045	-0.859629802061808	0.347501899703331	-0.837109914324638	0	0	0	0	0.876	0
AAGJ06000002.1_18079902-18082395(+)_1|1|1x0;12;12	K	K	G	F	S	E	K	R	S	L	T	Q	-0.100586952652836	-0.598671474485853	-0.55340603674033	-0.693873696678824	-0.152281409407111	-0.363462517550759	-0.679123345738022	-0.473535409643547	-0.72744984994405	0.223596617297142	-0.716655054705109	-0.176345304012166	0	0	0	0	0.192	0
AAGJ06000002.1_18079902-18082395(+)_1|1|1x0;13;13	K	R	G	F	S	R	K	S	A	L	N	Q	-0.27537056172442	-0.628541387535034	-0.465425026508172	-0.741715033990634	-0.674729245291391	-0.614090568205686	-0.675786826384359	0.213016526020112	-0.664295707257183	-0.824635496014565	0.371832895975152	-0.730127736203151	0	0	0	0	0.544	0
AAGJ06000002.1_18079902-18082395(+)_1|1|1x0;14;14	K	K	G	F	S	R	K	S	L	L	N	C	-0.147532463262247	-0.325865599768565	-0.374439407237864	-0.407144633602502	-0.532825203101714	-0.504516060450504	-0.346817883499501	0.12064022328484	-0.594750809980408	-0.471674062223208	0.324173859442883	-0.587101547313694	0	0	0	0	0.402	0
AAGJ06000002.1_18079902-18082395(+)_1|1|1x0;15;15	K	K	G	F	L	R	K	Y	D	L	N	R	-0.763360495561224	-0.64686107249455	-0.121964325574615	-0.578882180511135	-0.770615443887668	0.0335199026981332	-0.59191853753694	-0.571224046849771	-0.906074131357363	-0.791030717939742	0.0981079725267069	-0.611331653013881	0	0	0	0	0.474	0
AAGJ06000002.1_18079902-18082395(+)_1|1|1x0;16;16	K	K	G	F	S	Q	K	S	V	L	N	R	-0.483966379788518	-0.819855715675933	0.253896590871922	-0.850961109171517	-0.732379419644954	0.127591950042738	-0.789631192361176	-0.23484262048723	0.348904976072008	-0.701018575963474	-0.732397874690704	-0.579489721138657	0	0	0	0	0.65	0
AAGJ06000002.1_18079902-18082395(+)_1|1|1x0;17;17	K	K	G	F	S	Q	K	N	E	L	N	L	-0.178715067453924	-0.54071089638155	-0.0877863348266111	-0.402195898700413	-0.481250882119163	-0.250860326977057	-0.239406994209568	0.177666716337465	-0.054980915594401	-0.511218856334823	-0.259451237355761	-0.556829723111383	0	0	0	0	0.3	0
AAGJ06000002.1_18079902-18082395(+)_1|1|1x0;18;18	K	K	G	F	S	Q	K	S	V	L	N	Q	-0.0492916745359444	-0.554317100734993	-0.3122808845909	-0.76302720741762	-0.450115911623319	-0.196118990364221	-0.686684703429503	0.0573794587957441	0.291381662960322	-0.67285907088227	-0.677851228441835	-0.498300915856447	0	0	0	0	0.45	0
AAGJ06000002.1_18079902-18082395(+)_1|1|1x0;19;19	K	K	G	F	S	Q	K	S	V	L	N	R	-0.483966379788518	-0.819855715675933	0.253896590871922	-0.850961109171517	-0.732379419644954	0.127591950042738	-0.789631192361176	-0.23484262048723	0.348904976072008	-0.701018575963474	-0.732397874690704	-0.579489721138657	0	0	0	0	0.65	0
AAGJ06000002.1_18079902-18082395(+)_1|1|1x0;20;20	N	K	G	F	S	E	K	R	S	L	T	Q	-0.100586952652836	-0.598671474485853	-0.55340603674033	-0.693873696678824	-0.152281409407111	-0.363462517550759	-0.679123345738022	-0.473535409643547	-0.72744984994405	0.223596617297142	-0.716655054705109	-0.176345304012166	0	0	0	0	0.166	0
AAGJ06000002.1_18079902-18082395(+)_1|1|1x0;21;21	K	K	G	F	S	E	K	I	S	L	A	Q	-0.115785766156496	-0.355932458633504	-0.339310281928349	-0.440011102393096	-0.251348985378864	-0.233368050003968	-0.515868367639379	-0.166191412095341	-0.132731011695501	-0.106391205402053	-0.512640375179068	-0.212936320266934	0	0	0	0	0.266	0
AAGJ06000002.1_18079902-18082395(+)_1|1|1x0;22;22	K	K	R	F	S	K	K	S	N	L	T	Q	-0.244749946905748	-0.461291259524464	-0.596885974782575	-0.454730133980509	0.0552986503778514	-0.822034187687123	-0.466800252471036	-0.690395705302544	-0.571687986075129	-0.555303193771339	-0.0251370221035242	-0.489166745426988	0	0	0	0	0.5	0
AAGJ06000002.1_18079902-18082395(+)_1|1|1x0;23;23	T	K	R	F	S	L	K	S	T	L	K	R	-0.523401546881795	-0.869961842262654	0.236705907537875	-0.890212480378206	-0.509782086477847	0.0559114591683541	-0.622655003795728	-0.404451898716586	-0.515508173952994	-0.582210217639245	-0.611404748050387	0.169967927765032	0	0	0	0	0.624	0
AAGJ06000002.1_18079902-18082395(+)_1|1|1x0;24;24	K	K	G	F	S	Q	K	R	S	I	T	Q	-0.236751670485946	-0.44550672044977	-0.415235138712739	-0.749062387388232	-0.478401405498298	-0.488857674632771	-0.626948771858693	0.0850930798374204	-0.0934019758114237	-0.271443780652039	-0.625202085103768	-0.564167761626795	0	0	0	0	0.284	0
AAGJ06000002.1_18079902-18082395(+)_1|1|1x0;25;25	K	K	G	F	S	E	K	I	S	L	T	Q	-0.115785766156496	-0.355932458633504	-0.339310281928349	-0.440011102393096	-0.251348985378864	-0.233368050003968	-0.515868367639379	-0.166191412095341	-0.132731011695501	-0.106391205402053	-0.512640375179068	-0.212936320266934	0	0	0	0	0.242	0
AAGJ06000002.1_18079902-18082395(+)_1|1|1x0;26;26	K	K	R	F	S	K	K	S	N	L	T	Q	-0.244749946905748	-0.461291259524464	-0.596885974782575	-0.454730133980509	0.0552986503778514	-0.822034187687123	-0.466800252471036	-0.690395705302544	-0.571687986075129	-0.555303193771339	-0.0251370221035242	-0.489166745426988	0	0	0	0	0.5	0
AAGJ06000002.1_18079902-18082395(+)_1|1|1x0;27;27	T	K	R	F	S	L	K	S	T	L	K	R	-0.523401546881795	-0.869961842262654	0.236705907537875	-0.890212480378206	-0.509782086477847	0.0559114591683541	-0.622655003795728	-0.404451898716586	-0.515508173952994	-0.582210217639245	-0.611404748050387	0.169967927765032	0	0	0	0	0.624	0
AAGJ06000002.1_18079902-18082395(+)_1|1|1x0;28;28	K	K	G	F	S	L	K	R	S	I	T	Q	-0.131484992920699	-0.64150991333807	-0.196850548782692	-0.697966027784038	-0.349965941230701	-0.732575952475509	-0.366635835548473	-0.10888482119647	-0.740995229994155	-0.158709297623877	-0.526899466929071	0.00595813079504875	0	0	0	0	0.188	0
AAGJ06000002.1_18101248-18101953(+)_1|1|1x0;1;1	N	K	G	F	S	E	K	R	N	L	T	Q	-0.055666960388059	-0.620810593190168	-0.516646540491522	-0.779649596458178	0.332052423300429	-0.648844642466486	-0.654174940617995	-0.825749866629349	-0.915503336795883	0.27384892373616	-0.669055322420767	-0.187014556753501	0	0	0	0	0.2	0
AAGJ06000002.1_18101248-18101953(+)_1|1|1x0;2;2	N	K	G	F	S	Q	K	R	S	L	T	H	-0.273461987915305	-0.218099676145207	-0.403080451418392	-0.454570875165211	-0.483030108861127	-0.413838786232586	-0.50051152582655	0.0547949605291222	0.047150759796817	-0.320674897841064	-0.532227957654206	-0.568216310148493	0	0	0	0	0.336	0
AAGJ06000002.1_18101248-18101953(+)_1|1|1x0;3;3	K	K	G	F	S	Q	K	S	A	L	N	R	-0.611336657476984	-0.814845768360109	0.492578607815915	-0.919279507685563	-0.665937325530145	-0.682428472420565	-0.774624497804219	0.315252729278819	0.386678632577873	-0.7844779058494	-0.815945493233079	-0.655609433858792	0	0	0	0	0.712	0
AAGJ06000002.1_18101248-18101953(+)_1|2|1x0;1;4	K	K	R	F	S	Q	K	I	S	L	H	C	-0.231822851311436	-0.279184199148292	-0.380604029340979	-0.712592144806043	-0.569827598364364	-0.401810066078655	-0.597448546298923	0.122664208960423	0.447446627108287	-0.549896915206178	-0.612578889504232	-0.597344024922445	0	0	0	0	0.482	0
AAGJ06000002.1_18101248-18101953(+)_1|2|1x0;2;5	K	K	G	F	S	Q	K	S	A	L	N	R	-0.611336657476984	-0.814845768360109	0.492578607815915	-0.919279507685563	-0.665937325530145	-0.682428472420565	-0.774624497804219	0.315252729278819	0.386678632577873	-0.7844779058494	-0.815945493233079	-0.655609433858792	0	0	0	0	0.712	0
AAGJ06000002.1_18101248-18101953(+)_1|2|1x0;3;6	K	R	G	F	P	Q	K	S	A	L	N	I	-0.209022849625118	-0.526134641742452	-0.524906462232313	-0.795180318624558	-0.669238091000895	-0.629729653782856	-0.72016526191818	0.300465040316986	0.297809354197922	-0.685140726491461	-0.752571306794559	-0.690596882771454	0	0	0	0	0.314	0
AAGJ06000002.1_18101248-18101953(+)_1|2|1x0;4;7	K	K	G	F	S	L	K	S	A	L	D	I	-0.0899537982839223	-0.46913443487112	-0.185137194378779	-0.478750635195407	-0.386634037732875	-0.384202384027772	-0.502055584571859	-0.0587269977854807	-0.204644213892656	-0.308054192646186	-0.491810326759009	0.0519097143559575	0	0	0	0	0.172	0
AAGJ06000002.1_18102072-18102819(+)_1|1|1x0;1;1	N	N	R	F	S	Q	K	S	H	L	T	K	-0.356451705721577	-0.649653717736513	-0.616649619875395	-0.581159775501557	-0.693366686565017	-0.71769846059849	0.169817445577948	-0.789877386511795	0.413383662248115	-0.770371999651699	-0.765869221677628	-0.74820955700005	0	0	0	0	0.71	0
AAGJ06000002.1_18102072-18102819(+)_1|2|1x0;1;2	N	K	G	F	S	Q	K	S	Y	L	T	Q	-0.0590124541815157	-0.544296254868594	-0.732982720238993	-0.712316628814214	-0.353154664355681	-0.408140907051427	-0.538273593551364	-0.473382954216808	0.0763627823796927	-0.382598779554023	-0.349191145707462	-0.648138497253891	0	0	0	0	0.254	0
AAGJ06000002.1_18102072-18102819(+)_1|2|1x0;2;3	K	K	G	F	S	H	K	N	N	L	K	R	-1.01715103409818	-1.18496100009648	0.572150607417375	-1.14237024344711	0.47630202227171	-0.948669130876203	-1.06671262649943	-1.12143538213496	-0.343982806680017	-0.332363163748001	-0.49783592813659	0.299483729732414	0	0	0	0	0.56	0
AAGJ06000002.1_18102072-18102819(+)_1|2|1x0;3;4	K	E	S	F	P	H	K	G	N	F	I	R	-0.859353574019336	-0.934722054011749	0.476091591844419	-1.00900174412322	0.41059534563833	-0.814796176795307	-0.836063019465856	-0.916224030691899	-0.587582481670334	-0.482058524807035	-0.73827375272379	0.222378844256555	0	0	0	0	0.322	0
AAGJ06000002.1_18102072-18102819(+)_1|3|1x0;1;5	K	E	G	F	S	Q	K	G	A	L	N	R	-1.01168078079618	-1.10784248722013	0.541460013388279	-1.21503731724218	-0.816795518845766	-0.740101517720698	-1.03848071132416	0.366852649142785	0.44586109885196	-1.18639002765282	-0.99032328278317	-0.888851427723483	0	0	0	0	0.606	0
AAGJ06000002.1_18102072-18102819(+)_1|3|1x0;2;6	K	E	G	F	S	Q	K	G	A	L	N	R	-1.01168078079618	-1.10784248722013	0.541460013388279	-1.21503731724218	-0.816795518845766	-0.740101517720698	-1.03848071132416	0.366852649142785	0.44586109885196	-1.18639002765282	-0.99032328278317	-0.888851427723483	0	0	0	0	0.606	0
AAGJ06000002.1_18156713-18159116(+)_1|1|1x0;1;1	S	K	R	S	C	Q	A	S	H	P	L	L	-0.36950546041214	-0.425521681732367	-0.761275636719683	-0.501071443719425	-0.657034108464327	-0.754000734145498	0.213404467502447	-0.678181793069615	0.341074833234391	-0.6439275462147	-0.622664310468809	-0.664522242309381	0	0	0	0	0.46	0
AAGJ06000002.1_18156713-18159116(+)_1|1|1x0;2;2	K	K	G	F	L	R	K	N	D	L	N	R	-0.835055237707068	-0.73683868413911	-0.116312168815805	-0.600254774966455	-0.817204249247834	0.254403231464845	-0.744775419481226	-0.632481577616302	-0.88842531425458	-0.75331499001371	0.163840408684515	-0.596310259498464	0	0	0	0	0.462	0
AAGJ06000002.1_18156713-18159116(+)_1|1|1x0;3;3	K	K	G	F	S	Q	K	S	V	L	N	R	-0.483966379788518	-0.819855715675933	0.253896590871922	-0.850961109171517	-0.732379419644954	0.127591950042738	-0.789631192361176	-0.23484262048723	0.348904976072008	-0.701018575963474	-0.732397874690704	-0.579489721138657	0	0	0	0	0.65	0
AAGJ06000002.1_18156713-18159116(+)_1|1|1x0;4;4	K	K	G	F	S	R	K	S	T	L	N	C	-0.304415109160769	-0.500445726827983	-0.671812155674012	-0.646645229492696	-0.727958529517969	-0.46346624032495	-0.676429668376437	-0.114909715378272	-0.742843274888109	-0.730566005391816	0.528804601742748	-0.699085108641265	0	0	0	0	0.648	0
AAGJ06000002.1_18156713-18159116(+)_1|1|1x0;5;5	K	K	G	F	L	R	K	N	D	L	N	Q	-0.195041800885214	-0.643937067798384	-0.32054653368284	-0.353828245674133	-0.732616669264587	0.130113026458832	-0.72113981494324	-0.392274359772667	-0.796985042001336	-0.763987805219304	0.266411906836827	-0.537127814834266	0	0	0	0	0.268	0
AAGJ06000002.1_18156713-18159116(+)_1|1|1x0;6;6	K	K	G	F	S	Q	K	S	V	L	N	R	-0.483966379788518	-0.819855715675933	0.253896590871922	-0.850961109171517	-0.732379419644954	0.127591950042738	-0.789631192361176	-0.23484262048723	0.348904976072008	-0.701018575963474	-0.732397874690704	-0.579489721138657	0	0	0	0	0.65	0
AAGJ06000002.1_18156713-18159116(+)_1|1|1x0;7;7	N	K	G	F	S	E	K	R	S	L	T	Q	-0.100586952652836	-0.598671474485853	-0.55340603674033	-0.693873696678824	-0.152281409407111	-0.363462517550759	-0.679123345738022	-0.473535409643547	-0.72744984994405	0.223596617297142	-0.716655054705109	-0.176345304012166	0	0	0	0	0.166	0
AAGJ06000002.1_18156713-18159116(+)_1|1|1x0;8;8	K	K	R	F	S	K	K	S	N	L	T	Q	-0.244749946905748	-0.461291259524464	-0.596885974782575	-0.454730133980509	0.0552986503778514	-0.822034187687123	-0.466800252471036	-0.690395705302544	-0.571687986075129	-0.555303193771339	-0.0251370221035242	-0.489166745426988	0	0	0	0	0.5	0
AAGJ06000002.1_18156713-18159116(+)_1|1|1x0;9;9	K	K	G	F	S	Q	K	S	V	L	N	Q	-0.0492916745359444	-0.554317100734993	-0.3122808845909	-0.76302720741762	-0.450115911623319	-0.196118990364221	-0.686684703429503	0.0573794587957441	0.291381662960322	-0.67285907088227	-0.677851228441835	-0.498300915856447	0	0	0	0	0.45	0
AAGJ06000002.1_18156713-18159116(+)_1|1|1x0;10;10	K	K	G	F	S	Q	K	N	H	L	N	R	-0.667681995674576	-0.804562973896872	0.332645303884545	-0.848659066053394	-0.505479619131909	-0.83126896442831	0.0411482052939514	-0.790788898871638	0.257753731746477	-0.786203292528011	-0.559218523853033	-0.5748989142887	0	0	0	0	0.724	0
AAGJ06000002.1_18156713-18159116(+)_1|1|1x0;11;11	H	K	G	F	S	Q	K	S	A	L	N	H	-0.254750371381107	-0.434594473722512	-0.470183457423847	-0.670448299754874	-0.584869230706929	-0.592983994433538	-0.669717255769545	0.1106776852445	0.31764348982444	-0.713942714369453	-0.700115410661078	-0.506537578815978	0	0	0	0	0.534	0
AAGJ06000002.1_18156713-18159116(+)_1|1|1x0;12;12	K	Q	R	F	S	L	K	S	A	L	N	C	-0.0973144270322968	-0.322384475163635	-0.111185455716283	-0.527368717939847	-0.3562955098218	-0.331405339117922	-0.326117530784654	0.0277167663077769	-0.250344399452885	-0.323305787832346	-0.310573839011453	0.0949041260281068	0	0	0	0	0.34	0
AAGJ06000002.1_18156713-18159116(+)_1|1|1x0;13;13	N	I	R	Y	S	E	K	R	N	L	T	Q	-0.055666960388059	-0.620810593190168	-0.516646540491522	-0.779649596458178	0.332052423300429	-0.648844642466486	-0.654174940617995	-0.825749866629349	-0.915503336795883	0.27384892373616	-0.669055322420767	-0.187014556753501	0	0	0	0	0.282	0
AAGJ06000002.1_18156713-18159116(+)_1|1|1x0;14;14	K	K	G	F	S	R	K	D	V	L	K	L	-0.412014521703388	-0.62623914445495	-0.218978446464943	-0.209695245707577	-0.627744735905489	-0.369750623298225	-0.578916438010572	0.0728172444506519	-1.01662464165751	-0.825552574427274	0.573688606521129	-0.792167612544924	0	0	0	0	0.658	0
AAGJ06000002.1_18156713-18159116(+)_1|1|1x0;15;15	K	K	G	F	S	Q	K	R	N	L	T	Q	-0.187812515655008	-0.41071646332162	-0.473554134913792	-0.720781026955379	0.180381073506745	-0.612600987001462	-0.582718118464318	-0.696080990727969	-0.298753815792084	-0.344829611954331	-0.566643882217755	-0.557714466988696	0	0	0	0	0.45	0
AAGJ06000002.1_18156713-18159116(+)_1|1|1x0;16;16	K	K	G	F	S	E	K	R	S	L	T	R	-0.636644531688535	-0.795379132150494	0.324162790787547	-0.616002734795736	-0.407817890390803	-0.0929983308217092	-0.546828148344988	-0.25316981121733	-0.810809161754441	0.420592043501572	-0.713275958436284	-0.542465445947134	0	0	0	0	0.338	0
AAGJ06000002.1_18156713-18159116(+)_1|1|1x0;17;17	K	K	R	F	S	Q	K	S	N	L	T	Q	-0.135384927706177	-0.39255485868248	-0.78120913878107	-0.825462416770986	0.0640123352920083	-0.770423174699849	-0.685632831897026	-0.791374699073882	0.178521420117568	-0.688886135643559	-0.794877075972678	-0.721221337568655	0	0	0	0	0.858	0
AAGJ06000002.1_18156713-18159116(+)_1|1|1x0;18;18	T	K	R	F	S	L	K	S	S	L	K	R	-0.7697795551536	-0.86094551930209	0.583251664980482	-0.860112366879493	-0.632383771861608	-0.305260957151809	-0.710436888229395	-0.28260512859349	-0.560955631078429	-0.601462556542586	-0.6149694585395	0.041460405366093	0	0	0	0	0.614	0
AAGJ06000002.1_18156713-18159116(+)_1|1|1x0;19;19	K	K	G	F	Y	E	K	R	S	L	T	Q	-0.100586952652836	-0.598671474485853	-0.55340603674033	-0.693873696678824	-0.152281409407111	-0.363462517550759	-0.679123345738022	-0.473535409643547	-0.72744984994405	0.223596617297142	-0.716655054705109	-0.176345304012166	0	0	0	0	0.138	0
AAGJ06000002.1_18156713-18159116(+)_1|2|1x0;1;20	T	K	R	F	S	L	K	S	T	L	K	R	-0.523401546881795	-0.869961842262654	0.236705907537875	-0.890212480378206	-0.509782086477847	0.0559114591683541	-0.622655003795728	-0.404451898716586	-0.515508173952994	-0.582210217639245	-0.611404748050387	0.169967927765032	0	0	0	0	0.624	0
AAGJ06000002.1_18156713-18159116(+)_1|3|1x0;1;21	K	K	G	F	S	E	K	S	S	L	T	Q	-0.229407392475578	-0.508700127541799	-0.502509213677134	-0.597065771224097	-0.486662682001123	-0.348480951612376	-0.667595883248988	-0.336132782582088	-0.276947355021979	0.0625929726641127	-0.573115607262543	-0.291280697699357	0	0	0	0	0.258	0
AAGJ06000002.1_18156713-18159116(+)_1|3|1x0;2;22	K	K	R	F	S	K	K	I	T	L	T	Q	0.02738117963958	-0.407332390749951	-0.168141333094774	-0.330681466732608	-0.319643868862216	-0.0951388206851997	-0.401808710050881	-0.178944883950778	-0.220802117402351	-0.481588287059365	0.0439630793063529	-0.281677503101353	0	0	0	0	0.39	0
AAGJ06000002.1_18156713-18159116(+)_1|3|1x0;3;23	K	K	G	F	S	K	K	S	N	L	T	R	-0.726113721076329	-0.248526545414287	-0.12061260431408	-0.833459158133938	0.133682464349609	-0.899045920020754	-0.657922436905682	-0.653260407115975	-0.580837681828417	-0.811737946108539	-0.15611493066408	-0.563588658235389	0	0	0	0	0.534	0
AAGJ06000002.1_18178668-18179070(+)_1|1|1x0;1;1	K	K	R	F	S	Q	R	G	N	L	T	Q	-0.254684450083474	-0.441076169698631	-0.802858314977975	-0.739192149170393	0.386597980218112	-0.742615213667037	-0.741424973652901	-0.797405209635263	0.355187461822178	-0.725853529217914	-0.77304432292758	-0.733132269892589	0	0	0	0	0.836	0
AAGJ06000002.1_18178668-18179070(+)_1|1|1x0;2;2	I	R	G	F	P	R	K	R	Y	L	T	Q	-0.354418605694944	-0.607209571954858	-0.446309820046069	-0.606311274996795	-0.484893227335362	-0.403028382578472	-0.378839670860545	-0.585492334255566	-0.716032116939298	-0.478419558077898	0.191924220225586	-0.617951360908245	0	0	0	0	0.278	0
AAGJ06000002.1_18178668-18179070(+)_1|2|1x0;1;3	K	K	W	F	S	R	K	S	T	L	N	R	-0.540250895435342	-0.824855971432899	0.12768765463788	-0.847599516568806	-0.799483294335308	-0.21823955489337	-0.830005894184216	-0.148782824690723	-0.727385483201963	-0.848982077219872	0.506468998386254	-0.72281831196081	0	0	0	0	0.854	0
AAGJ06000002.1_18211197-18212637(+)_1|1|1x0;1;1	G	K	V	F	S	T	K	D	Q	P	D	I	-0.26322724583967	-0.424438278316916	-0.415188628053282	-0.0767670353015114	-0.185717902960376	-0.435637494376145	-0.381797153932855	-0.184367603475848	-0.377103010501395	-0.491293921649257	-0.0101431485497216	-0.264284211411919	0	0	0	0	0.426	0
AAGJ06000002.1_18211197-18212637(+)_1|2|1x0;1;2	K	K	S	F	S	H	K	G	N	F	I	R	-0.859353574019336	-0.934722054011749	0.476091591844419	-1.00900174412322	0.41059534563833	-0.814796176795307	-0.836063019465856	-0.916224030691899	-0.587582481670334	-0.482058524807035	-0.73827375272379	0.222378844256555	0	0	0	0	0.47	0
AAGJ06000002.1_18211197-18212637(+)_1|2|1x0;2;3	K	K	G	F	S	Q	Q	S	A	L	T	Q	-0.182471035416405	-0.471940875123691	-0.670549777641738	-0.820711326953118	-0.631670662883679	-0.713289689278563	-0.750882795439533	0.420683389488912	0.376927571069566	-0.849023766380364	-0.760346883766312	-0.684710595056235	0	0	0	0	0.438	0
AAGJ06000002.1_18211197-18212637(+)_1|2|1x0;3;4	K	K	S	F	S	H	K	G	N	F	I	R	-0.859353574019336	-0.934722054011749	0.476091591844419	-1.00900174412322	0.41059534563833	-0.814796176795307	-0.836063019465856	-0.916224030691899	-0.587582481670334	-0.482058524807035	-0.73827375272379	0.222378844256555	0	0	0	0	0.47	0
AAGJ06000002.1_18211197-18212637(+)_1|2|1x0;4;5	N	K	G	F	S	E	K	R	N	L	A	Q	-0.055666960388059	-0.620810593190168	-0.516646540491522	-0.779649596458178	0.332052423300429	-0.648844642466486	-0.654174940617995	-0.825749866629349	-0.915503336795883	0.27384892373616	-0.669055322420767	-0.187014556753501	0	0	0	0	0.266	0
AAGJ06000002.1_18211197-18212637(+)_1|2|1x0;5;6	K	K	S	F	S	H	K	G	N	F	I	R	-0.859353574019336	-0.934722054011749	0.476091591844419	-1.00900174412322	0.41059534563833	-0.814796176795307	-0.836063019465856	-0.916224030691899	-0.587582481670334	-0.482058524807035	-0.73827375272379	0.222378844256555	0	0	0	0	0.47	0
AAGJ06000002.1_18211197-18212637(+)_1|2|1x0;6;7	K	K	G	F	S	Q	K	Y	V	L	N	Q	-0.0475561972944638	-0.371128978174573	-0.358271839836521	-0.599856432792655	-0.494057444255777	-0.392919078341853	-0.502970539157968	0.123066887801801	-0.0968208529855666	-0.620806759162322	-0.242096916922159	-0.433625557139887	0	0	0	0	0.394	0
AAGJ06000002.1_18211197-18212637(+)_1|2|1x0;7;8	K	K	G	F	S	R	K	N	D	L	N	R	-0.835055237707068	-0.73683868413911	-0.116312168815805	-0.600254774966455	-0.817204249247834	0.254403231464845	-0.744775419481226	-0.632481577616302	-0.88842531425458	-0.75331499001371	0.163840408684515	-0.596310259498464	0	0	0	0	0.554	0
AAGJ06000002.1_18211197-18212637(+)_1|2|1x0;8;9	K	K	G	F	S	Q	K	S	I	L	T	Q	0.095308060751901	-0.641521072084341	-0.669670023721682	-0.89100008541167	-0.388496904861792	-0.0225208736548754	-0.77105019907871	-0.0312911474691753	0.366493969692601	-0.849526765138791	-0.757411655363207	-0.749029640665463	0	0	0	0	0.436	0
AAGJ06000002.1_18211197-18212637(+)_1|2|1x0;9;10	K	K	G	F	S	Q	K	S	T	L	H	C	-0.167235301748945	-0.313784877285852	-0.625138389840324	-0.905442869855439	-0.773702176361367	-0.0887598715368542	-0.788683984036509	-0.0863545492891739	0.369754740186164	-0.698417052586801	-0.609066611640636	-0.699871427169051	0	0	0	0	0.628	0
AAGJ06000002.1_18211197-18212637(+)_1|2|1x0;10;11	K	K	R	F	S	Q	K	S	V	L	N	C	-0.225576115929571	-0.416577902417973	-0.273813170540761	-0.743436470096596	-0.68826093600845	-0.244433392313094	-0.635784874255761	0.141694952824319	0.276941256714133	-0.642499219044342	-0.555692659576882	-0.517888914761363	0	0	0	0	0.576	0
AAGJ06000002.1_18211197-18212637(+)_1|2|1x0;11;12	K	K	G	Y	S	Q	K	S	Y	L	T	Q	-0.0590124541815157	-0.544296254868594	-0.732982720238993	-0.712316628814214	-0.353154664355681	-0.408140907051427	-0.538273593551364	-0.473382954216808	0.0763627823796927	-0.382598779554023	-0.349191145707462	-0.648138497253891	0	0	0	0	0.282	0
AAGJ06000002.1_18211197-18212637(+)_1|2|1x0;12;13	K	K	G	F	S	W	K	N	N	L	Q	C	-0.0474081827835729	-0.283400355052954	-0.246965108337852	-0.371844005324789	0.0235683516251548	-0.553661724771515	-0.315672332860822	-0.34622360295025	-0.538133186729676	-0.468936886457195	-0.297881876272983	0.245576182975253	0	0	0	0	0.326	0
AAGJ06000002.1_18211197-18212637(+)_1|2|1x0;13;14	K	K	S	F	S	R	K	G	N	F	I	R	-0.875254129770275	-1.05372147522721	0.475386628376421	-1.04687070808262	0.360860253209148	-0.71138610994539	-0.668524009391887	-0.886233965189513	-0.704088611503217	-0.937243511201047	0.393258810023498	-0.778868288637226	0	0	0	0	0.614	0
AAGJ06000002.1_18211197-18212637(+)_1|2|1x0;14;15	K	K	G	F	S	K	E	S	H	L	T	L	-0.638918395743642	-0.713289086456823	-0.206727984332721	0.0628170396890998	-0.55655670056338	-0.872517437141795	0.16365972653365	-0.51137355898415	-0.372928596669626	-0.389846907641583	-0.0284021688548774	-0.294699375841543	0	0	0	0	0.186	0
AAGJ06000002.1_18247595-18249038(+)_1|1|1x0;1;1	G	K	V	F	S	T	T	D	Q	S	N	I	-0.26322724583967	-0.424438278316916	-0.415188628053282	-0.0767670353015114	-0.185717902960376	-0.435637494376145	-0.381797153932855	-0.184367603475848	-0.377103010501395	-0.491293921649257	-0.0101431485497216	-0.264284211411919	0	0	0	0	0.432	0
AAGJ06000002.1_18247595-18249038(+)_1|1|1x0;2;2	S	K	R	S	C	Q	A	S	H	P	L	L	-0.36950546041214	-0.425521681732367	-0.761275636719683	-0.501071443719425	-0.657034108464327	-0.754000734145498	0.213404467502447	-0.678181793069615	0.341074833234391	-0.6439275462147	-0.622664310468809	-0.664522242309381	0	0	0	0	0.46	0
AAGJ06000002.1_18247595-18249038(+)_1|1|1x0;3;3	K	K	G	F	L	R	K	N	D	F	N	R	-0.835055237707068	-0.73683868413911	-0.116312168815805	-0.600254774966455	-0.817204249247834	0.254403231464845	-0.744775419481226	-0.632481577616302	-0.88842531425458	-0.75331499001371	0.163840408684515	-0.596310259498464	0	0	0	0	0.35	0
AAGJ06000002.1_18247595-18249038(+)_1|1|1x0;4;4	K	K	G	F	S	Q	K	S	V	L	N	R	-0.483966379788518	-0.819855715675933	0.253896590871922	-0.850961109171517	-0.732379419644954	0.127591950042738	-0.789631192361176	-0.23484262048723	0.348904976072008	-0.701018575963474	-0.732397874690704	-0.579489721138657	0	0	0	0	0.65	0
AAGJ06000002.1_18247595-18249038(+)_1|1|1x0;5;5	K	K	G	F	S	Q	K	K	N	L	T	K	-0.218983231548243	-0.588829429585451	-0.211302472388331	-0.50106776915148	0.190122311822605	-0.492008554554174	-0.459099086340456	-0.570610017142479	-0.0914877501545985	-0.393566416961483	-0.154614198417323	-0.610845390442337	0	0	0	0	0.46	0
AAGJ06000002.1_18247595-18249038(+)_1|1|1x0;6;6	N	K	G	F	S	R	K	S	A	L	N	L	-0.406610286638326	-0.65188545131724	-0.458636792976368	-0.590094816047994	-0.722178763220448	-0.56470861141639	-0.602920838828291	0.165012589379459	-0.717161063608962	-0.666394113826171	0.404725432390152	-0.611098537036314	0	0	0	0	0.466	0
AAGJ06000002.1_18247595-18249038(+)_1|1|1x0;7;7	N	K	W	Y	S	Q	K	I	S	L	T	Q	-0.182148657687845	-0.449834285123494	-0.400293720325788	-0.780982350235885	-0.505221969198275	-0.365832157708883	-0.703682042616561	0.0656418590910347	0.465456578307786	-0.615032809677144	-0.626345384392877	-0.552400368867219	0	0	0	0	0.5	0
AAGJ06000002.1_18247595-18249038(+)_1|1|1x0;8;8	K	K	G	F	S	L	K	N	N	L	K	R	-0.931837724761775	-1.11662477243095	0.581795501524509	-1.07977226867146	0.524029027721437	-0.996096368554803	-0.573856336571019	-1.10478588688909	-0.636471107630049	-0.5969277882681	-0.61942775426096	0.390284933372898	0	0	0	0	0.478	0
AAGJ06000002.1_18247595-18249038(+)_1|1|1x0;9;9	N	K	G	F	S	E	K	R	N	L	T	Q	-0.055666960388059	-0.620810593190168	-0.516646540491522	-0.779649596458178	0.332052423300429	-0.648844642466486	-0.654174940617995	-0.825749866629349	-0.915503336795883	0.27384892373616	-0.669055322420767	-0.187014556753501	0	0	0	0	0.2	0
AAGJ06000002.1_18247595-18249038(+)_1|1|1x0;10;10	N	K	G	F	S	Q	K	R	I	L	T	Q	0.0669388163529285	-0.545005801221673	-0.44006927068409	-0.73942489447249	-0.197900278621913	-0.084707000486694	-0.616886119161757	-0.0936130561604104	-0.0841932085730882	-0.446458255214785	-0.398098183623225	-0.573561122883796	0	0	0	0	0.246	0
AAGJ06000002.1_18247595-18249038(+)_1|1|1x0;11;11	K	K	G	F	S	Q	K	S	L	L	N	C	-0.164994597361719	-0.308485268313241	-0.28950488211119	-0.450502360002024	-0.458203642233512	-0.44497228788067	-0.355884569495201	0.203280824404865	0.254595894845561	-0.55174726290439	-0.37376625988335	-0.499394586895131	0	0	0	0	0.382	0
AAGJ06000002.1_18247595-18249038(+)_1|1|1x0;12;12	K	K	G	F	S	Q	K	S	L	L	N	R	-0.513039512696499	-0.769297544162683	0.317976807839659	-0.716437797061733	-0.457391596223974	-0.343606540225105	-0.633796836693195	-0.0530866500202754	0.34023975347719	-0.770484424683778	-0.7161759464854	-0.657189247793736	0	0	0	0	0.536	0
AAGJ06000002.1_18247595-18249038(+)_1|1|1x0;13;13	K	K	G	F	S	Q	K	S	L	L	N	R	-0.513039512696499	-0.769297544162683	0.317976807839659	-0.716437797061733	-0.457391596223974	-0.343606540225105	-0.633796836693195	-0.0530866500202754	0.34023975347719	-0.770484424683778	-0.7161759464854	-0.657189247793736	0	0	0	0	0.536	0
AAGJ06000002.1_18247595-18249038(+)_1|1|1x0;14;14	K	K	G	F	S	R	K	G	A	L	N	R	-0.864446022909802	-1.04807226758958	0.381909484839994	-1.03026462750097	-0.679671133894222	-0.592088751701273	-0.716404867431734	0.143711580323023	-0.645111642363768	-1.0124559857439	0.292688282134834	-0.738539084129191	0	0	0	0	0.734	0
AAGJ06000002.1_18247595-18249038(+)_1|1|1x0;15;15	K	K	G	F	C	E	K	R	S	L	T	Q	-0.100586952652836	-0.598671474485853	-0.55340603674033	-0.693873696678824	-0.152281409407111	-0.363462517550759	-0.679123345738022	-0.473535409643547	-0.72744984994405	0.223596617297142	-0.716655054705109	-0.176345304012166	0	0	0	0	0.156	0
AAGJ06000002.1_18247595-18249038(+)_1|1|1x0;16;16	K	K	G	F	S	R	K	S	A	L	N	R	-0.788352901176791	-0.96285900205799	0.340691539600493	-0.984845826023797	-0.605086063345968	-0.600311032421265	-0.66342252560016	0.285072819106467	-0.606737851821214	-0.921878190627172	0.218454778671727	-0.57795486364372	0	0	0	0	0.696	0
AAGJ06000002.1_18254726-18256421(+)_1|1|1x0;1;1	G	K	V	S	S	K	T	H	R	S	D	I	-0.206309851887675	-0.573951474426451	-0.172014678871282	-0.132825680644198	-0.566167015916917	-0.597090773471541	-0.0536897662405143	-0.059521085728647	-0.574344768429359	-0.622862217689357	-0.0847684704037883	-0.0904862888563668	0	0	0	0	0.27	0
AAGJ06000002.1_18254726-18256421(+)_1|1|1x0;2;2	S	K	R	S	C	Q	A	I	H	P	L	L	-0.1718821875592	-0.460776308778112	-0.344056488993995	-0.377969648334696	-0.179284257877928	-0.70831342104673	0.116407472680081	-0.61574559635989	0.43761711758814	-0.555838555642613	-0.558402957838916	-0.655676370864206	0	0	0	0	0.38	0
AAGJ06000002.1_18254726-18256421(+)_1|1|1x0;3;3	K	K	G	F	S	Q	K	N	E	L	N	R	-0.620234958990667	-0.740427878118366	0.276699126039173	-0.821500986714408	-0.589321401856329	-0.203879144676785	-0.531731913983116	-0.0352913220176273	0.164603190726441	-0.77830603925356	-0.393316693414256	-0.661372846602796	0	0	0	0	0.508	0
AAGJ06000002.1_18254726-18256421(+)_1|1|1x0;4;4	N	K	E	F	S	R	R	S	A	L	N	R	-0.788352901176791	-0.96285900205799	0.340691539600493	-0.984845826023797	-0.605086063345968	-0.600311032421265	-0.66342252560016	0.285072819106467	-0.606737851821214	-0.921878190627172	0.218454778671727	-0.57795486364372	0	0	0	0	0.73	0
AAGJ06000002.1_18254726-18256421(+)_1|1|1x0;5;5	K	K	G	F	S	Q	K	S	V	L	N	R	-0.483966379788518	-0.819855715675933	0.253896590871922	-0.850961109171517	-0.732379419644954	0.127591950042738	-0.789631192361176	-0.23484262048723	0.348904976072008	-0.701018575963474	-0.732397874690704	-0.579489721138657	0	0	0	0	0.65	0
AAGJ06000002.1_18254726-18256421(+)_1|1|1x0;6;6	K	K	G	F	S	Q	K	S	A	L	N	I	-0.209022849625118	-0.526134641742452	-0.524906462232313	-0.795180318624558	-0.669238091000895	-0.629729653782856	-0.72016526191818	0.300465040316986	0.297809354197922	-0.685140726491461	-0.752571306794559	-0.690596882771454	0	0	0	0	0.498	0
AAGJ06000002.1_18254726-18256421(+)_1|1|1x0;7;7	K	R	G	F	P	Q	K	S	A	L	N	I	-0.209022849625118	-0.526134641742452	-0.524906462232313	-0.795180318624558	-0.669238091000895	-0.629729653782856	-0.72016526191818	0.300465040316986	0.297809354197922	-0.685140726491461	-0.752571306794559	-0.690596882771454	0	0	0	0	0.314	0
AAGJ06000002.1_18254726-18256421(+)_1|1|1x0;8;8	K	K	G	F	S	Q	K	S	T	L	H	R	-0.422626476329153	-0.842651475383187	0.260853417518877	-0.955611690809267	-0.805337698238717	0.282822077486625	-0.876895313136467	-0.37710220596783	0.468027918590712	-0.802172460573489	-0.756901819157104	-0.688294980135259	0	0	0	0	0.762	0
AAGJ06000002.1_18254726-18256421(+)_1|1|1x0;9;9	K	K	G	F	S	E	K	K	N	L	T	Q	-0.105611093829997	-0.378267122634134	-0.270330306122667	-0.536514449347606	0.195926434662327	-0.506530012808212	-0.352308070766394	-0.476861598476712	-0.498986756542888	0.137859374932253	-0.137180742327933	-0.174281435113613	0	0	0	0	0.226	0
AAGJ06000002.1_18254726-18256421(+)_1|1|1x0;10;10	K	K	G	F	S	E	K	R	N	L	A	Q	-0.055666960388059	-0.620810593190168	-0.516646540491522	-0.779649596458178	0.332052423300429	-0.648844642466486	-0.654174940617995	-0.825749866629349	-0.915503336795883	0.27384892373616	-0.669055322420767	-0.187014556753501	0	0	0	0	0.296	0
AAGJ06000002.1_18254726-18256421(+)_1|1|1x0;11;11	K	K	G	F	S	E	K	R	N	L	T	Q	-0.055666960388059	-0.620810593190168	-0.516646540491522	-0.779649596458178	0.332052423300429	-0.648844642466486	-0.654174940617995	-0.825749866629349	-0.915503336795883	0.27384892373616	-0.669055322420767	-0.187014556753501	0	0	0	0	0.234	0
AAGJ06000002.1_18254726-18256421(+)_1|1|1x0;12;12	K	K	R	F	S	Q	K	S	V	L	N	C	-0.225576115929571	-0.416577902417973	-0.273813170540761	-0.743436470096596	-0.68826093600845	-0.244433392313094	-0.635784874255761	0.141694952824319	0.276941256714133	-0.642499219044342	-0.555692659576882	-0.517888914761363	0	0	0	0	0.576	0
AAGJ06000002.1_18254726-18256421(+)_1|1|1x0;13;13	K	K	G	Y	S	Q	K	S	Y	L	T	Q	-0.0590124541815157	-0.544296254868594	-0.732982720238993	-0.712316628814214	-0.353154664355681	-0.408140907051427	-0.538273593551364	-0.473382954216808	0.0763627823796927	-0.382598779554023	-0.349191145707462	-0.648138497253891	0	0	0	0	0.282	0
AAGJ06000002.1_18254726-18256421(+)_1|1|1x0;14;14	K	K	G	F	S	W	K	N	N	L	K	R	-0.639173961157334	-0.68947870496601	0.368569722593993	-0.667357240240042	0.181473403080434	-0.664762827665778	-0.569067408935036	-0.761075689383961	-0.611269753741231	-0.437951378467401	-0.4603978308052	0.244040077194934	0	0	0	0	0.504	0
AAGJ06000002.1_18254726-18256421(+)_1|1|1x0;15;15	K	K	I	F	S	H	K	G	N	F	I	K	-0.312800503908621	-0.709125831357722	-0.376077826328876	-0.776859439941578	0.337275468903994	-0.631652220455792	-0.740453169069052	-0.68420517512272	-0.65058599947515	-0.335734070362549	-0.737999944146654	0.175265193922443	0	0	0	0	0.302	0
AAGJ06000002.1_18254726-18256421(+)_1|1|1x0;16;16	K	R	G	F	S	W	K	S	A	L	T	R	-0.68942720419979	-0.846007027278678	0.445321575755975	-0.792094887870326	-0.664331460411731	-0.538137359674521	-0.724392377131444	0.0113181382368434	-0.527610857091033	-0.636000007476792	-0.597687524253155	0.164781707916305	0	0	0	0	0.412	0
AAGJ06000002.1_18254726-18256421(+)_1|1|1x0;17;17	K	R	G	F	P	Q	K	S	A	L	N	I	-0.209022849625118	-0.526134641742452	-0.524906462232313	-0.795180318624558	-0.669238091000895	-0.629729653782856	-0.72016526191818	0.300465040316986	0.297809354197922	-0.685140726491461	-0.752571306794559	-0.690596882771454	0	0	0	0	0.314	0
AAGJ06000002.1_18254726-18256421(+)_1|1|1x0;18;18	K	K	G	F	S	R	K	Y	A	L	N	R	-0.745296194257342	-0.793141035664698	0.252423219856325	-0.764063216358484	-0.634926386716479	-0.676471248113408	-0.302096583982516	0.121689276176698	-0.71650584168311	-0.935553593739205	0.38294954371959	-0.769772980524084	0	0	0	0	0.6	0
AAGJ06000002.1_18254726-18256421(+)_1|1|1x0;19;19	K	K	G	F	S	Q	K	S	T	L	N	R	-0.422626476329153	-0.842651475383187	0.260853417518877	-0.955611690809267	-0.805337698238717	0.282822077486625	-0.876895313136467	-0.37710220596783	0.468027918590712	-0.802172460573489	-0.756901819157104	-0.688294980135259	0	0	0	0	0.82	0
AAGJ06000002.1_18263747-18265247(+)_1|1|1x0;1;1	G	K	V	F	S	T	K	D	Q	L	E	I	-0.26322724583967	-0.424438278316916	-0.415188628053282	-0.0767670353015114	-0.185717902960376	-0.435637494376145	-0.381797153932855	-0.184367603475848	-0.377103010501395	-0.491293921649257	-0.0101431485497216	-0.264284211411919	0	0	0	0	0.3	0
AAGJ06000002.1_18263747-18265247(+)_1|1|1x0;2;2	G	K	R	S	C	Q	A	S	H	P	L	L	-0.36950546041214	-0.425521681732367	-0.761275636719683	-0.501071443719425	-0.657034108464327	-0.754000734145498	0.213404467502447	-0.678181793069615	0.341074833234391	-0.6439275462147	-0.622664310468809	-0.664522242309381	0	0	0	0	0.474	0
AAGJ06000002.1_18263747-18265247(+)_1|1|1x0;3;3	M	K	G	F	S	R	K	S	A	L	N	R	-0.788352901176791	-0.96285900205799	0.340691539600493	-0.984845826023797	-0.605086063345968	-0.600311032421265	-0.66342252560016	0.285072819106467	-0.606737851821214	-0.921878190627172	0.218454778671727	-0.57795486364372	0	0	0	0	0.808	0
AAGJ06000002.1_18263747-18265247(+)_1|1|1x0;4;4	N	I	G	Y	S	Q	K	I	S	L	T	Q	-0.182148657687845	-0.449834285123494	-0.400293720325788	-0.780982350235885	-0.505221969198275	-0.365832157708883	-0.703682042616561	0.0656418590910347	0.465456578307786	-0.615032809677144	-0.626345384392877	-0.552400368867219	0	0	0	0	0.304	0
AAGJ06000002.1_18263747-18265247(+)_1|1|1x0;5;5	K	R	R	F	P	Q	K	S	A	L	N	I	-0.209022849625118	-0.526134641742452	-0.524906462232313	-0.795180318624558	-0.669238091000895	-0.629729653782856	-0.72016526191818	0.300465040316986	0.297809354197922	-0.685140726491461	-0.752571306794559	-0.690596882771454	0	0	0	0	0.428	0
AAGJ06000002.1_18263747-18265247(+)_1|1|1x0;6;6	N	K	G	F	S	R	K	S	T	L	N	C	-0.304415109160769	-0.500445726827983	-0.671812155674012	-0.646645229492696	-0.727958529517969	-0.46346624032495	-0.676429668376437	-0.114909715378272	-0.742843274888109	-0.730566005391816	0.528804601742748	-0.699085108641265	0	0	0	0	0.626	0
AAGJ06000002.1_18263747-18265247(+)_1|1|1x0;7;7	K	K	G	F	S	E	K	S	T	L	H	R	-0.508009011654973	-0.870882278905563	0.232326661081537	-0.811441063210787	-0.813833892415522	0.00868859608153755	-0.788261429352801	-0.495398142284519	-0.632299330444912	0.375181521732691	-0.739293558610446	-0.561280156749047	0	0	0	0	0.454	0
AAGJ06000002.1_18263747-18265247(+)_1|1|1x0;8;8	E	K	R	F	S	Q	K	S	V	L	N	C	-0.225576115929571	-0.416577902417973	-0.273813170540761	-0.743436470096596	-0.68826093600845	-0.244433392313094	-0.635784874255761	0.141694952824319	0.276941256714133	-0.642499219044342	-0.555692659576882	-0.517888914761363	0	0	0	0	0.526	0
AAGJ06000002.1_18263747-18265247(+)_1|1|1x0;9;9	S	K	G	F	S	E	K	R	S	L	T	Q	-0.100586952652836	-0.598671474485853	-0.55340603674033	-0.693873696678824	-0.152281409407111	-0.363462517550759	-0.679123345738022	-0.473535409643547	-0.72744984994405	0.223596617297142	-0.716655054705109	-0.176345304012166	0	0	0	0	0.184	0
AAGJ06000002.1_18263747-18265247(+)_1|1|1x0;10;10	N	K	G	Y	S	Q	K	I	S	L	T	E	-0.15574609579463	-0.280134621186357	-0.506045269185379	-0.747924346375791	-0.578548745506211	-0.262443452608985	-0.710646785434233	0.0340352457269464	0.366939325496462	-0.658823729981874	-0.548603935559406	-0.624721954547953	0	0	0	0	0.302	0
AAGJ06000002.1_18263747-18265247(+)_1|1|1x0;11;11	K	K	G	F	S	R	K	Y	V	L	N	Q	-0.1678485565277	-0.528376515671093	-0.343873116694858	-0.487707191279781	-0.669018476576675	-0.550140275476691	-0.545687407956111	0.183927389762137	-0.76334206764316	-0.786180424691114	0.369209035523567	-0.570905041629177	0	0	0	0	0.414	0
AAGJ06000002.1_18263747-18265247(+)_1|1|1x0;12;12	N	R	R	F	S	Q	K	S	H	L	A	K	-0.356451705721577	-0.649653717736513	-0.616649619875395	-0.581159775501557	-0.693366686565017	-0.71769846059849	0.169817445577948	-0.789877386511795	0.413383662248115	-0.770371999651699	-0.765869221677628	-0.74820955700005	0	0	0	0	0.912	0
AAGJ06000002.1_18263747-18265247(+)_1|1|1x0;13;13	K	K	G	F	S	R	K	Y	V	L	N	Q	-0.1678485565277	-0.528376515671093	-0.343873116694858	-0.487707191279781	-0.669018476576675	-0.550140275476691	-0.545687407956111	0.183927389762137	-0.76334206764316	-0.786180424691114	0.369209035523567	-0.570905041629177	0	0	0	0	0.414	0
AAGJ06000002.1_18263747-18265247(+)_1|1|1x0;14;14	K	K	G	F	S	Q	K	S	L	L	N	R	-0.513039512696499	-0.769297544162683	0.317976807839659	-0.716437797061733	-0.457391596223974	-0.343606540225105	-0.633796836693195	-0.0530866500202754	0.34023975347719	-0.770484424683778	-0.7161759464854	-0.657189247793736	0	0	0	0	0.536	0
AAGJ06000002.1_18263747-18265247(+)_1|1|1x0;15;15	M	R	G	F	S	R	K	S	A	L	N	Q	-0.27537056172442	-0.628541387535034	-0.465425026508172	-0.741715033990634	-0.674729245291391	-0.614090568205686	-0.675786826384359	0.213016526020112	-0.664295707257183	-0.824635496014565	0.371832895975152	-0.730127736203151	0	0	0	0	0.694	0
AAGJ06000002.1_18263747-18265247(+)_1|1|1x0;16;16	K	K	G	F	S	R	K	S	A	L	N	R	-0.788352901176791	-0.96285900205799	0.340691539600493	-0.984845826023797	-0.605086063345968	-0.600311032421265	-0.66342252560016	0.285072819106467	-0.606737851821214	-0.921878190627172	0.218454778671727	-0.57795486364372	0	0	0	0	0.696	0
AAGJ06000002.1_18279187-18280369(+)_1|1|1x0;1;1	G	K	V	F	H	T	T	D	R	S	N	I	-0.373523551542963	-0.474417871871639	-0.0669209997009241	-0.193525789971597	-0.343112234082096	-0.493700106663149	-0.0804364198331318	0.0742808644649647	-0.380146374038417	-0.442067106676885	0.0219998511780439	-0.141866726457059	0	0	0	0	0.324	0
AAGJ06000002.1_18279187-18280369(+)_1|1|1x0;2;2	S	K	R	S	C	Q	A	R	H	P	L	L	-0.289905786328257	-0.327490371571873	-0.264307139391137	-0.292150127699366	-0.179575956063539	-0.721606591651232	0.251684022015714	-0.600349554031853	-0.0539356156229739	-0.341613656203586	-0.273359233217368	-0.564389406281559	0	0	0	0	0.342	0
AAGJ06000002.1_18279187-18280369(+)_1|2|1x0;1;3	K	K	G	F	S	Q	K	S	L	L	N	C	-0.164994597361719	-0.308485268313241	-0.28950488211119	-0.450502360002024	-0.458203642233512	-0.44497228788067	-0.355884569495201	0.203280824404865	0.254595894845561	-0.55174726290439	-0.37376625988335	-0.499394586895131	0	0	0	0	0.382	0
AAGJ06000002.1_18279187-18280369(+)_1|2|1x0;2;4	K	K	A	F	S	L	K	N	N	L	K	R	-0.931837724761775	-1.11662477243095	0.581795501524509	-1.07977226867146	0.524029027721437	-0.996096368554803	-0.573856336571019	-1.10478588688909	-0.636471107630049	-0.5969277882681	-0.61942775426096	0.390284933372898	0	0	0	0	0.59	0
AAGJ06000002.1_21539388-21541665(-)_1|1|1x0;1;1	G	Q	E	C	S	S	L	A	S	L	R	A	-0.327446305734275	-0.40186454742931	-0.44069185448517	-0.402772433590657	-0.340294837936343	-0.474250171685277	-0.430865742021059	-0.0181875403045743	-0.206449398504302	-0.481776432841715	-0.486498832630733	-0.183221363453376	0	0	0	0	0.174	0
AAGJ06000002.1_21539388-21541665(-)_1|2|1x0;1;2	S	E	F	F	T	E	S	K	E	L	R	K	-0.173220356073083	-0.336748473474904	-0.0411834162379268	-0.062378252055798	0.00512634567351623	0.036460491342307	-0.151927826744585	-0.260479726449014	-0.270324056083881	0.157329247402646	-0.0829764957534214	-0.290407407457004	0	0	0	0	0.158	0
AAGJ06000002.1_21539388-21541665(-)_1|2|1x0;2;3	K	K	E	F	K	S	K	G	N	L	S	R	-0.906166197531515	-1.002224763342	0.513578531349026	-0.934810932113999	0.432979780114151	-0.839174783799059	-1.04347850747363	-1.03770269266813	-0.514699949143494	-0.400922353896343	-0.622863410367805	-0.131621246508678	0	0	0	0	0.388	0
AAGJ06000002.1_21539388-21541665(-)_1|2|1x0;3;4	D	K	V	F	Q	S	I	H	T	L	L	T	-0.147675946725795	-0.353990477535519	-0.429118294450311	-0.371073344508283	-0.31614768101457	-0.183404843248702	-0.237456389963826	-0.130375880801636	-0.333599663521351	-0.4983708374806	-0.123434462809509	-0.296554452696272	0	0	0	0	0.204	0
AAGJ06000002.1_21539388-21541665(-)_1|2|1x0;4;5	H	K	D	F	K	Q	L	G	N	M	K	T	-0.130799553201212	-0.484770627440182	-0.728024395363628	-0.789847746399687	0.291420811635703	-0.674443251535618	-0.755471288844528	-0.798548169202865	0.184165957005305	-0.653579003411586	-0.756440438776581	-0.692136067028759	0	0	0	0	0.494	0
AAGJ06000002.1_21539388-21541665(-)_1|2|1x0;5;6	G	R	A	F	A	Q	M	G	N	L	Q	A	-0.262195557604815	-0.408540398505687	-0.75001176969923	-0.747309839294027	0.3142911691258	-0.729261090596334	-0.718482201530749	-0.810235707094465	0.263836488364019	-0.668374355438911	-0.708489568876521	-0.711282165428951	0	0	0	0	0.688	0
AAGJ06000002.1_21539388-21541665(-)_1|2|1x0;6;7	G	K	A	F	S	Y	L	R	S	L	Q	N	-0.275259037969201	-0.518024286452215	-0.113443973790257	-0.557784105572416	-0.420828302552344	-0.593057461708147	-0.459054064949788	-0.0472964268035687	-0.753599361193593	-0.299730969286133	-0.475923942640592	0.0834712258556181	0	0	0	0	0.14	0
AAGJ06000002.1_21539388-21541665(-)_1|2|1x0;7;8	G	K	T	F	S	N	P	S	V	L	R	D	-0.225729610321117	-0.469126436242569	-0.198995182715028	-0.417625004679751	-0.23589031466825	-0.26965434172716	-0.296618111884727	-0.14675088471422	-0.349141198158971	-0.339123352395377	-0.23596806270084	-0.157784413895364	0	0	0	0	0.204	0
AAGJ06000002.1_21539388-21541665(-)_1|2|1x0;8;9	G	K	G	F	K	S	Y	K	N	L	K	Q	-0.110800603606246	-0.327065752940349	-0.368238876765543	-0.509973962222306	0.1246546644194	-0.554307366037665	-0.371069112197474	-0.447588166739657	-0.449680557014641	-0.384874053606968	-0.112302865349396	-0.246320806940803	0	0	0	0	0.138	0
AAGJ06000002.1_21539388-21541665(-)_1|2|1x0;9;10	G	K	G	F	V	W	F	K	S	F	Q	L	-0.208021831115167	-0.288288762896181	-0.102541682810371	-0.200209635354489	-0.33110217324756	-0.300415575107806	-0.289656184228326	-0.0423064824720714	-0.311560698739597	-0.172349866974605	0.0121731092365708	0.0780751791701693	0	0	0	0	0.054	0
AAGJ06000002.1_21539388-21541665(-)_1|2|1x0;10;11	D	K	A	F	S	N	I	N	S	L	K	N	-0.108777844049919	-0.317216396923178	-0.139997103553427	-0.341570702297721	-0.545710775387572	-0.535387623684446	-0.335879664863833	0.23641873043314	-0.575365139555908	-0.657182777984697	-0.443562923985117	-0.000937048287098223	0	0	0	0	0.206	0
AAGJ06000002.1_25333809-25338912(+)_1|1|1x0;1;1	G	K	V	F	S	L	A	K	H	L	S	R	-0.69734356827693	-0.821717324022954	0.308326526948122	-0.683363669161358	-0.11365311627069	-0.708296253207259	0.23769147209561	-0.793604286065327	-0.352197382696106	-0.531668864869864	-0.107544476651726	-0.0479339748372782	0	0	0	0	0.214	0
AAGJ06000002.1_25333809-25338912(+)_1|1|1x0;2;2	G	K	R	F	G	R	M	E	H	L	K	R	-0.70526403792525	-0.864937481088825	0.103135909734685	-0.779238980330056	-0.487536494346162	-0.972661374532899	0.272336265246948	-0.938113698231486	-0.998101932119736	-1.07591271354022	0.512931500376404	-1.0029290340612	0	0	0	0	0.61	0
AAGJ06000002.1_25333809-25338912(+)_1|2|1x0;1;3	D	K	K	F	P	T	H	Q	K	L	K	R	-0.624431442619585	-0.56171912758179	0.103826741976687	-0.604117633016112	-0.440015858327738	-0.678195230605862	0.0963648394139693	-0.601300495757061	-0.413954546435326	-0.606151015204149	-0.180886827601977	-0.25271698324545	0	0	0	0	0.334	0
AAGJ06000002.1_25333809-25338912(+)_1|2|1x0;2;4	E	K	S	F	S	C	I	S	H	L	K	R	-0.69456363308556	-0.807384057822767	0.0828370886850552	-0.656080629494144	-0.535902475114012	-0.916983828102126	-0.0782007242790178	-0.727067846571952	-0.286547486798584	-0.613521140145438	-0.545627492041498	-0.49632824702467	0	0	0	0	0.666	0
AAGJ06000002.1_25333809-25338912(+)_1|2|1x0;3;5	G	K	S	F	G	T	T	S	H	L	N	R	-0.78752575832857	-0.914651202990678	0.340564250812579	-0.862805336594291	-0.325876066069765	-0.966297754307867	-0.153787539599703	-0.824073621237876	-0.360507879855458	-0.684925611884155	-0.562604191385878	0.0155399738530867	0	0	0	0	0.584	0
AAGJ06000002.1_25333809-25338912(+)_1|2|1x0;4;6	T	A	F	F	S	T	S	E	Q	L	K	E	-0.0810439791034595	-0.463136443433967	-0.279199925985377	-0.0997037515737043	-0.119640041023883	-0.271142146409439	-0.171846454233226	-0.163493224815777	-0.373747269243815	-0.448574132165018	0.0302154961014759	-0.322445627142258	0	0	0	0	0.244	0
AAGJ06000002.1_25333809-25338912(+)_1|3|1x0;1;7	G	I	F	C	G	S	L	T	G	L	Q	L	-0.210981990488753	-0.508095404761461	-0.468222615554679	-0.34930883358063	-0.456087868632863	-0.513952638902881	0.00181355201556465	-0.0119774180351478	-0.199643732388507	-0.441110062091381	-0.324374038119917	-0.195041774444443	0	0	0	0	0.124	0
AAGJ06000002.1_25333809-25338912(+)_1|3|1x0;2;8	G	K	R	F	R	R	Q	S	H	M	E	R	-0.62489618800757	-0.759810214418046	-0.110286360852411	-0.593029528435767	-0.608739460594873	-0.881529546117043	-0.0560484937147845	-0.57111871723697	-0.43453194367608	-1.01744365594296	0.237721514279971	-0.813595472167934	0	0	0	0	0.76	0
AAGJ06000002.1_25333809-25338912(+)_1|3|1x0;3;9	E	K	T	F	T	R	P	D	N	L	N	F	-0.276398976912647	-0.194401004239265	-0.612237578519416	-0.18698750975328	0.0584968537174681	-0.49581366574789	-0.630805313837987	-0.743061330557583	-1.04289190724705	-0.899832394752602	0.234125809429058	-0.945159278972901	0	0	0	0	0.602	0
AAGJ06000002.1_25333809-25338912(+)_1|4|1x0;1;10	G	K	V	F	R	S	G	S	R	L	T	R	-0.570834770514283	-0.664378100051814	0.120272370259962	-0.554971659672388	-0.453562951450319	-0.68980160725747	-0.144852891335136	0.0201650444915506	-0.309577313300591	-0.349822643403274	-0.422647161356448	-0.234460839272393	0	0	0	0	0.292	0
AAGJ06000002.1_25333809-25338912(+)_1|4|1x0;2;11	S	K	V	F	N	R	R	D	H	L	K	R	-0.881705830165355	-1.02845099904741	0.287136569327819	-0.792658022847992	-0.330264045695156	-0.918864782309826	0.228495551041833	-1.0003240667111	-1.0882065342122	-1.11512465488112	0.569963726254996	-1.06805815626874	0	0	0	0	0.824	0
AAGJ06000002.1_25333809-25338912(+)_1|4|1x0;3;12	G	K	R	F	V	R	N	D	H	L	Q	H	-0.328932532253681	-0.2336746259883	-0.462384485954819	-0.199066735105875	-0.37181235609084	-0.691706575650915	0.199572111694475	-0.682306043065911	-0.778609969746735	-0.727686273197359	0.430038468461965	-0.793802184268258	0	0	0	0	0.678	0
AAGJ06000002.1_25333809-25338912(+)_1|5|1x0;1;13	G	N	V	F	H	H	F	Q	I	F	Q	Q	0.0247320982442338	-0.348871934113643	-0.259584058394451	-0.641280194320624	-0.340606897947427	-0.100679626152882	-0.368508983595356	-0.0272073767543123	-0.613709063841447	-0.628005993986008	-0.335935975204978	0.128680939512041	0	0	0	0	0.13	0
AAGJ06000002.1_25333809-25338912(+)_1|6|1x0;1;14	G	K	S	F	N	K	M	E	K	L	M	R	-0.545249551584611	-0.367932299387933	-0.0223128323892699	-0.488730355448974	-0.511440308851566	-0.551074883200049	-0.110377922701845	-0.407616863586374	-0.393048831576757	-0.522716001679857	0.149724353702492	-0.452144126938952	0	0	0	0	0.328	0
AAGJ06000002.1_25333809-25338912(+)_1|6|1x0;2;15	K	K	S	F	G	R	S	D	H	L	A	R	-0.881705830165355	-1.02845099904741	0.287136569327819	-0.792658022847992	-0.330264045695156	-0.918864782309826	0.228495551041833	-1.0003240667111	-1.0882065342122	-1.11512465488112	0.569963726254996	-1.06805815626874	0	0	0	0	0.844	0
AAGJ06000002.1_25333809-25338912(+)_1|6|1x0;3;16	D	D	R	F	K	D	V	K	E	Y	R	L	-0.211736429278454	-0.311647669697627	0.0149420034669885	-0.115508573652573	-0.0932792277136319	0.0141050858442186	-0.213626126032055	-0.0226246351431089	-0.435676824433963	0.0618756626962428	-0.0866653078509337	-0.361046140054189	0	0	0	0	0.162	0
AAGJ06000002.1_25333809-25338912(+)_1|7|1x0;1;17	D	M	S	F	P	K	H	T	T	L	I	K	-0.290682183765193	-0.602032916839947	-0.285772687492822	-0.124916974977591	-0.608154645175871	-0.0471654723803413	-0.343051012085016	-0.325540425005442	-0.445085406196676	-0.211363968483146	-0.00814410995271312	-0.432812864099137	0	0	0	0	0.18	0
AAGJ06000002.1_25333809-25338912(+)_1|8|1x0;1;18	G	K	G	F	K	T	V	Y	A	L	T	R	-0.67084882970435	-0.642476821998023	0.290337589463361	-0.68184554566729	-0.477719680755653	-0.576972037025696	-0.33492948432638	0.130962420067423	-0.508105673382695	-0.790676522388043	0.0660286369732089	-0.326625192509614	0	0	0	0	0.266	0
AAGJ06000002.1_25333809-25338912(+)_1|8|1x0;2;19	G	K	K	F	T	R	S	G	H	L	R	R	-0.798842254257972	-0.910179279998741	0.192233795570952	-0.838943972551713	-0.557416072109551	-0.94409696340715	0.210089630092437	-0.933808663626225	-0.450959303118288	-0.975185134077702	0.237654675554418	-0.781180289565537	0	0	0	0	0.954	0
AAGJ06000002.1_25333809-25338912(+)_1|8|1x0;3;20	D	K	K	F	R	R	I	D	H	M	R	I	-0.470241378780385	-0.635505073745615	-0.818693575123082	-0.164790782640451	-0.576738368339963	-0.788941054937273	0.143873753263005	-0.801319466382308	-0.930573385633509	-0.75883441454122	0.604956410758321	-0.907871235589466	0	0	0	0	0.572	0
AAGJ06000002.1_25333809-25338912(+)_1|9|1x0;1;21	N	K	K	F	R	T	E	P	A	L	E	R	-0.684102342077545	-0.759462400633053	0.342571273167641	-0.699974264667254	-0.335178052805441	-0.660804161566767	-0.585107247367976	0.124134194978222	-0.287068465493392	-0.601289004139015	-0.395401196151036	-0.135566817809067	0	0	0	0	0.16	0
AAGJ06000002.1_25333809-25338912(+)_1|9|1x0;2;22	G	K	T	F	K	R	M	D	N	L	R	M	-0.440572425547717	-0.388444574642539	-0.747237697087379	-0.3265970046352	0.0238716713953558	-0.669322108659152	-0.637937416986312	-0.750127126590826	-1.04128690290462	-0.950335424185629	0.540509909053132	-0.980115818317136	0	0	0	0	0.476	0
AAGJ06000002.1_25333809-25338912(+)_1|9|1x0;3;23	G	K	Q	F	S	H	H	T	A	L	R	G	-0.386027865637831	-0.393631108688408	-0.271421729052403	-0.360401258972934	-0.594299370952811	-0.508432046172601	-0.397851266595705	-0.0577579848589152	-0.467021849454834	-0.485332339698517	-0.443277775525434	0.132824327179257	0	0	0	0	0.258	0
AAGJ06000002.1_25333809-25338912(+)_1|9|1x0;4;24	G	R	A	F	K	H	P	H	N	M	R	S	-0.464579785248129	-0.6725815698192	-0.4397436773091	-0.370648391566227	0.107668913830465	-0.888837695173683	-0.401530689269352	-0.698946818381867	-0.730550283055022	-0.838959228259598	-0.67357017795577	0.505233057065491	0	0	0	0	0.24	0
AAGJ06000002.1_25333809-25338912(+)_1|9|1x0;5;25	Q	K	P	F	R	D	T	Y	H	L	R	L	-0.293050217824021	-0.395957337259212	-0.296347366106841	-0.14977670694804	-0.488315278551343	-0.693111933104628	0.0604198174209962	-0.325133659718773	-0.478768399404857	-0.215559283759501	-0.0917997436750794	-0.493593024781462	0	0	0	0	0.448	0
AAGJ06000002.1_25333809-25338912(+)_1|10|1x0;1;26	H	L	A	F	P	N	L	E	H	L	H	T	-0.212651555448993	-0.362473072522573	-0.427863287563295	-0.0602888385822113	-0.209689555035328	-0.664427015070939	0.195649918621623	-0.534096701665206	-0.400985969135625	-0.567007940023348	-0.0243531988601293	-0.31217606595031	0	0	0	0	0.182	0
AAGJ06000002.1_25333809-25338912(+)_1|11|1x0;1;27	N	R	T	F	Q	D	S	H	Q	L	R	M	-0.200401414588455	-0.516039680898292	-0.192072775216826	-0.244809524000158	-0.171925968757213	-0.513439197682558	-0.284495527204651	-0.108772367801365	-0.547174505655803	-0.0561932952049799	-0.274369392819107	-0.183244671996096	0	0	0	0	0.332	0
AAGJ06000002.1_26375345-26377775(+)_1|1|1x0;1;1	N	S	V	L	T	S	L	W	E	L	D	L	-0.2746938688592	-0.173953282596939	-0.252597608734169	-0.10773836752194	-0.142446963477008	-0.279721049109739	-0.108747170193253	0.063996743853785	-0.335159569341538	-0.35616609519828	0.0934258668414526	-0.318327027635288	0	0	0	0	0.124	0
AAGJ06000002.1_26375345-26377775(+)_1|2|1x0;1;2	G	K	T	F	N	A	R	S	L	F	R	Q	-0.0200262705377609	-0.478596229505051	-0.18824397228492	-0.459420987053822	-0.028685113631239	-0.442338459755875	-0.211618183407903	-0.00366446570950831	-0.330403879606263	-0.424123460870212	-0.0713405818589106	0.150261460972105	0	0	0	0	0.194	0
AAGJ06000002.1_26375345-26377775(+)_1|3|1x0;1;3	R	L	V	F	W	D	K	F	E	L	K	K	-0.14366190152368	-0.307026536437051	0.0351265663738856	-0.132508663184121	-0.237526876351805	0.170894206320316	-0.417847645744056	-0.158945642589539	-0.441195552440615	0.160620592158121	-0.468580611742708	-0.494194850282103	0	0	0	0	0.2	0
AAGJ06000002.1_26375345-26377775(+)_1|4|1x0;1;4	D	K	V	F	T	Q	I	T	H	Y	K	R	-0.591547239887899	-0.791738761996963	0.352822827583969	-0.763765652130415	-0.54540508515831	-0.875835118765293	0.277663516696605	-0.775460973150756	0.395477528666321	-0.795812177827345	-0.797885771264807	-0.62495148909693	0	0	0	0	0.516	0
AAGJ06000002.1_26375345-26377775(+)_1|4|1x0;2;5	D	R	V	F	Y	M	K	N	R	L	K	D	-0.120168188158374	-0.28250605911245	-0.000182918268818529	-0.283288262722389	-0.172899854295387	-0.418608200846415	-0.0387549809831514	0.0315772076718985	-0.33830346350251	-0.293765486028456	-0.0868992472624879	0.138891283820662	0	0	0	0	0.124	0
AAGJ06000002.1_26375345-26377775(+)_1|4|1x0;3;6	D	I	K	F	F	L	Q	S	Q	V	K	T	-0.0647758786534579	-0.443679949799224	-0.195774315246524	-0.282267950984445	-0.182641576527495	-0.531617773354105	-0.450355364130921	-0.282284301564305	-0.372392006748587	-0.400873887220413	-0.4041773209729	0.105494445553132	0	0	0	0	0.136	0
AAGJ06000002.1_26375345-26377775(+)_1|4|1x0;4;7	G	S	N	F	K	S	K	G	I	L	K	Q	-0.0130122039347408	-0.528855543340449	-0.386006903947653	-0.579888464713555	-0.150368276282011	-0.119797925525681	-0.361274592459613	0.0192240442663153	-0.213663412109727	-0.447392370935154	-0.282152274497294	-0.287061299410776	0	0	0	0	0.22	0
AAGJ06000002.1_26375345-26377775(+)_1|4|1x0;5;8	G	K	L	F	S	R	S	S	L	R	N	Q	-0.245922322898951	-0.572294387529766	-0.385544323098361	-0.661865615632883	-0.652046177247575	-0.551675011367164	-0.576054034447053	0.16488892165052	-0.659128734064416	-0.727745362871268	0.431124048959842	-0.68213060335051	0	0	0	0	0.632	0
AAGJ06000002.1_26375345-26377775(+)_1|4|1x0;6;9	G	K	G	F	R	D	K	F	K	L	R	V	-0.165436717926401	-0.299837561524569	-0.0701061504234246	-0.33003978508345	-0.451068702931372	-0.431708860921973	-0.00785311697642776	-0.27120913319529	-0.571193739961065	-0.0498958187236553	-0.465766142210563	-0.382006772788438	0	0	0	0	0.17	0
AAGJ06000002.1_26375345-26377775(+)_1|4|1x0;7;10	E	K	T	F	L	V	K	G	N	L	T	K	-0.414118689913829	-0.83569458510029	-0.431540289642907	-0.781602878939977	0.433325861294045	-0.666421743605168	-0.800979933080769	-0.819232293587973	-0.670030236489312	-0.498063967601065	-0.700378115462618	0.202558738810259	0	0	0	0	0.34	0
AAGJ06000002.1_26375345-26377775(+)_1|4|1x0;8;11	G	Q	G	C	V	D	S	S	Q	L	K	K	-0.421862639076202	-0.721045399058269	-0.274838473384628	-0.37628990240811	-0.177059896283762	-0.280333207772448	-0.380390356770818	-0.540870475350986	-0.570297469352735	0.250063737129149	-0.528138135425211	-0.564297190078013	0	0	0	0	0.294	0
AAGJ06000003.1_1504549-1506823(+)_1|1|1x0;1;1	G	K	V	F	S	T	T	D	Q	P	D	I	-0.26322724583967	-0.424438278316916	-0.415188628053282	-0.0767670353015114	-0.185717902960376	-0.435637494376145	-0.381797153932855	-0.184367603475848	-0.377103010501395	-0.491293921649257	-0.0101431485497216	-0.264284211411919	0	0	0	0	0.418	0
AAGJ06000003.1_1504549-1506823(+)_1|2|1x0;1;2	S	E	R	S	C	Q	A	I	H	P	L	L	-0.1718821875592	-0.460776308778112	-0.344056488993995	-0.377969648334696	-0.179284257877928	-0.70831342104673	0.116407472680081	-0.61574559635989	0.43761711758814	-0.555838555642613	-0.558402957838916	-0.655676370864206	0	0	0	0	0.346	0
AAGJ06000003.1_1504549-1506823(+)_1|2|1x0;2;3	K	K	R	F	S	I	K	G	N	L	T	Q	-0.161883894136503	-0.568146904083303	-0.423614496466369	-0.629772363194828	0.309794016487825	-0.575863526462906	-0.65967842359627	-0.657505804346424	-0.41181006248004	-0.545217635209976	-0.640140978946437	0.160241967155418	0	0	0	0	0.652	0
AAGJ06000003.1_1504549-1506823(+)_1|3|1x0;1;4	K	K	G	F	A	L	K	S	I	L	N	R	-0.434935290503343	-0.662015008745259	0.20847147229102	-0.791540019610078	-0.362599533047776	0.0350684208062198	-0.537709754153244	-0.31614801253309	-0.364967854392909	-0.416719129057102	-0.504003144883048	0.0757999001027972	0	0	0	0	0.45	0
AAGJ06000003.1_1504549-1506823(+)_1|3|1x0;2;5	K	K	G	F	S	R	K	S	T	L	K	L	-0.374902965029412	-0.585486367094219	-0.437350952319407	-0.606560763407774	-0.754738648804719	-0.437339887734766	-0.632846561795831	0.130981139498477	-0.753270839018439	-0.736848487227268	0.45274578137902	-0.710578724039539	0	0	0	0	0.568	0
AAGJ06000003.1_1504549-1506823(+)_1|3|1x0;3;6	E	K	S	F	S	D	K	G	N	L	T	K	-0.401094654452769	-0.746450736916092	-0.338860936676252	-0.794867833663473	0.478894212216617	-0.637073165936065	-0.833136567111073	-0.828628085800899	-0.722998855683092	0.462516019809393	-0.819452910409954	-0.671110040123109	0	0	0	0	0.712	0
AAGJ06000003.1_1504549-1506823(+)_1|3|1x0;4;7	K	K	G	F	S	R	K	N	T	L	N	R	-0.571933669445226	-0.836563201846715	0.279436528261009	-0.728532760986857	-0.981285242970916	-0.439009396118706	-0.906561588753236	0.182013025513458	-0.933872959580039	-1.06591246999485	0.475972298373909	-1.01396563161301	0	0	0	0	0.668	0
AAGJ06000003.1_1504549-1506823(+)_1|3|1x0;5;8	E	K	S	F	S	D	K	G	N	L	T	Q	-0.209189720836529	-0.500877625955446	-0.743736879089454	-0.72530169323817	0.468349181496958	-0.7049150500565	-0.721686617202143	-0.794149415883846	-0.642978808241605	0.375952703305926	-0.790804163309962	-0.613452524206472	0	0	0	0	0.708	0
AAGJ06000003.1_1504549-1506823(+)_1|3|1x0;6;9	K	K	G	F	S	Q	K	S	I	L	K	R	-0.384515082901887	-0.893517096563542	0.187591208680147	-0.901855708757146	-0.735572756279861	0.315085144132703	-0.844445273000612	-0.453171776594575	0.423796357983059	-0.707111963678019	-0.750207352829308	-0.660842438826705	0	0	0	0	0.628	0
AAGJ06000003.1_1504549-1506823(+)_1|3|1x0;7;10	K	K	G	F	S	N	K	S	H	L	S	Q	-0.071158229007558	-0.598888096815066	-0.884304616972878	-0.655833394371612	-0.336324192574537	-0.772344916235901	-0.0258266387092511	-0.565351266413116	-0.291034248988627	-0.58263907390641	-0.619782628686259	-0.152934056692012	0	0	0	0	0.326	0
AAGJ06000003.1_1504549-1506823(+)_1|3|1x0;8;11	E	K	G	F	S	Q	K	S	T	L	N	R	-0.422626476329153	-0.842651475383187	0.260853417518877	-0.955611690809267	-0.805337698238717	0.282822077486625	-0.876895313136467	-0.37710220596783	0.468027918590712	-0.802172460573489	-0.756901819157104	-0.688294980135259	0	0	0	0	0.816	0
AAGJ06000003.1_1504549-1506823(+)_1|4|1x0;1;12	K	K	G	F	S	Q	K	S	T	L	K	R	-0.422626476329153	-0.842651475383187	0.260853417518877	-0.955611690809267	-0.805337698238717	0.282822077486625	-0.876895313136467	-0.37710220596783	0.468027918590712	-0.802172460573489	-0.756901819157104	-0.688294980135259	0	0	0	0	0.782	0
AAGJ06000003.1_1504549-1506823(+)_1|4|1x0;2;13	E	K	G	F	A	L	K	S	T	L	N	R	-0.523401546881795	-0.869961842262654	0.236705907537875	-0.890212480378206	-0.509782086477847	0.0559114591683541	-0.622655003795728	-0.404451898716586	-0.515508173952994	-0.582210217639245	-0.611404748050387	0.169967927765032	0	0	0	0	0.518	0
AAGJ06000003.1_1504549-1506823(+)_1|4|1x0;3;14	E	K	S	F	S	D	K	G	N	L	T	K	-0.401094654452769	-0.746450736916092	-0.338860936676252	-0.794867833663473	0.478894212216617	-0.637073165936065	-0.833136567111073	-0.828628085800899	-0.722998855683092	0.462516019809393	-0.819452910409954	-0.671110040123109	0	0	0	0	0.712	0
AAGJ06000003.1_1504549-1506823(+)_1|4|1x0;4;15	K	K	G	F	A	L	K	R	T	L	N	C	-0.115561714722511	-0.251161586861604	-0.0529410638682147	-0.329750716105484	-0.256430628242446	-0.108449774037158	-0.211572416042389	-0.0780267334174707	-0.514610001893324	-0.218053612111432	-0.204661802152626	0.0145845168451717	0	0	0	0	0.304	0
AAGJ06000003.1_1504549-1506823(+)_1|4|1x0;5;16	K	K	G	F	S	R	K	S	N	L	T	Q	-0.195925603984627	-0.502646504985937	-0.751331956647664	-0.661321693459148	-0.157184415584067	-0.720358375864765	-0.604412360064639	-0.6247765351132	-0.729682559332198	-0.79234740744309	0.351409426485002	-0.786903011090954	0	0	0	0	0.67	0
AAGJ06000003.1_1508195-1510232(+)_1|1|1x0;1;1	S	E	R	S	C	R	A	I	H	P	L	L	-0.264857636710302	-0.45323925690528	-0.293401857078322	-0.18759979867137	-0.389929286132493	-0.674398408442997	0.0710054900587594	-0.52298551183081	-0.522095732193167	-0.600893752249741	0.253251272899543	-0.682378959518702	0	0	0	0	0.35	0
AAGJ06000003.1_1508195-1510232(+)_1|1|1x0;2;2	E	K	G	F	S	K	K	S	T	L	N	R	-0.576795429751267	-0.556938298151389	-0.0481606156444418	-0.70568371677377	-0.823651285599079	-0.144415467304895	-0.661442122392181	-0.320728183881294	-0.635035991463898	-0.769023505516903	0.157142635188409	-0.52000587858283	0	0	0	0	0.522	0
AAGJ06000003.1_1508195-1510232(+)_1|1|1x0;3;3	K	K	G	F	S	N	K	C	N	L	T	Q	-0.0438403450723973	-0.328766881156004	-0.5776977530479	-0.538941389902198	0.130864602440007	-0.60138582951235	-0.438326500977872	-0.509571617393363	-0.461107573712408	-0.417915491582268	-0.531681833080927	-0.194393044838311	0	0	0	0	0.35	0
AAGJ06000003.1_1508195-1510232(+)_1|1|1x0;4;4	E	K	S	F	S	D	K	G	N	L	T	Q	-0.209189720836529	-0.500877625955446	-0.743736879089454	-0.72530169323817	0.468349181496958	-0.7049150500565	-0.721686617202143	-0.794149415883846	-0.642978808241605	0.375952703305926	-0.790804163309962	-0.613452524206472	0	0	0	0	0.708	0
AAGJ06000003.1_1508195-1510232(+)_1|1|1x0;5;5	K	K	A	F	S	Q	K	S	I	L	N	H	-0.19231018293373	-0.607883963687551	-0.489184914368863	-0.720847835878857	-0.564165447278237	-0.0882382023733264	-0.692137154862739	-0.0633090688384505	0.295100686986737	-0.713268009329027	-0.601775575589424	-0.688575188735229	0	0	0	0	0.576	0
[truncated: 2,995 more rows]
