# Supplementary material for: Transposable elements drive the evolution of metazoan zinc finger genes
Source: Genome Res. 2023 Aug;33(8):1325–39. doi: 10.1101/gr.277966.123 (PMC10547256; doi:10.1101/gr.277966.123)
Supplement: Supplement 3 [file Supplemental_Data_3.tar.gz › supplementary_data_3/Strongylocentrotus_purpuratus/Strongylocentrotus_purpuratus_nonrep.fa]

>Strongylocentrotus_purpuratus_nonrepetitive:17346983-17347477
AATATTAAGGTGAACAGGTGAGATAAAAGTATTTCATAATGTTCATTAAAATTCTAGTTAGTTGTGTTTAATATCCTTTGGTACACTAGTGTACCGTCTCTTTGGAGCCAAAAAATACGCGGATAATAGTAGAATTCTGCCGAGTAACACTATTTTACATATTTGAAACATCATAATCAAGACTGAAGACCTAGGGAAAGCTATCTTTGATACTAAATCAGCATATCACGAGAAACCGCAAGGACTCGGCTAAAAATACGCAATTAAGATTCCTAGAACGTAATATTGAATAGAAGAAAACCTCATTGTAAACAATTTTCGAGGCCGATATATAAAGAGGCTTTAATTTCAATGGCTCATTTAATGGAAATTTACTGCAGAGAGTCAATACCGCGAAATATATTGGTGTACTAATTGATGAAGAATTGAGTTGGTCCAGACACGTTGTCAAAACAATAAAAGGAAAGCAAAGAAATGTCGGTGTAATAAAACGG
>Strongylocentrotus_purpuratus_nonrepetitive:542354986-542355461
ACTTCTCTTTTAGGGGTTTATTTTAATCAGTCGGCAGAAATGAACATTTGGCCAATTTACAATTTGAGACTTGTACGTGAACAATATCAAATATCTACCACAATGGAATTTCACTTCGATGTACAAGAAATCTACTTTGAGTATGAAATGAATTAGCTTTGAACTTACTTTGAAGAATCGATTTCATATTATCAAAACCACGTGACGTGCTGGTACCTGATATATCAGCTTATGTACGAAACACGGCAGTCGGTACACAGCAATTCTTTTCAGAAAATGTCTTTGACTTGTCAACACGATTCGGATTATATGCGGTGACGATGCGGGTGCCAAAAAAATTAACTCCACATGTTTAAGTAGTACTCGGTCACTCGCGTCATATGCCTACAATCAATATTTTCTCACCAATACAACCCCTCATGATTCGTCCTTATTTCGATAGTTGCGATATATATTACTGAAGTCCTCGAGATTC
>Strongylocentrotus_purpuratus_nonrepetitive:445050220-445050478
CATGATTTGCATCTCTTATTTCCTTTCCTGAATTGCAACTAAGGCTAAGACTCAGCTCCTCTTCTCGCCAATACTATCGATTTCACGAGATATCTAGACTCTAGTTAGTAAGTACTTCGTGATACCATTGTGTAGGAGAGTCACTCCCTATATTATAATTGCTATGCTATGGCTAAGTATGAAGCCTAGGTCTAGAGTCTAGTTTCAGCCTAGCACGTTTAGAAAATCTAGACTAGAGTCTATCTATGCTAGATCTAG
>Strongylocentrotus_purpuratus_nonrepetitive:406931554-406931688
AGCACAATAATTGTTTGATAATTGTTTTTCCTGACTGCTATGAGAATGTGGGACCAAGCACAAGCATTTGACTTGGTTGCAAACTGAGGACCTCCCGGCTGCGCGACCACTAGCTCTCCTGATAATAGGCTACT
>Strongylocentrotus_purpuratus_nonrepetitive:14143521-14145387
CGGTGTCCCGATTGTAATAAAGGATTTTCTCAAAAGTCTAGTCTTTCTAGCCACCTTAGAGTACATACAGGACAGAAACCTTTTAAATGTTCTCATTGTGGTAAGGGTTTTTTCTCACCAAAGTAATCTTACCTGTCATGTAAGAATGCATATAGGAGAAAAGCCTCATCTTTGTCCTTTCAGAAGACTAAGCTTACTTCATTGTGATAAGGGTTTTTCTCATCAATGGAATCTTATCCGTCATGTAAGGACGCACACAGATGAAATGCCTTATCAGTGTCCTTATTGTGAGAAAGGATTTTCTCAAAAGTCTAGTCTTTCTAGCCACCTTAGAATTTTCTCAAAAGACTATGCTTACTTTCCAAATAAGGGTTTTTCTCACCAATGTAATCTTATCCGTCATGTAAGGACGCATACAGGAGAAATGCGTTATCAGTGTTCCCATTGTGATGAGGTATTTTGTTACCAAAATAATCTTACTACCCATTCTAGAACGCACAGTGTAGAAAAGCTGTATCGGTGTCCCATCAAAAGTCTAGTCTTTCTAGCCACCTTAGATAAGTGTTCTCATTGTGCTAAGGGTTTTTCTCACCGAAGTAATCTTACCTGTCATGTAAGAATCATCAGTGTTTTTATTGCAATAAAGGATTTTCTCAAAAGACTAAGCTTACTTCATTGTGATAAGGGTTTTTCTCATCAATGGAATCTTATCCGTCATGTAAGGACGCATACAGGAGAAATGCCTTATCAGTGTCCTTATTGTGAGAAAGGATTTTCTCAAAAGTCTAGTCTTTCTAGCCACCTTAGAATTTTCTCAAAAGACTAAGCTTACTCCATTGTAATAAGGGTTTTTCTCACCAATGTAATCTTATCCGTCATGTAAGGACGCATACAGGAGAAATGCCTTATCAGTGTTCACATTGTGATAAGGGATTTTCTCAACAGACTAAGCTTACAATCCACCTTAGAACTCATACAGGAAAGAGTCCCTTTAAGTGTTCCAAGTGTAATAAGGGTTTTTCTCACCAATGTAATCTTATCCGTCATGTAAGGACGCATACAGGAGAAATGCGTTATCAGTGTTCCCATTGTGATGAGGTATTTTGTTACCAAAGTAATCTTACAACCCATTCTAGAACGCACAGTGTAGAAAAGCTGTATCGGTGTCCCATCAAAAGTCTAGTCTTTCTAGCCACCTTAGATAAGTGTTCTCATTGTGATAAGGGTTTTTCTCACCGAAGTAATCTTACCTGTCATGTAAGAATGCATACTGGAGAAAAGCCTCATCGGTGTCCCTTCAAAAGACTAAGCTTACTTCATTGTGATAAGGGTTTTTCTCATCAATGGAATCTTATCCGTCATGTAAGGACGCACACAGATGAAATGCCTTATCAGTGTCCTTAATGTGATAAAGGATTTTCTCAAAAGACTAAGCTTACTATCCACCTTGTAAAATATTGCTAGCGAAATTGAGTAAAGATACGGGAATTTAATTAACTGTAAGAGTATTGGCAGTGTGGTAATCACAAGTGTGACATATTGCATGGATATCATTGGTCACAGTAACAATGGCAGATGATTAAAGAATGTTGTACTGTGAAACATCATCAGAAGAGAAAGTGTTGGAGAGGAGCAGGGAGAGACAGGAAATTTTTAAAAGTAGAGAGGAAAGACCAGATTGAAAAGTAACTAGTTCACAAGTACATGCAATATCAAAATACGAGTGAATGTGAGAACCTGCCGTGCCAATCATCATGACAGTTGATATTGCAAAATACATGATATGTAACATGCTGATAATTACCTAAGACGATTGAAAGATGGGATGGGAGAATTTCGGTACCTCGAAGTTCTCATCTTAGGCAA
>Strongylocentrotus_purpuratus_nonrepetitive:199174918-199175632
GATTTGCAAGCCCTCGGAAACTTATCTCAACATTTATATGTAGCAGCAAGATGATAGTCTGAAAGTATCCACAAAATTTCAGATCAAATGACTCCATGATTTTCTGTCTATAAGTGAAAATTGAAGCCCTAATCTTGTACACAACAAGTGTGGTCAATAAAACACTTCCAATGACTGTGATTTTGCTTACTATGAATATTTTGCCGTCTTACTTATGGGAGCATTTTCACCCTGTCACAGGTCTTGAGATTTTCACCATGGAAATCCCTGAACACTTTTTAAAGTATTTCGAAGTGAATTCAAGATCACACTTTCCACATCCTAGTAATATCTTATGAATATCCACGTGATTTATTGGATGAATAACTCCATTGCATGGCAATTGTATTTATAATAGCAAAATGGATTATGACTTCAAATTAATCATCGGGAAATTATCTGATACGTATGCAGTGGTGTATTTATGTAGTTGTCACTTCAGCCGGTATTTCGTCTTCGCGAGAAATGATCGTCTGATCCGTCTGAGTGATCGAGTAGGGTGTCATCTACCAGTATAAACTGAATATGAATGTGTGCATAAAAAATGAAGCAGCGCTGCATCAAAATTATCACATATTGCAGTAAATGGGGGACTAAGAAAAGAGCTTGAATATCATACGGCTTTACGTAAAAAAAACCCATCTATACTAATATGTTAACTATTACGTAGAAAAC
>Strongylocentrotus_purpuratus_nonrepetitive:426542943-426546174
GACTCTCTCTTACATGCTAGTGAACCCTCCCCTGCACTTTTGCTCAAGAATCTTGTCTCTTTGAAGTTTTCCTTGGTTTTCTATTCATGGTCTCTACGTTGTTGCTCTGTCTGTACGCATGTTCACTTTTAGCTAATTGTGAATGTCATCAATGAACGTGTAACAATTCCCACTTGAAGCTTCCTCATAGGAAAACACTCAGCCTAATGAACCTATCATTCAATCATTTAACTAACAGAATGTCAATTAACATTATAGAATAATTCCTTCAAAGCAATGTATATGATCTAATCATACAAGCTGATAACAATGCAATACAATTTCAGAAATCCTTTACAATATGTTATCATATACTCATATACTCATATACATGAACGGTTCTATATCACAACATGGTTTAATCCTAATCATTTCTCAATCTATGAGAAACCTTTCCTAAACCCTGACTAAACACTGTCTTTTATGATGCAATAAACCATCAATTCTTCGGCAAATGAGCTCGTAATATTGGCAACACCTTCCACAAGCGACTGCTCAAATCCGCTGATTAATTAGAATCATGGGGCCCCTTCGCCTGCCAAGTGTTTCTTTTCACTGAAACAGCCAAACGTGTTCTTCCTCAAAACAATCAAATGACTCCAATGTCACGTCCTCCCCATTGCTCCATTACTGTAGACTGTAAAGATTCTACTTTCCTATTAGAATTAACACTGTAACAACCTGTGCTATTGTACTATGAGCAGTGTTTAGTAGCTCAATAAATCGTGTTTCTCGGCACAAGCAATGGCTCCCCAAAGAAAAGTAGTCGACAGATTAGGAGAAAAGATGCTCAGGGTACAAGACTAAATGAAAAGGAGTATTAAAAGGCAAGAAAGGGGCTGGATGATCATTGGAGGCCCAGCACAACAATCTTAATGGACGAACGAAAGGGCAATCAATCCATGTTTTCCAATGTAATTGTCTCTTGCAAGAAAGAACACAGGATAACGTCCAGTACATGTTAATGAAAGTGAAGCAGTCTCAAACGGATTAACTTTTATCTAGGGCGCAACCAGCCGGCCTTTACAAAGCATCAACATCGGATCGCCTGATTGGACCTTTAAAGGCAATGAGGTTGTTACCATGGTGATGGATGAGTGATGAGGCAAGGAAGACATGGAGGAGGATGGGAGCAGGATGGAAATTGACTCATTACCATGATGGATAATTGTCGTTAATCTCGCTGTCGTGAGATTCCGACAGATTTGAGGGGAGGGTAATTTTTCAGCTCCTTCCCAAATCACCCGCAGGGCGCATTTGGGGAAGGCGTAGTGCGACTTCACGCGAACTGATTACAATTAATCAATTACTCAGCTTTAGATGTGAAGCAGCCTGATTGAATATATCTTCAAAGGTGTGACGTATTTATCAATTCACATGCATGACTTATATCATGATAGCTACTCATAATAACATCTCCGTATTTTCCGTAACATACTGAAGACATATATGCATTATAACCACATCCTTCTCCCAGTTCCTGTAGACTTACGACATTACATATCCTCTTAAAGATAATGACAAATGCAGATGTCAGCACACAGCAAAATGGGTGAAAATCAGGAATGAACACTTATAAATTGCACTGATCACTTCGAACCATTGTCCACAGCCCCTTGTAAAATTCTTATTTTGTTGTCATGGGAACAGGCGAGAATTTGGTGAAGTTGACCTGGATCAAGGTCAAATCTGGAGAAGCAACTGTTGTGGTTTATTGGTTGAGTCTGGTCTACAGCTAGAGGGGTCATTAACTTGTAATTTAGATTTGACAGAACTTGAATGGCAGTAAACCATTAGGGAGGGGCAGTACAGAATCATCTCGTTAGATCTAGAAGAATTACCTTGGAATGCCTTCATAATATGATTAAAGCAACACTGTGCAAATTTGCTATTACATGGATTTAGCTGCCGATACTACCCCATTTAAATACATATGTGTGGAGAAGTCTTCCTGTGACTAAGTTTTTCTGATTGAAAATGCTACTAAGAGTCTCTTTAAACTAAAGCAATATTTAAGCTGAGAGGCAGAAAGACCTTACTTGTCAATTGGCATAGATTAGCATCCTTTTGGCACTCAGCAAAAATGAAATCTTATGAAAGTCGAATTCAGAATTTTAGTGAAGAGATTGATTGATGCTCTATTCAAGATTAGTGAGTTAGGTGTTACGTAAAAGAAGCCGTGTCCATCCTTAATTTTCACCCCTTACTTTCAAGACTGCATGATCTTTTAGATAGTTTTGCTTTGATTTTCTACAAGGAAAAACAAGAATGGTGTGGGCGTCACATTGATCAGCCAGACTCCTGTTGCTACAGTAACCAAATATGTTTGCCACAGATGTTTCAAATATCAGGGAGAGCTAGCGCAGCTCCACCAGGCTAGCTGAATCCAACACATAACACACAATCTATTGAACTATGACCTTTCTTCATACACCAAGTGCTGGGAGACGAGATATAGATTTTCCCCTCCAAAAGAAACTGGAGTGGTTTAGATTAAAGATGATAGCAGGAAACAGACTACATGACACAAATTGGTAAAATATTGACGTTCATGCAGCATCTTCAATTATGAAAGCCCACTATCCCATCTCTCTGGGCAGTGTAGCATTGATTATTGCACGATTTCAGCCTGTTCGGTAGATCCGCCTCCTCCGATTGCAATTATATACCCCTCCATTGCAGCATACAGTCTCTCAGTCCTACCAATATGCATGTATTTTCTGCTCAATCATGAAATGGAGAATGCTACGATGTACTCTCCATGTACTTTTGCTGTATTTCTTGCTATCAACTCGCTTTCACTCATTTTGCTTCCACTCCTAAATCCTCCTTTAATTAAGTTTCTAAAATAGTTTGGCCTATCTTCCATTCCTTTTAATTGTCTATTTGTCTACCACTCTTTGCCATGAATCTTTCATCTAGACTCCACTCCCTTTAAAGACTGATATGTTAGCTCTGAACACTTTTTACCTCATACACTACAATTACTGCGTTGCTAATTTGCTATCTCAAGACTACACCTCCCTCATCAACTTTCTATAACATATTCTTCCCCGTTCTCATTTTCCACTTTCTCTTCTATTCAAATGCCATGTGGGGTCAATTTCACTAGCTTTCTCTATTGCCTCTGGTGTGTTTTTGCAGACAGCGAATATATGCAGCATGCAGCACTCCGTTTGAGCTCTGCCGCAG
>Strongylocentrotus_purpuratus_nonrepetitive:365468939-365469143
TATTAGATTAATACAAAGATGGAAGTTGTAGGAGTTTCATCAGTCCTTCCTAGTATAGCTTAGCTTATTGGACATGCACTTCAGACGCAAGTTCTCCGCCGAGATTCAGAATGATGTTCCTTCAAATAAGTTAACACAGAGTCAGCTCCCTCCTGGATCTCAGCGGTCGGTTTGTCGCTGACTTTAGTTAAACATATATTCTTA
>Strongylocentrotus_purpuratus_nonrepetitive:470976977-470977285
TTGGTTTAAGATTATCATTACATTGGTATTTCTTTCATGTTAAAAACAATGATTCAGATTCATATGGGGTCGATTCAGATTCATATGCAGAGTACACATCATTTGAAAAACTTTTTGTTACAAAAATCTTCTTTATAAACTGTCACCTCAAAAGTATATATTTGATCTATGGCATCTTCCGACTACATCAAACCTACGGCATAAAGTTCTTTCATACATTTTATTAAACCACAACAACTATATGTTGGCAATATGTGAAAATATAGCTAACACAAATTGGATTACTATGACTGGATGATTATATCATT
>Strongylocentrotus_purpuratus_nonrepetitive:491346412-491346576
ACGGTGTGATGTGCATATAAAAATGCCACATCGTGTTTCGGAGACTGGATAAAAATCTAAAAGTAATTCTGCCTTAATTCAATGAACTATTTCTTTGTCAATTTGATAAAGGTACTTTAAAAATGGTTCATCATACCAATTGTACAGAGGTTATCAAGTCAAGT
>Strongylocentrotus_purpuratus_nonrepetitive:515535805-515536021
TCTAGTCAGTACTGGTGATGTCAAGAGTATTTCTGAGAGGAAATTATGCCTTGTACAGTATATCTTCCCAGCTCTTTAGTAAGCCCAATAATCCTAAATGGTTAATGCTACATTTACAACTATCAGTGTATCTCATCATCTCGGCCAGTCATTCCATGCTCTCTGAAATGGAAAGGGTTTATATTGCGCTTTAAAAAACTTTGTCTGGACACGATG
>Strongylocentrotus_purpuratus_nonrepetitive:206978448-206978709
CATGACAATCACGTATAATAATGGGGTTAATAATTCCTACTACATAATTCTCCGAAATTCTGACTCACATTAATTTTCTACTCTTTTGTTTCTAGACCCACGACAATAATTATCGCTTCTGAATGACAATATTCATGGGAATATTTTTCTCCGTTTCGCGCTTTTAAAGCACTAAGACACATTTTATAATAGGGGCTGGTTTGATACCATTAGGCACTGTTCATTAACTCTTTTCGAGAATATGCCTGCTTTATAAGATTA
>Strongylocentrotus_purpuratus_nonrepetitive:306825478-306826405
TAGATCGCTGACATATGTCCTTGATATCTTTCGTTAAGCTCTTGTCTGTGCAAAGGGAACACGATAACATAAAAGATCAGGAATCTATAGTTGTGAATTAAAATGTGTACTGAAGTGGTAGTTATGACTTCATTGTTGTGTCAATTAACAAGAGCTTATTCTGCTCAACTTCAATCGAATCCAGCCTCTTGAGATATTACAAGTACTCTCACTTTCACAGGAAATAAAAGATACAATTTAAGTACCAAAAGACATCAAGACGAAAACTGCTTGGTCCTGGAAAAGCTCATATTCATCTCAATCAAATGTATCGGGTACTTGCCCAATTGAACATGGAGATTGTATAGGCCCACGAGTACAAGGATATTTCCCTACTTTGGCCTACCTGTGATGTCCTATCCTATGAACACGTTTGCTCTGAAATGACGTATGATCAGCTCTATTCGCTCTATTCATGTGCTCTTGCGGTCCTGAACGGAAGTCCCTATTCGAACGTTCCTTGAATTACTCATCATTTAAAGGTACTGGCACCCCTACCTACTACCTGTACATTATACTCTGTATTGACTGTGACGAGTATGCATGCAGTATGGTATTATTCACTGGCTGCCTTCATTGTTCATTTCCATTGGACCTTTTCACAGACCGACCGAAAGGCAGGAGGCTGAGCTTGACTCACTTCCAGAGACCATGCCAGAAACCATGCCATAAACCATGCCATAAACCACATCGGTAGAATGATATCAATGTGAATCAATAGTAGGAATGGACAGAAAGGGACATTTGTAAATGTGTATATCTGCACACTGATCGTGCGTGTTAAAACAGCTTGCCATAGACACGCCTGATCACTGGACGTTCACTGGAAATGAATAGTGTACACATGTGAACATGCCAAACATAACAAACATGTAACATGAGAAGAGC
>Strongylocentrotus_purpuratus_nonrepetitive:309761164-309761224
GATTGAGAATAATAATCTTTAACATTTCTGATGAAGAAGTGGAGAATGATATTACTTAAT
>Strongylocentrotus_purpuratus_nonrepetitive:417433157-417433551
CGTCAGGGTGCAATAGTCACCAGGACCTCGAACAGATGGATCTGGGTTACCGCTAGTCCAGTCTAAAATTCATGATAAATAATATCAAGAATGACTGTGATGTGGCTTGTAAAAGTCGTGGGGTTCCTGAATTTTGACCTAACCGGCCCCTCCCGTATTGTCGACTCAATTGCAGGCATGGACATAATATCAAGGGACATGCACCACCATAAGCATGACAATCCTTGTACTTTTATTGAATTTCGCCTATCTCCTATTCCATGAAAATAAGCATTTTATGATGTTCATTCATTATAAGCAAGAAATGAACGTTTATTTAAGTGAAATTGATTGTGAAAGCTACTTACCCCAATATCCAGAGAAATCTGTTTCGCTGTTCCAGTAAACGCCATCT
>Strongylocentrotus_purpuratus_nonrepetitive:281847117-281847373
TTCTTTATTCAGTATTCTGATATGACTTAAATATACATGAATAGAATGCTTGCGTGAACTGTTTTGCTATTTTCAAATATAGAACCAGTATACAGGTATTGATTTGTTTGTCCATTACTTACCAATGATGTCAGCCATTTTGGAAGAAATGGACTTTGTGGCAATTTCTAGTGTATCACACTATCTGGTGCGTAATTGATTGAAGATTGACTAAATCAATCTTGGCATAATAGCAACTTAATATAATCTAGACTTA
>Strongylocentrotus_purpuratus_nonrepetitive:101028547-101028930
AAACCACCAAACCGCTGTGTCTCTTGGATATGGAGGCAAACTATCCGATACCTTGGAAAGCCATGGGTGAAGCAGGTAGTACTGAGAGCCTGCGAACATGTAGGTCCGAGAATCGCTCCATTGAAAGGCTGCGTCAATGGTGTTAGGCAGACCTCTCCACCAATCTGAAAATAACCTCGGATACGGGTTCTCGGTGTCGATGTCGAGTCCGGTCCCAGGGGCCGAGACTCGGTAGTACATGGTATCTGTTAGGGTTGAGAAGGTCATTCAATTGATTATTTAGACAATTCTCCTTTTAAATTAAGACTTTGCTTTACTGAAACACATGAGCGTCATATTTTCTGGCTCTTAAAGTTATCAAGTGTCCGAAATAACCTAATATA
>Strongylocentrotus_purpuratus_nonrepetitive:66472016-66472579
ACTGGGAAGTTCTAGGGAGAGCGAGCTAGAGGAAGAACGAAGGCAACAACTTAAGTCTGTTCGATATAGTATAGTAACCGGTCCCAAAATACATTCCCTATCCACACAGGGAGATCAGTCCAAGGAGTTAGAGAGGATGGAAGACAGAGACAGGATTTTGGGGTTCCTCCCGTTTGCTTATAACAGTTCCTCTTACACACTTAGTAATACACCCCAAACGACATACACTCATTTCTTCTCGTTTACATTTATATCTCACTTCCGTTTTTGAATTCCCAAATTGTTCATAACACATGAGAGCGACACACACTATAATCCCACCCAAGCTAGACGTCAGCTGCTATTCTTACCTTCGTAATATAAATTCCAAAAGAACATTGACAGCGTAGGGACTCCTTCGATTATGTAAACTTTGTCAGAATAAGAATAATTCATCAATATCTACTCCAAGTTTGTGATTTAGACGCAATCACGATGACGCCGAGTGGCATATCTTTCAACTTCAAACTACTGCGTATTTACAGTTTCTATAGCAACTCCCTTTATATGCAGTCATACACTGC
>Strongylocentrotus_purpuratus_nonrepetitive:2660753-2661300
TGTGCGCATGGTGTATATGGGTCTATTGGCTCTGCACATGAAAAGACGAGGCGCCCTTAATACTAGTAATGCAGGTGAAGGACATTCGCATGCCATTGTGCTATACACTATAGTTGGCAAGTAGCTTTAATACAGGTATTTATATGGTGAATGTTCCAGCATTATGGAACCAAATTAATAGCCCTATGCAAACCACATGCTTGGTGCTTAGCCATAGCTCCTTTGCTTAGCCATAGCCCAATTGCTTAGCATAGCCCAGTGCATAGCCATAGCCCCAGTGCATAGCATAGCCCCAGTGCATAGCCACAGTACTAATTAGTAATAACCCTTCATTCTACTCGTGCACATTGCACAAAGACTCACAGTCACACCCGTTTTTTTAATACCATCCACCTTTTGCAGTTGCGGACTATTGTCTGACCACGCAAACACCTTGCTTTAATGGCGGGCAGTGCATCACCTAGCGGATCGCTAACCAGTGTAACTGCCTACAGGACTGGGTCGCCCGCGCTGCCGAATAGGTACTGATAACATCTCTCTAAAGGGA
>Strongylocentrotus_purpuratus_nonrepetitive:286411434-286411596
GCATGTCTGGACTAAGAAGATCCCATTATACCAATTTATTAAAGTAAACTTGTACCTTTAATACTACCGGTTAGGAAGCATATAACCAAACGTACCTGGAGTGATTATTTAGTAAAAAGGGGCCTCCACTGTCCCCGGGGCCTTCTATCTCTGCACCGCATA
>Strongylocentrotus_purpuratus_nonrepetitive:137222640-137222922
CTTTGAAAAGAGCACACAATAAGGGCAGTGCAAGATTAATTCTAGAATGAAAGGAAAGGCTATTCGACTGCCTTGAAATTTAAAGTGCACTTCCCCCACTGTGTGCTCTTTTCAAAGAGGATTAAAAAAAAACGATTTCGTTTTAAGCCAACGTGTGTGAATGAAGCAATATATATACGAAATATCGTTATAAGTTAAATACACTTCTACGTTTGGTAATTTTTAAACGATATTCTAGGTAGAAACAAACCATCAAAAGCCAATGGAATTATTCACCAAGAT
>Strongylocentrotus_purpuratus_nonrepetitive:260049811-260049907
CAGACGAGTATTGTCAATGCCATGCAGTAACAGCCGTCCTCCGGGCATCCGGCGTTATGTTATATTATGGCTCCGATGCTTGGACAGTGACTGCAT
>Strongylocentrotus_purpuratus_nonrepetitive:452400337-452400539
CCAGACGCCAGAATATCTTAAATTTGTCTCCAGTGGGTTATTCATGTATAACATTAATGAGTCACACTTATGAGCTCTGATATATTAATAGCTGTGGATGATGGAGTCAGCATATATTTAAGAGATTTGATGATATTTCATATTGTCTGGTTTTGTACCTTTTTTCTAAAAACTTCTGAAGTATAATGGTCTTCTTAGCCAG
>Strongylocentrotus_purpuratus_nonrepetitive:79623561-79625156
AATGTTTCCATGAATCACAAAACAAAGAGACTTTATAAACTTGGATGACCAGAATCTTGCAGCTCTTCTTGACCAAACATGAAGCATTTTAGAAGGTCCCTGAGTGGGTTCTTTATCGGGGTGATCTAAACGGAGCCAGAACGTGATGAATAAAGCATAACAAGTATTGGTAACATTCAAAACGTAACCCTTGCTCTTTAGGGGTAACAGTGTCAAGAGCGGAGTTCAGCGGGTGACTGTTTACTCATGATCCGTATCGTCAAGGAGACCATCTGTCTCTTGGAGACCTTGATGCAATCCTTCATGAATTCCACCCGTTTCTTCATTCTTGAGTCTCGGTTAATAATGAGCTTGCCCCGGTTCTATTTATTCCATTTCCGATCAATTTTTTAGACAGGAATGTTTGAATGTTTTCTGAATCTTTTGAAGAAACATCATGCCTTAAAAATTGATGAACTTTTTACGTTTACCTAACTTGTTTTGTAGGAGTGTTCACCCAAGATATTGTAGGGAGGTACAATAGAATTTCATGTTTCGCTAATCACGATATTCTTTCTTAGATCATTAACCCTTAGCCTACTGTAACCTCCATGGGAAAGATAGAATTCAGTGGTCAATGGGTTAAAATGTTACTAATTCACAAGCGTTGTCCACGCCAAACCTAAAGGAGCTGAATTGGAAGAAGCTTTTGGTTATGACTTTGCCGACAGGAATCAGGCGGTTCCTGCTTTTAAGCCAAGCAGATAAATTAAATAAACACATGAAAGTAAAATTCATGAGCATTCTTTCTAAACATAATAATCTTAACATGACAGAAGATAAACCATCCATATTTTCATTCTTCAACATCATCAATTTTCATGCTTGATCTGGTATGCATCTTGGTGTGAATACAAACAATAAACCCGTTCAACCAAATATCCTCTCATCTTGATTAATTTTTCACACCAATAAAACTGAGCGAATCCACAGGGGGTTTAAATAAAGAGAATTTTGGCTCAAAAGCACTTCCAACCATGGAACGTCTACATATACGAGAATAGCAAAAGGGCATGACCGAGCTAGAAGAAACTCCCTGGGGATATTATGTTAGCTCCGGAACATGAAAGGGTGGGGGGACAGCTAGACAGCAGGGTCGTTTTGCCCGCCTTTGTTCGGGAACAACAACAGCGGACAAGGCGTGATCATTAAAAGGCTGGCAATATGAGAAAGGACCTATAAACTCTCCGCACCTCTCGAAGCAGAGTCACCGAGGGGAAGCGTCCCTTCCGAATCGAGATCTCTTTGCCCAACAGGAATATTTTCACAAGTATGAGATTCATTTGTTCCGGCCTAGAACGATTTCTCGTCCCTCCTTTACAAGCCCTTGTCTGGGAGTGGCGCATTATTGTGTTTAGGTATCGTCTAGAGAAATCGAAACGGCCATCACGTATTTCAATTACTAATTGTACCATGTTACAAGTATTCATAGCCCCGCCCTGGAGGGACGGATAAAATCTTGGAATAATAGCTGCCATTTACGTTTGCTGACTTCATTGTTTTGATTTGCTTGATTAATTTGGATGAAGTCTGAGGAACCAAAAGTACAAAAAACA
>Strongylocentrotus_purpuratus_nonrepetitive:430465471-430465606
ATTTTCTAAATTATTGTATATTAAATGTACTTAACCCACCTGACTAAATAAGTTGAGCTGTGCAGTGTTGTATCCCATCATACCCAACAAACAGGAAGCAAAAGTCATGAGCTCTGATTGGTCACGAAGCTCTCC
>Strongylocentrotus_purpuratus_nonrepetitive:335641972-335642640
CACTACTAGCTATGACAATGATCAGGGTATTATCTGTACAGTAGATACTAAATATGTACATGTCATCTTGCAATCTAAATATTAATTTTCCCCTTTGAAACTCTTTCCTGGCGCAAATGACAACCATGCCACAAAGCAATCGTGATTTGCGCTTCCTCGATTGTCTGTTGTGGTGCACAGCCTTTGTGTTAGTCTTGATAAGTGTATGCCATCATTATAACCTGTCAACACAGCAGTTCTACAGGCGCCATTTCAGAACCCAATATTTAAGGTAGGAAAAATGCTACAGGAACAATTAGTAAACTGGATATGTGCGTACACATACATGCTATGCCGTTCCAACAAAAATTGTCTTATTGCTTCCTGCTTCGCAACACGCGTAGTGTTAAAGATATAACACTGTCTGCTACAGCTAATCTCCGTGTATGTATTTTTGCCGTGGGCCGAGCCTCTTATTTTTTTCGTTCAATAACGTTAACAGTTATCGAGATTTTGTTACCACATTCAAATGTTGCACATTAACAAAACAACATAATTTTGAATGTCGTTTCCACACGCTTTCGTACATCACACTCCCTTTCACGGTGAAAGAGTGCGCATGCGTGAGTAAATATTGCGAGTAACTTTTATTTCATACAACATGCAAAGCGCATGTGTCGATATGATGT
>Strongylocentrotus_purpuratus_nonrepetitive:168284232-168284391
GCAGATTTATCAAATACCAAGTTTTCACTGAATTGTTCACTGATAGATCAGATGTAACAATGAAAAGTTTTTGTTCCAATGTAGGATTGCCAAAACATGTGATAGGTGTTGCAGTGTGCATAAATAGTTCATGGTCATTTTGGGGCAATTTCTTATTTC
>Strongylocentrotus_purpuratus_nonrepetitive:200218180-200220410
AAATCTCAATCAGGAGCTAGCCTTCAAAAGTTTAAATTGAAACTTGTGTAAATGAAATGGTATGTTTAATGATATTCTACAACTCAATCAAGAGCTAGCCTTCAAAGGTTAGTTCAAACTTGAAATTGCGTTTTTAAGAGAGACTGGTGTTAGTTACTTCTTAAATGTTTTTGCATGCTCTATGGATAATTTGAGCAGGCAAAATGTTGACAAACTGATCATATTTGCAGGAAATCATATCCATTCTTTATGGTCAAATCGATTGTCACTTCTTATAACCGGGTATTTGTATTAATAAACATTCAGTAACCTCATTTCCATCATCACTTAAACTCATCCATTTTCTACACTTTTACTGATATACTGTTGTAAAATGTAGTTCCTCTATGCATTTCATATCAGTATTAGGAAAGATCATAGGCTTATCGGTAACTGAGTCAGATGTTTTTGTACATTTTCATTGAGAAATACAAGAACTGTACAAACACCGCAAAACAACACAGAGAAACTTATCTGGATAGCATACAAACTTGGTCTCAAACATACCTTTCAGGCAACATGCGCATACCAGCAGTAGCGAGGATGTAGAGTGGTGTCTCTGGTATCTTGGATTCTGGGATGTGATTGACAGCAAAGTTTAGTAATGGTTTCATGTAGATGCTTGCTTCAGATGGGGTGCTGGCTAGTTCTGCCAAACCTAATGCAAAAAGAATAGAAGTAAGGAGTATTTAATGACGTACTCAAGCTAATAGACAAGTACCATCGCAGGCAAAAAATATAGACTGCTACCTATACACTATTCTCAGATAAGAGTTGATATAAATGGCAAGTTATTTGTGATGGATATTAATTGCAACTATGTATGTAAGAGATGGGAGACTGCAAGTATCAGTACCGTTCATTGAATGGTTGGCTGCTCTGCTAAAGCAATGATAATTCGTAGGGCAATAGCCTAGATCAGTACCTGGTTTAATTTTCTTGACCACTGGCTGTCTATTAGGATCCCTCATCTGATGTATCTGCAGCAGCTCATTATTCTTGCCCGTGTGACTGGGCCAGAAGTAGACAAACACCCTGGTCCCACTCGAGCCAGCGTCCACCACAACACCATAGTACAGATTGGGATCCTCTGTGTTGGTTGCCTCCACGTGCACATACTTCTGGACATAGTTCTCGTAGTCCCTGTCTCCTCTGCTGGATGGGCCATACGTGCTCGTCTCATAGACATAGATACACAGGATGAGGAGACATGTGACTAGGAGGGCGACACATGCTGTCTGCCTTCTCAGATGGGTCAGTCGAAAGCTGATGTGCCAGAATGCAGGCAGAGGGAGATATAACGGACACCTGACAGGAAGCATTAATTAAAATAAGGAAGAGAATGATTAAGGAAATGAACAAGAGCAAGATTATACACATTCATAAACTTTTGCATACATGAAACGTTCTTCAATTTTGTGAGTGCTTCAGATTCGATAAAGATTCATACCGCAAAAATATTTGAATCACAATTCACATTAGCTAGACTTCCCACTCCATGACATAGACATAGCCATAACAAAAATACACGTAACTTGTACTAACTATAGAATGTGAAAAGGCATTGATCGAGTGTTGATTGGCTCTAGTAGATATCCAGGGAGTATCCTAAGAAACAGGTACTGCATTGGTATGGGTGGGTGGCAAATTTTTGCTGTGGTAAAATCCTTTAAAATCAGAGGAATCCTGATTGGAAGTGTCTTTTAGATGTCTCTTAGCACTATTTGAGGTAGATTGAGACTTCTTAATCAAGCTTTTCTCAGCTTTTAGGGTGGAAATTTATTTAGTCCCACTTGTGTAGTTTTGCGTTAGTTCATTTGACATTGGTCATTTTACCTGCCTGCATCGTGTACTGGACTATATACTGACTGCTCATTCGTGGATTCAATGGACTTTATTCTCTGAAAACTCACAGTGGTCTACTGGTCCAACTTGAGATTTTAGATTTGATCTCTACCTTTGGCTCAGAGGCAGAAAGACAAGTGTCAGCAGGAACACTGGACGTAAAGGAAGTGTAAATGAAAAGACTTCAGCAACTGATAAAAACGAGAAACACAACCAAGCCCAAGCAGTTGTGGAAGCTGTGGTATGATTGTACTGGATGACGATGCAGCTTTAGAATGTGAACTTTGCAACTTTTGGTACCACTGTACCTGTCAAAAGATATCCACAAATCTGTACAACACTATAA
>Strongylocentrotus_purpuratus_nonrepetitive:229439095-229439571
ATGTACATGAAAGTTGTTTGCTCTCACTTTAGACACTAATATCACGTGTGAACCTTAACAGCCGTTGGAAAGTATTTTTTCGTTTGTGAAGCCACTTTATTCTTCTGCTCATACATTGAGAACCAGTTTACAGATCTAAATCGCGCCAAATGAATATACAAAAGTAGCTCTACCTTGTACCACGTTCTCAGTTCTCAGAACTGCCTGCAAACAATTCTTTGTTACAGTCCAGTCTTTTGTACATACCTTGTTCACCTACACTGCTTCAAATCATCCACCTTACGATTGGTTTACTGTTTATTGCAGTTTGGTCTACGACTGGTCCGTCTACTATCCTTTCCGTGTTTACTAGCTGTACTAGCGCGGTGCTGAGCGGTGTGAAGACACGTCTCTTGTGGTCTACCGGTAATAATCATCTTGTGTATGTAACCATTTGATCTAATGACTATTTTATAGGCTAATAGTCAGTTGGTCTA
>Strongylocentrotus_purpuratus_nonrepetitive:478198386-478199988
ATTTCCAAGCAACACTGTGAGGAAGAGGAGTGAGGGTGGATGGGAGAAGCGGGGTTATGAAGACAAAGATAGTAATTGGCAAAACACGTTATTTCTCTGATGGAAGGTTGGATTTTGTTCGATGTTTTCAAAGCAGCCAATGTCAAACGTTTTTCGGTAGACGAGAGTGAGGATTTGGGTTGTCAGCCGATGAGAGATTGATGTAGACGTAAATAGATTGATACTACTGTCACAATTTTTTACACCCATTCGGCCGACCAATCAAGATTGTCTTACTGTCCGGAAGAGGCTTTGCATGTTTGACATGTTTTCTTTAGCCATGTTGAAGGCGCTGTTGTAGTACTTCTCGGCTGACGAGTAGGAGAAATTTGACTGAGCAACTTTTGCCTGCCTGAGGATTCTTGCCACAATGCTCTCCGCAGGACCCTGAAAAAATGATAATGTTCTTTTAACTTCAAAGAAATTACTTCGACATGTAGAAGTATTTAGAGAGATACTCTTTTCAGCAATGAATACGTCTCGGGAAGCATAGCTATGTCTTTTGATTCTTGCAAAACTCTTTCCAATCTGTGGTTTGAAACACAATCGGGATTCGAGCAAATTGTGGCGCACGAGATGCACTAATCATTATAAGCTGAGCAGGAATATAAAAACTTGTGTCTCAAAAAGGGGAATAATCTTTTTAGGCAAACTATTGGAAGGTTTCTAGAGATGCACTAATCATTATAAGCTGAGCAGGAATATAAAAACTTGTGTCTCAAAAAGGGGAATAATCTTTTTAGGCAAACTATTGGAAGGTTTCTAAAGAGGATCGTACACAATTACACAATGAAATATGTATCTGATATCGATATTTATACCAAGACTAATCTTATCAATGACTTGAATTTTCTAGAGGCTATTACCGAGACTAAACTCATGTTTTAGCTTTTTGTTGACACTTTGGTTTTGTCCAAAAACAGAATCACAAAGACTTGAAAAAGCATTAACGAACATAACGAAGAGATAGGTATGACAATAGGGTATGAAATATGGCCTATTAAAATGGATTTGTTCAGACTTCGCAATCGTGTTCTGACATTGTCTACATTCTAAATTATCACGTATAAAATATCACCTCTTGTTCCGACACAACTTCACTCCAATGCAAAGACTCCAGATCATCGCGTGTGATCATAGATAGTAACTTGTCAACGTCAGGTGAGGAGGTATCCAGTTGAGTTTCCTAGGAAACAATGAGAATTATGCAAATATTATTGTCTTAATGGTGATTGTATTAAGAAAGGATTATTTGTTCGACGGTGAACAGCTACTGTCAAATCTTAATGACTGCGAGACCACAAAGCTGACAAATTTAATGGTTCCTTTTGTTGTCTAGTCTGTGCGTGACAAAAGAAAACCTCACAGATATCCTTGTTTGTTAAGACATTGGTATACATATTAACTTTAAGATGACATTGCTACAAACTTAAAGTTTTAGATTTTGACAGAATTGTGATTTGATGTTACCTTGCAAACGTGATATGAAATAACGAGCGAATTCACCATTATGCAATGTGTTTTCTTGTTACAACTAACTTACCTTATCCCGTTTTTCGATCG
>Strongylocentrotus_purpuratus_nonrepetitive:515163090-515163277
ACAATTCTTTGCTCTACCACGTCATTTTCTGAGTGAGAAAATGTTTGGAATATTCACAATATAGATAACGACAGGTAAAGAAAGCTACATTTGGAAATAGATCAACATTGATCGAACATAGTGACGAAAACAACATTGAAGCTTCGAGTCATATTTATAAGCCACATTATGCAAAAGAAAATTAAGT
>Strongylocentrotus_purpuratus_nonrepetitive:353259745-353260548
CGTACCAAATACTTTCACATGTGTACCTTTTACCTGTGGTAAATTACCCTTTTCAATTACCTCCGATAACGTGTCTCTTTTCCATTCTAATAAATTTCCCCCATCTCATAAAGGCCCATTTTTTTCCTCTATTTCAGTTCGGGACCTCCCCTATTAAATATCTGGTTAATGCCCATATTTCATCCCCCGTGAGTACCTCTATTTGTAGAGTGTCCTCTTTTCCTCGCATTATTGAACGCGCACCTAATTTCAAGCGAAAGCAATTTCCCCCTAAATAAGAATTGATTTCTCGCCCTGCGACCTCACAAACTGCAAATCTTAACATTTTTCCTCGCTTGCAAATGATTTATCAGATTTGTAAGCATTGTATGGTGTATAATCAGAAACAAGTTATTGGAAAACGTGTATATTTTCGGATTTTTGAAACTTGATTCGTGTGATTCAGTTAAAACCTGTAGGAAAAATTAGATAAATTCGCTATATGAATATCATTCACAATTCTCTCTTATTAGACCCTAGCTGTATTCAGCTCAAATGTTTTAGTGAAGTTGTGGAAGGGCGAAGCTGGCGCTGAATAGAACATTTGGGCTTCATCCACACCAGTGACACCACGAAACGGAAAACAGTATTACAATGATTACTGAAGCATGTACTTCAACATTTCTTAACATTCAACATTAAGTATTTTGTGTTGCTTTAGAAAGCTTTGTAAAGTGCAAAAATCCATTGAAATAAACTACTAAGGATAGGTTACCAGGAACCAAAGTATAGTGCAATGCGGTATAGTAGGATATCCCGCCTTT
>Strongylocentrotus_purpuratus_nonrepetitive:215820161-215820343
CAAATCAGTGATAATTATACAGGACGATACAATTCTTCAGACGCCACTGACAATCATAAATGTGGGTGGTAGTTGAATCATTATCGTCACGTATATCAGTTATATCCGATGTAAAACCACTATATTTTGGGTGGTAACCCTGAATACTAATAGAAAGCTGCAATGTTTGTCGCCTGTTACCG
>Strongylocentrotus_purpuratus_nonrepetitive:392019394-392019936
AGGGAGCGACGCAAGAGAATTACTTCAAGCAGTTTGCAAGTAAACATGACACGTAAGTAGGATCAATTTCTTCCTCGCATTTTAATATTGCAAATTGTGTATTGATTTAAAGGCAAAAACGTGATGAAATTACCTTCACTCAAGTTTACCTCAAAGTGAAAGTGTTGATTATGTAGCATATATATAAGTGTGAAAGTATGGGTCTACACAAACAGGTGACATAAACATGAGGCCCACATTTTTAAGCCTGGATTTAATGTGCAATATTGGTAGTGATTCTTTCAAATATGCAACAGGAAACTATTATTATGCTTGTAATTTTACAAGTCATGTTATTGTGGTTTAATACATTGCAGAATTAGCCTGGAGAATTGTAGCTAGTGTCAATAAACACTTTGCCAAAACCAAGGCAATACTGCGAGAAATGCCAGATATCAGTAATAATACTGCAGTGGGTAAAATAGGAATACAATTTGCTGTCAAATGCAGGAAATATTTGACCAGTTGGAGATGAGTCCAGTATTGTTTACAAATCAGGTTTG
>Strongylocentrotus_purpuratus_nonrepetitive:40843676-40843834
TCTATACACATCTTACATCCTCCTGACTTTGTTGTAATAGATATTTCAAAACCATGATATTTGCATTATACCTATGTAGAGGAGTTATTCCTTTGGCATGTTTAGCACTAATCAAACTCTTAACTTACTGATTTGGTAAATTCGGCAAAAGTAGGGCA
>Strongylocentrotus_purpuratus_nonrepetitive:184286146-184286238
TGTCTGATGGGTCTGAATTTGAAGACTGAACAATATTTTGTCAATGCATAAGAAGTTCTAAAAAGTTCTTTCTCAATATGCATGCATGACCC
>Strongylocentrotus_purpuratus_nonrepetitive:507981748-507981827
GAAGAGGAAAGCAAACTTAATCACTGTAACCGTAATGGTCCCTCTTCCCTACCATCTGGTGCATCCAGAAGACCTGTCC
>Strongylocentrotus_purpuratus_nonrepetitive:13962383-13963521
CAGATGTCTAATTTAAACCTAAATAGTGTAGAATGGCATACTGGATGAGAGAAAACTAGACCAAGATATAAAGTTAAATGTATGGCTAATTTCTATGAAACATCTAGAATACTTGTGAAAGCAATATAGAGTAATAAACTAATATCCTTTTGGAGAGAGTTGACTATAAAAAATGGCATAATGGAACAATATTTGGCAGCCAATCACAGCTTTTTCTCTTAACCTGCACTTTACATGTAGATCCTTTATGCTTGATTTAGATTCCTGTTCCTTTTTGCATTTTCATCTGAGGGCAAGATAATACCGTACCCCATTTGAGCTTCATTATGTCTGTATCCAAAGCTAGTCTTACATTTTGGAGTACGACATGTAATTGCCATGATGTAATTGTCTCTTTACGAAGTGGAATAACTACTTACCCTTTTGCAAATGCTGAGATGAGTGGCCAATCGATGATCTGAGCGATGAAGAGTGTGTTTGCATAGTCCTGGGGTCGCTGGGAAAACGTAGCTGGGCATTCCTTCCTTGGGATGTAGATCCGAGGTACACGGTGGTCAGTGGGAGCAAACATCACGTCAGGTGCTCTCTATGAGGGTTGTGAACGTAACAACAAAGATTTATTTGCCCAATATGGAATATGTACATAATACAATTCTTTCTTACAGTGCATAAAACCCAATGAAATATTGCTTAATTGTACTTTCACCTAGTAATTTGTTGGGGTATTTTCGTTTACTAACAGAATTAGTTACAGGATGATAGTGACTTGTAAATCAAATCTGACATTTCTGATAGTTCAGCAGCTTTCAAGAATATGGCCACTATAATTAAGGGTAATATGATATATGTAAGTAATAAGTAATATACTGTATTCTATACCGGGTTAGATGGAAGCTTTAGATGTCCGCTGGCTGCTCTGGAATGCTTGTATTCACAGATGTAGACGACCCTGGCAGTCTTGGGCGCCATGCGTGGATCATTTCCAAGTGTCCCTCCGATTTTCTTGTAAAGCATGGATTACCTACAAATCGTAAATCATCAGGATAGTTAACAACAGTGTTATAGGTTTCCTGGGGAATTCCATCATTGTATTTTGATTTGGCTCTTCCTTGCATATCTGACTGATTACTCAGCAGCC
>Strongylocentrotus_purpuratus_nonrepetitive:224902138-224902293
CTCTATTTGATCTGGCATTTATTTTGAAGCATATTATCAGTCAGGAAAATTATTCTTATGCAATTTGTAAGATGTCAAATTTATGAGATTTCAGTTTCATAAGATGTAAATTTCTGATATGTTTACTAATTAGGCAAATTGTTTACTAAATGTAC
>Strongylocentrotus_purpuratus_nonrepetitive:251721597-251722138
AAATCTCAACATTAATTTTCCCAATCACACTTTGATCAGGTTATAAACATTGTTATTGATGATATTTCTATAGTTGAAAGGAAATCGACAAAATTTTTAGGTATAACTTTGGATTCAAAGCTTACTTGCATCAATTTCAAGGGCAGTTGGGGTAATTGGTAAAATGAGGGACCTTGTACCCGAGAAAATCATAAAATAGTGTAACCTTATTTTACATACTGTAATGTAGTTTGGGGGAACTGTAGTATAACTAAAAAAGAGCACTTAGGATTTGTACTCATTCTAATTACTTAGCTCATACAAATCCGTTATTTTATAGATTAAACGTTTTAAAAGTGAGTGATTTGCACTTAATATATCAAACAGCAATCTTCCTCTTTTTCATGACGTATTTATTCCTAATTCCCATTTTCACTCATACCACGTTAGCCCCAACGCGTAATTGTACTGATTTTCATTTACACAATCCTAAAACTTTGTTAGCGCATAAGTCCATAAGATATCACGGTCCAGACATTTGGAATGCACTCCCTAGACATAT
>Strongylocentrotus_purpuratus_nonrepetitive:19958184-19958301
TGCTTACCATGCACAAAATCTAGCCAGTTGTTTATTGATGATGCATCAGTGTCTGGTACGAGATCAATGTCGGGTGATTCATCTGTGCTACTGCAACCAGTGCTTGAACTAGACTAT
>Strongylocentrotus_purpuratus_nonrepetitive:130544124-130545937
CGTGCTGTGCAGAAAAAAGGCAATTTTTATAAGAAATACACCCTTTCACATCTGTATTTAATTGATGTATCTCTTCCATATGTTTGGCGGTTTACTTTTGATAATGGGTCAAACGCCTAAATAGAAAGAGCCAGATGAGAATGCAGGTCATGTGCATTGCATGTTGCTGTGGTATTCTCTCATCAAGATGATCGGTTTAAGCAGAAGCACACGATCGCATTTTGGGTTCGATAGTGTCAATTATCCCATTACTTTAAATCAACTTTCTGAGAACCAACAGGAAAACGCTCCTTCCTGTTATATTGGAATAAAGGCCACAACAATGGAAGGAATGTAGTTAATTTAGGAGTTCCTTTACATGCAAAGTCGAAAAGGGCAATAACTTGGTGTTAAGATCAAATGTGGTAACAAGATCACGTAGTGTTATTGCTTTAGCTACCCGTTAAATCTATTTCGAAAGATGAAGCGTAAGATTTGCACCTTAGGACATCTGCCCCCTGGTTCGGTGCAAACAGAAAGTGGCAGGCAGTATCTCATGAAATCATCAAAAGTACAAGTTAATAAAATTTCAACTGAAACGCTAGAGGTGTCGTAGTCCAATAGTTTGAATAGGGACATTGGTTCAAACCCCGGCAGGCAGTTATATCCTTGTGTCATTTTGGTTGGATTAGCATGTTAAAGGTGTTCACTATAATGTGCAGCATAGTAATTGAATCCAGTGATGGAGGTAATAATATACTGTACTGACTTTTGTCACGTCATGTGAAAATGCTTTAAGAAACGCATGTTTAAAGTCGAGACAGAACTTGAACTTTTGTAATCAAGTCTTCGTGATGGAAAGTCCATTTTGTCAGCCAAGGTACATGTTCCCTAGTGTTGAAGGTGCATTGCAATAGCAAATGAAACAAACGAACAAGTGTATTGGAAAAGAAACACTCTATGAGATACATATTGGTAGAAAACCTTTTAAGTTTTCCCTACTTGTCATCCAGTTATGAAAACTTGTCATCCATAGTTTTGAAAACTTAGATGATCAAGATTTAGATTTGGGTTTTGTTGCTTTGGATCTCATGTTATACATCCTCATGTTGAATTGTTTCTTGAATCAAGATCAGCTATTATATTGCATTTCCTTTCGTCATCCCATTTATGCATTGTATTCTCCTTATTTTCACCAAAATTGTAGCATATTGACCTTATTTAGGTGAAAGATTTGCAACTCAAAGTATTGGCTGTGCATTGTTCATGCATCTAGCAGGCTTTTTATTGATGTTGTTTTAAGGGGAAATCCAACCAAAGTGTATTTGCATGAAGACAAATGATAGGAGAAAAACGTATGCGAATCTCAGATTGGCAGTTGGTCAGTAGATTGTGACTTAAACATGGACAACTCAACTGAGATTCCATTAAGTTTTCAAACAATATTCATATCTTTCGTATTGTTTGTGAACTTTCGTTCAGAGTTTCACCTGTCTGCTTCTCTGTCCTTCGACCTTCTGTAAGTCTAAGAGCAGTTCTCTATAAAGGTTGGATTTTACCTCTTTGATGTACATATTGTAAATGAACCAGCTTTGTACAAAAAATTGCAGTAAAACGTGAAACAAAATGACTAGTGAAAGGAGATTCAAAATTATTGTTGTCTGTGTCGTTTGTGGTACTTAAGTATTTTTCTTCTACGTGATACCATGTTTCTGAAAGGATGGTATTTCATCTCTCCTTCTGCTATTTACGTCTGTCCTTTTACACTTTTAGCCCAATATGTCTCACTCTGTTCTTCCCTCCCTACGTTAAATCCACTGTATGCTCCAATTTA
>Strongylocentrotus_purpuratus_nonrepetitive:276380388-276380765
CTATTTTGGTAATAATGATGTGGAAGATATACCAAAGATGAGCCTCGGGAAGCTGTCTATCTCCAATCAGAAGTTCTTGTTGTGATGGTGTGGTCATCAGAACTACATCGCCAGTTGGTGCTAGGAGGGGCATCCTTGGGAAGCAAGTCAATCTGTGCTGGTAAGATGCAATTTCTGTCTCAACTATACTGCTTGTGAACAGTATACCAACGCAGCGCTCCTTTGTGAAGCTTTTCTTTTGGTACTAATCTTGGTAATGAAGCTGATTCTTGGTTTAAACTAGAGACTGGTCTTGACTAGGTCCCAGGTGGATGCCATACATAGGAAGGGCCTTGGGCCTTGGGAAGCTTTTAATCTGTGTTGGTAATGATGGTATG
>Strongylocentrotus_purpuratus_nonrepetitive:435582116-435582384
TCCATCGAGCTTCGGTGTTGCCCTATTTATTTGCAATCAACCTTTCACCTACGAGAAATACTTACTTTAACCCGTACGAGATTTCAAAACGACTTCATTCCTTTCTAACTTTAACAGTCGGCCTTCTCCTAAGACGTCTGCCCGTATGCAACGGTTCGAAGTCTATATCATTTACCTCTTCGTGTCTTCTTATCTCTGGGATCGAAATCATTTCAGTCGTATCTTCCGACTGCCAAGAGGATTCTGGTGGCGCGTACAATAGATGATT
>Strongylocentrotus_purpuratus_nonrepetitive:467138083-467140492
TTCCTTGTTTCTTGATCCCTAGCTCCCCAGAAAGAGCAAAATTTGACGGGACACCCTTATGCTCCCCTAATGAGAATTACCCCCTGCAATGCAAGTCATATAAAGATTAATACAGGGGTGGGATTAATTTACTGATGAGACACAGATAGTCACAGAAAATCCCAGGTATTGACCTTTACCTCGCTCCTTTGCACGTTATAGTGATGAACCATGATGAGTATTAACATTGGGAATATTAATCGTCATAGCTACCTGCCCTGTCAATTAAAGACTTCCTATTACCAGAGCATACTATTTGCGTCAATCATTTATCGACTAGAGTTAATCAATATACACAAATTTTGTCCTTGTGTTATTCACAATATATGCAGCGCAAATATCATTTATCTTTGAAAAGTCTCAATTTGCAATCAATGTATAATTTTCGACTGATATATCGATGCTGTTTTTCTATCTCAACAGTCATGGGGACAGCGGCATTGGTATGCTTTCTTCATTATCATCCTTATCCTCATCGGAGTCGTGTCCGCAGTGGTATACATCGTTAGGAGGTAACTTTATCTCTTCATTTAGTATTAACCATTTGTGTTCTCAATCTTTGGTATTATTATATCCGTTACAATCACGAACATTAATTAAAACTATCGAAAATTCTTTCGAAACATCAACCTTAGGCTCAAGTAGCCTTGTCCGACACCTATTGGAATGTGATGACGTTACAATGACTCTGAAGACATATTACGTAAACCGTACATGATTCTATGAAATTGCCATTTAGTTGATTTCTCCAAAGTCTACGGTCATGGTTTGATGAAGAACTAAATCTGCTTCTTTATCTTAAAGCAACGGATGCACATCCTAAGATATTTTCATCCTTGGCTCCTGTTTCTCTCATGAGTCTCTTTCAGGTCAAGTTTTACTCGCCTCACCGCCTTATATCCAGGCAGCGGAAAGCTGAAATTCCACCCGACTGAGGGTGATTCAACTTCCAGGAGAAGGAACAGAAGTCAGCCGAACTCACTCGTACTCACATTTATTGGTCGGAGGGAAATGTAAATTAGTGTCACCGGACTTACCTTCATTTAAGGAGAATTTGACTAGGAATTTCATCCCTTTATGGCCCTATATCTACAATATCTACAAGTTAAATCAACAATGCCGGATCTGATAAGGATATTGAGAAGACTGAAAGAGGACTACTGTCACGGGACCATCTTCAACTATGTCAATTTTGATAGTAGAGTCGAGTCGTTATTCAACACAAAGTCGATTTCTGGTTATCATATAATACAAGTTTATATTCGATTGCAAATAAACCTATCGCTATATGATTATACATGTGTGGTAATATGTTTGCATTTCACTTGTAATAGTTTCGATCTTGCATTTCTAAATAGAATATAAGTCATTTCAATGTTTCCGCATTTATTTTCATGGTGTAATCTATTTATCTCAGTGGATTAACTGACACGATGAAACACAGTTGTCAAAGATAACAATTTGTTGATATATGAACATGTCACTGAGAGTAAAAACCGCGGGTGCAACCCCTGTTTTTAAAAGTTCCTCCCTCTTGGAAAGTATGATAATTCCATACTCGTCATATTTTTAGGCGGTATCTCCAAATATTACATTCTTATGAACACAAAGAGTGACTACTCAATTAATTGATAATGCCAATAAGAATTCTCTTTCCACATTACCTTGTTGTCATCGTTGATAACATAAACATTGCATTATACATAGCCCGATAGATCGATATTTCATTGTTGCATAACCATGCCAAAATTATACTTGCATGTTACAGTTATTGTGAAATGTAGAATATGTTTCTATTTCGACCACAGCAATTTACTAGTCAAACCCAAAGCCAGCTACCTAAATTGTGTCTAGTTTACTCCTCCGAAGGCTCCGATGGTATAGTTTTCTGTAAAGAGATCCAATTTTACTAGTCCAGGTATTACTTGTATTGAATAAAATGCTGTACATACTTTTCTACTTATGAAGTTTTAAGAAATCATGTGAGTTGAGGAAAAAATTGGTTCCTATGACTTTTATATAAAGAAAATTGTTACACGATCACAAAGGCCATACAAAAAGCTGAGGAAATTCCACTAAGCTAATACTTGTGCATCAGCTGATTATGCAGTGCCTCGAAAAGTAAAAATCCTTGAGTGACCGGTCTTACCATTCATAAATAGCTTGATAATCATGTTACCTAGTCACTTTAAGCTGCTATGACGTACTATAGATAATACTGAAATTGCCCTGTTTTTGCGATTGTGTTTAATGATGAAAGTGGAATGATCACATCAAACTACTAGTGTTGTTATTTACCATGGAAATGAAATAGATGTGAGTAATGATAGATGACGAGAATGGTAATACGAGGGCCACAATACTCACGGA
>Strongylocentrotus_purpuratus_nonrepetitive:517983742-517983967
TAGCAGACAGAGTAAAGAAACAGTACTACCCAATAATGATGGTCTCAGACAACGAACGTCAGCACAACGTGTCCCTCAACCTGAACAGCCCTATCAAACTGTTTACCCCAATGCCACGTAAGTGAACTACTGATAATAGGCCATGTGGTGCTTTTATAACTTTGATGGTATGCCCATCCAACAGACCAATATCTGCTTCTCTTCTTTTATTTCTGCTGATCTTCA
>Strongylocentrotus_purpuratus_nonrepetitive:102284636-102285294
TTTGTTCTCACTGCATCGAAACTTGCAAGATCTTTAGGTGATTTCCTTGAATCCTCGTGATACCTCCTTACACCCTTCTCCATTGCAAGATATCCGATTGATTCGACTTTTCTCTGAGGCGGGCGTCATAGGGTATACACCTTCACCTCATTGGAGATCGTCACAAGGAACAACACCAATTAAGAATCTTGCGATGCCTGCCTCTTGCTTGGTTGGATTGTTTTTTCCCGTAAAGCATTATCCAACTTCTTCTTAGGTATATTGTCTGGATATCAAATCTTGGAAATCGGATCGTGAACATCTGAGTTTAATTGTGAATAATGTCACACTTCTCATTCGCACTCAAAATATTTAGATGTAACAAGGAAACACCGAGATAACAAATATGAGGCACAAATCAACGGTTCTAAAAGTCCTGATCTCCGACTTTTTGGGGGTCAAAATCTCTACTTTCTATGCTTTGAATACTGTAATAGTCAAAGTTTGCTAGTTAAACCTTTGTTTCACTTCAAGAAGTGAACTTACGTATCCATATTAAAGGTGGTTCATTTAATCGCATGAACTACTTTATCAAATTAATATACAAAACTACTTATGTGAGGGCTGGAGGCCACGGTAATAAGGAATTTCTTTCTCACAAGAATGATTAACTTCATTG
>Strongylocentrotus_purpuratus_nonrepetitive:171998286-171998675
GACAATGTTATTCTTAAAATAAACCCTGTTTTATTGGACATTTTACTCAAAATAATCGTTTTAGAGACAAATTAATGTTGTTATTGAAAAATGGTACATGTGGCTACAGCGAGGTCTGAACATAGGTTTCTACGGGAATTTGTAGCTTTAATTGGAGTAACCACTTCATTCCATTCCAATTCATTCCGTTATAAATCACAGAAAAAGAATCTTAAATATAAGTACATCATAGCATCATCAATATGGCAATAACACAGTCTCTTTGAGAAACTCATGATCTTCATAACCTATTAAAATAACCCCAGTCACTATTTTAGTCCCATCTGCATTATGGCTTTACATAAATATAGACTCGCGCTACAAGTGTCTCAACTAGACTTAATTATGGC
>Strongylocentrotus_purpuratus_nonrepetitive:520177913-520178032
GTGTTTCCTAGCCCAGAAAAAAGGCCCTATCGGCACCCCAGCCAACCAGTTGCCTCAAGAAGAACATAAAGGGGAGGAGCAACGGTCTGTTTGGTAGTAAACTCGTTTCCAGCAACCAG
>Strongylocentrotus_purpuratus_nonrepetitive:522144954-522146539
AAAGCAGGTAATAATCTGTCGTGTGGTAACATTGTTTAATCTAATAACAGCATAATATCGAATCACGCCATTCGCTGAAATTTATTGGACCCGCACGTTCTACTCTTTTTGATCTTTACATCACCTCCCCTTCTATGCAAAGATATTCATGATATACCATGTAGTTGCTTGATTGACTGCTTGAATGAATTCCTTTGATGGAATCTATCATGACGTACATGTCTTGTTAAACCAATCCTTCCGCACAGAATGCAATGTGACGGGTGCGTGGTACAACAGCCTGGGTTCGGAACTCATCATCAACGTGGATAGAGAGACGGGTCACGTGGTTGGGGAATTCAGGACGGCAGTCGAGAGGCAACCTGGGGCTGCAGGTGAGTGTAGACATTAAGTCATGTCATAATGATAGTAATTTTACTAAATGCCTGAACAAAATGCATCTTATAAGTCAGAGGGACGTTATCGCATAATTATTCAACATCGACGAACGATCTACAGGTGGATACAATCGATAGACCTCATGTGAAAGGTCTCATATGGGCGTACGTCTATGATTTCAGAGCAATGAAGTTTGACAATAAAACAAAGCAAACGTTCTACTTCTTTGTTATAACTGCCATCGGTGAAGAAAAGGTTGTTATCTAACTGAGGAGGTGTGGAATAACCTATAAAGAAAATGTCCTAAAGATAAACCACAACTTCCTGGACGTCCTGGTCTGAACTCGCTCATCAAAGCCTCCATCACTTTTTCCTCACCACATCTCCTCTTTCCGGATGAAAGACATGATGACCACTTGCGGATCTTCCTGGTGTTACCACACACTGATGAAAAAGTCGATTGAGGATGGAAAGTCATCGGCTATCAAAGGATGAGAGGGTGAGATAAGCGCCTACAAAAGAGACGGGAGAACATGAGTGGGGTCAATGAGTGAAGGAGGGTCTGGGAGTCAACCCCATTTCTATGGACTTGTTTTCCTGTAGATCGAGGCAAGCTCCCGCAACGCCCTCTATATAGTTACGCCAACGTTTCTAACAAATCCGATGCTGTTGACGATCATGCTAGAATTGTGACAGTCATGCATTTACTTATCACAACGAATTCTGTCTTATTATCCTTCCTACAGGATCTGGGCCTGGCCGTGTCTCTGGCTGGACATCAAAGGACGGAACCCACAAGGCCATCGCCTTCTCAGTCCTCTGGAGCAACGGCGCTTCTGCCACGGCCTGGACAGGACTCTGCCACGTGTGCCAGGGTCAGGAGATCATGAAGACCACATGGATCTTGACCAGTGAGGTGGACACCTGCGATGACCATTGGTCATCCAACAGGTTAGTTTGATGTTTAAGTAGTTTTATACCAGAGACGTATGGGGTCACGGACACGTTGATAGTTCACAATACTTGTCATCATCCGCGTGTACCATCTAAATTGTCTATTGTTAATTCCTTTTCTTGAATGTATGAATTTGGAAATTACTGTAGGTCATTCGATACATAGGAAGGTTTGTAAAGCGCCATCTGGGTAGGAATCTGGTTGTTGATGTGAGTTTGAGACGCCACCATAGAATTCCTATATATTGTGGTT
>Strongylocentrotus_purpuratus_nonrepetitive:432731043-432731157
GCTGGTCAAGCATAAAAAGTAACTTCATACTCTTCTTATTAATTATCAACAGTGGCATGTCATTTGAAGAAGTAGAATGTATGATATTGATTCATACCTTGAGTGATTTGAGAC
>Strongylocentrotus_purpuratus_nonrepetitive:219542034-219542357
TTGCTGTTTCAACCCGTTTCTCTCTTCCAAAGCTACTGAAGAAATCCAAATGTAGCATTGTAAGCAATCTTATTTGGTCATGAACTCTAAGAGATACAAAACTGTTATCCCTCAAATCACTAAAGGATTGCCTTTTCAACCCCTTCCTATCTTCTAAATAACCCACAAAATCCCCAAAGCTACAGGAGAATTCCAAATGCAGCCCACACATACATATTTTTAACCATTTGCGATTCCTTCAAACTACAATTTACAATAAAAAGACAAGTCTCTAGATTTCCGACTGCGATTGGAGGTCAAATAATGAGTTTTCTCTTGCGATG
>Strongylocentrotus_purpuratus_nonrepetitive:13257311-13258200
AGTAGGTTTTTGCATTAATCATTGCAGTGAAGGTCTCATAAAAATTCTCAGTAATAGACATAACACAAAGTCACAAATGACTATGAGAATCAATGCTCAACTGCAATTATAGTCTATGTGATAGTGAATTGAACAGAATTGTAAATGACGAAATACAAACCTGTGTAGAATATAACTGCATCCAATGCATCAATTTAATCTTTGTATTTTGAATACTTGCAATGTGTTAACAGGGGACCAGATAATTCTAATGATGTACGGTTAGGAATTATTTTGCAGGGAATTCAAGTCAGACTTGGGTTATTGCATGAACTTTAATACAGTCTTTGGACTGTGGGAACCGCAAGATCCAGGGTTCAAATCTCTGCCTCAGCACTTGAATTAACATATGCCTCACTCGACCCCAGCTGGGATGTATCCCTTGAATACACCAAGCACTAAGGTTGCCATATGTAATCCCTGGGAAATATTATCCAAATTCCTTTGGAAGTGCTTAAAGACGTCATAACACGAAGGGCATATTATATCATTTAAAGTAGTGATATACTCAATACTCGCCTTCATTGAGACGATATTGGAACTTGTATTTTCTCCTTAAGCCTGCTATTCTTCATATATTTGTCAGTGTACTCTATGAAACCACCTATATTGGTCTGTAATGTTATTTGTGCCTCACTAGATGTGTGTAATATTGGTAAAGGTAGATGTAATAATGTTTACTTCTGAATGTTTATTTACTATTACCAGGATTTGTGTACTAAGTATCATGCAGTTTTCTTAGATTTACATAATACCAGCTATTTGTAGAAGTTGATTTCAGAACTGATTAATATAGTCAGTATGAAAATTAAATAGTCACAAATACACATACTGTAACTGGTTGGGGTTG
>Strongylocentrotus_purpuratus_nonrepetitive:247841407-247841590
AAAGTTATACGGAATACACAAAGAGACAAGGATATTCCTACCCTGGAAACCACTAATGTACAATGTAAGCATGAAGTGTGAAAATAAAGGTATGACATCCACCGAGTGACCCCAACATTATAATGGCCCGTACTGTACATGCTTATGCATAACAAACTGGATGAATTATGGGTACCGAAAGTA
>Strongylocentrotus_purpuratus_nonrepetitive:164439556-164439881
TACAGATGGTATGATATGGTGACATGTCACAGAGCCAAACATGGATAGCCCAAAGCAAGTCCCGCCTCCTTGGAAAGCAGAACAACCCGTAACGGAGCTCAGCAACAGAAAGAGCAAGAACATTGACACTGCCACCGAACTGTTGGAGCTAATAAAGATGCCACACAGAGTTAAAATAATGCCACAAGGTAAAATTGTCAAGAGGTGAAAATGTAAGATACCAGAACTGCTACAGCGGCACAGCCAAGGGTTAATACATACAAACATCTGATTGTTATCAACTATAGTCACACCTACTCAAAGGTCAGGAGTGTGTGGGGCTGAG
>Strongylocentrotus_purpuratus_nonrepetitive:7377145-7378553
GCAAGATGAAATCAGTGGAATAAGATGGCTTCAAGTATCTTGGGGTACCGGAGTACGATTTACCTATAATATACTGAAATTCAAAGTTCAATGACAAAGTACTGGCAATAAATCAATGGGCTGTACCTGCGGGTTGAAATGTGGGGAGATGGAATACTCTACCGGAGCAAGACTGAACCCGAGACCAGATGACTATCTATCGGAATATTGCAACCATGCACAGGCAGATGTTTGCCGTTTTTATCTGCCAAGACGATCTGGGTTTCGTGGGCTGATATTCATTTAGACTACTACGTCCAAAACAGTACAGAACCACTACTAAATGTGGTTGAACATGAAGGAGTACCGAGGAAGGAGCATGTGGAAGATCCTAAGCATGGAAGCTTAAAAATTGGAAGGCTATGCCGCTGCATGGCCAGTTGCCTCACCAGACAGAGCAGGTCAAGGATGATAGGTCATGGGACTGGATGAAGAATTGACCGTATAACTGCAGTTCAAGATCAAGCGAGTTGAGAAACAAGATGATTGTCCACTCGGCAGAATGTGTAGAACAAAGGAAGAGACAGTGGATCATCTGATCAATGAATGCAGTAAAATAGCGCAAGTTGCGTATCTTCAACGAAACAACAATGTAACCAGAATATTACACCTGATCATTGTAAACAATGGACAGAAAAGTTGTATGATCATTTTAAGCTTGACATCACAAGGTCTTGAACTGCTCTGGGATTTTAACATCCTGACAGATCGATATTTCCAGGCCCGAAGACCAGATACAATAAAGACGGACAGAAGAGAGAGCCAACGCATCGTAATTGATGTAGTTGTACCACCAGTGATGCCAGGAAAATTAACAACACAAGCAAATTAAAGCTCCTGCTTCTTCAGGACTCAGGCCTCTGATGAGAGTAGTATCGCTGCTCGGTTCTAAACTGTCTTGATCCTGTACACAAAGTAAACCAGTATTATGATTGTCATTGATCACCTTGCACTAGCCGCATCACAATTAGCAACTAGATCTACTTTTTATGTGGTTGATGAGATGATGCTACTCTTTATTCGTTTACACTGTTATTCTATACTGGTCTGGAGCAATTTATTGTGTCATTGCGTGATTAAATATGTACTTGACATTCCGGATGCAAACAGTTAAAACATGTACAAGGGTTTATGAAAAGCTAATAAATGGCTAATATCGACATAAATGTAAACTTGCGTTGCACTGAATGAAATTCATATGCAAAGGGAACAGAGACCTCAACATACCGTAGTGTATTGGAGTCTCAGACAGCCCATATAACCATCGTTCTTTATTTACTACTCTGGCACAATTTTGATCATCCTGAATTTCACCTCTCCATCACAATCATAACTCACTAATACATTGACTTTTAAATAGATTCTTATT
>Strongylocentrotus_purpuratus_nonrepetitive:383023264-383024038
GCAAAGGAGAAATGCTTATATGATTTAATTGTTTAACCTACAACTTGGTTTCGATCGTCGGTTTGAAGATTAAATTAATCATCTTTCAAGATGATTTAGAAAACAGAAGCATGTGAGCAGTAAGACAGTCGTCATTAAAATTGTCATTAAGCTGAGACCGTATTGAACTAAGGAGGCATTATAATATTATTGCTGAACTTATGACCTTCATTTATTACTACATTTGACATCACTTTCAGTTTTCATCGTACTGGAGGGGGAAAATCCTTTTTGAAAGTGCCGATTTGATATCATCTAATTACTTATGTACATCATTAAAAAGGAAGGATAAGTGCATTACAGATAGGTGCATTAGTAACAACCTACCCCCTTACACCAAGTGTCCTACATTGTTCAAGTCCATATATTCATGGTTTTCACCCCGCAGCCTTTAGGAAACTTCAGCAGCTTTTTGAAGCGTTTTTCCACCGTTTTCGCTCAAGTTTTTTGATTGTCCTCACTCGGGACAAGATATTCATCAAGGTTTACATCTTTCCCCGCGTTGGGCGTTTGGTAAACAGTTTTCATGTCCATTCGATTTATCGTTACGAAATTGATCAGCCGTTGCTGTATTTCTAGGTCATCTGATTAAGGGAAATGTTATGCATGCTTTAATTTACGAAATTACAGAAGTGTCGTCAGCAGCTGACATCACATCGTCGGTAGGAAATGTTGCATCAGACGTGACAAAATGGTAATAGGCAGCCCAATCTATAAAAACACAAGATAACAAAC
>Strongylocentrotus_purpuratus_nonrepetitive:79117623-79120145
CTAATATTGAGCAATACAGATCACAGTGGATATGGACTTTAATCACCTATTACTTTCATGAAATGACGTAAACAAATCATTCCAACTTCATGGGCAATAATTTAGTATAAACTCTTTACACTATATACATTATCGTAGTATCCATATCAATCAATTTCATAAAAGGTTTAGTCATGAAATGCATGATAGTAGATTAGACCACCAAAGTTCACTTTTGGGATTTCCTTATTTCTCTATGTTAATAATGTTAATTGGTGATGCATAGGTATATAAACTGAATATTGGAATTTAAAACTTCATCGGTCTTCAATTAATCATAAAACAATTACAAGGCCACTATTTTCATGTATCTGAGCGATTCAATCCATTGTTGTACTATAAAAGTCTAGACCAAATGTAATTATCTAAAGGACATTTTCCATCGATGAGATTTTTTTCACACAGATCAATATTAGTGTTAACTACATTTTGTCCATAGGACAGTCGTGTCACTATTGTATATTATACTGTTATCAGAACAAAATCTTTGTAGAGATGCCAAACTAGTGTAAAAACACAGGTAGTGGAATCATTGACACGGTCTTACCTTAAACCTGCATATATAGATTAAAATAACAGGGATGGTGATTGGCGAATTAGATACAGACTTTATTAATGTTCACTACATTTTGCTCATGGGAGAGTTTGGTCACTATTGTATCAACATTGTTATCAGACTTGGCAAACAAAGTTCGCATGGTGTGTAAATGAACATGAATTACATACCCACGAAATGTCATGTGGCTAAATTATTCTGAATAGTCATACAAAGATAGTCAACTAATAAAATCATTGACATATTCGGACCCCAAACTTGGACGTAAAAAAGGAAATGATAGGGGATTGGGATTTGCGAATTAGCTACAGACTTTTCCAGTCACTAAGAAATGTTTTCCCCAAAGACCATGTTAAATAAAGATCAACTTTGATCTTACATACTTATCTCTACATTAGGAAGGAGATCATGTGATATGCACATGCCTTGTGTTTTAATTGGAGTTCATTGATCAACGAAGTTTATGAGTTAGATTTGATTAGTTGAGATAAAAGTTAACTTCATGTATTTATTCTTAATAGTCCAGCTCAGGATTTGATTCAGGGATTGTGACATAAGCCTAATGGTTTATTCTTGATGGATGACATTAATACTTTCTCCCAAGTTTATTGATAATTTGCTATAACTTTTACATCGGGCTCTACATATCAGGGCGGATATCGACTTTATATGTCAGTCATCACTTTCATGACAAGACGCGAAAAAATTATCCCACCTTCATGTGTGACAGTTAAGTATAAAATCTGTACAGTATATACATTATCATGGTAAAGTGTGTAAATGTTGAAGTTTAAAATGGATGTTTTGCTAAATTGCATGATAGTAGATAAAAGAAACAATGTCCACTTTCGGGATTTTCTTTGTTCAGAAATGCATTATAAATATGTGGTTAATGTCGATATGTGATACATAGGGTTAACTGAATATTGGAATTTGAAACTTCGAAGGCTTTGCCACTATAACGTAGACGGGCAAATGAACTAGTTATTTTAATATAAAAGACAGCACACAGTGCAGATAGTAAAAGGATATTTTAAATCGATGTGAATGTATCACTCAGATCGATCATAATGTTTACTAGATTGTGCTAAAAGAAAGTATCTCTAACTATTATATTGAAACTATTATCAGACTTAAGAGAACGAACTTGTGTTAATACATTTAAATCATAGGCTCATGTGGCTATAACAATCGTTGACATATTTTGAACTTAAACTTGCAATATTGTGATTTGACAAATTAGCTACAGACTTTTTCACAAAGGCTCTGTTCTATAAAGATTGCAATAGGAAGGAGATTATGTGATATGAACATCCCTCTTTTTTTGAATTGTGGTTGTTAATAAAAGAAGTTCTTTAGTCATATTCGCTTTTTTCGTATTAGTTGAGATTTGCGTTTTTTTGGAATTCTTAACAGTACATCTCAAGGCATATTTCAAATACATTTTGCTATCAATCTTATTTTGAGTACAGCGTTACCCCTAAAGTTATAAAACATGTTATTCCTTTTTCGCCTCTTTTCCTGAATTACTTGTGACATTATGGGTTATTTCGTTTATTGATAACTCTCTATAAATTTTACATTGGGCAATACAGTTCAGAGCCAGGGGATAACAATCACTTCATCGCTTTCATGAAAAGATTTCCGACGTCATGGGCAACATTTTAGTATAAGTCATTATACAGTGTATGCATTATCGTAGTATCCATATCAATCAATATTCTGAATGGTTTGTAAATGTTTCTGTTTCAACTGGATTAAATTGCATGGTAGTAGGCTACATCACCAACGGTTTCTTTCAGGGTTTCCTTATTTCAGACTGGCAATATATTTATGATGCACAGATCTGTTAGGCAGAATACGAAAATATTGACTAAATTAAGAAATGTGCAATTGTATTGGTTGCGATCAATCTTTTGTTTTACTA
>Strongylocentrotus_purpuratus_nonrepetitive:490634136-490634409
AGGAGCTTAGATTTTGGATTTAGGAGGTATTGTATTTGATGTCTTATGCCTGAAAGTTTAAGACGATGAAAAGAAATAAGGACGTCTCAATCAATATCGATTGCTCTAAAAGAGTCAACCATAGTGGGTTTATCTATTCATGATGCAGAGATGAGGGATTGTGAGCGATTGGGTGAATTAAAGGAAAGATAATAGTATTTAGAGCAGGCGGCATTGAATTTAAAATAATCGTGAGAGGTAGAGATGTTGTTTTTTGACGTCATAGCTGTGTGG
>Strongylocentrotus_purpuratus_nonrepetitive:217979560-217979747
ATCCTTTTTGCTCGGCTTCGAGAGGACTCGACGTCTCATTCCATGATTCATTTTGAATTGAGCAGGATCTAGGCAAACAGTGAGGACTCGTTACATTTAAATGTTGTTGATCCAATCAATAGCCACTATATGTAACCTCATCGGAATATAGCTACATACAATCCATGTATATATTGCAGAAACCCTA
>Strongylocentrotus_purpuratus_nonrepetitive:38905295-38905509
AGCCTTCACTCATCCATAAATTAACAAGTCATTTCTTCAAAACACTTCCTTAAATATTCCAATAGCCATCTGTATCAATTTGATCCAAAGATTATTGAGCTTTACATCTTTGAAACTTATATTCTAAATTCCAATACATTTGTAGAGTTAGGTCTCAGCTACCTAATACAATATGGGAGACATCAGAGTAGGGATGAACAAGGTATATTCCAAA
>Strongylocentrotus_purpuratus_nonrepetitive:160988012-160989206
CTGTGTATTGTAGGTCCCTGTCGTGGTAGTATTTCATGATTAGACCCATCATGTTAAAAGTGTAAATTACACGATCTCACGCAATTTTAGTCCCTTTTTGTCATACCTATGGACTGAGTACCGAAATGTGACGTCATATTGGCCAAATTGCAAAAGAGTGCATACACCAGCCGTTAATTATAAAATTGCGCGGTGAACCTCACGTACAGATTCAGTAACCTGGTCGATGAGCAAATATAACGTTAACACGTAGGTACTCTATACAAAATGATGTATTGTTTTTCCTTCACAATTGTTTACGCTTGTTTTATACCATTTTGTAACGGAAAGGTTATTCCTCAACCCTTTAAATGGCGATAATTATAACTCTTTTACTTTGTGATTTCATGTTTACCCTTGACCATTTAATTAGATGATCAAGTTGGAGCGGTTGTCACTACATCTAGCGGGAGAACCTTAGTGAGCGTTGGTCGCGAGATTGGCCTCGTCGACTGGGAGACGGGAACATTCGAAAGACTGCTTGAAATCGATATGAAAGAGGGGACCAGGTTCAACGATTGCAAATGTGACCCAGCGGGAAGATTCTGGGCAGGTAAGGGCCATAGTAGTAATAGTGATGAAATCAGTAATGGTAATAGCAATGGTTATATTGATACTAATTAATAATACTTAGTAATTTAAATAATAGTCATATAATAGTCGTGATAATCGTACATGTATTAGTATTTGTAACAGAAACATTCAGAGTAGGTTTAATGATGTTAATTATAGCATTTGTCATTCTCTCTTCCTCGCTATTCATTTCCCTCTGTCTTTCATATGCTAGGAACGATGGCTATTCAGGATCCCACGAAAAGTTCTGCAGAGACCGAGAAAGGACAGGGCTCCCTCTTCTGTTTGCATCATGACAAGAAACTTAATGAGTGCGTGCAGAATGTAGGTTTCTCACCTGAAAATAATGTAGAACCAAGGAGTTAGGAGAGATACACCCCGGAACATATATTTCCCCCTATAAATAAGATGCTTTATTCTATTTGACAGTTTTAAGTTACCGGCAACCCCTTGGAGAAATATGTGTATAACCTTCCATGCGCACAATGTTATTACCAACCATCAACTTTCAGTTGAAGGAAAAAGATGTCGCCCTCTTTGGCACTCATTTGGATTCTGTCTTATTTCGCTTAAATGTCCGAA
>Strongylocentrotus_purpuratus_nonrepetitive:117870425-117871509
AAAGGCCGCGGATATTCCTTCCATAATCTACCCAGCGTGGCGACGGACAACGATCCCTTCACGAACCTCAACGAGACATCGGCGCGAGATGCCCGCCACAAACACGGGAGACGCAAGATTAATATGACGCAAATACAGGTACGTATAACAGTAACAGTTTAGTAAAGGTAATAGTGGTACTAGTAGTGATTATTACTTGAAGGATCTGTCCCTGGGTTCTCGGCTATACGACACTCTAGGGAAATCCAATAACGATAAATATTCGGAAAATATTAGAAAAGAGAACACGAGAAGAAGTTATACGCCTCTTCCAACATTTCATTTACTGTACACGATACACGACTCTGACGAAAAAATATATTCTTGCAAAGGAAACGTGGGAATAGAGTGAGACGGTTCATTGGTGAGCGATTTTATGTATGCAATAAACGCTCTACAATTCTAAATCTTAAGTAGTTATTTCAGAAGATTTTGGTCTCCCCAATCACATGCTTCTTCATTTTATTTGCTGTCACGTCATTTGAGTATCCATGGAGATGTTCTCTTGTTCCCGTAGCGCTAACAACATATTCACTCGCCGTCCATGTCACTGGTTTGATCACCCACCTGATTCACCAATGGTTACCAATGATTCAAGAAAAGTGCTTAATCAAGCTTGCGCATGTTTATATCAGTGTACATCCCTTTTATTCTTCAAACATATGTTTGATTGATATTTAACTTAGGGCTGAAACCAATATAATTATTGGGCGTACTCCGTAGAGTGTTGATTTTTGAATCAATTTACACCAAAATGGACACGGATAATTTTTCACTTTAAATGCTAAGAAACTAACGTATGGGGTGCCAGAATGCACCTTTTAATACTCTTCTTTTGGGGTTGTTAGGTCTATTTCCGTCGTTTTTTAAACATTCGTCACGGAGACGGATTAGATGATTTGTCACTTTAATCGAGGCATTTAACGCAAAAGTTTATGTATACGCAACTGGATATTTTGCCTTTCTTTAGATCGCTGGCACGTCATTTGAGTATCCATGGAGATATTCTCTTGTTCCCTGGATATCTGCGCTAACAACATATTCA
>Strongylocentrotus_purpuratus_nonrepetitive:44231397-44231822
CAGTACACACACCACCATTCTGGCAAGGGGCACTGGCACACTCGTAGATGAGTAAATTCCCGTCCAATTCTACGTAAGAAGGCGATTCCGTGCAATAGATCCCTACGGCATATGTCTCTTTTACCCAAATATATTTCACCCTAAAATGAGGATTCTCTTAATATGACCATTAAATAATTGTACTTTCTGGTACCACTGCCGATAAACAAGAGATTTTATATGTCATATGGGACATGTTGGACGTAATCGCCCCCAAATTTTCCATATTAAATAAAAATCCCATTGTCAGTTTGTTATTAAAACATTCGACGGGGAATAAAGTTAGAGCGCATTGTTATGGACGATCAAATGCATGGGAAGACGTAGTGACTTTACAGACAAGTCACAATTGTTTAGTAAAAATTACAAGTAGAGGAAATGATTTT
>Strongylocentrotus_purpuratus_nonrepetitive:330573628-330574361
TACGTCTGCGCGTCAAATTTTTGTGCATACGTTAAAAACTCGCACTGCAAGACTCTGTAGATAGCAGTATCATGCGTCTGCGCATTTTCTCTGTGCGAACTTTCATTTTTCGCACTATGTACATGACGGACAAAAAAAGCGGACAAAATTAATGCGACATAATTTTTACATAAGCACTGTGGTAGGCGATTTGTTCCGGGTTCCGCGGAACAAATCGGCGCGCCGATTTGTTCCTCGGAACGAATCTACTGGATCGACTCGTTCGCAGATACGTTCGAAAGCCGCCGTTCTTATCCGACATTGGCCGAACGTTTCTGCTTATATAATCACTTAATAATAAGGTTTATAACCTCGTACGGAATTACCCGCGCGCGCTGACTAGTATATGCGATGCACGCACGTGCATACAGTTTTCTAATGTACGTGAAATTAGTGGTTTCCAAACAAGGGGGCGCAACAGATCTGCCACTGTATGTCACTATGCTATGGCTCTGTTTAACACTAACTTTTGTCGGCTAGTACCAAGGGACACGTCTTTTACTTGTCTTAATTATCAGCTCGACGCAGCCCACATGCATAATTAGATTCTGTGATGATCAGCCCGGTAATAGGTGGTTGACGTAACACGATATCATATAAGGCAGCATTCAAACCAAATTAGAAGGCCTGATTAGAAAACACCCCGACATCTGCTTTTACAGGCAAACTAAGCCTATGGCAACAACTGCCCTTT
>Strongylocentrotus_purpuratus_nonrepetitive:91548461-91548688
ACGCTCTACAAAATGGCGCCTCATCGAAACGCCACTTTTTTCTATCAGTAACATGCATGACAAACAGGCACATGGAACGAACATATCATATGGGACTATTTCCCGGTAGACTAATAGTTCATGTTGCTCAAGATGCTTAAGGATTCGTGCCCATTTCAGGTGTTTCTTAAGAGGGGGACTTTTGGAGAGATTTATTTGAATTCATAACCATGCTCAGTTTTCCCTCC
>Strongylocentrotus_purpuratus_nonrepetitive:539992411-539992479
CTCAAAAGACGGTAGTAATAAACATATGAGACAAAACAGATTAATCTGAAATTGTGAAATGAGAACTT
>Strongylocentrotus_purpuratus_nonrepetitive:181062321-181062860
ATGTTTGTGAGTTATTGAAGAATACTGTGTTTCAATTAGGTATTTCAATATCAGGACTGTACCTTTAAAGACAGGTAATTACTTACTTGTTGTGAAGAAAAGAATGATTTTCTCAATGAATATTCCATCACCAAGTAGATGAACCTCTTCCGTGATACAGTGGAGCCTGTATTTAAATACCACTCAAGGAGATTTAAGTACAGGATTGTCAGTGGCAAATGCTGATCAGGGGTAACAGAAGAAATTGATCTTACTATAGCACATTTGACTGTAATAATCTTCTGTTTGTTCAGTATTGGAAGTATTCTACAAGAAGATTAATTGGGATAAGGCATAGTAGAAGTCCAGTTCATGCTTCCAAGGTGTAATATGACTTGTGTTCCATGTGTGCATTAGTGAACATGCACTACACGCAAGTTAAGTCACATCAGATAATCAAGATTAACCAAGTACAATGTATCACTAATATACAAGCTTCGTATAAAATATCAATGTAAAGTAGAGAAATAAGCATGTAATGCCAAGAATGGCACTGTCAG
>Strongylocentrotus_purpuratus_nonrepetitive:524127019-524128574
CCTCATTGTGCATTTATTACGTTTGTGAGTAATGTTACAAGTACAACTAGTGCAATATTCTATTGTCTTTCGAGACAGACACTTAGGCCCTCGGGATGTTGTTGCCATTTCTATTGCTCTGCAGCCCTATCATTTTGCTGTATTTAATCCCATTAAAGGACAGTGTGATGTAAAACACTTAACTACTGCATAAAACTACATGAAAAAGCTAATCGAAGAAGAAAAGTTGATTGATTTGGATTTAAAACACAAACTGTCTCCGAATCTTAGACTGTGATTTACACTGCAGAAAGGGGAAGGGTAGTGATTAAGTTATACATCTCCTTTGAACTTGTTCTTAAGGCTTTGCACTATAAACCAAAGTCACATTAGGTAAACTTTTATGATGTGTTTGTATGGACACAAAAGAAATGCATACAAACAAAGCTTTGACGTGTATCATGATTCTTCTGTTTTGCATCAGGTGATTGCATCGATGATCAACGTACGTGCAGTGCAACAGACAGCAACTGCTATGCTGAGAATGAGCGCTGTGATGGCAAGATGACGTGCCTGAGAGGGGAAGATGAGCAGGGTTGCAGTAAGTGCAAGAGCAAGGTTGCAGTAAGTATCAGGTTCCTATGGTAGGATGTCAGAAAAGAGTCAGGAAAAAAATGCTTTAGAGAGAACAGTTGCAGATAAAGTCTGAAGTCCTTGACATGAATTTGAAGTTGAAAAGAAATAGTTGCAGAACATGATGAGGAATATGCTTCCCAATAAACTTCCAGCAATAGGTTCTAGACCTCTGTAATGGCCCACACTGATGTGAGATCGAAGGCGAATTGAAATCTGATAATGTAGTACACTTCTCATTTCTGTACAGTTGTGTACGACCACCTATTGCATAGGTAAGTATGCGTAGGGGCGGTTTTGCCCACACTTGTGTCTGTTTACCCCCAGAACATGTTGAGATTAGCTTTTCTGTGAAATGCAACTGTAGTCTTGAAAGAGTAGATCTAGGTCTTTTGACCCCAACAGATGGTTGTCCAGAGGGTGACATACCATGTTCTACATCCTCTGATCTACCATTGAAATGCTACGACAGTCTGGAGAGGTGCAACGGTCAGCCACGTTGTTCAGGTCAGTGCTTTAAACAACGTTTTGCTTTCAACCTCAACCTGGATCTCAACAAAAAAGTGATAGAGAAAATAGTGAAACTTGGCGTACATGAATATAGTGAAACTTGGTGTGTATCTTACAATGAACAAGCCCAAATGTGAATGGGACTCACACTGAAGTGTTGAATATTTAATGACATTGCCTTGATTGGTTTGGTGGCTACTTATCCGCATCTTTTATGATATCTAGTTCAAACTGTGTGATGTTGCCACTGTTTTATTACATTGTGAATATCTGAATGTTTTGTAAAACATACAATATCGGTCTTGAGCTGCATGTCATGAACTTATTCATAATTCTTCTAGGTAAAGAGGATGAACTGGACTGCCCTGCATCGCTATGTAGTGGAGAGCATGGCCTCTTCCTCTGTGGAATGGGCAAGTGTATTAAGGAGAAC
>Strongylocentrotus_purpuratus_nonrepetitive:516277954-516278097
CATTAACGTGGCCATGATACATCTTACTGTATAGCCTCTCACTCAGCTCAGCTTGTTAATGCAAATTAGCTTCTCACACAAAGTCAACGCTTATATGCCTTGCATCTAATTAACATGCCAGATGGACGGAGAGTAGGTTATGG
>Strongylocentrotus_purpuratus_nonrepetitive:559132000-559132380
AAGATGGTGGGAGGAAGCATTGAAAGGATGAAGCAGGTCTGAAAAACAACCGGAAATTATTTTGACCACTTTCAAATAATAAAGATCGGTCAATGATTAATGCAGCGATAGGGCAAGTTTAAGTGAGAGTTTCAGTCACAATTTCATTGGGGTGTTGGGTGGGGTTATTGTCTCTTACCCAAATACCATTTGTCCAGTTTCTAATTTAAGATGACTTTTTTACACTTGATTATAGAGAAGATGTACTTGAAGTATAACGACTACAGACAGATCACTCACTGCCAAATACGAAGTAGTGGTTTCCCAAATATTGGTAATTAAAAAGCCTACTGCCTCATGTACCTCTTTATAGACTCCTCCCCTATTTTAAACAATGGAAA
>Strongylocentrotus_purpuratus_nonrepetitive:462071919-462071993
GAAGATAGTAGTTGGAAAGCTGTTTGTAACGCCAGCAGACGGATAGACAGACACCAAAAGGAAACCGGATCCGT
>Strongylocentrotus_purpuratus_nonrepetitive:138653372-138653763
GGTAGACCCTGTGCTATTGTTTGCGATGGTCCACCATTTTGGATTGAGGAGGCACTAAAGCTTTACTTCGCTTTCTTTTACCAAGTCTTGGGCCGGTCGATATGGCTTTGTTGACGCTATTGTTTCCCGCCCCAGTGGGCCTTTCAAAAAAGGCATGGGTGCGTGAAACCTAGCTTACAGGGGCGAGAACGTATCACATCGGGGTTGCTATATGGTCCATTGGGGGAAGTATATACCCCATCGGATACCTCTAAACACTCCAATACTATTACAGACTTAACCAAAGGCAAAATATCTCAATTAGGTATCAACAAGTTTTAATTAACTATATCACCTATACCTACCGGAAGATCCTCACAAAAATAGCCCACAGAAATTACTAATACACACA
>Strongylocentrotus_purpuratus_nonrepetitive:474136225-474136302
AAGAACTTCATTCATAACTAGGTATGTCTCTAACATATGAAACAAGTCGCTAACAACATCTATGTAATTATCTGTAC
>Strongylocentrotus_purpuratus_nonrepetitive:147743209-147743277
TTAGAAGGAACATGGAGCAACTGATCTCTGCGATGAAATTTTATTCTAACTATTAAAGCAAATCCAAA
>Strongylocentrotus_purpuratus_nonrepetitive:452073887-452074554
TGCGCAACTTGTGTTTGACCAAGGGAGGGGTCAAAGAATAGATGAAAGTTCTAAGAGAGCGGAAAAGTGGTCCGAAAGGGCGGAGGCTCTTCAAATGTTTGCACGAGTACCTTGGCACCGCCTGGTTCTATTATCCGGCTCTTTTCTTCAGACATCCTCTATGGGGTTTCATGACTGAATAAGGTGCTGAGGAATTCTTCGCATAGATCCCGACAGCCTTAGAAGTGGAGACAAGCCCATCCGAGGGAAGAAAACTAAAAACTCTTTTTTTCGGGATAACACCATCTTACTTCTTAGCATTTGATCAGCTCATAAGAGGAATACATCTCTACCATGTTACAGGATTTTTAACAGTTTATTGCCTGTTTTGAGAGAAGATTCTTCTTATTTTGAGGAGAAAGCAAATGTTTGCCAGAATGCCGACTACCCACTCAAGTAGGGGGATATCTTGTCAATGGCTTCATTTAAGTTATATCATCCTCACTATCTTATCAGTACAAAAGGTCTCACAGGGTAAGTATAGTAACTGTTTTCTTTTAGATGAAAGTGGATTCAATTAATGGTATAATTGAAACTTAACCATTTAAATCATATGTGTGGTATCATATTTGTTAGAGTAATAATATTACTATACAATGATAATAGCTACATTTACAGTGCCTGTCTG
>Strongylocentrotus_purpuratus_nonrepetitive:477663070-477663216
TGATTTTGGACAGGGTTTCAGCCTTGTGATGATTGAGACTATTTCTAAAGCACCTGTAACATAAATTTCGAAAAACATATGAAATAATGTTCTTCTATTCTTTATGACCTTTACTTTATCATAAATTTCAACCAGTTGGCAAAAAC
>Strongylocentrotus_purpuratus_nonrepetitive:355748452-355748605
AGTCCTTGTCTAGGCACAGGTGACTACCCTTGGATAATGATGTCACAATTTATTTTCCAACATCCACATTAGATTGGAAGTTGGTAGAAAATTGGAAGTGATCACTGTTGATCATCCTTGCTTTCTTTCCTGAAGCCATCGCAGTTTGCGAAA
>Strongylocentrotus_purpuratus_nonrepetitive:153308450-153309046
TGTACACGGACTTGCATAGCCGCTTCTCTTTTAATGTACCGCATAATCCGTCGATCTGGTGGAGAAAATCCCTTTACGATCTCCACCGAGGTATGTGCGTCCCGTTAAAAGAAGGCATTCTTAATGGGATTTTAAACTAAATTACCCTCATTCACACGTCTCCTTGTTTCCCCTTCAGTCTCTCCTATGTCAATGTCCGTGTATGTCAGGGGTCGATTCGATCTTACCCGCTTGTAGAAACAACCTGGCGCTATTCGACTAGCTCCAATGCCTAACGAGGTGTGCTCTCACTGACACACCTTCTGCCAATCTTCAATACCCCCTTGTGACTTGGCCGCCGCTTACGGATGCGCACCAACGAATGCACGCAGCGCGTCATGCCTGTATTCTGTGCGCAACCCCAAACGCACACGCACATGTACCATCGCCCACACTTTTTATAACAGTCCTAGCACTGAAATGGCGTTCCCTCGCTCTGATCATTACGAGCGTGTGCGTTGAGCATGATGAAATATGGATAGTCGTGGATGGAGAGCGCGCGAGGGCGATGAAATTATACTTCGTCATCAACGCCTCGACGAACACGCCTAGTCCAT
>Strongylocentrotus_purpuratus_nonrepetitive:493006801-493006965
ACTATTGCATAAACGGTCAGTGTTCACCAAAATGACCAAGATATGGGAAGTAAGAAGGAGAGCATAGTGTTCCCATTGTCTCAAGTTTTTCTCGGGCATTGCAAACCAACATAATTTTCCCCAATAAATCTCGTCTGACTTCAAAAGGAAAGGTCATTTTAGTT
>Strongylocentrotus_purpuratus_nonrepetitive:137371265-137372058
TCAACACTGCAGCTTGCATGACATACTGTTGTATTCTAGATCAATACTGGATACCCTTGTATTCCACTAAAGGACATGATGTACCATTATTTGTACCAGGATTCCGTGGGCAGAATGGTCAACCAGGAGACCCCGGTTTCCCAGGAACCAAGGGCGAGGCAGGTATCCCCGGTTCGTCCTCTGGATTCTTCATTACTCGTCACAGTCAGACCACCTCCATCCCGCAGTGTCCCCAGGGAACGGCCAAGATGTGGCACGGGTACAGTTTGCTCTTCGTACAGGGTAATGAGCGAGGCCACGGGCAGGATCTGGGTAAGCATCGAGTTATTCCAGACTTAATATCGGAAAGGATTTGTTATTTCCTATCCTGCCATGAGACTGCAGGGTGCATTGTATGGGGGGCAGCTTAGGAGTTAATCCCTGCCCTAAATAGGATGAAATATAATCTTGAAGGAATTTGTTGAACAGAAGCAAATTATATAGCTGCATTGACATAATCATTTCACAATTGGGAAGAATTTAACCCAAGTATTTTGTCAATAAAATCATTCATGCTTGATATTAGCAACAAGGGTGTTATGCAGTGATGCGAACCCTGGGTTCTGCCATTGTATATCTTAGCAAAATGACACCTACCGGCTAGTCTAAAACTAGAATAGATTTTCAACACTGAATATATTTTAAGTTCCATTTTCCACTTTTGCATTCTCTTACTTTCCACTTTCATTCTGAAAAGGTAGATCGAATCCATCTTGCTCTCGTTGTGATTAAGTGGATATAGATGAGTTTAGGG
>Strongylocentrotus_purpuratus_nonrepetitive:423213817-423214716
TTTTGCTCAGTATTGTGAGCGTCTGTTAAATGACGCATGTGCAATTTTGTATTACATGGAATATGCTGAAAACCATGCAGTGGTGCTCTGTATGATGCTGTAAGAATTGGAATGTGGCTTGTTTTGTTCCTGATCAGCAGATTAAAATGCACATTCCATCGACAGTTTTGCAATAGAGTGGAGAAGAAGCTGATGATGAATAATCCCAAAAATTGTTGCATTCCAGTATTGTGTCCTTTTTGTCTTTGTTGTCCTCGATGTTCATGTCTTGTTTAATGGCTCCGTCGTGATACCATGTAAAATAAGGAACTTTATGATAATCGGAGGAATGTGAAGAAAACCTTCCAGTTTATGTATAAATGACATGTGGCATATTGGATAATCAACTGACAATTCAGCTCAAAACCTTATGGTATGCATAAAACCTTGTGAAGTCAGGTTTAAGTCATATCTTAAGTCAGTTCTTGATTTGTGTTTACTCCTACGTACCATTATATTCTTGCAAATTTAATGAATTAGGAGGGTACGTTTCAATCTTGGATGCTCCTTATAATCCTCCCCCTTCTCTATTGTACACAGTGCTTGATATGTATGATAGAGCAAATTGTATGGTATGCCTCAGAAGGCAAATAACCTAGTTATCTTGTATATTTGATCTGTTTGGTGCCAGTTGCACAGTGTTAACGCCCTTCCGGCTCCAAACTGACAAAACGTCATTGTATTATATTTGAGCATTGATCTGAAATAGTCCATGTGCACAGTTAAGTTTCTGTGAATAAAATTATGTGCTACATTGGTATGTTACTGCTGGTACCAAAGTAAAGTGATTGGACTATCTTACATATATGTTTAAGCATTGATATCTCTCTTGTTACTATGATATCATACTTTAATTTGGA
>Strongylocentrotus_purpuratus_nonrepetitive:369424706-369424796
TGCTTTAACCACCATATGAAATTCTCACTTTTAACTTAATTATCATATTACACTCATTAAACTACTGTAAGTTGCATACCTATAGGTGAT
>Strongylocentrotus_purpuratus_nonrepetitive:349439466-349439624
TGACGGGTTGATAGCGTATATTACACCGGAATCAACGGAATATCGGTACCTACTGTACTTCACCTCAGCCCAGCAGAAGGAGGTCGGCTTGGATATCGTCTCTCATCTCATAGCGTTTGAACCAGAGTATAATGAAGACTTCGTCGTAGATGTAGCAT
>Strongylocentrotus_purpuratus_nonrepetitive:70723219-70723271
AGCAGTATAACGATAGCGAGCATGCACCAATATAAATACCCACCTCTCTTTT
>Strongylocentrotus_purpuratus_nonrepetitive:213734082-213735589
TGATCGGAGACAATTGGAGGAAGAAGTATAACCTACCCCATAACACATGTTTAAATGTGCATAGTACAGACGTCTAGATCTCTTGGAAAAGTGTAAATTGGCAAAAGCTGTCTCAGGTCTCATGCTAGCTAGTGATCGCTGATTTCCTCAATCGAGACATGACTAACTCGACCAATTACATTCCCCACCCCTCAGACGCTAGACAATGTCCTTTGTGAACTCGACAAACAGTGCTCTCGCCACCAATTATCCCGATTTCAACTCGAACTGATCCTACCATATCGTGTTCAGCACTGCATTCACAGTTGTACACTAGTCCTATGTCTCCATCTGTACTCCATTTGAATCGACCTCTTTCGGCCTTTATCATCGATTCCTTGAAATGGATCCGTCTTGCCCAGTTTCCCCTCATCTTTTTACTCCCTTATAACATGTATATATCCAACTGAGAGAAGACGGAGCAGGTAAAAACAGACCCCGACCGAATAGACGCAAATAAAATCTTGCCCTAGCTTGAATTGGTGATAAAGGCAATTGGATTGAATTAAAATGTTTCTTTCCTTTGCCCCCATTATAAGTTGCTTTGTTGTTATACACAATATGACTTGTGTGCATCAATTTTTATTCCAGAAAGATCATAGTAGAATCGGACCTTTCTGCTTCTTTCATATTATAATCTGTCACATCGTTCTTGTTGTATCTTGCTATCTTGCTTAGATATTAAACTACTAAGTGCTTGATTATTCGGCAAGAAAGTCCGATACTATACTTACAAATAAAAAACTTATGATTGAATAAAGATTTAGAAAGAAGACTTTAAAAATCACAGATATACACATACATTAACATTGCTCTGCCCCAATTTACCTTCAACCCACTTTTCTATCAATCTATCTGGTCGTGAAAAACAAGCTCTCACTGACCATCTGTTCCGTCTCTATTTCACTCTCTCCCCTTCATGATAAGTCCCGTCACACTCTCAAAGGTATTGGGCTTTGGTCTCATCAGTGGTGTAACTGCAGGGGCACATGGTAATAAAGAGATACCATGAAGACACCTCCCAGCTGCCTTCCCTAATCGTTGGATATGCATGGAGTTTGCTCCTCCCATTAAGGGTTACATATTTCCACCCTCTAGCAATCACCTGTAGTTCTGCCGTCGCTCCATATTTATCTTTCGAATGGAGAATCCAATTCTGTTCTTGATCAAGGAGTGACCTACCGAACAGCTGTCGTCTTATTTGCTTACGGACGGTCATGTGAGAGGGTCGGAGAAAATATGCAAAGATAGAATCGAGGACGGAGTAATCACATCATTTGCAGCTGGTTACATTAATAGACAGGCTACTAGGTTCTCTTTGTCTGGATAATCTATTAACTTTTTGCATAATGTTAACGAATCAAGCGTCAGTGATAAATAAAGATGGATTAATAAGAATCTAGAAATTGATCCATAACCCATCAAAACATATGTAAATTTTATTGGAATAATTATACCTGTTTCCCTA
>Strongylocentrotus_purpuratus_nonrepetitive:559580529-559580716
GACGGTAAAGTGTTAATAAGTATAATAAATATGGTATCTTTTGATAATCATAAATTGTTTCCTGATCAATATTCAGGTAAGCATGACTGTCTGCCAAAATACTCCTCCCTTTTAAAACTTATTGCTAATCTTGTAAACGTGACACCATTATTCACATATAATGTGCGGGGCTGTTGTATTACCAAGT
>Strongylocentrotus_purpuratus_nonrepetitive:479421104-479422124
AGACTTCGGACACACTGTATCTAGATACTTGTGACTTCATTTAGATCTGCGAGTATCTGCCTATGTCATTCCTGTGAAACACGACGGGATTCCCGGTTCCAGTAGGAATAATACATACTTCGGTAAGATCGGTGTCCTTCTCGGGACGGACCGGTACCTCATTCTGACACCCGACACCATCGAAGTCAACAACGAGGCGTTCAAACTCGGCTGGGACGACCCCCTCTCGATGCGCGTCGGTGACTTCGTCGTCCATATCAGGAATAAGCATCAAGTGGTGATCGCTCATGGTGATGGCGCACCGCGTGAAACACGGAAACATCTTCCACCGACAGGTCTCGTCGCGTTGATCATCTTGGGTTCTATGTTGAGGAAGGAAAGGGTCTTGCTAAAGAGGTCCATGGTCTCATTGGTAAGTTTCACCATTGTTCGCAATTATATCGCAGTTAAGTCTGAATGGTTTGGGGCAGCAGTATTACCGATGGTGTACCTTGGCCCGGGCCTATCCTTGAAGAAGCACTGACGTGGGGGCGCCGTTCCTAATAGGTGAAAATGTTTATTAACAAGGCCTTCGGTTAGGGGGGAGATGTTGGAAGCGGTCTTTCATCTTTTGTTCGTTCCTTTTCCCATCACACATTTTATGCCATTCGATGAGGGAGGAGATACGGGCCCTGTGTCAAGTGCCCCTGTATCCTCTGTAGCAACGCCACTGAATATTATTACCGAAACGAACATCGAATGAAAAAATTCCTTCTCCCCAACGGAACATTAATTACATGTCTATGAAAACGTAAGTTAACGAGAACATACTTTTAAAGCTTAGGTTGCTATCAATCCGCAGGACTGAACAGAAAGCCAAAATCGGATAATATAAACGAAAACATGATGATTTATTTCTTGCATTTCCCGTTTTACAAGTTAATTACTGACAGTTTATTTCAAATGTGTGATCGAATAAGGTGTTGTTTATTTGTGTTGCGACTTATCATGTCTTTCATCTCACATTTGCCAATAAGGGGC
>Strongylocentrotus_purpuratus_nonrepetitive:236850707-236851283
CGGAATGGAGGCGGCGGCGGCCAAAAGGAAAGCGGGAGGGCACGAGAAAACACGTTTTGTTGCTCAAGCTGTTCCTGTCACTATCTTTACCAATTGTCAACAGAAAATGGAGATGTTATTAGTGGAAGAGATGGTATATCTAACGTAAGGCGAAAGACACTGAAGAGGTAGATATAGACACATTATTAAACTATCCAGATATTCCTAAGTTAACTCCAGAATTGTCCAAATTATTAGAAGGTCCTTTGAGTGAAAATGAGGTTTGTTTAATTGGGCAAGATGGCTTCACCGTTCAATATCTTAAAACGTTCATGATCAGATCTTTGAACTTTGCTTGTTTTACAGGAGAATTGTCGCAATCACAAAAATTAGGAATTATCACTTTAATTCCTTAAGGAAACAAGCCTAGACATTTATTAAAGAATTGGCGTTCTGGGTGCATAGCTAATCGAATAAAGCAAGTATTGGCCCACTTGATACATGAGAATCAAAAAGGATTTTTGAAAGGCCGTTTTATCGGAGAAAATATTCGTTTAACTCAATGACATTCCAGAGGGCATTCGATTGTATATCTCA
>Strongylocentrotus_purpuratus_nonrepetitive:504185112-504185515
TAGTTGCATACAGATCTCCTGACTATATTAGCAAATATAGTGCATACAGAGAGCAACACTGTGACTACTTCCATGCAGCTTGAGTACACCACTATAATCATTCCTAATTCAACAATGGAAATATTGGTTCCTTTTACATCCATTCCCCTAGTAGGTTCTTCTTTTGATCTAGTGCCATCCACAGCTCTATACCCCTCTCCAAGTCCATCAGGTATTTCTCAAATGTGGACAAGTGATTTCACTGTATATACTGCATTTAACAGTGCTTCTGAAATAACTTCAGAGCTCATGGCCACATTCATTACACCTTCGTTGATATCTTCATCAACTTCTCCTTTGTCAAGTACATCGTTGTCATCACAAAGTTCAGTGATAGTGGAAGCATCTCAAACTTTAAGAGCAA
>Strongylocentrotus_purpuratus_nonrepetitive:79321955-79322160
ATGGCTTTGTTGATGATACTGTCTGTAGTGCTTCTATTCTTTCTAAATCCTATTTGGAATGAAGGGAGTATTTCCTGTTTTTCGATGAACCACTGTAATCTTACATTCACCATTCCTCTGTGAGTGCAATTGGTCTATACGATGATACTTTATGAGGTTCTTTGTTAGGTTTTTTGATTGGGATAATAATTGAGTGTTAACATTG
>Strongylocentrotus_purpuratus_nonrepetitive:231406133-231406455
TAGTGCCATTTACGCAATACATAAAATCTCGATTTTGTCGTTCGCATATTCAAGACAAAAATAGGGAAAATTATTAGCTGGAATTGTTTTGATAATGTATACCTGTATATATATAGCCACTTCTAATATTAGTTCTACAAACTGAAAAGTATACTCGCTGAACCCAGATCAATTGGTCCACAGAATGTCCTGTTCTGTAAAAGCCAGTCTGATACAAGGGCCCCCGAACGGGAGAAGTGGTACTTTGCTCTATATAATATAAATAATATTGCTGCCATAAACAATTACTGAAACAGAGGAAATCAGCCAAATTTTAATTGCT
>Strongylocentrotus_purpuratus_nonrepetitive:93876709-93876932
GCGAAGTGCAAAACTAATTACGGCTCTCGGGGGAAGATGGTTAAAGGTGTGAAGTTGAAGAGCGTTGCTTTCACGGAAGGGACTTGATTGAAAGTCAATCACAATGACGATCTAAACACTGAAATATCATATTTCGTAAAAATCCTACCTTCACTAAACATTTGAAAGCTTTCTGATCTTTTAAGTCTATTGCGTTATCTCTTCAGAAGTTCGATTACCTCCT
>Strongylocentrotus_purpuratus_nonrepetitive:32213438-32213561
ATACGTCTGTGTACTTTCGTTTAAATAACTTGTTAGGGAACTACTGACTTTATCCGAGTACTTTGCGTTTCTGTTATAATTCGTATACCGATAGTTACGACTTAGTCACTTACACATACATAG
>Strongylocentrotus_purpuratus_nonrepetitive:326876245-326876685
CCCTCCAACCAGACTTTAAAGGCAGAGCTTACTATAGGTCGTGGAAAAAGAGAAACGTAAGAATTGTTACCTGAAATTTTGTTACAAGCGCATTATTTACGCTTTGTGTACATGTCACATCTTTATTCTAGCAAGAAAGTGTGCGAATGATTATAACCATACATTCTTTAACTGGAGCAACTGATGTGAACATTTAAGATGTTCAGCTAATTTTCTTTCCTCCATACTTTTACAGACTTCAGTTATGCATTTGTTGCGGTTGAACTGCTATTATACAAATATCTCTCACTCACCGTTGGTGATGTGTCAAAAGCTAATCAAGGCGGGGGTCAAATGTATGTGTTATTAAAACAGAACTTCATGTACGCTCGCTCAAGTGTGAGTATATCTGACTACAGGTCAATTTTGAAAAGATAAATGTATGCACTGAAGAAGTATTC
>Strongylocentrotus_purpuratus_nonrepetitive:240683769-240684305
ACTAAATTTACAAGCAACTTTGTAAACAAAAAGGCAAATCATTTTATCAAATTGCTAATATCTTCATATAAAATATTGATAGTGATATTGATATATAGATATCCTCTTTTAAAAGACACCACATTGTCATTAGGGAGTTAGGAGTAGTTTTTTACGCGTGTTTGAAACCTTAGTCAAGAAAAAACACGAGTAACAACCGTTCTGCATTTCATTTAACCCTCTACGGCAGGACAAACAGTAGGATCGAAAACCTTTTTCTGATATCTTACATTTTAGACATAAAAGAACAAGGTATTCTAAAGTGTGTTTTAAAACATTCTAGTAAGCGAGATGATCAAAACCATATTGATGATAAATCTTCGAAAGCGATGACGTATGTTTTGAACCTCTTTCAGGCACAAATCGGTGAAAAATCCCACATATTTGGATTTTAAGTGAGTGGCAACCTCCCATGATGTAGTTAAATATAATCAGACGTAATCTAGAGCACGTATTCCGTTTGTAAATGAGTAGCAACTTCCTACGATGTAGTTTTC
>Strongylocentrotus_purpuratus_nonrepetitive:31606352-31606928
TATTGGATGGCTTTCAGTTTCAGTCAATTGAGTGTGATACGAGAATATGTTGCTTGAAAGGCTGACGCTCCGTTGTCAGAAGGGACACCAGTTTTGCACATTGGGTACAGATACCAGCGAAAGTGTTGCTGATTTCCGATAATCAAGCAATATTGTATTGACAGTTGAAGTTCCCAGATGACAGAGCTCATTCGGGTACTGCGTCTTGAAAGCGTGATCTACAGGTGTAGATAATAATTTGGAATAATACACTTTTATGTATAATTTAAATAAATTTGCGATGGTATGCTTGTGTGTTTAGTTTTACGTATGAGATATCCTTGTGTGTCACTTTAGACTTGTGTGTCTAGCCACACAAGAAAACTATCATATTCAGTGTCTAAGATGTCTGACATGTCATTTCTAATCAAATAAGATTTAGTCACACAAGAAAAGTTTCTCCCCAAAAAAGGCCCAAAATAAATGTCCAAATTTTAGAGAGGGGTTGTGTCCAAGTAGCCATACGGAATAGTGCCATCTACAGTTGACATCCAGGTAGCTAGGTACTATGCGCATCTGCTAGTGTGTAGTATTTGT
>Strongylocentrotus_purpuratus_nonrepetitive:528344126-528345289
GGCATCAGCGCGATTAATTTGCGCCTTCATCAGATTTCCATGCGCCATCGCGCATCATAAAATGTGGGGGAAGGTTGTTAACATTTATGAAGATTCAAATTGCTAATTGGTTATCAGGTCGACATCCTCCTTCCTCATCATCTGTATGCAGGAGTCGGTGCAGGAGTGCCAAAATATGGATAACTCGAAGTCAAATTGAATTGCATGGATTCTGTTTTTGTCCAATTTGGGACGTTACAGCCCTCTGCATCAGCCTCCGTGGACAGCATACGACGGTACCCCCTCAGGGCCACGTCAATTTTGCAAGAGGGGCTGCCTCAATAATTTTTGACACATTCGGGAAGTTTATTAAATTTAGGCCGAACCATATGCGGGGTCTGTTTGTTTGCATGCAAATATGGCTATACCTCGCTGAGTTTAGAGAATGGTAAATATTCATATCCTTCCCCCTGCCCTGTAATGGATGGGATCTAGATAATGAGGCATGCATTTTTCAAATGTCAGTAGGCAATGAGACCATAATAACGTGTCAGTTTTGCGCTACAGCGTCGTGTATGACGAGCAGATCGCGGTTTAAATCAGGTTTAGCTAGCTTCACGTCCCAAGGATAGAATTGACACTTTTATCAGAATCAGCTGCTTTTCATATGCCGGGATGCAAGCCCAACACTACAGGCACAAATCCATTTCGTATGATCATAATTTCTTGTGGTCAATTGTGCTTTTCCTGTTTTTTGTTGCTTTTTTAATTGCATCTATAAATATCTGAACCAAATTAGAGCATCTCACTCTCTATATCTATCTCTATTTTATCTTCTCCTTAGACATTCTTCCTATTCAATTGTAGGATCGAGATCCACAAATGTAAAACTGCAAGAAATAAGGTCATGTGATTATCCAGAAGTCGGTGACAAATAACAATGTTACTAAACCAACGGTAACAACAACATCCGCATCAAATGGAGATGGAAACCTCCATTTCCCTCTGTCTCTTTATAAAAGCCAAGAGATCAGGCATAATGATCTATTTTGGTTCATGTTTTCTGGTCGATGTTTTCCCTTCATTTCGTCCTTAATGGCGCCACACACCTTTTACAGGTGCTGGGTCGGGTAAAACGTAGGAGAGTTCAAAGCATCGCGCCCCGAAGCCAGCCTTATTGATCA
>Strongylocentrotus_purpuratus_nonrepetitive:428472231-428472487
ATATTCTATCAAGTGTTGTGAATTGGGTTTTTAGCCAAAAAGTAACAAACACACCGCTCCCACACGCACACTTAATAGATTATGACAGGTACTGAAAGTGCTCAACTGTAGCTGGAGTAGTTCATTATCCCATGTAGTAAGTTGTTCAGAGATCAACATGACACAAACATTTACATAGGCTTTGTATTCAGATGCAGTGCACTTTTGGAATAAGTGTCAAAAAAAGTCATAACAACATTTTTCATAGCTCCTTTAT
>Strongylocentrotus_purpuratus_nonrepetitive:347856145-347856255
TATCCTAAAAACCTGATAAATAATGTGATACAAATTAAATGTTGGTTCCCAAACAGTGGTGAATGGAAACGAACAAAGAAAGTATTTAATGTACATGTCCAGTCATCCTA
>Strongylocentrotus_purpuratus_nonrepetitive:346193-346689
CTAGTTGTTCCCTCTGCTGTGGTAGTACCTGCACCTGCTGTTGTGACTGCAGCTGTAGAAGTGGACTCAGCAATGGATGTCTGTTCTGCTGTGGTTGTCACATCTGCAGCAGTTGTGTCCACTGAAGAAGAAGTTCTTCCCTCAGCTGTTGTGGTTTGCCGAGATTGTTGTGTCTACAACAGAAGATGTCTGTGCCTCTGTTTGTTACCGCATCCACAACAGTTGTATCCACCACAGGACTAGTTGTTCCCTCAGCTGTGGAAGTACCTACATCTGCTGTTGTGACTGCAGCTGTAGAAGTGACCTCAGCAATGGATGTCTGTTCTGCTGCAGTTGTCACATCTGCAGCAGTTGTATCCAATGAAGGAGAGGTTGTTCCCTCAGCTGTTGTGGTATCTGCTGAGATTGTTGTGTCTACAAGAAGATGTCTGTGCCTCTGTTGTAACCACATCCACAACAGTTGTATCCACCACAGGACTAGTTGTTCCTCAGCTGT
>Strongylocentrotus_purpuratus_nonrepetitive:99211840-99211916
CAACTTCCGTGATATTTGTTTGTACACAGCCCTAATTAGTACCAAGGTATCTAAAGATATAGTTATGGCAGTATAA
>Strongylocentrotus_purpuratus_nonrepetitive:492372804-492373206
TCTCATATCTGGTTAAACGAATTACGCCCTCTCTTGAAATAAGTGGACTAGGGTCCACCTCTCAATCGAATTTCAAGAAGACAGTATTTCGTAAAAATCATGATTATATCCATTACTGGACAGTGTTAAGGAGTTCTTTTTGGTATGTCCGAGAGTGTGCCATTCCGCCATCTGTTCCGTTGCTACATAATGTCAACTCTCATCCACAATTTCATTAGCAATCATCAATCATGAACGATTTACGAGGTTTTATCACTGAATTATTCCAAAATGCAATTTGTATATCGTTTCTTGGCATTGGTGGTTGATCTGGGCACAAAATAATGTACCCTAAAGTAACTGATATTTTCCTAGCGAATGTTGTAAACACACTCAAGAGAAAGAGTTGAAATTAGAGATCTC
>Strongylocentrotus_purpuratus_nonrepetitive:115172910-115173201
TAATTTTGCCTGGTGCAAATTTGATGAGGTTCAGGCAAAATAATTCAGAACCCTCAAACAATTATGTTCAATTAATAAGATTTGGTGATGTGAGACAAAAATAGAATATCTTTATTGCTTCCCAGTTACTGAACTTATAGATACCATCATCCCTTTTCTACATTTTCTGTGGGTTGTGATATCAACATTGGTTTAATAAGGTTAATTGATAACTTTTGTTGAAGGCAATTATTCAGAAAAGATTGAAGGTTTTATTACTGGTCAAGAAGTGATTAGTGAAGGGTCATTATC
>Strongylocentrotus_purpuratus_nonrepetitive:185971542-185971595
TTACGTAATGAGGGTACATCCCCTGGAGGAAAGGTGGAGGATGGACGTGTGTA
>Strongylocentrotus_purpuratus_nonrepetitive:43166561-43166848
ATACCGATTTCGTATATTCATCGCTGGCTTTAGGAATGGCTTTTGTAAAGAAGTATAGCCCTTTGGGGATGTCAGTATGTCAGTGTATTGGAGCGGGATGAGCGAGATGCAAAAGCTAGTTGTCCCCGCTGACTCAATGTGGCCCTATATACTCTGGCAAACGATGGAGCCGAAATACAGAGACGTAATGAGCACAATCGGCATCGAAGGAGAAATACCACCCATCAGTAGCTATATAGGCCTGCGCCAGTTCCGAAATATATGCACCCCGTCCCGCCCGGTTTGAA
>Strongylocentrotus_purpuratus_nonrepetitive:228724721-228724917
ACTTAGCTAAATTCCTAGTGACAATTCACAATATTAGCAATAACTTATACAAAGTAATGGAATTAATTCTTTTTAGGTTAAGAACATGGCATACACGTCAACTATATGTATTTGTTAATGTTGGATCCATTTAGCCATAACCCTCACAAACTTTCGCACATTCGGATGTTAGCGACACGGCCTGAGTTTTGTGCTG
>Strongylocentrotus_purpuratus_nonrepetitive:254508765-254509095
TTAATACATGTAACTTGATAATTTAAAGCATACATGTAAGTGTTATCACTTAAATATCTCTGACCCCATGGTGACCCTGGTGTGAAACCGTGTTTAACTACGGTTTGGTCTTCTCTTCAATATTGCATCATAACTGCTCCGATTCTTCCTGAAACATAGCATGATAAATCAATTGCATCAACACGTTTTGCTATCACTGACAACTAGGCACACAGCAGCATTTTGTCAGAACGTGCCAATTAAAAGGATAATCATCTGCTTTTGATTATGCGTTGCCTTACATGGTATGATGGAGACGGTGCTTAAAGATCATGTAACTGAATGTTTACC
>Strongylocentrotus_purpuratus_nonrepetitive:388014768-388014821
ACATACTTTTTAATGTTCTTTCATCAAAAATACCTACTTCAGATTAAAGCCAT
>Strongylocentrotus_purpuratus_nonrepetitive:508873940-508874002
ATTATGTCTTACAGTGAAATAGTGACCCATTTCATTTATGCTTGCACATGTTATCCAATGGT
>Strongylocentrotus_purpuratus_nonrepetitive:438847549-438848173
AGTTTGCAACTTTGCATCTAGTTTATTTTGAATTCTTGCCTTGTCTTTTATATTTAAGGGCAAGACTTAATTCTTAGTTTAACAAACTTGTAGAATGAGATTCATTTTATATGCGTGGTTACATTATTTAATTTCCATCTGTTATCCTGTCCTCATCCTTCTCCTATTTGTCCTCTTTTGCCATATGAAATACTGATTGAATAGATCCCAAAGGTTATCAAATGATTGTTATGGTGTGTTGTTTCAGTGTATTATATACAAGTTAGAATTGCCTAATAAATCTGTATTATAGAGTCAGATTCAGATTAGTGATCAGGGATAATGTATGATATGAAATCAAAGAATTCAAACACCTAGTACAGTGTTGAAAAATCAGGCAAACTTTGCATACTGGTATGTAAGATTAAAAAATGATACCTTAATAACTTATAAGTTTATTTAGCAAAACCATAATTCGGTTATATTACTGAAATAAGCTAGAAAATCGACATTACTTGGCACTTTGTAGGTGATCCATCAAAATACTCATGGTGAAATTTCAAATGGAGGTGGTGTAGTGAAGGGCTGCCGTAAAATTGAGTTGCATCTGATCGAGACCAATCTTAATCTCGAGCACAATGCCAT
>Strongylocentrotus_purpuratus_nonrepetitive:73375673-73375804
CAATAGCAACGTGCAGAAATCATTTCACACGTGCCAATAGCCTCTCGTTGCCTGCCATTGACGTCAGCCAGGCAGGTACGTTAGCAACCAGGCCTTGCCTTTTGTCGTGGCGTGAAAGCGCTGGCCTAATT
>Strongylocentrotus_purpuratus_nonrepetitive:550398831-550398883
TGTTCGCTTCATTCACTCGCAACATTTAGAAATAGGATAATCTGGGGCAACG
>Strongylocentrotus_purpuratus_nonrepetitive:212051620-212052214
ATCCTGTCTCGGTTTACACAATATCTCATTCCAGAAGATAGAACTGAGCGGGAAAAACGAATATAGTATTGGCAGGTCCAAGGTATTTTAGTCTAGTACTACTAAGTTACAAGCATCCTATTATAAACCCATAGACCTACCTTATGATATACATCCCTACTAAGATTACAACTAACCAACTATGAAGGAAATGACACTTGTGGTGTTATTTCCTGTCCAATTGCGCTATTCTTGGTAATGTATGGGATTGGAAATGATAAAATGCTCCGGACTTATCCTACAGCAATCGTGACATGTTTCCTGTATTATGATGCCCATTTCATATCCGATGTAGTAAGTTGACTTCTAGTGGGTCAAACGCTGAATGTCAATGAAGACCAGGAAGGCATACTCTGGCAACAATATCCTATACTCTTGACCCTTACACTAACCTTAAACCTAACTAAACCCAACCATATGTCTGTGACCTAATAAAGCCCAGAGCAACTGCACAGGGAGGAGCACATGCCATATTAGCATACCTCCACGCACAAGCTTATCTCCTTGAACTTGAATGATCAGTACGAGTCTCAGGAGAGACGCAGGAGACCCACC
>Strongylocentrotus_purpuratus_nonrepetitive:495410231-495410297
GAATTGGATACAGTTCCATTGTGCCTGAGTATGTGGCAGCACAAAAATGAACTTTTTTCAACAGTT
>Strongylocentrotus_purpuratus_nonrepetitive:42550230-42550451
TTTGTACACTTATCATGGCTATTTTAAGTAAACATCACATGTAAAATAAAGCTAAAAATCTCACCTCTTCATGCACTGCAAGTACATGTGTATGCCACGTGTGCATCCCACGCTGGCAGGCTGGCACTACACGTATCACCCTCTACATGAGATGAACTGATCCACGCGATCAGGTTGGCATTTGCGGTAAAAAAAGGAGGCTAAAATGGCACCAAAATGAA
>Strongylocentrotus_purpuratus_nonrepetitive:476607667-476607880
TTCTCGATCACAAACAATTTTCGCTCTTCTAGCCCAGCTAAATATGAGAAACATTGGTAAACCTTGCAACACTAACTTCGAATTAATAGAAAACACCAATGTGAACAATGCCCTGCTCAGCAGGTGCTGTTCCTTTCAATCAACAATCCCGGGGTAGAAGTCTGGTTCGTTTCTCAGTTTTACTCGCTGGTAGAGATCTCATATAAAACAATT
>Strongylocentrotus_purpuratus_nonrepetitive:179848838-179849404
CTAATTTTGCAGAAAGTAAAATGTGTATTCTCCTCAATTTTAGTTTGATTGTTATACTATATAGAAACCGTTAATTCTCTTCTTGCTCTGAGCGTAGGATATACAGTGTAACATTAATCATTCAGAGCGTCATGAGAATTTATAAGATTTTCATGCCGAAATGAAGTCGTTATGAAATTATTTAGTGTTGACAGGAAGTCTTGCCTATTCTTTTATGTAGATGCTGCTCTTATGAAAAACAGCCGGAAGGGCTAATGTTCTACAGTGAATTATTGATGAGTGTTTGTGTAGAATGCAATTACCTAAATTTGGTTGTACTTCACCCATAGCTAGTGCAAGAGCACTTTTCCACATTCCCCAGGGGGAGTGTACCCATTGCTAAGCATAGTCAATACATACATTCTCACATCACAAAGCCTGCCTTCGTGGATGCTCCATTTGCAGTGCTTACCCCCTTCTGGGCTAGATAGATCACCTCAAACCCAATAGTGAGAACACCTAAAATAGGCAGAGGTATATGACTGTATTATTACATTAATTTTTGATGCATTGATAATACCTGCGCA
>Strongylocentrotus_purpuratus_nonrepetitive:227791000-227791090
CAACTACAGGCCATTTTGTAACTTCAGAATTGTTTTTAGAATGGTACATTTATCTGCAAATCTTTGAAACCGTAATTGTTTAGTCAACGT
>Strongylocentrotus_purpuratus_nonrepetitive:385221040-385221359
TTCCATTCTTACCTTCGACGGGTTACAGTGTCAGATGCAAATTGATGATCAGAATCTAGACTAATGTAAATGATGTAATATAATATCATTCTCCCTTAGCTTAGTTGTTTTGATTCTCTTATTTCATACCGTTGTGCAAGACGCCCCAACATCTCTATCAGTCATGAGTACCATTCATTATCTGGACCCACTCTGACGCACTGGTGTCAGCTGTTTGTAAAATCAATTCGATTAATAAATCGAAAGACAATGCAATGAAGTGATATTCATAAAGATAAGCGAGATATGCTTTTAATTTACACGTACAACCCGAGCCTTT
>Strongylocentrotus_purpuratus_nonrepetitive:84448325-84449124
TATGGCAAGCAAAATATAGTCTCACGTATAGAGACCAAACCGTACATAAGACACCATATACAGTAATATATGAAACATCATAGTCCCCTCTCCTCGATGTTGATGGTTAATTTGGTCGACTATGATGTATACGAATGATTGAAACCTCAAGAATAGCCATATCTATATCATAGGGTTTAATATGATGATGGTAGGCTCAACAATTGTAATGATGGATAGAAACTAGCGTGGAATATTGTGCTTCCACTATTAACATGGAGATAACTATTGTAACATTTGCGCGTGAGCATGAAGGCAGTGCATGGGCAGATTACTGTATGCGACAAGTCGAAGGTCGGTTGATCATTCATCAAAATCCCTCATCCGTTACTCCTGTGTACATGATACGTGGCTTTAGAGAAATAACTTCCTACACCCACTAATAACTAGATCTATACTATTGTAACATGCTTATCTAACCATACGACAAATCTGTATACTATTGAGCGTGTAACGTGTTTGTGCGCGTATTCAGGGCGAAATCTGTACAAAGATGGCTACTTCCAGCTCGGTGATTAGGAAAGGGAAGCTTGATGAATTACGACATGAAATCTTGTCGTACAAACCAGGCAAGGCTGTACCTTGTGATGATGACCGAGTGGTGTTTCCTGATACGCTTGTTATTGGTTCGATTAATATTTCCGTGTATGGGTTAAGAATGCTCCCTGCCCTGAGAAACGCTCTTTATGGAGACTTAGAGCCACACAAGCTTGCTCATGAACGCCAAAGGTATACTGAGAATCAAGAGTTAGATCTCACC
>Strongylocentrotus_purpuratus_nonrepetitive:331645059-331645510
AGATAGCTGGCAATCCTTGATTTTCAATGTGTCAATCTATGATGACATACAAAAAGAACAGGACGTCAGGAGAGCATTGACAAAAACTTCCTAGAATCTTACAGATCATTTGAACTCATCGATTGACTTGCGCTAAAGAACTTACATAATTTTCAATCTTAATTCCTTTCGAAGCTACAATTTTCTATCTAAGTCTCAATATACAATAGTATAATATACGCTGTAATAGCGAAATGATGCCGTATTTAGTTCCTTTCCACAACTTTGTTAGAATTATAATTGTAAATGCTACATGGCGTTTATCCAACATGCTATACTTTTACTTTAGGCCCCTCATTATTCCTATTTCCCATACCCAATTTCTAATTAATTCTTAATTAACAAATAACTACAAGCGAACCAAAGTCATTGAACAAATTTAATGTACTAATGTGTATTGCAAATTAAATGT
>Strongylocentrotus_purpuratus_nonrepetitive:514672369-514672757
ATCAAGACCAGAAATCCTTCCTTCTACATGTGGCAAATGAGCAACCATGCAGATAGTTGAAGAAAGCAACAGAAAGGTTAAAATGAAATACCTGATAGAAGTTGATGGTGTTTGTTCGAGCACAGGCAAGGACAGGGTCAACGACCTTAGCGGTGTCAGTGACCTGGATGATGACAAACTGCCAGGCAAGGAGGGGCAAAGTTGAAGGATCACCCTGAAATAAAAGCAAGGTATGTCAAACTCATTATAAGGAACATGATGTATTCACGAGCCATCTCTTGTAGACATTTCTGTTGCAAAGACAAAAAGGGAAGGTGGGTCAGATAACTTTTCAACTTACCACTAATGTTTTCAGAAGATGACATCTTTGGGAGAAAATATTCCACAG
>Strongylocentrotus_purpuratus_nonrepetitive:400796264-400796551
TGGGTATATATTTCGCATTAAACACCTTGACTTATGTGAATCGTCCAGCATGACCTGAGCTCAACTTGATCTTTAAGTTTGTATGCTTTGTGTCAGGGTACTTTGTGAATAACGCTTATGGCACTGCGAATGTCCATTTCCGCCCACCAGCCAATTTGCGCGAACAACGTGAAAGTTGTGCACTAAGTAGGCTGTGACTGCGAGCTCGTTTCGATTGTCAGAGTTCACATGCAAGAGGGCAAAGCGAAAGAGATTTTCGCCCACCTATAACAAATAAACGGTGAAGG
>Strongylocentrotus_purpuratus_nonrepetitive:383206470-383207674
TACTCTGCCTTCAGCCGTGGTATAGCCATCGGCAAGACGAACTTGAAAAGGATTCGGATGGGCTACATGGAAAACTGAACGTTAAGTAAAAGCTCTATGGCAACTGACAAATAATCTAGCCTTTCTTTGATTGTCGATTATCGTACATAGATCCAATGTTTTCACAGTAACACAATCAATACTTGCTAGACTGCTCAAAATAACACTGCGCTGACGGAGTAGCAATTGAAGAAAATGAGGTTTCGGGGTACGATCAAAGAACATGATTTATTCGCGTTCACGTCCTATAACAGTAAACACAAATGTAATTATGATATTGGTAGATGGAGAAGTAATTAATATTTGATTATAATAAAATCAGTTCGACTCGGAAAATCATTCTCAAAACCTCACTTTATTGTAGCAAGTATAATAATGGCCCATATAATTTGACTTCCTGATAAAAGAATAGGAAAGGATCTATTCAAGGTAATAATTTCTAAACACAAGCTCTTAAAAGGGAGATAACTTACTTCCTAAGTAACAGATGGCGCCGGCATCGTCACTTTGATCACAGTAACTTTACTCTCCACTCCCTAAATGAGCACAGTCTGAAAGGTAATATTCTGTTCCTTCACACCCGACATAAATTAATTAACTGCATGTTACGGTAAATCTTACTTCCATTGTAACAGATAGCGCCCGAATCTTCATCATGTCCGCAGTGATGTACTCCAATCCCTCGATGAATACATTCTGCTACGTTTACTTCTGTTCCGTCACATCCGACGATATCTAGAATAATACGACCAGAGCCCTAACCAAACCTAGCTGATCCCGGTGCGTCCAACGCTCCATCAAACCCCAGCATTCTGCAAACCACCCTCGCGTCTCTCAGGTCCCATAAATCATCCACCATGCATTACCTCTAATCTGCCTTCAGCGTCGTTTGATCCATTGATAAGACGTACTTCAAATGGATTTGGGTGGGCTGAATGAATGACAAGAAAGAACTACAATATGACTTAAAACATCTACTTGGTCACAACATTAGAAATTGGATGCATTATTCAAATACGATGTTGTAGTGCTGTGACGTATATCATTCCAAATATTTGATCGTGATCGATACTTATTCAAATGATACTGTCTTTCTGAAGGATTATAACCAAAAAAGGGTTTTTTATCGCCAGTTATTACTTCCATTTTGGAAAAGTTCTTAATA
>Strongylocentrotus_purpuratus_nonrepetitive:429533656-429534040
AGTTTCACATCATGATTTAGAACCAGGTTTGGGTTTAACTGAATCGGCAGAATATAAATACGGACCATGATGACAATTGGAGGAAAACCATAAGTCGTGACTTAAGTGTAGATAAACTTGATGTTGATCTATGTTACAATCTAGACTTAGAGTCTATACTATTTTATAGGCCCTAGATTTTATGTTTGTGAAGAGCCTGAGGCAGCAAATATGCTGAAATATGCAGTTTAGCATGCCACAACATTAATGTCTTATCATTTCTAGTGACACAAAAACAAGCCAGAGCTAGTTGATGCCTTAAGGCTCAAAGAATCCTTAGTGTTTTTGCGAATTCATATTTCACATCGCAACAAAGTAAGAATTTGTTATATGTAGATTATGAAA
>Strongylocentrotus_purpuratus_nonrepetitive:461562362-461562601
TGGTGCTGGTGCTGCCGAACTACTAGAAGATCGCTTGTGGCGACTACGACCTTGAGTGGAAGAAGACAGCGTTGAAAACATCAAGTTCAGACGTGTTCACAAAAACTAAAATGCCTGTAAACTGTAATTTTAAATTTGTCTCTTCTCAGTTTGTTTAGCTGATACTACTTCATAAAATTCAACTCCTCCTTTTTAGAGTAGGCCTAATGTTATGGTATAATGATGATCATTTTAAGGAT
>Strongylocentrotus_purpuratus_nonrepetitive:49522173-49522895
TACATTTCAAGAGGCACACAAAAGATATTCCTGAATTGTTCTAAAATCCTCATAGTCGGACGTCAATGGACTCACTTTTTTGTGACTCATTTTCCCTCTGGAAAGATGACCCTTTTTCCTTTCATCATAAGATGTGCTCATAACTTAAAGCAACTAAGAGCATTTGTTAATTAATTTCGCCCGAATGATGTTTCTTATCACATGTTTATAAAACCCCGTCAGAATTGTGTTTTTTCCTTGATATAAGATGTAGTTTTTTCGCACTGATACCTCACAAATCCTCAATGTATGTAAGACCCGGTTGGATATTAACTTATCATCTCATATTGCTCAAAGTGTGAAGTACATTAATGTAAGCAATCGTTTAATGTATTATATTGGGTAGATGCAAAAGTACTAGACTCATGCCATTGCTAAAACGCAGGTTTTTTTAGGCCTGAATGTTGACCGTTATCGTCAATATCCGCATCCCCCCTTAAAAAACTGCCCATCATGCCACCTGTTGGAAATTTGTGCGAGCAAATGAAATTTTGGTAGCAACATTTTCGGATGACGGGAATGCTATATCTGTAAAACGCTGAAGTGGTAAACGTAAGCTCTATGTGAATCTAAACTATTTTTCTTGGAAACCTTGCTACCAGTGACAGATTAAAGACCGAGACTGTGCGTAATTGCCTCATTAACGTACATAAAATCCCAATACGGCCTGCACTCTTTTTTCA
>Strongylocentrotus_purpuratus_nonrepetitive:293491792-293492187
GGCAACATGCCCCTATGAAATGGAGAGCGGAAAGGGAACATTACAGGGCTACTTTACACCCCCAACATAAAAGACCTTGTAGAGACACATTCCCCCGTGAGTCTGGACCAAACAAGACGGTACTGGCCAAAAGGCTTTTTTGCACAATCTCAAGAGGGAATATCTTACACTATACTGTTTGACGATCTAATTTTCCAATGTTATTATCCGTGTAAAGCAGGAAAACGAAAATGGCGCTGCTATCACGAGGGGCGTTCTTTGAGGGATGTTAAATGACTAGAGGGGTAGTAGTATATGAGACCAAGGATGATATCCTCCTTGATGATACGTTTCATCTCTAATCTTAGGTAAGTATAGCGGACTAGATACAACCTTTGCCTTCTATGAATAATTAC
>Strongylocentrotus_purpuratus_nonrepetitive:40476691-40477684
TTTATCTTGGGAAACTTTACAGTAAAGTAGGTAGCTGAAAGGAGTTTTACCATAATGTTTACAAATCATAGAGGATATGTCATTGATCCTAAACTTTGAAGGCAGTTGCTTATACTTTGTACACTAGTATTGTGTTAAAATTGTAATCACTATTAATCACTATTAATTCCAAAAGAATTTACCTTCTTTTGGCATTAAGCTCTTCAGTGATACCAGAATGCTAGGGAGTAAATTGGATGAGATAGTCGGTCGACAAGAAAGAACCCTCTCCTTGATGTCATCGGTTCAAGCTGCATCGGCAGCATCGATAGGAGGGGGCGGGGCACCTCCTGTACAGCACACCGGTGGGGCCGGGTCTGTTATGCAGAGACACGAGGTAGACTCGCTTCTCAACACCCAAAGAGAATTACAGCAATCAGTTAGAGATATAAGGTAAGAGTAACTATTAGCCTGTTGAGTACTGATTGTTTCATTCCCCATAGACTTTGTACACAAACCACCCTGTTCCTGTAGGCTATGTATTAAGTTCATCTATTGAAATTCCCAAGGCTAGGGCTAATAACCATCTTAAACTATCAAATTTTAATGACTGCGGGGTACTTCATTAAAAGACACAGCAGGACTTTCTGTAAAATACAAAATGGCTTTATCAGCAAACATAAAATGTAGTGTGGAGTCCCTGTTATATCAATGTAGAAGATTTGTTTGATCCTGTTATTTTCATATTATGAGTTAATATTACCGCTGAATTGTGGAACACTTTCTTCATCATGCTATTTAAAAACACTTATGTGAACATTTGTGTCGGTTTTACTGGAAGTCATGACACTTGACTGGCTAAACCAAATAAAATAAGATATCCATCATTTGAATAGACATAAACATTCAGATGCATCAAGTATTACTTTGAACACAGTTATCAACCCATCCTGGTCGCATTACCAAAAAGTAATGGAGAGAGACTTAGTAGATAACAGTATGAATCATGTATAC
>Strongylocentrotus_purpuratus_nonrepetitive:463278297-463279265
TATTTTACTGTATTAGCCTTTAAGTGGACTTCATAGTAATATATTTATGCTGAAGCAATCATGCATAGTGTGATTTTGAATGTATGTTTGATGAAAGATATAAGGACTTTAGTCAAGCAATTTACGAATCATGCTCTTCATGTAGATTTCCTTTTGTTTCCACTTAACATATAAGGTCATATATAAACACACCAATGATAAGCTCTGTGCCACCTTTGGGCTATCTTATTTAGTGTGTGCATACATAAGTGCCAAAGCAAGGGTCTGTTTTTTCTGGGTTTTTTCTTTAAACAGCTGATCTTTAATATTTGAATAGTCTATCTACCATTTAATAGTTGTCAAAGAATGTCACCCATGAACTACCTGTGTTTTGTTAATGTACAGGAATGATGTATTTGGAATGGAGTCCATTATCTACTTCACAAATAGTATGAATAGGCCAAGCATTTTGAATGAAACCTAAAAGAAAGTGATTTATTTATCGACAAGATTTTGTTGATTCAATTTATATAAAGTAGAAATAGTGATTTTATATTAATGTTGCTGAGAAAGAGAATGTACAGAGTGTATAGTATGGTTTTATCATATCAGATTTTAACATGTATTCCTCCAAAAGTGTATGTATATACTTTATACATTCTATTTTGCCATGCAAGAAAAGATAGTAAAGAGAACTTGAATTCAGGTACAATGGGGTATACACTTGGATTCACGAGGTACCTTTATCAGCTGCAATTATTGTAAATACATCATATATATGTGTACCATCCTAATTCACACAAAAGTAACAAAGTAATAAAGAGGATGAGCGATAGAGAGAAAGTGGGTATGAGAGGAAACCGAGTGTAATCATTCAATCGACCATTCTGAGATATGTTGAGCATGTGCAGGATTTGGTAAATTATATCTTTGTAACTATACAAATTGTTTGGAAGGATATGATTCTATTATGCACATGATGTAAGAGT
>Strongylocentrotus_purpuratus_nonrepetitive:342047625-342049864
ATAGAAATGGATAAGATTGTATTTAATACATGCGTTTATCTTACAATATTTCTACATCTCACCCATTTATAATCGCGTATACATAATTATTATAGCCCGGTCATTGTATTCAAATGCTAATCCGCACATGAAAGTGCACACGCTCTCCGCTCGATGGGGAGAATTCCAGTTAGGTGCCATTTTACAAGCTCACACAAGCTCGAACCCCATTAACATTCGCTTTATACCGGTATGACTGGGGGCGACATTTGTAAACCTAACCTAGCCATCCTAGCGTTTGTGAGGTGTGGGTCAGATTCCGGACTAAGCAGTAAGTCGCAATGATTATGGACAAGTTTCGACCTGGGTCGTCATTCGTTTACGGTTCATTTTAGCCTCCCTTTTTTCTCGCAACCATAGCTTTTCAGATTATGTGTACGTGCGTATCATAAATATTAATGACTAGCGCGTGGCAAATAGGTTTCTTGCAGCGGTAGGATGGTAAAGGTTAGGTTACAGAAAGTCGCGACCGGGTACCAAGCTCCAAAGTCCGTTGCCGTATCCATTATACCGCTTCTAATTCATTAACGGGGTTTTAGTGATTTTCAGACGGTTGCACAACTGTTGCAGATAATTATAACACATATTTTGTAACAGCTGTTCAATATTGTATGTAAAGTAAAGAAGTAGTTATATGAGTTGCAGTCGAATTGTATCATAGAAATACGCCATGTCCCCAATCTTTCTTACTTCTGACTTTCCTCAACCCTACACCTCTAACCCTTCCTCTGTACCCTTATAATTCTCATCATATTCCTCTGCTAGCAATGTTACAATACGTCAATAATTTATGTTACATTGATGTATCTTGTTGATATATTATTTGCAAGCAAACTATTTATTCCTATGATATGCCAATACTTCTTACGATTTATCTCCCTCGTCGCTTTCTCCTTTGTCTCAGTCTATTCCTTTGTTCTAACATTCCTGTTCTTCCTTCACCCTATTATGTTCATTCCATTCCTATTTAGTATTCAAGAACTGTTACAATACCTCGCCGTGTAAATACAGATATGTAATGTATAACAGCTATGACCAATGAATTAACCTATAGTGTACCTACCCTCCCCTATCAAACTCTTTTCCTTTCTCGGTCGCTCTGCTTAGCTCTCTTCTCCCCTTTGCCTTTGATGAATAATTTACATGGTCTATATAATCCTTTTGACGTGTATGGTTGTTAGTGTTATCCATGTCAAGGTAGTTATATGATTAAGATCATGGAATGTTCTCAATAAGTCATTCATTCAGTTGTTTAAAAAAGGCATATTATAAAAACGGGAAAGAGGAACCTTGCAAATTTGATGAGGGGGACATAATAAAAGGAGAAGGGAGCACAATGCAAATTAACACTTTTCTTCCGTAAAAGGAAGCACTTCTGGTGTACATGAAAGAAATAGGGGCATTTTGCCCCTCCCATTGAGCGCCGACTTTGTTGCAGATAAATAACGCCAACGGAGAGCAAAATGGCGGAGGGGGACTCAGATATAACCAATGGTAGAATTAAGAAATGGTTTAAGAATGGTAGCACAAGGTTAAGTGAATGAGCTCATGGTATAACGATACCAGCAATGAAGTGATTAAAGAAATAACTAATCTCAATTTCATGCAAGGTACTAAAAGTCGTACCACCGAAACAACACTGATAACATGTTGAAGTGCAAATCTAGACAGAAGAAACAAAGTGAAGTACGTGTACAAATATAATAGGAACACATGGGAGAGAAGAATTATGAATTAAGTCATTTAGCAACGTTTCGATATTCTGTTGAGCATTTGGTGTCTAGGAAATGGGATAACACAGAGACCCAGGACAGAGACAAAAGAGTCTGATACGAAAGCAGAAGGAAAATTAGATATCGTAAATGACAATACTGAACAATATTAGCATCATAGCGGTTGTTATGAAAGTGAACAGTGCATACAATGTGGAGCAATACTTACATGTTCAAGCAGCACACGGAGGCTGCCTTTTGATGATGCTTGTCGAAGACCTTTGAGATGCGATTCCAGTCTGCCGCCCTCTCTAGTTCCACATTCGATCAACCTATGTTCACAAAACAGAGTGATAGAGGTATTATGTGCGTTGGCTGTTAGTAGAGGCAGAGAATGCGTAAACTAAGCTACTATTAGTATTCTCATTTTGAGATCTTAATCAAGTCTTTCGTTTTATTTGTGCATGGCTTAAATCTGTTGGTTTTTT
>Strongylocentrotus_purpuratus_nonrepetitive:61230000-61230271
CGATTGCCCCAACCATAATGTGCTAAATGTAATGTCCGTTCTCACAGTTGTAAATGTATATCCCCCCCTCCCTCTGTGTCTCTCCCACCCTTCTTCTCTCATCAATTTAAATATGGCGTTATATTCATAACAATGCCAATCAACGAAGTTTATGAGAAAATTGACAGACACAAACAGAGATGACTGAAGCATTGCAGATTCTCTTCATTCATTTGTATAAGGCGACGTATGTGTGGTAAATAGAATTTATAACATCAACGTGACTTTAGAT
>Strongylocentrotus_purpuratus_nonrepetitive:99322722-99322987
TTTTTATAATCGTTTTCACTTTTCAGTCAGAGATTGTAGTTGTTTTCTTATACTCGTTACACAATAAGATTGAATTGTGCAAGCAAAAACAAAGTGTTTATTATAAGAAAGAGTGAATGCATATAGCTTACACCAAAGTTAATGAATAGGATCTTTTGCTGCCATGTAATGATAACTTTGGTCACAAGATGAGATGATTTGGTATTAAAAACAAGGATGTATTTATGTTGATTGAAACTACCTTTGTATTATTCTTTTTGCTATA
>Strongylocentrotus_purpuratus_nonrepetitive:52523844-52523903
AAGTGCACTTAAAATGGACAGAAAATAAAACGGTGTCTAAATTGAAAGTGATTCAATTC
>Strongylocentrotus_purpuratus_nonrepetitive:310858330-310858425
AACTAGTGTTATGGATGGTAGACATAATGGGCATTACACAAACTGGGAATAGACGAGGTCATAACATCATATTGTCAACTGGCATCAATACCAAA
>Strongylocentrotus_purpuratus_nonrepetitive:416907328-416907639
TTCATATATGTGTGATTTGGGGCTGGGCGACGTACTGGAGGCTTCTTCTTGTCTCATTGATAGAGTTTGATGGACTCGACTTGTCTTATAAGACAATGGTCAACCTTCCAAGAACCTGGAAGGCTCAGAGTCACGGTCATCTTCTAAAAGGGATGCTTGGCTAGATAAGCAAATGTCTCTGTACTTGCATCATCGTATACTTTCCAAGCTTGCCAGACTGACTTCTTTCCCTTGCCATGAAATGCTGATATCGTGTCGCAACCCGAATATGAGTGTAACACAGGAAGGGCTTGTGACTTTGGCTCTCCCAA
>Strongylocentrotus_purpuratus_nonrepetitive:125385744-125385803
GACACCACACTTGTTAAGGTCTCGAAAAAAAAGATAGACACATACTTAAACGCATTAGA
>Strongylocentrotus_purpuratus_nonrepetitive:457569290-457569961
TATAAAGACATTTGTAGAATGATGAAGGTAGCTTGTGACCTTATATATGACGGATCATGTAAAAGGAGGGACAAAGCGCCAAATAAAGGAATAACGTCAGGTAAGGATTCAAAGATTCGATCATTATGAGCCCTGCTACGATTTGGAGAACGGAATGGCATAAGCTGGACGCTTGATCTGATAAAGTTACCAGCCTAATCTGAGGACCCAGACAAAACGAGTGTCCATTGTTTACTGGATATTAAAAGGTGTATTCACTGTCATGAGATAGAAGTGGTTATGCTGTCTCGATCAATACATGCCCTGTGAAGCAGTCTCGTGGTTTATAAGAACCCATAATAGATCGGTTTTAAACAAAGGGTGTTCTTGACAACGTGAATGTTTGCATGAGCTTGCCCGATATAGCAAAACATAGTGCATTCTCTTTGTTGCACTCTTTGTACATTTCTCATATTATGGCTATGTGTGAGTCATCGCCTATTTTAATAGATCACAATGTTCAGGTTTGCATTGGGTTCAGAAGTACGGTATATCATTCTCCTACGACCCATTACCAAAGTAAATCTGCCGTTGACTTTGCAATATGAGATTGAGCTGGGTAAGTGAAGAAGTTGATGTCTTCGCTTTCAAACACAAACCGGCTTTGAAGTCGAGTTTAATGGAAAGCCCGG
>Strongylocentrotus_purpuratus_nonrepetitive:11457926-11458738
AATTTTATTGTACATGCTGATGGTGTTACATGCCCATTCTAACTTTTTTCCCATTTGAAACGACTAAAATAACACTCTTGATCATAATATACCAGTACCTGACAGCTTTAGACAAATAAAGGGTCTGCATGTAGACTAGCTATGATTAATCTATGGGACTACCCTGGGTATCTTCCCCACATATCATGCAGGTCATCATAATAACACACAGGTCATAATATCACACATGGTAAGATAACAACAATGGAGGACTGACTGATACAGACTGCCTCCATGTTTACTAAACATTGAGACCCTATATGTTCTATGGACTTCAAATCATTGTTTACAATAAATCAAATTGGAGTCTTATCAACTTTCTATTAATGTACTAATTATTTCCTTCTGTATTTACATATTGTTGTAATGGAGGGGGTGGATGTAAAGCAGACAATATTACACACACAGGCTATCATAGAAACGTATAGTCATACTGTACATTTATAAGCACTCAATAGACCTACATGTGTGCCTCACAATTGTACAAAAACCCACTTTCACATGAGCTGCAGACAAAATAAACACTTACAAACTGTTTAAGTAGGTCAAGAATACAAACACATTCACAAACAATCATGTTGTTATCTTGAGGGTTGAAAGATGTAAAAGAAAGTTAGAAATAAACAAGTCAAAGAACAAGGAAGTTGTTGAATGGTTTTATTATACTTACACAGAATTGAAGAGATATGCCCTGCCTTGGCTACCCTGAAATGAAAGAAATGACAGGAATAAATATACTGCGGCAAACTTTGAATGCAGTCATTTTTTTTACA
>Strongylocentrotus_purpuratus_nonrepetitive:121603429-121603816
ATGAAGTCAGAAAATCAACTGGGGGAAGGTTATAACTATTTACCCAAGTCAATAAGAATAGCATGCTGGTGTGTAGTGAGGTGTTTTATAAGCTCAGAGTAAGGCTCAGACTCCGGTATCTGAGATGCCCCTGGAACCATCCTTAAGAGATGCTGTTCAGATAACATCATCCAGATATCTCCTCTTCTCGTCTTTGGTACACCTATATTCATGACATAATGTTATCTGGAATGGCTTTCAGAATACAAGAAATTCCTGCTTTTTTTGCAGTCCTTTTTCACAACCGATATAACTAAACTACCAGTTTATAACCATTGTAAATATTCAATTACTTTGGGCCAGAAACTTACATCACCCATCATATATAGGTAGAGTGAATAAACTTAA
>Strongylocentrotus_purpuratus_nonrepetitive:90064099-90064298
GCTAGTATTATGTCCTTGTTAATCTGCGAACGTAATTTGGGGGCAGGCAACAGACGACAGCTCACCTGTACATTCGCGCGCCAAACGGGAGTAGCTGATCAGAAGCGAACCTTCTTATTGTGTCCACCTACCACCTACTACCGACATTTGGAAACAGAAAAACATGTATACGTCGAGACAATCAGTTTAAAACCCTGTT
>Strongylocentrotus_purpuratus_nonrepetitive:420067026-420067791
ATCCTCTGCACAAAATTATTCATCTCACATTCTATACCCTGTGGATTTTGACACAATTGCCAAACAAACAGATCCGTGTTTTCAGACAAGATAGAATAACAAATTACTTGCGTCAAACTTCAAAACTCCAATCAGGTATGTAGCGAGACACAAACCTTCCATACTAGCTGCATTTTCACTGTGCACAAGCAAATTTTTTCTCACATTACGATATTTCGTGGGTAGATGCATAAATTTCACTATTTTTTGCAGTATAAATGCATGCTCTCAAAACATTGGTGAATAATTCCATTTTGGGTCATGTGGCTCTCCTTCCTTCCATGCCAATCGCATGCAGAGTGCAAATGAGCAGTGCTCACCAAAAACAGCAAAACCAGAGGTTTCTTGACTTGTAGGCTTTTCCAGTAGTGCAAATGCAGTCCACAGAATAAATGCGCCTAATGTCACCTTTATTTGCAAGTTTTCAAAAATTTGGGATAATGGTTCTCAAGAACTGTATGCCAATCATTTGAAGGGTAATACTTCAAAGGAAACTTGATGCTTTAGCCTTTACGATACATCTCTTGAATCCTGTATGACAGATATCAGGTCAGGGAACATAATGCCACATGCTGTCTCATATGGTGTTGCAATGCAAATCCATTTTGGTATGATTTACAACTTATATATGAATCTGAGATGGGGAAGGGAGCAAGGACTAGCCCTGGTAAAAAGATAAAGCTACCGGTAAGTATTTACACCCCTCCCTGTTATGCCAACTGAAAT
>Strongylocentrotus_purpuratus_nonrepetitive:148382946-148383188
GTCCACAAGCTCTGCCGTAACCTGGACACCATCACCAGGGATGCGTCTCTTCCGCTAGCCATAGCTCCAAGACGGTCCAGCCTGTCGGTTACCCCAAGGGACCGGTCCAATCTCTACCAGAGGAATGCATCTGCAGTACCGAAAGAGAAGGAACGCTCTCGTACTTCTTTCCTTTATGAAGGTATGGAGTTTTATAGTTACAATTCATTCTAAAAATTCCAAAAGTACTCTTCCCAGATGTA
>Strongylocentrotus_purpuratus_nonrepetitive:478266402-478266472
AATATATGAAGTCAGCTGTTTTTTGAGGTCTCAGCTAGCTCAAAATGGATTGATCTGAAGCTACACTGAT
>Strongylocentrotus_purpuratus_nonrepetitive:494337440-494337597
GATTAGTATACCTCTCTTACGCTTCATTAAGTATCCGACCCTAAGATGTGAAATTTTATAGCATTCTTATGATATTATCTTTATCAAACATTGCAAAACAGTAACAATCTTTCGTTTTAGGCAGGTCAGGCAGCAGAATGGACAAAAAGGAGAGCAT
>Strongylocentrotus_purpuratus_nonrepetitive:87831724-87833518
AGAACAAGCTCAGCTCAGCGGCGCGTGCACCTCTAAAATGAACCAAATAAGTATTTGCAATCGTCAGTGCTGAACTGTTAGGGACCAAATTGGTAACCTAAAATTTTACCATTGAAAATTATGTGATTCTGAAAACCATTGAAATTTAAATGTGAGTGAATATTTGTACTATTGTCCCACATACTGATATATGTGTTATAACGAAACATGCAAAATCCAATGCCGGATTTTTTTCCTGTATAATCGGTATAAAGCTAGTTTCATCCTATACCCCAGAAATTTTCTTACAACCAGACCCATTCATTGTCATTGATGCATGATTTCTGTCTACGAAATGAAACTGACTTAGCCTTTGCCTTTAGAATTAGAGTCTAGGGTCTATTTTTAAGAAATAAATCGGTATGTGGGACACAGAAAGATTATTCACTAACATTTAATGATTTTAGAATTACAATTTATTGCGTTCCAATTTTGTCACTAGCAGTATGATTTTATTGTTACAGCTTACAATATGGCTAAGATAAGAAAATAGCATCCTTAAGCCCCACTTTTCTTAAAGTTGCCATTGGAAAAGTAGCCAAGTTGAAGTTTTAGTTTTAGTAATGTGTAAATCATACAGTAAACCACCTGTTTAACAGAAAGTGAATAAATCCTGCTTGGAATTTAAGCAGGGAAAATCAAGTTTGTTAAAAATACAGCCTTTAAAAAAAGCCCCCATGAGCTCCAAAAAAGCCAGGCTATTTTTATAAGGGAAAATCAGAAAAAGCCCTCGTTAAAAAAGGTAAATTTTTGGTACTGTCGCTTACTTTATAGTGTACTGATAGACTAATGACAATGTAACAACGGCTCCTGGTCCTGGAAAACGGCTCCCGGTTCTCTACAAAATTTAAGGACCGGGAGCCGCTTTTTCAGATATTTGGCTCCCGGTCTGCTTTGACTTAAGAAAAGGCTTGGTCACACCTTTGTATTGCCCGAACGCAGACATAGGCATACCAATAAAGCGCAACGAAACATGGTCACTACTTAGGCATGAGATATTTATTATTGCTGTCGTTCCGATGCAGGATCCTGCATGGAACGATCGGCGCCGATTTGGTACGCGCACTTTGCCTGACTGCAGTCTCCAAATTTGTCGCGACGCAAGAGGACGAATTTGGTACGCGCACTTTGCCTGACTGCAGTCTCCAAATTTAATTATTAGTTTGAAATCATCGCGACGCAGGAGGACGAATTTCAGTGCGCACATGCACAGCAATCATAAAAGGATGCGCTAGCTGAAGACACAGCGCGGCCGCTACGTACTCTCAGCCTAGCTAGCCACGTTGGCTATCTCCGCGCATGGTATAGGCGCAAGCCAAATGGAGTGAGCGAGCTAGAGCGTTGGAATTGCAGAGCAATGTGATTGAGATTATTCCTGATTAGTTTTTATTACAAGCTATAGATCGATGGGTTTTACAATAGTGAAGTTTGTTTGTAGATCTAAGTATGCAAAATATAAATTGCTTGGGTTTTATCAACACATTCCATGATAAATCTAACCTCAATTCTGTCCACGACCTCGTGTAAAAAAGACGTATCGACACGTAAATCTTGACCCATTAAAATCTAATGAGAGGTATATTGCGCAATTCTGAACTGGAGTTCTATTTTGAGATTTGAATGCGAGGAGACAAAATGCCGCCCATTTGAACCCTTGAACTTTGTTTGAACAAAGGCCCTGCGCGCAATTCCTTGGGTGTTGATAAACAAACATGAGAAAAGATGAGAGAATAGATTGATGGGGAAATTAAGTCT
>Strongylocentrotus_purpuratus_nonrepetitive:223396127-223398913
AGTACGGCTTGCTAAGTTTTAAGTGAATCAGACGAGAACACCGGTAACTGGTTAGTTTAATGATAATCAACGAAACTGATTATGCTTATACGTTGTTGTCGCTGAAACTTTGATAGCAAACTGCACTAGAGGAAACAAAAACATCAGAAAAGTAGACAGGTAAACGTTGTGAGTCTTTCAAAGTTGTAGTCACTACAGGTATAATTTTATGTGCAATTCAACCGTGATGTATGTGCTGTACAACTTTTGTTCCAACACCAAACTATTTAGAGGACCTTTAATTATATGCTGTCTATAATACATTTTGACGAGTGCCCCAAGCGCTAGGGCATCCATTTTATGTACAAGACAAACGGCAGAAATATCACCTTTGTTATTATTCTATTCATCTTATTTATCTGCTTTCATAAAAATTGACTTATCACAAACTTTGGAATGAAAATACCACAACATTAAAAATATCCAACCCAAATCCTTAAGGGATGAACAACATGTCAAGGATCTTAATTCTTCCATCTTTTACTGAATCGCATGGGATCAGCCATAAAGTCAGTAGAGACCATATTATAACATTCTTCTTGAATACATTCTACGGATCGATGCGTTTTTCAACAAGCAACGAAGTAAGATTCTTGCAATGGCGTAGTTACCAGGATCAAATGAATGATGACAAAAATGAACAGAAAGACAATTTAGAAAAGAAGTAATATGAACTACCACGATCAGTAGCCTTCGAATTTCCAAATAAGACATTGCCCCCCAATCGTGCCAGAGCCCCCAGTGTCAGTGCCCCCATCGTTCCAGTGCCTTCCCCACCATGTCAGTGCCCCTCCCCTTCATGTCAGTGCCCCTCAATGTATATCTCACTCTATGCCCCTTTATTCATGCATTATCGAAAAAGCCCATGAGGGGTAACAAATCAAAACTGTATTTTATTACAATCATTATTCGAGATTCTTTGACTTTGAAAATGCATGCATGATGGTAAGCCCAACATTTACAAACGAATCCTTCATGTTAGACATTTTAAATGGAGCGTAAATCGAGGGATGAACGACAGATCGGACAAGGATAACATCATGTATGACGTAAAACACAAACGAGCAAATGCATAATCAAAATGACAGAACTTAACTCGTGCTGTGCCAGAGAACTTTTTATAAGTGGTTAGTGAAACATAAGTCACAGGTTGTCAACTCTTGATGTTTTTACCAAGCGACTCTATACACAGTATTCATTTCATAGAAGAAAATGCAAGAACAAGACTGTGTCTCTAACTTCTATAGCTACTACGTTACAATGTGCTATTTCTATTAATGTGCAACACATATCCTTGACAAGGACTACCCACGGAAATGCCAATTTATGAGGTGTCTTCACAACTTGTTATAATCATAAGCATATTATGCATTATCGGATGACACTGTCAGTGATTCAACACATTTACTTTCTGCGTATATTTCTATCTACTTGAGATGCGAGGGTGTTAGTTCCTCCAGATGAATGGAGAACGTAGCCAGTGAATTGTTATAAGAGAACGACGAAAAAGGGCGAGGAAAGCCGATTCGCTTCCATCAAAACTCCATCTTCTTATTCAAATAATAAAGTTCTTCTCAAATCTCCGATGACGAATAAGACCTTTTCTATTCTGACGTGCCTAACCATTGATCATTCATGAAAAAGCACAATCATTTTCCGCTTTACCGAAACTGTAGTTGTAAAATGATAAGCGACTGTACATCAGAGGTCCATAATCATATTTGAGCAACGCGTTCATATTTTCTTGAAAGTGTACTAGTCGGGCTATTTGAGAATCTCATTTAAAATCTCATACACTTTAAACTCCGCACCCCTTAAAGGTTATGTGGGTAGATGAGGAACGTAAAAAGGTAATGTGTCTGTAAAAGTTCAAGTCATAGACCTCCTAAACCGAATGTCCAAAAAAGACCTACAATATATGTAATGTTGGGGAAAATATAAATCATCGAATATTTTCAATATTTTTGAGATATCAGTAGTGACCAGAATTCATAGTAGGTTGAAATCAAATTCACCTTTGTCTTTATACTCCTGTGACTACAGTAAATTGTACCAAATAGAACGACGTAAAAGCCGTTAGCGATTCCAATCACTCAATCTACTTCTCTTTCCTCCTATTTCTCCGTTGCTCCCTTACTGACAAAAAATAAACTTACGCAAAGAATCCAACCGCCACTAAGACTGTGACGTTGATATTGATTCATAACGGTAATAAATCACGATATAGGATTCATTTTAATCTTCTTAGTCCTGCCCATTTAACCTGGGATGAGAGATCTAAAACAGCTTTACAGAGTGATCCTAAAATGACACTGGCCCGAATGGCAGAGGGTCGGTCGCGTTTGGAGTCGGTATGCAGTCGGTTTTCCAGTGTAATACATCGGTTACACCAACGAAACCAACACACCAGACCGACACTAGAACGTACAACCGAGGACCTTATCCCGAATGGCCCAACATTGATCGGCGTGGAGTCGATTTTCCGTGTGACTGGGTACATTAGATCATTCTGAGAAAGACTCCGTGGGCGGGAAGATACATGTCAGGAAAGAGCGGAAAGAGGGTAGCAAACGTCCAATGTTTGCTTCCAAACAAGGGACGTTACCTCTGATTTAATCGGAATGGAGGGCAATTCCACTGCTAATCATACCTCATAATGACTTTTATCTGGTTTATGATTTATATTCTAATGAAGAAGCCCATCTGCCGTCACTTCTTTTTAGAGCCCGAATTCGATCTTGTTCCAG
>Strongylocentrotus_purpuratus_nonrepetitive:389990219-389990281
GATGTTGTATTCGATCGCAGATTCAGTTGAAACATCCCATTGTAGAGTTGTGCTCTTTGATG
>Strongylocentrotus_purpuratus_nonrepetitive:248005608-248005824
CTGCACTGGTTACGGGCTATATTTGGTGAACCAAGATGTTATTTCCAACGGCTGTAGTCGCACAAGAAACTTTTATACTCGGATGTTTAGATAGTGAGTTTACTACCCCATAAGGCGACATTACAACTAGACCACGTTTCGTTAGAATTTGACGTTACGAATAAGGATCATCAAAGAACTCAGAACCTTCTAACCAAATTTCGCATATAAAGACAG
>Strongylocentrotus_purpuratus_nonrepetitive:425311108-425311188
TGTAGTGTGTGTCATATTATCAGGACAGAGCCATAACCAACCAGGCCCCTATAAGTTATTAGCGTCCCCGCACAGAAATT
>Strongylocentrotus_purpuratus_nonrepetitive:549504291-549504708
CTATAAATGAAACCTAAAATATGAGTGCACTCAGTGCAGTATGTATGAGATATGAATACCTATTGAAGGCAGTATGAGATAATTATTAGTAAACATGCAATATATTACGACATGTGATATTGTAAGAGTTTAAATATACTTGTCCTAGAATAAATACAAATGGAATTTTGATCATTTCCTACAACCAACATTAGATTATTTGTTCTATACCGGACATCACAAAAGCTTTAATGTAAAACCTTTTGTTTCTCGGGAGGCGTTTTAGTTTTCTCTGCCTGCAAACGTTCGTAGATGGAAAGTAAATACTGCTAATTGGCAAAGGACAGTCTCACATTTCCCACTTAACATAGTGATCAAGAGAGAAATGCAGAGCTACGAACCGATCTTAATCCGAAATTTGTCAGAAAAGAGTGAAAA
>Strongylocentrotus_purpuratus_nonrepetitive:25979166-25979401
CGTTGACAGGAGAGCTGGATTCCAGGAGGCTCAAGGATGAAGTTAGAGACCCGAAAACGAAAATTAACGAACTGAAGAAGAACGAGGGGCAACAGAAGAAACTTTTGTCGCTCAAGGTAGACATGTTTACTCGATCTCTTTCCCCAGTCTCTATCGCAAGCGCTCGGTCACCGGGCCGATCACCCGTTCATAGCCCAACGTCAAAGCCCGAGGACAAACATCCAACAATGGATGA
>Strongylocentrotus_purpuratus_nonrepetitive:77065099-77065191
TAAAGAATATAATCAGCGAATTTAACTTCTCGTCGTCCTCTTTTCTATGCATGGTGAGCGTTCATGTTGTATATCCTGCTTATATTCAGTCA
>Strongylocentrotus_purpuratus_nonrepetitive:20821220-20821436
TAGCCCTTCATAATGTTATCCAACATAGTGGCCCGTATTCAGAAGTCTGGTTTAAAGTTAAACCAGAATTCAGAATACGGACCTGAGCGGGAGGCTCATACAGCCCACTAATGCATGACATGCAATGTATTGCTTGACAACAAGATGGCCCCGCAGGCCACGGGCGCATCGGGGGGTTCCCCAAGCGAAAGAAAAGATGAGCTGATTTTTTATAGA
>Strongylocentrotus_purpuratus_nonrepetitive:80403185-80403768
GGGGCAAGAAGATGGGGGACTGGTCATCGGGCAGCAGGTCAGGGAACAGGCCGGAGTGTCAAGGAGACTGGTGCAGAAGGCTAAGCGTGATTTGGCCGCGAAACAGCTGGTAGTCAAGCCCAAGGTAAAAAAGCTAGGCATTTATGCACATTTATTAAGTGGTAACGAATTTAGTTAACTATATGTGTCTACCATACATAGACCCAAAAGGCCAATTACAATTAGTATTTTCTAACTTGGTTGACTTCATCTACCTCTCTCCATCAGTTCAGTATAAGTTAAGTATAAGTTACTAATATTGTTTGGATTCATTCGTCAATTCCAATTGACAAATGAATCCAAACAATATTAGTAACTATACTTTCAAGCCTTTTCAAGGGCCTTTTACATAAAAGAATTTGTGATTTTAAAGTTCAAACGGTATTCCAGAATATGCAGTGGATATAATATGAAGCTAAAGTTGAATCTCATTGTTGGAGTTGTGTTCACATATTGTGCGCATGACTCTCTTCTCTATTATTTACTGTTACTGTTTTCAACCCGTTGCTCATTTTTTTTGCCCTCCACTTTCATGTTTCAGATG
>Strongylocentrotus_purpuratus_nonrepetitive:414883695-414884397
ATAAATTAATGGTATTCTATCCCGATTTCGTACGCAGTATCAAAATGGGACTTTTGGGTGTTAGCGCCTCTTTAATATCGAATATTTTCATCCTTATACTGACAGTTGACAATCCGCCTCTGGTATACTCGTTCTCATTTAAACAAAGATATCTATTAGCCTCTGTCTCCTTAAAGGCAGGCCAAAACTCAATAGTTAGAATGGAAGACGATTTGGAGCATATCCGTTCCCTAATTTATATTATATCCGGAAAGTAATGACAGTAGTACGGAAATCTGTTCTTATCGGAGTAATCCGTTCTTACTATTAATTGTACCAGGACTTGATGACCGTATAACAAACACCGCTCATGATTTCATATCGATATTTAGTCAGTAAAGCCTACGAGATGGACACGGAATTATAATTAGTTTGTATACTTCTGCATGACACTTAGTGTTATGTTCCCACATTTTATACAGTTGATTTTTAGTATATGAAACAGTAAACAGTAAAAATGCTTTCTTGGACAGGCAAAGAAAATCGGTAACATTTACAGAAATACACAGATAATGTTGACTCTTTCGGGTTTCTAATGCAAAAAAGAAGATTGCTTTTCTAATATTTCAAATACAGATATTTTTATGCAAAATAGATAATATCCACTGATTTAAATCAACTTGTAATAACACAAGGATGTTCCCATCTTAAGTTCAACTGCTA
>Strongylocentrotus_purpuratus_nonrepetitive:140195143-140195516
ATGGAGGAAGGGTCTTTCCATGTAAAATCACCAAATGGTTTTATCCAGACCATTTTCGATTTTGCTGAAACTTAGTTTACTTGAAATCTCAAATTTTAGGCCAATCAGGTAGTACGGCCTACAAAAATGGGTGTGGCCACCTACCTTTGAAACCTTGTATCTCAGGAACTAAGGGTTCAATCTTCATAAAATTGGTATTGTTGGAAAGGGATCATTTCGAAGATTGCTAAAACATTTATTCTTATCTTAACTTTTTATCTCCACTCCCATGTCCAATGCAGATCCGATTCCTTGGATTTGAGGCACCGAGTTGAGAGCAAGCGAGCTGAGAAGGAACGAGATCGTGACGGAAGTCGGGATCGGAGCCGTGGAC
>Strongylocentrotus_purpuratus_nonrepetitive:353056505-353057709
TTTTCACATCTGACATGAAGTGGCGTTAGGTTCCTACGCCCGTAAAGATTGATGACTTCCTTAGCTACATAATCTGAACAGCCCCTTACAGTCTGTAAACACAACTATTTAACTTGACCATTGGCAATACGTTAAAGCATCTAAATTACTATCCAGTTTCTTTCTCCTTTACATGTATTGAAGCTTTCATCCCCATTTTACCCTTAAGATTTGATCCCTACAGAAATTATTAAGCCGATCTAAGTCAAAGACAAAAATGTTGTCAGCCTGACCTTAGCCCATAAGATCAGCCCAAGATTTTACAAAAAAGACCCCAAATTCGGATCGAAATAACCACATGTACCCCAATCATCAAACTTTGTCAGTAGGGAATAGTGTGACTAGACATTTCAGAACACGAAGAATAAAATGCCCCCTCCTTGGACAAAACTTCGTTAGAAGAAAAACGTTTTGGCGACTACCCTCAGGAAACTGCTGCCCGCAATTTTCTGGACGTAAATCTTTTACCCTGCATTACAGCCTTGATAACTCGTGAGTGTGTGAATATGTGTTCTGATGTCTGTACACACTTTTTATTATTGAATATCTATACCGCCGTATATCTACACCCAGGTATCCGTTTATCTCACCTGTACATTAACATTCTTTGGTGCATGGTGCATGTGTCAGACTTTGACGTCAATAGTTGCTGTCATTTGATGGTAGTTATATGCTTAACCCCTTCTTGTGGTTAAAGGTTGTGAGGTCAGTAGGCCTAATAATGCGGTCAGGCTGAATGTTTTTTGGTCAATAACGTAAATGGTCTAAGTACCTAAGAGGGGAATCCTAAGGGTCAAATGCGGTGAATATTATTGAACAGGTTCCCAGACTTATTATTCTACAGTGAAGGCTGAGCGTTTTGCTGGAGAGGTACCAAGGAATATGGCGCCTAATGGCATAAAGGATCACCTAAAGATGTGTATTTTAATACGCCCACGGTACGTCCCCTCATCCTTGTCTCAATGAATTATCACTTTCATCTCAGTAATTTTGGGTATTTATTATCATCTGCTGATAAGCGATGACAAAAATAAGAATGTTTTAATCCTAGAGGCAAGAGTTTGTGCGTGCTTTGTCATTTATAAGATACATGGGAACCAGTATATTCACATTATATTCCCTATGATTAATTTGACATAGTAATTAGCTACATGTCGGTGTTATT
>Strongylocentrotus_purpuratus_nonrepetitive:508371273-508371480
ATCCTCGGACGTGACTTGAGGCAACTCCTTTCATACTTTCCATCATTCCCAATCTCCTATAGGGACGTTCCTTTGAAAAACTCACTTGAATGCGATACGCCCGGCTTCTCCTGATAACCAGCGACTACCTGTCTGTTTCTCATAATCACCCCGAACTCTTTCTCCCATTTCTTGTAACTTCGATTATCACATAAGATAATCAACATC
>Strongylocentrotus_purpuratus_nonrepetitive:300458804-300459048
AAGTTAAAAAGACATTGGCTAAACATACAACTTGATAGTACATTAACTTGCTTTTCTTTGAGTAATGGTTTGAGCTCCTAGGGATAAGAAAAATGTTGTTACTATTGTTTCAACATTGTCGGTTTTATATCTCAATTACTTACTGTTCTTTGAGAAGGGATTTCAGCTGTTTCTCTTGTACTTGACTCAAAGCCGGAGGTGTCTTGATTTTCTGTTGCTTCTCTGCATGCTTCTGCTGATATAT
>Strongylocentrotus_purpuratus_nonrepetitive:415340077-415342247
ACATACAGGTAATGTTATTTAAAATGAACATTCTAAATTTGGTCCGAGATTTGTTACTACTTGAGTTTACTTGCTATTTCTTACTTATTTTGTGAAACTGGTTATTTGTTCCTTATTTCCCCTTTGAAAATCTGCAAATCTAACTTCAAAAGTCCAAGTTATTGGCTTCACTTTGAGTTTGGATTTGCTCATAAATTTCCTCCAGTTTTGACATTTGGTATTCCCAATATAATTCGACAAAACTTTCAAATAACGTTAATACCGTTCACAAGTATGCATGTTGCTTGTTCCCCCCTAGATATACTTGAATTAATCTTAGCTTATGGTATCTCTTAGATTGGCTATGCTATAGCTTTTCAATGAACCAGTACAATATATGATTTGGTTGAGTTTATACGTAGCCAATTTATATTGCAGGTTGAAATGCAAGTGGTTCATTAGTTTGTATGTATGCCAAGGCCATTGAGAAAAATGGCAGTCTCTGGGTAATTGAATTCCAAATTTCATCAACAGAAAAATGAAGTTAAATCTGATCACTCAATCAATGATTTGCAAAACTAATGATTTGATAGACTAGTACATTAATAAATGGATTTAAGAAATGGATCTGAGAAATAAAGTTTAACTCAGCTAGGAACTCCCACGGCGCTGCGACTCTTTGCTATGTGCAATTTGGTTTGCTGGTTTTGCTGCAGATGTATGACATTGGGCAACGAAGTACATGTATGGGAGACCATGTCATTATACAAAAGTCACGCTGCTCAGCGGATCGTTGATAGGCATGAATACAGTACATGAAGCTTAGTAAATAGTTGTTGGATGTGCATTACACTAGCTTGTCACAATACAGATATTGCCATACAGCAGTTAGTCAGTTGACAATGGAACGCAGTTGCTTGTCACAATACAGACTTGGATGCACGGTTGTTGGACAAACATTGTTTGTCACAATGCGGATGTAATGCAAAGATGGAAGTCACTTGACAATGAAATCCACCAGCTTGCACACGAGGTAATTTGTAGGACTATGCAATACACAGCAGCTCGTCACAATGCAGATGCATTTACCTACCACGAAGCCCCTCTTTCCATCTGCAACAAACTTATAAGCCTTGCCTTGCCTTGTGTTAAACCTACTTTAAAATGCAAAATTGTTTGCAAAATTGTTTGTATAAATAAATTCTGTAAAAAACACATATTTCTTTGGAGATGAAAATTATTCCGGACCCCCTCCAACGGGCCTATCAAAAAAATTGACGTAATTTTCAGGACGCTCGACTGGGACAAGACATGCAAGAGTCTTGTAGTGCAGTGGAGGGCTCTCGTCACCATTGATGCTGCCCTCAATGCTGCATGCACTGCCCCGTCTGGTGCTGTTTGTGCTGCTGCCATTGTAAGTGCTTATTTCGTCGTATTCGACGTCTGGGCACTCTTGCTGTAAAAGGAAGGATTACACATGTACTTTACACATTCCTGTCATGCAATTATCAATTATGATATTCTCAATAATTTCCATTTGTCTGATAAATGCCTATGTCTAGTACTGGTACTTGGCATATAGGTCAAACAATTATTTGCATAACAGGTCACCTTTTAAATCAGCTGTCGCTCTGTCAAATCTTTACATCTATGGTACAGGATTTGAAGTAAACTACACATTTTGTGATGAGTAAGGTTACATGTAGTGGTACTGGTTGTATTTGGCTATACTGTAGAAAGCCTTTGTTGATCCAAGTCTGACACTGATAATAACACACTTCAACTTGACTGACAGAAACTTCAACCAATATTATACACTCTCAATAGCCTAAAAGGTCTTAATGGTCAATAAACTTGACCATCGCACTTACGCAGCAGCACCGGCTACGGACATCCTCCCTGTGCTGCTTAGCGGCCTCTGCTTTGGCCAGTCGGTTCTCTGTGGTCAACAGACGGGCGCTCTTAGCCCTCTCAACCTGACGGGCAATGTACTCTGCAGCATCCTTCCTCTTCTGGTCGTCAGCAGCGGCGACGAACTCTACAGCCTTCTGCTGCTTCTCAAGCCGTGATTCTTTGATCTCCTGGAATACAAAAGTAAGTAAGTTGCCCATTTTACAGGATAAGAATATAAATTTATTTCTGGTACCACGATATTTGCAGTGTGTACTCACCTACATTTCTCAATTCAGAG
>Strongylocentrotus_purpuratus_nonrepetitive:476769760-476769936
ATTTGTCAGGATTGATTTTCATAATGTTTGTTGGAAGCAGAGGCAATTAAAATGCTGATTAACTATGCTATCGTTGTAATGTTTAAAAATTGCGAAAGCTGCTCTCCTTCCATTTGCTCTGTCTAAGAAAATTGTCAATCACATTTTCGCCCTAGCTCTGTATGGGACAGTCTGTT
>Strongylocentrotus_purpuratus_nonrepetitive:154530591-154530659
ATGCTACCCCTCCACACAAACACAACCCCGTCCCACACTCACACACTAACTCACGCGCGCTTTCTCAC
>Strongylocentrotus_purpuratus_nonrepetitive:185140547-185140754
CAGTCAATGCACTTTCAGATATTCTTACAAATTAACCAATTACATGAACTCCCAAACTTCACTGAATGCAGCATTGCACAATTTTTTGTTCACACTCCAGAACACAAATTCAGACCCAGATTTCAAATAAGCAACACACTGAGACACATTCATGTATGATCATTTGTTTCTTTGCACTTTAGTGTCTAACCTCTCAGGGGTTGTTTC
>Strongylocentrotus_purpuratus_nonrepetitive:471399075-471399682
TTGAAGATACTGTTTATCCATGAAGTTTGGTCACAAGTGGACTTTGGTCACACTGCCATTATATGGCTACTACACTAAGATGCTTCATCCAGTGAGAATAAGTATAGCAGATTACAGGCTGTGGAAAGCAGTGTAGTATGTAACCCTGTTACTGATAATGAGATCGGGAGCCGATCAGGTAAAATCGGATAATAAATTCTGATCGTCAATCAGTGAAAATGATTGGAAATTTTCAAGTTTTGCACTATCAATTAGTTTTAGAAAATGCATACCACGTAGAACTCTATTTTTCCTATAAACTAATACCAAATCTTCATCGATTTTTAGGCAGATTAGCACATTCATGTCCATACAGAAACCTGAATGGCCAACCTATCGCAGGGTGGAAGCATGGTGGAAGGATGTATCGTACCATCTACCGAGGTTAGTTTGTCGCTTTAATTAATGAGATAGTCTCAATCGATGATGTACGTAACCCAAATCATACCTTACTCACACACTCTGTGGTGGGGAGCTACGGGGCTGAGAGTTGCTAACAAATCCAACGCACCTTCGGAGATGCACAGCGCGCAATCATCGGTGTTCGAGTGCACAACGACTAAAAAGG
>Strongylocentrotus_purpuratus_nonrepetitive:287805234-287805601
ATGTTGATCGATTAATAATTATAACGCCTGTTTTGGTTTTCAATGTAGAAACGTTCGAGAATCAGTAGGGATGGGTACAGGAGACCCTCATCGCCCTGGCCTGCATCCTAAACACTCTCCCCGTCATCACAGTGTTCCATCTCGGGTGTTGACATTCTTCGCGTGGCGCCGCGACCTTGTCAACGAGACTGCCATCCTCTCAAGACGCTTTCTTCCCGTTGCCTTGACAACATTTGGAAGTAAGATGCGCGCTTGGTGTCTGACTCCGTGACGATCACGCAGTGCGCTCCCTTTCCTCCGCTGCGGATCAAATAAACACGCTCGACGACCATTCGAAGATAGTTTACATCACATTTGAGATGCGTGC
>Strongylocentrotus_purpuratus_nonrepetitive:289844122-289844215
TGGAGGAATCCCTCAGTGATGTCCTGGCCGGTCTCATCCCATACTATGTGGCCAGCACCAACTGGGGGACTGATGCCAGAACAATCGGAACGA
>Strongylocentrotus_purpuratus_nonrepetitive:371114109-371114177
CCTGGTTCGCGACTACGTCCCAGGAGCGTGGAGATCTGGCTTTAACATGCAGGACACCCAAGTAGTCT
>Strongylocentrotus_purpuratus_nonrepetitive:314912046-314913023
ATGACTCCGCATCACTGTTCAATATCAATCCCTATTAGTTTGTGCAGGAGCGAAAAAGGGAACCTCTCTCAGAACCTTGCAGGTAGAGCTGGGAGAAATGCCACTGGATTTACGTCGGGAAATGTTTATAGACAGCATCCCGAATCACCCTTTGGCAGAAGATCTCACAGATTCTTGGCAATTTAACATCTATAAAGATAAGAATACTAGACAACCATTCGGTCAGAGAGTAATAAAGTTGCCAGACATTCTTACCTATGATGTGGAAGAAATTTTTACTACCACCCCCATCCCCCCTTGGCATTACGACACAGCTCCAGTGTCTACGGAACTCAGTCAAATTATTTCTAAAAGTGACAATGCTTTGTTTCAAAGACAGAAGTTTAGAACTAATAAACCAGAAATGGCCAAATCACCTACATATATTCACTGATGGTTCGAAGTTTCCAGACACAGGAAACGCATCTGCGGCTTTCTTCGTACCTTTCTATGAATATGTAGAATCCAAAAGGCTGCAAAATAATACTTCTTCATACAGGGCAGAATTAGCAGCTATCGCCCTTGCATTATATTGGTTAAACCAACTAACAAGTCTTTATACAGGAGCAGTAATATTCTGCGACTCTCTTGGTGCTATGGAAGCGCTGAAAAACAATAAGGAAGAGCAATTCATTTATGAGATATTGATGCTGTATACACAACTCCACTATAACGGAGTACAAGTGTATTTTGAGTGGATCCCAGGCCACTGTGAGATCCAGGCCAATGAGGTGGCAGATAAGGCAGCCAAACACGCCTTAACACATGAAATGGCAAAGAAGATGGGACGAAACAGTGTCCCCACTGAAAAGCATCCAAAAATCAGTATCAGCGACTTTTAAGTTCGTTGTAAACCACAAGAGTGGTAAGACCATCCTGCACTGTTTAAGAATGGACAATATTGGCCTTAATCAGAACCTCCTTCTAAATAAGCATGC
>Strongylocentrotus_purpuratus_nonrepetitive:500098386-500098579
TTGTCTTGAAATTAACTATGTCATTAAATAAGTAGGCTTTACAAATGTTTTACTTCAGTATTTTGTTAATATGAAATGATTTTGAAAGATTGTTGATATCCCCGCTATCTGTGAAGTGACCTAACAGCATATATCTGTCATCACTACCACACAAAGCTCCTATGCGGAAATGTCGACGAAAACTGAAATGTTA
>Strongylocentrotus_purpuratus_nonrepetitive:554198575-554198634
ATAATCTATGCCGTGTGTTTCATCACTGCTTTCCGTCTCTATGTGCGATACAAGGCAAA
>Strongylocentrotus_purpuratus_nonrepetitive:177749434-177750296
CTCCTGGTGCCAGTACCTCAACTGCGTGCCTATCACCGAAGACTTTTGTAACGATATGGACGTCAAGTTTGAGGATACGGTTGAGGTTCAAGGAGGGATCAAGTGAATTTGAGATTGTGATGTGCCACTGATGCTTTTGATATCGTCTCTTGAAGAGATGATTCTGATGTGCCATCGATACTGTTGATATTGTCTCTTGCAGAGATGTCTTCGAACATTGTCTTGACCCAGCCAATTGTGATGTGTCATCGATGCTTTTGATATCGTCTCTTGAAGAGATGTCTTCGAACGCTGTCTTAACCCAGCCAATCTGAACATTGTGATAATGAGAATCTGATGTGTCGTCAATTCTGCTGATACATGTAGCAGAGCTGTCTGTGAATGCTGTCTACACCTGGTGAATGTGGGTGTCGTTGAATCGTGAGATCCTTACGTGCCATCGATGCCGTCACTTGCAGAGAACAAAAGTTGTCTTGCCACAGATCTATACATGGTGACCTCTTAATAGAGGCAGAGAGTGCCATTTACCGACTCTCCATCTGATGGAAGGGAGGCATATATCTATATCTTATATGATCAGTCCAAACTGATGACTGTTAAGTGGAAGCCGCGGAACCATTCTTGCAGACATCAAGGATTATATGCGTTGTCATTTCTATATGTCCCAGTGGTTGCAACTACTTAAATCACGGCACATGTCAATATACTTTGAAGCTTATGTATGAACGGAGTATAACTCTGAAAGACGTATCCGACGAGATGGTTGTCATGACAACAGAAATTGTTTATGGAGATGGAGATTCGGTATCTAGTAAACCATTCCTTATTAATTTTTCTCATACGAATGGTACATCAGAGGTGC
>Strongylocentrotus_purpuratus_nonrepetitive:510885702-510886030
TACCGTTCACACATGGACCGACACAGACACACCTGTTGCATCACCTCACTTTTGGTGAACGTACACTGAAACTAAAATAGTCCAGTTTTGTGAGGTCTCCGCCCACGATGTAGGTCAAGTTTCTAACGTGTTCATGGTTGATCGGTGGTTGACCGACCAGATATGGACGTCATCATTTAGGGCACATGAAAAATTCATAATGGCCGTCTTTAGAACCGTTCACACATGGACCAACACCGACACACCTGCTTGCATCACCTCACCTTTCTTTATCAAAGGTGTGCTGAAAGCCTGAATACACAGGGGTAAAGGTACACTGAAACTTTTA
>Strongylocentrotus_purpuratus_nonrepetitive:271908088-271908454
ATAATTTATTATGACATAGCAATGAGAAGCCCATCTGGTGGTCGAATATTACAGATGCATAGTAGACAGCATTCAGGTTAGTTTTATAACCAACACTGCCTTTTCCACCCATTTCCCCACATGGTGAAGTTATTATCATACATTTCCCTCACCCAAAGACTCTCTGAGAGACTAAGTGGTATTTTGGATGGGACGACAGGTTTGCCACCCATTAGAGGTATTTCCACTCAGTCTGGTGTCATTGAAATATGACTCTCCCTTCAATTCTAAAAACAGAAAAGGCTTCCAGGTAATAGTTATTTACTTAGGTCCTTTTAACTAATTGAAGTAGTAAATTGTATATTCTGTTTGACTTTAATTTGTTGG
>Strongylocentrotus_purpuratus_nonrepetitive:232848366-232848688
AATATCATAGACAGATTATAACCCAGAGAGATAATAAAATTAGATAATTCTTTGCTAGTTTGCTACTACCATACTCTGTTTATGCTAGATAGTGTATCATTACACGACACATTACTCTATCATGTCTTAGGTAGAGAAGATAACCTTGTAAATGTTCTCTTTTGACACCACTTTTTAAATAGCTTGGATAAAGAACTACCCATAGAGATATATTGAAATTACATATTTCTTTGGAAATAACATACTCTTTTTATGCTAGATAGTGTATTATGACACTACACATTTCTCTGTTATGTCTATTAATAAAAAAGAGGATGTCGTT
>Strongylocentrotus_purpuratus_nonrepetitive:236095228-236095537
GAGGCATTGTCATTTGATTTGTGTGGTACGAAAAATACGCCCTCTGAATGATCTTTAATGACCACATTTCATGGGCATGATAGAGTGCATGATTATGTGTAAATTCATTTCATAAGACAATTTTGGACTAAATTTGCAGTATATTGACAGGAGAGATATTATGGAAATTCAAGCGATGAACTTTGTTCAGGTTGGTCTACAAGAATGCAAAACCGAATGTAGCAACAGGATCTGGAAATGTTTGCATTATCAGGCCTACTACCCGCCTGTACCTACTGTTGATGAATATCACCGGAAACAAGCAACTTG
>Strongylocentrotus_purpuratus_nonrepetitive:20475327-20475588
TTGTCACAAAGGTATGATCGGCTCTATATCCCATTCCTGATTTTTATTCAGGAATGTTTGCACGCACTTTAAGTTCAAACAGTTAATCCATACCCAAGCACGCTCAAATGGCGTGCGTGATGTTACGTATTAGATTTTACTAGGGAATCGCAATTCCTAAAAATCCTAACAATAAAAAAGTGTATTTTGACCCACAACATAAATCATAAGCTAAAATAAGTTAGTTCTTTGACATAGCCTACACACAGGAAAAATCGCCGT
>Strongylocentrotus_purpuratus_nonrepetitive:443920344-443920519
TAAGAGGAAACGGTCCTCTAGGCCAGATTGCCAGGGTGAGTGGTTATCATATTCGATATATAAACCACTGATTCAATGTAGTTTTAATTGGGACAAAGTTCACTTGATGGAGAGTTATCCATAAAGATGGAAGAACTTTATTTGTGATTAGATACCGTCAGTTTCAAGCAATATT
>Strongylocentrotus_purpuratus_nonrepetitive:86180386-86181096
ATTGTTTACCTATCACCGCACTTGATGCTATGCGCTGTAAGTACCTATAAGTCCATGGGTATTTAGAGAAGTCTGACAAACACTTTCTAGTACAGATGATGCTTATGAGACCCGCCCACTTTTGCAATGTTCCAAGTCAAGTTTAGCTCTGTAACCCTAGCCTTCTTCAAGGTGTGCAATGATTTTCCCAATTTTAATGTAACTGTATTGTCACTCCTATGGGTATGACAAAACTGTTGTCCAGAGTCTGGACCAGGTAGACTAAGTTGACCTAATCAAGGCTCATTTCAACTCAGTTTTAGTGATCCGCAGTGAAAATGAACTCTACCTTGAAACAAGCAACAGCAGTGCCTTCGCTGTACTTGCCTTGGAACATCTTGAGGGTGGGCAGGTTGCAGTAGGTCGTTGGATTATGAAGCTTGCGGGTACCTTCATTTTTCGCTGATTTCGGGCTAAGATCAGTAAGCGCGAATTTTAGAACTCGTAAAAATAAAAGCACGACTTTTTATGGGTGTTTTGAACGGGCTGAAATGTGTGCAACGCGAATGTAAGAACCAGCCAGTGCGAAAAATTAATTGCGCATATATGAATCGAACCTAGGTACAACATGACTTTAGGAATCCTGCCAGCTCTCTCAGACTGAGGGGTGTTGGAGCATAAGAATTTTCCTGACTTTCTTGTTTCATTTTAATAGCTCTCAATGGCTTTTT
>Strongylocentrotus_purpuratus_nonrepetitive:31748682-31749504
GCAGTTTAAGGTTAAATAGAGAAACAACAACGAAAGTGACTCAATAAACAAACTATGTGGATGTAATTATAGTGGGTGGGTGATCACAAGTTTTCTGAATATGAAGGTTTAACGAGTTTCCATTTAAGGCTTAGAGGCCTGGGTCCGCTTCACCAGCCACCGGGCAAATTTCTCGCGCTCGAGTTTCGAGCTGAAGAACTTCGGGCTAATTTCCCGAATCACAAAATGGCGGGCTATTTGTGAGGGAATAAATAATGAACACGTTTTATTTGCAACTACTTTTGAACAATCAACGCAATTTCAAAAGGTGTGAACACGACAATGACGTGTTACGTGATGCGAACATGATTCATGTGGGGACATACAATCGACAATAGGGTATTGACAAATCCAAGTGAGTTGATTTGTCGAAAATACAGAAACGCTTGCATGAATAGCTCATTTTATGCCCGCGTATTCGAAACGTGACACGAAAAAGATGAAATGCTTGGACAAAATTGTCAAGCATATACTACATTTCTGTCCACAGTGCATGTGACTTTCAGCAAGCCCGTGTCCATTTCTTATCCTTTTCATTGTAAAACCTCATATTACACATCGAGTGTATCAACCTCTTCAAACTGGATCAGTATCATGATCATTTCAATTTAACGCAAGAATACATCATAAACAATTAATAATCATCGAGCAGGGGCATGACTGCTTTGATTTTGCCTGTGACTTGCCGTCCGCCGTTGCCATCGAAGCTAGGTCTAGCTCGCCCGATATATCCTAGTTCATGTCCCTCCAATCCCAACTCCATGCCCAATCCACGATGTACGT
>Strongylocentrotus_purpuratus_nonrepetitive:168762929-168763186
CCTATATCTTATAAATACACGCTATATTAATACTGAGAATTTTTCAGAAGCATTACATAATGAAGACATGTAATAACAACAGCATCTATTTATATGCAGAATCACTCATTATTGACCATAACACTTTTGTTTTCACTTGGGAACTTGGGAACTAAAAACAAATCAGCCGGCAGATTTTACCTATTTGACAGTGAACACCGGTAAAGCCATTAACACAGACACAGATGTATCCATTGATGTCATCAATACACTGGCCT
>Strongylocentrotus_purpuratus_nonrepetitive:329236247-329236356
TCTCTCTCGGATAGGTGGGGGATCATCAGTAACTAGAGCTATAGATACATCGTGTCAAGAGCCAGGCTGGACTGTCCTTGGTGGAATCTGTCTAAATGTAAAATTCCTC
>Strongylocentrotus_purpuratus_nonrepetitive:459193333-459193419
TATTTACATCGTCCTCTAAAAGCACCAATCATGAGACAGGCACGGTTATCAGGATGAAATCTTAATAATTACCTTAATGCGGTTGG
>Strongylocentrotus_purpuratus_nonrepetitive:324776134-324776279
ATCTAATAATCTAACAATAGTTCTGCAAACTCGAGGTGTTTATTCTGATATAACAACACCTGCATGGTGGCACATGGTGCCTTTACGGCCCCTAAGGCATTACTCAGACTGAAGCTACTAAATTCTACTTTAATAATGCAATACG
>Strongylocentrotus_purpuratus_nonrepetitive:104560126-104560356
CATCTTGAATCTTGAGATGCCTGAATACACTGATCTATAGCAGCCAGATAAAAAATAGCTTTCCACGATTGCATGCAAAATTCCATACAATAAGATAATTAGAAATCCCCCTAAAGAATGCATAATACCCCTACTTATTATTTCTCCATGATGCAAAGGAAATTAATACCGAATTGGCAATGCATTTTACTTAAATGTACTGGCTTGAATAATACTGTAAAAGAAATAAC
>Strongylocentrotus_purpuratus_nonrepetitive:261381908-261381978
TCGATTGATTGCTCCAAAGGTATAAGGCCGTTTGTGTTTAAGACATCAGTCTGTCTGTCCTTAAGATTTT
>Strongylocentrotus_purpuratus_nonrepetitive:148129093-148129981
GGTCTTCTTCCGGTGACCGGGAAGTTTAGAGCCCTCTGGAGCCAGTGAGTTGCCTCTCTTCTTGCCACATGTCCAAACCATCTAAGTCTATTCATCCTCATAACCTGTGCCACCCCCATCAATCCCATTGATTGAAGGAGTGAAATGATACCCTGCGCATCCACCTCACCATCCTCATCTCAGCTTTCTCCATTCGCTGTACACTGGATGATTTCATTGAATCAATAAAGTGAACAGTATTATTTGTAATTCACCTTTATACATTTTATACCTTTGATTTTACCTCATATTTAGTATTATATTCTCCATATCCGGATTCTAGACCATTGATTGGTCAAAGGTGCAGGCATAGATTTCACTATTGACTGCAGCCTGCTCAATAGCTCCATTTGTGTGTACAATGCAAGAACACACAAATTTGCTTAAAATTAACATTGGATACGCAAGGTTCAATATGCACGTTATGATACTGCTGTATATGGTTTGTATTTGTAAATACAGATGAAATGTATTTTAAGTGATTATGAATGCATAATTTCGGCAATACAGTACATCTATGCAATACAGTACATCTATGCAACCATTTTTTACACGTGCTTACAATGTCCAAGACAAGATCAAAATATGCTTTTTAACAAATTAAATGTACCTGATTCCTTTAAATATGTTGGAAGGGTTCTAACAACTGAATTGAATTCGATTTATAAACAATACCGGTAATCTCCCTTTTGTAAATGGTATGGTAAACTATGATCTTTATAACACACAAGTATACGAGTGTGCCCCCCTATTTTGTCTAAAAGAAATTCAAACCAAATTGGAAAAGATTGTTTTGGAGGCAGTTTACCATTTTATATCTGAATGAGGCTACATACAGGCACAATTTGG
>Strongylocentrotus_purpuratus_nonrepetitive:237974101-237974257
AGGGAACTATTCGAGTGTCCTGCTAACGAGTGAACAATATAATTACTGCCCTCTACGTACGTTGCAGGCAGAGAAAACTTAAAGGCCTCCAAAGAAACAATAAGTTTAATCATTAGTCATTACTTTAATTAGTTATATATTGAATGAAAACCTGGG
>Strongylocentrotus_purpuratus_nonrepetitive:88998296-88998548
GGAGTAGCGTTTTGACATTTGAAAACCTTGTTGTCTGTTTACCGTGTTGCTTCAAGTTTATTGGCTGTCATCACACGAGGCGAGGCAACAAGGACATAAAGATGTGTCCCAACATAACACTTTAAAGCATCAACATATACCATAACTACATACTCTCGTCAGGCCAAACAAGTGAGAGGTGTGAGGTGCATTAGAATGTGGAGATAATAAGGAAGTGTTTGCTTTCATCACTATTTAAAATTAGGTATGGTA
>Strongylocentrotus_purpuratus_nonrepetitive:195365706-195365785
ACATAATTACTCTGGTGGAGGGATTGTACCGGTAAAAACGGAACACGAAATACTGACCCTTTGTGGTATTTTATCTGTT
>Strongylocentrotus_purpuratus_nonrepetitive:238677729-238678657
ATCTTGTCCTACCCATCTTCAAAATGGAAGAACCCTTATCATCATAGACAAGGTACTGGATTTGACCATACCATTATTTCTGGAAGGGGTGCTTTTTCACTTGAAGCCCAGGAAGTACGGAATGAAGACCAAATACTCTATCTTGTCTATTGACAATGATAAATATAACAAGACATATTTATCATGGAGTATAATATCGATTGACTGAACATTAATTGTGGTAATCATGTGTAAGACCATCTTTGTAATCTACTTCAACTGCCCTACATACAATATTCTTGGATACATATCCTATAGAGTAAAGTGCAATCATCCCTAGGAACACCCTCCCACCTTTCATGGACCTTTTATATCAAAGACCAAAAAAGAACTACAGCTCTTATAGGCCTACATCTCGTAGACAGCAGGTTTCAAAATTGATATGTAATGATAGTCTCAGAAATGTAACAAATAAGTTCATTTACCTTGCCTATGGTGGACAGGATCTCACTGAAGAGCCTGGTGTCGGAGGCTAGGTCCTTGTTCAGTAATGTTCCCAGTAACTCCTGGAAAGAGGCTAGGCTGATGCAGCCAGTCTGTTGTCTGTCCACAGTAGAAAACATCACTAAATGGACGTAAAATAGGAAAGGAATGCTTTCAACTCTGTCAACTTTGAGATCCAGACACAGAAATAAAAGATGGGGGCCATAATGTTAAATCTAAGTTTAACCCTTTGCCTCAGTGAATCGGAATAGAGAATTCAGTAACAGGTTAAGCTTTAGCACCACCTTGTGTCAATTTCTGCAAGAATCATTAATATTGTGCAGCTATCTTCAGCCATCTCTTGGTAGTGCACTACCTCCTTGGCTTCTGATATGTGTCTTCAATAAAGAGGTTTAAGTTTACTCATGCAGACTATCACTGTGTCTTTATGCTACACAATCAAAAT
>Strongylocentrotus_purpuratus_nonrepetitive:85390389-85391153
GTGTTCCAGACGTCCTTGTCAAGTCTTGGAAGGTTTTGATTACCAGAGATGGGATTATGTGCGTGAAGGGTGTTGGTATCATATATCTTCCTATGTACCTGCATCACATCATACCCACTCTCCTGCTGGACAAGGGAAGGTCCCGGGTTGGGATCAACATCTCCACAGGTCATAAGAATAGTTTGGAAAGTTGCAGAAGAGTTATTCCGTGTGTCGAAGATTTGATGTTGTAGTCACACTAGCATTGCCTGTGGTGTAGCTACATTCACAGTGTAGCAGGGTCAATATAGGAGGGCAGTGTAAATTAGAAGGGCCAGCTAGGGCTTATCCTTCCCCTTGCCATTTCCCAGGATTAAGTCCTTAACACTGTAGCATGAATGAGGTAGTTTCTATTCACTCAAAGGTTTACAGCAGGTTTTACAGACACTGCTTACATGTAAGTCAGACTTTGTAGAAATAAACTGGCGATATGCTTCACAATATTTTAGCTACAAAGTTTAGCAAAAAGTTGTCTAGAAGATGCCTGACTACTGTATTAACAAGTTGACAGTAACAGATAAGAGACAAACTCAAATATCCACTAAATCCTTATACTTGAAGAGAGCTGCTCCTCATTACGAAAAGCTCTCGTTAAAACTATACCCCACCAATATAGCACAGCAGTCAATGGGAATCTGGTGGGGTTGGACTACCCCAAGAGAGCTACTACTATTACACAGGCATGCACCAATGGGAATCTGGTGGGGTTGGACTACCCCAATGGA
>Strongylocentrotus_purpuratus_nonrepetitive:129517259-129517688
GTAGATGGCAGATTATGATAAAAATCTGATCATGATATCTCTCTGCCTTAAGCCCTAATATGGCTTCGAAAACGTGTCCACCTTTTTCAGATTGTGCTTATACATAAGAATGTCGATAAATCCTCCCTTGGTAATTTCAGGCCAATTCCGATATTGCCCTTTGTGTCACATATGTTAGAACGAGTTGCACAACACCAATTACTAGAGTACTTGGAACAGTCTGGATTCAGACATAAGCATTCAACAACATCTATCCTAGTAAAGGTCATAGATGATTAGCTTCAGGCCATGGACGATTATTAATACATAGGTAATGTATTTGTCGACTTGCGAAAAGCATTCGACACTGTCGACCATCAAATTCTTATGAAGAAAATGCATAACATCGGTATCAAAAATATGTTTAGTCACTGGTTAGCTATCTAAGTG
>Strongylocentrotus_purpuratus_nonrepetitive:366120449-366120534
AAATGCACGCCTGGAAAATGGCCCCCACCTTCAACATATTATTCGTACGAGTGTTTCGTTAGGGTCTGACATTGTGTTGCCGAAT
>Strongylocentrotus_purpuratus_nonrepetitive:499638274-499638368
TCATTGGAAAGACGCCGATAGTAACATCCTATTAAAAGCGATAATTGTCAATTTTTAGACCTAATAGACGTAGTAAAGACATTTGCTTTTGTCA
>Strongylocentrotus_purpuratus_nonrepetitive:231927714-231927792
ACATTATGTATTCTATGTCATTCCACAATGAAACCAAAGAGGACTTGTGAATTTCCTACAAATTTAACTAACCTTAGT
>Strongylocentrotus_purpuratus_nonrepetitive:534617506-534617632
AATTTGGGTATGATATAATCTTTCTTCAGGAAACCCACTCTAGGATAGATGATGAGAAGCTGTGGCGTACTCAGTGGGGAGGGGAGGCAGTTTTTGGCAGCTATTGTTCCAATAGCCGAGGTGTCT
>Strongylocentrotus_purpuratus_nonrepetitive:105308127-105309267
TTACTCGTAGCCTCTGTTTATCCACCACAATAGAAAACTACATTTGGTTTCAAAAGAGCAGGCAAATTCTTTAACTTGGCACGGTATGTATAAAGGGTCATTGCTTATATCAGCATATTTATATGTTGTAATTGTTTACTTTTCAGATGCTGCTACGTCAAGTACCTCTTCACGCAGTCGACAGAGTGGCACCACAACCAGTGAAAGAACTACCAAGTCTGCATCAAAGACTAGTCAAGATACTACTCATGTAGATGCAGGTATAAACTAAATGAAGGATATTGAATAGTCTGCTCTTATTTACTTTCAGTTCATTTCCTACATTTTCCTCACTATTTCCTACAGTTTTTCTATTTGGCATAGAACATTTCAATATGAGGGAAGGTTGTTTCAAGTCTTCACAGAGAAGAAAGATTATTACAATTAGTCAACACCCGTAGGGTTTTCAACGCTAAAACACTCCATTGCATTGTTATTCTATGTTAACACAATTTTTGTATATGTACCATCATGTAATCTTGATCACATCTTTTCTAAACTAGCCCCCACAAGAAAGATTGCTGTTCCATCCAAGAAGTCTTCTGATCATCAAGGCAAGAAGGCATCCACTTCTCAAAAAGGTACATTTTTCTTACTTTTCCCCCCAAAATGTGATATTGCAATGTCAAATCCAAAGAAAGCCTTTACTATTTTCACTGACTCATTTTAACCCACAGGCTCCTGAATTATCTCATTCCCATAAGCTTTATTACAGGAGCTACCCGATTCCCTATCTTGGCCATCACCCAGCACCTCTTTATAGTTGGGAAGTGTTACCATAGCAACTGCATCACACTTCATTGAAAGCCAACCTTGTGTCCAGTCGTCTTATTCATGCTCTAAATAAATATGCAGATGGTGATGAGAGACTCTTGGAGTAAATCTTGTGGATTAGAAACTCATTGCAATCTGAAGATTTAGAAAAAAGCAATCAGAAACTGTAGATTCTGATGCACATTGTAATTGAAAGTGCGCCTACAAGCATAGAAAGATATAGGGAATTTAGTAGTCAATGTGTTAACTTGTGTGTAGCCTAGTGCTATCAATTATGTTTCTGCTAGTGCCATGAAGAGAACATTAATTTTGGAGATTATTCAAGTA
>Strongylocentrotus_purpuratus_nonrepetitive:280400959-280401104
AAGGTACAGCATACAAGAACTTACTGCTATTCAATAAAGGGATCTATTAGGTAGAATCAAACTTTCCAAGCTGTTTTTCAGTCCCAGTCCGCCCCTGCCTGGTACTATCCTGGATGGCTTACCTCGAATCATAGGTTCGTCGCGT
>Strongylocentrotus_purpuratus_nonrepetitive:103039655-103040981
AGTAGATACGTTAAATAATCTATAGAAAGCCATTGTAATCTCTAGTGTATTTAAACAATGAAAATTTGGAAAATCGAACCTTATTTCAGAAAACATTTTATCACTAAAAAGTACACAATGTCTGTCATTATTCATTTCATCAAACAATTGTGCTATGTAAACAGGACGGAAGACCTTGAACATAGAAAGGAAAGGTTCATAAAGACTGAAAGTACAGTACCAATATTAACAGTCATGTTTAATACAGAAAAGCCATGATTGTAATCTCTGGTGTATCGAAACACTGAATATATATGTGGAAAAATCAAATCTTGTTGCTGTCTATAACAATGCTTGTTATCAGCTTCTTAATGGTTTTATGACTGAATTCTTCAACAGGATCTACACTTTAATAATAATGCTTATTCTGGGGTCTTAAGGTACCCATCTATGACATATGACAATGTTTCTTTTTGATAAACATCTTATTTGAAATATGGGAATAATCATACTGTGTTAGTAAGAAAGTTTGATTATTGTGTATGGACAAAAACCTTATGAACCTTAATAAGATTTACCTCGAAAATGAAGATAGTACTCACAACATGAATCATAGTCGGTTTAGCAAACTTGTATGGACTGATATCTATAACGCTGGATGTGTGCCCGTGATAAGCACTGTAAAATATAAAGTGACATTATGTTATGACATGAATATTTATCAGTTTACAAGCCTGGATACCATCAACGGTAGGGACTATGTTTACGTATTTTGAAGACAACTAGCAATAGTAAAAGTTGGCTTGTCACCCCCAATGCTAGAGAATTATTAGCAATTTACAGAATTAGAGGACAAAAGCAGATGGTTGAACCACAAGTTTACAGTTCCATTTTTAAACCTTTATATAAAAACAATTGTATGAAAATATAGGTGAAAATAAGAGCGATTTCTGAGTATTTTGAGCATGCAAATATGAGGAGAAAAAACTATTAAGTTCAGTACTTCCCATTATCACAATATGCAGTACAATGAAAGCCTACATTCAGGATGTTCTGATCTGATGAATTCTGCTCATTTTAGGCCTAGAGTATAACAAGAATCAAACTATGGTTTCAAAATACAGATTCTTGTGTAACCGACTTACATGTACAGATAGTTCTATGATAGAAACATATCAAACAAAAAGTTGCGACAGAAACATTTGAGAACTTACTGGTCAAGAATAACCATGTCTGATGATCCTGTATGACGATGAACCAAACGAAGAGCTAAATCATTGGCTTCAGAACTATAACGAGGAATTCATCTCTACAGCAAGAAATTCAAAACCCCTTTCTCTTTATATT
>Strongylocentrotus_purpuratus_nonrepetitive:142090318-142093720
ATTGGCATACAAAGTGAAGGTCAAATGGTGTGGAGGCTTTTCTCCTGCTCACTTCCCTACCCCAAGGAACACACGCAGGGTCACCAAATAGAATTTGGAGAAATGATGCATGTTGGATTAGGGGATGAAAAGGACATAAGGTTGTGAAACTGAGGAGAACACTCAATGTGGAATGCTTTCAACATCACTTGTTTGAATGAACGACGTTTACTTTTTTACAGTTAGATGTAGATTTATCACATTGCAATGCACATGTCTGTAGTTGATCTGTGAACATGTTACTGGTATATATGGAATAAAGTATGATTTATTTAGTTGTATGAGTACATGTACGCATGGAAATGCAGACCAGCAATTGTGTTTATCATAGGATTCATGAGTATTCTAAAGATACATGTAAGTTTCCTCCGTCAATGATTCAAAATGAGAAAGAGGCATATTTTACAGACACAGAAGTTATCATCTTGCCATGAGGGGCTACCAAATTTGGTATTGTTATGCCTACTGTACATCACCAATTCCAAATCCATTTAAAGCCTAGAGTGTATGGTAACTGCGTAACTTGAAGCTGTACTTAATAGCTTAAAAGCACTCTAATTTGATTTCTGCGAAGTAAAGAACCCCTGGATAAATTAAAACCTTTCGCCCCACATGTAGAAAGCCTACAGTTACACATACAGCTCGCTCTAAAAACTGATCCGCAAACAGCACGCAAGCATGAAGCACTTTGCTTTTCATCCGTTTTCAAGTGATCAATCGTTGATAGAAAAGCCATGATGCAATGCATACAGACACTTCCATTTATCTAAACATGAACCCAAACTTCCCCTGGAATTGAGGGCTTACGTACCTTCCTACCTGGTACTCCGTCTCCACTGGGTGTACCCACTGATCTACAATTGACACTCAAAATTAAAGGCCTTCTCGATTTCTCTGGATGAAAAGTTTTGCATTTTGAGACAAACTGGCATAATTTCACTCTGAAAATGTTGTGTATTATGTAGTAATGGATGGTCGATGAACTGTATGTCGCCTACCAGTTCTCTGTTAATACCAACATCTATCTGGATGTATGGGATTACATGTATCGTACAGTGTATGTTTTCAATTGACTGACTCAATACCAAATATTCTCATCATCTCTATCGAATTGTCATTTCTCTGCTAGATAGACAAGTACAGTCTAGCACTTCTATTAAATTAATTTGCTCAATATCATTGATCTTTTCTGCTTGCTGTCTTTTACATTCCTTCAGTAAGAATTTCATAGCAGGTCTGTTGGAAACCTTGCAATTTTTTGTCAGTACCGTTAAAATTCAGACTACCCGTACCTTTAAAAAGACACAGGCTCCAGCCATTAAGTGGGCGAGCAACTTGAACGAGGTAAGATTTATGTGAATGGGAAAGGAGCTGAAGCACTTACAGGTCACATGACCTGCGGAAGAGCAGAGTACAAGTTTAATCAACGTCTTGTTCAAACAAACCAAGGGGGTCAAAGTATAGAAATGGAGAGATATGGTTCGGGCAAGTTCTAGCTTGGCCTTGTATGCGAGGGTGAAAAAGGCATGGAAGAAGAACTTATAGGGGAAGGGACCTGCAAGAAGAACTCAAGAATTCCCAGAATTACATACAGTACTTTGGGGTCTCAAAAGCTTACACTACATTTTTGTACAGTACGGTATGCATGAGGAAAGTAGGAAAAAATTCCCCCAAAATGCATTAAAGATTATTAAATGTGAAAATATCCTGGAATACAAGAATGCATAGAATGCGTTATGATTTCAATGATTTGATAAGCAACACCTGCAACAGATTATGTGCATTATATGCCTGCAAACTCTGTAAAGGCTGTAGGCCTACTAAAATGAACAGATAATGTGTATTATTGCAAATCACTGTGTACCTCATCGTATAAGCATGTCAAATTGACTGCCATGTGATCATCGTGATGCCAAGGCATGATTTAATTTTCATCAGTAAATCAATTGAAACGAGATCAGATGATGTGTACTCAAACTTGTAACACATTGTGTTGCAATAATTGTAGGGGTCCTTGCGTGCATGAGCCAAGTTTCGTAATGTGCTCAAATTTTTGGGCCTTTCTGTCTCGGGCACTTGCAGACCTACACTCCACAAGAGTTCTGACTAGTACATTGTATGAACACCAGATAATTCTTGCCCATCCTACGCCACCCTCAGCCTTCTTTCTCACCATCCAATTCGATCGATCGCATCACCACGTGCATGAAATGTGATCCATCATCTTTGCCACCGTAAATCATCAATCAGTGTGGAATAACAATGCATCACAGGAGTCATGTATGCATGCCCCGAACATTAACATCAAACATTTCAACCATGAACCACTTGCCTGTATTTGCATTGTGCGGGAAGGAAAAAGCTATTTGATTTAATCTGCAATTGAATTTTCAATCTGTTGTGTTTACATTGGACTAGTATCATTCATTGTCAGTACTCGTAAGAAATGTAACCGAAATGTACACACGCCAATTACTATTAAACCAATTTATAAAACACACACGAACAAAGATACAGAAATTGTACTTTGCATGCATAAGTATTCATAAATTCTTCCAAAGTTTGATGCGATGAAAAGTATCATACCGGGTATACTCAACACACAGAGAAATTTTACTATGTAGCTGTGAAAATTGCTGTCATTTAAAGAAAGCAAGTTTGATGTCACCAAGGTACATTCCTCGTACTATGGCATCATGTACACTATATACAGGCCAATTAAAACCCCGCACGTCTTGCAATTATTTATCCCAGCTGCTTTAACTCACACTTCTCTATAAATACAAAGTACACTGTACAGCCATGCAGAGATTTTTCAAGTGAGAAAATTTCACTTTTGAGATTCAAGTAGCATGCAACATGCAAGCAGCCAGGACCCCGATTCCACCGTGTACATTGAAGTCCTTTATGGAAACCATTCCAAATAGGTCTTCACAGCTTGCGATTGATCGCAAACATACAATGTCTCTACTGGGGTGGAATAAATGACCAAAGCAAAGAGCTCATTAACTGATTCCTTCTATATTTAGATCTGAAAAGGTTGGGATTTATTCTCTGGGTATTGAAGTGAGTAGTTACTACATGTAATGCTGTCCTCACACTCCAGAGCAGAGGGCCCATGTTTTAAAGAGAAAACTTGTGATTGATATTATGTTCATACCGGTAGTTGCAATTGATCTTACTTTCTATCAGGCTTACCGTATATGATTATTTCATGATTGTAGCCATTTGTAGGCCCTTCATCTACTTTTGCACATTTTTGCAAACTTTATGTCCTACATGTACGGTCCTACAGCGTACAGGTATGTGTACTTATGGAAGGAATACATGTAAACTGAGAAGAGAACAGTAGTCTGTACAAAC
>Strongylocentrotus_purpuratus_nonrepetitive:111225836-111225965
TTCTTTAAACCAGTCATTATATCGGGTATGAAAGATTATTCAAAGATTGAAAACAAGAATATGGTGTGTGGATGTTCAGGGATTTTCACTATTAATGGAGATTAGGGACAAATAAGCAATTATGGACCC
>Strongylocentrotus_purpuratus_nonrepetitive:50166945-50167158
ATTGGAAACTATTTTAGCCTTTCTTTTGCTTATGTTTGTTGCCACAATTTGTTTTGAAACTTACGTTAAGGCTTGTTGGGAAAGGCCTGAGGACTGAGAGCGGCTGGCGACGCCCCCGCCCTATATACGAACAAGTGCATTGACATTTGGTGCTATATTATAAATCACAATATAAGGGTCAATTCAGAATTCGGATCGGCATAGTCATATAAA
>Strongylocentrotus_purpuratus_nonrepetitive:72674904-72675214
TACATCACACACCAGCCCGACGACGACGTAATACAATGATTTGACCCCCAACACGCAATGCCCCGCTATAAACACGCACTGATCTCTGTTGCATTACACTCAACGTCATAAAGAAACTGCTCGCTCTTTCCTGTGCCATATCTTCCATTTCACTACCATTGAATGTTTTCTCATTTTTCTATTCCTGTTTCGCTATCCATCTCTATCCATCTTGAGCTATATCTCTACCTCTCTTATGCTCTAAATCTATCTTTCAAGCTTGTCCCATTGTCTATTTAGCTATCTACTTCAACATCTCTACTGGTACATA
>Strongylocentrotus_purpuratus_nonrepetitive:286696652-286696917
CCGGTGGATATGTGAGAACATTATAGTGACGTATTGCGTCATTTTAAATATCCTAAAGTATTTGCGGTCGTGCATGATATCGATTCTCGGGAAATATATCAGTGATAAAATAGGCAGTGGTAAAGCTACCGGGGCAGTTGGGGTCATGTCCCCCACACCATCTAGAAGTAAAAACAGTAAGACACAAGCGGGGGAACGGGAAGGGAAACATGACGAAAAGACACTACGATCTTTTTCTACAACCGTATCAATTTGCATTTCAATC
>Strongylocentrotus_purpuratus_nonrepetitive:477576139-477576822
TCCGCTTTTTGCATGGCTGATTCTGGTTTGAATTCGGTTTGAATAGCACACAGCAGAAACCTGTACATTTTATAGGGGGATGTTGAAAAATGGTAAGAACACACGTTCTCCTTTGCAGGAACTGTGAATATTAAATATACTCGAAAATTTACTCACTTATTGAATTTTGTACGAGCAGGATATCACAAGGGATGGTGAAGATATTATTAAAGAATTCATTACAAATGTCCTTATTGATCAGTTGCATCGATCGTCGAGTCTTTCTCACGTATTTTAAGGTGAGTTCAATGTTTTGTAAGATATTCACGTAAATTACCATACAAAAGGAGTCAATGATCACGAAGCTTTGTTCAACGATTTATACAGATGTATCTATCGAATCTATAGATTATTCAGACGTGAGTGAATAATTATCTGCACATCTTTGTTGTCAGGTTATATCCCCCTCAACTCAAATCGAGTGTCGGGCAGTCGAACTTTCGTCCATCTCTGCTCGGCGACTCGAGACATCACACTGCTCCACCCTAACCAAAACGTTATAAATTTACGCACGCCAGACACATCCATTTTTCTCCAAGGGGGTTGGATCCATAAAACCATAGCATCACTCCCAATGGATGACTGGCACGATTAATGGAGAATAATAGGTAATCCTGTCATATTGATACGTCAAAGGGCCGAGA
>Strongylocentrotus_purpuratus_nonrepetitive:241652213-241652319
TTTTAGGTACCTACAATTAATATTGTGTAGTATTTATCGATGTGCCTTATAATCTCAGTTTTCAAGAGTTTTATCAGGGTGTTTGGTGGCCACAGACTATAATGTT
>Strongylocentrotus_purpuratus_nonrepetitive:218978126-218979385
GAAGGAATTGGTTTCCCCTTTAAATAAAGAGGCTTTCTCGACACGTCACACTTTTGTGATTAAGTTTCCAGTCTGTGGTGGCTCACAGAAAGAGGTCATTCACCAGTTAGTGTATGTTTAATACCATAGTGTACTAGGATGACAGTGGGTTAATATATGAACTACCTCATTTTTCGTAAGAGAAAATTTAATTCCAAAATTGAAGTTTAGAAACACCTTTCTAGCGGGATATGCAACACAGTGTGGCAAATAAAGAGTTAATGTGTCTCTATCAATGGAATATGAAAGAAGCAGCAGTGTATATTAGTCATGAGAGTTATTGAAAAGTGGTTTTACTGGGGCAATTAACAGCATACACCCTACGTTACAATTTCGTCCCAAGTTGTTTAGTTTCCAATTACACACGCTCCCCAACCCCCATCTCATTTACACTCTTATATCACATTGGTTTTCACACATCCCTTTCTTGACCGGTTCCAAGTGCTGCTTCAAGGTAATGTTCCTACGCACTTGACAAGGTCTTTATATTACTTTCAATTTCATATGTGCGAAACTGAGAATGGGATGGTCAATAATTTTTAACTCCATCAACTTACCATAAAAGAATATTTTTTGCAAGAGCTTTATGAAACATCCCCCAGAACTGAGTTATGTAACTGTCAAACACTGTTAACCCAATCGCAGTCATAGAAATGATGGAGCCATACTTCACATTAAACTGGGAATGTAAAATTGCTAGGTTGTTTTTAATTTCTGAATAAAATTGTACAATACATTTTGGTCACAATATAGCTGAACTACATGGAGATCGACTACAAGTAATCTATGACTCTTGTTGTTTCATTTCTTCGCACCATCGTCCTACTAGAATAGATCCAGACCAAGCTTTTTCGGCCCATATGTTACCAGTGACATCTAAGTTTATTCTATATCTTCAGTCTTGTATAATACCCTGAGCGTTTCAAGGAAAAGATTTTGGATTGACAGGGACCTCAGGGAGAACTATCTTAATACTGAGAAGGTTCTGTGACAATCCTTCGCAGTCAGGAGACTTATCCATCGAACCACCTCTGTACGATTTTGCAGGCCATGCTAAAGCTTGGACCAAACCAAATATCAAGTAGAACGATATTTTTTATGTCAATGTATGTTCATTATACTTGGTACATGGCATACAATACGCAATAGACTCAATTTCTTCCCCTCATCTACCAACACGATCGCAAGTAATTTCAACCCAAGGGCCATATCAAAACCCT
>Strongylocentrotus_purpuratus_nonrepetitive:505861602-505861695
GACCACCTTATAAGTTATACTTGATATACAGAGACATGAAAAGCAGTCTTTATAGGTATACACATGTTTCCATTAAACATACAATCAGTGAGA
>Strongylocentrotus_purpuratus_nonrepetitive:3713488-3714765
TGATTGGACATCATCTTCTGATGGGGGCGCTGTTCAAACCGGCTGATCATGGGCAATATCGGACAATAGGTGCCGCTTTTCATGGCGGCACATTTGCCGACGTTCGGGTGCTCGTTAAAAGAGCTAGGCCACTAGTATTGCCCTCGAATATGAGTACCGGAAACATACTTCAGGAAGCATTTTGTACAAGTCGATGTTGTTGGAGATTGGCAGTGAAAAAGATCTTATTATGGTATTGGAGGGGTTCAACTTTATGTATGACTTGCCAGAATTTGGAATAGTTCTATACCGTGCTAGGAATGAGCGGCTTCCTTGAATTTGACCCCCATAAGATCCATGGGCGGCTTCCGTAGGACCTCTGTGAGATTCCATCCCCTCTCTGCGAAAATTTGGTTGCAGATTAAGCTGATATGTCTGGTTGACCCCTCTCCTATAATACTGACTTAAGCAGGGCAGGCGTTCTTTGCATAGCGATCGATCTACGTTATAGAAAAGACAAAACTTACCATCATTTGCAACACTTTACTTTTCGAATAGTTTGTGCTTTAGGATATAATTCGAGCAGTTCAGATCGTGCCAGCAAAAGTATCGACGCCAATGACTAATCTCATATGTCTATTATTTGTACACATGTCTACTCACTTTGGTTTTGCTAATGTGTCCATCAGCGAATGACAGTATGTTCCGAGGTAAAGCGGATTATGGACCAGAATAATCCACTTTTTGGACGGGGGATGGGCCACATTGTTTGTATTATCACCCCATGCAATAAACTCGGAGACATAACTTCTAAAACGGTCCATCAATAAGACAAAGCTTGTTAGGCCTATTTAGATTGGTTTCAGAGGAGATAGACGGACGGACTACAGGATTCGTTTACCGTGCTAAATGAAGATGCTTCCATGATTCGGATGCTTTTTCAACGATCGAATTACTTTCGGCCATTTCAGTTAATATTGATTTGAGGAACCAACAATATACATCACTTAAAAAATGTATGGATGCCTGGTCATTCTATTTAGTGCATCACAACCCCAACAGGAGTTGTGAGCTGCTCCTGCACATATAAAAGAATTACACGGAACAAAACAGAAACCTTGCAGGTAGGTGACTTGTATTATACAGTCCGTGCATTTCGTGCGCATTAATATTGGTGGTGCGTCGGTAAAGTGCTGACTTTAGGTTTATGGTTTTACAGTATGAATCCAATGAGAGCTCAAAGACATTTGTGCAACCACGGCCTTTCTTTATCACTCGGCCGTTCCATACCAGCGCTA
>Strongylocentrotus_purpuratus_nonrepetitive:488156062-488156337
ATTACAGTTGATGTTTATCGTAGAACATAGAAATTAACATTTGAAAGAATTGCAAGTACAGATGTTCATAATAGTAAATCGTGAACCAAAACATTGCCGTTTAAGCTCGAGTGAGATACGTATGATGAAATGCCAGAACGCACAGGTAGTGAGTACAGAGTAAAGTTGAAAATATGCCGAAAGTTGATCGAAGGGTGACCCCGAAAAAGTGATGATTGCAAACTTGCTGCCAATGATACCTTCAACGATCCCGATGCAGTCATCCTTTTGGTTAG
>Strongylocentrotus_purpuratus_nonrepetitive:454569280-454569546
TTTTGATAATAGCTTGGACGTAGGGCACTAATTAGAATAAGAATGCCACGTTCTACGGGTTAAGAAAATCTACTAACCTTATACCTACATTTTGTTATCGCGATCTTTACTCAATATCCGTGGGTTCACTGCATCACGCACAAATCTTTCGCCTTTTACTAAAGATTTCCGTGCAGAGGACCGCTATGATCGGTATATAACAATTTATCGTTGCCTCGTCTTCGGACGAGGCTATAAAAGAATAATGCAAAGAAAGATATTGTAGA
>Strongylocentrotus_purpuratus_nonrepetitive:111498379-111498763
CTGAGCTTCAATTATTCAAACATGAAGGGTTAAAGAGTTAGGGGTTGCAATTAGGGTTTAAGACAAGATTTAGTTAGGTCAACTAATTGTGTTCAATCCATGGATGAAGTTTGGAACTTTTCAAAATGTAGATAAAAGCCTGCAGAGCTAGTGTCCCCAGAGCATGCATCATACAACAGGTGCTAACCTGGCAACTAAATATGTGGATTCTTCTTCTTACACTACATGTATTCAGTTAGACTCTCAGACAGATTGTCTCACATAACTGAAGAGGTTCTCTTGATTGGTGATGTAACTTAAAAAATAGTTCTAGTCACAATCAGTAGAAAAACTACTGTTCTGGTAAGATTTTGATTTAGGTGCTGCAGGCTTCTCAAGATCTGT
>Strongylocentrotus_purpuratus_nonrepetitive:160900237-160900422
TTCATACCATGTTGATAGGACCATACTGTCACTTTTTTATCGGTCCGTAGTTGAAAGTATAATGACCTATGATTCTGTAGTGTGGTACAACAGTGCTAGAAAGAAAGACCAAGGAAAACTCAAAACCATTGTCAAACAAGCAGCCAAAATAATAGATAGACCAATGGACCTTGATGATGTTTGCA
>Strongylocentrotus_purpuratus_nonrepetitive:189680973-189681252
TCAAATTACCTTCGTAGTCACAGAAGTACTATCACACCGCTAACTCACAGCTCAAGTGATGGTCAATCTATAATAAAAAGTGACCATTTGTAATGCACCATGTCGGTCAAAATGGCACATACGTACTTCATGACATAATTTTGCAATAATGTAATTGAAACATCACTTTTAACATTAAAGTAAGGTAACATACGCTTAATACATATACAGTTTTATGACTATCTGTTTCTGTAAGGATGTCGCAAGCACATAACTGTGATACAGGAGCAATCCAGGGAG
>Strongylocentrotus_purpuratus_nonrepetitive:247917003-247917633
CATATCACCAAATTTTGCTACATGATAGAATGTTTATTCCCTACGTATCTCAGTCATCTATAGTATTAAAGTATGCAGTAATAAAAGCATAATAACACCAATAAAAATACACTTATCAGTGCATTAATGGTTGCCTAACCTTTGTATCAAATGATAATCTGCAAAAATGTACTTCATGCCTAAATCTTACCGTAAACATACATTTAGTGCCTTCCGTAACATACTTGTTCATCATTATGCAGTAGTGGCACATACAGTCATGCAAGCCTTAAATTTGACAATACACACATAGGGATTGTACAACAGGATTATTTTCATGCAATACTTGATCTTTTATATTTAATGCAATCATTACAAATCATACTTCATACTATTATTTAGTGCCTCGGGATTAGCTAATATATGCTTCCGAAGATAAGATGTCAATTAACACTTACAACATTGGGCTTGGTACAGGATTAATGAAAATTGTTGGTTTTGTGATTCTGGCATTCTTCAAACTTCCCTCAAGGGAGTCTGTTGACTTTGATAATGTACACATCTGAAGTTCTGATAATAACTGAATTTTGAAGTGTCTGTGACAATGATGAGAAACAGTAATACATGGGATTTCTTTCCTGCAACTCTTTA
>Strongylocentrotus_purpuratus_nonrepetitive:4179068-4179419
GGTGTTGGTAAAATTGATAGGAGATTGTTTAAGTGAGGGGTATTTACAAAGCTGCTATTCTCATCTTCCCTCATGTTTTCTTTACTTTCCCCTGTTTCACTTCTCAAAGCTTTTCACATGGTGTCCTTCAGCATATTATCATGAGGGCAATGTATTGTAAGTTTGTGATGTAATGTTTACATGGTCTAGATCAATTTCATTGCATGCTTATTATGTCCTATTTTTTCAGAAGAAGTCCTAACTATTAAATGAAGCAGTTGCCAACTTCCTTGTATACTTTAGCTAAATTAAACAGTATACAAAATTTAACGTCCAAGTCACAGGAACAAACTTTGCTGGTCTGACCGTGGG
>Strongylocentrotus_purpuratus_nonrepetitive:4794990-4795067
CGATCTTCAGCTGATTGTGTCAAGTCCTTGTTCTAAATAAGGAAGAGTTCTCTGTGCAGTAAATGAAGTGTGTTATC
>Strongylocentrotus_purpuratus_nonrepetitive:365987669-365989355
TCTGGCAAAGCCCCTCGTGTGTTTTTCTTCTCGGATGGAAAAGGTCTCCTAACAAAAGGCACCTTGCACATTCTACGCTCGACGCACCTTTTTCATAGAGCGCGAATCTTACAGCAAACAAATACTCATCTTATATTAACCGTAGAAATTAGACAATTTAATGCTCTATTATACGTTTTCATTTAGACGTACTTCCTCATATTCGATGTACCTAAAGTTATCAACTACAATTACTCTAAGCCTGCAAATCAGTGTGCCTCCTTCAACCTAGTGTTCGTAATCATTATCAAGAACTAAACAAGAAACCTATCGGATTAAAGCATGTCGACCACGCACACACACTGTACTATTCTTTTTGGCCCCATGCCAAGCATGATTATGATTTGCACAATAACTAATGTTATGTATGACCTACTTGGCAAGTTTGCCTACTTACCATAAGTTCTGAACAGTGGTTTCGTTTTGGAATGGAACAGAAAGAGTTAACACACGCATAGTCTCAGGACTCTAGCCACATTTCATGCAGTTGTGATTGACCATATTAAATGAAAGCTATTTTCCGTTTTTAATCTTGGAATTTTAATTGCGAAGGACATTTTGCTACTTTCTAATTACCGTTTCATTAACAGACACTAAGTTCTAGTCAGTTTCCGTATGTTACCGTCTAAAGTGCAATTATATATGTAGCATACTTTACAGGGGAACGCGGTTTTAGAACCTCCCATGACATGATTTTGTGGCATGGCGTAAGTTTTAACGATTAAGACCGCTTGTTAGCAGGATTTGCATGTACGGATATTTCGGTTACATGTCGGTTTTACGAAAAGTCATTATTCTGGAAGGTTGGACATTATTAAGTTTGTAGTGGGATTCATAATTAAATTTAGTTGTATGTTGAAAGGCAGGTCCGGGTAAATGACCGAGCAATCCAGTTGTCCAAGAAGACTTGAAAGAGATGAAAACGAGAAAAGACGAATATAATAGAAGGAGTATCAGAGGATGAGGCGGTTTATAGACAGATTGAATCCCACATACAGGAACTATATAAGATTCGACAGATTCAAAAGTATTAGTCACTGCTAATTTAGTAAGTATATATATTCGAAAGGGGTCTACTAGTTGTTATCCAAATATCTCCCAGTTCACTGATTTCTGCTGTTTCTTCAAATCTGTCATACAGCATCTGGATGTCACCATGCCTGTGTCTGTCGGTGAGTAGCGTGTCAGGATCGGCACGTTTACACGTTGGCGGAAGAAAGAATATGACTACAATTACTTTTGGAGTAAACTTGTCAACTTGATCAAAAAAGCCAAGAATGTTCAGTCACCTGAAGAAAACAACTCAGAATGTAACACTTCGCCTCGCACTCCTCAGACTCGGTCACAATGTGACGGTCCTGAGTGTGATGATGTCAAGGAGAGTGGATCCTCATGTGATGTAAAAAGCCCCGGACCTAACGAGGTTTCTCACTCTGAGTCTTCGTGTGCTGAAAACAGTAGCTCTCCAACAGCAAATGAGACCAACCCTGTCCGTGATACCACTGACGTTCAGAACCCAGTTACCCGACCCTGTGTAGAAGACGAATTGGACAATAGACATATAACCATCAATCTAGTGTCACATGAATACCACCCTAATTCCGCCCAAATAATTGAACCACCTGAAGTTGTCCCATCAGAATCGTA
>Strongylocentrotus_purpuratus_nonrepetitive:224414741-224414823
ATGGTGTGAAAGGTATCCGTTGCCATGGAGTTCAGGTCTTCTTGACCAAAACACAAGCATCATGTCTTGAGGTCTAGAGCAC
>Strongylocentrotus_purpuratus_nonrepetitive:164081061-164081158
AATCAAGGTGATAGAGCATAACATAGAAAATGTTGGGAAGATAGTTTTAATCTATTTAACAAGTTTTACACTCCCGTAATTTTAGTTTGCTTTTTTA
>Strongylocentrotus_purpuratus_nonrepetitive:35052928-35053468
AACTACTGTAGCAGGTTCGAGCAGTTCCTGGGTTAGAGAACACTCCACGACTGGAGTGATCAACACCTCACCGTCCCTGAGAGGAATCCGAGCAGCGCTCTTTCTAGGTACTCTGATAGTGACGTAACCCTCCGACAGGGATTGAAACCCGGATACCTAGTTCACGAGGCTCCACTACTCCTCCTCTGTGATCCAGGATGCAGCTCGAAATGAACTCTACGATGCCTGGATTAACTTTGATGGCTGTAATGATTAGAAAGTGACGGCAAAAGGGAGTTTAAACGGCAAAGAAACAGGGGTAGGATAGGGGTACGGTAGCCAAAACAAAGCCATTCTGTTTTATAGGTGTGATGCACCAAGAGATGCCAAATATTGTTAGCTTAATTTTCTATTGATTGGGTGAATTTTACATGAATAGCAAAAGCAATAATTACTTGTAGCTATGCTTTCTGCCGCATCGTTGAAACGGAAAGCTTGGACAATCTCCAAGAGTCTCCCTCGGGTTCCTCCTCTCCTTAGCCATTCTCTGAGCATGCGCAG
>Strongylocentrotus_purpuratus_nonrepetitive:167081241-167081710
CATCATACTGCTCTAATAATACCATCATCTAACACAATATCGGTCTCATCACGTGATTCAATACCAACCGTGTCACGTGATTCATTTCAATCGACTGCGGTTTCTCGTCTTCTAATCGGAAACGACATGATTGATCGTCAGCAGCGATACGAGTACTGATCGCTTGTATGACTCAATGACTTTCATACCCGGCGTTATCAATGACTAAAATGAGGATATAACATGGGCATCATTTCAAATGAGGTCGTTTTATTTCTTCGTACATTAAATTGTTGAGAAACATTGTTTGGCTTATATTAACCGCAATTGTGTACTAAAGACAATAGGAGATAGCCTAAGATTAATTTCAAGTTGTAATAGACTCGAATCAATAGCAACTTTTTATAAAACATCGGCCCAGATCGTTCGCATTGACTTTCTTTATTGGCTCATTGTTTACCTCGTTTTGTTCCACTTTCCCTTCTGATCC
>Strongylocentrotus_purpuratus_nonrepetitive:101049924-101050566
TCTACATCATGTGATTGATCTTGATCACCGTTTTAAGACCATTAATGTCGTCCAAATAATTCATGGAGATGACGGATCATGGAAATATGGCATCACAACAGCAGCTGATTATAGCGCGTGCTCACACATGCCCCGCCCGGAAGTCTCGGGCACCTCGAAAACGATATCACGCCTCACCACGCTCATGCAACACCCCGCACAAAATGGAATTGTAAACAACATCCAAACACATTTAATTGATCAACATTCCACAAATATCACATATCTTTGCTTACCTTTCCTTCAAATTTCCGTGTTCAAGTTGTCGTGTTTAACATGGTACGTTCAATTAGTTGTATAGCATTACTTAAAATATAGCATGATGAGTAATGAACGTAGCATTCTAAATCGTCCTCGAAAGAGCATGACCTTAATATTTCAATGCGACTTCCGTATCCAATAATTTGCATCAACGATGGCGCTTTAAATAACATGCACATAAAAAACGCTCGCTAGGAAAACTTTATTACGAATTATCTGGTGAATTAAATCGTTCACATATGTACAGAAGATGGACGGAAGTCAAAATCGAGTTTTATTCTTCCCACAACCATACAATGTACACTATATCAGCGGGACGTGCCCCCCTTGGAGTTCTTATAC
>Strongylocentrotus_purpuratus_nonrepetitive:349587350-349587420
TCACACAGTCTAATCCTCTTTGGCTGAACATCTGTGGTCGACCCTCTGAATGAAGAAATGGCTTCTGATG
>Strongylocentrotus_purpuratus_nonrepetitive:499240389-499240646
AAGATTACATCTAGCAAACCACGCCCAAAGGGGAGATTCTGTATTCAATTATACAAAGCACCACAAAGTGGTATTCCTAGGGAAATATCTTTTAGCATTCTTGATATTGCAAAAAATACCGTGGGTATTCTGATCGTGGCGGGCGGCACGACGTGGTTGGTTGGGTTTGGTATGCTGATGGCGCTCTTCGCTTTACGTCATGGAGGTGATGGAGGAGGTGTGGTGGGACGCCTCCAGGCTCTGGGTCTGACCGCTGG
>Strongylocentrotus_purpuratus_nonrepetitive:247040280-247040339
GGAAATGTTAGAAAATAGACAAGTTAGGCACAGTTATACTCACGATTTGGCACCTGTAT
>Strongylocentrotus_purpuratus_nonrepetitive:326631605-326631755
CGTGGTGATATAGTGTAGGAAAACGACCTAGTTAGTTTTGGGGGAAAGTAGGTCAAAGACCAAAGGTCATAGAGGTTAGTTTCTGAAAATACAGGTTTTAGCCTCGTTATCATAATATTTCAAGAACTATTAGATGTATGAGCTTCAAAC
>Strongylocentrotus_purpuratus_nonrepetitive:551001810-551002465
GCTGATTGTATATATCCTATCAAATGACATCACAAATTAGGATTGGTAAAGGTAAGGGTTCTTTGTTCTTGCTCTGGTATTTAAACAAAAACTACTTTTTATGCAAGATAACAATTCAATGTTTAAAGGATAAGTGAACTTTGAATGACAAAGGAAGCGCAACTATATGAACAAGCTTTTAAAACAAGTAACTACACCCACATGATGTAGTCCTGTAGACTTCCCCCTCCCTATACTTCCCTCTCTTATCTCTCCACAGTTCAATGTCTTCAGCCAAGTTATTACCCCCCAAACAAGCTACTGAGAAGACCCGAATCATGAGGGCAAGCTGGGGCTCCATTGTCTGTCTTCGTCAGCGGATGAACTCCACTGCTGCTGTCGCAAATCCTATTATCCCATTACTTCCCTTCCCGTTCACACTGAAAATCCCCGCTTATCCCAGCTAATGTGATCCCCGTTCACATCTGAAAGTAGGCTGGTTTCCCCCCTTGAGTGACTGCTGTGATGTGATTGGGCAGAGAGAGACACATGTGATTTGATGGTTTGCTGGTATAAGCCTTGGTTTAATTATGGCTGAGTTGAGAAGAAGATAGAATTCAAAGGAATATGAAGACATAATACACAGGGTTAAGGAAATGCGATAGATGACAGTGAT
>Strongylocentrotus_purpuratus_nonrepetitive:238857072-238857612
ATTTACTCAAGATCACGATAATCACTATTTAATCATGTATTCGTGTACAAAGAACATCAGGGACCTCCGTCGTATGTTCATATAAGAGATGGGGGACTAGGAATTGCGATTAATTTGGACCAAAAACGACTCCTTGATAAAGCCGGGGCCCAGAATTATTTAGCACCTAGTCGTATTACGTAATGCGAAAATGATTTATATGGCTTACTTCGTACCATCGGGTCATCGCGTCAGGTCGGATGGTCGCGTTACCCGACCTTTTGCCCCTTTATTCACAAAATGTCGGGTCTCATCTACAAAATGTCGGGGTAGTCCAATTAACCTGACAATTAATGAAAACCATACGGCAAATCTACGAAATGTCGCGTCATTTTCCGCTATCGTTTCACAAAAGTGCATGTTACACGACCACCCGACCGGACGCGGTGACCCGATGATTCGAAGTTAGCTATTTCTATAGAATCTACAATTTAGTAGTGTGACCAACTTTGAATCATTTTCCCGAAGGGTTATACGATCATGTTTATCATGGTTAGGCCT
>Strongylocentrotus_purpuratus_nonrepetitive:268368819-268368911
AGCTACCCAGTTCTCCACTAGAGCTATGGCTACTGTCTCGGCAGTGGCATCCGCTATCGGGATCGCTTCGGGCCAACGGGTGAACCTGTCGA
>Strongylocentrotus_purpuratus_nonrepetitive:281356919-281357946
AATAGCTTGAGGATCCAATGTCAGTAGTTTTTGACTTAGTGCCATTGACAGAGTATTAAAGCATGGTGATATGATTTCAATCTTGAACAGTTCACATAGCAATATCTGAGAAGAGCTTCCCAAGTCCTTGGTGTTCCTGGATGTAAGAGGGAATCCTTGCAGAGACCTTCCAGATTACAGGTACGTGGCTACAAAGAGCACCAAAAGGTGAGCTATTTGTAGTAGCTGCCCTCCAAATGTAATCATTAGGGTTTTCTGATGCAAAATTTCCATGCAAGTAAATGTGAATACGTCATGAGTAAGCTAGCTCGTATTCTAACCGTTAAAAGCCAGAGCTTTGACCTGCCTCTCCTTCTTTGTGGTGGAATACTTCTTGCAGCCCTTCCAAACCTGAAGCAGCTTGACAACGAGATGCTGAGTAAAGATGTAAAGAGAGCAGCCGGTCATCCCGTATCTAGATGGAGATCGTAGCAGTGGTCAAGATAATGTTCAGATAGATGGTGAGTTATAGATAGATATGACGGGTACCATGTTAGATTTTTCAAAAGTATATTACGCTTCTAGCTCTTAGTATCAATACCTCACGGAAAAGATACAATAAAGAAGTACTGGGGAGCCTTTAGCTATTTAAGTCTGGAAAGCTCTATAAGAACGATTGGAGCTCTGGTAAGAATGAGAGATTACAGCTGACGAAATCTCACTTTTCCTTTAGAGAATTTTTAGAGAGCTTCAGTGAATAGAAAGGAAAAATTCTGCAACTGTTGCCTCAATTATGCAGTAACATTCTAAAAGGATTACTGCTGCTTGTAGGTTATGTATTACATTGTGCAATTTGTTTCGTTTGTTGGATGAAAGATGATGAGAAATTCAATGATTTTGAATCTCTCAATGTGTTTCCGATTTAGCGTCGAACACAACTTTTTCATGGAACACAAATGGATGCAGTTTATGCCAAAAAATTGCCCCTTATACTTGTGTATATATGGCAAATTTTGTAGGGCTCTGAATCGAAAAGTTAAGGAGCCAA
>Strongylocentrotus_purpuratus_nonrepetitive:319505655-319506571
CTGTTCCTTTGGAGCAATGTCCACAGCACACTCCACATGCAGATACACATGACATGCCAGCTTTCATGCAGCTGCATTTCATGTTTTGACACTGCCTCTCCCTTCCTTGCAGTTGTAACAAATTCCTTTAAGAAGGTTGTCTGGCCCGATACCAACAGACAGCATCTTTGGTCTGAGTTTTCTGTTGGAATCTAACTCCCATCCCTCTCCTTTGGGATTAAGAAAAGAGGTGTCAAGATACTTCCATACCACAACTTGAAGATGGTCACAAAGGGAATGTTGAGCTGTTGCATCTTCTGTTGGTGGAAGGCGGTCAGGATCGATTTTGCCCTTGGATGCTTGCTTCTTGAACTTCATAGGCAAGACTTTTCTAGGGGAGTATCCAGAGCCATAATTATGCGATCTGAATTACTTTTAACCCAGCTGTTCGAATTGTGGAGTCAGTTAAAGTGTTACTTGTGAATACAGTAATGACACTTGCAGGAAATCTGCATTTGCAGAAAGCACATTTGGTATGTCCATGAATGCATGAAACAGTGTCGTTTCCAGACCAGCAATACTTGAAGAGGAATTCTTCTTTGTCTATGCTACAGCTGTTGTAAAGACCATCAAAGCCTGCTTGGAAATACAAATGAGTACAATATGCCTATGATAGCAATGTCCTGGGCGACAACAACAACTGGGGAATTCACACTTCCGACCATGTCTATTGTAGACCTAACGATCAGCGTGTCACCATTATATTTTGCTTGGCGTACAGTGATATTGTGGCTTGCCATCCCTGCAGATATCATTGTGATTATAAGGCTCCTTTGTTCTTCTCATTTGCCAGGAAAACCTCTCTGTCACATGATATAGTCCGGTGTGACGCTTCCCAACCAGGCGCCGCATATGTTCATGATCTTTCATTGATGAT
>Strongylocentrotus_purpuratus_nonrepetitive:82390144-82390456
TGTTATGGATGAGTTACCTAACTATATACACCATGAATGCAGGTCAAGTATCTCGATCTTAACCTCATCGAGTCTCCAACGGGTCTCAATGATGAGTTCTACTATACATTGATCATTGATCGACAGAATCGGCAGTAATAGTTATATGGTGCACATGTGTATACCGGCCCACCTCACTTGGTATATTGCAACAATTCAAATTCACATTCATTTATGTAATCATTATAAATACCGGGATTGCCAATACGATGAAATTGAAAGTCAAGTTTGTATAAGATTGATATATCCAAGGAAAAATATGTATAAAGTTTT
>Strongylocentrotus_purpuratus_nonrepetitive:173261061-173261593
GCCCAACTAGCCGTTTTAAATCAGCTGTCCGATCACACATCTTGCCACGTCCAGACACCCGACCGTACGTCTGGGAATACTAGACAAGACATGACAAGTAACATCTATTCATTGCCAACATACAACAGCAACCTAGATTTTGATCGACTACAACAACACCAAACAAGTAGTTAGACAGACCTACCTCCTTCTTCAGGAGCACCCTGTTTGCCATGATTCTGCTTTCCTCCTTTTCCATGTCCATGATCCTTTTTTCCTTGTCCCTTCTTCCGTAGATGAAGTTTACTTTCTTTCAAGGTGATTTTGGGGGGATATTAAAGTGATTGAACGTCTAAATTCCTGCACATAGCCTAGACCTACAGCACTGTTGTCCCACCGAATAATTCACGATCACGCAAGTTGCGGCGCGGTACTCCGATATCCAGTCGAGTCTAGTCCCACAGCTAGGGCAGGATCTCGGCTGAGCTCCCGCTGGCTGGTTGTGTAGAGAGTAGAGAGGATTCGTGACATCTCGGCCTCGGCCTTATAATAC
>Strongylocentrotus_purpuratus_nonrepetitive:288941830-288942144
GGCCCGAAGTTCATGCCTGTGTAATGATGCCAACTTAATTGGAGCTATCGCAATGTGTGTGTATAGACGTAATCTTCTTATCCTGGGTGTATAGCTAGTCTGTGGTTCACGCATCACTAAACCTAGGGAAGAATACAGTGACCCACTCGTCAAGTAACTATGGAACTAATCCGACCAACGAGCTTTCCATCTCCGCGGCAATAGGTTTTCTCGGATCGTGAATCGCTCTACGTACAGATAGCTCTCGACGAACGGGTCAGTGCTTCGAATGACAACCACCGATTGAAAATACCGGACAAACTCTCTTTTTCACG
>Strongylocentrotus_purpuratus_nonrepetitive:71186595-71186696
TTCTAACTGGAGGTGCTGGCACTGGAAAGAGTCATTTGATCAAATGTCTTTACTATGAAGCAACACGTATACTAGCCCGAATGTTGCCACATCCTGATGAT
>Strongylocentrotus_purpuratus_nonrepetitive:270479645-270479951
TCTTAATTCAGGGACACGTTTCACAAAGTTGAGATGGGGCCCAGGTTTCTTACTCTGTCACAAAACCATCCTGGATGCCATCATGTGACTGATCTACAATTTACTTTAAATAGAAAGGCAACCTGACCTACCCTTTTCTTCATCTTTAGAACGATTCTGCATGTTTGATGTTGATCCTGTATTTGTGGTTCTTGGGTACGACAATAATAGTTGTGTACAGTAGGCTGTCATGGTACAGTACATCACCATGCTTTGAAGTTGGCCTCTTTGAGGACACCAACCTGTGTGCCATCCACGCCAAGAGGG
>Strongylocentrotus_purpuratus_nonrepetitive:248302732-248302835
AATGACTCGTTGTTATTTATACTTCATTTATTGCCTCCATTCATAAAGTGAACCGAAAGTTTGATAAGGGGATTTATTTTGAAGAGAGTACCTTACATCCCAA
>Strongylocentrotus_purpuratus_nonrepetitive:87406268-87406357
GGTACATGATACCTCTCAATAATTGTGTCGACAATATAGACGGACAACATTAGACGGACAACGTCAAAGCAATCATGGATCAATTCCAT
>Strongylocentrotus_purpuratus_nonrepetitive:170932437-170932496
TACAAACATCAGCTCCTGTGGAAAGACTACCAGATCAACCGCCGCCTTCATATAACGAG
>Strongylocentrotus_purpuratus_nonrepetitive:312333771-312333993
TCATCATCTTTACCCAGCTCGGCATCGCTCTCCAGATCATCATGGTGTGTAGTTGGGCGACTGGAACTTTCTTCTTCATATCGCTTTGCCGCACGATTGAAGTTAGTGATGGGAAGCCGATTACTCCCGTTATTTAAGTGAACTTTCAAGCTGTTTTTATGATCAAAACAATTATTCAACCCATGTATTGGAAGTTCTTTTAAAAATCAAGTTACTGCAATG
>Strongylocentrotus_purpuratus_nonrepetitive:333982285-333982506
ATTTGCTACTGTGTTGGCGGTAATTCTTAGCGGTAATTAAAGATTGCCATTTGAGATACTTATACAACAATTGGGAAAATTATCAACAATCCATCAAATCTATGATGATTCTGTGGCTAAGTGAAGAATGTTGATAGGAAACCAAACTGCTGTGGAATAGTCGATTTTTAGTAAAACAATACGAAAAAGGAACTGTATTTCCTTAGAAGATTGTAAAATAC
>Strongylocentrotus_purpuratus_nonrepetitive:292128635-292129973
ATGTTCCTCTCAAGTCTCTCATTGATGATGTGAGGAATAGCCAGCAAGTCTGTGAAATTTGCGACACAGACTCGAGAGCTGTACATTTCTGTTGTGAGTGTGGTAAGGATATGTGTAACACATGCCTTGAGATTCACAACAAATGGCCGCCTCATGTCAAGCATAGAGTTGTGAGAGTAGAAGACGTCAGAGAGGGAAGGGTGGTCCTCCAAAACGAGGTTTATTGCCAAGAACACAAATACAGATGTGTGTATTACCTGTAAGAAGTTCATCTGCTTGGAATGTCGGAGGTCGTGTAATAAGAAAGGTCACACTGTTCAAGATGCTAAGGACTACAATGCTTCTACTAAGACAAAGATAGATTCTCTACAAGCCCGAAGTAAGACGAAAGCTACAACCCTCAAGAGTCACGTGGCCTGCATCATGACTCAGAAGAAGCGTGTCACGGATCACATTGCCGGCAAAAAGGTTAAAATCAATAAGAGTTATCAAGAATCACTCAAAAAATTAAACGAGTGGAAAGCATTATTAGACAAGCAGTTGAATGCTCAGAAAAACGAATTATGTAAAAGTTTGGATGAGATGAAAGATGTTGATGAGAGGTTGATTACGAGTATTGAGAGTGCGAGTGTGTTAGCGGGTAATAGCATGAAGGCTCCATTAGAAGGTGATATCATTGTTATTCGTGATACATTGTCTGGAGAGCTAAAGAATGTCCTAGATAGAGATGATCCAGAGAATAAGCTTGCCACGGGTGTAGCTGACCAGGCAGAGAAGCTGATATTCACACCTAAATGTGATCGGTTGAAATTTGGTCGGCTGCAGAAGACAACTGTCGGAATCGGAAATCTGATACCGAGATCATTCCTAGTCCGTCTGATTGCCGTTGCATGTATATGTTTTCTGTTCGTAAAGATGATCTTGAGTTTTGGTGAATCCGGACAAAAAAAATCTCACAGAGTCCACCAAAACTATCGATACTAACAGGATGACATGTGCCGAATTCGGACGTCAGAGAGGGAAGGGTGGTCCTCCAAAACGAGGTTTACTGCCAAGAACACAAATACAGATGTGTGTATTACCTGTAAGAAGTTCATCTGCTTGGAATGTCGAAGGTCGTGTAATAAGAAAGGTCACACCGTTCAAGATGCTAAGGACTACTGTAACAATGCTTCCACCAAGACACAAACAGATTCTCTACAAGCCCAAAGTAAGGGGAAAGTTACAGCCATTAAGAACCACGTGACATGCATCAAGACTCAGAAGAAGCGTGTCACGGTTGACTTTGCCGGCAAAAAGGCTGAAATCAATAAGAGTTATCTAGAGTCACTCGAGAAG
>Strongylocentrotus_purpuratus_nonrepetitive:488879191-488879290
GTGAGCTGCCAACGTGAAAATGTATGATTCCGACATTAAGTGGCATTCAATTGCTAAAAGGTCCATGGTATAGTTACAGAAAATGGAATTGATGAAGTC
>Strongylocentrotus_purpuratus_nonrepetitive:247940487-247941185
CGTTTTAGAGTCACCGAATTTTCTAAACATGCACATTCAAATCAAAACTTGGTTCAGTCAATTTGGAAATGCGTAAGGGTCATACAATTTTGCCAATGTTGAATGGCAGGTGAGTTCTTTGGCGAATTGCGGTTTCATTTTTGTCTATGGGCAACCTCTTTCGCAATCATAATTATAGTATGAGGCTCGATGCTCATTCGGATATTCAATGCCTTAGGTTGATCAATCTTGATTGAGTACATGTCTATTAAACCTGGACTCTACCTCTGTCCAAGATCTGTTTATATATAGCTTGTGCGTAAAAAGGAGAGAAGTCACAAACTGTGCACCTTCTCTGGGGACAGTTACCTGTGTAATGACAGAACGAATACGCAGGTCATTCCTCCAAGTAAACTTTGCATGTCACATAATGTATACCTAGACATACCACCGTCTGTCCAGCGCGAATTTAATGCTCGTTTTGCACGTCTCCGTGACAAGTATATGGTCATTTCAACATCTCATTGTACTGCCTATAGAAATTTAGTTTGTAATAAAAGTAATTACAACGGAAGTCTCATCATGACTACTGATACTCCGAGTCTTTTAATTGCCCTAGAGTGCATTTACTGAAAATCTTTTCAATTGTTGTTTTACTCTGATCAATGATATATTACGTAATGACGAAAATTAATGGCCCAAACTTCCAACCATTCTAT
>Strongylocentrotus_purpuratus_nonrepetitive:298515679-298516893
GGTATTAATCTTGCAACAGATTACTGGGAATTACTGAGAATGGTCTTCGCTTTAATCGAATGGTCTTTTATTAAATACATTGCCCCCGCGGGGGGGAGTTCCCGTGCCCACTACATTGCTTGCACCCCCATCAGGAAATCCTCATCCAAAGTCTCTCAACATGACTCGGGGTACGCTCAATTAGTTTCTCGGTGGGAAATCTAAATTCACTGAGTGTGAAACTTGTGAACACAAACATGGTTTTTCGACCAATTCAATAAACTGCAGAAAGTTTGTCTTTAAGAACAGCTACAAACAATAGTAACATACAGCCTTGCACGTGCATCAAATGTGACAAATATTATTCTGAATATGGTTTCTATAGGGAAAACAATAGAAACAGAAAATTGCCTTAAGTTGATTTCATTCGTTTTTTCCCGATTATGTTCCACTGTTACTCAACATCTGAATCCCTCTCCCGCGTGCATTCTGTACATTCTGATGAAGGAAACCTTCTACTTATTTATACATTACCAATACGGAAATACATACTCCAAATTGTAAGGTAGTACGCACACAAGGTAATTATTGGACTGAAAAGAGATGGGATTATTTCCAACTGATGTGTCAAATCATTAGGTTACGAAAATGGTCATACTTTAAATGCATTTGTCTATTCGTCCCTTTATAGAGACTGGTTCTCTCATCATTTCCTAGGCCATATCCTTTTCACTGATTTCATAAACTTCTTTTCACTGATTTCATATAAAATGGAATCAACCGTAATATATTACAGATATTTTACCGCAAAATATGATAACACAATACTTGCATTCACCTTGTGTTCAAAGTCAGGTTTGACGGCAGGGATGAACAATTTATCAAACAAGTGTGAAAACGGACCATGACCGGAACAAAAAAGGTAATATTGTGCACAGTAGTCATTCATCAACAAAGTTTAAACAACATTTAATAGGGTAATATATCCTGACAAAACTATGTCCTTTCCTGATCAAATGGTGGCCTTTACTCTAACATATTGTACGTTTTGTTCGTGCCAATGTTGATGACTCAGTTACCCAGGGAGATACCACCTAGCAATTTAGAAATTCCCATATATGCAGCAATAGTTGAGACTATTCTCATTCTTACCTAGATCATGACAAAGACCAGCAATCTGCACACAAAGGATGTCTTCGTTTGTGATCTCAAGCTCTGGTTGCTTCCGTTGAAGA
>Strongylocentrotus_purpuratus_nonrepetitive:215270236-215270344
ACTGCAAAACTGGGGAAATGTGGGTACGCTTGGTGGTAAGAGAAACAATACGAGCTGCAGCGTTTTGAAGCTTCTGAAGCTTGGACACTAGATTCTGGGGTAGATTGA
>Strongylocentrotus_purpuratus_nonrepetitive:224027462-224027531
TTTCCTTGTTAAATGTTACACAATACTTTAAATGGTCATGATTATCAATGTAAGCCAAACTCTCTTCAA
>Strongylocentrotus_purpuratus_nonrepetitive:75523100-75523609
CCGGGTCGCCTTTTCCTGTACGTTAAGAATTAGAAATTCCAGCGATGGATTAAACACTTATACGATTATATATTGACAATTGAAAGGCAATAACAATGTTTATCAGGCATTACGCACGTACCTTCTTCATGACCTTCCTCTCTCATCGTATAAATATCAGTTCATTAGTGTTTTTGGTGCATGTGTGTCGTTGTGTGTGTATCTGCAGATTTACCTTTTACTTGTAGTTGCACGGATTCCGGGTCGCCTTTTCCTGTACGTTAAGAATTAGAAATTCCAGCGATGGATTAAACACTTATACGATTATATATTGACAAAAGGCAATATAAATGTTTATCAGGCATTACGCACGTACCTTTTTCATGACCTTCCTCTCTCATCGTATAAATATCAGTTCATTAGTGTTTTTGGTGCATGTGTGTCGTTGTGTGTGTATCTGCAGATTTACCTTTTACTTGTAGTTGCACGGATTCCGGGTCGCCTTTTCCTGTACGTTAAGAATTAGAAAT
>Strongylocentrotus_purpuratus_nonrepetitive:415932458-415932657
ACGGGCAACGATGTATTATGTTTCCTGTTAAACCAATCATTTATCTTCATATCGTTCCTACTGTGGTCTTTCCCAAACCCCTTTAAAATACCCCGCGTCGTATACCCTTTACAACGACCGATCACACACGGAAGAAAGGGTTCCTTGAAGTCTCTTTTCATTATAGTCCATTGTTATAGATTTTCCCATCATAAAACTA
>Strongylocentrotus_purpuratus_nonrepetitive:509786081-509786436
TACTAACCCTAATAGGATAATAATATGATAGCAGGGCCCACAGGGAGGACAGTATCAGTATTAACACTGATGAGGCTGGAACAAACACTATATCTAATCCTAACCCAAAGCTAATCTAAAACCCAACTGCAACCCTAACCAAAGCCCAGAGTAATTGTTGCTCAGTGGCGGAAATGTCAGATCACCAAACTAAGATGACAATGCAACCCTAGCACTATGCTGGTGATAATACAATATCGGGCTTTGATTATTCACTTTTAGTACCTGCATTCAACCAACAATACTGGGGATATGCATGCAACTATATTTACACACTTTTGTTAATTAGTAATGAAGGTATAGATAAAAGTGAAGA
>Strongylocentrotus_purpuratus_nonrepetitive:521119057-521119304
AGGTTTATTCACCCAAAGGCTCGTCTATCTAAAAGGGTTGTTATTCCAGAGTTCAGGATTCTGAATTTAGGTTTATTACCCTGGAGGTTTGTTATTCTGCATTCTGTAGGTTAGTAATTTCCAACGTGAAATAGAGTACTTTCTAATTTTTGAACTTATGAACCTTTGGAATTAAGATTCTTTAGGTATACAGACAGAAACTAGAAATACGAATGCAAGGAATGATATTTCCCTAGTAAACTAATGC
>Strongylocentrotus_purpuratus_nonrepetitive:161011439-161011548
TTGGTAAAGAAGAATCTCAATGTTCACAAAGAGCATGTTGATCAAAACGTTATGACTTTTCTTTCAGTCCACAAAAAAGTCCTTGTTAGGACTACTTACAATATACTTC
>Strongylocentrotus_purpuratus_nonrepetitive:528273738-528273923
AGCCTAATATAGGACCTCTGACTGCGTTTGGTAAATCCCTAGTGCATGTAAACACTTTATTTCTCATGGTATTGTTCCCCTGTACAGGATCTGGTCGTAAGTCTGGCAGCTTGTGTGCTATATGTTTGTATCGGTATTCCAGTCATTATCAGCCCGTTTTGTCCACTTTGCATAGCAGCTGCGGT
>Strongylocentrotus_purpuratus_nonrepetitive:432128280-432128481
CCCTCTAAGAAAGTGACATCGTACACAGAGTAAAAGCAAAGAGAACCGTGCAAGCTTCTCGATGAGTTATTAGCTCGTAGTATGTTGGTAATGCGAGCGAAATAAGACAATCAATACCTTTAAGATATAACATAACGAATTATAATTATGTCCATTATTGATAGTAAAATTGGATGAAACGAGTTGAGGGTGACCAGGAGA
>Strongylocentrotus_purpuratus_nonrepetitive:463003876-463003927
GGGGCCATATTATATTACTTTACTCAAGTACTTTACCGTTGGATAGTTCTC
>Strongylocentrotus_purpuratus_nonrepetitive:173237779-173238555
GGTAAACCATTTCTTTTTGGTAGCGTATCCTCGAGGGAAAAAGTCCAGCTTAATAATAGAGAGCCAAAGAGAAGGTCACCCTGAATGCCACACACCTCTTACCTCAGTATAATGACATTGAAGGATTGCTCCATCATGCACAAAGATACTACAGGGAAATCTATTACATTAAATAATAACTCATCTAGATCATCAGGTACATCTTGAATGGTGTAGGCCCAAGAATGGTGTGAAAACAATGTACTGCCTTTAAGTTTAAGATGAGTATGAATCAGGAGTCTTCATGAGAGAGTTTAATTTGGAGGATATTGCCAAAACAAGGGGTATCATTTTCTGTATCAGGTGTAACGACTTACTGTAGAAAGGATTACTGATGAAGTCCAATGATGATGCTTTTACTCTCCACGATATGAGAAGGAAGGCCAATCTTTTTAAGGACATTGTCATAAATACGGGCATTGTGCTACGTTGTCAGCACCTGGTTTAAATTAATCTTAAGTAGATGTAGAACAAGTAGAGAGTAAAAATATTTACTTGGAAAGTGGAAGCATAAGTTTTATAATGCCCATAAATTCTTAGAAAGGTGGATTTTCAAAGATCATGTATAGGATTAGGGAGAATTACTTACATCTGCATCAGGTATCTACATTAATCTAGAGGAGATTTGACCCAGTTAGAAGTTACGGAATGATAGTTACAGAATGATATTTAGATCTTGAAGGCACACAGGCGATTACTTAACAGCTTTGCGGGAAAGGAGGGTAACAATATATCTG
>Strongylocentrotus_purpuratus_nonrepetitive:496218265-496219128
ACAGTCACCGTTCAAAGCTATCAATAAAGGTCTTTCACAGTATCGCCACTACAGCCACTGTAGCAGTGCTTTTTATGGAATGTCCTTGTGTATTTTTGACAAAGGTGTGAGTTGATATCCATTTTCAGATGTATTTCTTATGATATAAATCCAATACACCATGCAGTCTTTTCACATCAATGGTAAAATTATGGATCTACAATGACATGTAGTCCTATGCCAGTCACCTCAGAGAGGCTCTCAGTGCGTGGTATATTTGATTATCGCATTGCGATATAACAACTCCATGTCCTTGGAAGTGACAGTGGATATCGTTACCCTGGCATGAGCTCTGTAAACCATGGCCCTCGGTGCATTCAATCAATAATTCCTACCGAGTACGTGTGGCAAAATGTGCATGTAGAGTGGCAGGGACTTGAACCCCATACCTTGTGATCCATAGTCCGTAATTGACTTACCCACTAGACCATAACACCAATTTAGAAAATTTCCATTGGTTTGGGTAATTCTACCAACTTTAAAGTTTAAGCAGGCGAGCTTTCATTCACTCCTGTCTATACCTTCACAAGACAAGTGATTCTTCACACAGTTTCCTGCTGTGTACCGGCTCAAGATCATCGGTGTATTAATGTTAAAGTGGAAGCTGGTCTAGGGGTGAAGTTAGGATTGTGGGTAGTGTAAGGAATAGACCCTGAAGCAGTTGTTGCTTTTATAAGGCGTCTTGTTCTTGATGTGATATTTTTAAGTTCGTCATACAGCCTTGCTGCCTCTTGATGGAAAGGGCACCTACAAGACATACTCTGTGAATAATCTCCTCTCTGTGATCTTTACAGGACACTGTCCTAGGACTCCAAGCCTTGTCT
>Strongylocentrotus_purpuratus_nonrepetitive:414017914-414018598
CGTTGAATAATGTTTGCTCCAAATAACAGAGAGACGGTCTTTGGCTGTCGGTTCTTCAAAGTATCTATTTCGGTCACAAACAAAGACTAGAGGTGACATTATGATCCATTTCGTTGAAAACTTAATCGGGTACTAACTCAAGTTATCTGGAATGCACATGGGAGATCGTTTCTGTTATTCAAGGTCCTCCGACATTATGCTCCGGTAGCGATCGCTCTGGATAGGAGTGGGGTTAGTGTCGCAAATGGGTTTAAAGTTAGCTTTAGGTTCACGGTCCAGGTCTGAAGCTAAGAATGTTGTTATGGTGTATGATATTGTCCGGTGAGCAATTATCGCCAGATAATGTGTCGTATAGTTGTCTTCGATGGGAAGAAAATATCGACGCTCTTAAACGTGTTAAATGCATGCACATAGTTGGGGACAGTGATAGCTGGCATAGACTTTTAACGAGATGAACATCCTTCTCAAACTCGTATTTAAATTATCCCTAATCACACGTGGCCCCAATAACAAGGTGAATTTAATTGGAATAGTTATTTGGAGTCTTGGGATGCCTCTCATATAGTACGACGTGGCTTACGATGATCTAGTATATGCAGTGGATATATAGCGTAGGACGAAGGTGGATACTAAAACATAAACGTGAACATTTCTGGAGCACCTTAAGAACAGAGCATTTTGCAA
>Strongylocentrotus_purpuratus_nonrepetitive:525979382-525979522
GCACGACACAGCCTTTCATCTTTTGTATGTTTTTGGTCAGTGGTTTCGAGGAATTCAATTCAGATTATTTGGCAAGATATCAATTGGTCTTGCGGGCCCGTCTGAGACAGGAATAGGTGAAGTTAAGTGTGTCCCAAGCT
>Strongylocentrotus_purpuratus_nonrepetitive:376059054-376059517
ATCGATGAGCCTGTATAGTCCTCCTTTATTTTGATTCCTCTCGTTATCATAGTAGATCTCATAGATTCCTTGGTCTGATGTCTGGATTGGGTCTGGGAAGCTGATCTCAGTCTGCCCATCAAATGATGTAAGAACCTCACTTCCATCTTTCATCCAAGTAATCGCGTTGTCACTTGAATCGGGACCATAGCGACTAGTCATGCCGATCACCACTCCGGTCTCATTCACATTCACTGTCTTTGTAAACATTTCATCACTTGATATGAATTTAGCTGTTAAAAGGGATGATAGTAATAAATTAACCACATGAAAATGTTAACCCTACAGGTCAAGCGCAACTCATTAAAGGAAACTGTATGCTTTTATAAGACTTGCAACGTGTATTACAATCTTGCATATATTGAAATAAACCTTTTTCTAAGATTAGAGCCATGTCAAATTTGTTTGGACTTTTCCTTTAACC
>Strongylocentrotus_purpuratus_nonrepetitive:169112272-169112496
TGAGTGCCGTTAACAATGGTTTGACCTTTAGAGGCGCATTCATACAAGTTGGTTTTGGTTTTGGCTTTGGTTTTGCCCACAACACGTCTCACACTATCTAATGTTTACTCAGAAATTCCGAACTCTGTTCTTGTAAAACAAGTCTCTGCTTTTTGTAAAGTAGTCTCACAGATTCGTCCCATCCCTATTGGTTTCAAGGATAAACAACTAGCTCACATCATGTC
>Strongylocentrotus_purpuratus_nonrepetitive:374824981-374825360
TATTTTGCCTGTTCAGATCCAGAATGGCATTACCTCTGTACTAAAGTATGCAAGTCAACTGGATATGTCTGGATCACTTGCTCTAAACATGGCTGCTATTTGTTGGCTCCATGTACCAAATGTACAGTTATTGTCATGCTGAAATACAATGAACCATAGATGTTGGTTATACAGTTGGGATAGACTGTGTCCTATGTAAATGATACATAGCTATCCAGGGTGGTCAACTCTTTATCTCTATAAAGTTTGCTAACCCCTAAGAAATATATCAATGTGTATGGTGAACCTATTCAGCTTAGTCGATCAGTCCTGTGTTGAGGGACTCACACAGTGGATTAAGGTTAATCCTAGTCTTGTGATGGAGGAAGGAAACTCAACA
>Strongylocentrotus_purpuratus_nonrepetitive:266975831-266976373
TGGTCCTCAAACCAAAAATTGGAGCCTGTAAAATTGGAACTGGGAAAAAGTATGAAATGATGTATGGGAAGCATGATATCTCTTGTGGCTGGAGTTCAGGGTTTGCTACTCTGGTGCAATCTGATCTGTATTTTGAAGTGTTTTTAACCTAATTTTGTGAATAAATATTAAAGCCCACTGCACTGCGTATAGCTACTAGCGCCCTTTGTAGCTGATTTTCAAACCTGTCCCTGTTACATGTTTAAGCCACTGTGGACCACTGTTGACCCTTCTTTATCTCCTTTCAGGAGGAGAATCGTAAGAAGAGGGAGGTGGAGATGAGTAAAATGGAGCAACTCCAGGAGGAGAGACAGAAGAAAGCTGAAGAGGAGCGTAAGAAGCAGGCTGAGGAAAGAGAGCGAGGAGGAACATGATGAACCCTTCTGGAGCCCCTATCAACATCTCAATTTTCTAAAGTCATATGTCATAGTCGTGGTCTAGAGGATACAGTACATTGCTGGTGTTCCAGTTCTAGCTGCCCAGGTTCTAATGACCTTTGGCAA
>Strongylocentrotus_purpuratus_nonrepetitive:325812895-325813254
ACATATATTGATACTGTTGTATAAAGCTCTGATACAGCCACATATTACATATGGCATCGAGGTTTGGGGTAGTACTTATAAATCACACAAAAGATGGCTGTACGTGCTATAACTTTCAAGCCACATCGTTTTCATACTAATGCACTGTTTTATGAGCTCAAATTTGTACTTTTGTGTTTGATGTGATAAATGAACGATTACCTCATTCCTTAAAACATTATTGCAGTATGATACAACATGAGTATTCCACAAGACAAAAAACGGGTCGACAATTACGTCTTCCTTTATTCAAAACAGACCAAGGAAAGTTTTCTGTTTCGTTTGTTGGAAGTAATTTTTGGAATATGCTTCCTACTGAT
>Strongylocentrotus_purpuratus_nonrepetitive:6525731-6526061
ACATGTGTCCAAAACCAGACAAACACTACGGTTCTGAATCAATTTAGCTATTCCTCCATCGACTATTGAATCATAGAGTCTACTACAAATGCCATTTCTTCGAAAATCGGATGGCAAGAAGATGATCTACCAGTATATAGTGTGTTATGGGCCTAAATGAACCTGATTAATGAAACTTCCTATTCCTAGGATCACCATATTTTGACTTTATAAATTATTTACAGATTTTAATTGAGTCTCAAGATGCGGCTACTCGAGCCAAGCCATTGCTTCCTGAAGCTACTGATGAACTGGACATGGAGAAAGAAACTAGGGAGCAAAAACTAGAAA
>Strongylocentrotus_purpuratus_nonrepetitive:341261818-341264433
AAATGTATTAAATTTTACACTCTTTGCAGATGATACTTCCGTTATTACATCACATAGTAGTGTATTTACTTTAGTTGATATTATGAATATTGAATTGATAAAATTGGATAATTGGAAATCGGAAGATCCCTAGTGATTTATTGCCTATTCAGTTTCTTGGTATTATAATTGATGAATTACTTAATTGGAAACCTCATATTGATTGCATTTCGTTGAAATTATCTCGAAGTATTGGAGTTTTGTCAAAGCTAAAGCATGTTTTACCATCAAATATTTTGCTTATGTTGTATAATAGTATGATTTTTCCACGGAAATACTTATGCATCATATATAGATAAGATTTATTTGTTACAGAAACGAGCCGTGCGTATTATTACTAAATCTGATTATTTAGCCCCATCACGGCCACTTTTTGTTAAAACACACGTAGTCCCAATTTTTGAATTGATTCAATTTAATATTCTATCGCCAGAAATTCCTAATATAAACACTCGTATTCTACTCGTCAGAAGTACGACAAATGCACAAAATTCTTTCTATTTAAATGGCATTAAGGAATGGAATAATTTGAGTAATGATATTAAGGAAAGTACAACTCTATCTCGATTTAAAGTACGATGTACACAGGCGTGCTTGTGTGTTTGTATCCGCCACAAGCAATTTGCTTCTAAGGGTGTCCTTTACCGTATTATGTTTACTATGTTATACTTCTTCATGGCAGCCATGGTTTACATACGTGGCCTTAAACAACACGTGGTGTAAATTTTCACCGTTGATTTCCTTCTTTACCCGGTGTCACAAGATGCTACGGTAACAAAGCTTCGTACGTTGTCTTCCCGAACTTCCATTGTCAATCGTTATGGCATTTGTGACCCATTCTGCAGGGACCCCATTCTTCGCTTGTTACACATGTAACAAGTTAGAGGGTTTGGTATGCAGATTCTCATTGCTCGATCTCTTCATAACCCTTTCTATCTCATATCCACACTATTTCCCCCAATGCCTCTTTATCTTAATAACGTGCATCCCTATACCCCTCGATTTTCCTCAACTCGATCACTCTATTTTTATTTCCCACATACTCACTCTGACACAATTCTTTCCTGGGGGCGGCCGGGGGTACTCACATAAGACATACGGAGTGTGCCGCTTTAACGGGTCACTTTATTGACACCGGTGTTCGCATGGCAAATTTGCATGGCAAACACCGGAAAATTGCGAAAAATGGGCTCTAGCCTACTTCGGAAAATATCCTCCAAAATGACGCTAGCGGCACACCCCCGCCCAAATCAAATCTGAGTAGGCCTACTCCCCCCCCCACCGGCACCGGTTTTTTTGTGTACTAGCTATACCAGCCGGACTTTCGTGCGTAAAAAGTGGGCCACTTCACCTAATGAGATCGAAACCATTTCTTAGAAAGACCCCACTTGCAACAATGAAACCCGTCACAAATACATATCAACTATAAATGTGATAACTATACGTGCGATCATGCGAGGCACTCTTTCATTTCTGTTATTTACTCAACTTGATCGCCTTCAACTATCGAATCCTGACGATGTTTTTATTACTTCCTTGTTTGCCCTACATGTCGGTCTAGAACGGGGAGTCGACATTTGAGAACTTTCCTATATAATTTCTCAACTCGAGCAAGTTGTATCGGATTTGGCAAATGAGGTGATACCAATGCAATCGGAGCCGGACAGTCAACAGATGCGGCTGGAAGCTGGAATTGTTATTCAGCAGATTCGTATTTAAAGTATCGCCATTTATATCGCAGTCTACAGGCAATAAGAACTATATCGTTAGACTTGTTAACCAGCGGTTTAAAGTTAATTATTCCTCAATCACCATGCATCGAAACAACTCGTCGTGCACCTAACTAAAGAAGGCGCACTTAAAGGCCCATGTAGATTATACACAAGACGTGAGTATAGTACACATTTTCATATCTTGGTGGAAGGCAGGGTGGTCCATATTTGAGTATAATTTTGTTACCCGGAATACAAGTTTCATTGAATTTGAGCAAACGCTTTTGAAACTATGCTAAAACAAAGTCTAATTAGTTTGTGACTAAGAACCATAATTTCATTACTTACATGGGTTAATTTGTCGATGTTGACGCCGCCAACTTTTGGTGTTTATTGTTACATTGTGGAAACCAAAAGACGTCTTTTTTCAGTATACTAAGAATCACCTTTTTAAAGCGGAAAACACGTTCAAAATATAGGAGTTCACTCACTACTTTGCGTGCATTCCACTTCATGTGTAGTAGAATCAACTCCAAAAACGAAGTGATCCCTCATTTTGAGTCCCGAAAGAGTGATTAGCCATTTCATGCTATGGTTGTATTAAAGAGCACCAACGGCAAAAGGTTGCTCAAAGTCATTAACACTTGTTGCTAATATTGTTTATCCCTAAAGATTACAGCATGATACATACGTAAAGCATGGGAACTTGCCACTTGGTACCTCATCCAAATAATACTCCCACAATCCCCACAATGAGGTGTCATGCTCTATCACAAATAATACCATGGAATGTTTTTCTAGAGCCTTTTATGTTATGTTTGGCTGGTCTACTAACAAACGTCAACATGGATTTATACGTGGATG
>Strongylocentrotus_purpuratus_nonrepetitive:105682607-105683441
GATAATGCAGCCTCGCCATGTTGATGAGCCTTTGACACTGTATCGTCTGAAATCCACTTCTCATTTATTCACTCTACCATGATATTATGTAGCTAAAATCTCTGATCAGCTTTGATATGAAGCCCGTGAACACTTTCTCCAAACGCTTTTTGTTTTGGTTGATCTGGCGAATGCAGCTGATTACAAACAATAAATTCAAGTACACCAAGTGGTTAAAACAATCATCACTTGACTTATTCAAAGTCACGTCACTGCAGGTTCCAATTCACGGTAATTTTGGATAGGTCGTAGCACTCAGCGCATGAATTGCAGACGATGAGGCGGAAAGTTCTGGAAAGTAGCGGAAATGACGCCCGTCTGGGCCAATCATCGCAACTGTCTGATAGACATTTCCGTCGCGTCACTCTATCGCGAGCTCTGATTGGCCAGTGTGAATTACTTCTTGCTTGGAAAGAAAACATGGTTGTCCCCATTAGATCTCACCGACTGGCAAATTACCAATTCATTACCATAATTACTGGGGTAAGATAAAGATCTTGTGTGTTCAATTTCATGGAAATGTCAAATACGAATTGAAAGGTAGAAGCCGATTTTACACGAAAGTTCTAGACTTTGAAAGTTATCTTGAATAAACGACGTCAGTTTCTTCGATTGAGGCGTTATATGATTTCTTGTAATATACTTAGGTTGTTTGGTTCTAAAATATTCAATTCATAGCCATGCATTGTGGCAAACACAGAATTTACAGCATTATCCGTGATTGTATAACAACCATTGAACTACCATTATAAGCATCACAGTTAGCTTCTGGTCACACTGTTTTCATTTATTTAC
>Strongylocentrotus_purpuratus_nonrepetitive:251907157-251907344
TGTGAATATTTGGGGCCATTTGACCCATGAGCTAACTACGAAATGGTCTATTGTACTTACTTCATGATTGTACAGAATCAACCTGTCCTAATGGCCTCTGTACAGTTTGAAATGTAATCTTATGACTAGAAGTATCATCGTGCCTCCTATTTTCCCTAAACAATTTGGGCGCGTGCTCCTATTGTAC
>Strongylocentrotus_purpuratus_nonrepetitive:298520488-298520853
TGTTACATAGATTGAGAAGGGGTGTCCTTCAACTGAACCAACAAAAGGCTAAAGTGGGTTTAAGTGAAACAGAATGTTGTGACTATTGTAACATCAGTTAAACAATATCATCGAACGAACGATGCTTTTCTCAGATTTAGACACCAAAATTTCAAGTTGTAACAGAAGGCTCAATATGCCATCCTACTATACATCCATAGAACAGGTCGCCTCATTAATAAGTTTACTTCTTTAGGAGATTCTAAATAAAGACATATAATGTTCGTATGTAGCATTGATACTAACAAAAAGCCCACTTTAATGTTTGCTTACAAATAGTGATAATGACTTTGTGATAAGATTTGTATAACAATTTACTTGAATGG
>Strongylocentrotus_purpuratus_nonrepetitive:68546156-68546375
AATCTCCCTGATATAACCGTACCTACTGGGCAATTCCGTACGTTGCAATGTGTCCAATACGGCATCCCCAGCTCCCTCTCCTATTTTTTTCTTAGTGATACCACAAGGAATCATATTTGGGTAAAGGACACATTGCAGGGGATCGCCCTATAACATACCTGCGTCTCCGAAGTAATTGCCAAGGGCCAGGGTGTAATCTGCGACCTCGTCCACAATACT
>Strongylocentrotus_purpuratus_nonrepetitive:95553291-95554503
TAAGCAACTTTGGCGAAAATGAGCGTTTAAAAAAGTCAATCTTTCTCAGCTCGGCACTTTCTATCGTTCTCTTTTCTTCCAATTTTAGATTTTTACTATTTGATACAGCATCGATTATTTCATTCACACGATTCTTTCTTTTGCACATTGCAAACTCTACTTCATTCTTTTCAATCTTATCAGCACCAGCCTACTTTACTTTCTCCGTTTCGATTGGAGGAAATCGAATCGATTTCGTCATGGTCGCCATTTTGTGTTCGAACCGTCTGAATCACGTGATTCGCCAGCTCCCTTCCCGCTGTACATCCTCACAAACCAACACAAAAACCATGTCAGTAAGGACACGAAAGTCAGGTTGCTTGAGCTAAGAATGCTCGCAGTACTAAAGGAACTGAAAAATCACTTAACCATTTTGGCATTATTGTGATCAGACGCTTAGTCTTTAACATTCGTTCTATTTGGCCACGGCTCTGTGCTTTACGCTTTCTATGGTCTTTCCAGCATAATCCCAATGATTAATCATGTATCATAAAATGACATTCTATCAGGTCATAATACTGTAACAACTTCAATTCATCCCATAAACTACCACATAATAATGTCCTATAACCATCTTCATCGACGTAGATCATTTGGAGCGTAACGCAATCTCCAAATATCTACGAATGCTTATAATGCAACAATATTTTCCATCTACTTGCTGACTTGCTGTAGGCTCTATTTTAATGTTGCAAGTGCCATTATCTTATATGTTTAGGGAGACGCCTTCCTATTGGTCTAGCCTTTCTTCTTCGCCTCTTATCATTTTACTCGGCATAGACCCTGTCCGTGCTCCGAAACGACTGTCGAACTCCATTTGGGTTCGTTGATCGTATTCGGAGCCATCTGGTCATGACCTTCCGATTTCCTTCCCGCAGGTCGATTCCCGATCCCAAGCATACAGATCTCCGATATTTTCCCGCTCAACGCGCGCGCGCATGTTTGCGAATCTCCCGAAAATTTGTAGCTCATCGAGGGTATTGAATTCAATGTCTCTAAAAGTTTCGGGTGGTTCGCTGAGGTTGTAATAGCTAGGGGAGCATCGAAAACCTGCCAACTTGAGACGAGAGCCTCCGCAGTACTAAAGAAACCGATAAGTCACTTCAATTCATTATAGAGACCAGATGCTTTCTTTCCCATTTTCCCTTTATCTGCCTTATCATTTTCGTCATT
>Strongylocentrotus_purpuratus_nonrepetitive:73169362-73170533
CTCACTTTTGAAGTTAGCTCTTTGGTATTGGCTGCTAATCTCCTTACTTCCCTTCAACGCCTCCCCAGGGCTGCTTGTTTTACCCTCATTCCTCTCCCTGTCCTGTCTGGGTATTATCCCTCCTGGCCCTGCCCTCCTCTTGTTCGGAGTAAAACCCCGTCTTAACCGGAAAATAAAGTCGCGGTGTCGTCCGGACGTTGTCCGGATGACATTCTACCCCGTTCCTGTTAAGACGCGTCAATCGGGGTAATTTCCGGACAATATCGAGGTGACATCGAGTTGAGTTTCAACCTAGTCGGGCCAGGGTGATATCCGGATGACATCCTGATAAACGGTCCGTTAAGACGCGCGCGGAACTCTACCCGGGTAGAATGACGTCAGGGTCGTGAAGCGCCAGCTAATCGCGATGAGGGAGGTGCGGTTGTTATGGTAACCTACCCGGGTGGGGTTTTTGCGGATGGCTAGTTAAGACGGTGTCCATGAGCCTGGGAAAAGCTCACCCCGTGTTTTACGATTAGACCCCCAATGTTTCTCATCCACATGTCGCTCGGGTGAGAGGGCTTAAGAAGCAAAGAAAAGGATCTCTTTAGTACCTTCAGTAGCACATTATAAAGTTCATGTTCTATGAGAGGTCTAATATTAGACAATGTGTATTATGTGGCGTGAGTGTGTGTGAGTCAAGTTTTGTCCAGACCCCATGCTGTGTATAATATCATCATATTCCATGTAATAATCATTGGCATCAATTCATCTTTGACAGATTTCTTCTGCTTACCTGTTAGTCGTCCACTATTAATATGTATTAGCATTTAGTAGTAGAAACATTCATCTCTTTAATTACTGATTACCATACCTATTACTGTACTCACTCAGCTCTGCTAGTAAGCTGCATGAGGAAGATGCTCAACAGGTGCAGTTTGTGAAATGTAGTTAAAATGTTGATACATATTAATGGTAACTTTTTGACCCTTTTCTATGAAGTATGAATGTAAAGGAATTGTATGGGGAAAGATCGGAATATGACCCATGATCGAGCATATAGGTAGGATTCTAGGGGATGGGTGCAGGACCGCCCCTACTAACATTTATTATACGATGCATGATTGACAGGAAAGAACCTAGGGTTGACATTTAATTCGCATGTAGCAAAATAGTAACTAAGTTCTCAATA
>Strongylocentrotus_purpuratus_nonrepetitive:556970656-556970977
CAGGGGTTTACTTGCCAGAAGTATTTCACATCCTCAGAACCATACACGGTAGCACCAAAGTGTTAGTCAATTCCATTCTACCACGGTCTAATCATCAGGAGTGCGCCTAATTTGATTTTGCCGGTGGCAAAGCGGAAACCTAGGAGTTGTATGATTCAACAGATTCGAGGAATAATATCTCATCATTCGTTTAGGAAACGTGATGAAATTACTTTTCTCGACGAACATGTGTCCTTTAAACGTTAACGCAAATTTCCATCAAAAAATTACGCTTGGTGCGTGGTGACCGGTCGATTCCCAAAGCTTGGCAAAAGTGGCATT
>Strongylocentrotus_purpuratus_nonrepetitive:514461897-514461970
AATTCTCTTAGTCTCCTTTGTGGATGATTTCAAAGCTTTTAATTACTTTTAATCGCTTAAGCTGATAAACCTT
>Strongylocentrotus_purpuratus_nonrepetitive:310724829-310725302
CATACCAATTCCAAACCACTCAGTATTGCCGTTACTGGTTCTTATTGTTGCTTCTTGGTCATGATAGAGGTTTTTGATCATTTCGATGATGTGACTTGGGAACCACATCTTTGCCATTGTATTCCACAATTGAGAGTGGCTCACACAGTCAAATGCTTTGCTATAATCTATAAAGCACAAATGAGGGGATGTCTGTGTTCTCTGCATTTCTCTATTATGTTTCTAATGTTGACGATCTGTTCTCTTGTCCCTCTACCTTCACGGAACCCTGCTTGCTCATGTGAGATCTCGGCTTGCTAATCACCTTAAGAAGTTTTTTGCTTGCATGACAAATCAAGCTGATCGTTCGGAGATTTGCACATTCTTTCAGATCTCCCTTCTTTTGCAATGGTATAAAAACAGCTGTACACCAGTCCTTAGGCCACTCCCTACTATTCCATATATTGCAACAGAGACGCCACATCAGGTCAGTA
>Strongylocentrotus_purpuratus_nonrepetitive:496441196-496441569
GGGGTTCTGGTTCATCAACCTCCTTATAACTTAGACGATGAAACATTTCCAATATCTTTCTCCTTACGTTCATTCTTACCATTCAGTAGCTGTCAATATTCCTTAGGATTTTTTGTCCGCAATGAACGTAATGATTTATTCAAGTCCTGAAAATATAACCTTTTTTTACAACGTAACAAATTCCTATAAGATTTCCCTGCACCATCATAATTACTTGAATCAACAGGAACATCAGAGTTCCTCATCAATTTTACCTTCCTCTTCCATCTATTTTTAACATTCAAATATTCCTTCCGAGCATTTCTACATTCAGTATCAAACCATGGCTGTTGACTTTGATTACTCTGACCGTTACCTGATTTACTTCCATCTT
>Strongylocentrotus_purpuratus_nonrepetitive:112906770-112906838
TAAGTCGAATATTTCGTAAGTCGACGCATTTCACTCAGTCCTGAGAAAATCAACTAAATACGCGAGGT
>Strongylocentrotus_purpuratus_nonrepetitive:463374553-463374757
CAAACTGTGGTATTATATGGAAACAGTGAGGAAGCTAATCAGCAAGTAAAAGACATTGATAGTACAAAGTAATTACAATACATTGTTACTGTTCATGCAAAGCTAAATTCATTAAAATCTAGAGCCAAGCCCCAAGTGTTGCAAATCATTTCTCTGATTAAAACTTAGAAATCTCAGTTTTAATACCTTCTATTGAATGATATG
>Strongylocentrotus_purpuratus_nonrepetitive:170032830-170033012
AAGTTCTTTTTCAGTTTTAGCATTGTGAATACTGACAAACCATGCCTTTTCTCCAATAAACAAATGTAATAGACTAAAATAAAGTATGAAACGTAACTTAATACACAAAATCATGAACCCTTAGAATTTAGTTATGAGCTGGGATGACACCGAAACAATTAAATTTATCTGTGCTGATCTGA
>Strongylocentrotus_purpuratus_nonrepetitive:549581432-549582083
ACTCTTGTGTGTTTGTGACTGGTAGCTTGTTGCGGGACTCTTGTGTGTTTGTGACTGGTAGCTTGTTGCGGGACTCTTGTGTGTTGTTGAATGGGTGGTTGTTGCGGGAATCTTGTGTGTTGTTGACTGGATGGTTGTCATATGGCCCAGCGAAGTGAATGTCTGATACGTTGTTGTACGACCTGATCGTGTTGTACGCTCTAAAGAAATTGGAGACTGAGTAGTTACAAGAGCTGTTGACTTGTCAGATGTTGTATGACTCTTTAATGTTGTTGACTTGCCAGTGGTAATCATGTGTCTGAAAGATGTTGTTAAATGGGTACTTGTGCTAGTCCTATTTTGTGTTGTTGACTGGGCCGTTGCTATATGGTTCTTCAGTGCTGTTACTGCTGTATACTTGTCAGTAATTGTGGTGTGACTTTTTGGTGTTGTTGACACTGCGATTGTTAAGTGGCTCAGAAATGTTGTAGACTGGGTGTTTGTTCTAGGCTGGATCTTGGTGCGACTCGTCGTAATGTCTGCTGTTGTTACCTGAGGATATATGCAGTATGGCCTTGTTTAAATTATTTAGATATCTATTTTTAAGTTAATGCTCAACTTATCTTCCATCATTCAATTACATATTGGATAGACAGGATATAGACTAACTTA
>Strongylocentrotus_purpuratus_nonrepetitive:364754580-364754705
CATGGTTAAAATGTGTGGCATGATCTTAGATTTATCAAGGTTCATGAGAACACCAAAAAGATTAAATTCATTCTGTTCCTAAATTTGTCATAATGATCACTGTGATTGGATGATACGTGATACTA
>Strongylocentrotus_purpuratus_nonrepetitive:558646833-558647322
ACATCTTTGCATTGTAAATGAAAGTTAATCGGAAGAATTTACATTCAAATTCAACCCTTCATCCCTTTATTAGCTAGCGAGTAATGATTTACAAATCACATTACATATAACCTATTTCTATAACATTTGGGAAATACCTGTTTAAGTTTCGTTATAACTCTTGTAACAATTGCAACAGATAAGTACCGTAGAATAAGCACATAGAAAATGAATCAGTATGAGCATCAAGATGAACGTATTACCAACTCTGTGTAGTGCATAGCATGTTCATCATTCAAGCATTACAAATTAGGAATATATATTGGGAACAAAGGGGTGAATCCTCTGATCCATTCCTCACCTTTTCTTTCGCAACTTTACAAGGAACTACAGAGCCAACTGGCAAACTTGTGAAAACTGATATACATTAAACTGACTACAGCCTATGCCCTTTGATTAATTACAGATCTTTTTGTAATTATCTTCGTTATTTTTTACTTATTGAAAGTT
>Strongylocentrotus_purpuratus_nonrepetitive:211637963-211638680
AGGTGTTGTCCTTCTAGGAGCGTATGCATTTCTTACACATAACGTAGCTGAATCTGGTGCAATGGTGTCGGTTTTAAATCCTTTTGTCCCTGAAAATACTCTCTACATGTCTTGTCTCCAGCATGCAAGGTCCACATGTGATTGCATCATTGCATAATCCATAAACACACAGTCATAATCAAATTCTCTCCAACAGACATGCAGATCAGTAAAGACAATAAACTGCAATATGAAAGTCACCTTCAGGTCGAGCTACACATTGTCAAAGTCACTTTTATGATACCTATGATCTTCAGCTCTATCTTAAGTGTAATTTGACCTTATTAAATCTGAAATAGGCTACTTGTAACTTTGAAGTGCAACCTGGGTTTGAAGTCAAGAATATTGTTTGATGCAAACCTTGTATAAAAAGAAATTGGAATTTGATAATAAATTGTAGGTCAGATTGACTGAATTTAGACTTGCACTTTAAAAATCTTTGGACGTGTTTTGACATGCACGCAACAGAGGTTATCAAGGATAGAAAAGCTTCCGCCGAAACTCTCAAACAAAAAGACCCCATGATCCCATAATATGCATGACTATTCACCGCTTGTTTGTTCGAGTCGTGCGTATTCATATTTTCTGCGCCACTGCCGCGCATGCGTACCTTCTCTTCGCTATTTTGAATCGACGCTGCGACATGGAAAATCGTTGGTGTAGTACTCGGAATAACCC
>Strongylocentrotus_purpuratus_nonrepetitive:267424686-267424908
CAAACTCAGATTCCGTGTCACGTTTCAGTATGATAACAACTTCACAAATTTCGCATATTAATGACACCCCAAGAAAAATGTATACTTATTCTTAGAGATTGCCTTTCCATATCGTATGAGAGAGCCATATACTCAAAATAATGTACTGTTTCTCAGCATGACATGGATTCTATGTGAAGTCGTTTATCGACTAAATGTATTCGAAATTCGGATAAATGGATG
>Strongylocentrotus_purpuratus_nonrepetitive:93866758-93868998
TTTATGCCCTACATATCTTTTACCAAACAAAATGTTCAGAGTCAATGAAATAGATACTTGGGGATAAAACATCATTCAAAACCAAGTACCAAATATGACCTCAATATGTAATCTATGCTTAAAGTAAATGAAATAGATACTTGGTTAGATGCGCCCCATTTCGTGTTGACTTAAACAAAACCCACACACTTAGAAACCGATTCGGCGATTTGCCCCCTCTTTAGTTACCTGCACAGTACTTTACTTTGTCATAGGGTTCGTAAACTGTATAGCGCAGCTACTACTGCGCTTTATAAAGAATCAAATGATTCCCCTGGCTTTAGGAGATCTTAATTGATGAGATCCAATCACTTAACATACAGTACATTGCATTGAATATAGATCGGTTTTACCGGGTTACCATTTACTTCACCTATAGAGAGAATTAAATAGGGATTAATTTCTTGCGAATAAACTTTATTGCCGTGAAAGGGATTCGAACCTCATACCGTGTGATGCACAGTCTGTTGACTTAGTCACAGGAATTATCAATGGCAGCTGTATACAGTCATTTCTTTTAAGGACAATTCTTGCATTACTATGATCCGTTTTATTGTTTTGGCATTATTCAAACAGGCTAGCCATATTTGTATCAATATTCTTCTCTCAGAAAATTGCCAGACACCTATTTAATAAAACGTATAAAAGTTATAATTTGGGGAATAATTTTACAACTTTGTCTTCAAATTGGAGCGAATTGGTTATATCTCAACACCTTTGGTCGAATCTGTGTAATAATTATGAGAGGACTTTGTTTCATATCATCATCTTATTCCCACTGATAGATAAAGCGCAAGTGTCGCGCACGTTCAACTGTTGTAAATGTTTACCAAAATATGTGACTTATTATAGAGGGAAAATACCTGATTTTTATTGTGACTTACTTTGTACATGGTTTACTGTAAAGCAATACACCACACCTATGGAATTGTTGTATAAAAATTGGGGATATAGTGATAGGAAATAGATTTTTGACAGTCAAAGAATTGAAAGATAAACTTATCTATTATGATGGTAGATGGTTGAGTGAATATGCAAAAATAAGAACCGCAATACAACAAAGATGGAGGCGAATCATAAAATATGGCGAACAAGTTTATGATTTCAACGATTACAAACGTAAATCAGTTATATACACTCTATTGAACTCATAAAATTATTCCAAAAACCATCTAGGGCGGTAGACTTCTGGAACAAAACCTTACAAACAAATGTTACTATAAAGTGGGACTCTTTATACTACTGTAATAAACCTGGCGAAAATATTTACCGATTTTGGAACGTTATATTGACCTAAAATCTATAAAGCGAGTGTTGGATTGAGGAAAACAGAACTAAAACAACGAATCTGAATATTATTAAGTGGAAGGAAACTATAACTAATTTAAAATCTGCTATTAATTTAGACATGTGATTCAGCTTTAATGTCGAGTGTTCCATCATCTCATCGAAAGCAATATTTGCCGACTTATCAAATGTTTGCTGATATCTCATTGCATATTGACATTTCTCGGGCGCTGGTGTTGGTAATGTGGAACAAATTGAATTGTCTCTTGCCTAGTGGCTCCCTGTAGTAAAATCCCATTAGAAGATGTGCGATAGACTGTATCCTCCAGTGTGTCCATACGAGGTTTTAAGTCTGATTCAGAGTTTACTTTCTACACGAAGTTTACTTCTCAAACTAGCAGCATGAAGAACACAAGAGGGGTGAATATACATCCTCTTCGAGAACGAAATACCTAAACCTCGGACAACCATTCCAGATTACCATCGAGGACAATAGCCCATTTATACAACTACCACCTCTCCCCCATATGAGTCTTCAAAGTAATTTCCTGGATTTCTCTCCTTGATTGGGTCGAGTCAAAGAAGAAACATGTCAATCTACCATAACGTTCTGATCGAATCAAAGTTCGCATGGACGCACTACTGATCAGATTTAAAAGTCCTCATTATCTATTTTAAGTTGAAAATAACTTGAGCTCAATGAAAACGCCCAAATTTCTGCGTTTAGTGGAAAGAAATAGGAAGGGTTAGAGATTTCTACGACAATAATTGCTACAATAGAGTGCTAAGTATTGCATGAAATATGAAACGATTCTCAAACGTGGGCAATCGCAAATATTTATTTTTCCCCAATGTGATCTTTATTCGAGTCCATTTATTGTATGCCACTCGATTATGTGAATTATTTAGAATGA
>Strongylocentrotus_purpuratus_nonrepetitive:450718838-450718981
ACCCTCTTCCAATGTTCCAATAATAATGCAATGATCAGTTAAATTTTGAGTTCTGCAATATAACCAAGAACAGACGATATAGCCCTTTAGAGATATTTTCCTGTGTACATGTGTTTGAGAAAAACTCGAAAGGGTCAAGCGAC
>Strongylocentrotus_purpuratus_nonrepetitive:189354200-189354325
GGGATGCAATATGAAACCAGAGCGGGCGAGTGTCAAGTTTTGGGGGAGGAATACCAAACGGCAATTTTCCAAGTGATACGACTGTGTAGGGATGCGCTGTCTTATGTAGATGTCGACTTAGTAGC
>Strongylocentrotus_purpuratus_nonrepetitive:503999442-503999561
AAATTCGAAATTTATCAAACGCTAGCCTACCTCCTCTTGACCCCCTCCCCTTGATACTTCAGACTATCTCGACAACCGGTCCTATAATTGATTCGAATCAATTGCAACAGTGAACTTAA
>Strongylocentrotus_purpuratus_nonrepetitive:19748256-19748318
TATGAGGGTTAATTTAGTTTTGCAGTCATGTATGTGTTTCAGCCAATGTGGAGAGCCTCTCA
>Strongylocentrotus_purpuratus_nonrepetitive:500109673-500110864
AATCTGGTCTCCATGGCAACGCGTGTCGGATGAGCGTATCTGGTCTCTATGGCAACACGTGTCGGATGAGCGTATCTGGTCTCCATGGCAACGCGGTTCGTGTTTATAATGGTGAACAATTTTGATAATGCCATGCAATTTTATGCAGCCTTACGAAATCCATCAAACTTTGAAAACTTTTATAGTGAACACTTGCATGGACTATAAGTGGAATTTCATCTATTGCATTGATCAGAGGAACAAATAATTGGTGACAGGACTTCATTTAGCTGAAGCAACTTTGGAGACGCAAATGAACTTAAGGAGTCAAACACTTATTCCATTGTGCTGCTGAACTTTACGAATAAACCAGTCGAATGCATAACTGAGGGACCAACAATTTGGTGTTATTAGCATTCCTCGATATCGAACTTGTGAAGAGAAACACAAATATTGTTAAGTGTTCTTATACAGGAGGATTTGTAGGAATCACATTACTATGATGTATCAAAGAAGTGGCTTTCTCGCATTAGGTGTAATCACAGATGAGCGATTAACTCATCTGAACTCGAAATGTAGAATTGATTTGTGCCGTTCTGTAATAACAGATAATAGCAAATGGATTAAAGTCATTTTGAAATCTATGGACAATCATGCATGATCATGTTTTTACAAGATCATTCTATATTGGCAGTTGAAATGAGCGTTTCCGCTTTGGCATATAAATTCAGTGTACTTATGTGTTGTTGGCAACTCTAATTTTGCTAACCAAACCAGTTTAAAATGAACCGAGATATCCCATTTGTTGTTACCAAAGAGGACGAATACCAAACTTGATGGTTATACCAGAATAACCTTTAACTTTTGCCATATTTAAAGGGTTTTGTTTGTTCTATAGTGATTATTACTTAAGTGTGCAACAGGCTGAACATGTTGACCAGAGTCACCAGACTGATGTGGAACAACAATTATATTCACGTATGATGTATTTTGTTCTGGTATACTGAGAGTTGAAGTCCAGTTTATTGTCAATGATATCAGGTAAGATGCATATGCTGCATGCTTTGTCTCATTTTGCATGTGCTTTTATGTATGCATTCGCCACAACCTAAGAATTGTTTTGTGAGGCTGAAACAAAGGTAACTGTGCCATGCTAATGTGCTACTTTAGAAATTATGATGATTTCTTTCAGGTTTTCCTATTCTGCGTTTT
>Strongylocentrotus_purpuratus_nonrepetitive:392452835-392453034
ACTCCATATTAGGACCTATAGTTTATTTGCAAGAATATGGGGAAACTTTTGACTTGATTTACCTTGAGAACATTAGCCATGAGAGCCTGTTGACTGGCGGTAAGAATGACTTCAGCGTGTGCCCTCATTCCAGGTATACAGTCTGACGCTATGTCCTTTAATGACATCGTTGCTGGAGCTGCTAATTCTGCATCATTCA
>Strongylocentrotus_purpuratus_nonrepetitive:333378096-333378595
TAAATAGCTATACATATTTCAGATAAAGAAACTTAACTAACTTTCATTCAGAGACATCTTTGGGGATGGAGTTCCAAATCACAGGGAAATTATGTCGTACTGATTTCATTACCTTATTTGTTTTTACTGACCATAGGTGAAAACAATCCTTAAATACCAAAGTGGTACGCGTGCTCGTCATAAAAAACGTCGAAAAAGTGTCGATTGTGGGCCTTGTGGCGTCGTCGACGTTTTTAGAAAAAAGGGTGCTTTTCAGGTTAAGTTTCGACGTTTAGGGTATCTTTTCCAACTTCAAGTTCGACGTTTAGGGTCACTTTTCGGCCATGCCAGCACCGACATTTATTTGCGTGTATACTACCTATGTCTCTTTAAACTTAGTTCCTCCGAAGAGATATATTTCCCTTGATTTTTCTAGTCTCAACGCTGGGCTCTACGCCAAGACTTTGAATTACCTGGGTTTGCAGCGGGTTTGCAGCCTGGTTTGCAATAGTTTCGTAGC
>Strongylocentrotus_purpuratus_nonrepetitive:103982210-103983398
GTGTTGTATTACTTTGCATTAGTTAATATAATATTAAGTAGTATTGTCTCACCTGCATGCAACTGAGATGCTTACTAGCAGTCGCCCAGTGAGCATCTACTGCTTCAATCGATTTGAATAGAGGAATGCCATCGATGTCCAGACCTGCAGGTCCCTTTAACTCACTCAGAATGTGTTCGACTGCAGCAGCACTCTCGTCCCTGACTTATACCGGGGTAGTCAATTGTAGTAAGTATTTAATCAGGAATCCTGACATCTCTATTTCGTTGGTTAAAAATTAAAAGCAATAATAATGGTTACAAATAAACAATTGATGAATTCATGATTTCTAATTCAAGTAGCTTGCAAATAACTCACCTGAACACCCCTGGTGACACGTCGGACATATGATGCAGCTTGGTATGGCTTCACGAAAGACAGCATGTCTGCATCAGATATAGAGGAGAACTTATCGTGGTCACCATGTCTGATTGCAGAGATCAATAGCTTCATGTCGTCACTGTTGTAGGCTAAGATGGCTCCTGCCAGGGCGCTAATGAAGATGCCGTACTTGGCGTGCGTCTGTTTGATGACCACGGCATCCCATCTGTGCAGCCAGTGGCGGATATCCAGTCTGACGACCATGCCATCGTCGGCCCACTCCTTAAAAAGGGTCTCGTACCACGAAGTACAGCCATCCCTGAATTTAAATGATGTGAACATCGATCATGAACAATCAAATGGATTATATGTGTTGTGTTCTGTCTGAGATTCTCATCACCATCTCACCGAGCATGAGTACCTAAGAAACAGAATAGAGTGGAAAAAACCGAAAGAGTACATTTAACTTTATTTTCTTAACTGCAACAATTGTTGTCCGCATACAGGACTTCCACAGGAGGAGCATTGGCCCTTCGGAAGCGGGCGACCACACCCCTTGCCATCCTGGAGTATGCCTTCTCCGACTCAGACGCCACAACAACCGTCGTCACAAACTGGCCCCACTCGTTCAGTATGCTGGTGAGGTACTGCATGGTACCCTGACCGCCTGCACAGGCCAATGATAAAGTTGTATTACAGTCATCATACTAGTATAACATTGCTTTTTAATTGCACTTTACATTATAATGGATGTTTGTAAATGAGTGACATTATATGAACTGTATGTATTTTGTAGACAGAAAATGAATTGTTGCATAATTAAAGTTG
>Strongylocentrotus_purpuratus_nonrepetitive:270925460-270925902
TTGGCTTTGAGTTGTTTCCTATGTCACAATATATGATTGCACTAGGAGACCAAGAAGTTTTGCAGCTTATGACCATATGTTCTAAGGAAAAGTCTTCACACTTGTTGGCCCACTATCCCACATAGAGATCAATTAAAGATGTACCAGAAGGAGGCTCGAAAGCATGGACTTTCCCTGACATGTGATTATATTGTCGCCATCAAAGGGTTTGTGAAGTGTGAAGAGGATACATGTCGATGTGGCCTTCTTGGTATCGTCACGCAATACATGGAGAATGGATCTCTCTGGGACTTCCGCATTAGTGAATGGCAACATTCCCCTGATCTCTGGCCTCTGACCAACAGGATGGTCTATCAAATCTCGTGCGGAATGCATTTTCTCCACTCAAAGAATATCATTCACCGGGATCTGAAGCTGGAGAACGTTCTAGTAGATGGTGATC
>Strongylocentrotus_purpuratus_nonrepetitive:384069988-384070056
TCTATTGTTTGAAGATGAAATAACAGAAAAAGCTACTTATTGTATACATTCCTTAAAAATTGTGTTGT
>Strongylocentrotus_purpuratus_nonrepetitive:546445336-546445421
CCAGAATTACTGCCTCTGGTAACTTTTGGCAAATGGATATAAATGACCAAACCATGTCTCGAGGCATTTTAAGAGAGGTTCTGAA
>Strongylocentrotus_purpuratus_nonrepetitive:342921153-342921980
AACTATATTGTTTTTCGTTGAAAATATTTCAGTTCTATATTGATTGCAACATCATGATTAAATTTTTTAGGAAACTAGAATTCTGAAATGTAAAACTAAAATCATCTTTATTATATTACAAGTATAAGGTAGTCTGATATGGAAGCTATGTTTTATTTACATGTTATTCGTCCATCCACGTGCACCAACAAGATGGCGATGCTTGCGGAGCCGCGACGGCGACAGAAATTGTCTTTTGACCCGAGAAACAAAGCTTGGACTGAAGGTATAACACTTTTATGCAGTAATTTGCATGTTCATGATGGTGTGGTACACAATAAGAAAGTTGCAAAAGCCCAATAGCTGTCGGCTTGTTGAGTCTGTCTGTCCAGAGAGTTGGCTACGATGTGTGCGACGTATATTGCACAACCTTGGTATCTGAGCTGTGTAGGCCTAGTGTGTACATATAATAGTGCGTGGATCGTGCTATTGTGCTAGTACACCTCGTAATACAGGTGTATTGCTGCAAGTCTGTGGGTAAAAAGGTGCGTTACTGTTTGGGGAGTAAAAAATCGTTTTTCACATTACACAACTCCACTGGTCAGTGCAATAGTGGGAATGTGTAATTGTGTTATAAGTGTAAATGCACAAAACTATAGCCTATGTATGTGGATAATCACAGTGGATTATGCCAAAAAGTCACTGCAATTTGAGTTCAACATCTCTAACCTGGACACACACAAATATAATGGAAATATGTAACAATCAACCAAGTATGGCCAGAAGCTGATGGAGAAGATGGGCTGGTCAAAGGGCAAAGGTCTAGGGGTCAAAGAGGACGGAACCGT
>Strongylocentrotus_purpuratus_nonrepetitive:387829514-387829669
AAATGCAACATGATGGTGTCGACCGGTGAATGCATTAGTTCATCACTAGGTAATTTTTTATAAAGCATCTTAAGTCTAAACTATTTAACTTATGCTTATACAAGAATGTACAATTTGTCAATAACTAATTGCAGAGATAGCTCACCTGAGATCAG
>Strongylocentrotus_purpuratus_nonrepetitive:478421174-478421802
CAGCTAGTTGGGGCTGAGCTGGCACCGGCCAGACTGGGCTGTAAGAATAGAAGCAATGTAGGGGAACGCCGCCAGTACAGACAATCCTCCCATAAACAAAAACACGAAGTCACACACAAACTCACCCACCCTACTTCCCAGTAAGGCGTCAGAATGGGTTGTTAGCTTTGAAAATAAGGGCCTGCTTAAGGATTGATCATTATTTTATGAATGTGAAGTTGTGTTCATCTAGTGTAATACTGGATATTTGTGTCAGGCTTTTAACTTTATTCTACTCTTATGGCAATCTATCAGTGTTTGGCCATATAGTGCCAATGGTTTAACTTGCATTAGTCCAAATGAAGGAACTCCCTTCCTATCTAACAGTGATAAACAAAAGTTTTTCTAATTGCATCATAATCATTCTCATGTTACTGATGTATGCTGTATACCATCATATCATTGAACAAAATTTGGTCAAAGGCTTACTACTACAAAGAAAGCTGTATATTTGTGAAGATTTAAGTACTATAGGCCTACTACATACATGTTCATATGAAATTGTTATTCGGAGGCAAACTGTTGGCATGACTTGTCATCTTCTTCTTGATAGAGGATAGCAAAAATGACTTGGTCTCAGGCAAACTTC
>Strongylocentrotus_purpuratus_nonrepetitive:411438570-411439599
AAGTTTTGAGCTAGCAAATCTAACTGACTTATGTGAATGCAAATACTATTCCAGTTAAATAGTTCCTGTTTTTATTAATATGTTATACAGTTCCCACAGCTCAGTTTCCTATGCGATGGGCATGCATGCAACTTCAGTGTACGTCGGCGAAGTCCTTAGTGACAATGGCGTATAAGTTGTACAACTCCAACAACTTTTTCCAATTGACATAGAAAGTGAATTCTAATGTGAAGATCTGCTTCTGGTAGGATCTTATCTTGGCAATTGAAGTAAAATCTTCCAAAAATCAGAATGTAGGAATGATCCAATCCTGTTTTACAGAGCTCTACAGATGTGGTTTGATGCTGTAGCTGCAATATACTCCAATGAGTCCAATTGGTATAGGATATGTAACCAGGGATTTTCTTGTGTAGTAGAATAAATGTCATCTAAAATTTTCCCTTGAAATGGAGAACAAAGTAAAGCAGTGTATTTCTATAGATTGTTATGTTTGGTAAAGTATGGTCGCTGATACGGTCCATTGGTAAAGATACTTCCCCTTTCTAAAGAAGAGTGTTAAGTCACAGTCTTATCCAGATGTTTCTCACCAATATCACCAAAAGAAGATACCAAGTACTTTCCATTACAGCTTTGATCAGTAGCATGGAATAACCAGTCTGCGAACAATGAAAACACACATGACACAATAATATACCCTTTTTCTTTTGCCCAGAAATAATGACATACACATACTGATGAAGGGCTTCCAAGGCCTGAATGCATCTCTTTGTAAGTACGTAATACGTATCATTTGTAGGATACCTTTTAAACCCAAAGAAAACATGTACCAGATTTTGCGAGAATGTCATACGATACACATCTATGTACCGTAGTGCAAAATTCCATGGACATACTACATGAAATATATGTCTAATAACTTCTTTTTTATCATAGGAATATAATTGCAGTTCAATGATGTTTAATATAAAGGAGAAGTAGATAACCATATGGAATATTGGTGCATGCTTACCAATGTTTGCAGTACATCCT
>Strongylocentrotus_purpuratus_nonrepetitive:447085820-447086382
ATAAACCTGAAAGCCCATGATGGGGAATGAGTTTTCTCAGTAGAAATTAACCATCCAAGAGTAACATGAAAACAACACATTGTGTAATCACTTCATTTAGGCATCATTAGAGAGGAGTAAGAAAGGACAAACAATATTATCAAATGTACTGTAAACAACACAATACAAGAGAATACACCTGAAATGAGCAGTCTGAAAATTTGTTAAGGGAAAGATTACTGAAGAAATGGAGTATGAAACGGTCTTAGGGTGTTCAAGCATAAGATGAAAGAAAGTGAATGAAACATCAACTTACCTTTAAGTCTCTATGGACTACTCGTTTTTGATGACAGTACTGTACAGCAGACACAATAATTGTTTTAATACCTGCTTTAATGAAGTTATATTGGTTGTCATTAAGGCATAGAATTGCATTAAAGATACTTTTGCTTGTTTACAAGGCTTTTCAATACCGGTAGTCAAACTCCAAATTGTTTTTGTGAATTATTATCTTCTCATTACAGCATATTATCTAGAATATAATAAGTAGTTCAATAACATAAATCAGGAGGTCTGGAGTGAT
>Strongylocentrotus_purpuratus_nonrepetitive:519703166-519704027
ATTGTGTCATCCACTCCCTGATTAACCCTCACAACCCTGATCCACTTCTTCTCTATGTAGGATGGGGCCTAGAGTGGGTTAAGGCATTCTCACCCTGTCTATATGACCACTTGCTGGAGAGTGTCTATGCGTGGCAATCAGCTTTAAAAGGCAATTGAATCAAATATAGATCAACCATGTAATGTTCCTATTGCTGTAGGGAATGAGTTAGCCAGAGACCACCTGTACAATGCCCTTTGGTGACATCCACCTTCTAAATTTCTCATTACGTCTTTCTTCCCGTCTTATCCGCTCCCAATTACACAGCAGTTTTTCGCCAATATCCGTACGAAGACACCCTGCAATGGTCCCAGCTCCCTCAAAACATCTGCGGAGATGGTGAGGCGTCGAATCTGACTGAAAACCCGATTTCCCTTCACATTTGCCCTGAAAATCTTGTTCCTCGGCCGATCGATACTGCTTTATCTCCGGAAAGTATCGGCGGTTAATTGAAGCCTAGGAAGGCAATTGTTTGGACAAGAGTCAACAATGGTTTGGAATGAGGTGTTGGGGTCTTGGATATTGAGAATGATACCAGGGGGGTATGATTGTTGTTGAGCTGGAGTAGGTCTGGTGTGGTGGAGGTGATGGTATGCTTGATCTAGAGGTGTGATACCTGTCGATTCGTTTGATTGGGGCACCCTGCCCACATGGACTCCTAAAGAGCTAGCCGTGTTAGGACAGCGGGTTGCTCCAAGCAGCATGGTAAGTCAAGGACGATTTGCTTTTCTCGGCTCACTCGCAGGAAACCTGTCCTTTTGTACTTTGAGGAGTCCTGCTTTTTATTCTCCTCAAATCATAAATTGCAAAGCCCTCTTTTTG
>Strongylocentrotus_purpuratus_nonrepetitive:167144398-167144690
TTTTCAGAAAAAGGGATATATACAGGCATGATGGAGCTACATTGAACGGCCACACAAACAGAGCCTTTTACATGTGTGACCCTTGGTGCCCTTCATTTGGCAGGGGTGTTTGCATGCACTAATAATATAAAGAATGGGAGAAATTTATTGCAATTTTTCATTTTAGGGGTCACTATTTGAAGAACGATTTTTGATACAGTTTTGAATTTAGAGCATGAAGATGACATTTTGACCGGCAGGTTGTTCAGCGCCGATAAACGAGCGAGCCAAAAGAAAGGCATAAAGTGGCCCT
>Strongylocentrotus_purpuratus_nonrepetitive:415663752-415663945
GTGCACATCCAAACCGTGCAATAATGATGTCAAAGCCCATGCTATTGGTAACGTAAACATAATGTTAGTCTGATTCAAAAGTGAAAGTGAGGTAACTGAAGAGATGATTGGTCAACGAAAACAAACATACTAGAGTAAATCGCAAATATAAACACAAAGGCAATTTCAGCTTTATTCTGAATTGAAGTATGAG
>Strongylocentrotus_purpuratus_nonrepetitive:142473949-142474340
CCGCTCAAGGATCACAAGTTTGTGGTCGCCGACCCCGACATCTTGTCCTTTGACCTCGATGAACACAATCCCCAGTTCCTGATCCTTGCCACCGATGGATTGTGGGATACCTTTACCAACGAAGAAGCCGTCCAGTATATCAAAGAGCGATTAGGGGAGCCACATTTTGGTGCCAAAAGCCTCGTCCTTCAAGCGTTCTACCGGGGTTCCATGGATAATATAACAGTAATGGTGGTGAATCTGAGTAGACATCGTTCAAATTCAACTCATGTGCAATAGCCTGTCCAGAATGTGTTTTTCTCTGTTGCTTCTGAGGTTGCGTATAAATGCTTTTTGATTTTCTTGACTGTCTAGAAGATAATATGCTTTGATATTAAAGTGTACCTGTACT
>Strongylocentrotus_purpuratus_nonrepetitive:385672799-385674058
CCCACCTATTTGCCTTATCTTAAATAGAAATTCATGGGTGAGAATATCGCCGCCTTTCCTTTTCTTGCCAGGAGACTGGAAGATAGCGATGGACGGGCCGTTGTTTATGTTGCTTTCTAAAGGTTAATGGCGGAGCCGCAAATGAAATAGCACGAGGCGTGTTAGCAGGGCCAAAGAGATGCTGCCTTGCTATGGGCTTCGCTACTGGCTCTTGGTCGATGCTAGAAATTAGATGGACACAAAAGACAAGCAAGAAGCGATTGTCTTCGATTGCATCCTTGCTGGGAATGGGAAGTAAATTGATACCGAATAAGAAAGGCAGTGTTTATATCATCGCTTTCATTAACGTTTACCGATTTCGTAGGTCAAAAATTACAATATTGATATGTTAAGAAAGTCACTTGGATAACAACAAAGCGGGACACTTCACCCCGTGTTTTGGTTTCTCCAAAAGCTTCAGTGCGTTAAGAAGAATAAACAACATCTATCATAATGATTGAACACTCCCCCTGTATCCCCCTGTGTCGGAGCTTTTAACCTAGATAGAATAGAAAGGAAAGACGTTAGGTAGGAAAAGGAACAAACACGAAATTTACCGATTCCTTCGGTCTAAATCCACAACATTGCTGCCTCCCCCTCAAATTTCTGATAGAAGTCACGACTTACTCTGTTATACTCACTATACACAGAGCAGATTAGGCGACATTTACCCTGATTTACGTATCAACGAATAACCATCATCCTCAAACATATCCACATACACACTGACAAGAACATCTCGCAGTTCAGCACGAATACGAATATAATGAATATGATTGACCAATTCCCCTGTATCGGCGCCATCGTAAAATGTAATTTCACAAATAAATTTGTCCCATCCGTCAATGTTCCTTCTCTTCTTTGCTTGACGTCAATGTAGATTCTCGGTTCCAGCTCCAGTCAGATCCAATACATTCATTCAGTTCTTACGGATAATTGGTTTATACTCCCGTATCTATTTAGGATTCCATACTTAAAGGAATGAAGTAGTTTTTACTGACTTGCGCGACATCAATCAAACCACAATGTTTTCGATCCCAGAGATTCAAAACAGAATTGAACCATATTTAAAGGACCATTGAAGATTTACACATTTAGCTGGGGTCCTGTTAACATATAATATAGTATATGGATGACAAAAGAATACAATTACGGGCTGCAGTTTGAGGGCGAAAAGGTCGTAACCTCCACAGGCTGTCGGTGGCCGAGATCACTCAACT
>Strongylocentrotus_purpuratus_nonrepetitive:18629598-18629654
TGAGATCAAAAAGTCTATGTGTCTCTGATCTCTAACAGCATGACGCTAATCTTTGT
>Strongylocentrotus_purpuratus_nonrepetitive:506166702-506167350
CTTCGGTCATGAAAATAGGAAAGGGGTTCCCGTCGATTTTGAGATTAGTTTGCATATATGAATTTATAACATTTTCCCATAATTTTAAATTGGTGCTATGAGGAAGTAAGCACATTCAATGAGATAATTCAAGGAATCAGTTATACAGATTGGATACTCATGGATTCTAATTTCCCTCATCAATACTTTCGACAAGCCTTATTAACGGCCATTACCAATATTCAACCTGTATGATTCATCGAGCCAGTATTTCAATAGCAGCATTTGGATATTTCTTCCTTGTCCAGTCCTTTACTGACGACATCAAATATATTGTTATATCTCTTGATTTCATTCAGCTAATAACCGTACTTACTATACCTTTAGTAAGATAATTATATACCAAGATTTTATTTCCGATTTTTATGATCATACTTGATACATGTCCATTCTGTTTGTTACTACGACAGGCAGGTAGTGACAACACACAAACAGAACTTTAACTTTCTTCTAACGTGTAAATATTTTAGTCATATTAGTGTGATTAGATTGTTTTGAGGTGGATGGGTGTGGGTTCGGTTGTGCGTGGGTTGAGTGCATGTGCGTTTTCGTGTGTACGATGATGACATATTCTCCTCCAATCATCAATACATTTCCATCATACCTCAT
>Strongylocentrotus_purpuratus_nonrepetitive:247813845-247814151
AGGAAACAGATCTCTTGAAACATGGACTGATCTGCTAGTGGAAAAAACCCAAGAAACCGCCATAAAGATCGCAGGGAAAAAACCAAAAACCCGTGAAAACAAGATATCAGAATCTACCATAAAACTAAGTAGAAGGCATAGGCATCCAAAATGTTGAATACGTAGAAACCTGCAAAACAGTAAGGAAAAAGCTACGTGAAGACATCCGTAGTTACAACACAACAATGATCAAATCCACAATTGAGGAAAACAGAAGCCTGAAGAAAACTTACAAGAAACTAGCAGCCTCCTCGACAGAAATGGACA
>Strongylocentrotus_purpuratus_nonrepetitive:475798466-475799406
TTGGAGACATGAACAGGACAAGATCGAGGGTAATCAGGGTCATAAAGTTAATTTAGGCCATTCTCTTGATCATAAAATAAGGGTTCGTGAATTGGAATCAGTGATTGGGGCTCACAGGATACGGGTACCGTTTCACCTTGGTCAAGTATTATCAGTCCATGCCGACTTAATTACAGATGGGTACCAGGCATATGGAAACTGAAATCCCTTGAAATATCTCTTCTGTCTCTGGGTCGCATTCTGTACGGCTGGTCGTTAACTGTTTTTTATTATTCCTCTGAAAGGGGCGGCCACAATAGTAATTGAGGGATTATTTATAACAATATTACCGAAAAGGCGATTACGAAACTTTGCAAACAATGGGGTACGAATGTAAAATTGTCTCTCAAGACCGTCATGGTCGGGAAGACAAAGTGGACCTCTCTCTTCAGCATAGATTACGTATTTCCCCTCTGGTCGACAAACTTCAAACACTTCACGATCAAACTCCATTATAAACATCAACTATTACCGGTAAAAGGTAAACAACTTGCTTTGTAAGACAGATTAAGTACAAAAAGTCTATACAATCATTAACGGGCTTTTTTGCGCTACAAAACAAATCACTGTGCCTATAACCGGGGCCTATATAGGCGCCAGAGCAGTTAAGAACAAAGCCTTGCAATCGATAGAGGATTAAAAGAGTACAAATTCGTCTTTTATGACAAAAGACAAACTCTGAACTAAAAAGAGATGAGGATAATCTCATGAACTGTAATATAAATACTCCTTTGTAATCTATATTAGAAACAATAAGTAGCAGTTATCACAGTATTGTCCTAGAGAGGCCGCGCATGACACAAAGGACATTGGAAAAGTGATGTTATTCCAAAGGACTTCTATTTCCGCCACTCACGACCCGACCTTTAAATGTCTTTTCCTCTTTGTAGTAGACAAATGG
>Strongylocentrotus_purpuratus_nonrepetitive:548868476-548868722
AACATTTGTTTTGATGACCTTCTTTGATAGATAAGAGCAATGTTACTTTTACAACACTTCGCAAAGTGAAAATAGGGACGACTTCTGCTTAGAAGTATCTATATTATATGAACCTTATACCGGTATTTTCAAATGGAATCCATTTTCCCCACAATTTTTACTATTCACATGCTAAAAACTTGCAATGCTTGTCTAAATGTAACATGTTACCTTTTAAGAGTTACCTGCTCAGAGCAGCAGGCTACA
>Strongylocentrotus_purpuratus_nonrepetitive:308118037-308119663
TCAATATTAATTTAAGTAATTTCTTGAAATTACATATTAATCTTTACACTGTACGCGATTGAAATGACTTTGGTTAGTTAAAAGAACTACTACACTTATTCAAAAATTCCATGAAATATGATTCATCACTAGAGTTATTAAAACTCAAACATTACAGAATTTAAATTTATACGCTTTTATTTTGTACAACTATAATAAAGAACATTTGATAAAAACACTCAATTGACAGCCACCAAGGGATATTCTTTTGTAAAGATCAATACCATATCATAAATTTTTATTCTCATGTTGAGAACAGTTATTGATATAGAAAAAAATCTTATGAACATAGCAATGATGAAGTATTACAATTATAGGTATCAAATTTAGCCCGATCCGATCAGTTTCTGCTACAGAATCTTTCCTATATCAAGAAACACAAACGGATAATCAAACTTATAACAATGAAAGTCTCATAAATATTGCTATATACATCCAACAACCTTCCTCTCAGAATAGAAAATATATGTAGAAAAATCAATCAACCAAAGCACTTATCTATATTTCTTCATAGGCTTCATATATAAAACTCACGTGAATAGACGAAATCTTGATACCCTTTCCTCGATTCGTGATGGTGTAGAGATGAGTAGAATATTGTGCCTTTAGAAACTCCGGTATGGATTGTTCGAATTGCCATTAGTCATTAAGCCACTTTCACATCAGTTACTATCCAGAGGTTGTCGCAATAAGTGGGAACAATGTCAACACTGCTCCAGAGGCAGGTTAAAAAATACAGACAATGGGTCGAGTTAACTTAAAAAATAGGCCTATTATGTTACATCCCGGGTCTTCTGTATAGAATATCGGTCTCGTGGGCTATCGGCCTTGTGGGCTTTAGCAATTTGGGGCTCAAACTTTGGTCGATATAATCGTAATTTCAGTTAGTTAAATAAAACCAGTCAGTGACTATCGATTATAGATCAAGGTTTATAAGAAAAATACCACCAAGTTCAGTAAGATTCCTGAGAGAATTAGATACAGTCCATATCGTTGGTGATTCGCTGAGTTAAATATGTTGAAATTGATGATCAGAGGATATACGAGATATTCGCGTATCTTTGCTTTGAACTTGAAATTTGTCTTTTTTAAGGCATAAACACAATTCTCCGTTCTGCTGTCTTTGACACAAGATATTGTATGAGATATTATTTTCGTATACCCCTGTTTCAACATAAATTTCCTTTACTCCTTGCAGAAGCTACTGCTTTTATGGCAACCATGCCGGGTGTAATTATTGTAAAGCGCAAAGAGTGTCAAGTCCGACAGACATTAGCGCTAAACAAGAACATTCGATGTTATGTATTGAATGATATAATGTATTTGATGTATTGAATGAACACAATAAATACTAGAATTATTCTTTTTTGCCGTTTACTTGTAATTTAATATTTGAACATGTTTCTTTGATATCTCTCACTTTCCTTCCTTTCTTACTGGTTTCACATCTTTCTCCCCTGAATCCTCGTGGACAATAGCACGTGGTCTCGCCTCCAATCTTTGCACAAAATGCATTATTCTTACACGGGTTGGGATCACAGTTTTGAATGCCTATATGAATATGGTGATGAGAATCTATTACGCTGA
>Strongylocentrotus_purpuratus_nonrepetitive:546221570-546222389
TATTGATTGGACTCTGCGGCAAGCTGGGGAGATAATATTGCGGGGATACCGATTGCCCACACCTGCTAACGAAAGGAGACAAAGTCGATGATTTTTCACCCAAATTGCGCCTCGAAATGTCTTCAGGAAATAAAAGCGAATTCCAACTCTAAGGAACAATTACGTGTACATCGTGAGATGTTGCTCTGCTATTTTCCTTGTTAGAACCTGCTTTCATTGTGTACGAGACATGTTATACTGTGACTGTAATACTCCACTGGATGTCTGGAGAAATGTTCAATTGATTCTTCTGACTTTTATACTGTGAATTCATCGTTTCTTGCCTTGATCTACCAGCTTTTTTAAAACTGCTTATGGAGTTATACCTTTTCTTCCACAGGTCTGTACGTTCGCAATTTATAGCGACGATAAGTATTTACCACAGTAACCCTCTTCATTCTGCGTATAAGCTGCCTGTTGTTTCGAAGGGACTCACTTTGATGTGCGCGATATATTGGTCTTCATCCGTGAATGGGTTTTTCAATCTTCCCTCCATCGATGCACCATTCAATCTGGACTGGATTACAAACGCACTTTGGTGGATTGGGCCAATTTCCTTTGCGACCTGTGTCGGAATTTGTAGACGGCCTTTATTATGGAGGCACAAAAATGTTTCGTGGAGAGGTGGAAATCAACGGAAGTTTGTTCGGCTGTCGGTGTAATTATCATAGAGGGGACCCAAGAGGGGGTTCAAAAGTGTGGATCTTAGGAATGGTGGAGAGGGCCACAAAACGCATCATCCTCTACCCAGTCGACAAGAGAGATGAGGCTACCCTCATT
>Strongylocentrotus_purpuratus_nonrepetitive:145437948-145438261
AGTGTATCAGACAAGGACATGTTATTAGCATTATTTGACCAGTCGTATGCACTATGTTCTCAATTTGAATTTTCTCACAAGACTGATCTGACGAACCCGTCGTGTTCATACTGGGATATTGGCTTTAGCGACTGGTCTCAAGAAGGGTGTCAGCTTCTTTCATCATCTGGCATTAGCTCATCAAATGATAACAACTGGGATCCTCCATCTGATGAGAAGGAGGAGATCGTTTGTGGATGTAACCATCTCACCAACTTTGCCGTCCTTATGGTGTATGTCTTTTATTTTCAGAGCACGTCGCCTGGTCCTGTTC
>Strongylocentrotus_purpuratus_nonrepetitive:340555358-340556759
CAATTTTCATTTGTCCTGGTACAATACCAGATAAGAAGTGGTATCACAATTCCATGTATAATATATCAAAGCCAGGAATCTTATTACTTTTAAGCGAACTCACCAGTTTAAAGGCATTAAAAATAGGCTATCTATATTGGGTTCTTGCATAAACTCAATAAAACTTTTCTGACATCTAGGAATAGAGTCCTGAAGTTTCAGCCCCACAATAATTTGTCTATCTTCTACGGAACAAGTTTTTACTGATGGCTTAAAAAAACTTCTAATTACTTTCCATGTATTCTTAATATTATTAAATGTCATTTGAAATTGAGCAGAACACGCAATACAGAAGTAAGAGTATTTCTATAATTAGAATACTTTCTCCACAAAAAATCAGAGCTTCTCGATAACTGAAGATCACTCAACGTCCCCGATCATACTCATATTTCACTTTACCAAAAACCTTAATATTGATTTAGTTATCCATGGCATACGAGGAACTTTACCAGAGGAACATTCTCACCATACAACAACAACTTTCAACATTTTGGTCTGAAAGAACATCATTCCAATCAGTTGCAATTAATGCCTCTCTCAATTTGGCAATATTTTCAGGAGTTCCTTTACGGACAGACGTGCGGCCTCTAGGCTCACAATTCAATTTCACCGAAGACAACATACAGTATACAGGAAAATGATCAGACATGTCAGATACTATAATTCCAGAGGGTGGATATGGTTGTACATTACAACAATTATTGTCAATTAAAGTACTGGAAACTTCTGTTATTCTTGTTGGCTTAGTGATTAGGGGCAATAATGAGAAAGACATTAACATGTTTAGAAAAACATCAATTCGATTATCGTTATTACATCCCATAAGAGTGACATTCCAACTAAAAGTGGATTGTCTAAAATTGACTGTTACCATTTAGGGGCCTATATACAACTCCTATAAAATGATTCTTTTGACCAGGGTTATCAATCTCAACAAAGATAGTTTCTATATGATCTGACATTATATCAAGATCGTGATGTATCTGGTATTCTAATTGGGAAGGAATATACAAAGCAACACCTCCTCTACGTCTACTTTGTCTATTGTTGTTCACAAGATTAAAACCAGAAATAGAAAAAAGGCTCCTATCGGCTTCATTCGTAAACCATGTCTCAGTGACACCAAGTATTACACGTCCTAGATTGATATTATCAATGAATCTTAACATTTTGTCAAAATTCTTACAAACACTACGCATATTTATATGAAGAAGAGTTAAGCCACTGTTCGCATGATTATATTTAGATGCCGTTTCAAAAAATTGATCTTCTGATTAGGGATATCATAACCGTCACATAAATTGCTCATATTGTCTTCATAAAATCTACAAATTTCATCAATCTACCATCTTAATCTTTTTC
>Strongylocentrotus_purpuratus_nonrepetitive:94630568-94630940
AGTCTTGCCTGAGTTTGGTGTTGCACCTGGGTTTGGTCAGTTTGAAAGCATAAGGACTTTGACTTTGACTTAATCGCATGTGATCCCTTGGCAGGCACAGGACGTCAATCAATTACACGTCAAGGGGCTAGCAAATATTCCCTACATCTGGAACAACTTATGCCTCTGGGGCTCAATTCAAGAAAGTGGGAAATCTCAGAGCTATGATGGAAGCAATGTTTAAATCATCGTTTTGATCAAGATGTTTTTAAGATCCGAGTTGAGCATTTTGGGGCAAATTGTGAGCATCGCCTTCAGGGTCACGAGTAATAAAGGTATGAATCTCAATTTATTTTGGTTAAGGTATTTAATTTAACTAGAGTCGTTATGTAG
>Strongylocentrotus_purpuratus_nonrepetitive:12741586-12742162
GTTGGTTAAACTAGTGCCATTGATGATGAGACGGTCATAGAAGAGCATACTCATGGGAAGGGTAAGGTTCTTGGCCTGGACAGGCGTCTGGCAAGACTTCCGAGGTGTAGTGTAGGCCAGCGGGATAGTTGGCCGTTAGACCTGGAACAGTCATCTAAAGCAGAGAGGAGAGGAACATGCACATGGAAAAGTTGGTGAATTCATTGTCACCTTTGATAAGATGATCTAGAAGCTAGAGCATACACATATAGCTCAATTCTTTGCCTGGTTGCGGGCCTGGCAAGACTTCTGGAGTGTGAGGCCATCGGGGTAGTTAGCCACAAGACATGGTAATGTCACACATGTGCACTCATAACCGTTTCGTCAAAGCGATTATGATTGCACATGTGCAAAGCGGGCTCTCAATAGGTCTCTTCCCGAGATACACAAATGGAAATTATTAGTCTCACCTTATAGATGAAGAGCTGGACATCACTGTTGGTACGATGAGAGAGGAGGGTGAAACTGGGTGGGCCCCACTGGTTCTTATTGCACAGCTCCTCCAGGACCTAAAAACATCAATCAGAACGTTATACC
>Strongylocentrotus_purpuratus_nonrepetitive:50057617-50057727
TGAAGAGTGGAAGATACCAAACGCAAGAGACGACAGAAGAATAAGATGTGAATATAAATAGATGGAAAATTAAGCAAGAAAGGTAGAAAAAAAGAGTTAAAGAGATTGAG
>Strongylocentrotus_purpuratus_nonrepetitive:66092222-66092353
GGCTTCACGTCTAAAAATCACGGCGTCAGACATTTACTTACTTTATCTTACCCTGGCTGTGGTAGTAAAAGCTGTGTTTTTGATACATTTGCGCCGATCAGCCCAATCGGTCCTATTGAACCACTACCAGC
>Strongylocentrotus_purpuratus_nonrepetitive:122502029-122502993
AGATGCACGACACTTGACCTCACCTTCCCAATGACATCAAGTGTAATACTGTTGAATTTATCCCTCATGGTGACTACGGTCTGGCCATCAGCCCTCTTCATCAGGTCCTGGACTAGTCGATCGGCACTGTCATTGAAGATATCCATCAAACCCTTCAGGTATCTACATGTACTTGAAGCAAATATCAGTATGGATAGTATGGACAGTATAGAGGATTGATAAACAAAAGTCATAGAAATGAGGAGCTCATAAAATCAAACCTGGCAGCAACTCACAAAGCGCCAAGGGTAATGCATGCACTTCTATGATTGATAACAATAAAGCCGCTGAATCATTCATGGAATAACTTCCTACCAGGTACTAAATGCACCTGGGTGCAAATAATTAATCTCTAGCCAGAGGTTGTAGAGAGTGCTAGGGCATGGATTTGAAACCTCTACCTTTTGATCTGCAGTCTGGTGACACTTCTTTCACCCTCTTTGATTTGAATAACTATGATGGCTTTTTATATAAAGTACATGCCTGTCAGATTCCTGACATTTTAACATTATCCCCAGTCATTGCTGGCGGCCAAACATGTAGCGCTCAAGTATACATTCATGATACTCATTAGTGGATCAACTCTTTCTTATCAGTTATGGTAATTGCTCTTCTGCTGAACTTTAGAACAGATGATTAATAGTGCTGGGATGGGAATTGAACCCTGAACCCTTGGATGGAGTTCCCTAGCTCTGCTGTCTCTTGAGTGATACCCTTGTGGGCATAAACACCCCATTCCATTCTGAGTTCTCCTCATTGTTATATCAGATAAATATTACTAGAGATTGGTATTTAAGAGAGACGAATTCCAACCTGCTACTGTGAATACCTAAAAAGTGGAGACCATATTGCGGATTACAGATCATCTGTTCAATGGACAATAACTTGAATGGGTAAAGCACAACCTAAATGAACTTTGCAATGC
>Strongylocentrotus_purpuratus_nonrepetitive:410825948-410826488
TATATTTTTCCAAACCAACTTACAGGGATTGTGAAAGACAACTAAGCATTCTCTTTGATTTTTAAGGACGTTGCTCACGGTGGAATCGGAAGACCAAAATAAACTTGTTAAGAGGTGAACCTGAATTATGGCGGAATTGTACACAGCCCGCACCGTCCCCCATTTGAGATCCAAGTATCATACTTTTGGTATATACACGTCGAAGAATGTGCACCCCATTCACTTTGAAGTGATGACCATTTAGTTGTTGTCATGTCACCAGATTCAAGGAATGAAAGGCTGGATCTGTCCCTGAGCCGGGTACGAGGAAATGGGTATCGAGCTGATAAAAGAAATCTGTTGTATGTTTTCAATAATTTCGGAGAAAAACAGTCGACGGCAAGACAACTCTACCCTGTTTGAAAATCATCATTAGATAATCACCCAAATAATTGTGGTATTAAAAGAGTCACCAGTCAAACTTGCCCGGACATATCGGCGATCCTTTTCACGCAAATCCTGGGAATACTCGCACACAGGATCAGTAAGTTGAAAACAAAG
>Strongylocentrotus_purpuratus_nonrepetitive:159280859-159281756
AGCTTTAATTTTGTGAAGGGTCTGGACACCCCTGTCCATCTCGTCATTCATGTGCCAGATATTCTGTTTCTGCATTGAATAGCTATTTCTTATACCTTAGGAGCTAACAAACTATTTCCTATTTTTTCCTACTTCTGCAGTACTGCTTCCTTCAACATTGAAGATTCTTCTTCTGATCTCTTTCTCCATTCTCTATCTTGATGTCTCCATCTTGTCCTACTCCACTTTGTCTTGACTTCTTCTGAACATATATGTTGGTAGCCTGGATAGAAAACTGAAAATACAGTCGTCTACAGACTAGTAGTCAGCTGTGGTAGTACAGACACATAGCGATTCAGTATTCATCATAAGTCCGAGTAGAAGTCTATATTTGCTCTCGAGTCTTGCAACTACTATAACTTTGCAAAAAGAATCATCATAAACTCAAGATACTCTTTGTAAGGTCTACTTCCATGAAATCAAAGGTTGAAACTTTAATACGTACCTGTTGATCAACTTGATGCGAAGTATAAATGAGTTTGCTATTCCTGGCAACTCTGGTATCGCGCTTCTGTTCAGTATGATCCCTGTCTGTCCAGGTATACTTGGTCTTGGAGTTCAAACTACTATAAATTACCAGTAGGCTTAGCAGAAAATGTCCGGCAATTAATAAATTAGTCTCTTGAACATGAAGATGACAATAGGTCATCGATTCAAACCACTACTCAACTGTTCACTGTACATCTACTGTCTCAAAACCTGTGTTAATCATAATACCACTCGGAGCGCGCCGCAGATGTGTGCACAGGTAGGTACAGTGCTACCGGCAGCCAGCTACATATTGCGGATTCTTTTTGACTGTCCACTTCCGCATATTGTTTATTTGTCTAGTCTATTTCTGAGCTGATCAGCTTAATT
>Strongylocentrotus_purpuratus_nonrepetitive:286521012-286521271
ACAGTGTGAACAAGACCTCAGTCCCACCAACATGACCGACTCAAGGAACATATTATCATTACCTTAAACGGCCAAGAATAGGTCAGTATTGAGTCGGTCTTGCGATATAACTGAGGTATAAATACATGTCTTATTGTGTTTGATGCTCAAGTCACAACGACGAGGTCGCCACCTGACCTCCCACAAACCCAAATGGACAAGAATCAGTCGATCTGCAGTTAATTGTCTATGCGATCTTATTCCTGCACTTTTCTTCCAC
>Strongylocentrotus_purpuratus_nonrepetitive:327822491-327823042
GACGTGAAGATAAAAGGCAGTGTTAAGATTATCAGATATCCGAGCTTCCAATAAAGACAAACGTTTTGATAAGTTTTTGCCAATCTATACGATGTGTGCCCTTGCAACAGGAAAAAAGTCTCAACTAGGTAATTGTCAAGATATCGTCGTTAGCCTCCGTTAGTTTAAATCAGATTGCAGCGTTTCATTTTCCTTGTACACAGTTTAACCAAATATCCTCCTTGCATTTCCTTGCAATTCTACAGTATATATGCCCTTTCTGGAGCCTGTGGAAACACTTCAAGATCGATTGCCTAATGCGATAATACAACACAATGTGTTGTATTAAAATCCAATGAAAATCACAAACAATTCAAGCATATCATATACATTTATCAGTTACATTGCCTTTGACAATTTGAATTCTTCTTGTCTATTAACAGATTTAGTTTTGCGTATTCTGTGTGATTTTATTTTACTTACAGTATGACTTTTGTAATGACCAGCATTGTTTTATTAACTGTACAATTTATGTTCTATTGACCGCCGAGTCTGAAATAAAGGTTTGTAAT
>Strongylocentrotus_purpuratus_nonrepetitive:206206188-206206912
GACAATTCTGATGGATTCAGTCGTGAAACGCGGCTCATCGAATAGGCCTGTTTCCAATCCCAACCCGTCCTCACTCGGTGCAGAGTTTAGACACAATTTCCTCCCTGGATTTGATCAATTTGTATTGCACTTGACAATTATGTTATTTACCCGATTGTCTGCCCATTCTGTTCCCTAAATACCCCTGGCAAGTTTTCCCCATTTGCCACCCTATATCAAGGTGGCTGAACTCGACGAAGCAGCGCGGCATAATTGGAAACTTTCTGCGAGAAGTATTTCATCGATTACGCTTTTTACGCACAACACATGCCCAGCATGCTCTTGTAATTGTTCTCCTCTTTCCTACAATTTTCAATTGATTTACACATCACGTTTATCATGTTATCCATCTGTTTATCTTTACCTAATATGGCAAAATGCACTGATTTCGATCAATTGCACATCTCCGTCCCATTGTTCAAACAGAGGAAATTCGACGGAGGACCCCTTTTATATTCGTCAGGTTGCGAAGGAAATTATGATTTTCCTCAAATCATTTCTCAACAATATTTTGATGGAGATTAATTTGTACTAGTTGAATTCATGAGTGCTTATCATATCCGATCTCGTCTCTCTAGTCGTTTCCCATAAGCATATCAGTGTTGATTATTAACCATGCATCATTCATTTTCCCGGTAATAAAAATTTCTGATACACGTACACGGAAAACACACTAGGATCAGAT
>Strongylocentrotus_purpuratus_nonrepetitive:138799725-138800155
TTTGTAGAAGAATGGGCGTCCATGAAAGATGGACTATACAGTACATCATTATTGATGCATAATTAATGGGCAGAAAGGGAAAGTAAAACTAAATGGTATGAATACAGGTTAATGATCTTATTTGTGTGTAGCTTTCTGCAGCTTTGGCCAAACTGGCCATGGACATGTAGGGAATACAACACCAGAGGGAGTCCAGGCTTATAGAATTTAATCACAGCACCTGTGTACAGTGTACCCTTTTGAGGGTTACATGCCTTAATAGCTCACTCTTTATAGCGTATTTGGCTCATTATGTAGAATGTCAATTGATATATTGATTTCAAACACCCACAAATATTAATAGAATGAGCCCTGGAAGTATTGAGATTGACTTTAAAACCACAAAGTAAGAAAGAGAACATGTCAACATTCATTTTGTTTTGGGCCTGGA
>Strongylocentrotus_purpuratus_nonrepetitive:191030142-191030388
GACCCTCACCCATTATATCCATTGACGTCAGTGTCCTCTCAATTGCTGGGAATAAACCATACGCCAGTGGTCCTCATAATAGAAACTCGTTTTACCTAGGAATAGATGTTGTCAAATGTGTAATTCGAATATTTTCTAAAAGGGATTTTATGGTCGAGGGAGTGCGGGTACCGAGTTACAGATAATTGGTTTTCAACGATGCGTTGCTAAAGAGGGAAAGTATGTCATGGTAGGGTGTATATTCAA
>Strongylocentrotus_purpuratus_nonrepetitive:76250338-76250517
CATCATTGATCCTTATTCAAAACATAGAAAATTGGCATCCACTGGCGTTACAAGATAATTGATAAACACATAGGTGTATACGTCACACGAGTCATTAATAATATGAACAACTTAAGAAAAGAGTCGACATTTAAAGGAGACTAGATTGAAGAGCAAAATAAAGGTGGACACGGTGGAGG
>Strongylocentrotus_purpuratus_nonrepetitive:452999583-453000172
TGGAGGAAAGGATCACAAGTACAAAGTAAGTTTTGTTGGTTTTGTAGAAATATATGTAGTAGAAAGTAGAAATTAATAATGAGGATAATGGTATTAAACACTCGATGATCAGTTGCAAAAATGCATTTATATGACGTTGAGGGTGATATATCACATTAACTGAAAAGTATTTTGTGTCATTAACCTGCTGTGCATGAAGATGACAATACTTAAAATATTTGGATGAGAGGAAACATGATTCAGCAAATATTGCGTTTAATAATGCAATGTTAAGAGTAGAGGCATTGTTCACTCATTGTTACAAAGACATGATATGTAAATAGATTTCAATCATTGGATCAGAAATTACAAATGATGTTTTGTAGAGTTTAAGATACCAATCAGTAATGCTAATCTGCAAACCTGAAGCATAAGTAGGTAAACGTAGCAGAGGGCAGCAGTAACAAGTATCCATATGTTACATTAGTTGTCATTTTCACCATATGGGACCCTCGTTGTACCTTAAGCGTGGTCAGCGGCAAAATTGGGGATGCCTGCCTGTACTCAAAACTTGAGATCCTTATCTAAAAAACACTCTCATGATTCTCAA
>Strongylocentrotus_purpuratus_nonrepetitive:559098067-559098301
TGAGGGATTTGATAGGGATAAAATGAGGTGGGTGGGGACATCTTATATTATACTGGTGACTTGTAAGGTACTGTCCAGGGAAAATGCATCTATGTGGAGTGGGAAAAGGGAAGAGACACAGAAAATGTGTGTCATCATCTGTGCTCAAAATTGTTCTGCCAGGCTTTTGCACACTATAACAGACTAACAGAGAGGAAGGGAATAAGGGAATGATAGAGAAAAACAACATATTGT
>Strongylocentrotus_purpuratus_nonrepetitive:204673254-204673707
GTACTTTTGGTCAAATGAATTTCCACATTTAGATTTAAAAAACAGCTGGAGTGCTGAAACATGTATACTTGATGATATTCCTGCATCCATAGTACAGGTGTTGCATTCTCAAATGAGCTCATAAAAGACCGAAGTTTGATTAAAACATGGACCTATTTCAATGATTAAAGGTAACTAAGGTATAATTAACATGTAAATGATATAATCTGATGAGCTGCAAGATGAATCAAGAAAGTTAAATTTCTCTAAAGAATTAATGCTGAGATATTTGCTATGACCTCAAGGTTTTTTTGTTCTGAAGTAAATACGTATGTTTCAAAGCTGGATGGGTAATTTTTATTCTAACAAAGATCATGATATTTTCCAATACTGATATTTATTCTTTTCACAACATTCTAAATGGACTTGTCTTTGCTAAATCTAACCACAGATTAGAGTCCCACTAAACTAGCA
>Strongylocentrotus_purpuratus_nonrepetitive:293444431-293445200
CAATGGGGCGTTAGAAGGAAGATACCAGAGGACGTGTAGCCTTTTCTTTAGGTATTGTATGACCACCTACCACAAGTATCGATCCAACTCCTCGGGCGAAGGAGGTAGAGAGGAAAATTAGATTAACCAAGTTCTACAAAGGAAGGTATTGACTTATGAAGAGATACTCTGTGACGGGTCATTACATAGCCAATAAACCACGGAGAAGAACACAGCGCGCATTCCAAGTAACGACTGCACGCGGACGCGAAGCAATTGAAGTGCGTGAGCTTCGCATGCGTAGCGACAGCCATCGTACCCAATGAACAAGGTGCATGTAAATAGTTTGGGGAAAGAGATGGCTTACCCCTTTTCCCTAAGCTAGTTTTAATCGTTATGTGCAATCATAATAATAGGAGCACCCAAACACAAGAAATATAGGCCACATTTTGTGCATACTAACAGCAAGACATAACATGACAGAATCGACATGACATTCACACATTCTGTCACGTTTATGTACATGACTTTTTAATGGATAACCCGTATGATAAGTATAACATTATCAAAGCAGTACATGGCTAATCCTTGCATAAATGTGTGCTCAAGCAACAACACAAAAGAGTCAAATACAAGTCTCTTATTACCTTATCACTTGTTTTGAAAACATGTGGCGCCATATTATTGTGTGATTGTAGAAGACCACCGTCACTGTGGAGAAATATTTAGACTTCTACATGTTTGCAATGTTATCCAGGCACAGATGAAGGAATGCATGGAAGGGAAGACA
>Strongylocentrotus_purpuratus_nonrepetitive:83525936-83525997
ACACAAAACAAAGGAAAGAACAGTTACCCCATTCTCTTAATATTTTTGAAGGGGGAAATTT
>Strongylocentrotus_purpuratus_nonrepetitive:498340292-498341470
AAGCCCCCTTCTTCAAGCCTGGTGAACATCTACACTAAACAGGTTGTGGATGATCCAGCAGTAAATGCCGATGATCCAATCTAGATTAGATCCGATCAGATGAACGAGTACAAAAGAAAGTTGCCGAAGGGGTTCCATGACGCAATTACGAAGAAAGTCAAAGAAATGGCAAAAGCTTCTGATATGTCATCAAGAGGTGAGGTATCTAAAGTTGCCAATACAGGGATGATCTACGCCCGGGTAATCGAGATCATGCGTACATCAAGGGAAGCGATTTCAACCTAATCTTATTTTCTTATGAATTGGCTCCCTATCCACCCACCCTGTTAGACAAGAATGGTGCTGCACATTCCACAAGTAAGTCAAGGATCACAGTTGAATGTAGTCGATGAAATGCAGAGGTGCCAGATGTTATCATTCTTGATGGATGTGCTCTTGTTTGGACCGTTCCTTGGCTCGCTTCTCCATCAAAGGTCATGAAATATGTCAGATGTCCAGTTATTCATGTGGTTTTTGACAGATACTACAAGAGCAGCTTCAAGTCCGTTTTCCGAACAGCACTAATTGTAAAAGGTTGCAGCCCTGTAGCTGAAGAGTGAGTATCCTCTGCAAAACAGAACTTCATCCTAAATGTAACTGCAAACAAGCAACAAGCCATCAAGATGATTGTAGATCTGTTGTGTTCCATGCAAGCACAATAGGGCAAACAATTGATCGTAACTGGACCTGATCCACATCCATGTGTTGTTGGTGTTGGGGCACTTGAAGAAAAGGCAGATGTAATAATGGCCTACCACATGATAAAGAAGGCTAAGAAGGGTCACTCACCTATCAAAGTTGTGTGCGATGACACAGATATTCTGTTCATTCTTGCACACAATCTACATTTCCAAACTAATGGCTAATGGAACCAACATATCGCACTCGAGCTGTCATAGATATCAATGAGGTTAACAAGAAACACAGGAAGATCATCCCCAATCTACTTGGAGCCCATGCATTGACTGGATGTGACACCGTTTCTTGTTTATATGGAGTAGGAAAGGCTTCTGCACTGGAGAATAAGGAGCCCTAGCTATCCTGATTCTCTACTCCTTGGGAATACTGAAACCCCTCTCGATGAAGTAATAGAATCCTGCTTGACATAATGTGGCATCCCGGTAAGGAGAAGAACCAAA
>Strongylocentrotus_purpuratus_nonrepetitive:197818257-197818394
CAGCCAAAGATTTACAGTCTAATTCCTCTTGGGTAAGGTACAAAGACCTTTAAAAGGGCAAACATGGCACATGCAGTGACAAACATAGGAAGGATGAGATTGCAGTGCCATTGTGACGCTGTACTATCTAGACAGGG
>Strongylocentrotus_purpuratus_nonrepetitive:163830119-163830260
AAGCATACAGTAGTTTGAAATAGACGGGCTAATGCGTCGTTTGTTCAGTTAGTACCGGTTTTATCGTGTACTGACTCACGAATCAATACATTACAGAGAATACAAAATCCCGCTGCACGGTTCATTGCCAAAAGTAATTCT
>Strongylocentrotus_purpuratus_nonrepetitive:407132392-407132708
TCAATACAGTATAGTTACTACTTCAGTGAGTAGCTTTGGATTATCGATTCCATCATAGTAAACCGTAGCAAAACAGTCACCACGGTTTTTGTCTTCTGTATAAATGAATAGCAACTGTGCACAACAAAGTCCTTGGCAATGCGCGAAATATGACACTTAATTTACGTCCAGTTTTGCCGTGTCATATTTGAAAGGGGTCTTTGTCAGTAGAGACTAGAAAGAATGCATCTTTTCGAAATCAATTACCTTTCATTGCTGGTATCTGGTCACCATGGAAATTGCTGACGATTTTCTCAACCGACATCCATTCACCATC
>Strongylocentrotus_purpuratus_nonrepetitive:213792381-213792751
ATCAAGGCCCTTCTTGCGCGTCTAGAGGTCAATGGACCAAGCCACATAATCACTTTGATGACTGATGAGATCTTCACCACCTAAAAAATGCATTGATTGAGGAGAGGTCTTGTATGAGTAGTAAGGCTGCAAAACATAGTCTTTAAAATTGAGCAGAAGCATCACAATCAAGTTAACTGCCGCTGAGGTTGTTTAGAAGTTTATAGTACTTATTAATAGTCTGGAGAGAAAATATAACACACTCTTTAATTCTTGTTGTTGTGACGCGCTGTTCGTGACGACTCCTCAAGGAAAAGGTAATTTTGTATTGAAGATTTGACACCATTGTACAAAGGACAGTCGGATTCGATTCAAACTGCCTTCTCTTCAT
>Strongylocentrotus_purpuratus_nonrepetitive:315566945-315567355
AAAGGGATGTCATACTTTTGGAAAAGTATTGAAAACATTATGGATAGACATGTTATTTACTTTGATAAAACTAATACATTTACATCCGATCACTACCCATTACTGGAATATGGTAATTTTGTAGGACAGATTACGATTCAATATATTATGTGAATTTAAGAGATAATATCCACTGCTGATTTTTGTATGGCGATTGTCATGTAGTAAATAATATATGTACCCTTGAAACTACAACAGACGGACCGACCACTCAAGAAATGACGACCCAGGCTCAGAAGTACCAATTCATTGGACTGATTATGATTTTTCTTATTGTTCTTTTGAAATGCATTACAACGGCAAATGGGAGTAGCTCGATTCAAAATCTGCCACATGTGCAAGTGAGTAAAGAGTTCGGTCGTCGCGCGGAG
>Strongylocentrotus_purpuratus_nonrepetitive:184969334-184969611
TTACCAAAACAGATCTGAAGCTGAACTTCACAGTGACCTGGGGAGATATCTACTACCTCGGCATGACCGGTCTCGAGATCATGGACATCGAAGGTGATGCCATCCCCATGACGATGGACATGATCGACGCCTACCCTCGTGATCTCAATCAACTACCAGACTATGGCACTGATGACAGAACGTTGGACAAGTAAGCTTATTGTCTTTGATATGAGTTTGCAATGCTCATAAATTGTGTGTATTGACAGGTTACTCAAGTCACACTGGAAAACATTTT
>Strongylocentrotus_purpuratus_nonrepetitive:319697437-319697838
GAACGTCCGTAGTACATAGCAATTCCTGTTGACGATATGATCTCATGTCTCGTTTGCCAGTTAATTGCCTCTGTCCAATTTTCGATATTTTGTAGCCGAGAAAATTTTCTACAAGATCAGCAACAAAATTGCCATTATAGGTGATGTGTCAGGATGTGCGTGTTATGGTTATGGAAGGGGAATTCCGTTGATTCATGAATCTACATTACATTGTTCTTTGACCAGTATCTTGCGTATTTGTGCTCTTTTTTCTCCCGCAATTCTAAACTAGATCAGTGTCCACCAGATTTATGTTCCTGTTACTGATACTATAGTTAAACAAAAGTATGCACATGATATCCGACCAAATCTTCGCATTGCCCCATTTCATCATAGCCGTGGGGTCGCTAGTACAGTACGCC
>Strongylocentrotus_purpuratus_nonrepetitive:455584825-455585118
CCGGTTTGCATAATCTCGGTTTTCTTTAAATCTCCTGCACACAAAAGCAGAGCATATGTGGGTAATATTGACCGGTTACCAGTCTACTGTTTTCTATTAAAGCCCAACTTAATAGTTTTAAAAACTCTATTCAAAGTAAGGTTCACTTGTGGAACTGGCTCCCTGTAGGGGTACCTCCTTTCCCATAACATCACACAAAAGTATACCAAATTATATTTCTGTACGGGAATGGAACTACCTAATATATCTTTTACGTTTGATCTATAAGTTGTTTATTTTCGTGGAATGTAGTG
>Strongylocentrotus_purpuratus_nonrepetitive:393723690-393723801
CTGTACTGTACAACTATGTGCATATGCCCTGCCCCACCCATTTAAGACCACACAGAAGAATGGCAACAATATTTTGAGAAACTGAATCCAATCGAGACCCCGAAAGTAAAA
>Strongylocentrotus_purpuratus_nonrepetitive:451810830-451810894
TACCACGATGTGTGTCGTGCCTGTGACACAAAGGGCCATTGGGCCAAGTTCTGTAGAAAGGCTA
>Strongylocentrotus_purpuratus_nonrepetitive:39858432-39859167
CGGTGTAAAACTAGATTGTTGGTTATCGAATTTCCTTGTTATCTCAGTCATTTACAAAGAACATGGCCAATGCCAACATTATAACACAAATGTATAACAACTGGAATATTATACATAATAACAGAGGTACGATATATGCTCTTTAGATAATTTGTATGAGATCAGTTTCCTTTAAAATCATGTACAAACGCTTGTGTTTAATTCTTAATTATTCCTAAATGTGGATTTGGTGCTATATAAATCCAAATTCCTATCTTCAATCTTGGACCTAACAGTAAACCCAACCTTATCCTTGAACCATACCTAATTGCAACCTGAGTTCTAACCAAATACTTTTGACGGAATAAAATCCGGAGCATTTATTGATGGAATACCGATCCGAGGATATGATTTTTAAACATTAGGGATCTGAATAGTTTTGTGTGCATTATGCCAAAATGATGATTACCTTGTTATTATTTTCGTTTGTGACTGTAATGGTCTTACCAGTCCGTTACATGTACTCAGAGCTCCAGCAGATTCACCCATATGAGATATAAGATGGGCAAAGTAATAGCAGTCCCGATCAGAAATCTCCTCTTCTGTTATCGTACCGTCTGAACCAACGCGTTCCACAATCAATCCTTGCCTTAGTAACCAGGGGTTTGGTTGGAGACGGGCGTGGTATTGTTGACCAAACGCGTTGAATTTCACCTCACGCTCTCGTGGTGTGACTAGTTCTGAGTCTACGCTTCG
>Strongylocentrotus_purpuratus_nonrepetitive:257858422-257858601
CTACTCCTCCTAGTTCTACCAACATCAGCATTCGCCCTTCTTCTTGAATCACTGTAGCGCTTCCACTGGGGCTCCGGCTCTCCTACTCCACAGGGAAGCTCCGGCTCCTTCATTTTCACAAGACGCAACGTACAAAAATTGCCGGCTTGAATGCTATAGACGGTTGTTGCAGATTACCG
>Strongylocentrotus_purpuratus_nonrepetitive:264526884-264527212
ATCCTAGGGGTTAGTTGCCCTAGGGGGGGTACTTGTCGTAGAGGGTGGTTATCTTGGTTGGTCAGACCTCCGGGTCTTCAGGCCTTTTCCCCTGGGAAAAAACCCAGATAAATCCACGTAGACGGGCCCCCTCCTCTGAGAAGGGGGTCAAAGTCCTCAGTCTGACATAACATTAAAGGGAAAGGGAACTGTAATTCGCCCTAAATCACGGACGTGCCAAAAGAAGATGGTTATCCGGACCTCGACCACCCCCCTCTCCCGCCCCTTGGTCATCATCCCTCATCCTCCCTCATCTTCCATTCATTTCGCTTGTTTACTTTTGGTTATT
>Strongylocentrotus_purpuratus_nonrepetitive:362559114-362559515
GCCGCATCGTGTGTGTCCGAAGACCGTGACGTCTTTTTCAAGACAGAAAAACCACGATTAATTTTCAACCCATTGAAAGATTTGTCATGGCTAAACTAAGTTATTTTATCTTAGCTTGAGTTCGTGTCTAATTAGCACTGTACTCTGTATGTTTGGAATGGATCATTATGCACAATCAAAACACCACCTGTTTAAAAATTAACAAGCTGTTGTATTGTAATGAACTGTTAGCATTTTAAACAACGTTTTATCTGTGCAATTTTATCGGGGAGGTAACTTGGAGGTGTCAATCTAGACACACGGGTTATGGAGAGCAATTCATGGAAATAAAGTATAAACAATTGTGTGCTGGCCATAAAGCCAATGTGTTGATTCATGAATTCCTGTTTGGAGACTATGCT
>Strongylocentrotus_purpuratus_nonrepetitive:552455380-552455963
AATTCTTTGACTTGGTAGCCATAAATAACACAATTCATGCTTTTCTAAGTTAATGGTTCTTACGTTCTTCTAACGTTAACAAATTGTACAATTCTAGAATTAAGTCCCAACATAATTCTATCTGCCCGTTTTTGTATTCGTTCAATATTATCTGTTTGATTGAGTTGGAGTGAAAAAGTGGCGCACAATACTCTAATATTGGTCTTATGTATTCAGTATAAACAATAACGAGATTACTTATAGGTAAATTAAAACCTTTTTTAAAGATACGTTACATATATAACTTTCTATTGCACTTCTTTATCATTTCCTTTACTTGAGCATCCCATTTTAAATCACATTAAATATAAACTCCAAGAGCGTTTTTCTCGAAACTGGGTTTTTCGTGCGCACAGGCGTCCTTTTGCCGGGCACACGACGCTCTTCTCTCCCAAACATTTTATCAGATACCATTACCATTGTACACAGCGCAAAAAGGAGAATGAATGTCTATCCCCTATTGAATGTGACTGGGTTGCATATGGCTAGGAGAACCTCTCAATTGCCTTTGACTTTAATAAGCAAAGGTCCCGTCTTAAGAATT
>Strongylocentrotus_purpuratus_nonrepetitive:134801116-134801176
GATACGTTAAAAGGGGGGATAGTACGGTGGTCTTCAAATATCACACGAATTATGCATACA
>Strongylocentrotus_purpuratus_nonrepetitive:259290295-259290358
ATCCCCAATGGTGAATCGTGGGTAACCAAAAACAAGGCACCTCCAGGGCACCCCGAGAATTCC
>Strongylocentrotus_purpuratus_nonrepetitive:221921668-221921904
AAGGAATCAAACTATTTTAGCATTTTCCATGAAAAGCACAGCATAATATAAGCAGACATTCTTGTGGGACAATATTGATACATCAAACTTTGGTCCAGACTATTCATACCACGGAGCTGGGCTTAAAACTTATTTAGTCAAAACCTCACAGTACACACCCAATACCCAATTGCTTCCACAGATTTAACCTTTGAACTTTTAACCTAATTTTAACCTTTAAACTTTAACCCAATATT
>Strongylocentrotus_purpuratus_nonrepetitive:144887259-144887397
AACCCCAAGGGTGTAAATTTGAACCCAAAGATGTGAAATGAGCACCATTGGGTGCAAATTTCACTCCTTAAAGGGAGTACATTCATAACCTTGGGGTGCAAGTTTACAACTTCTACATTGAGGAGTAAATTTACCCCC
>Strongylocentrotus_purpuratus_nonrepetitive:110596796-110596950
TTAAGGTGTACCAAAGAATGTATGAATTCAACTTTAAAAAAGGATACCAGGCATTTTATGGGCCATCAGATAAAACCCTTCGCAATGGGACCGAAGTCGGTTCCATATAAGCCCTATTCTATGCAAGTGTCTTAAGTTTTAGCATTGAACAAGT
>Strongylocentrotus_purpuratus_nonrepetitive:456021918-456022105
GCGGCAGCAGTGGCACTCTTAAATTTAGCTCATCCTATACGCAGTGTATAGTAAGCATATTAATAGTGATCTCTAATTCCAAAATTATTAAGGTTATGCAACGATGGAATGAGAAAAATCAAGAATACATATTTAAAGATGGATTGGGAGGGGAAACTGTCTTTCAGATTATGTTCCAACTATGATC
>Strongylocentrotus_purpuratus_nonrepetitive:255447557-255447636
GAAGGCGATACATTACAGTAAAACAGGATGGGGGGGGATTGGAGAGTGAGGGGGATAAATAAATCTTGTTTCAACCACA
>Strongylocentrotus_purpuratus_nonrepetitive:421101021-421101351
GAACGACGCCGAGAAACTGTTCTATTGGGTTTGCTCACTAAAACCGCCACCGGGCGTCATGTCATGTTCATACCAACAAGCTTCTCTTTATTTTAGCTTTACCAACCAATAATCTCTACAACCAACTAGAATCGATTCCAATCAGGCATTGCCATCAACAGGTGGATTTAAGCATGGCAGCAGTATTAAACCTACTATAGGTATACCATCAGTCAGTGATAGGAAGCATATGATATTTCAATTCATAAATCCTTGTCGTAGAGGGAGGCGCAAAAGCCCCGAATAGAAACCCGCGATAGACACCCGCGATAGACACCCGTGACTTATTAT
>Strongylocentrotus_purpuratus_nonrepetitive:319161586-319161819
GCGTGCCCTTGAATTCCACATTACTGCAAGCCTTGCAATCATGATGTTGCGTTTTGATGCCATACTATCGGATCTTCCCAAGGGTCCTATACGCATCCAGTGCAATTCTCTCGAAGAAAAACGTCATGGACGTGACCCAGAGATGTTGGAGATCTATGAAGAAATCCAATCCTGGTACTCAAGCAATGTCAAACCGCTTGAAGAAGCTGAAGACCTTGGCTAGTTTGCACATT
>Strongylocentrotus_purpuratus_nonrepetitive:323266521-323266606
TGCGCACAAGAGCTCGCCGCGGGAAGAACGGCCACGACAAGTCAAAGCCGACATCCAGAGAGATGCGTGCGGCAAAGTCTGTCCC
>Strongylocentrotus_purpuratus_nonrepetitive:180774651-180774966
ATTTTCCCGTAAAACCTTTCCCCTGTTCATCATTTTCTTGATACGCTATTGCATTTATCAGAAATTGTATAAAGTACTAATTAAGTAGGTCCATGTTTTCAGGAATTTATACCTATAACAATGGTACTGCAGTACTATGGTGCTTAAATTGTCGTATCTATATTTGACTGGTATAACAAAGAATAAGGCATAGCCTGCTGTTCATTATGATAATCAACCTTAAATGTAGCATATGTACTTCGATATTCTTACTCTAATAAAATCTCATTCCTAATTAAAGGTGAGTCTGATACCCTGTACCAAGTGGAAAACGAG
>Strongylocentrotus_purpuratus_nonrepetitive:292676150-292676423
ATCTGTTTTGATTCGCTTGCTTATACACGAGATATTTGACTGCTTCTAGATGACCATTTTGAATGGCAGCGTTGAATGGAGTCAGCCCAGTGTTATCTTTCCTGTTCACATTGGATCCTTGTTGAATGAGATATTCTATGATTTTCATGTGGCCTTGAGCAGCAGCACCGTGGAGAGGAATTTTTTCATATCAGCGTTACCGATGTCTAAATGACCAAAATATGCTGCGGCATAGAGTGGGGTCATACCATCATATCTGTTCTGCTCCCATTT
>Strongylocentrotus_purpuratus_nonrepetitive:485526994-485527182
ATCTTGGAGTGCTTAAAGTCAACGACAACTGAACCACCGTTTCGTGCCTCGATTCCCGAGTCGTCATGGGGTCCTGAGATCAAGGATCTCATGAAGCGATGTTGGGAAGAGAACCCAAGCGATCGACCAACCGCTAGTACTCTCCAGTCAACACTAAAGAAAGTTAACAAGTATGTTTGGTCTAGTTT
>Strongylocentrotus_purpuratus_nonrepetitive:234630171-234631105
ATGGAAATCACATACAATTTGCACTTCGTGGAAATAGGAACGATTTGTTTAAACAGCTCTGTAGTCTGTCTGTACATTGGACTGGGAGGAGGGAGACAAAAATGTGGCAAAGACCTTGGAACAGGTGAGAGTGAGCAGATGATTGTATTGTTCTTGAATACATAAAGCTTGCAATGAAATTATCTGCTGGGTGGTAGAAGGATGTTAGCTCACATTGATTGGCATATATATCGTCACTAAATATTCAATCATACCGGAGAAATCAAGATTCAGTTATGCTTGCATGCCAGATGCTGTCCATATAGAGTACAGGTATGCGTTGGCTCTGTACTTTGGTATTGTTATGCTTGTGACATATCTGATTGGTTTTTTTAATGGTCCAGCTCATGGAATTCTTGATTTTGGCTTATTAGAGTCTGCTCCTCCCAGTTATGGAAGTGTCTTTCTGACCATTGTCGTCACCGTAACAGTCATCGTTGTTGTCATCAACAGGTTAGAGAAAAACTTGCAGGAACAATCATTGAGAAAACAACATAATTGTTGATGTATTGGAGCAAGGAAGTTTGTCTCATTTAATTGGATGGGGCTTTTGTTTTGCAGATAGTCCGACTATCATTTGATGAATTCATTAAAATTCAATGTCATGACGTCTGTTTGTTAAGAGTGCTGTGCGGAACCCAGCGATGAAAATTGATCGAACATTCTTGCGTCGTTAGCGCAAAATATCGCTTTCATTGTATCCCTTCGCTGTTCATGGTTTTGTAGGTAGTCCAGCAAATCTTCTTCAAAGACCTATGTGGTAATGGAGATTAATTTCCGCCTTTTCTAAGAATTTCTTTTAAGTGGCTATTCATTAATATCTGGAGTAGCGAAATTCCATAATGCAGAACAATTTTGTGACAGTTTCTGAGCAAGCACAAGGTCGGGATCAGGC
>Strongylocentrotus_purpuratus_nonrepetitive:300651610-300651992
ATTCTCCATTTAAAAGGTTTGTCAACTACAATAAATAAAGTATGTGACAAACGGAATAACTGATTAGTACACTCCAAGTACAGTATGATAATGCACAAAATAACCACACATACAGGTACATTACTTGGGATTGTTAAACCCTTCCCTGGTCTAGTAAAGCGCATGATAACCCCTTGTAATGTACATCTACGTAAAGAACCCATTAAGAAGACAATGATATCCAGTGGTTACCTCCAGGAAATCAAAGAGAGTGGTTGCTGTGATGTCTGGCTGAGGTTCAAGGTTCAAGACTCGTGAGATGAACATCCAGCCTCTCTCTACACCGTGAGGATGAGACTGCACAGAGAAAATGTTGTAATATGTGATTAAAAACCTGAGAATC
>Strongylocentrotus_purpuratus_nonrepetitive:439331490-439331551
TTACTGCTTGGTCTAAACAGTAGGGTCACATGTTAAAACAGCTTCTCTGAGACGCGGCGAA
>Strongylocentrotus_purpuratus_nonrepetitive:133002938-133003057
TTTATCTTCGTCGTCGTTAGTTTAATTGTATACTGTACAGTGTAAAGAGGGGACACGAACAAAAACAGCGAGTAAGAACAAGTGCGTAGGAAAGAGGTATAACGTAATAAAACCTTTAA
>Strongylocentrotus_purpuratus_nonrepetitive:15335801-15335986
CCTAAGGAACAAGATGAGGCTGGCGCACGAACGAGCGAGGGAGAACACATCAGAGAGTTCAAGGAGGCAGAAGAAGGTCTACGACAGGAAAGCACATGCACATGAATTAACGGTCGGGCAATTTGTGTGGTGCTACAACTCAGCTAGGACAAAGGGGTTGTCTCCCAAATTGCAGCGTCGTTGGA
>Strongylocentrotus_purpuratus_nonrepetitive:50694439-50694783
TTCCTACCATTTAGGTTAGTTTCTAACCGAAAAGTTTCTGTGAAAGTTATACTTAATGGTTAATAATATAATAAATGCCACGTCAATAATGTGTTTATTTCTTGCAGAGGCCCCCTCCTGATATACGCCACTGTTCAAGAACATACACTGACCATTGAACAGCTTCGCGAGAAAAACAGTGTTCCGTCATTCTCTCTTAACTGTGAAGACCCAGGTACGCCAGACTTTGGTAGTCAATCTGGAACCTTTGACCACGGCCATATTCTAACTTTTCAATGTAACCCGGGTTACACACTGATTGGTGCAACTCATATTATCTGCTTTGATGGAACTTACAACGAAGA
>Strongylocentrotus_purpuratus_nonrepetitive:344302064-344302617
TCAAGGGGCTCGAGATGAAAGTTTTGAGGGTTTGTTTCTATTCTAAGATATACCAGTGCATTGTTTGACACGGCCCCAATGGAAATCAGTCTTGTAATTGTTTGGGCTTTTTTAACTGTGTATAGGTACTGTGTATGGATTTCAAATTGTGGGGATCCTGACTTAAATTTTAGGGACCTTATAGTGCATCAATAACGTTGATCAGATTACTTATTTATATCTGCTGAAGAATCTATGGATGTGGATGTTGAGACGGTGCTAGATGAGAAGATGAAACCTGTAGAGAGCAAAACGATGACCGAAGCTGCAGGTACATCAGAACAGATCGGGACCACAGTGGTAGATGAGAAGACGAAACCTGTAGAGGGCAAAACGATGACAGAAGGTGCGGGTACGTCAGAACAGACCCTTGGAAGCTCTGCACTGACCCTCAAACAGCTTGCTGAAGCCTTTCTGAAGAGCCGAGGAGGTCAAGAAGAAGGAACTGACCTGCCAGGGGATGCTGCGTCTGCATCAGCTGTAGATGTAAGTTTGTATAGGCTTGGACAATCCC
>Strongylocentrotus_purpuratus_nonrepetitive:132641781-132641983
TTAACTTTTCCGTTTTATTCCAAATTATCACAAATCTGCTTCTCAAGGGTGCAGATTGGTATCCAAGTCGCATGCATCTATATTTGTGCTCTTATAGCCCAATCAGCATGAATGTAGGCTTTAGCACGAAACAAACCATTTGTATTATTGCACGAGTATACAGGTATAACTTCAACGGTGGTCTTGAGAACTTTAAAAATCT
>Strongylocentrotus_purpuratus_nonrepetitive:160679142-160679526
TTTTCAGAAAAGGCGACATGAGCAACCTACATAATGAGTAACACCTGTAATTTTAAATCCAAGGGGACTTGGGACTTCCAAGTCCCCCTTGGATTTAGAATAAATTCTTTGGACTTTAAAATAAGTCCTAGAAATCAAGAGATAGGAAGAGAGTCACGTAGAAATAACTATAACCCGGAGGTCTTCTATTCCAATCCATGTGACTTTACATAAATGATAAGAATAAAATGGTGAGGTATACAAATTTATGAAGATAGTTGTAATAAGTAAGGTTAAACAGTGCTGGAAGTGAATGATTATATAAAAGACATCAAAGTTGAGTGCTACTCGACATGTTTATCTAGAACATGCTATGTCTGCATGCCAATACCGTTACCGAAGTAT
>Strongylocentrotus_purpuratus_nonrepetitive:157088755-157088906
GTCTCAAACTGTGAACCATGTGATTATAACAGTCCAGCGTCGCATCCACAAACATGTTTAGCTAAGAATTAGGTTTATAACAGCAGATTTCTCATGCACCTACTTCCCTTGAAGTTTGATACTTTCTGATGAATTACATAACTTTAATGGT
>Strongylocentrotus_purpuratus_nonrepetitive:340854274-340854555
AGACGTTGCATGCTGTCTACCCTCATGTAAATACTCACTCACTAATAATGTATTGTAGCATAACTAGCCCAGAAATTTAGTGAGACATAGAGGGCGTTATATGTCGTGTCAGGGAGTCAGCGCTTAGCTGCCGTTAGGGCAGGTTCTATATAGTTGTGATCTGTGAGTCAGCGTCGGGCTGTCGTTGCGACAGGTCCGTTACCAGGAACGAGTAAAGTTACTTGAACTGCAGATACTGTTTCTTTAGTCCTGTCAGACATTCAGTGATTACGGGAGTGAGT
>Strongylocentrotus_purpuratus_nonrepetitive:497781272-497781448
CCATACGATCGATTCGAAAATCGATTTAAGGCTTGATCAAGAACTTATACGAAAATGGGTGAAATTCCTGGAAAGGCTGTGACATTTTGTTAATAACCACGAAATATGACCTGTATAAAAATTAAAAGCCTTCCCGAAAAGGTTATGACATTGTTAATAACCATGAAATCTACTTT
>Strongylocentrotus_purpuratus_nonrepetitive:257466374-257466764
ATTTTGGGGTAATAGGGGCAATTGAAAACTGTTTGGGGTCAGTTATGCCTAGTTGGATTCATTTCCTTACCTCTGCAATTAGATTGGATACAGGGACCGACATGCTGGTAAGATGGGTCCTTGATAGTTCACTGAACACAGAGCTGCATAATGTGACTTGGCATAGTGACCTAAGAGTGGGAGCGGTATGGAACCGTTGAAGCAATTCACTGAACACCTACAGTCAGAGCTGCATGTGTGACTTGGCATGGTGACCCTTAAAGTCTTCTGACGGCTCCGATTCTGATTCTGATGATGACCCATTGTCTATGCTTCTGAGCGAGTCAAAAGGTTGTTTCCCAATAGTTAAAATTTTAGATATTCTTAATTGCTTTTAATGCTTAGGTCCCT
>Strongylocentrotus_purpuratus_nonrepetitive:17598756-17599375
TCCTTATTGATTTATCGGGAATATAAATGAGAGACGATTCCTTGGAGTATTGCAATGAAAGTGGTTAAGGTAGCGAAGAGTCCTCGAAGAAAATTCAACTCGCTGACACTGGATGGCTTAAAGATGAAGCCATATACCCATCCCCTCTATAACTCCATCCCCAACGAGTTGATATCATGATCCTCTTGTAGGAATTGCAGAAGAAAATTAAAGTTAAAATGAACTGTTCAGCTTTTTAAGGGACTCAGTGGGTTTTTTTTCAAGCCATTGCTCATAGTTCCTCTACGCCCTTAATATTTTGATCAGAATAATAATTTAGGAATCGAACATTGTAATAAGTGTTTTCTAATCTAATCAATGAATGTATTAATCGAAGATAATAACGGTTTGATGAAAGCTTCTATATTCAATAATAAGAGACACTCATCTATCGTACACATAGTTTTGATACATAAAAGATTGTATTGACTCAGCAATGTAATTAAACTTCTCTTCAAAATTTCCATATACACGAAATAATAATCTTCAAGTATAACCTGTGAATATGTTTTATAGTTAAAGAACCATTCCAAATATGAACACGACCTTTCCACGCTACTTCTGAAATCATCTTCCCACA
>Strongylocentrotus_purpuratus_nonrepetitive:376996030-376996166
ATTATGTGATATAATTGCATTAATGAGGAGAAAGAAGTCAAGAACATGATTGGTATTGCCACACAAAAAAGGTATTACCATCCTACTCCTATACTACTACGATTTTACTAGAACTATATTACTGCTATATACTACA
>Strongylocentrotus_purpuratus_nonrepetitive:129499822-129500450
GCTAGCTGCATAGATAATGAATGAACCATTGCAACACACACCCCCTACGCAAACCACAAAGCCCCGTGCGCATGCGTAACGTATGACGAAACAGGCGAGCCCCCAGATATGCTAATAAGCTGCGATCACGCTATGCGAATGAATCACTTGGGTTCGTCAACTCCATTGGCTCAATGCATATATCGACCCTTGCAATAACTAGACCAAGGGACCGCCTGAAAAAAATTCCATCTATTGAGAATAGCTTTCAAGTATACAATCTCGTCATAATCCTTGATATTTTTCTCTATTATCTTAAGGATTTTTATAAAGAATGGCAAAATTTTGTGGAGAACGAATTGAATGTATTGATACGATCCTCTTCGTGGTGTTTTCGTGATCGGACAAAGTTTGTTGAACCTGTACTACACCTTTTCATCGCTACAGACGGAGTGAGAGGGAGTAATTGATGAAAATATGGGCATAATAATGAATTAGATGTATTTTCTGTATAATGCAATTTCGTGAATTAGCAGCAAATGTTAACAACCTAATATACAGCAATAAAATCTCCTAATATATTATATAGTAAAACAACCGAATTTGAAAAACCCCATTATTTTGACATTGATAATGATCTTAGAACAAG
>Strongylocentrotus_purpuratus_nonrepetitive:240822619-240823307
TTTGAAGCGAGCTTGACCCGCCTGACAGGCCCACAATTACTTGCCAGTTCTGTCAAATTATACTTAGGAATTCAGGATACGGTATCTGACAATCTTGATAAAGGAAAGAATGTGAATTGTGTTTCAGCCGTTTATGCCACTTTGTTAGATACTCTACACAAGGTTCTTTAGATACCACACACTAACTTAATCTCCGTTTTCCACATTAGTATGGGGTAGATATACCACTGTCGCTAGTGCAAGACAAATCGATACTGGTGTTGGATGACACCTCAAGTACAAAGTAATGCTATTTTCACGAAAGACTTAATGGCTCGGTGATTTTGCAAAGCCTTTGTAACGTTTGTGTCGTACAAAGCTTTTATTTTTGTGCTGATCGGCAAATGAAGGTTACAAATCAACAATGTGAACTCTATACACATTCTTTAGAGTTACAGTGCATAGAACATAGTTTCTCGAGAAATGGGGCAGGAGCTGTCTGTAACCCCAAACATCATAGCAGACTCGATGGCCCTTCATAGGCACGGGGTCTGCTCCAATCCGGCATTTAACTTCACCTTAGAAAGTGCATGAAATTCTCCTTGAAGATCACTTCATTTGCATCTTAGGAAATGCATGAAATTCTCCTTGAAGAAGACATTGGTGAAAGCGTATAGGAATGGGTTGATGGCAGAATTCGACCAAAGAA
>Strongylocentrotus_purpuratus_nonrepetitive:470174707-470174772
CTCTTCTATTGATATAGCATAACATAGCATCATGTTCTTTCTGTCCCTCGATCCCTTGACGAGGA
>Strongylocentrotus_purpuratus_nonrepetitive:304943167-304943247
TTAGATACTTGAACTTAAAGTGCAAAATTAAGTGGTTTGTCGATTTCCTAAGGGTGCACGGTATATCCTGTTCTCGAAAG
>Strongylocentrotus_purpuratus_nonrepetitive:373335826-373336791
AAAAGAATGAACACGGATGAATCATAAAGTGGTGAAAAGTGGTGAAAAAACACGACATCTTGTCATTTTTAGAAATAGAAACAATATATTTCTTGCCCCACGTCGAGTTGCTTAAATCGAGGAGTAAAAAATCAATATGTACATGGTTCATTTATAAGTGAACTTTAAAAAAGGACCCCTTCCTCAATATGCGTACTACTAAATACCCCTCATGCGTACATTACGGCCCTCATCTCTGTTTTTGAACAAGTACAGTAAGTTGTTGCCATAAGTTGAGCCTTACCCTAATCCAGGCTCTCCCATAACGCCTTATCTGATAAGAACACGGTGAGTAAGAAATAATGGTTAAATGGTTTACTCTAAATTGGATTTTAGCGGTATTTGATTGATGCATAATGATTCTAAAGGGCGTTTGAACTGCGTGTTGCTGTAAAGCAAAGAGAACGAGGGAACTAGAATGATGCAAGTGCGCACGAAGCAACAATTTGTGATAATTGTAGTCACTTTACATAAATTGGGGTATTCAAATAGGTGATTTTGTAATGGAGCTGTGGCGTGTTTTCAGACAACATATTACTCCCCAGTTTATTCAAATATACAACATGACTAGAACATACAATATACGGAAAGTGCATATCGAAATTGTATTTGAGTCTTTTATAAATCCTCAAAGGACATTCCGAGTAATAATAAACATCGGAACCTGAAGATTTATTAAGGATTGATTACCGGATCTCTTCCGCCGGCTCTTCCGCGGGTTGTGCGTAATTTATTGTCAAAATTCGCAATTACATACTACCGAGATTATACTTGAGCTGAATGGTAATATAATCCGCGTTCAGTGTGAACCACTTATGGTAAGAAATTATCAATGCTTTTGATTGCCTTGCCGAGAGAATTCAATGAATGTTTAGTTTTTGGTCAAACTCCTTAACTTGAATCATCAGATCGGGTTACCCGACCTT
>Strongylocentrotus_purpuratus_nonrepetitive:165182157-165182219
GCTCAATGCTGTTTACTTGGACAACAGTTAAACTAAATGACCAAACAGGTACACCAAATTCA
>Strongylocentrotus_purpuratus_nonrepetitive:35779780-35779860
GAGACAAAGTAAGTTCTTTATATTGTGAAGCATATTCAATATTTAATCCAAAACATGTAAACGTATGCGTATTTCATACG
>Strongylocentrotus_purpuratus_nonrepetitive:186845716-186846305
TGAGCTATTACTTATCAACCTTTCAATATCCGGGTAACATCTGCAGGCTAGCCATGCAGGGACAATTCAGTTGGCTAGCTGGTGAAGAATACAGTGAAACTCTTAGGGCAATTTAAAAGCTCATTACTTCTCTTAAAACAAGTAGCTCTTTATTAGAGTCAATACAAACCCTGTATAATGCATGTTACCTGTATGCAGGGTTCACAACTTCACAAAACTAATAAAGCGGTATTCATACAATAACTATATAGCATCCCCCCTTCTTGTCAGTGTATTCACCAACCCAGGGTACGGATCTCTAGAACATCCCTTCTTTATATCCGCTAGCAAACTAGTTTTCAGTATTCAGACAAAATGCATTCTTGTGCTCTCATGTTGCCTAAATGATAGGGTTTGTCAGTCAAGATATTATCACATAGATTATATCTAATGTTACTTTAATGAAGTGGATATACTATGTGCTATATAGATAGAGAAATAAACTAGGTAGGCCTAACTGTTGGCCTATTAATACACAAGTAGAACATTTAGTTATAAGGTGTGAGGAAAACAAAGGAGCTGCAATACCATTCAAAACCCATGTCTGCTC
>Strongylocentrotus_purpuratus_nonrepetitive:472120852-472121101
CCGTGAACTTCAAATGAATTATAAACAGAAAAGTTCTAAATTAAGACCGCATAGTCTTTACTTTAGGAGGGACCGATTCGATGGTCCGTTGACCGTCTACCTGATTGATAATCGGTTAACAAGCAAATAACAACGCATACTTTCATATTATGACTCATAAATAGCTGTATAACGAGATCACGCGAAACATATTTGCATGGTTTGAATGAACGATTGCAGAACCCTTTGATAAAATATCTATATACTCTC
>Strongylocentrotus_purpuratus_nonrepetitive:193184714-193184931
GAGGCTTGTTGTCCACTGGCCATGATACCATCACACAGCTGAATGATCTTGGGCATGGCGATGACCGGTTTGCTGTGGAACCTCTCGTATGACAACAGAACTAGGAAGTTGAAGATGTGTGGAATCAGTACTTCATAGCCGTTTATGTCGGTCTTTACAGTCCTAAATTCTTCATTTTATAACAAGTTAAGTGCTCCTGTAAATCAAATCATTCCTA
>Strongylocentrotus_purpuratus_nonrepetitive:193738428-193738484
CAAGTTTAAGTATTTAAGTACAAGTACAAATACAAGTATAAGTATAAATTAATCAA
>Strongylocentrotus_purpuratus_nonrepetitive:156786894-156786964
ATGTTTATTGCTTGAAATAAGGTCAGACCAGTGGAAAATTGTATGTGGACCACACTTTCAAGCCATACGT
>Strongylocentrotus_purpuratus_nonrepetitive:538276298-538276479
TAATAACCTGGCCTATTATATATTTAGGAATAACGGCGACTTTATACGTCTTACAAGTGCATAAGCTAGATCGACGGTGTTGTGGTTGCAATTTGAAAACAATATCAACTCGGGATTTCAATCTACATGCTGTGGCCAGCCAGCATATTTATAAGCTATATGCTGAACCTTCAATCTGGCA
>Strongylocentrotus_purpuratus_nonrepetitive:317770514-317770577
AAAGGTGATATCGAGTGTGTAAATGGGAATCAGACGATACAGAAGAAGAGTTATATCAAATAT
>Strongylocentrotus_purpuratus_nonrepetitive:187045771-187047025
CAGGAACTCTCACAAATAACCCAGAGATCTTCCCACGTACATGCAACATCACTGCAAGTAGCCATGCCCATGTTTCAATCCATCATGTCCAAGCCCTTACATTCAAAGATAATGTAAGCTCTTTTTTGACGTTCGAGGTATGGGGTAAATAAGTCCTCCATGCCAAACTGATTTGATCCTCAGGGATGGAATGCTGGCTGCTCTCACCAACTTAGTTGCTCCTGATTCCCCTGCTTCAATGAATTGCTTTTCCTTGGCTTGTGTGCTGATGTCCTGGAACGATTTTAGAGTTTTGTTTATGGCTTCTGCATAATTTATCAAGGGATGCATCTTGCTCCAAAATATTTATCTATTTGACATGTTTAGTTGTAATGTGCATTGCATGGAATTACAATTTAGGAACATAAATCACTACATATCAATGAGATTACCGAATGCATTGTTCCACCCTTCACACACATTATTCGTCCGATCCCCATCATGGAAAGTGATTTCGTGGACGTTCCGCGGTGTTACGTGTCCATCAGCTTTTAAGGTACCGGAATCAACCACTTGCTGAAGAGCAGGGGTGGGCATTGTCCGCCTTATGAACTCCGATTCCTCTCAACATGTCTTGGCGAGGTAGGAACGCCAAGCCGTCCATCATGCCTAGGTAGGTGCGGACTTCCTCATGTTGTCAAGAGTCAAACTAAGAGTACATCATTGATAACACATTGTAACTGATGGGCCTTATTTTGACACATAATTTCTAAGAGGGAACATTTTGTGGCAGTTTGTGGTAGCGGTAAAAAAAAGGCATAAACAGATCTTAATAACGTACAATTTCAATAATTTAGTTCCTTCAGAGCAATTTTTTGTCCCAAACTCAACTAACTATTTTCGAAAGTAACGAACTCTATAAATATTATCCTCTGGACCACTGTTAGCTCATTGATTACTCCACATACAGACAATCGGCGCTTATTCTTGGCCACGCCAATATTAACCACTTCCATTTTAGTTTTGGAAACCTGAGTTCAAAGAATTGTCTTTGTGTGAGGTCATCTCTAGAGTGAGACCTTTAACCTCTGGATCTTTACTACTGCACTTCTAGAGGAAGTGGATAAAGAACACGGTAGCCATGTCCTCCTCCTCTCTGTTGTTGGAGACTTCGATTGCGTAGCTAATGGTGAACAGCCCAAACACTTCATTGACGTCAACACCCCTTCTTGGGCTGAGAACTGTATTTAGTATGCAGACTGGATGTGCCTCTGC
>Strongylocentrotus_purpuratus_nonrepetitive:60898440-60898700
TCGCGTAAGAAAATTCGACGTGAAATTGGATGGCAGCCCTGCGCTCAGTCGATGGGTTTAGCAATACGTTATTAGGCAAAGTGATACGTTCGAATCTTTTTACGTCCATGGGTTAAAGAATATGAATTGACGCCCTCCTGGCTCAGATAGAACTTAGAAGTACTCTGTACTAACCAGCACCGTCCTCCGGAAAACATTCTTCGAGTATGTCATTCCGTTTTATCTTTACCAAGGCATCAATCAAGGTCTGTCTCATTGTT
>Strongylocentrotus_purpuratus_nonrepetitive:507116882-507117020
TAGTTTTTATTCAACAAACTTGATGCCTGAGTGGAAGTCATACAGCTCAGTGCTGTGTAGCTTAAAGTTGATTTCTTTGTGTGGCTACTTTAAGTTCTTTGCAGTTACCTACGCATGATATGACCTCTCTTATTGTGT
>Strongylocentrotus_purpuratus_nonrepetitive:386334591-386334673
CCAACTTCAAATTTTGAATACCAATATCCAACCAACTTCACGCCGGTCATATCAGTTGTGCATGCATTACACAGTGACACTC
>Strongylocentrotus_purpuratus_nonrepetitive:273771888-273772047
ATTGCGATTAAAAGCTTGAACTGCACTCTTAATTTCAGCGAGTAAATTGTGCCGAGTAAAACAAGCTGAAGTACTCAAGCTGCAGTAAGAAATCAATTTTAGAGGTACTCGTCATCCGAGTAATTTGTTACCTTCGATAAAGAATAAATTAATGACTCA
>Strongylocentrotus_purpuratus_nonrepetitive:456255312-456255440
AATTCCAATTGTGTCATTTCATCAAGAAAATGGGATAAAATTCATTACAACTGGGCCACTTTTTCCTTGCTAAAAGCTGATTTCCATTTATGTGTACACCTTTACAAATTTAATATTGGCACTCAAGA
>Strongylocentrotus_purpuratus_nonrepetitive:7563754-7563972
TTATTTCGTTTGATATGGAACGAATGTAATAATACATTTGACTTTATATCCTTATATAATCTAAGTTGGGAAGATATTTTTGGGGAATAACATTAATTGATCAAGGAAAGGAGGAATTGGTGAATCCCTTTTTTCATGGCAAGAGTAGATGAAATGAAACGCAGTTTGAAAGAAGATGAAGTGCAGGAAAAGAACTTGGTATTAATGAGAAATATATT
>Strongylocentrotus_purpuratus_nonrepetitive:391127506-391127592
TTATATGTGTATCTTTTGTTTGGTGATCTGTGGCAGGTTGAGATGCTTCGTCAAGATGGGGTGGTGTCAAAGGTCATCACCAGTGG
>Strongylocentrotus_purpuratus_nonrepetitive:27386365-27386828
AAAACCATTTTATGTCGTATTATAAGTAACATTACTCGTCAAATTGTATGGTTACCCACAGGCCACCACCCGTTAAACACCCGTGAGTCCAGTGAGTATTAATCATTTTTCTATTTGGATTTCACCCCAACTTTAAAGTAACGAATACGACCGAAGCAAATCTCACTCTATTTGTAGCACCCGAGAGTCCAGTTAACGTTTCTCTTAAACAAACTGGTACGACTGAAGCGACCCTCTCCTGGACCCCTCCGACCAGCCCACATGACGCATACGAGTTCTACGTCATTAATAATTCAACCAATGAGAGATTACCCACTACAACTAAACAGCGTGGTGACGTCAGTGATAACGAGGTGACGTTGACTGGTCTCTCTCCTGCTACCAACTATTCATTTGGAGTTGGATCTGTAATGAACGCCATGGATTCCTTCGGATTGCAGAGGAGTGGTCAAGATGATAACCC
>Strongylocentrotus_purpuratus_nonrepetitive:334467560-334468081
GCGCCGTTTTGCGTCGTAACGGGCGGGGTATTACCTTTCCAATCATTGTGGCGAAGCTTTGCGATGTACATTACTACAGCACAGCATGAACTTCTCTGGTGATCGCGATATGATTCTAGCGTCGTACGGAGAGGATCTTAAACCCGCCGGTCCCCTGTTTGCCTAATTCCGAGCAAGACTATTGTTTGATCGCTATAATTGTCCGACTTGCTATAGATTCTTGTTTAGCTACACATTAAGGTTGCTCGCGTAATTGGGAATAGCCGCCTATGAGCGCAACAACTATTAGCTGCTCAAAAATATGCGACGTCAAAACGTCACGAACATTGAAGATAACAAAAGACAAATGACACCACCAATAAACGTCAACGCCTACACAACTTCGATGTTTGGGAGGAATATAACAATCAGAACAACAATCTAAATCAATGTCTTGTACAGAATGCTTCGCCTTTCGGGCCGGATTCGTGTGTACAACAATGTTATATCGGGATTCCCTGGTTATATTGAAGACGTGGGCT
>Strongylocentrotus_purpuratus_nonrepetitive:406832517-406833409
AGCATTTCATTGACGACCAGCCACGCATCAGGTCCCGAAGAACGATGGAGTGTAGAGCTGGTCTTCAATTGGGTATGAATAATATTCTCACTCTTTGTGTTGTCTTGTGTGGAAGGTAGTAAACAGTAATATCAAGTTACACCACTTTCTATTATAATGAATTCCCAGTTTCTCAGTTTTCAATTAACAACACATAGACTTTATGAAAGCTGATGGATAAATAATCAGTTTTATTTGAGCATTCAAAGAAGATGTTTCCGTTTGGGCACACATTTCTTTCATGTTACAGGATATCCATAGAAAGGAGATCCCTCTTGACAAGGCATACAACATCCTGACTTATATTGGCTGCTGTATTTCTATCTTCAGTCTTCTTGTCACATTGGCAACCTACCTGTGGAACAAGTGAGCCCACTGAGAAAAGATATATGCAATCATTAATGTAATACAAAGGAGACAGGATACGTACTTATTCTCTGGTCAAATTCAAATGCCCTGATTTTGTTTGAAAGTATCTGTGAATCAAACGTTTTGTGAAATACGTATAAATCTGGAGCACGGTTCTATTCCGTATCACTTCTGTTTGAACCAGCAGGGCTGTTGAGAATTACAATCAACAATGTACAGTTCATGAAAGTAGGCCATAATATGATTATTTGCTTGGTGATATAGGGGCGGTGTGACGAGGGTCACAAATAGGTCATATCAATATTAAACAATATACACTGATATTCTATCAACTTCGTAAATCAAATCCTCTGCCTCTTGGTGTGCAGTTTGCATATAAAACAGAATCCATATTCATTTAGACCATCTTAGGCGTACATCTATTTCCACTTTGACATCGTCCTGATTTAGTTACACCCGGATTAACTTTATTCAACACGCGTGG
>Strongylocentrotus_purpuratus_nonrepetitive:496984025-496984603
ATTTCAATCGGCTGTGGATCACCTCCTCAGTTAAGCGGCTTGCCAGGAGGAAGAAACATGCTTTTGTACGAGCTCGCTCTACCAGCCAGCAAGCTTTCCAAAAGTTCAAAGATCTGAAAAAGTCTTCGCGGATGGCCTGCAAACAAGCGTACAGTAACTACATCAATCACATTGTAAGTCCAGACATGACCTCAAATCCTAAGCGCTTTTGGAGCTTTATCAACGGCAAGAGGAATGACAACACTGGAGTTGCACCTCTTAAAGCTCAAAGTGGAAGGACCATCTCAGATAGCACTGGCAAAGCGCACATCTTGAATGATCAGTTTGCATCTGTCTTTAACGAGGATGAAAATATGAACACCATCAAAGACAAGGGACAAAGCCCTTATCCAGACATGGACAAATCCACATCGATCCTGCTGGAGTGTACAAGCTGCTATTAACTCTGCAGCTACACAAGGCTACTGGTCCAGATGGTCTACAAGCAAAACTCCTGAATACAAGCAAAACTCCTGAAGGAGCTTGCCATGGAGCTTACATCCATTTTCACTATCCTCTTTCAAGCATCAGTCAACCAA
>Strongylocentrotus_purpuratus_nonrepetitive:114067727-114067893
TGTTGTCGCGTGGTAACAAAGCATGTTCCAAAGTACATTTTCATCAATGTGCAGGGAAAGGGTATCATGCATTTTCACGATATACATTAATCGTTCCGATTCGACTACTGCTTTGGCATAGGTCTACGCCTATAGCTCGTTCAGTATTTCCTTCCACTGACATCCA
>Strongylocentrotus_purpuratus_nonrepetitive:412040797-412041368
ATGGCTACCTAACCAAGAGCACTCTATATCTCGCGATCCAGAATGCGGGCTATCAATCCCTGGATCCTCATTCCACTAACCATCCTTCATCATTACAGGGTTCATCATATAAAGATCAAATCAATGTTTTCAATCCCACACAACACCTTCCTGCCGTCAACAGCCCAAGGGGTTGGTGCCAGCTCCTTGGATAGTAACCTGGGGAGCCAGTTCAGACAAGAGGAAAGTTATACCAAATCTGAATTCAGAAATATATGATAAGGTATAGTCAAGGGGAGTATGCATGTGGAAACAGAATTGTATCTAGAACTGTTTAAAGATTCGTCATATTGTGAAAGAGGCATATGCATGTGAAAAAATCATCATGAAAAGAGACTAGATTTTGAAGAGTCTTGAGCATCCAGATATGCCCCGCCCAGTTAAACAGCTTTTGTTTAATACAATATTCACATCAGAAGTAGGCCCTCATTGTTTATCAAGTTTTCATTGCCGGAAACAGGCGCAAACATCTGCTTTTATCATACTGTATTACTGTTTCGGTGGCAGCACCAATAAAGCCTTTGGCTTTAAA
>Strongylocentrotus_purpuratus_nonrepetitive:231069093-231069238
TCAACGATGGTGCCAGATATATAATCAACTGAGGGAGGTGACTGGAGCTCTGGACTCAAAGAACACACAAGTCAAGGTGAGATTAGCTCTTCGATTTCTTTTGTCATTATCACCGTAACTGTTTGCTAGTTGTTAGTATCCCTGC
>Strongylocentrotus_purpuratus_nonrepetitive:490424266-490424737
AATGGTGTGATGGGAATCGTTAGGATGGCAGTAGTAGAGGAGATGGCAGACTATCTCTTGAAGGCCTCTAGAGCATGCTACATGCAGGACGCTGGATCGTGTGGCTGAATGAAGGCTCCAGATATCTCCACCATATGCTATTTAAGGACTTGGAAACAAGACAAACCAGACCAAATTTATAGAAAGGTTCATCTCCTTGCGTTTGCCAAAGTAGACATAACTTATTAAGAATGGATGGAAACTTCCATTATATATCTATGAAAGGAAAAATGGAACTGATTGATACAGTAGGCTGAAGCCTTTTTCCAGTATATTGTTTTGAAGTAGAACCATAGTATCAATACTTCCAAGAAAAGTGGCATAAGAAAATGTTAAGGTACCTGCTGGAGTAGCTTGACGACTTCAAAATGTCCGTTGCCTACAGCCATGTAGACAGGCCAGTCACTAGTACCAGTGATAGGATTGACATCA
>Strongylocentrotus_purpuratus_nonrepetitive:67702868-67703025
TGCTTTTAGTACCGTTACATCGTTCATACTCGCTTTACTCGAAATAGTTATCAAGGCGGGTGGGGAGCTAGGGGCGGTGGTGTTTTAAAGAGCGGGAGAGGTAGGATACATTAAAACTTAAATGTTAATTCATCAATTAAAAGGGAGAGGAGTGACC
>Strongylocentrotus_purpuratus_nonrepetitive:385749377-385749667
CTGCGTATCACACAAATAATACCACGTTTATGAATGCGGAAATAAGAACTGTGAGGAATTGGAGGGGGAGACCTGCTCGAACTGCCCAGCCGACTGTGGACGATGCCCATTATCAATCGGGGCTCTCTCGGGAATCATAGCCGGTTGTATTGTAGTCGTCGGCAGTTTCTGCTGCGTTATCGGGGTAAGATATGAACCTATTCATTATTAGATGCTAAAGTTTTGGGACTAACATTGATTTTCCACTTTCGCCCCCCAAAAAGCGGTTTTCCGCCATTAGAATATCAGTG
>Strongylocentrotus_purpuratus_nonrepetitive:123853549-123853631
TAATAGCTTTTCGTCTTGGACTCAACAGAGCAAATTGCAAGAATGAACGGAAAACCGAAATCGGACAGTATAAAACGGAAGT
>Strongylocentrotus_purpuratus_nonrepetitive:179681028-179681905
GAACAATATGTTCCGAATGCCAACAATGGTAACTTACTGCATACACCGCACATAAGGGGGCACCCGAGGGGCACGAAATCGCCGAGAGAACAAGAATCGGCATCAGGCCAGCCAGGGTTTGCCCCACAAGTTGGATCCACGTCCTCACAAATTTCTGGAAGATGGAAAGCAACATTTGTTGTGATGTACGTTAACATGTGCAAAAACGTGTCACGCAACCATAACCATTTCATCACGATACATTTTACAAACGTACAACACATAGAAATTCGTCAGAATATTGCTGTACAGAAATTTTCTTAGAAAGGTTACACAAATCGAATTACAGAAATATAGAAGAACTTAAAATTCATGTAGCATTTTGATTGTATTTGCGGATCGAGAAAGGCCGGAACGAAAGAATTTAGAAAACGTTGAGTGCGACAGTTTGTTGAACGAAGTCGTTTACCAGAATTATATAAATACATCATCATCACACTGATGTCAATAGTCACATTTCCATCGTCACATCAAAACCGTCGTCACAGCATGAAAATCGTCACATTATCAATGTCTCCCTTATCACCGACGTCACACCATCGCCATCGTCACACCATTACCGTCACATCATCTTTCTATCGTCACGCAATAAACATCGTCACGCCATCACTGGTTCCCTAATAGCCTCATCCCATCATCAACGTCGTCATATCATCAGCATCGCCGAATTATCGCAACCGTCACACCTAAACATCGTCACATCATTTCCTTCATCAATCATCACCGTTGTCAAGACTTATTGCCATTATCACATCATTTCCCTCGTCACATCACCGTTGTCAAGACTAATTGCCATTATCACATCATTTCCCTCGTCATCACATCACCGTTGTCAAGA
>Strongylocentrotus_purpuratus_nonrepetitive:328733657-328733826
CTGTGTAATTCCTCATTGTCCAGTTCGTATATTTTAATAGCTGATGCAAATAATTATTAGAAATCTCCCTAAGCTGATTTTTAGAAAGCTTGGCTTACTAGGAGTCCTGTCGTGAAAACACGCTCCTGTATCTACAAAATGTGTGGGATAAAGTTTGTGAAATAAATCC
>Strongylocentrotus_purpuratus_nonrepetitive:351132323-351132503
TGGGAGAGAACAGAAAATGAAAGTAGAATGGAAAGATAAGAACGAATGAAAAGGCGAGAGAGAGATGAGGGATAGAGCTAGAGAGCCCGCATAATGATATAGAATACGAAAGGGAAAACTAAATGGGAAGGAAAATACTGATAAAGAATGTGATGATACTCAGCCCGACTTTCAAAATCA
>Strongylocentrotus_purpuratus_nonrepetitive:493207724-493207785
TGAAAGTACGAAACGGGAGCAAAAGCAATTACCAGTAGTGTAAGCTTTAGTTCCACTAACT
>Strongylocentrotus_purpuratus_nonrepetitive:369797857-369797959
AGGTTGTCAACATATTTCCATCTATTTTGGGTGAAATCTGCAGCATCGTTGATCATGATCAGAAATAGGATTGGGCCAAGCTTGGTGCCTTGTGGGACACCA
>Strongylocentrotus_purpuratus_nonrepetitive:480432457-480433764
TACAGATACGTCAAAAGTTAATTGGAAACCCTGGTCAATCAAGATATGTATAATCATTGAGGGTCTATTTAATATCTCTTACTCAAATGATGTGGTAACTACCAAGATACTTATCTTTAAATAAAGATACCAATCAATGAAAATGCATAAGGGACTACACAGTGTTTTCTTTTAATCTCATCAATATAAACATTTAAGAGGTTTAATTTCAGTAAGATTGATTATTACTGCCTAACAAGTGAACAAGGCCTAAATCAAATATGTCTATCTAGGATATGAAACTCTATGAAACAAGAGAGAGTTGATTGTTGAAGTAAGACATCCTTGTTTATCTTTTGAGTCCAGTACTGTAAAACAACCCCACTTCTCCATCTTCCTGAATGAAAATGCAAATATATCCTCTAATAACAGTAGCATTATTGTCATGCAACATTTTACTTAATGAAGATAAAGAAACCTGTACACGAACAACACCTATCTGTAAAAACACCTTTCTTTGTACTTACCTGTGACCATAACGAATACTCCCATCTGTAGCGACTGGTTCTGCATGAATCCTGGCAATCGATCGTCTCAGGGGGGCGCTCTGCAGCATTACAGTAAACATCCGTAACCTGAGAGCATTTGATCAATCTGGTTTTCTTACACTGTTCGTTGCATTCAGATTCTCTCATGACGTGCCATCTAGTTACTATTCAAAGGGCAATTCAACTTCATTATGAATTGCTAAGATAAGCACAATAGAGTTTTGAAAGACTTGAGGATTTTGTATAAATCTAATGCAAAATACAAGCAAATTAGTAAAACTACTTTCTTCCCCCCACCAGTTCCAAGTACAAGTACAGGCGAATAAACATGGACAAATACAGCATCATCATATTTCAGGTGTCCCAATTTGCCTTATTACAAATACTGATATTAAGGTATAATCAGCATTATATCTGCTTTGTTCATGACAACATAACCTTTCACTAAACAAGATCACAAGCGCACTACACTTACAAAGGTTTTATTCAATGTTTTAAACCATGATTTCTTTACCGAACTATACATCTTGTATTGCATTCTTCTTCAATAGGATCAGTGGGCCTTGGGCCTTCACACATGGAGTCATCTACTACTCTGTTATCATTAGCATCCATGCATCGGATAACCCTTCGCTTCATACCTACAAAGATATAAGCAAGGGAGAGAAGGTAAATACAGGATGAAGTGGATATATAACCTTGCCAGAAGATGTCTTAAATTTTGACGATATTCTTCAATCAACCTTTACTTTTCTGTACATTTCTTTACTATGATCCAAC
>Strongylocentrotus_purpuratus_nonrepetitive:281142791-281143007
AGGTCAAAAAGCAGATACATATGATTAGTGACAATAGTCGAGGTCCTAGGCCTGCTTGTAGTCCTTGGTTTATTAGGTTTGCGCATGGGATCAAAGGGCCGATAACCCCCAACACAAACAAGCTAGGCACAACTACAAATATTACAGATTTAGGACTTAAGTCCGTTGTCTGTCCTCGAGTGGGTCTAGTCGACGTGATCTACAAGGAACTACAAT
>Strongylocentrotus_purpuratus_nonrepetitive:277301610-277302068
AAGGACAACCCTCAAATGAAAGTCCACCATGCACTACAATACCTGGACCCTCAGAAGGTGGCAAAGTTTTACCCCCATGTGGCGAGAGTGATGTGGTTAAAACCGGAGCTGATGGACCCCGTCCTTTTCACAGAGTACCTCAAATTTCTTCTGAAGGGCGACACCGAGAAGGAGTTGAAAGAAAGGAGGGAAAGAATAGCTCTTCACATCGAGGGAGTGGACTCGGCCGTGCGTACGGTGTACCGTGCCATGGGGGAGGAGACGGGGCTACCGGAGTCAACTTACGTATAGAGGGAGCAGGGAGACAACTGTTGTCCACGATCATTCAAGGTACGAGCGCAACGCCCTGCTCGGAAACCGATCTTTCAAAACTGAGGGTCCTGTGTCAACGCATTATGATGAGGGAAGATTTTCAACGACTGACTAAGATTGAACTTTACCCCGATGATGATTTCAAG
>Strongylocentrotus_purpuratus_nonrepetitive:383654097-383654285
TATACGATAATTTATGTCATATCCAGTTCTATGGCAGGTTTCAGTATCTCAATTTACATTTGGGAGATATTCCCTAAAAATAACCAGGCCGCGTCTTTTTTTCCTAACCATGCCTAGTCATTCGTTTACGGTAAGCCTCCCGTTTTTTCTCGCATTGGCACTTTATTTTAAGTAAACATAGCTTCATT
>Strongylocentrotus_purpuratus_nonrepetitive:415926491-415928817
TCAGTTTATGAGAATGGCTCGCGGCCTTCACGCTCGAGCGAAGGTTGAAGAGGGTATTGTTGACTCACGCCAGTACGCTGCTTTTCAAGCTGAGATAGCTCCAGAGTACAGGCTTATGGTATACAGAGGTAGACGTAAGGAGGCATTGATATATGCAGGACCTCCGGAAGGTAAAGCCGTCTACCTGTACCTGTCTGGATCCCATTATAACGTGATAACCAATCCCTCTGCTTTTCTGTGTGTTTCTCAGTTGTGTGAGGACTGTCACGAAACGTACAACGATCCCCTCACGCATAAGTGTTGTTGTAAATGCCCAGATTGTTATGCAACAGATTGTGATAGCGGTACGTTTCGTGAGAGTAAGCCCTCTACCATAGTATGTAAAAAGTGTCGAATGACATTTCTAACGGAACGTTGTTTTCAGCTACACAGTGTAACCCTGCATAAAAAACTCACAGCCTACAAATGCGAAAAAGTGCTCGACATCGATGTAATAGGGTGTGATCCCGCTAATCATAAATGTTCGAATATATTTTGTAGAACCTGTAAAGAGGTTGTCGACGGCAGGGATCATGCGTGCTACATGAAGGTAACATCCAATAGCCCTTACTACGAGGTTAAGAGTGCCGATGAAACCTCAAAAACCGTTAAACCGTCCACAAATCTCCCACAAACCAACCACCACGGTCAAGCAACTCCTCGGGAAAATGAAGAATAAAAATTGTACAAAGTACCTCAGGACACGGGTGTTCACGAACCCAATTTTGTGCATGCATCGTGGGAATGTGAATCGTGTATGGACAAGGACAATTCAGTGTGTAAGCGCTGCGGTCCTCCACATGCGAGACATATCACGTTTGAGGGGGAGAATACCCTATCAAACTTTGCCGCGTGGCTTTTTAGCGAAAAGCATAACAATTCAATCGCGTTGGCCCATAACAGTAAGGCCTATGATTCTTATTTTCTGCTCAACCACCTGGTTGCGGAAGGTATCATACCTCAAGTTGTTTTAAACGGAGGTAAAATCATAAGCCTTAGAACTTCAGACCCATGTGTAGTTGTCAAGGATTCTCTGAACTTTTTTCAGATGGCACTCGCCAAACTCCCTAAAACTTTCGGGTTGACAGAATTGAAGAAAGGATATTTCCCACATCTGTTCAACACGAGAGCGAATGCAAATTATATCGGACCCCTACCTGACAAAAGATGGTACGGGTACGAAAGTATGATGAAAAGCGCTCAAATTGAATTTCTGTCGTGGCATGGTAAACTTTGTAGCGAAAACTATGTTTTCGATATGAAAACAGAGTTGAAGGAATACTGCATCAGCGATGTTGTAAAGTATTCCGTAAACACTTTAAGACCATCACCGCAACACCCACGAACAAAGGAGGTATAGATCCTTTCCTTAAATCCCTTACTTTACCTAGCGCGTGCAATCTTTTGTTCAGGACTAACTATCTGAAGCCTGATACAATAGCCTTAATACCCCAAGACGGTTACACAGGGTCTAAACAGCAATCGGCCAAAGCTGGCGCGTGGCTGCATTATAAATCCCTCAAAAAGGGTATAGCTATTCAGCACGCCTTCAATGGTGGAGAGCGCATGGTACACGGTAGATTTGTGGACGGTTATGCCACCGTAGGTGAGAAGAAACATGTATGGGAGTTTCTAGGATGTTACTTTCATGGTTGTCAGACATGCTGGGCGCCGGATCTCGTCAATCAAAAATTAAACCAAAAGATGGGTGTGTTGTACAACAATACGATGCACCGAATCCGCCTCCTAAAACAGGCGGGTTACAAGGTCCACGTCATTTGGGAACACGACTGGGACAAGTTAGGGATTTGCTACCGAATGTCGAGCATTTTAGCGCTGGGTTACGTCATCCTTTGAATCCTAGAGGATGGTTGCCGTCTCTTTTACGAAGCTGGGCCCCGTGAAAAGATACGTTACTATGACTTCACAAGTTTGTATCCTTTTGGACATCCTCGTATCATTTTGTCCGATTTCCCACCTCTCGAGGACATATTTGGCTTGATCAAATGCAAAATTACCCCTCCCAAGAATTTATTCCACCCTGTATTGCCATTCAGGTCAGAGGGGAAATTGACCTTTCCCCTCTGCCGTACCTGTGCCGAGACAATGAACAGTGGAACGTGTAAGCACGAGGATGTTGAACGGGAGTTAGACGGTGTTTGGGTTAGTGAAGAAATCAAAAAGGCTGTTGAGAAGGGTTACACTAACGTTAGAATGCAGGAAGTTTGGCACTTTGAGAGCTCAACCGTGTACGACAAGTCTACTAGAGAAGGGGGTTTATTTTCTC
>Strongylocentrotus_purpuratus_nonrepetitive:381588230-381588300
TGAGAGGCGTGAATGTCAAATACGTTATTGTACCATTCTCACTATTTAAGGATGGGTGTTTAGATAAACT
>Strongylocentrotus_purpuratus_nonrepetitive:504799701-504799991
ATCCATGCCCTATTTAAAGATTCAAAAAGTTTGGCAAATTCAAAAGACAAGATCAGTGACTGTATTCACGACTGTGCACGAAGGTAGCCCATACTCCAGCTTGCCCTCACTTTCAGCATATAAATCTGCATGAATGCCGGCAGAAGTGCTCAGGGCAAGATACAAGATGGCAGCTAAAAAAACTGTTAACATGTACAAATAGCATTATATTCATGTTCCATTCTCGTAATAGAAATGAGTGTAAATGAGAGCTTCCTTACACACAACTTCCAGGTAACTTAATTGAGGAA
>Strongylocentrotus_purpuratus_nonrepetitive:344086112-344086311
TGTTGCAAAATAGAACATGCTGAGTAGAAAGGTCGGTGACTCATACAATTCAGTTTCCAACTAATATCAAATAATCGTAAAATAATTCATGTTGTAATTATTCAGCTATAACATTTAAGTGATTGAATATGTTCTCACCATTTCTCTACTTGTCATATTCAATCTTATTCTAACCTATTTAACATTTCGTTAATTGATT
>Strongylocentrotus_purpuratus_nonrepetitive:175708467-175708841
TAGTATACATAACAATAATCATTGAATATACAGTAACTGAGATGAACAATCACTATAGAAATATGGGACACATTTAATTCAAAAACTAAGGGCTACGCACTTTTTTATTGGTTGGAATATAAATCAACTCTTTAAAGTGGCAGATATCTAATCTTATAAGTATTTCATCAGCTGATGTCATCATTTTATGTAATACAATCTATGTTAAAGTTCCCAGCATGAAAATATTGCACTTTAATTTACATGTGTCAATAAACATGTAATTTCTAGCATTTTTGTATTTTACAAATCTTTCTTTACATCCTTCTTTTATCGTTTCCGCATGAGCATCTCAAAACTAAATTTGTTTCGTATTGAAACTGTACACTGCACTA
>Strongylocentrotus_purpuratus_nonrepetitive:220571084-220571155
ACATTTACCAGCAATACGAGAGGAAGTATCCCGTTGAAGTCGCTCTAAATGTTAAGTGAGCACTGGGCACT
>Strongylocentrotus_purpuratus_nonrepetitive:259455101-259455147
AAAGAAGGTAGAATGGCACGTTGGAACACGAAAATTTCCAATTTCT
>Strongylocentrotus_purpuratus_nonrepetitive:545079462-545079684
AAGGAATTTAAAATCATGCTGTACTTTCAGTCCCTCAGATCAATTACATCTTCCAGTTTGTATCAAAAGGATGAAATCTGCGGCAGATGGTTGGCATTTCTACGATAAAGTTCAAATCTTAACTGATCAGGGAAAATCAATTTTTCTGAGGACACATGATGGGTCATGAAATTTGTGGAAGTGTCATGGTCTGGTGGTTCATTCACTGGAAAGTTCAAATCC
>Strongylocentrotus_purpuratus_nonrepetitive:180271814-180272116
GCGTCTCTGTGCTCTATGTGGTTTTGATGTTTTCAGACTGTCTGGTTTGAAAATGCGTCGTTGGGACTAAAGATGAAACATTTAGTAGCCGTTTACATAATTTTGTCAACAAGCAGATATATCTGAAAGGTAATGAACAGAAACCTTGACGATTTTAGAAGATTAGCGTATACCTCTCAGTAATGTTCTTTCAAACACAAAAGATCTATTATCGTATTTCAACCACTGAATAAGAAAATGCCCCTCTGTTTCAGGAAAGGGTGTCTCTCTCACTATAAACACCATGTAAACTGTTATAGGAA
>Strongylocentrotus_purpuratus_nonrepetitive:46514182-46514413
CAAGTGAAGGGTTAGCCTAAGGGAGGATTGTGAACATGCATCCTCGTAACCAATAACAATTTTCCTATATTAAATCTATGATAAAGGGATGATACAGTATTCAACAGGCTAAATTATCTGAGTCTCTCGTAACATTTAACACATCTTAATAACTATTTAACCAAAAACATTTTGTTGTAAGATATTGAGAACACGAAACTTATGTCAGATAAGCACATAAATCTTATCTAG
>Strongylocentrotus_purpuratus_nonrepetitive:32070658-32070997
GCTGACACTAAAAGCCTAGTAAGAATAATTTAAATCTCCGTACTCGCAACATTCAACGTTCCTCGTATCGCGAAGAAATTGATCCTGGTGACTTTTCCGCTTCACACTTCAAAATCTGTGGTAGAGTGAGTACTGTAGGATATAAATGAAAGATACGTGACTCGGGGTTGCCCTTGAGGTTTCGTCAAATAGTACTGAGGAATCAGAGGTTATTTCGAAAACGATCGTTATCAAATGACAGGGTTTTAGCCATCATTTCTGTCAAGCAGAGTCAAAATAGCTTGTATTCCTTTTCAAGACAGATTTTAATTTTGAATGGATGTTCCAATTTTAGGTTGT
>Strongylocentrotus_purpuratus_nonrepetitive:234368163-234368511
TGGCGAGAGCCCCGATTAGGATGTCGGTGGAGCGTATTGAGTAATAGCGTTGGTAGATGACAACCACCACGATGCCGTTTCCTATGACGCCCAGGATGGCCAGGATGGTTTGGACGATGAGCCACCAGGTCCAAGTGAATGGGTACCAGGCCCAACCTGATGAACCCGTCTCGACATCGCTCTCGTTTACGGACTCGTTGAAGTATGATATAGACGTCGACATCATATCACTCTCAGGGGTAGTGTTGAGAGCCATGTCTTGTGCGATGGTGCTACTCCATGCCACACCAAAGAGCAGAATCAATAGATCGATCCTGTTTGGAGATAGAAGAGTCATTTTTTCCGGTC
>Strongylocentrotus_purpuratus_nonrepetitive:155195959-155196016
CCACTTTTCTTAATTCTGCCCCAGATATTTTCAATATCCCTCTAAGCACGGCCTTTC
>Strongylocentrotus_purpuratus_nonrepetitive:12137144-12137399
AAGCAGGATTTACAAAATGGCATAACAGTGAAATAATAATGGTTTAAAATGGAGAATAATGTTTAAATGGTTTTCTATAGGGCGCTCAACGTTTCTCTACTCTTTGTTACGTTCAACGCGACGGTCATATCAAAATCTTCAACGCAAACACAACATAATATAACTTACCCTGATACAGGAAAGCAAAGATGATTAAAGTTGCAAGTGATAACGAGACCATTGTTTCTTGATAATGCTGAGTCGATCCAAGTATAG
>Strongylocentrotus_purpuratus_nonrepetitive:558428767-558428913
TGAAATCAATATCGTCCAGAGCCAAATCGCCTTCGTAGGTTTCGCCTCGCACAGCTTCAAAAACGATCTGAAATGACAAGGGATACATATTGGATAAAGAATTATGGAGTTGTTATTCCTTATTTTATGATTATCCTCTGAATCGT
>Strongylocentrotus_purpuratus_nonrepetitive:351822316-351822420
ATGATTCAGCAGTGTACTGGAGTACTAGCACTATTCTAAAGGATTTTCATTATACAAACAATTTCCTACTCGATTTGGTTTTCCTACATTCTTGTATGGCTGGT
>Strongylocentrotus_purpuratus_nonrepetitive:279027432-279027825
AGTGTTATTAAACAGAATCATTCCAACAAATAACCAACTTATATATTACCCTACAAACATTTGGGAATGTCAGGGGATATAAAACTAGCAATCTCACCTCTGGAATGACCGGGGTTTCCCCGCAAACACCTTCCGTTTCTGTCCAGCCTGGAAGAGGAATCTCTCCAATCGTTTTCATCTTGGCTAAGAAGTTGAGAACAGGTTGAGTATGAAGAAATAAGATAAGACATAACACTGAGCAGAGGCCCCATATTTGGACTTTGGGTCCATGCTTATATGATCGTGTGTACAGGCTTACAAGATGTTTTTTAGCTTCATTAGGGAGTATTTCTGGTAGAAATTCTCTTTAAGAGAACAGGCATGGAACCCAAAACAAATGAAGCAAATATTTGT
>Strongylocentrotus_purpuratus_nonrepetitive:510867945-510868158
AAAAGCCAATTAAACATTGACATTGATGGATTATGATGTTTATTAACACTGTTATTTATAGTGTACGTATGTCCTTCCTAAACTCTACATTAATACTTGTTTACTTTTCAAAACGCTTTTCAAACTGATACTACTCTTGTTTTATCACAATACATGAATATTAGAAACTTACTCTATTGACATACTGAGACTCACATTAAAGTAAAGTTTCAC
>Strongylocentrotus_purpuratus_nonrepetitive:337022259-337022494
CTTCGCTTAGCTACTTTAAGACTTTGGTAAGATCATATTAAAGCCCCTCTCAAGTGTTGGGGGCCCTAAATTCGCGCTTTACAAAGAATCTATTTAATAAGTATGATGAAGCGGCGTCCGTACCGCTTACGCACTCAAGCAATCTGGAACCATAGTCAACAATCCGAATCGCCCCAGGATTCGAGCGACGAGGAGGAGGGGTCGAGGGGTACCCACTCGCCCCCTTCCACGAACG
>Strongylocentrotus_purpuratus_nonrepetitive:56941676-56941758
GGTACGAAGCCTACTTTTAGTTAATCCTATAATTATCTTTTGTCGTTTGAATCTGTTGAACATTATACCAAATTAGGCCAAG
>Strongylocentrotus_purpuratus_nonrepetitive:511324192-511324624
ACTATGTGGATGCGTTCCCTTCGTCATTACCATCTACTGCTTTTTAAGGAGATCTTGCGTACACACGAAATGAGAACTTGCTACATGGAAGCTAAGGAAAAAGTTAGATTTTCAAAGATGGCTGTTGTTCTATTAAGATAAGGCCACATAGACCCCTATATCCACAATTAATGTTAGGTTAATCACGTGTTTATTTGTTAATGTGATGTCCACCATGAAACAGACTTTGTTCTTAACAACGCGTCAGAGCGAATCGTTGTAACCCAAAGATCTTTCAACTCAGTCGTGTTGTTTGTGCCATTGCACTAATCTACTATCAACAAGTCATGGATATCGCTCTGTCAATTACATGTGTCTAAACATTCATGCCACCAAAACGCCACCGAATTAGAATAACATAGAAATTACTACACTATAATTGCAATGTTCAGT
>Strongylocentrotus_purpuratus_nonrepetitive:296395092-296395229
TGAAACTATAAAAAATGTACACCACGTCCTATAAATAACAGGCCATTTTCTGAATAAATCTTTGATAAGTCCTACTTTTTAAGGGTTCTAGTAGTTGATGAATAACAGAATTATATTTGCGTAATGCCTGATAAAAA
>Strongylocentrotus_purpuratus_nonrepetitive:149558160-149558549
GCCATCATCAATTGCATATTTCACAAGAATAATCATATGGTAACCTCTTGTCTGATTAAAGGGGCCACATGGCAATTAAATTGAGCATTTTGTGATAAAAGCGCCAAATTTGCAACACAGGTACTATCATGTTCTTAGCAAAACTTGATGTTTAGCCGACTCAAATTCAAACCCCTGGGCCCCATTTGTACCTACTTTTCCAAATGGCCCCTCTTCAGGTACTTTCTCTCGTATAGTTTGACCAAAAGTGATATATTTTAGGAAATAAAACTTAAACCACCTAAAGCCTCAAAGTCATATAAATAAGGTCCAGGGCCCATATTCAATAAAGTCTAATTAGAGAAATGTCTTAGAATTTGTCTAGTTTAAAAGAGACCTCGTACCAGTTG
>Strongylocentrotus_purpuratus_nonrepetitive:52491804-52492666
AGGAAAACGTATGACAGATTTGGCATACCAACTTTGAATTTCTGCCAACCATTGAATAGTCGTAGGGAGGGAAATTAGAGAAAGACTCATCTCTTTCTCAGGGTCTTCAAAGAATCTTGACATGGAACTTTCATGAATTCTTAAAGACAGCCATTTTCACCGCACCCCAAAAAATTGGTGTTGCATCGATTTGATTCAATAATCTTAGAGCATGACAATTTGTTAAAAATCTATACCACTAAGCATGTGGTCAATATACAAATGAACAACATCACCACAAGTTTAAGATTAAAATTCTTATAATTTCAAACTGACCGTTACGGTTGGTACCAGCAGACCAACGGCCACAAGCACCCCGACGCTGATGGTATCTTCCTTGTAAGGATACTTGATGCTTTCGTCATCGCAGAAGAACCCCCTCTGGAACATCAGGGTGGGGCTATCTAAGGCATACAGGACCACCGATGGTATCAATGCTGGTATTTCAGCATTCTGCTATCACAGGTTATATTTTGGGATGCAGGGCCTAGCTGATTTATTTGTGTTCAGCTTACATATACCTCTAAGACTGTCGGCTTTAATCTATTAAACGAGGTAAATATTAGGTAAAACTTTTGTCAGATGCAAATGAAATATGACACTGACTTGCATGGAGCACTTTATCCTAGCAAAGCAAAACCTAGTACAACAATTTCACTGATTTGTTCAGATTTTTTTCGCAACGATTCATTGAAAAGGCAAGAGGCTAGAGGCATTCAATGAATACAACTGCAAAGAGAATAACAAGTATCATCAATTCAATACATAGTTAGCTTCCTGCTTCTTATTTACACAATAAAGGTATGTGAACTTGAACATGTTT
>Strongylocentrotus_purpuratus_nonrepetitive:533387795-533388429
GTTTTGTAAAACAACAATGCTCGTTTACGTTTTAAACAACCCAACACAATTGTTTGGTAGCTGGGTCTATTATCAAAGGGTTTTATTGAACACGAAGTGTGAGGCATCAAGGACTTGTCTTACAAATCATCACACAGACTGTTCAGAGAAATATGTCCGAAGAGATGCAGAGTGAATATAGTAAAACGCTATATAGGTGGAATACACGAGAGGCATGGATTGAACTTTCTGAAGTTCAATCCAATCTTGTGTATTCTATCTAGCGTTTTTGAATTAGCTATGTATATATAGACTAAGTCACTAAAGAGAATAATTCTTGCGAGTCTCATGCTAATGTTACCTAACTGTTTATTATTCTAAGTAAACAACATTTTTGGAAGGCCTCTTTCCTTTTCAGGTGAAGAACATACAATAATAGCATAAGCTATACATCTACAGCAGGGAGGGTTAATAAAACAGTCATATCAACAATTCTGAATCGTCTGGTTGTGTATGCATGGGCAAGTGGCACCAAGTGCAAGGTATTTTGTCTCACAAGTTACAGAGTGCAGACATCACCATCCGTTTTGATATGAATATTCCATCAAGTTCAGTTCACAACCCTGTCGAACCTTTAATCAGCCCAAATGACAAG
>Strongylocentrotus_purpuratus_nonrepetitive:425010694-425011026
TACCATTACCACCAAACCATCAACATTCATACAATCTGTGTGCACACCCTTACAAACAAACTGTTTCTGTCATGCTTTATTTCATATCTTCCCTAAATACCATAACCACCAAACAATAACACACACCCTTCAAAACCATTTAAGAAGAAACAAGCTGTTTCCGTCAGACTTTCCATCATTCTCAATCTACCAATGAGCCATATATGCAGCCGGCAATGATATGACCATTTTCTTCTACTCTCAATAAGGTTGTTTAATCAAGAACCTTATCCAAATATTGGACCATTATTCCAGCTCCCTGACCTAGTATAGTGAGTAAACAGAGACCAATG
>Strongylocentrotus_purpuratus_nonrepetitive:96386757-96387510
ATCATGGCCGTCATTCTTCATTGCTCACTTTCTTAGCCTTGCCCCCACTCTCACTCACTTTCCAATGTTCCTCTGAGAAGTCGGTTGAATAAAATGTAGTTAGAATAAGTACTTTGTGTATCAATTTATCCGTTAAGTTATCTTGTCATGGGATAACAATACATGTGAGAATTACCATACACGATACATGTACACTTTCCACTTAAAATTCGCATCCTGTAAAAAGTCATCAATTCAGCTGGGATTACATTATCTGGCATGACAACATACGTCATTATGTAATAAATCATGATAAAAGCGTTTCAATGGGCAGATTTATGGTGTGTAATTTGTTTGTTGAAATATAAGAATTTGTATAACCCCCATATTCTTTCAGTGCGCGAATCAAACTTTCAAATGTACACTATACAGGTTTATCAATGTCGTAGTACGATGAGACAATACACGAGACACAAGAGACGGTTGTTAATGTAATTCTTGCTATTTATTCATAAACCGTTAATTCTCGAAGTTCACGCAAACTGAAAACCCTGCAATGGGCAGAACAATAAAAAACTTAGTATATAATCAATTATAAAGGTTATTTTCGCAACAACATGATTATCGTGATGCAGAAATATTGTTATCCTCTTGATTAAATGTCATATAAAGTATTTAAAAATTTATCCCCGAATCAAATTTGTCTAATCGTGATTCTTTCGTATACTCACAAACATCAATCATCAAACAGTAATATAAGTCTAGCAATCGGAG
>Strongylocentrotus_purpuratus_nonrepetitive:281905247-281905355
TAAAAACCGTCTTCACCGCTATATTCTTGACGGCCCGGCCCTGGCGATCCGTATCATTGAGAGCTCCTCTAATCTGGAATGACCCATACCTATCTAATAATAAGCTAC
>Strongylocentrotus_purpuratus_nonrepetitive:311937588-311938188
TTCTGTCAGCGGTCAAGGCAAGACGTCAGCGCGGATGGTCAAGACAGCAAGCCTTGGTCCATGCCCATCAGCTGATGACCACTGCTGGTCACTCGGAGGGCTATGCTCATCTAGTGACCGCTATAACGTCTGTCCTGCAACAAGGGCCAAGGTACAGTAACTAAGACCATGAGTGATTTGTCAAGATGATTAATTATTTGTTAGATTTGACCAAACATATTTATAGTGATTTTGAGTATTTTGAACTTCCCTCTAATGCTGTCTGACATTCCTAAATACAATATCAACACACCACACAAGCACCAAACACTGAGTATGGGCTAAAATATCATTTGATACATGATGCTTTTTCGCCTTGCCTGCGTAGCCTAGAGATGCTGGTGAGACAACGCTTGGCGTTTGCCTTGTCAGCTTTTTAACCCACATGTTCCACAGTGTACCCCCATTGATGATAGTTTAAGCTGCTAGATACAAGATTTTTCTTGTTGTGTTATTATTCTCTTCAACTCAAAATCTTAATCTGCTCTTAATCACCACAGGATAGAGGACTTGAAGTGTGGAGGTTTCGTTGAGACCGTCAGACAAGCCTTTGCGGATGCG
>Strongylocentrotus_purpuratus_nonrepetitive:385861058-385861303
ATGCTAAAACACTAACATAATACATTTGGGAGAAAGTTAGAGGGTTGTTTTTAAGGCAAGGGGAAATCAGGTTTGCCATCGAGACGGACGACGTACGGGCGCCATACGCGACCAACAGCACACGGTCTGTAGAACCTCCTGAATATCTGAATTGTCAGAAGACCCAAGAGACCGAAGTGTCTGTCATGGTCGGTCTCGCGGGGTTTCTGACAATTAATTTGTTCAGAAGGTTCGCAAGACCGACG
>Strongylocentrotus_purpuratus_nonrepetitive:162420970-162421698
GATTCACCTTTCTTGATTTTATTGTAGTCATCAAGAGTCATCTTGCTGATTTCCCCTTGTCTCCTCCTATTAAACACAATGAGATGAGCCAGCATGGTCTTGTTGAGTTCTCTCCATGTGCTATGGTTTTCGATTGCGGTCCCAGATGACAGTTTGTCTACACAAAGTTCAGCCTGTACCTCTAGGTGTCTTGACAAAGCCACAACATCACTCGTTAGGGGTAGGAGTTTGGGCTGGTTTCGTTTCCTCTGGTACAAAGTTCGTAGAGCATGAGTAGAGATTTCAGATCCCCAACAAGTGTCCAGCAGCTTGATGAACTTTTCTACAAGTTTCTGCATGTCATCCCCATCTCTGTCCATCAAAGCCTTACTCAGGAGCACAAAGGCAGCCTTTCTTAAGGTATGTCCCAGCTTAAGTGCTAGACTTGGTGTATTGAACAAGTGGTTCTCCTCATCAAAGCCTGCCACTTTCTTGACAGCACTCAAGACAGTCATAAAACCATTTGGTGATATCAGGGAAGTCAGACTTGCCTTGCCATTGCAGCTGCAACGTCTAAACTGAAGTACAAGTCTTCCTAGTTCTCGTAACTTGCATCTGATGTGGTTGTGCTGTTCTTCGTCATGGCCCAATTTCTTAGAGTACACCTTGGCCAATTCTAGAATCAACTGATCATTTAGAATGCAGGCCTTGATTTCATCATCGCTGAGACCACTCAGTACTTTGTGTGT
>Strongylocentrotus_purpuratus_nonrepetitive:225406831-225407003
TTTCAACAATAACATATCAAATTGTGGTGCATCAAGGATGAGTTTATCTATACTGGTTCCTGAAAACACACTTGGCGCTGATATTTACAGGCATGCTTCTAATAATGTGGGTGTCAGATTCACTAATACTGAAGAATCTTTCCACGTTTTTCAACATGAAAAATAATACCAC
>Strongylocentrotus_purpuratus_nonrepetitive:388634119-388634750
GGTACTCACCCTATATTTTTGTTGCAACTTTTTATAAATTGCCAAGGGATAAAGACATGTGCCCACATCTGCCCCACTCACCGATTCAGGATCACATCCCCTGATTTGGCTCAGTTTCAAGTACAAACAAGTTGTACAATGTCAAATATATCAGAGTTCCTTAGTAACACTTTTTACCTGTCTGAACAAAATGAATGTAATTAGTATTTACATGTTAATATGTTGACAAATTGAGCATGAGCGAAATGGTCATATTTGCCAATCAACTAAAGTTTTGAACATCCCTTTAGGATTGCATTCCCACGCCACGGCCACATTAACGAATGACGCCAGGACGCAAGGAATAAGTTGCTCGATTCTTTCGTACTTCATGCAAAACTGGATGAAAGACGCACTTTTACATGCTTCATCTTTAGGTTTTACCAAGAATTATAGTTTGAAGCTAATGACAAGCTTTAAAAGTATATACCTTTATTCAATGACTTTTTGATCGTGTCTTTACAGCGTCATTCACTGTTACACTGATGATGATCTCGACCCCATTGTGTCAGCTATCAACATGGAAAACAGGATGAAGGTTAATGTTCAACATGACCAGGCATCGATACAATATCAACACACTTTTAATCAC
>Strongylocentrotus_purpuratus_nonrepetitive:59970604-59970931
TTCAACATGTGTTGCTACGGTGACCAATTCCCTAAAGCAACATGAAAATATTTCTCTTCCATGTTTTTTGGGTTCTATATTGACAATAAGAGCAGGATTTTGATTGGGTGTATATTTTTCAAGATTGGTTCAACTGCTATTAGCAAGTATTGTTCTTATAAAGCTATTGTTTTTGCCCATCGGGCAGGGAAAAAATCTAGGAATCAATTTCATTGGCTTGTTAATTACGAGACAAATCATCACATGATAAATGTATTCCTATCCATTATTCTTCCATGCAGACTTAGGCAAACTGCATGCTTGGAATATCTAGTTAGTGCGTCCATT
>Strongylocentrotus_purpuratus_nonrepetitive:129642159-129642261
GTTGTAGTCCTTTAACAGCTTGTGTGTCAAGATTCTGTCGAATTCCGAACGATTGTGGTTATACAGCGATGCAAGGTATAGTCTTGTGGTGTGTTCCTGCAG
>Strongylocentrotus_purpuratus_nonrepetitive:102958287-102958882
ATGAGAATATATAATGCCCTATGATCTTTATCATCTGGCTGAATTTCGTAGTATACATGCAAGTTGTGGCCCAGTTCAACTCAGAATGGGTTGTTGAAGTGCTGATAAGGACATTTAGCATATAATTAAGATCAATTTGGCCTTATAATTCATAGGTCACTTTGGATACCATTGTCATGGCAGAATGTGTACAGATTAATACTGTTACTATTCTTATTTAAACCTAAAATTATCTAAAAATACAAGCACTTGTATCATATGGTCTGTGTTCTAAAGGCTTTTTTGACATCTAATCTGTACAAGATATGTAAATGGTGTGACTGCGGTGCTTCCTGTACTGTGTACCCTAAGAACACTCATTGTATATTATAATGTCAGAATGTGTATATGGAAACTTTAGATGACTTCTGGTTGTTTGCTGCTATGACAGAGCTTAATCTTTCCTTTACACAAAGGCAAATAAAATGGCTTCATTTTGAGTCTGTACAGTTGCTTGATAAATGTTCATGAAGCTTCAATATCAAGAAGCTGTCTGTACAGAGCCAAAAGGGGAATTAACTCCTATAACTTATGCATGGAGTCGATCAATAGATGC
>Strongylocentrotus_purpuratus_nonrepetitive:477546857-477547412
AATATGAAGGGAAGACTTCTGAAATCAAAAGAATACACAATAACTTGTATAAGCTGGATGTGTGCAGGGTTAATTGCAATAAAGTAAAATGTATATGATTAGACATGCAGGTTTCAAGAGTGCAATGACAAATACAAACCAAACATGAATAAATGTCTAGATATCGATTGTCGGATGATCCTCTAAACTATCAGATCTCCCCCCTCTCAGGCTCCAATCCCTTCTGTAGGGGGTATTTGTCTACGAGTCCTTGCGGATGGTATTTCTGATAGCCTAGATTTTGATCTTAGCTTACATTTCTCTCATAAATCGAATCCCATTATTATTACGATAACATAGTCCTAAAATGGGGGGTGTAAATCATCAAATTATATTGAGACTTACATGTACGAAAAATCGAGTGAACCATTTCACAGGTTCCACTGCCAGGACTATGTTCTATTCTTTGTTTTTGAAGAGGTACATATGCAGATGAATATACCGGTAAACTCATACTACAGCAGTTATACATTGCAAAAAATTAGACCAAGCCTTTAATACAGACACTATGATCTT
>Strongylocentrotus_purpuratus_nonrepetitive:114217794-114217876
TGCCCGTCTTTATCTTTTTGGAGATTTCATGAATTTAATATTTACTATTTATACAGGTAATTTTTTAAGGATTCTCAAAGAA
>Strongylocentrotus_purpuratus_nonrepetitive:272145886-272146216
GTTTGCCGCTCGCTTGAGCTAACTATATAGTAATAGAGGAAGCAGCATACATGTAACTAATCAATATATTCGGGGGAAAAGGGGTACCTACAAAGAGAGGATTACATCATGCACAAACCAGTTCAAACAATTTATACCCCAAAGAGCACACAATAGAACTTTGCGAAGAACTAACAAGATCCCTGAACCCAGGTGCAAAACTAAACGTATGCAGAATAGCCCAATCCCAGATTTGATACGCTTGTATAACAAAAGCTGATTTTTTACCAAGTTTCATGAAGAATGCGTAATGTTCATAATGGTATATACTGTATAAACGCCTTTGGTCTA
>Strongylocentrotus_purpuratus_nonrepetitive:405198719-405200627
ACGAAGCACGCAAGCGGGACATGTACTTCAGTATAAGAGTATGAAATCCATTGGTCTATATTAGATATAATATATCTCTCAACTCAGCTTAACAAAGCGTGTATAACATTTGCTACTTTTTAATGCCTACATAATGAGCTATATAAACTTTAATATAATGATTCAATCCAATTCAATCAAGGCTTATTAAAGACATGAATGGCAGTCATATACTGAATTGTAAATGCTTTTACAGAGCAGGTAAAATAAAATGCAAGCATAAAATAACAACATGAGATCAGGAAAATAGAATTAAATATAATGTGTACAAATGTTAAAATGACTGATTTATATTGCCCCACTGACAGTTCTTAAGGCAATTATAAGCTTGGATTTGCATAGTGACAGTGTAACATACGTGTGAGATTGGGAAGAGCACTGTTCTGGAATCGCTTAGTTTTACAAGAAAATCCTTGATACTTATTGACGCTTCGTACATTGTATTTGTTGGTTTTCTGTGATGTAACCATTGATTTGCACAATACATTTGTTTCTAGTGCAATAGCCAGATCTTTTGTGAGTTGTTCTCTTCAAGTCACAAGGGTTGGCAATTTCAGTATTTCAAAAGCATTGTCATATGAAGTATAATTGGATCTTAATATTATCTTACAGGCTCTTTTTTGTATACTTTCTATAACATCAATCTGTTTACGAGTCAAACTACCGGAGAATAGAGGTACACAGTATTCTGTTACTGGTCTTATATACCCTATAAAATTGGGCCAAGTTTGTCACTTTGAGGCACGCCTACACCATTGTATTTTGATTCTGATAACTGACCTCTATACCTGACGGTTTGTTGACGATTACTCAGAAAATCTAATACTAATGAAATTACACAAGGACGGACATACATTTCACATAATATAGCATGGTGATATTATGGTTAATCCGATCGAATGCTTTGGAAAACTCAGTCAGAATGAGTGTTGACAGTGACTTAGGTTTGTCAGCATTACTATACAAGGCATGCAACAGCCCAATCAGATAGTGACATGTAGACGTGTTCTTTCTATTTGTCTGAAATATCTTCCCACAGCCATTTTGATGCTGATGAAGTAGATGATGGTATTGGTAATAATAGATCCAAATGTGTAGTCGTATACATAGCAATTCACATGTACAATGCAAAATGGATGTCATACAGTTTAGAAGCGAACAAAACATATTCCCAGACATACCAGCATCCATTGATTACCTTGGAATTCTATGAATTTTAAAAGGGCATGAGATTTATAGGATGGTGGGTAGGAAAATGCGTGTTTTAGCAGTTGTATAGAATATGCCAAGGTCCCTAAAAAAATATAAAACGTTTTAGTGTGGAAAGGACACACTTAGAATAGCTGTGAAAACGAGCACGATTATGTTTCTAAAAGGGGCACAGTTCGTTCATATAATATTTGGGCATTGTACCCCCTGCCCCTCGGCTACAAGCTTTTATTGTGGTTTTAGAAGGGTACCTGTTACTACAAAAAGCTGCTTCGATTCTTTGGAACTAGTTATGGCTCTTTAGATGACCGCAAAGGGGCACAATTTGTAAGCTACAGTGGGATATATAGAGGGAAATTACATCAAAAGTAATACGGGGTAAAATGGGTATTTCTCATAGGGGACACTTCTTTGGTAAACAGGAGCACTTCTTGCACTGAAAAGGCGCACTTATAAGATATGAAATGGGCTGTTAGATAAGAATAGGGAAATTTATCAGAAGTGAGATGTACAAAGTACAAAGTACAAAGATACAATCTCCCTATTTAAAAAGGGGCAAATGGGGTGGGACACTTATCTGAAATTAAGGGGCATTTTCCAGAAAGAGTGCTCGAGAATGTGGGGCGTACTGTGTTTATAGTGATCCAATTTGTCTAAGCT
>Strongylocentrotus_purpuratus_nonrepetitive:347930510-347930957
TTTGAGAACATCGTGGAAATAGAACACCTTTTCTCGAAAGTTGTTACCACACATTCAATGTCTGCAAATGTTTCCCATAATTGTCCCTTTGACGCAAGGTGTCTAATTACCTACTATTTCCCACATATACTATTCCACAATTACAAATTAGCTTTTCGAAATTAACCATTTTCTGCTTAGCCTAGCTCTATTTCCGGGCTGATCTTACGATGAAAACGCTTTTAACCCGGCATAGATTCATCTTGCACTTGAAACGGTTCAATAATTAATCTTAAAGCCTATGGTCTATAACTCGAACTTGGGACCCGGTCATCAATCTATAAGATGTCCTGAAATACTGGAACAACTTAACATAAAATGAAGAGTAAAAATTTGCAAGGTGGTGAGTTATTGTTGAGGCATGAAAAAATTAAACAAACCTCGCGAAATGATCCGGAAGAATGCAGC
>Strongylocentrotus_purpuratus_nonrepetitive:171792503-171792924
AAGGGTACATGTAAGTAAATTCAAACTTATTTAAAATGCTAGGACCATGACTTTGGTGTTTCTTTTACCAGTGGTAAAGACTAAAGTGATTATTGCCATCCCCGCCAATGCCCTGTTTAGCAACTTTTTTAGAGAAAAAGTGACTCATGAACCTAGCTTTAGTTGGAACTTTACTTTTAAATGAGGAAAAAATCATAGCCAACCCATTGTACCACATACCAAGCATGAGTACTTTCTCTTCACCATGTTGAATCAACGATATATATACAACATGGGATGAATTGAGTAAGGACAAGGAATCACCCTTTTCCCCATTAAAAAATTCTTCAAATTATCATTTCAAGTGGTTGTCTTGAACAACTTCCCCCAACCAATGCAGGCTCTGGAGCTCCATCTCCTTTGGCGGCGGAACTCCTTGGAG
>Strongylocentrotus_purpuratus_nonrepetitive:185256245-185256438
GCTGACTATCAATTAGTGCCATCCTCTTTGCAAAATCTAACAGCTTTAAGTTAGTTCGGATTCATCCCCCTCCTATATTACCGCCTATGTCCGGATAGGTTGGTTATCCGGACGGTAATTGACGTCAGGCAGTTATTCTGAGAAGTAAAACTTATGTAGGACAATATTATGAAGGAAAATTACTCATGATGGC
>Strongylocentrotus_purpuratus_nonrepetitive:437003401-437004002
TGTTTGAGCCCCAACATCTGGCCCTGATCTTCCTCTCACAGGGTTTGCTCAGACGCCAAGGCCAGTCATCTTGGATGCGGCACTTTCATCATCTCTTTGTTTAATCATTCTTCACTGTCCCGTCGGGAAACTACCAGAGAATGCATAAATCTTTTGAGATATGAAGCACTCCTGCCGATTGTGATCCTTTAAGAATGTGTGGCCAATCATTTCGTGAATACGTTTAAAGCATTAGATGAATATGCCATAACACTGCCATAATGATGATGCTGTACTCTGTAGGCAGAGTGCACATTTTGAGGATACTCGATAATATCTGACGAATGCCTATCAATCTAAATGATCTATTTTACATTCTGAAATGAGGCATTTATCGAAATGGTCTTATTCGCCAGGTGCGTATATTAGCCACAATCTTTTCCAAAGCTGTTAACCTCCAAGATGTTTGCAATCAAAGTTTGCTTAATCACTTGAGTTATCTTATTCTAGGTCAAGTATCATTAGTGCCGGATAATATTTTTTGTACGGGCTCCACGAACACCTGAAGATTATGCAGATCTTCACAGTTATTAGGTCGATTTTCTCGTTGTTAATATACTAA
>Strongylocentrotus_purpuratus_nonrepetitive:386451931-386452156
CATACGAATGGAAAAGAAAACCTATATTTTGGGGGGAAATTCGAATGAGGAACATTTAGAGGGGAATACATAATGTATGCATGAAATGACCTAATGTCAAAGCCTTAAGCGGCTGAAAATCACAGAAATGTACATGGAAGATAATAAGATCATAAAAGAAATTTAATCTTGGATAAGACCCCAAAAACAACTTGTGAAGAAAGGACAGGAGGATTAGGAGGCAAA
>Strongylocentrotus_purpuratus_nonrepetitive:56437254-56437491
GGCGTGCAATGATCTACTTGTTTGTTCGAAGTAACAAAGACAAGCTAGCGAGAATAATTATGAGTATATGCCTATAATAGCTTCAATATTATTGTATGTCTCTCGTAGTATGTTGAATACATCTAGTCATCTCATTGGTCGAAATTGTTCGTGATTTTTAGCCATGAAACATGCCCGTTGCCCCGGGTAACGGGCTGCATGAATAAATTTCTGAGATCCCCATTGCCGTTTGGGTCT
>Strongylocentrotus_purpuratus_nonrepetitive:258272645-258273041
GAAACTGTTAAGCCATTAACATAAATAAATGTGTTATTCAATACACAATGACTGATAAGTACAATTGTACAGTTATTCAACTTCTCACATAAACTACATGGCACTGTAATATATATGTTTAAGCTAATGAATAAGACAAACTTTACAGCACTGTGCTATAACCAAAATTAGACTCTGGAAACAGTAGAACATTATGACAAAATCTAGAGCTAACACAGAAAGGCAATATATGGGACAATGTACTTTTTTGACGTAGGGCAAAGTCAAATAGTATTGAACATGCCTAATTTGTGATTCTACACATATTCATAACATTGAACAGTACTCCCAAAATACATCATATTCACCTTGTGCAGATGTACTTCAAGATGACATGATCAGCCACATGCAAGCTTC
>Strongylocentrotus_purpuratus_nonrepetitive:455222119-455222765
AGCACGCCATTTGTGGCCTAGATATTGAGTCAACAATGTGGGAATTAGCCATAGGGAGTAGTGTAAGGGCTAATGTTTTCACGAATGTTGAGGATAACGAAGCGAACGCAAACTTCACATTGCTCGTTCCTATTGTGTTTGTTGAGCGGTTCGTTTTCCAATTCTGAAATAGAATGTTTGCTCTTTATCAGCAAATAATCGTTGATGTGATCATTATCAAATAGTATGCATTATCAGTGGCGCATTACCTGTGATTCCTATTTTCACATGTGAGATGCACGTCTGTTTTTATAGGATTATATGCGAAGTGATAATATACAACTTTATCAGTTAACAAGCTTTTGAATTTAGAAGCGCTTACATTTCTCAACTTGTGTGAAATAAAGTGTTTACTTTTCTACATCCTTTTAAGGAATTAAGTTGGGCAACCATCCAATGTTGAGGGCTCTGACATGCTGTAAACCTGAATACAAGTATAATAACTAAAATACGACAACGTAATAAACATCAGCTCGGGTTGGCTCTGCACATGTAATTTGAGGAAATTGTTTTTCGATGTACTTCACAATACAAGGATCAAACAAATCAAGCGTTGCGCATGACTGTTCCTCTAACTTTATAGAAATGACGCCTTCTTCTTTAATGA
>Strongylocentrotus_purpuratus_nonrepetitive:220906619-220907098
AGAAGAATGGAGCTACAATTAAACTGAGTTTTATTTGTCAACATAATCTTTACAGTACACAGGGTAGGCCTTGTAGATATCGGAGAGTTCAAAATACACCGTAAATATGGCATGATTGTACTGTATGATCATGCATCAATCAACCCATCATTGATATAGCTACAAATTGCAAAGTCATTGTTGGTTTTCTATTTGATTTGCAGATCCTTGAGGAAACTTTAATTTACTCAAAAGGATAAAAAGTTCTGTGTCAATAGGTGCATTAATAGATGCAAGGCTGTTCTCTGATGATAGGGCACATTACATTACAGCATAAATAGGAAGACTTGGAAAGGGCACACAAAATCTCCATCAAAACCTTTTATATAATTATGGCAGCCCAAATGACAGCCCAAATAGCCATTATTTATGAAGTATGACTGTAAAGAGTCATGCTGTATACCCTTGTGGCACTGCAACACAAAGCTTAGCAATCGCTG
>Strongylocentrotus_purpuratus_nonrepetitive:201119992-201120105
TTCTCTGTTTAATATCCCAAACATAGACTAGGGTAAAATTTTCTTAGTTCCTGTTAGGTCATGTTTATCTACACAGATCCGTTATTTTCAGTTTAAGATAATACATCGCATAG
>Strongylocentrotus_purpuratus_nonrepetitive:45595307-45596043
GTTTCTATTATTCTTTCTCATTCATTCCCTTCCTCTCTGTACATCTCACCAAGTTCTTCAACCTCATAACCCCCACTTCCGATATTTGTCTCTCGATCAGTCTGCTCATTTTTTCCCTAGCGCCCTCAAGCCTCCTGCCCCATCTCTGTCTCTTCGACAGTGGGAAATAAATGAGTCGAGGACTTGTCCTTTGAATTAACAGACAACATCAAATTACAATATTTGAGTAATGGACAATTTATTGAAATCGAAAATATTAAACACTGGAAAAATATACTTCGAAAGTCAGTAGTCGATTACAGTATTTTGTTGGTTAAGTGAAGGCACGTATAAGGATTTTATCAGCGCATTTCTTTGCACAACTATATATTGATGCTGCTCTACACAATCTCTGAATTTTTGGTTCATCAATTATTTGTGTTGAAATAAAGGTACTTGAATTTAGTGGTTATCTCGATGTTTTTTAATTGCTCTTGCCTCCGAGCATAAATAGGTTGACTAGTCCCTATTATCAAAATGGATTCTTTAATGGTCGTGTGTATAGAAACGTTCCCCTTTCTCCAACAGTGTTAAGGGTGATGATTTTTCGTTAAATGTTTTTAGAATAAAATCTACATTCTTACTCTGTCCATGACTTTGAATGTTAACATTATTGAACTTTTGTTATCTTCTTCCTTTTAAACTTTCTCCCCTTATTTGTTAGTGTTCGCCAAATGTATTATTAACCCGTAGAGTT
>Strongylocentrotus_purpuratus_nonrepetitive:141819439-141819734
CCATTAATATACTGTATGCAGGGATTATGTACTCTTTTTATAGCCTGTCTGTCGCTGCCAGCCTTAGTCAACTCTTTTTCCCATGCCTCTTCCACGCCGCTCCATATTTATTATCTGACGGGACAGCTGAGCTAGACAGGCCGTGTGATCAGTACAAAAGTTGATCTCCCTGCGTTAAAGAGCGTGCAGAACTTGTAATTCAAGACATGCATACAGGAAAAGCGGCATGCACAAACAGCGTCATTGGGAGTCTCTTAGTGACACGGCATATTGTTTTTTTGAGCTATATGATGAC
>Strongylocentrotus_purpuratus_nonrepetitive:288532486-288532628
AGAATATCTAGCAAGATAATTGTCCTAATTGTAGTACAGATAACCTGGCTACCAGAACCGGTGCCGGATCGCATCTTGGTGCCACGCCCGGTAGCACACACAGTACAGATAGATTAGGGATTGGAGCAACACCGGGTACTCT
>Strongylocentrotus_purpuratus_nonrepetitive:454109174-454109497
TATGATGATCAATAGGGTGTAACAAATACAAAAGGTCAACTATTTCTCTCATAATATATCAAGATTTGTATATTCATGCTGTCCTTATGGGCATTTCCCCTGATTTATTTTGGGGAAAACGAACTCTCCTACTTGGGAAAGGGCAAACTTTTCCCTAATAATTTCTGAACGTGATTTCTAGTAACCGCCACCAAGCAAAAAATTGGGGCGGGCCTTAATTTACCTACCCCTAAAAGGCTTGACGTTTCTCTCTCATGATGTTTAAGATTTGACATGCGTAGCGTCTATCCAACGAATGCTGAGCTTACACAACGAATGACCAG
>Strongylocentrotus_purpuratus_nonrepetitive:481384213-481386310
CTTATTACAGAATTTTAAATTGTTATTTTATTAAACTCTGCATGAAATATCTGACTCTCTTTTTCTGAATTTGGCTGCACTAATTGGATGTAATTCATCTTAAAGGGAGAAAAAATGCAAGAATTTAAATTCTAACTGCTCTGATTGGAAGTGAATATAAACGATGCTTGATACCTAGACAAATGGCTTCAGTTTCTAACTTTGAAATAAGATAAGGAAAGCACTTTAAATGAGACACTCCTTCAATAAATAGCTAGTCATTATCCTTTTAAATCAAATGGAAGAGTTACATAGGCATATCATTTTGACTAATCCCACTATCTGTCCATCTCTTTCTAATCCTTACTTCCTTCCTTCCCCTTCATCAGAGAGCTTTGGTGGGTGGACCATGTGCAGCTCATCATGCGGCCAGGGTGTACAGGTCAGGCACCGTGCTTGTTTCCCTGATAACGCTGATTGTAACGGGCAGTACTACGAAAAACGAGATTGCTTGACCTTTGTTCCCTGCCCAGGTAATTGGCCAAGTCTGGTACGTGTGCATGTGTGTTGCTTCAGCTCCTCTTACCTCTAAAGCTTTGCCAAAAATCTAACCATCGTGTTTGATGCTCCGATATGAAGGTATGGTTTGATTAACCCCTTTTGTGCCATCAGTGTCAAAGTCTGCCACAGAACTATACCACAAATTGTCCTTAAAAGAGGACTATTTTGTATTCTAGTGACCAGTCAATGCATCCTGAAGCTTGAATTCTTGACAGATCTTTTTCTTCTGTGTAGATGTTGATGGCATAGAAGGGGTTAACATAAAAATGTAGAAAAAATGTACTCACAGATTATCTCTATGATATTATGTTAGTAAAGAATTCTAGCAGGTTTCTAACCATTTTGGGAAATGTAGTAAATAAATTAAAGCAAACTGCAAATATAATGCTAAAGATTTTAATGATCTTTACAATATTTCTTAATACTTTAACAAAGATATTTACAATTCAACTGCTGTATGCAGTGTCCTTCCCAATATTTCAAGGGTACTTCTGAGATCTGTATGACCTTGATACATATTCAATAAACTGCATATTTATACATTCTAGCAACTTGCATGAAAGAATCCTTCCTTTTTGTTCTCTAAGAAACTGCGAGTGTTAATAGTTTAGAGCAATTAGATGATTCAGAATCGGTCTTTGATTATGCAATGTGTTAAATCCAACATATCACCTGATTGCTTTGACAGTAAACGGAGGTTGGGGTTGCTGGGGTGAATGGGGCGAGTGTTCAGCAAGCTGTGGTAAAGGTATCAAGCAACGTTACCGTGAATGTACCAGCCCTCTACCACTCAACGAAGGACAGGATTGCGTAGGAAGGAACGTGGAGGAAGCCCCTTGTGATGGAGTAGACTGTCTTAAACCAGAAGTATTTGACTGTGAGTTCATTTGCTAATATTCAAGTAATGCCCCCTTAACAGGACTCGAGTTTTCCCCTAATTGTCACTTGGTTAGGTCCTTACCGTGATTTTTCCCAAATTTGTTTGCAGAGTTGAAAGGGTGAATCAATAATCCATATTTTCCCTGACTGGATATATCTTAATAGGGGAAAGCTGTAGAAAAGTTCTAAAATGTGTAGAAGTTCATATTGATTTACGTTTGACGATTCTGGATGTGACATTATATATTTCTATACTTTTCCTTGTTGAGCAGATCTTTCTGAAATGTGAGAGAGTTTGAAATTGCTACACATTGTGTCAAGGAAACAAATATCAGCAGTGAAATTCCAGGCTTATATATCCGAGTGTTAATCTATCATTAGTACCCAACTGGCCCGGTATATCAGTCCGAACCGGTCAGCGTGACCCATCAGGGGTAGCAGGAGGTGCTCCCATTGATACCAATCTTGGCTGGAAGGTGTGGAGTAAATGGTCCTCATGTAGCCACAAGGGTCGTCGCCACAGGAGCAGAAAGTGTGAAAGTCCCATGCCTCTTTACAAGCAATGTATGGGATGCGTGAAGGAGATCGACTGGTGTTATGAAAATGGTAAAGATAGAATGCTATTTTCTGTCGGTTCTTAAATGATCAACATAAATGATTATGTATACCTGCATTATG
>Strongylocentrotus_purpuratus_nonrepetitive:126941634-126944037
AACCTGTAAAAGACAAATTATCTGTAATCTACCACGAAATGCCCATACTAAGAACGTATTCTTTTCATAGCAGCCAAAGAAATATGTCGACTCCTCCCTCAATCAGCCATTTCCCTCTCTTCGAATCGATTTTAATTAATCACCCATGCTTGAAATATGAAAGAGGAGTTCTAGAGGGACGCACCAGATACAAACCCTCACGAATCAAGCCATGAAAACAATATATTGAAATGGCTCATAGTTACACCTTTAAAAAGTAGACACACGAAGAATAAAACTCTTATCATTGCGAAGGAGAAGCCCATATTTGTGACGCCACATCTGCAGACTAAGACACGCGCGACTCCGGTACTGAGCTGTTCGCCCAGTATGTGCCGTCAGCAAAGTAGGAAATAGAAACGTATTTTATCATGCATGCGTTAGTTCTTAGTTCTCTATCAGTAATGTAAGGTATTGATCGTGAAGTGTTTTGAAAACATGCAAATGCGGTGTATAATTAGGCATTATTATCAATCAGTTTGTATTGAAAATCTGTAATACTAGCTTGATCTCCTTTCTGCCTCTCTATTTTCTGGCCGGAAGTATGTAATATGATCTAAGATTTGCATAACGAGCAAGCTACTGTTACTCTGCTCCTTGCATGATTGGCACATTGGACTGTGCGTAGTTTTTTGCACGCGCTATTAGTAGTACTATCGCGTTAATCCGAATATCTCATTAAACATTTGACACTGGGGGGTTTGTGGTTTTGCCAGGATAAGAACGGCATGACCAAAGGTCCCTCATTACCTATCACCGTCCGGCCTTCTACGTCTCTAGAATCTCGTACTATACTACTCCGTTTTAATCTACTATATTGTGTTACTCAGTTCTTTATGCTCCTCACATTTTACTCCTTTTTTTTACCTTGCCTGTCTTATCTATATATTTCGAAATTTCGTACTTATTTGCAAATCTACTTGTATACAATAAACTTCTATTAATCAACCAGCATCGAGTCATTGACTGTATTCGGCATACTCGACATTCACAACAAACGACCCGATATATGCAGTAATGTTGTTAAATGCCACAAATGGCGCAATCTCCCATTCCCTTCACCTACCCTAATTATAAATATCCGATATCTTTAATAAATCTGGGGCCTATTTAATTACATTAGGTGTGTTAATGAAAACTTTCGACCGAAGTGAACGCTAATGAAAATTCAATGATTGGTATTTAAGAAAGGGTAGTCCGTATCCGTTTCTCGGCTGGATTCATTTTATTGATCCTATTTATTACAGAAGTACACTAATTTGAAGATTTTAGATGGCTGACGCTTGATGCTTGACACTTGACCCTACATAGATTAAACGTCCTTTCAAATGTGTTGCAATGTAATCTACAATTTCGAATTATCGGCCATCAAAAACTATTTCAACACAATTGTATATGAATACACCAAACACCTACAATATAATTTGTGTGAAGCTATACCGTATAAAATCATCCTAAACATACCTCAACTGGCATTTTATGGGTTAACTGTTCAAAAAGATAAAGCGTGACGTACATATTCATAGTCGGAAATACATACCCTATTCTATATGGGGAGCACGTACGAGTGCGTCGCTAGTCTTTTCGCGAGCCGTTTTGTGCATATTGCATGAGAGTATTTACATGAACTTGCAAGATCTCTTTACAAAAGCGAAAGTTGATACATGAAATTCCTATCAAACAGTTGTTACCCTTTGAATTTCAATACCCAGGAACAGACGTGGCTAGTAAGACGATTGACCCTTCAAGAGGAGGCACCATCCAACTACCGCACTATGGAATCAAACTCTGCATACCCCCCTTGGCTCTACAAAAGGAGTGTAAGATTACTCTAAAGGTAATTCGTAAGATTCTATCTGGGCTATACAATGTATGGCGTAGCCTTGCTGGACGCGCTATACACCGATTCGGGCGACTTCTGGTGGAAGTGCGCCCTCATAAGGTGACTCCATAACTGGGGGGCGTCTGACTGCAGCTAGCTAGCTTACATTGCAACGGGTATGCTATACCTATACCGAACCTCGCCCAAGGGTCGCTGCTCCGCTAGCTAGTAACCGCTCTCGAGCTCTCTGTACTGTCAGCTGGATCGGAGAAGCCCCCCAGTTATAGCGCCGCCACCGGCGGGCAGGTACATAAAACCCCCAAACCGAATCGGTGTATAGGCATGAATGGGAGGTGATCTGTGCTCCACAAGTTGATTTTAGAATTACCCTAAAGGTGAGGTGTAGCCTGGATACTAGTGTGGGTGTGGGGAAGGGTTGGGGGTAGGATGGAGGCGGTTTATCACTTGGACAGAAAGAGTTCGTGAGCACCCTCGTACTAGCTAGCATTGCTAGAGATTTTTGTCATAAAATGGCTGGCATT
>Strongylocentrotus_purpuratus_nonrepetitive:70836672-70836948
AAAAGAAACTATTGGAAGTTAGTTTCTTAATAAATTAGGCACAACTAGTAAAGCGGAACTTTCGGGAAGTACCAACCGATCAAAAGAGGCGATAATGAAGAAGTTAGAAAAGTCATAGAAATTGTATAGTAAATATGTTCTGATAATTCATCAACTGTTGTAACCTTCAGAGCCCTCATTCACTCATCTGTCATTCATGGCTAGTAAAGCGGATCTACACAAGACAGGATTGACTGCACAGGTTAAGGATAAAAATTAGGATGATCTTTACCATCC
>Strongylocentrotus_purpuratus_nonrepetitive:416847755-416848419
AGTGTATTATAGATTTGTACGGCTCTCTGGCTCTGAGCGGACACTATCTCATAGACTAAGAGTACTAGTATTTAAAGACCACAATCATAGTTCTAAGATTTCATCTGAAATATTCTGTTTCTCTCTCGTGAATTCACAAAAGTACCTATTCTGAGTGAATTTCGAGTCCCAACTGTTAATCAATGTTTCATACCAAATGTTATTAGAAAACATACTTTCTACATTCTCGGGTCAACGAACTTTGTGCAAGGCCTGGGATATGTAATAAAAGTCAGAATTACAGAAAGCAACAGAGGTTTACTGCATGGAATATGGTCATATTCTGACTGGGAAATGATACATCATGTCCTAAAATTATTCATGTGAAGTGAAAATATTGTGGCTTTATGATGTATCTGCGCAATTCATCCCAATCCCCTTAAGATTATTGGAAGTAAGGAAAAAAGACTTAATGAATAATGCACATGCTCTGTCATGAAAAGAGAAACATCACATATCATTGATACAGTCAACTACAACTACACAATCTGTCATTGTAGAACAGGTATGAATTGAATAAGTGCTGCAGGCGGTGAGAAGACTTCTTCAACTCAAACCAGCCATTTGTGACTTTTGTGACCAGCCCTTAAATCCTGGGTGATGGAACTGTAGTAGTCGTAACCGA
>Strongylocentrotus_purpuratus_nonrepetitive:42056612-42056795
TTTCTTAGAAAATTCAAAGCATTGAATTTCTGTATCGTTCAGAGCATTGCGACTCTACAGTTGTCAATTGTATGCTCTTTAAGCTTGAAATGCATAGATTGTAGCCTAAAAACAATGATACACAACGAAACCAAGTTTTCTTACCCCATACTGTAGAATAAATTAGAAGTGGCTCTTGCTCGA
>Strongylocentrotus_purpuratus_nonrepetitive:329687373-329687537
TTATTTATCTTCACCAAAGTGTATATGGGTACCTGGTTATCGTCGGGGTAATAAGATCCCTCAATAACAATAGTATTGAAGCTGATGAAGATACCCCAGCTGATACATTAAGCAACTATTCCAAATAAACAGTGGTACCAAAATATAGCATACAACTACAAGTC
>Strongylocentrotus_purpuratus_nonrepetitive:206161482-206161705
TTGCTAAGTTCGGTCTGCTGGTGGGTGTCCATGCATGCTTGAAGTAATGACCATTTTGTTCCTCACTTTGCTCACTTTGCATTTTATATCAGGTTTGAGTTTTATGGTAAATAAGGTTTGCTGGATTGGGTCCATATCTGGAGTGCTAACGGTCATACAAATTTGGAGCTAGGTCATGATAAATGATGATACCTTTATGTCTACCTACATCTGGAGTTCTAAC
>Strongylocentrotus_purpuratus_nonrepetitive:2893871-2893970
GGAGATATCCTCTGTTAGGGTCGAATCTCCTCTTGAAAATGACAACCTGATCATGTCATTACATTCACGGTTGACCACTTTCAATTGCGCATTTGTCAC
>Strongylocentrotus_purpuratus_nonrepetitive:59028820-59029013
AATTAGACAAGGGTTTAACAATTGTACTAGTTTTAACAAGGTGCCACAACCTCTTTTCCCAGATACAATGGCATACGTTATGAAACGTATTAAAGGATGTTCAATTTAAAGCCATGCTATGTGAGTGTGTAGGTTAGAACACTGGATTAATACTAGATACTGATCGTGGTAGTTTGAGCAGATCTCAGAGCAA
>Strongylocentrotus_purpuratus_nonrepetitive:530121303-530121482
ATTTAGAAACTTGGAATGGATGGAGATACCGTCTCAAAGGAATTTCCAGAGGAAAAGATATTCAGGATTGACTTGGCTTAACAACAAGAATTGTAATCCCCTCCAGCCATCAAGTCCATCAACAGCTGCCCCTATCAGACCACAGGGCAGTGTTTCATGAAACATTACAGGTTCCAGAT
>Strongylocentrotus_purpuratus_nonrepetitive:516272618-516272995
CTATGATTCACAGCCTATTAAATGGAGCCTTGTTTCCAGCGGCTCTCTAATAACTTCTCATCATTCCAATATTTCTCCTTTCTCCGCGAGACATACACCCAACTCCAGAGGGGGAAAAAGGGCTGTGGGAAAGTTTTCCCCTGTCTTTTAATCGGTGGCCCCATCCGAGGTCTGTAAATAACTGTCAGTATGGTCATAATGTAGGCATATCTCTGTTCTTGTCTTGGTTCTAATTACAGTTGTGCACAGGTTTAGAGAGAGTAGGATTGATGGTAGCTGGAATGATTTGATGGAGAGGGTGTCCCTAAAGACCCCTTTCAAGAACACCAGATATGTGGTGGAATTATTAGATTTCTCTCTCATAACAAACATATTTC
>Strongylocentrotus_purpuratus_nonrepetitive:175532684-175533006
TAGTATTCTCATTAAGGGGTGTCAATACAACATCCCCCTTCTTCACTTTCTGACCCACTTAATGCATGGCCACGCCCTAGATGACCCCCAGTGTTTTGAGCACCCCGTTATGATCACCATCCCGCCGCGCACCCCGATTAGATGATAGATTGTGGACTTGTTCTAATTCTCGATGATTAGTATCCTCCTAATGGTTGCTCGTAGTTGGAGGAAATTGGTGAGAACAACAAAACACACCATATCATGTATGGGATGTACCCATTAATTACTACTTTACAAGTCCAATTACAGTGCGAGCATCGGTTTATTCATCCCAAGAGGA
>Strongylocentrotus_purpuratus_nonrepetitive:302042043-302042199
ATTAATATGCAAATATACGCAAATTCTCAGCACAAATAAAAGCACACTTAATTACCTTTAATTCAAGACCAAAACCATAGGTCTAGCCCCATGTATACCGAAATTATGAACGTTTAAAGCGAAAAACCCTTAAAATGCATTGTCTCCATAGAGTTT
>Strongylocentrotus_purpuratus_nonrepetitive:524498060-524498948
GCCGACCGACACCACCAGACGAACATATAGGAACATATAAGTGAACGTTTCTTACCGATCTTACCGATTATAAAGAAAGTACTTGTCATTTTACTAGTCACTTAATTTGCGTCGGTTCAGATCAATGATTATAACCATTGTTCGTCGCAGTATAAATCTCAAATTGAGTTTTTGCATCATCAAACAGAATATCTTTTACGCCATCCTTTTAAATGTATGATAAGATTATTATCGTTCATTAGAACATTACACCTATGTTAAAATCAGGGGCAGATCCGGCCGGTGGCGAGGGCGGGGGTCCAAAGAGAGGCCGCGGCAAATCAGCCGGCGAATATGAGCACTAACTTGTTTGTGTTGCTCAACGGGAAAGGGTGTAGTGAGTACTATGTGGGGGGGACGGGGCCCATGCCTCAACAATAAGTTTACATCATCTGATAACACCCGTACGCGCTCGTACACTTAATAGAATTAGCCCCACAGAATTATAAGTTTTATACATCCTTGCTATACATATTTTAGGTGAATAGTAAAAGGTACAAATATACACTATGATCACCCTTTTTTGTTCGGGGATATCTACACGGGAACTGTTAGAAAAGATGTTCCGGACAAAAAAGGGTATATCAAATAAAAGGCGATTTTTACACCTGAAATCCATTTTTACTAGAGAATGATTTTGATATGATTTATTTAAAGAGCTCATTGTAGAGTTGAAAATTTGCGATGATATTAAATAGTTTTCCGAATCTTGACTGTGATAGCCTGCTAGAAAATAGGGCAATTAACAGAATAAAAAAAGACTCAGAGTAACACAGCCACTCTTTGTCATTGCGATTTGGCAACCACAATCAATGACAACTTGGAGCGGATGAGAATTTGAAGAGGAAG
>Strongylocentrotus_purpuratus_nonrepetitive:225738095-225738263
CCCACACAAAAATTCCACCGAAGCTGAACAAACATCACTGGAAATATATTCCTTTCATACAATTGCAATTAAATAACAGTAAAGCACTTTTTGAGTTTTGATCGTGAAAAGGCATTTTGAAAGGAACTGTTTTGAAATGATACTGAAAGCATGCACGAGCAGATATGT
>Strongylocentrotus_purpuratus_nonrepetitive:3176574-3176645
GGCCCAACAAAGAAACTAGCAATGTAAGGTTTTATAATGTATTCATCTTCTGTAACCTTCTAATCAGCTGG
>Strongylocentrotus_purpuratus_nonrepetitive:18836330-18836451
CAACATGCTCTCACATGCAAAGCCTGTTGTTATAGTCTTATGTTGTGTTTCTGCTAGGATCTCTTCATCCATCAACGCCTATGATCCCTCCCATCTCTGTTTGTTTCTCTTTGTCTGTCCA
>Strongylocentrotus_purpuratus_nonrepetitive:531622802-531623475
ATTATGATAGATGCAAGGCGTCAATATATAGCTTAAACCTTAATATGACGATATCACTAGATGATCCAAAGGCCAGTATAGCTTTTTCTTATAACGTGTTCAGAAGATTGTATTAGCAAGACGCCATGCATACATCACGTGATCACAAGATGGTATAAGGCGCCATTTCCAGGGACGTGAAGGTACAGAATGGTACAGAAAATTTATCAAATGACCGGCCTATTCGCATTACTTGAGGAGAAAAAAATCGATCAAAAAGCTCACTTATGCTACTCTCAAAGTAACTGTACCTTATCAGTGTATAGATATAATTGCTATAAAATCTTTTTGTCTCTCCCTGGTACAAATGCGGACCACACAAGATACATAATACATCCATTAATAATGTAACTACTCTGTTTTGCAGACCAATGTCCTATTCCATGTATACGCAAACAGTAACTAAGTGAACTGACCCGAATAATTATCTTGGTATTTAGTTCTAGATGTTATCTGCGATGTCGTTAAAACCACTACATAGAAGTATACACATGATTTCATAACACAAAGTATTATGTCAACAATAGGTTGTAATTGTATCTCATTTTGTTTGCATGGAGAGAGAAAAGTTCGCGATGCCGGGCAAAGAAAGAGATAATGATTGGAGTCATTCGACATTGAGGCGCGTGTCTTC
>Strongylocentrotus_purpuratus_nonrepetitive:428812423-428812711
TGGCTTGACCAACAGTGCCTTGAAGGCTTATGCAAAGACAAAAGTTCCTCAGCAAAGGAATTTCAACTTATTTTCTAGTGTCATCAGGAAAAAGACTAGAACACATAACTCCTCTAATGAGCTTTCACAAGTTCCAAGAACTTTTGATCATACAGGGACTACAATAACAACACTCGCTACTCCTTTTATTTGGTATGATCAATGTGGGAACTAGAAACCATTATTTTAAAATCTCGGCGATGAGCTGATTGTCATTGCGTTCCTGTCAATGAATACAAGGACATAACA
>Strongylocentrotus_purpuratus_nonrepetitive:346944661-346945171
TTCGATTGTACGTTCTGATAGAAAAACCGGAAGGGGTGGTGGAGCTGCTATGTTTATCTCAAACTTGTGACCTTAGTTTGAAGAGTGATGGTACTGACTCGATATGCATTGAAATCAATATGGCTCAAAGGAAAAACATCCCTCCGCATACAAACGTTGAATTATTTTTGGATGAGTTTGATAGGATGCTGCATAAGGTCAATCTAGAAAATAAGGATGTTTACTTGCAGGAAGATAATACTTTTCATAATATGTTACGATCAAATTCATTCAATGCCATGATTGATAAACCAACCAGATTGGTAAATAACTCTTCTACATTGATAGATAACATGTTTACAAATGTCACCAATAACTATATAGGCTCTGGCCTCTTGTATAGTGAAATCTCTGACCACCTTCCAATTTTCCTGATTTGTAATCATGTTCGCAATTATCCTGAGGACGAAAAGAATCAAGCTATGATACGTAAAATCACAGCTGAAAAAATAGCCATGTTTAATGACGAAC
>Strongylocentrotus_purpuratus_nonrepetitive:319282326-319282726
AAATTGTTTGCGAGAAATTCGTTACTGATATTCCCCTTCATTACCTTTCTTATTCCTTTCCCCCTTCCTTTTGGGAGGCAAGGCCCTCAGTCGCCCCTCCCCGCCCAACCGATCTCTTCCTTCGTAGGTGTGTCCCCCATCCAATATGTACTGACCTGAGCAGTTTTGTAACAGCGAGCAGGCCCCGTACGCACAGAGCTGAGCAGCTTTGTAACAGCGGACTTGATTGGTTGCCTTAAAAACCAATTTACGAGCATACTGCGCATCCGTTTGGAAAAGGGCACACGTGTGCTAACAAACTAGCAGGCGTGTGCTATCGCACCTTGCACACGTCTCCTAAATAACAAGCTAGCTCCAGACGTACACGAACAACAAACGCGCGCCGGCATCACGACCGCTA
>Strongylocentrotus_purpuratus_nonrepetitive:306498880-306499195
TACCAAGTGGAGGTGGTGTGGTATGACCCTCACTCCTCACTAACAATATATGGCAAGAAATTGATGGGGTAATCATAATTGCAGAGCCATCAGGACAGTTCACACAAGACAGTAATCGGAGTGCAATCGACAAACACGTTCTTTTGATTTGTTAGCCAAAGTACTCGACAGCCTTTGAACCATGAAGAACCTTAGTCTATAGAGCCCATATATTCCACATTGCACCAACACCATGATGACTATCACGCCAAGTAAAAATAAACAGGATAGCCCAGGTATCTTCTCCCAATTCAGGATGGGATACAGAGCTCTGGT
>Strongylocentrotus_purpuratus_nonrepetitive:550993224-550993467
GAGATAGAGATTAAAAGGACAGATAGGTGAGTCATATAAAAGACAAAGAATCAACATAATGGGAGTCAGCGAGTGGACTGATTAAATCAAAGTGGCATTTATTGCTTTAAAATGTACGTCACACAGTATTTTATCCATTTTGTTATTTAGTTCAACATAACATACTGGGCTGCATTTTTTTGATCACTGTACCCCCAGAAGATAGGGCAGAATATGATTAATGTATTCGCATGAGAGATAGGA
>Strongylocentrotus_purpuratus_nonrepetitive:415121406-415121529
GACTCGATATTTGTGGCCATTGCAAACTGCTGCACCAGCGTCTTCGCAGGGTTTGTTATCTTCTCCATCGTAGGGTTCATGGCCCACGAGCTCGACCAACCTGTCGATACGGTCGTCCAACAA
>Strongylocentrotus_purpuratus_nonrepetitive:130428280-130428638
GTTGGAGATTTTGCGTTATCGCATAAGTGTGTGAGTGTATTAAACTTTTAAAGGCATTGACTTTGTTTATATCTATAATAATGTTTGCAGTTACAAATCAAGTCTGAGATGCGATACATCTTAGGGTCTACGTGTAATATCATCAGCTCAGCGAGTGTGATTGTGATTGAATTTTGAAGCCCTCTCAGTTTGATCTAGGTCAGTGCGTAAGTCCGTAGGGATCTAGGCCGATCTATCTGACTATAGGCCTATTGATCCAATAATTGGGCTAGCAGACGAAAAAAACGGACGCACAAGAGAAACTAGAGGGTGATGAGGTTAGCACTAGCTAGAGCCATTGAACAGAGACCTCATTGTT
>Strongylocentrotus_purpuratus_nonrepetitive:488706321-488706461
GGGTTGTGGATAGGTCAAATTGTTTTCAATGACAACACATTCACATGGGTCTCTAACATACTCTTGATAATCATATGTAATCAATAATTAATTGATGAGATAGACAGGTATGATGATTGTATCTGGATCATCCGCACTGT
>Strongylocentrotus_purpuratus_nonrepetitive:266453628-266453686
CTGTCATTAATATCTTCATCATCCCTCGGGAAGCCATCAATTCTCATGCAGCGTTCGG
>Strongylocentrotus_purpuratus_nonrepetitive:149453677-149453830
CTGTTGGAATGATGACCGGCTTACTTAGCCGGGTTGGAGCCTCGAGCTTGAACTCGCGTAAACTTACATGAATTCGCTTAAAATTTACTAATTTGTATGATATTTGTATGAGTGATCTACGACGCACCATCGAGTTTCCTACGATAGATGTAC
>Strongylocentrotus_purpuratus_nonrepetitive:259726234-259726293
AAAGCTAGGCTTTTTGAGCAAGATTTCCAGTATAAATTAAGTACTAGACCATCGTCAGC
>Strongylocentrotus_purpuratus_nonrepetitive:305872499-305873233
AGTGGCATTAACACGGTCGACATGCGAGATCTGATTTGTATCGACGAAATTTGTGTTCGCTTCTTTGCGCGCCTAAATGGTCTGTATGTTTAAAGGCACACAACTCGGCACCGTGCAACGAGTGTGAGCGCGAAAAGAACCAACAGCACGCACGGTCGTGCATTCGCATGACTGACGGAGAGAGTGTATCGAGTCGAGTCTTTGACCAAAAAAGAGCGCGCGCGTCCTTGGACGGTCGAGAAATTGAAATGGAGATAAATCTAGCGATGCGATATGGGGAGTCATCCCTACCATGCTGGGCTCTCATAAACCCAATTAGCGGTGTTATAAGGGCGACTTACGAGATTAACAATTCTCACGACAGCTTTTTGTCTGGTTTCTAATCTATATACCCCTGCTACGTTCATATCTACCGTAGTAAGTTGGTATAATGATGTTCGGTCAAACGTAAAGACCAGAGAGTTTGAGCGGGATTTGGTGGGAAGACTCATTTGTAAGATTACGTCTGACCTCTTTTTTCCTGGGGTCTTTGACAGTTTTCAGGGCAGCTATTGGAATCCAAAAAAAGTAGAGAAGGAGAGGGTGTAGGAAATGCCCCCAGCACGGATTATTGCCACGTTCCCTCCCCGGGAGGAGCGGGGGGAAAGGCTGATTCATTCCCGCTCTGGCTGGATTGTAACGGGTAAATTTAACACAATTTCAGAATCGATACGAAGAAAACACATTGAATGGAG
>Strongylocentrotus_purpuratus_nonrepetitive:536657471-536658271
GCACTGACTATACCTGCCAGCGGCTCGCCACATAACTATAGCTGTTAGTCAGTGTTACCCATACGTAGCCGCGCCGTCACTGTTCTGTTCATCGCATTCATGAATACAATTCTCCAGATTCGAAGCTGATTTGAACAAATTAACTCTGAAAGATAACAGAAAATAGAATACAAGCCACGGACATCTATTCATTGTGTGCCGGAGAGACAGTTTGTTACACATAGCCGAGGCCGAGCCACCGGCAGGTGCCGATATACTAGCCCGGTAGGATCGGCTAAGTTTTCCATGGTTTCACGCTTAACACGAACGACAACTGTTTTGCACGTCGAAAGTCTCTTCATTCATTCCGCAGTCTCCTCGTGAAAGATCACATTTAATGGTAGTTTTCGCCCGATATTGACGGGAACCTCAATCAGATCAGTTTCCTGAAGATGCACAAGTGTTTAATTGGGTAAGTATTCTTTACGTCTCATTAAGTAGTTTACGTTAAAAAATGATCATTCATAAATCATAATCATGGGGTTAACACGATTTACACATGTACTCGTTTCTTTAAGGATAACAGATTTGACTGTGAGTTAACAATAGATACCTAAAAACTGTATTGTCATGATTGTCAATTATATTGCAAATTTTCTTGATGATATTGAAGATAAGTAATAAACAACTAGGGGCATTTTCATTTCACCCAGCATCCAGCCTGTTGTATATTCACCTGTTTATTATATTAACTGAATGTAGTTTGCATGCCATATTTGTTGCTAGGTCAAACAAATATTATGGCTTGCGGAATTCCTCTA
>Strongylocentrotus_purpuratus_nonrepetitive:55502713-55502856
ATTTTTTACTTAGAACATGTTCTACTGGGGGGTCAATTTGATTGTGCACCTAAGGCCTTTTAGGCCCCCCCTTTCGTTTTTTTCGCCGTGCATCTAGACCGATTAAAATTTCACGTTGACACCCCGGTTGGACATGTAGAACT
>Strongylocentrotus_purpuratus_nonrepetitive:394796602-394797284
TATTCCTGTTGCTTTCTGAAACTGGTTCAAGCTCGTAATGCCGGCCGAGGGACCCCCTCTCTTCGCCATGAACCCGATGCCTCGGTAGGAGCTGTCGTCCGTCCAGAGAGGAGACCCTCCATACCATTCTACATCCACAGGCTTGGTATTTTGGTAGTAAAGAAGAATCTGGTGGTCTTCACCTAGCGGGCCACATGACTCCACAGTTCCTTTCATGTTATCCAACATAAAGAGACGGGACCCTAGAGCCACACAAAGAGGTAATGGGCAAGTTTATCTCAATTAGTTAAGGAGAAGGCGAGAAAGACGGAAGAACATATTACATGGGGCCAATCGGGATTTAATACGACTAAGGAAAACTTCGATCTGTTTCGCCAACGTTAGCGTGATACACTCCCTCTAACTTGGTTAACTGATACCATACAACTACACCCGCTAATTGTCCTATAGGATGGTTGTCTGGAGTGGTAATCTGGGAAATGTGAAAGATAGTTGAGCTCTGGTAAGCTCTTTGTCTGGGCGAGTAAAAATTGACATATGATGGATCCTGGTCGGTCACCAGCTAGCCTAAGATCAGCAGATATCGGGGTACAGACCTGACTACACATTCACATACCGTACCTAAACACAGGCGTGTGCCTGTACACACATCCGCCCACACGCATGCTTACACTGTTACTAT
>Strongylocentrotus_purpuratus_nonrepetitive:212772895-212773232
ACTATCAGCAGCAGCATTGTATTTAATGGGGATAATTCCATGCTTATAGCGTTTGGGGCTGTCGTATTTTTTGTCCAATGTGATTTCCCTGCAGGTCTATGCGCAATTTAATTTGGTCTGGTACAATTTTCTTCATGCATTTCCATTTATTCAAACACAATTTTTGTGCAAGTAATAATTCCAAGTGCATATATATAAATTTGCGGTGCAGTGTTAGAAGAATAAAATATAGGAATCATCATATTGAGTTACTTGTTGTGAAGACAATTTAACAAGGAAAGTTTTGCAATTTTCAAGACTGCCCCATACTGGCAGGTAAAGTCAGCTATTAAATCAA
>Strongylocentrotus_purpuratus_nonrepetitive:37395778-37395893
GCTCTTCCACCCTGAGCAGCTGATCACCGGCAAGGAGGATGCTGCCAACAACTACGCCCGTGGTCACTACACCATCGGTCGAGAGCACATCGACAATGTCATGGACAGGATAAGG
>Strongylocentrotus_purpuratus_nonrepetitive:39501344-39501464
TACACATCTCTGACTCAACTAATTTCATCTTATACAATCTGTTATTAGTATAAAGTATGTTATGTGACAGTTTGAATTGGAAAACTCTCATTTTTACTTCAATTGTGCACTTGAAAGGTA
>Strongylocentrotus_purpuratus_nonrepetitive:349830644-349830876
AGTTGGAATGGGAATCTCTCGGATCTAATTGCCCGGTATGGTATAGACACACAAAAATCTATGATGGGGAGTCGTGTGTCTGCGCAACTATAAATACAATTGACTTAAGATATCTCCAAAGATTTTGTTTGTACTTTTGCTCCGCCAACAGGTTTTGCATGAACTAAACTATAAATTTACAGTTTCAGGTAGGATTCTAATTTTTTGAGGAATGATTAATATCATTACCCAA
>Strongylocentrotus_purpuratus_nonrepetitive:271748721-271748826
ATGCAAATGTATGCAATAATGCATCCTACGCTTGGCTACCTCTATCTGACCCTTGAGTAGTACATTTCCTTTGAGTAGTACATTTCCCTCCTCGCCTGGAAAAAA
>Strongylocentrotus_purpuratus_nonrepetitive:520719923-520720111
GTGCTCAGTCTCATCTTATCAGCATAATCACCATCAACATAACATTTATACAATAACTATAATCATTTCTTTAAGGATCTTAACCCATTTATTGTTATCAGATTCTTTTTCTCGATATTAATGATTTCATACAAATTCTCATCTTCAACAAACAGCATTACCACGTTCTTCATCAATACTATCACCAG
>Strongylocentrotus_purpuratus_nonrepetitive:411296887-411297529
CTTTTTGCTTGTTGGCCAGAAGTCACTCAAGTACACCACTGAACAAGGAGGAGGGGGTGTTGAATCAATGAGTTGCCCCGCAACTGCTGCAGATCTTAACTTACCTTAATCTTGCTTTCTTCTGTGTAGTGTCCCGCAATTTTTTAGCATAATCAATTGCGAGGTCATGCAACATTCTGAAATCACACGTCAGGCCAAATTTGAGCCGATGCTGACATTTTGCCAATGTTTGTGTACTAAATACCACTAATACCACTTTTCCTAAACTGCCAATTGCGTATTGTACGCCTTTTTTCTTGATCAGAAAGCCCAGTCAAATAGGGTTAAGGGGCTGGTTAACACTGTCATCCCAAGGAGATCTCAAAACTGTACGGTGCCCTATTAAACTGAAGTCGAGGTAGCGATAGATTTACATAAAGTCTTACTCTTGCCCCTCAATGCAGGCATTTTTCCTTTGTTATATACCACATTTTGTTTTAGGAACGGGAGAAGGGACCGCACAGTATAGTGCGTGTGTACTATGATTATCCAATATTATAAGTTAATGCACATTTATATTGTGTCCTAGCATTACACACGCAAGTAAAGCCCACCATTACAATCAATCAGTGGCTTATAATCCTAATTCTATCTGTTCATGTA
>Strongylocentrotus_purpuratus_nonrepetitive:287259280-287259408
CGGCGTGGAGAGAGGTCCAGATCTATGCCTACCCCAAATCAACCTGTTTCTTGATAGTGGAGGGTTGCGGGGGCACGTAAGTCTGCGTGAAGTGATCTACCTCCTCATCCGGCCCGGGCCCAGATGTC
>Strongylocentrotus_purpuratus_nonrepetitive:184617326-184617503
ACTTCATTCTAGTGAATTGGTCATATCAATACACGTCCAACTCCCGATGATTACAGAGTAGCCACGCTAGTTTATTTCTCTAGTGCGAATGGAGTGGTCCAAGATTCTCTCCGAAAGACGGCACTTTATACTGCACAGGAAACCAATCGAGATGTACGAGCGGCAAGGGAATCTGTG
>Strongylocentrotus_purpuratus_nonrepetitive:282634725-282634896
AAAGTAATTTACTACTGGAGATTTAGCTGCTCAAAGACTCACCGCCTCCGACCAGCTAGGCCTAAGCTCTCCCTGGCGTACCAGAATAAATGAGAGAGCTAGTAGCCCAGTTCTTGAAATGTACCAACAGCTTTTGAATCAGAATAATTGTTCTCAATGTTTTAAGACATC
>Strongylocentrotus_purpuratus_nonrepetitive:502487446-502487800
ATGACCGGTAGATTTACTGACTATTGACTGGCGGTTGAACTTTGGTTGGTCATTAACATCTCTTTCACGTTCTTTTACTGAAGACGGAATATAATTACTGCTTCTTACATATACCTTGTTTGAGAACAAGATTGAATTAATGCTATATTGCTCGATTGCTTGAAGTGATTGATCAGTCGATATTTAAATCATCAGATAGTTGAAAAATCTAGATTTTTAGTGTAGGTAATGTGAACTAGTACTGTCATCCTTGGTTCTGTTTATATAATGGAAACATCAATATACAAAATCATATCAATGCAATATCATACAACATTTTCTGCTTCATTTGACAGCAATCGAGGCACGTAATAA
>Strongylocentrotus_purpuratus_nonrepetitive:128326874-128327107
ATAGAACGGTCATTTTTCCTGATGGTCAGGTCCTTGTCCATTGCCCTTTGTTGTAGGCATACCGCCGCCCTCTTCATGTGTTCCTCGCTGGTCTGCAAAGTTACAAAAGAACAAGATTATGTAATAAATACAAGTTCATTTAAAGTTCACTCAGGCATTTCAACCATTATGACAAGAAGAGAAATAGATGAACATGTTCTTTACTGTCTATTGACCACAACTTAAGCATACTA
>Strongylocentrotus_purpuratus_nonrepetitive:129924991-129925548
TTGTTATAATAAACTAATTCTACTTAGTACTTTTTCGTGCTCATAGGCCATAAAAAGCAAGTTGCAAGCTTATATAGTGGAGGGTATCTTTTATTCTAGTGCTGCACCTATGACAAACTACATTTCCAAAACTCTCAAAACATTGTCTTTTCGTAGTAACGTTTTACCATCAGAACACAGTTGAGTGCATTACTATTGCTACCGCAATAAGTTTGATCCTTTCCCCCGTATTACGAAATATCCAGAACTCTAACTTCGACCATACTTCATTAGAAACCTCATGTTGATATCTATTGTTGACTGAAATGGAACAGTACGAACCCCAAAGTATTCCACTTTGTAAGGGCTTTACATTCTTTTACTTTGTTCTTTAGCAAAGATTGATAAATATGTGAACAACCAACATTTGTTTTCACCACAAGGTGCACGGCTTCGGGAATGATAGGTTCTAAGGCCTTACTAGGAGCTACATGTGTAGTCATTTTAAAACCTGACCGAATTGCATTACAAAGACCATAGTACTGGAATATCCGCTGAAAATCTATATTCTTCGTAAA
>Strongylocentrotus_purpuratus_nonrepetitive:163364231-163364389
CAAAGTCTTGCCAAGAGTCACGTGTGCAGTACAGAGAAGCAAAACCAAGAAATTGAGTGAAATGGTGTTCAGTATGATGGAAACTGCGTGGAATATATAAAAGACTCTTCATCTTAGTGCAGAAGTGACACATATTCACCATGCTAATACCATCATTC
>Strongylocentrotus_purpuratus_nonrepetitive:146278288-146279840
TTATCATGGCGCCCCTATATTGCTCTGAGAAACATCCATATACCATCACTTTATGTACGTGTATACCAACAAAAAGTACCAAAGAGATTCAAGGCATCTCTCCCTTTTTACGCACATGTATTTAACGTTTTCTATTTCATTCGAATATATCACGAACACAAATGTGCACAATGTGCTTAGATGTTTTTCAACCAGAAAATTGACATGTTATGTATGAAAATCAACATGTAAATTGTCTACAAACTTAGAAATGTATTTGAGACTCGTGATTTCATGGTTGTACTGAAATAACAAGAATGATGTGATAATGATCGTAATAAAGGGCAATCATTATGGCTTATGATGAGCATGCTTTATAATGAATTGTTTTATTACGATCTATGTGGTGCTGCTTGTAGTCTTTTCCACATAGTCTGTTGGTCGCTAGCTTTTTATAATGATCAATGTTCGTTCAGCATCGAGGGTATACGATCTGCAAAATTATTGATAACGACGAGTCGACATGATGTTGGCGAGACTAGAATGTTGATGGCAATGGTAGCGAGCATAATCAAATATGGTAAGGTGATAATGATGTCGATAATGTTGGAGATGTTGATCGTGATGATAACGAAGTAGATTTTTTCACAGCATGCAATGTCACTTCATGCAATGTAAAGATACCATACATGAATTATGCTGAATATTAAGCCACGTCCATGCTATACATCATAATTGTCTGCATAAACAGATATAATTGGAAACTTAAATGTTACACTTTTAGTCCTTTGCGCTAATGCACACAAACTACAAGTATCGTATATTACGAAATAACTTTTACTAATATATTGTTAGCTTGATACAATTGTTTGATATTATAACTATAATATGAACACGATTCTATGCATTTAGGCCGCACCTACAGTATACACAATGATTAATGGTATACCATCACACAACCTTCAACGTAAAAAAAAGTCGCTAAAAATACTTTACTTATAAATTTCGCTAAAGGCGAGGTGACTCTGACTCAGTGGTATAGGGAAGCGGCCTATTGATCATGGTTTCGGGTTCAAAACTAAGTGGAGGACTCTTAGGTCGATGCGGTAGGACCCTAATAGGCACAATTACAAGGACTCCTTCGGATAGGACGTAAATGAGAAGGTCGAATGTTTGCTTGTTTTAGCATATACACTCTCTTACTTAGCTTGTATGTAAGATATCTAGCAAGTGCAATTAAACGGCTATTTAGAGAGTGGTAATGATCGCATGGTAACATGGTTACATTAATTACATCCGACAGATTCTTGATCCTCTTTGAGAAAACACCAAAGCCAAGACTTTGAATAATCATTACTGTATAATAACAATGTTATAACAGGCGCATGATCTTCCAATTTGCAAGACACAATACACGTCGTAAGACACACAAAACAAGCTCGTTTCTATACTATTTTGTTAAACTGAGAGTGGGACAAATTATAAGAGTCTGTGACGGGAGGGATGGGCATCGGTATGATTCGTTAAACATAATCATATGGCTTGGCATTCACACATATCTATAAGTAAAACA
>Strongylocentrotus_purpuratus_nonrepetitive:418528219-418528505
TGCTATCTCAAACGTTCCCAACATTTTGTTGCATAAATTGTGTCATTCACATGTACAAAATGTTCATAATGTTGCTGATTGTGATTATACTTCTCCTATTTATTGTACTAAAGGTCAAAATGACACGGGATGTGGGTTTACATGGGTGGTGGCGATTTTGTGGAATTCCTTAGACATATCTCTGATTTAAGGGTTATTCCCATGGTGTAGTTCTTGAACATAAAAAGTTAATATTATATAAAATAAGTGACAGAAGACAACAACATTACCACGACCTTCTAAAGAG
>Strongylocentrotus_purpuratus_nonrepetitive:275160068-275160552
GCGGGCATTCTTGAAAACCTCGAAATTCGTTATACGTCGATTTCTCGCCTAGTCGAAGTGTGGGGCTGAGGCCACATTTTTACACATATTCCCATATTTTCATAAGTTGTTTGTTAATGGCGAAATATGAAATCCAAAAAAGCAGGCTAGCCCAAAAGAACAACGGATAGATATTTTCAAAGACTATTTTGTAGATAAATCTGCCATTCAAAACGAACATTTGTAGTTAATTTCTGTCATTCAAAAAGAACACTTAAAATGAGTCAAAACTAGCGCCAAGAAAAGCTTTAAAAAGAGTAATTCAGGTCATTCTAATATATTTGACCGATAAATATAAAACAGGCGATCTCTTTACGCCAAACTAGGTTGATTTTTATACTTGAAATCTAAATACCTCATTTAAAATGCTGAAATAACCCCTTCCTTTCCGATTAAACTACCCTCAGAGAGTTATATGGTAATCACTTAAATAAGCGTCTAGTCT
>Strongylocentrotus_purpuratus_nonrepetitive:218743634-218743995
CATTTACCTAATATAGAGTATACTGAAATAATTAGTGGTTTATCCATCTATCAACCCATATAGTGCTCCTACTCAGTGCAGTGCTTCAGTCACAGTCTTGCTCGGTTACACGTATAACACATGGGACATTTTCCTTAAAATAAATAAGCTCTGAAACAAAGCTCGTTAATCCATATATCCAACTATATCTTGTTCCGACTCAGCATTGCTCAGCAAACTAAGTCTGAGTACTTCAACTCGTTTATGTCATTCTCGATCTCTCTATATGTGTTTCGTAGAAAATAAAGAACGACTGTGATGGAATGTTCTAGAGAGATAGATGGATCGAAAACTACATGTTCTCGATAAGACACTGGACAAT
>Strongylocentrotus_purpuratus_nonrepetitive:517770265-517770334
TTCCAAATCCAATCAGTTCAAAATATACTGGTACAAATTCCCTCCATTATATGAAGGCTCTGCTTACGC
>Strongylocentrotus_purpuratus_nonrepetitive:306303910-306305370
TTATTTAGTTACACTTCAATCTCACAATTTTCAGGTTTCCCAGGTTTATTTAGTTACACTTCAATCTCATTCCCAGGTTTATTTAGGTTTTTTGATACTATCACTTAATGAAACAGTGTGAAGGCTGTATTATAGTATCAAAAGAACTTCAGTATTAAATGTAAGTTCTTCCCAGTAAGCTCTACCATATTCTATAATAGACAATGGCATGTAATTTCCCCCCGGGGCAAAAGACCCTAGCCCTAAATTGTCAAGTTGAAAAACTTGCTAGCTGGCAATAGTGTATACACACGTACTTCACATTATCCTATCGATAAGTCAAGTATGGTTTTGTATTATGATGGGATTAGCGAAGTGAGGTTTTGCAGAAGTGCGTTCAACTGTTTGGGGTGGAAAATAGCCAGAGTAGTGAGGCGTTGTCAAAAGGCTAGCCCGGAGGCGGCTCGACGTATGTATATAAGGTATATAAAGGGTATAGATTGATTCACAATGAACTGACGTACATCATTGATGATCCTTGTATACTATATGTATATATCAGGTTCAGTGTCATCAATGGGACACATTTCGACGTACTCCTACTAGAATATGGGTTTCATGGCCAATTACCGACACAATTTAATGTCCCCCGAAGGCTTAATTGTTTTTCATATGAACTATTTATAGTACTTTCGTATGCGCAAATTGCATATTAAAATGCAGACGCGTGGCTACGATCTGAAGCGAACCACTTAAAGAGCGTGCAAAGTGCACTTCCCTAGGGGGTGGGTGAAGAGCCTCCCGCGCTTCGCTTCGCGCGGCAGTTGAGTTAGCCCTAATTATTGTCGTAATTCAGTCTCCCCTCTCGAAAAAGCAGAGGATTGGTACTACAACCCTTCTCGCAAGAAGTGGATCTCCTTGCCTTACCCCTAAAACCCTCTCTCATAACACAGCAACTTGTATTACTGTAACTAGTTTTTACTCACGAACAAAATGAGTGACCGAACCAAATTATGAGAGACAGCAAACGATTCGTTGAATTCGGTTTCCCCCTTAACTCCTCTAAACACGTTTCGAATGTGAAACTTTGCAGCGTAGAAGAAAAAGCTTGAAGAATACCGACACTACTGGTGTCTTCTCCCACCCCTCCTGTCTCAGGCTCCTAGACGCCCCCTGTGTTGATGTGTTACATAATTGCCCTTTTGTGATGCATTAAATAGGACGGAAGGCAAAGGCGACAGTAACGCGAGCGAAAAAACAATCTGCGCACGCGCGAATAAAATTTTTCTCTGTCCTGTGATTTTCACGACCGTACGCGGCCTTGGACGGAAGAGCTATATCGCCGTAATTCTCCGTCGTGTTTGCTAAAGCGCTTAGTTGATAGGCCTGAGAATGCACACTATTATCATTTATGACCAACTGTGTATTTGTGTTATAGAAATATAGTGCTGTTATGAAATGCCAAAACGACTCCTGATAAT
>Strongylocentrotus_purpuratus_nonrepetitive:546269050-546269437
TCCGATGCATTTCCCCTATTTAAGTATATATAAATTTGTACCATGCATTCATGCCGATACGTGTTACAGATGCCAGAACATGCATATTGACAGTAAATATTAATCAAGAGGGCCCTGGGAATGTTACAATGCAACTTGATTTAGCCGCCGGATGAAGTGGTGATAGTCACCGCTGAAGGTGAACATGTAGTTTCTTCATTATGGGAGGGCTCAGTTATAAAAGGACTATTTATTTCGTTAAAATATCTTTTCGGTGGTCATGCAAAATCTAATCATTATTCCTTCATAGTATTTGCATAAAACTAACTTTGTGAATAAAGGGTTGGAAGTTACCTCTCAAATTTTTACCTGTTACATTTTACCCTAGAAGTTTTTACCTCTGTCATT
>Strongylocentrotus_purpuratus_nonrepetitive:365216442-365216784
CTTTGGAGATTAGTTACATGTGCGAATGAACTCGTCAGTTTAGTCTCTCCCTTTCATTATGTACAAATAGTATCATTAGTTAATAGTTTCTTAATTTCTTCTAAGTATGAACTCAAGTCATACATTTCAGACAGATGGAAAAGTTGTCCGGCACTGCATCACAGTTTGAAGTGCACATATGTATCTATTTGACTGATTTTGTGCAAACTTTCACAGAAAGACTATAGTCTGCTTCTCTGCTTTTCTTTAAGAGTAGTTTGCTAGAAAGGTTGGATGTCCCTTTACAGGATTTACAGTTCAACATTAAGACTACAGGAAAATTACTATTAAAGCAAGCCACAT
>Strongylocentrotus_purpuratus_nonrepetitive:180618189-180618321
CCTCATTGCGTAGCAGGTGCATCAGGTTACCAAAGGCACCCTGGTGTGGTCGCAATGTGATCCAGTGACGAACCCAACAGGTTGGCTTGCATCTTGGCCATCAGGATCTTCATCTGCATCTGATTGTGTTGG
>Strongylocentrotus_purpuratus_nonrepetitive:299943457-299943534
GTGATAGGTGAGCCTACTGATGACAAGTCCAATAACACACCCATTGTGATGAACTGTATTAATTGATTGTAATTAAT
>Strongylocentrotus_purpuratus_nonrepetitive:445187905-445188229
AGTCAAGAGTTTTCTAAAGTTCTAATTGACCAATTATTTGTATCTCAATGCACTCCAAACGAAATCGTGAACAAATGCTCTATACATTTTACTCTCCATTGCTAATTTAGAAAGTTAAATGTCCATTTCAGGTTTAATAGTTTTCATTAATGGCAGAGTGTACTTGAACAGAAGTGGATTGAAATTTCCTACTGACTTTTGGACTAAGATCATGTAGACTTACAACTTGTAATTCTGTTAAAGATGCTATAGTACTGAGTAGACTACTAGATCTAATTTGACTTCACGTCCTTACCATTGCAAGCAGTGCTATCATCGTTTAAT
>Strongylocentrotus_purpuratus_nonrepetitive:282651013-282651179
TATTGAGGGCCCGAGACTGGAGCCTTCATATTGCTCCAGTTATAATCCCACTGTTGTTTGGTGACATTGTACGCAGGGAATAGAGCGCGACTAAATTCCTGTACATGAGAGGGACAAACAATTGAGAGGCTTTTCTACTGTTTACAAGAGGGGATGGTCGGTGCCA
>Strongylocentrotus_purpuratus_nonrepetitive:303929915-303929998
CGCAGTCATGCCCGTAGCCCGGGGCATGAATGTTGCTTCGCATGAGGCACTGGTTACGAAAGGGGAACATTCAGTCCATAAAT
>Strongylocentrotus_purpuratus_nonrepetitive:199051454-199051719
CACATTTTACTCATCAGATCTCGCAGTGTCAGTGTTCGGTGGCAGTCCATAGATATCAACCATCATTCTTCTTACATGTATAGAGGCTTATCATTCATGAACGTGAACTTTTCTTCCTAATTCCAAGTCAACGTCAGCTGAGTGATGCTGGGTTTCCCGAAGGGAATGGCAAGCCAATATAGTGATCAGATCTCTATCATGTCTATGTTTCAATAACACACGTGTTGTTGTGTTAAACTCGTTAAAATTCTACAAAGTCACTTCA
>Strongylocentrotus_purpuratus_nonrepetitive:446146989-446147826
TTGGTGAGAGGTGATGCCTTTAGCTTTTATTAAAAACTTAGTAAGATGGGAAGAGACAAAGAAGAGTAAAGTGAATGGTTCTTACTTGGCCAACACGCAACATATTGGTAACATATCGTCCAATTACCGCCCTCGTTTGTCAGTGTGGGCGCGTGATCATTGGGTCGCTGCTCATGCCTACCGCGCTAGCTGGGTTTAAACATAATTGTCACAGTCACGATCATATCTTGTCCCGTACGAGGTTTGGGCAACACGGACCATCATCCTACATCTTCATTAGATCAGCTATTTAGACCCATCACCGAGTCGTCCATCTGGATTTGATTATGTCTTTTTGATTTGCGTATGATGATGAAATGAACTCTGAGTGACATTGGGGCGTAGTGGTTTGTAGTCGACGGATGCCTTTCAGTAGTTCGTTAGAAGCTCTCAGTGAACGGACGTACATCCAGAGCAAAGGATTAGCTACCAGATTTGTCCATATAATAACTTCTTCATCAGTTCGCACACTTCACTTTGATCAGCATGCTTCAGGAGTTCTCTGATCTCTTTACCGTGTTCATCGTCCTCTGATTTGGGAATAATACTTTAAAAACTTTATCCAACTATTTCTGAAATTATCATCTAAGGATTGATCGTCGATCTTCTCCTATCTTCTTTCCTGAAGTCGGTCATTAACCCTATTTTATTCGGAAGCATGTACAGATCACGGGAGGCAAAGGTGGAACCTCAGTGAGCTTACCAACTTACCCAGAATCAATACTATTGACAAGTCAGACAGGTGACTACGGCACGTCCACTCCTGGATTTTAGTGAAAATCCATCGAAGCTTGGTCG
>Strongylocentrotus_purpuratus_nonrepetitive:48029109-48029194
AACACCAAATTAATGCCATCAACTGCATATTTGTGCATGTTTAGCCAGCCATTGCACTATAGCCTAAACCCCTAAAGGGCTTTCT
>Strongylocentrotus_purpuratus_nonrepetitive:462499789-462499875
GAAGCACTGAAGTCTTCTCCTGTCTCTTCATCCGAATCATCTTTCATACTGTTCACTGAAGTGTGATCAGATACAGAGTTAACATG
>Strongylocentrotus_purpuratus_nonrepetitive:390801376-390801799
CGGTTATTCAGATTCTAGAATGAATGATTCGGCTACCTTCGACAGTCGTATGATTTACGTGTCATTGGATGTTCTAACTGCATTATAGCAAATCATTTAACTTGTAATCTGGATAATTATTGGACAAGACAGGCGCTTTCTAATTATATCATTCTGAACGAGACCATTCATCGGATGGCTGTAATTCTAGGGAGCGCCTTTTCTTTTTCGATTAATGTGACTGCATTAAACAGGCTTCGATTGGAATTCTATCTGCAAATTGAGACCGGGTCGATGATCACATGCATGCTTCCAACTCAGCCCATGCCACCCTCCTTTCCCACGACTACGCTACCAACATCTTCTTCGAAACAAACATCGCAAATTAGACCATCGAAAGTAAGCTCGGACAAAAACACGAGGGGTGGCAATATAACCCTGATA
>Strongylocentrotus_purpuratus_nonrepetitive:451824747-451824979
TCAAATTACAACAACATGTAACGTTATAACTAAACTTTGAAAGAAAGTGGTAAGACTGGCACCTAATATGGTGGTTATTTGTAGTAAAGGCTCTATCACAAGCTCTGGAGATATCATATATTGAAATATCTCTCTCAATTTGTCTCACGTTTCTCTATATGTCTTTTTACTTTCAATTGCACGCTGTTCCCTCTCCTCTCAATTTGCTTCCCTCTCTTCTCTATTTTCACTC
>Strongylocentrotus_purpuratus_nonrepetitive:550821638-550822190
AGGTCTTTTCTCCTCTGATCCCTCTCTTTTCCTATCCATTTAGAACTGTTTTCTCACCAATCAAATGTTTCGCTTCATGTGCAAGTTGGGGAGGTGGTAGGATAGAGAATGTTCCCATGCTCTATACAAAAGCGCATGAGTAATGTGAACATTTCACTGTCTTAGTCTTAACGTAACACATTGAGATCAATTGAATTATGAGCGCTTGTTTAAAGCAGACTAGAACTAACCATAAGGTCAGCTGACAGATAACTAATCCAGATCACCCCTTGACTGAATAAACACCTGTAAAATTGTGACAAGAATTTTGTAGAGTTGGCTGTTTTGTGCGGATATACACGTACGGAATATATAACGGGCCAGTTTTAAGAACAAACACGTATTCATATCATATTTGATCGTTTTGCGAGAGCCTCCGACGCATTATTTGAACTTGCTCTTGCCTTGTAAGTATTTGCAATCGATCAATTTATTAATCAAATGTTCTATACACATAATCCCGGAAGTAAAATTAAAAGCGCCTACTTCTCAAGATGATCATTATAGAAATCA
>Strongylocentrotus_purpuratus_nonrepetitive:418992747-418993990
GAAGGCCCTTTGTTCTCATCGATTCCAAATTTTAACTCTGAGCTTGAATTAGTTAATGACTTTTGTTCCATTCAACATTTCTGTGGATGGTATCCACTTTACGATATATGTCAGACAAACCTCAGACAGACTTTTGAATGATCAAATGTATGTGATGAATACAATTACCATGTTTGAATATTAGTAATCTGCAACTCTCTTCTTAGTTTCATCATCCGCCCAGCCGGTGGTCCCAAGACGCCCTCCCCCATGCCTCCAAGGAGGAAGTTCAGCAGCAGGAGGGTCAAACCAAAGAATACTCAACCCAAGACCCAGTTCCAAGAACCCACAGGGTCCAACGTGGACACCAAACTATAGGGCGCCCTCTCTTGGGCACTCTTAGAGATGTTCCTGATGAAGATGACCGTTGTACCTTTATGGTAGACCAGCCGCTGATCAATCCAAACTAGATCTAGCTGTGAAACCTCCTTTGGTTGGTGAGGTTGGATGTTGACCACCTTGGTCGGTTGGAAGCCAAAAATACAATTGATTTTTGCTTATTGAATTGTCAGAGGTAATCCTCTTGTTGCAGCTAGGCATTTGGCTTTGAATATGGTTGTTCCACCCAGTATCAACAGGGTAAATGCTTGACATTGTGATATAAAAGAGGCTTACCTTGTACGGATTGTACCTGTTGGATCCTAAGCCTGAGATAACATGGGATGGAACCCACTGGAAATACATATTTGCCAGGGGGTGAGCTATAGTGAGTAATGACAAAGAGCTATGCCAAGTGCGGGGTAAGGTGAATGCTGACCAATGAAAGCTTTGATTTGCAATCTTTGTTTTACAATCGGTATGGCTGTCTTAAAGAGCTATCTCATCCAGACCTACGTACCTGTTGAGATGCTGACATTCAAATGTAAGGAAGAAGGAACTTTACTCTACTCTAACGCACTGTTTGATTTGTGTAAGAATTAAAAACTGTAGTGGTATACATGCATGTTGAGTTAAACAAGGCAAGGCTGTAACCTTCATAGGGACAATATTTGGACGAATTGAAGTATTTAATTGCTGACGTACAGTGTACCATCATGTTACATCGACTGTATCTGTTATTCAATCTACAGATTATTTTCATGACTTGTCTCTTGTGAAAGATATGTGTCTATACTGATGTGCAGAAGGATATACAACCATCTTGACTTTGAGCCAAGAAGCCGACTTGAAATTGAAGATAGTTATTGATAGCGAAATGGAGCCC
>Strongylocentrotus_purpuratus_nonrepetitive:88298831-88299271
AGTTCATCATCGGTACAGACGGCCAATCCGGTCTCAACTACGAGCATTCCCCGTCAGAAGGAGTAGCGGTCGTGCAGCTGGTCGAACATCTGTTTATATATTCTTAAACTTAAACATATCCTGCATGGTTGCTAAAAGTCACATTTTGTTCAGGTCCGTCACCTGCCTTATAGGTTTGCATGTCAATGAAAAGTGGATGCGACATTTCAGTCTCTGTATTTCATGTAAATATAATTCGGCCTAATTAACACCACATTTAAAGAACAAATGAACCATCAAAAAATAACTTTGAAAATTCTAAAAGAAAGTATAATAAATATTGTCTATTCCTCATAGTATATTTCTTGTCCATGGATTGTTCAAGATCGATTTACGTGATCAAATATATGTATCCTAGATGAGCCACTCCTGCAATGTTTATAACCCCTGTGACGTTAGGG
>Strongylocentrotus_purpuratus_nonrepetitive:299310158-299310343
AGTGCCTCCTTGTAACCCTCTCCAGGGTTCGTTTTGACCCGCTTTTGCTGCCTCCTGAAATCGTAGAAAACTGGGTTAGACGAAAAATATGGATTGCGGTCGAGCACACTTGAGGCTATCCCGAAGCGCGACAAAGGAAGCCCCAAATTTAGCGCGGCAGACTGTCGCAGATCAAATGCTTTGTC
>Strongylocentrotus_purpuratus_nonrepetitive:127392569-127392634
CAATCACTTATGTTGATTGAACAACTTTTTCAAACTCTTGTTGGAATCCGGTGAACTTTACCATC
>Strongylocentrotus_purpuratus_nonrepetitive:210840833-210840983
TGCATCTGTCTCCCAAGCCAGCCATACTAACCAACTCACCTTCATCTGGTCTGTTCAGACTGTAGGAAATGTATACCAAACTCATTTAAGAAACATCATTTACATATAAGAAATTGCTTGTGTAGCAAAAGGAGCATGCAGACGCAAAAA
>Strongylocentrotus_purpuratus_nonrepetitive:235187653-235188283
TGCTTGATAATGACCTACAGTGTAACTGTCCCTTTTGTAGTAAATCAGATTGTAAACAAGAGGTAATAGCATCTAAAAACTGCTCTGAAAGTATGGTGCAAATCTTATGGTTTGAAGAGCAATACCAACTAAAATCGCCTCTTAAAAGTTTAGAATTGATACTAGCCTCAAGGTGGAGTTATATCTACAAAACTACAAAATAGTCTGAACAGTCGTTTTGTGCCGAGTACAGACTGAATCACTTTAATGGATATTGATGTGTACAAATGCTAATGTGTCCTTCACAGCTCATTTTAATATAAAGTTAACACGTAGTTAATGGCTACCAACTAAAAACTCCTCTTCAAGGCAGTAGCTCTCATTTGCATTCCTTTCATCAAATTCCATGGAGTGTATCGTGTATTCTCATGCCAAAGAGCTTTACCCAGGGTGTGCAAATGAGGGCTACCAACTTTAAAGGTGCTGTGTCTCTTTAGCAGACAGAAAATACAAAGTGGTGTAACTCATGATCTATAGAATTTGTTTTTGCCTGCAACAGGGAAACCATTACAGGTACCCTTTCCCCAATTAGATGATAATCCAAGGCTACCTCTTTGGCATTAGAAAAACCCTGTTCAAATATTAAGAGCA
>Strongylocentrotus_purpuratus_nonrepetitive:133900279-133900650
GCATTGTTTAATAAACCAGGTATCAAATGCTAAAGCAACATGGTGAAACTTACGGTGAGTTGAAGGACTTGTTCCGTGAGCTCAGCGTAAGATCTCTTGAGTTCAGCGTTTGATTCAATGATCTTATCTTCTCTCTTTATCAATCTTTGATTCTGCTCAAGTAGATGTGAGTGAGACAGTTTCAGGGCTGCCAGATAACAACGGCTCGGGACAGGACACAGCTAGGATGTGGAAGAAGTAAGCTTTTCCACTGGAATATTTGTAGGGACATGTGATATAGATACAGGTAACATCACAAAGCTTTCTGCTAGAATTACCGGCTTGTATGACATAACATGAACAGAACTGTTACAGAATAATCATAGAATTTT
>Strongylocentrotus_purpuratus_nonrepetitive:194823681-194823913
ATCACCAAATTAATTTTCAGAGTACTACTGTTCAAGGCTTGACACAAACGGGTCCAGACCCCCAACATTTTGAAGTATTTACATAGGGCTTATACAGTAAAAAGTTGGATCTGAACCCCCTACCAAATGTCAGTGTGGAGCCCTGTTATATCTGTGCCCCTTTGCATATACTTCAATGGAAGCCCTATAACTAATTAGAATCTTCAGTCAACCTTACTTTGATGATTTGTCT
>Strongylocentrotus_purpuratus_nonrepetitive:61291166-61291408
AACGATTCTGACATTAATTTGATGACACATAAACATTCCATTTTAAGTTCTCTTTAAAGTTCTTGTTTAGACCATTATTTGCATGTTTTGTCCAAGGAAACAAATTTGAAGGCAAATTTCTATGTGAGCTGGCTTCTCTCACTTTTCCATTGAAGATCACTTTAAGCTCCATTTCAGCTTGAAAAAAACAACAGCACATTGACAAGAAGCTTTTAATAAGTTACCAGATCTTACCCGAAAAA
>Strongylocentrotus_purpuratus_nonrepetitive:100791514-100792014
GTCCTTAATCTTGTTAAGGTTCGAAGTATACATTCTGTTCCATCAATCTGAATTGATGTGATATTATTTGCTGGCCGTTTGGTTTTGATAGAGGCAGACAAATATATAAAAGTAGCTCTACGACACTCGTTTTTACAGAAAATTTTAAATCAGATATAGTTCACCCTGAATAAAACTTTCGGTACAGAGCAAAGTGTTGCCAACTTGTGGTTCACTTTAACACACCAAAGTCAAGATAATATCATAATCATTCTGTTGGCATTGATCAATAGTATAGTGTTTCTCAAATTAGGACACAAACAAGTAACACGAGACACAATATTTGACTCAGTGTTATCTGAAGATTGAACTTAATCGTGTTCATAGCATTTCGGAATTAATAGTACCTTATCACTTTACTCATTGCATGTAGTTTATCCATTGAGAGGGAAAAGAATAAAAGGTTGCATTTTGGAGAAGCATACGTAACACGGTTTGGAAAAAAGTAGAAGGCTATCAAA
>Strongylocentrotus_purpuratus_nonrepetitive:360826924-360827951
CAGAGTCTCCGGGGGCCTGGTGAGTGGAAGTACTAGCTGCCTTGGATATGAGAAGGATGATCAGGCCTCTGGTCTGCAGACTGTGCTTGCCATCAGTTAGAAAATTCCTATCTTTGAACTAATGCAAACATTGTGGTTTCCCCTCTTCTCAAGGAGTTTCACTTCATGAAGAAGTTATATCAAATACTTATTGGAATTTTCCTTACTTTCCAAAAATATCAGTGAGATGGACATTCACATATTTGACTAGAGCACTGTATGTGTGTAATCAAGTGCACTGTAATCAAGTGCACAGCCATGAAATAAAAGTAGGGGACCGAGAGATTATGAAAATGCATGTAGTTGAATTTATAAAGCGTCTGAAGGAAACTAAATGATGAATACAGATAGAGAGCATGGTGACAAAGAATGACTACATGGACATACAGCATATACTTCAGCTGAACTGACTACAACAACATTTCATCCATTACTTACTTGGCTGTTTTGAGCAGTGGATGCTTGGCACCCACAAGTTTCCTCATGTGCAAGGCAACATTGGCCAGCTCGTCGCTCAGCAGACAGCGAAGGCTCATGAACGAGGTGGAGTATCCCACCACCTTCTCGGCTTCCGATATCGCTTTAGCCCACTCGGTAGGCTGTGAGGAGCCAAAGAGATTCATGAAGTCTCTGCTTGGCACAAACAGCACGTGCTCACCTCCGCCAAGCTGCAAGGATCCACCCGTTGCCCTTGACCCCACTAAGGCCCTTGACCCCACAATGGCCCTTGACCCCACAATGTCCATTGGTCCAGATTGTCCAATTAGTCCTGGCCCCACCCTATCACTGAAATCTCTAGCAAGCAAAGTCACTGGTGAAGTCGCGGCAGGTAACGTTGCAATGGTTCCACGATGAACCGATGACACTGTGCTGGAGTTCCTTGGCAGTCTTGGAGTACTTGCACCTTGGTGTGGTCTTTGGCAGGTTGAGCAAGTGGAGCAGTGTGGTCTTTTCAGTACTGACCGGTAGGACCGAAGAAGTTGATGTC
>Strongylocentrotus_purpuratus_nonrepetitive:42562184-42562229
GACCCGAAATGCTTTTAAAGACATTACTACGATCGCAAATCCATG
>Strongylocentrotus_purpuratus_nonrepetitive:326372036-326372262
ATATTTCTGGCCACGTGAAGATGTATTTGTAATGCAGGATATAATTTGTGATATTCTATAGTTTAAAGTTTGGGTTAATATCAATGAAACCAATTCGGCATCAGGAAATCTTCAACCTATCTTATAGATTAATTCAAGCGTTTCAAATATTTATGTCTAACTGATCATAAGCATCCTTAATCTGGAAATGGCTTGTTTAATTCGGATACAAGAATTCACATAATCA
>Strongylocentrotus_purpuratus_nonrepetitive:51146017-51146413
TCGAGAAACCACCCAGTTTTTGTAAACAAGGGATTAGAACGATCATATTGATACCCCTCCTTCAGGTGTCGGATCTCCAGTATGCTTCACCGGCCACCGTCTCCCGCTGTGGTATGGTGTACGTGGATCCCAAGAACCTTGGCTACCATCCGTACTGGCAGCGCTGGGTCGGTGGTCGCACCAACAAGGCTGAGCAGACAGACCTGACGAGGCTGTTTGACAAGTACGTCCCCGGCTGTCTGGAGATGATAATGGAAGGTGTCATCGATGGCAAGCAAGGCGATAAGCTGCAGATGATCGTTCCTCTCACTGCTCTCAATATGGTAAGTCAAGCATCTCCCGGTGGAGTGTTTCACTTTTTCCTTAATGAACTCTCAAAAAATGTCCTGTACTAAG
>Strongylocentrotus_purpuratus_nonrepetitive:531981256-531981796
TCGCTTTGGTCTTTGGAGAGGAGATTCGCTATCCCAATCTCTTTCCTTCCAAAATTGTATCCATTATCAACTTCTACCATCTTGTATAAATGTTGTTTAAACATTCTTTACATTGCAGCCCATAAAAGTATCCTACAAGTTTCTATAATGGCCAAAAAGCATAATGGCAGTGACAATCATGCAATATATGCCTACAAACATGTTGATGCTATTTGATGTATCATCATATCCCTGCGAATTCTTCTGTGACTCACCTTGGCTTTGAGCTGAGGCACCAGTGCTTTTAGACGAGCAGTCAGACCCAGCTCAATGGCGACCCGATCGGCCATCACTCCATCACCAAAGGTATCAAAGATGGCATCCAGGGCCTCTGCAGCTACCCACAGAGATGGGTCCTTGGTGGCTACTTCTAGGAGTTGGTTTCCAACAGCGGCAAACCACTTAATTTTGGGCTAAAGCATGGCTCTATATGACAATAACCAATGACTGGTACATACCGTATGTGTTCCTAAATTCTGACTGAAGATCCCTATTTTTTAA
>Strongylocentrotus_purpuratus_nonrepetitive:197401548-197401627
TCAAATACAGTTGCTTGGGAATTGGACTTGCTTCTGTGTGTCTAATTATTTGTCTAAATGTTTTTGTTCTACGAGACTA
>Strongylocentrotus_purpuratus_nonrepetitive:385630346-385630851
ATCATGATTGATGCGTCGGTCGGGAGGGCGAAGGGCCATTTTGAGCGCGATCGAAAGATCACATGATGACAAAAATGACCAGACGCGTGTAGGCCATGTTCCTCTCGCCTTGTTTTCCATTTGAATTATGGCCGTCCGATGATTTATGATTCAAGTCACAATCGACTATTGTATCCTTTTCAGAGCTGGGAAAGGAAGGCCATCGCAATATATATAACACTACTATACAACGTCACATCCTTTTTGTCATTGTAAATCATTAATCTCATCCCCACAGTATTGCCACGGAGACGAAGGTCATTCCCTACTATAGGTAGAAAAAGACTCAAGCCGAACGAACTGCGCATTCACTTTCACCACTTGATACTACTATTAGAAGACCAAATAGCGAAGTTCAAGCAGATTAAGTTACAAATTTTCACTTCCCATGTTATGCCGTCAAAATATTGACCAAGTGCGATTCGTATTGAGGTCCATTATTCCACCATTTTCTAACATACTGTAG
>Strongylocentrotus_purpuratus_nonrepetitive:495245240-495245304
TTCTCACTCTTTGTTCAACCCTTTTATTAGTGTCATTATCATGCACCCTTAATATCATGCTTCA
>Strongylocentrotus_purpuratus_nonrepetitive:312455366-312455737
CAACAACCTAACCTCTTGCATGATCTTCCTGTCAAGGTGCTGATAATTGACGTCATGGGTGTACTTCAAGGCATGAAAAAGACACCTGCCATGCAAAAGATGTCAGACCTGCAGACTGCGTTCAACAGGCGCATCGAAGGGATGATGGCTAGCTATGATGAAGGTCGAGTTGTGTTTGATCGATATAAGGAAGAGTCATTAAAGAACAAGACTCGACAAAAGAGAGCAACTACATCAGTAGAATACGAGATACACCCAGAAATGAAGCTCACAATGTCCATCAAGGAGCTTCTATCTTCATCGTCAACCAAGAAAAAGCTGACGTGCCTGTTAGGTCAGGGGCTGCTTGATAACTTTTCACAGAACACGGA
>Strongylocentrotus_purpuratus_nonrepetitive:157038285-157038709
TAGAAAGAGAAGTAAAAAACAAATTGCCCCATGCTATGTCCACTTTTTTCCATTATTGTATTGTGTGTGAAGCCAGGAATTCTGAAAAGGAATAATATTAACAATCCTTGAAATGAATTGGCACAAATTGAGAGATTCAGTGTCAGTGTGTTTTTATGCAAATCTAGTAATTGTCAATAAATATACTTTGCAGATTCATGACTTCTTATTAGAACAAAGTAGCAATAGAAGAAAATGGTGATTAGTGTTATGTAACACAAGCAAAGTTCTTCAATATGACATTTGCCTTTTTCAAGAGATCCTCCTCTTGAAAAATCTCGATTTCAATCTTGTCCATAGTGTATTGAAATGTGGAAACCATCACAATGATGTCATAAGCTTATTAATTATCCACTTTTGAACATTCTTCACTTCTTTGTTCCTC
>Strongylocentrotus_purpuratus_nonrepetitive:416034091-416034141
AGTCGCCCGAATCGGTGTATAATATTCCCTACACTTGCTACACCCAGCTT
>Strongylocentrotus_purpuratus_nonrepetitive:163447757-163447896
ACGACATTGACAAAAGACTATTAGGCTTACATAAAAGGAATTTGATTCCCGCTGATAATGGTGACTAAAGACCTAAAGATTATTGAACGAACAATTGAGTATCCCTTTGTCTCTATTCATATATATCAGTCTGTATTTG
>Strongylocentrotus_purpuratus_nonrepetitive:415729399-415730283
TCTATGTATCCTCGAATCGCAAATGTATGTTTTGCTGTATAGCGCTTGGCAAATTTAGTTGAACCTAGAATATACAATTGTCATCATGTATATCACAATGGCGGGGAAACTTTATGTAGATGATACTCTAAAAATTAGGTAAGAAATAAAGTGAATAATTATGTAAGCTACTTATCAAATTACTAATGTGTGTTTCTCTACCAGTTCGTTCATCAGCTTAATATAATTTTACTTGCAAGAGAATCAAATAGTTTGGGAATAAACGTCTGGCATTGATATCTCTCTCATGTGTAAAGTGTTTTCGAAAGTTAATCAAGGTGGGGGGACAAAATGTAACACATTGTCATCAACGGGTACAGGCAAGTATTTAACACCAGAGGGACGGGACATAGATTTCACCCTCGCCTTTAACATTGGTTAGTGTAGATTATGCAGGTCACTTCCATGATGATACATGTAACAGAGAGGAGCATTTGCGAGAGAGAGTTTTTGTGTGTACTGAAGAGAGAAGTATTTACAAAGAGGAAGAGGGAACTGGAGAGAGAAATGTAGAGAGATCCGGAAGAAAGAAGTGAGGGGGCAGTGGCCAAGCTACGTGCGAGCACAGAACACGTGCCCATAAATGGTGATTAGTGCATGGTCAAAATGAAGAGAAGTAAACGGAGAATAAGAATGGGAGAAGGAAAATGGGTAACGTGAACTGGTGAAATATGATGATACGACCCTTTCCACAGGCGCTATTTACTGTATAATTCCCGTACTGAGTTGAAGAGAACGGGATATTAGAGTAAAGGAGGATAATGAGGGCGAGGGGGCAGACAGCGACACAGAGACAAGGAGGCATAGATGGAAGAGCATTAGTTTACTGTTCTACACCTGTCACC
>Strongylocentrotus_purpuratus_nonrepetitive:226630661-226630849
CTTATATTCATGTCATGTTTTCGTTTGAGGATACAAAATGAGAACTGGCTAGTCATTGGCCTTGCTCAGGTAAATGGTTTTCGGAGGATATGATGATCATACTAAATATTCCAAGTTGAGTTTTCGATGCTCAAACTTCTGCTTAGCCATGTACCATCTTGCTGTATAGATTGTGACTGCTTTCACAC
>Strongylocentrotus_purpuratus_nonrepetitive:328414456-328414728
TGATCATACATGCATATCTAGAAATTTTATTCAGAGGCGCATCAACGATTACTCTGGCTTTAGTCTCCTGCCAGTTACTTTAAATTTCTTCTTGGTCAAACTCATATCTAGTTATTGAGAATGCAGCGTTATTAAGACTCATTGCCTCGGATAGAAGCATGATTAACTAATGAAGAATATTTAAAACGCTACTATAGTTCGTCGCCAATGAGCATCGTTCAAGATTCTGTTGTTCCAGCCATTCGCATCCTATAAAGCGTATGTCGGTCCCA
>Strongylocentrotus_purpuratus_nonrepetitive:77702122-77702330
GTGGATAAAACAAATAGTGACAACCTATTTTCAGGTCACAATTAAAACTGATTTCGAGACTTTACTCTGCCCCTCGACTTCGACTCGACTTCGACTCGACTTCGACTCGGTGCAGAGTACAGTTTCGAAATTACCTTGGACAATAGTTTTAACCGTGCCCCTTAAAGCAGTCATAATTGGTATACTACTACATACTAGAATGTACGAG
>Strongylocentrotus_purpuratus_nonrepetitive:141280935-141281018
TTTGCTATTTTAAAGTTACTTTGTGACATGCCTGCTATTCATATTGACAGATAGTTTGTTCCTTTAATACTCTAGCTTGTTCC
>Strongylocentrotus_purpuratus_nonrepetitive:140723007-140724130
CTTTCTACTGGTGTTAAATCTAGTGTTAGTGCTATGCTATGTAGTGCAGAGTATTTTTAGTGTGATATGAACATATGAATGATAATACAAACTGCTGTCGTGTAGAATGTATTACCCCCATAGCAATACACTCTTTATACACTTCGATGACTTGTTATGTGAAAGATTATAGAAAATGGAGGGATACACGTAATTCTCTATTTTCTCTATCGGGTTTATTTTAATCTCATCTGTTGTCAGATATAACATGTATCGAGATATATTATCCCTGCTCCTAAAGTGCTGAATCAGCTTGATATTTCACATTGGTTAAACAAGGTTATAATGAACCGTTCTTTTGTAACGTCCCTATGCGCTTCAAAAGAAGTTTGGATACCATCAAAGCAGTCCTAATATGATAATAGTCAAAGAAGGATAATGCAAAGGTGTTTCCTAGAACCCTTTTCACAGGGTGAGGGGGTTCTAAAAACAACACTGCCAATTGGAGTTGTACCCTTATTGCCCCAACCTGATTACGTTTGGATCCCGAAGCGCATTTAAATGTAAACAAAATGTGAGTAGCAGCCCCCGCAAGAAGGCATTACTGCCATCAAAATGCGCACACAGCTCTAACGACCTTTTCGCAGGCAGCCCTCATTGTCGAATCTTGATGAGGAATAGTAGAGAGAATAAGAAGAGCTTAAGAAGAAAACGTGATTCATACTTTATGATCTCGATATTGAATGTATCATTCATGTTGTGTATTTTGAAGCCAGAAGAGCGTTAGTTCATATCATTTCAAACAGGGTTAACGCTCTTTTGACTCCATCAGAGTAGAACTGGGAGTACTAATGAAAGTGGATGATATTGTTCACATGGAAAATGTCATTTATATCCAATTTTTCATTATGTAATAAAATCTAAAAACAAACTTCTCACGTATTTCTAATCTTTTCTAGTCATCTCCATGCAATATGAATTGCTCTGCACCGATGTAAAATATCATCTCATCTCAAGAATTGAGCAAGAATTGAGCGATAAGTTTGCTTTTATGTCCTTTTAATTTAGAAATTCATAAGCATGACAAACATCACACTCGCACAAAATGAAATACCATTTCCAATTTCTCCAATTTCCATAATTG
>Strongylocentrotus_purpuratus_nonrepetitive:453828361-453828629
TGTAGCAGTAATTCCACAGCCAGAGTGTAGGACATTGTTAATTATCTAATTGTGCATTTATTTTAGTTGGTGGACATGTTTTTCATATTGTGAAATTGGTTCATTCTTGATCATAACTACATGGAAAACAATTTTATACCACCCAGTATATTTTCTATGTGTAATACTAATAGGCTGACATATTTGAAGGTCTTTCTTAAGGGAACATTTCAAAACTGCATAAACTGGCTAATAGAATTATAAGTCTTGGAGACTGCCCTAACTATCT
>Strongylocentrotus_purpuratus_nonrepetitive:467238629-467238709
AACCTTCGACCTTCGCATTTCCATTTAGGGCGTTCTTACCATGCACTCAATAACCTGTGCATCTTTGTCCGAATCTTTTT
>Strongylocentrotus_purpuratus_nonrepetitive:275393026-275393804
AATCCCTTCCCGTGGAAACAAAAGCTATCTATTACCTAACAAGTGGTTTATGTTTCTACTTAGGTCGAATGATTATACCCAGGCTATTAGATCTTTGATAAGTGTTGGGGCTTTAGAGGGCTGTTAGTAGTGGTTTATCACGCACAGGTGGACGTACACAGCGGGGGAAGTCAGCTGCCCCTTTCATTCCAATTTAAGCAAAAAGCTGTCTAAAACAAATATCCACTCCTGTGGACTATTATGATGAATACAGCGTGCCATTGGAGGATTATGTATGTGGCATTTAAAGAGTTCAGTTTCTACCAACTGGTTAAGTAGCTGAGCATTTGTCAAATCCTGTGCACTTTATCAGGCCAAAGGATTTCACGAAGAAGTTTCGACGCTCCCACTGAAATGTGGACCTTGCAGTTTTTTTAAACCACCCCCTCTGTAGTCTTTGATCCGCCGAAGTCATCTAATTAGACATCATTTTGTGTTTACCGCAAAACTGCAAGCTGTCTTTGCGGCAAACCAAGAGTTTTAGTTTCAAGTCAAAAAGCTTCAAAATGCACTCACCCTGCCAATAGGAAAAACTAAAGTACCACACAAATAAAAGCCTATTACCTTTCCCATGAAAAACTCAGATTACTCCAAAACATGAGTGTCTCTCTAATCATGAAAGTGTGGAAGTGCATCAATTTTTATGCCGCATGTTTGTGTAGTTCCATTTAAGGACAGAGTTTGTTTCAATCATGACTTTTTAAGTTTGTGTTAACACACCCGTGTGTTCTGTTAAGAT
>Strongylocentrotus_purpuratus_nonrepetitive:102783450-102784931
ACCTACGGACTCGCATTCATATCTCAGGTTCGACTCTTGTCATCCCCCATCATGTAAGAAGGCCATCCCCTTTTCACAATTTCTGAGACTAAGACGAATTTGCAGCGACGACACTAATTTCAAGTCAAGAGCGAAGGAGATGAGAACTTTCTTCTCTGACAGAGGCTATCCCGACAAGATCGTCGAAGGGGGAATGATGAAGGCTAGCCGAATCACACAACATGACGCTCTGACTAAGAGACGTAAGGATTCTAATTCCCGCACCTCTCTTGTACTCACGTACAACCATACATCTCAGCGAATTGCTAAGGCCGTACGTGAAAACATCAACATCCTCCGGGCTGACGAGACGACTCTTAGTGTATTTGGGGCCAACCCATTCATCACGGCGTACCGGAGGGGGAAGAACATCAAAAACGAACTTGTCTGCTCAAGACTTCCCAGTCAGATACCCCACAGCATCACTAATCCTGGTACCACTCGGTGTAAGCGTCCTCGTTGCAAGACCTGCGCCCATGTCTCATCCCATGATGTGGTGGGCCCCAGAGGAACTTGGCATATCAGAGGAGAATTCACATGTACCACCACTAATGTCATTTACGGATTGACATGTACCCGCTGTTCCATGGTGTACATCGGGGAGACAAAGAGACGCCTAGCCGATAGAATCACGGAGCATCTGCGTTCCATATGCCTGAAGACAGCCGGACTACCTGTAGCTCACCACTTCAACATCGGAGATCATAATGCTGATGACCTTCAAGTATGTGTGCTGAAATCTTGCCATGGAGGAGAGGATAATCTTCAAACTTGGCACTCTCCACCCAGACGGGATGAACGCCACTTTCAGATCTTTCCCTAACTCACACTGAACTTTGTTTCATAATGCTTTTTCAAGCGTATCTCCCCTGGAGATACGCTCTTCTAACGCTCCTATTTTCTCACGTCACAATGGTCCAACTTTTGAGCTTTGTGGTACTCTCACGCGCCTTTGCATCTTGACTACCAAGCGTCTGCTTGAATCACTTCGATAAAGGGCTATGCCCGAAACGTCAGTGGAATATTCACTTCTCCTGCACCGACGCGTACAAAATGGATAGACAATGTGGAATAAACTTGCACAAGCTCATCATATTCTTACGTTACAAAAAGTTCTGAATATAGGAGTCCTTCAATATCCTTCAATATCCAAATGCTATACCTTGATTCAACCCCAACCTCAAACCTAACTGCAACCCTATATTTACCAATCTTTGGCATTAAAGCCCTTTGCAATTGCTACTTGGCATATAACTCAGTGAAACTCTGTGACGACACTTATTGCTTTCATAACAATTTAAGCAGGAAACCCACTCAGTATATTGCCCCATTGCAGATTTTAGAGCAGACTTCAGTACACATTATATGAACTTTATTCCACAGCGATAAAGTGTATGCTTGTATGAAGCCATTGTATGGAAAGTTTGTTAACCTTGAACAAT
>Strongylocentrotus_purpuratus_nonrepetitive:266731030-266731196
AACTAGCAATTTGGAGGAAAAGTCTATCTTTACAAAACCATCCATAAAACTAAGAAATTCCAAAGAGGCAAATTTCTCAAAAAATGCATTTTCGGGCAGTTTAAGATAGATTAATACGCTATTCAATAGCTTTCATGTACCTTAACGACAAAGGATTTTGAAACAC
>Strongylocentrotus_purpuratus_nonrepetitive:494766143-494766697
TGCCCCATTGTCAGAGCATTTGATAGCAATTGACGTCAGTATTTGGTATCACATTAAGATATTTTGGATTATTTATACATTTCTGTTGTGCATACAGTATATTCACTCAAAGCTCAAAGTATTCTTTCATGCAGTCTAATGAATGTACATCTGGGCTCTGAGTGGATCTTCATTTCTTGGAAATAAATGGATTTCATTTGAGAATTTAAAGCTGAACAATTTTCACAAATACTGCAAGTATTAAACTCATTAAAAAGATTATATTCTATTTGTTATGGTTACTTTTAAGTCAGACTGCTGTGGTTATTTGAGACACAGTTGACTCCAATCTTTTGTGCATGTGGCCTTTTCAAGAGTTTAGGAGAGCGAATCATTCTCTGACCTCGGTTGTCTGCACTTTTGAATCCCTAGGGATTGTTGTAAACATATTGTGATGATCAATCTACTGGTCTGTGAAATTACTTTTACAAATGTGTCTTTTCAGTTCTTCAATATGTAGATTAGATCCATAAACACTTCTAGCTCTTCAAGTTATCATACAAATTATGCTCTTT
>Strongylocentrotus_purpuratus_nonrepetitive:29630130-29630220
GGCCAAGGACAACATAACGGACTAGATTCGTCCTTTTGGGTAGCAACAAAGGCGCAGATGTTCTTGGTAATCTTGGTAAACCAACAAAAG
>Strongylocentrotus_purpuratus_nonrepetitive:300249425-300249528
AGTTCCTAATTAGCACTATGAATTTTCTTGTATTAAGATGACTTTAGATGTTTTTGCTACTATAATTGTGGTTATTGTTGTTTGAGTTGCGGGCCAAGAGGAT
>Strongylocentrotus_purpuratus_nonrepetitive:486573836-486574522
CATCACTCTCCATTTCTCCCTTCCTTTACCATCCTTTCTCTCTTCACCCTCTATTTCTCCTTTCCTTTAGGTAGCCCCTTCTCTGTCTTTCCACCTGCTTTTCTCAGCTCATTCCTTCAACATTTAAAGCAGATTATTTACATAATCTTCTTGAAATCAGTATGTTAATATTATAAGAACATTGCCGAAAAATGCCAGGCACTAGGCCAATGACTAGTAAATATGCATTTACTTTGGATTACATCCTCATCAGAGCCATATTGGACTCATTAAGGAATGCTGCCCTCTCTCTATACATTTAGTGTAGGATATCGTAATGATGAACATGTCACCATTATTAATGTGGGGTTTTTGAGTTAAGAAACCAAAGGATCATAAGTACAATTTGCATGTATCTCTCACAGTTATTTGTAGACTTGTAATAACTGACTGTCTAATTTGACCCTCATTAATACAAGAACATTTCACTCTTCTGAACAACATCACATATCAAAATATCCAAAAACTTTTGGTTGGTTACACATGCATGGAACTGAAAAGAATTTAAAAGCCTATAACTCAGCAAATTAAGTAAGATTACTATTATTAGTTATTGTTATACTCCTTTGTGTTTGCACTTGTACACCAGAAAGGTGTTATGTAAAATAATCAAAACGCTGATCTTCATGATCGATGCACCAGTTTGG
>Strongylocentrotus_purpuratus_nonrepetitive:152443791-152443862
TCGTTTGATATTCTCCGCGCCCTAGATAAATAACTTTCTCCCCTTTTGTTCGAGAGCATTTGAACCGTCTT
>Strongylocentrotus_purpuratus_nonrepetitive:5472923-5473112
AGTACATGACCAATGTAATATCAAATTATTGTTACCAAGTTTTAGAAGAATTTTATTGCAATGAATTATCAACTGTAATTTGCAACAAATCTTTAGGTTCCCGTTCACTTAAGTCAAAGGATGTTCAAAGATGTCAGCAACTATGTAGTCATATTATGTATGCTGTGATGTGATGGGTAATGCAAATTA
>Strongylocentrotus_purpuratus_nonrepetitive:126924838-126925241
ATCTCCCACCGAAATAGATTCCAAACCCACAGCTGGCCGCCGCATCAGTAAAAAAACTGGAGCTGTGAACTATAATTGTGCCATGCCTCACCGCCTATCAGTGAAGAACACCTGCCAAACCGCCAAGTCTGCCTTAGCCCCCTTTCCTAATCTAATCATGTGAAAAGGACGCTGTACCCCTCGAGTTAAATATATCAGTCTCCGCATAAACGCTCGGCCGGGGGCGATGGCCCTGCACATGAAGGTCAAACTCCCTATTATATAAGGACTTGAATTGGTCGAGCTGGTAATTTGTTCCAAAGGTTAGGGGCATTTACTGAGAAAGCTCGATCGCCATATTTTGTAACGGTACGAGGTCTGAGGGTTAACTTTAGGGGCTTGGCCATGGAGAATTTTGTATGTA
>Strongylocentrotus_purpuratus_nonrepetitive:239403258-239403977
TTGTTTTATATTGTATGGAGGAAATATAATATTTGCCTTAGAGAGGAAAGGTGACACCGTCTTGTGCAATATGACAGTATTTCTTTTTGTCAAGGCAGGAAAGCGTTAATGTTTGTATCGGAACTGATCCTAGACATTATTTCGATCATGAGACTATTTTCAACGAGATATTAATGGCTGAACATTGACCGTGTATGGTTAGAATCGACTTTCAGATGGTACAGATATTCGAGATGATGTGGTCAACAGAAGTAGGCGTACTTTGAAAGGGCTTGTTATTTGCTAATGGTTCAGATGTTACTTTAGTTTGTATAGGAGAGATGAAATCAGAGAGATGGGAGATGCGCTAGTAGAGTAAGCTAAGACAGGAAGAGAAATAGGCTTAGGAGAGGGTGGGGAATGTGAGCGAAAGAGAATGGGAGAAAGTGGATAAGAAACGAGAATTTGTGGAAAATCTACCATTCATAAACGTAGGAGAAAAATTATTAGATAGAGGAGAAACAGATAGTGGGAGAGAAAACGAGAAATGAGAAAGATAGAAAAGATTTTTATAGAAAAGTATAGACAAAAGACAGATGGAAAAAATAGAACACAGAGACATCCCTATTGAGATACAGTGTAGAACGTGGAAGGGGCAAACGAGGCAAATACAAATAGATGAGGAAGTAGCTATTAATTTCGTCAATGCTGAATGCTAAATATACATGCGAGTTGGTATA
>Strongylocentrotus_purpuratus_nonrepetitive:266639120-266639829
ATATTGTCAAACAAATAGTTGCCATAGATATCAATTTCTCACCCAGCCTGTAATCTTGCGGGACACATTACAAACCATCCCTCCCTCTATCGTTTTATCTTTCCATGTCTCTATCTTGTTTTCATCTATTGTTATAGCCTTATTTATATCGAAATAAGAATAGATACAATATTTCAGAATATAAGTTTTCTAATTTCTAAACCTGCGCGTATTGTGATGTCGTCGTCATAAAAATATAACAACTATAGTGCCCGAAATGAGGTGTCATTTGCCCAAATATGAGGGCTGCTCGCCCGCGAATCAAAATGCCAGGGCCGAATTTTAATCCTAGACCGCCTCTATAATGAACACTGGATGTTTGAATACGGGTGCAGTGCTAAGCGACATCATGTTGACAAGGGGAAACAGTGTCTTATGATAACGGTAAGCACTTGAGAGACACTCAGCATGAAGTGGCCATTATGACCATGGCATATTGTAACACGTTGACCGACTAGTAAATAGAGAGTACAATTACCTGCTAATGGCTATAGAATAGTGACAGCCTCTCAAATAAGTATAGTTGAACAGGTGTTTTAAAGGAGTTGAAATTGTGGTCGGTCATCAGTCATTAATAGGATAAATTATTCATTAATCTCGCTTACTTCGACGCCATTTTGATTTGAACGAGGTAGAGCCGTACGTCGATGACGTCATCTTCTCTAACACA
>Strongylocentrotus_purpuratus_nonrepetitive:354026761-354027449
CAGCATTCTAGTTTGTTTTCAAGATGATTGGTTATATTGTGACCTACATTGACACTTTCTCTCAGAAAGTAGGCGTGACATAAATATTTTCAGTATCGCACGGAACATAAATTGTCTATCTGTAAGTACTTCCTTGGCTTACTTTTAATAGTCTGGTTTTCAGACCCGAATGGTCGTACGGTTTGTGCTGCACTAAGAGCCATTACAAGCTAAGGTACATGTGGGGTGCAGATTACGCGTAGTTGGCCGAGGGAACTAATCTGCTCCATATAGGGCGCATATCTGACATTCAACGTAAAATGTGCACAAAATTGGTCGGCCGGCCGGTAAGCTTACGGCCGGCCGGGGTCCTCAAGGTGCCCTGTCGGGGCCCGGCGGCCGGGTCCCGTACGGTGCATTGAACTATGTGTCCTCTGACATCCCCACGGACAGCAGACGCCCGGTGTTATGCATATTACCCGGGGCTCTTGGGGGGCCGTGAGGGAGCCGTAGAGTACACGTACGGCACCCTTTAGCACCGCAAGGTCGGACACCTACCGGAGCACGCACTGCGGGCCCTTCACGGGCTCTCTACGGCCTAACGGTTAGATAAAAATGCCGGGATGAATTGGGAGCAGCCCTTTACGGTAGCCGGCCGGACACCGCCCCATTAGGGGTGCAAGCATTTGGAGGGTGCAGAATGTGCACC
>Strongylocentrotus_purpuratus_nonrepetitive:152751214-152751387
CCTTCGTGCTGTACTCGGGAAAGATCGGAAAGACTTTGTCTTCGTGCCGTATCGGAATCTGGTTCGGGTTCTGATCCTCGAATTTGATGTCGGTCTTCGGCCAGTTGATGTCTTCGATGACGAAGATGATTCGGTTGCGCCTGTTACTTGCCGTGATCGTCCATCGTACCTCG
>Strongylocentrotus_purpuratus_nonrepetitive:538076553-538077013
TTCTTCATACTAGCAAGATGACTTTCACCAAAATGCTTACATATATCTACTGTTATGTCACGTATGTACCATTATCTACCTGTTTTCATAGTCTCGGCTCTGATCAAATTGAGCCCATTAGAAGTGTGTGAGCAGCTTATCATCTTTGAGTATTTTATGTCATGATTCGTTTTGGGACTCTGCAAGGCCTCCAAAATTCATCTTCAGTCTATTAATCATAGCTTTTTTGAAACTTAGATAAATTAATAAACTGAAAGGTTCAGCCGAATATTGTATTTAAAGCTGCATACTCTATAAAATACTAATATTAGATGTTGCTTTTATCCATGTCCACACAGGAGCTGCCCTCAGCCATTCTAGAAAAGGAGAAGGCCAATTTACCGGAGGGTCCAATACCAGCAGAAGTTATTGAGAAAAGTGAGTGAACATTCCTTGACATAGAATTAAAGGCTGAAATAAG
>Strongylocentrotus_purpuratus_nonrepetitive:285701716-285701911
TTAAGAGGGCCATCAACGCTTGATGAGTAAGGTGTACCATATTATGAACTTGCCAGTTACTTCCAAGAGAGTGAATCAGTCGTTCTACCGAATGCTATATATTTAAAAGACCACATGTCAGTTAAGTCGCTGTGTAGGAAAAGGAGATGATGCTACAGTGGAAACTCATTACAACGAGGACACAGGACCAGAAAA
>Strongylocentrotus_purpuratus_nonrepetitive:79287336-79287541
GGACATGATTTCCATGGGACATATAATAGGGGATTGAATTACAATGGAGTCGATTGTTAGAGTCTAGTGTTTGGTTAACACTAAGGATGGAAATATCTGAGTTAAATTGATTGAGAAGGTGAAATGGGGCAGTCTGCTGATTTGAAAGTGGAAGTAAAACCAGTATAGAAAACAACTATAATAATCTGCATCACTTTGTTAGGTA
>Strongylocentrotus_purpuratus_nonrepetitive:309671169-309671226
CCTACGACCACGATGTCAGACACAATGACATCGCAAGCTACCACCATCATAGGTAAA
>Strongylocentrotus_purpuratus_nonrepetitive:114502073-114502155
TGGATAAACTTTATACGTTGTGATATTATAAGACGTTTGGTTCCATGCTCATTTTCGGAGCATTACAATGTGTAATTCATTT
>Strongylocentrotus_purpuratus_nonrepetitive:121906728-121907199
ATAGCACCATGCACCTCTCTCTGCACCACAGAACTCACTGACCTACTCATCTCCTCAAAGTCTGCATACCTGCTACTTACACCCCCTCAACGCCCGTCGCCCATTCACTTCGGATGACGAATGTTGAGCCCCAATCTCTCTTTACATTCGTAACCTGGTCACCAGTCCTTTACAGGACTCCTCCCATGAAAGAATAGCTCTCTTAATTCCTCTACCTCTATCCATACAATACTAATTGGTCCTTCATAGGAAGAAATCGAAAGAATATAACCCGGGAATATAACTCTTTCACTTTGTCTATGTTCCCTTTCAAACCTATACCCAATAAATGAAACAGCAAACTTAGGGATCTTGGGAAACATTCTCAACAGCAATAAATCGGCCGGTGTCTGAACAATTGAACATCATTTGTATTAACTAGCTTTACTCGTTCTAACTGTTGATTCCTGCTGCTTGCAGAGTGTATACTCA
>Strongylocentrotus_purpuratus_nonrepetitive:102860108-102860374
ATTCTCTCCATTATAAATGCATTTACCTTTGCAACCTGTAGAGGGAGAATGGTAGGAGAGGGAGAATGGTAGGAGAGGGAGAATGGTAGGAGAGATAGAATGGTAGGAGAGATAAAATGGTAGGAGAGATAGAATGGTAGGAGAGATAAAATAGTAGGAGAGATAGAATGGTAGGAGAGGGAGAATGGTAGGAGAGATAGAATGGTAGGAGAGATAAAATGGTAGGAGAGATAGAATGGTAGGAGAGGGAGAATGGTAGGAGAGAT
>Strongylocentrotus_purpuratus_nonrepetitive:499045599-499045668
TTTTTTACTCGCAGTTGTGCCGTAGAAAAGAAAACTATGCATCAAGATATCACTTTCTGCAGACAATGC
>Strongylocentrotus_purpuratus_nonrepetitive:87595958-87596697
ATGAAATAATCAAATTGCTGTTAAGCATGTTCAGATGACACACTCGTAAAGACTAAAGTGTTACACAGCTCAGGTACCGCATTATGTAATCAATCGAAACCATTATAATGTTCGCACGTATCCATAGGTGATGCACGAGGGCATATTGAAATAACCGTTTGATGGTTTTTCGAAAGTCCTTGCGTTCATGTATAGATTCCTTCGATCCCCAATTCTAATCATGCGTGACCTGAATCAAACTTGTTTTGCTATCAATACGGTTCGTGATATGACGGATCTGGTTAGAAATGTGATATATGGCATGTATAGGTAGCATTTTCTACTCGGGGTGAAACGCGTGTGTTGTATTAAACACGCGTTTCAATTGGGGTCAAGTCAAAACCGTTTCGTCTCACTTTCGAGCCAAATTAGTAAAGAATGAAATTGATTGATAAACATAATCTCATGCTCGCTCATAAAACTACATCGTCGACTCATTATCCGTCTCGGCTTGCTGTAAATATTTACTTAGTTGTAAAGGTCGATGGTTTGATGACAAACTATGCAAATTTGCTGGTTTTGAAGAAACCTCATAGAATCAAGACTCGCTATTAGCCCAAACTGAAGCGTCTTAAAGTCCAAAACAAGTACTAAATTTTAGCTGTGTAAAGACAAAGATATGATTTCACGAAAGGTGTAGCGTGTACCAAAATTCTGGTGATACCTGTTGCACATCTTTCAATGCTTTGGCAATGTCTTG
>Strongylocentrotus_purpuratus_nonrepetitive:510933380-510933710
ACATTCTAAAGCTACAGAGAGCAAGCGCCTGTGTCACGTGATCATGCAGACCATGCCCACGCAGTCATAACAATGCACCATCGGCATGACACATGGTTACATAATGTTTGGGCGTAAGACGGGCATGAGCAATCATCAAGTAAAGTCGTTCCGTTACTTCACGTTACTATTTTTTTCATGATCCACCAATGCATTTTTTGTTAGTATATCGACATATCGTTTATCTTACAATATAAAGCGCTCTGAATGCCAATCTGAATCAAGAAAAGACGACGTGGAAATATGTTTGGTATTATCGTCATCGATACATCAATAAAATGTTGTAACTAT
>Strongylocentrotus_purpuratus_nonrepetitive:55217394-55217459
AGTGGAGATAAAACAATCAGTCAGTATTCTTAACACACCGTGACTTGTTGATCTCCATATGTGTT
>Strongylocentrotus_purpuratus_nonrepetitive:342637743-342637793
TCCACTAAATGGCTTGATATATCCGTTTTCCAGACTATAGTATGCATCAT
>Strongylocentrotus_purpuratus_nonrepetitive:202208620-202208772
TTGATGCAATCCTCAGACCCTTGTCAACACATTGTACAGTGTACTTTAATTAAATGGCAAGGGAAACACTTACTGTGGAAGTCACAATATCATTCTCCCCTTGAAGGATTTTGGCGATATTGTCAGGTCCATGCACTCGAACAGTCGGGTTG
>Strongylocentrotus_purpuratus_nonrepetitive:336248257-336248993
AGAGCCCCTCGCAGAACAGTCACATCAAGAAACCACGCCTGGTCTTCACCGACCTCCAGCGCCGCACCCTCCACGCCATCTTCAAAGAGAACAAGCGCCCTTCGAAGGAGATGCAGATCACCATCGCACAGCAGTTGGGTCTTGAGCTCAGCACCGTCAGTAACTTCTTCATGAACGCCAGGAGGCGGAGCCAAGACAAATGGCAGGACGAGATGGGCGGGGTTGGTGGTAATGTGGGCGGGGCACCCGGAGGAGGCGGACAACATCCCAACCAGGGCTCTCTAACACCAAAGTCAGAGTACAAGGCGTAGGAGTCACGGTGATGATGACATGGCTGGGGCACTTGAGAGAGATAGGCGGGGCTGTGGTATCCATGCGTTTCTCTCTACCAAAGATCGTCATTGCCTGTGCTGGTCCGAAGAGCATGTGTGTGAGCTATTACTCTTTTCCAAAAGCCTAAGTCGAGTCGGGATCGACCTCGCCAGTAGACCTGAACCAAAACAGCATCAGCTTCGAGAAACCCAAGTCTACATCATCAGATCAAAGGCCTTTATACCTTAAGCTGCTCTGGTTGACTCCTATCTCCTGCAACCACTTCAAGGAGCATCTACCGCCGACCCTCCAAGGTAGTGGTGCGGTCTGCTGTTACCATGGCGACGATGTTGCATCATCGTTTGGTCATCTGGATGGACATTCAAAGGCTGAATCTATCAAACTACTTTCTACAGGGTTGGAC
>Strongylocentrotus_purpuratus_nonrepetitive:455849134-455849733
TGTTATAGGGCAGTGAGAGTTAATAATTTGAATGTTAAAGTTATCATCAGCTGAGAAATACCAATATTATTTTACTCTAATTTATTTTGTCAAGGTTAATTAGTTTCTCAGATGTAGCATCCAAAATTGATGATTAAGACCCTGGCTGAATATTCATCATATTACAACCTCCAGGTGCAAGACAGTTGGAGGGTAGAGATAAAAGTCAAACTTTATTACCTAAAGATTAATGTAGAAATTGTTGTAAGGAATACAATGCAAGGCATTGGCAATGTAAAGTTGTGATATCAAAAACATACTTAATGTCTAATAATCCCCTTCTTTTGTTAACTGGTACTTTCTCAATCAGCCATTGTTCAGTTGGTCTTGATCCACCAGACTCCCATGAGTTCCATGCCCTCTTCTTGCCCGATGCTGCCGAACGTCTTCTCATCCTCTCACGTAACATACAGCACAGATACTGCAAGATTCCAGAGAAGACATTGACCCTCAAAGATGATCTCATCAAGAATTTCAAGGAAGTCGTTGACTCATTGCAGTGGCTCTACAGTGGTCACTTATTTCTGACTACAAATGGCAAATGGGCAAGATGTAATTCT
>Strongylocentrotus_purpuratus_nonrepetitive:402967226-402967346
AAGTGTTTTCAACCCCAGAGCAATACGAAATCGTTTAACTTAAGAGTCCCTAAAGCTGGAGCATGCGTTCTAATGATAAATATGTTATGTACCATGTATGCATTACACAAGAACATTGTC
>Strongylocentrotus_purpuratus_nonrepetitive:473911587-473911767
TGAATATAAGTCATTTGCTTATCTTTTACCATTCAAATAACCATCGATATTTCTTGCTGTGTTAGTTAGTTTTACATCAAAGTTAAGTTCCTGTTTGTATATCGAAATGTCGTATTTTGGTTTCATGAATTCTGAACTCAACTCCAACGATTTTAGCTTATCTCAAAAGCCTTGTTGATC
>Strongylocentrotus_purpuratus_nonrepetitive:483426773-483427048
TTATGAATTCCAACGATGGACACATTTTCATCATTCATACAAGTGCTTAAGGATACCCAACTGATTGCTGCCAGATTCTTGTTTTAGGCTTCTTTTGGAATAGTCACAAGGCACATCAAAATATACTTTGATAACAAATGAAAAACTGCAATGCATATTGTAGTTTGACCCATGCATGATTTTTGTTAACCTCTTTTAGAATAAGAGACCATCCTGAATAGCTCTGATGAGTCAATTAAGCTATCGGTGCAGATCATCCTACATTTGAGGGTCAT
>Strongylocentrotus_purpuratus_nonrepetitive:455282849-455283113
ATTATAAGTCTATAGGGACAGGGTGATTAAACATACATAGTGCCCTTCAATTTATACCAAGAATCGTTTGATCATAAAGCGCAAACATGTGTATGTTAACTTGTTAAGAGCCTGAAGTGATTAGCTCATGTGCCCTTGGGCCTAACAAAAAATAAGTCATTTGGTTGTTGATTTCTTTTCTGGAGTATGGGATTAACAGTTGTCAATGTAGCAGAACCCCACGTTCAAAATAGTTAGACCATTATGTATTATGACAGATTATGA
>Strongylocentrotus_purpuratus_nonrepetitive:515081813-515082204
CATTACCTGAAATTATAAAAGGTGTCTATGGGAAATGTGTTTATAACACTTATACAAACAGGGTATGGATGTTCTTTGTAGGATTCAACCAATATATTATACAACCAAAAGTGTATAACATGCCAATTACATCCATTACAAAACCAGTCTTCAGTCTTGTGATCTTGAAGATGTTGAATAGAATGTCATCCATGTATAGCTAGTTTCTGCAACATCCATGACTATGCATCTTGAACAAGAAAAAGTATGTCACGCTTTCTTAGAGTGGATGGAAACCTTGAGGCTTTCCCCTCCAAACTATATCATAGTGAGCAGACAAAGGGGCACCAGATTCACTCTTTTATTATCCCACATGATGGAGGGTGAAATAGAATCTTCGATGATCTGTGAC
>Strongylocentrotus_purpuratus_nonrepetitive:455718888-455719119
AAAATGATATGTATTTCTGGTAATAAATCACAGACACCTTTCGGTTTGATAAATGAATGTTATGACAGCAAAATGCCAAGTTCCTCAGGCAATGTAAACATCATGAAAATACGATGTTCCCTAAATAAACATCATCTGGTGATGGATTTGTCTCTTTTACAGAATTGCTGGTATATTTGTCGGCTAGCTACCATCGATTGACATCCACTATTTACCTTTTAAACTCTTTTG
>Strongylocentrotus_purpuratus_nonrepetitive:503515800-503516135
TATTCAACACAATTTATGTAACTCTTCACCCAAACAGCAGGACAGTAGCCGCGAACAAACTCACCAGTTGCTGAATACTACACAGTACCCATATACACTGGATTGAAGACATATTGCCAGTATGCGGTTAATAGTACCTAATGGCTATAGGCTAACCTCACTCTTTAAATCAATTAGTGGTCTTAGATATGCAGAGTTATGGGCAGAGTGATTTAATGAGCAAAGGACAGGTGTAATGAAGCATGCATGACTGATGGTGTGGTGGACCAGATCAAATTAGTGTGCAATGTACGGTGCAGATAGGATCTGTTGAAGTTGAAGTTAGCAGATCAAAG
>Strongylocentrotus_purpuratus_nonrepetitive:390539870-390540273
CATCTTGTAAACAAGAATGACAAATTGATGCCATTTGAAGGCATATGAGACATACTCACAAATCAGATAGAATTCTCTCTGCACCTGAAGATATATAACTCCCAAGCTAAGATTGAAAGGTATTCAAGGTAGTATATTATGATTTATGATATGATTCCTTCACTTGCTCATAACCAGGGACATCTCCCTGCTCCAACTCTTCCCTAAATATTTTCCCGCTAGATTTTGCTCCTGGATGTTCTGGTTATCCATTCTTGATTAGTGTTACATTATTGTGTACTGTAAAAAATGCAATTGCAAAAAATTCCTACTATGTTTCTCACATCCAGCCCTTCAAGTGGATCATGCTCAAAGTTAAACCCTCAATTTAACCAACCCTGGATTCGTTATGGTTAATTTGTTA
>Strongylocentrotus_purpuratus_nonrepetitive:445109637-445109689
ACAAGGAGATTAAAGAATTGAGTAAAGGCAGCGGTAATACACAAACAGAGGT
>Strongylocentrotus_purpuratus_nonrepetitive:165858515-165858621
AGAGTATTAAAATACCTATGTTATCATACAGTCGGTTAATGACCTCGATGAAGGCTGATGACCACTACTGATTTGTCATTTCTAAATGATCTTTTTTGTGAGTATG
>Strongylocentrotus_purpuratus_nonrepetitive:342747195-342747363
ACAGTAATGTTTCTACCATTCATCTATTTCCCATCAATTTGTTTACCTGAGAATGACTACGGGGGCTTTGTCACAGATTGCCGAAGCTTTTCAGGAACTCTCCAGAGCTGATTTCAAACACCTTACATGGTTTATCTTTTGAGCTTGAAATAGATTGTACAAAACTCC
>Strongylocentrotus_purpuratus_nonrepetitive:139074424-139074515
GGGTACAATCATGAAGTAAGTCATAACAAGGATGAAATAGAGGCAAGGGTGAGAATTGACAGATAGAAGAGACTTAGCGTAAGAAACAGAA
>Strongylocentrotus_purpuratus_nonrepetitive:421519513-421519816
GATGCTTATCTGCTGCACTCATGCTCATGGACTACATCAATAGAAGATCAATGGTGGATGAAAAGATCCTTGGAATGCACCCATTATTTCACAATTGTTGGGTATACTGTGGCTATAACAACTTCACAAGGCTCATTGATGAAACACAATCCCTCAATTAATAACTGCCCAAGAAGACGCAAGAAAAGCGTACACCGCGCATTAGTTCTGCTCAATCAACCCATAGCTTCACCAGTCCTTTCAGGTTGACGGGCCAAAGACAAGACTGCTCACAGTTCAATGGTATACATTCCCCTTGACACT
>Strongylocentrotus_purpuratus_nonrepetitive:420488527-420488592
GGTAGTGCATTGGCAATATATTGTATACAGAGGATGAATAGTTGGAAGTAGAGGAGTTGATTGAT
>Strongylocentrotus_purpuratus_nonrepetitive:401827352-401827471
AGCATTAACCTCTTTCAAGGTTCTTTATAACTGTACATGGTTGTTTATATAAATTGTGAATATGATTTATGATATAATTCTATATAGGTTTATTTCATGCTTTTCTTTTCAGTACAACT
>Strongylocentrotus_purpuratus_nonrepetitive:28081902-28082619
CTAATTCAAGCCCCTTCCGTGGACCACTGTCCCTTTCCCTCCAACAAAATTTACCAGAGACGTCTAACAGGAGCAGGTCTTTAATAAATCATTTGGTAATTGACTGTCTATCCTTTTTAACGTACTTTCTCAATCGCTTCGTCCCACCTCCCAACCCCTTCACCTCTTGCGCTTTTCTAGATGTAGACCAATGCTCCTATCGCACCCAAGCTAGCCGCTAACTAACTCTCCCTTTTTTCATAATCAGTTATTTACCCGAGCATACAATCACTAATATAGAGTCGGGGCACTGTGAAATATTGGTAAATACTCTTGACTCGCAATCGCTGGGTGCTTGCATCCTTGGACAAGGTGTCTTATCCACATTTCTACCTCTCCACGCCCCGTGTGTAATCAATGAGTACCTGGCAATGCTGAGGTATTAATAATTGTCGAGCCCGCACTAAGAGCAGTATTAACAGTGATGTGGCTACCTCGGCTGTATAAATTGGACCGTTATATCACCGTGATACCCACTGTATTCTTGTGTTTTCTTTATTGTCAATGTAAGTTTAGTCTTCCGAATGTGATATAGTGATAGCCTCAATAAACGTGAACAAAATGAATTTCATGCGTTAAGAATAGAATAGTAGAAGCAGCCAGTAAGTTCAATACAAACCTGTTGTAGAAGAAATAATCCATATTAGAGTCAAAGGCAGGACAATCCTAAACCATCCA
>Strongylocentrotus_purpuratus_nonrepetitive:237428414-237428678
AAATTGAATTAGAAAAGCATCCTCTTTGCATTTCTTTGCAATATGGATTATGCACTCGAGATATTTATAACGATAATGAGAAAACAAGCGAAAGAAACGGAGCCCCAAAATATCTAGCACCTATCCAGTAACAATAAACAAGTTCAATTTGGAATTAAGCTTTATACAACAGATATCGACTCTTTATAGACAGGGCCCTGGTGAATTATAAATCCAACAACTCCTTTCATTCACCCTATATGTCTTGCCGCTCACATTAAACTT
>Strongylocentrotus_purpuratus_nonrepetitive:209424711-209424898
TAGAGTTAACATTCGTACCCCATAGGAAAGGAAACAGTGAATGTATTCATGAGATATTTTCACGATGTCTTGAGTTTCTCTTGAATTCGTAATCTCCATCCTTTTGAATCAGACAAAATTCATACGAGGTACAAACAACCGCCATTGAATATTTCGAATGCAGATTGATATGAATCTTAAAGACTCT
>Strongylocentrotus_purpuratus_nonrepetitive:316470172-316470367
GTGCGCCCAAGAGAAAGTATGCATGCGCGTACTTTCTCTTCGCCATATTGAATCAATGATACAACATGCATGGATGAATTGTCGGGGTAGGACGAAGAATCACCCCCTTTTTGGTAATTTCAAGTGACCAGCCAGACGCCCAGAGGAGATGAGCAACCTAGTAGATTTGCATATTTTAAGATAATGTGGCCCAAC
>Strongylocentrotus_purpuratus_nonrepetitive:385930900-385931660
GACTCGGATGCTTTTCCCCTCATCAATACTTTATTACAAAGCTTAAAGAATGTAAATCTAGCCAAGTATTTTGGCATCATTTTGTTTCGACTTTATATGCAGTACGTTTCGAACGGCGGTTAAACATAACTATGAAACGTGAGAGATATACAGTTTAAGTCCTAAGATTCAACCGGTTTTTTCTGTCAAATTCATGATGCACCTAACGCATATAGATGGCTCCCCGGTTAAGTCTATCAAACCACGTATTTCAGATTATCGTTAATTGTGGTGATTGATAAGGAGGTCTGATAAGGTCTATATATGCAACAAAGTTAAAGTAACAAATGCCGTGTGGGATATCTGACCCTCGTAGCAACAAGGGGGCAGGACCCAGGGAAAATGAGCATACAGGTTCAGAAGATTGTTATGTTCCACATTAATTAATTCGAGACATGATGAGTTCAAATCAAACTCATAAAATGCATGTAATACACACAGGAAATATAAAGAATCAATTACTTTAAATAGCAGAGCAAGGCTGACGCGAATTGTCATGAAACAAGATAATTACAAAACAAACCACCTGTCAATTTATCGTACACATTGATAACAGGATTATATTGTCTTATTTAAGTCTTTGTTAACCATATTATTAATCTTGATGGCATTTATATATTGTCATCCTATGCTCACTGTCTCCGACGAGTTTGGAATAAGGTCTTATTTTCGGGTTCATCACGTGGGAGAGATTGATAATTCATAAAGCATATATATAGTC
>Strongylocentrotus_purpuratus_nonrepetitive:278442329-278442789
ATTCGCCATGACTTGGCTAGACGCCCCCTGTGTAGTCTGCACCCCAGGGTGTACTTAGTAGTCTTGATTCCATGCACACAAGGGGTGAAGAGTGTGGAGTAGGAGGGGGTAGTTTGGAGGAGGAGTGGGGTGGTGGGAGGGGGAAGTCGTAGGGGGTTTAGGAGGGTTGATTGGGGATATTAGGAGGGAGTGGGAGGGGAAGTTGGGGGCTGGGAGAGTGTATAAGGGGTAGGGGTAGGAGAGTTAGGGGGAGAGTTGGGTGGGAGTGGGAGTGAGAGTGGGGAATAGCTATCTCCTGGTGATTGTTGGGGAGGGGCTGTTTTTGTATCAATTCTGTATCGTATGTTCATCAATAATATGATATTCTTGTTACGATAGTGGTTGTATCACTAAAAGCAGATGACTATCCAAGTCTAACACACATCAATATATGTTTCTAGAATTCCAGAATGAGTATATT
>Strongylocentrotus_purpuratus_nonrepetitive:97899569-97899824
TCAATGGCCATCTTGAGTCAACGGGCAAAGGTTGAGAAGAGTGATAATGATGGTCACACACCTCTACACTGTGCATCAGGCAATGGTCACCTTGAAGTAGTTCAGTATCTTGTAGCTAAAGGAGCATATGTTGAGAGGGAAAATAATAATGGTCGTACCCCACTCCACTGGGCATCATGCAAAAGCCATCTCTGTTGACACCTCTTCACTGTGCATCAGGCAATGGTCACCTTGAAGTAGTTCAGTATCTTGTAG
>Strongylocentrotus_purpuratus_nonrepetitive:322503830-322503898
GTAGTGCATGTGTTCTTTCAGCAAGACTGAATCATTAAACGTATTTTGGTTATTTCAGATGTATAATA
>Strongylocentrotus_purpuratus_nonrepetitive:80997847-80998097
TGATTTTTTAGAGCAACTGAGAAAAAGAAATGCAAGTATAAATTTACCATATACAAGGATCAATCTTCTTTACATTAATACAAGGGTAAAAAGCTTCCAGATGACATTACTTTGCTTAATGTTGGAGGGCATGATGTTGCGCTTAGTGAAAATGTTCAGTTCTTAGGGTTAATCATGGATGAGCATTTATCTTGGAGAAATCATTTAGATGCTGTATGCACAAAGTTGTCCCGTAGTGTAGGTGTCATTT
>Strongylocentrotus_purpuratus_nonrepetitive:14457429-14457619
TAAACGCAGACTCTAATTCGAAACGTAATCGCAAATCCATGAAGCCTTGTGCCGAGCCTAGCATTATTATGTCTGTGGCTGTGTCACGAGCAGCTTAGTACGACCCTATGGAGTGCGGTGACCGTGATGTCTACTAGTCTCACACTTCAGACACGCTGTTGCGCGCTAGTGACTGATACGGGTCTGTGTA
>Strongylocentrotus_purpuratus_nonrepetitive:272943314-272943667
GTTCTGTAAAACAAAAGAATGAAGCCGGACAACACGGGCTCCGAGTCTATTCGTTTTTTATTACTAAGAGAAATTCTTTACAAACCTATGCATTTATTATTCTATTGAAGGTTACTGTTAGGAACGAATATAATACAACCTGTCAAGCCCGAATACCAATCAACAGTGTACCCCTCCGAGGGTTACCCCTCTGCCCACCCCCCTCAATTGATTGATACCCCTGGCTACGATCATATGACACCCCTTATATATATTGATTGAGTACATGGCGCCGGTCTGGCTCTCCTTTCAAGGTCAATACAGACTGGACATTGAAACGCCACTCCCTTTCTACTTTTTGTCTTTAAAACCAT
>Strongylocentrotus_purpuratus_nonrepetitive:179947878-179947970
CAATTTCCATCTTTAAATTATGAAGCTTCCTACAAGACACCGTGTTCCTTCAAAATATTCTCAGAACATCCCATTGACGGTTTTTCCCTCAT
>Strongylocentrotus_purpuratus_nonrepetitive:469964883-469965040
ACACGCTACGTTACTTCCAAATATTACAATTTATCAGGTTTTTATGAGCTATATTATATAGATATAATTAGCTAACGAAAAGAAATATCAGAATACGTCCTTCCACTCCACAGCCTACCACACAGGTTATCTCGAGTATGGAGTGCAGGAAGCTGCA
>Strongylocentrotus_purpuratus_nonrepetitive:496025649-496025819
GGAATTCCCTTCTCTCCGAAATAGATCTAACATGAGTAATGGGGTACAGTTTCTATTTATAGTTGCTTCTGAAGGGAATATATCAGATTATGGTAATATTCAAGTTACCGGGAATAGTCAGTCTTGCTTAAAAACTAGTTTGAGCGACAGCATAAACACCAAAAGGGTAG
>Strongylocentrotus_purpuratus_nonrepetitive:289305485-289305662
TGGGCTTGTCACTCTGTGGCACAGTACAAAATATTGTTAGGAACATAACCCATTGATCAGATACGTGTAAACAAGTCTTCATAAAATATGTGTGACATAAGAATTTAAGAAGCCTTCCAAATTAAGATTTCTGAAACAATACAGACACTTTCAACTGCAGGATGTCAAAGTTTTTAC
>Strongylocentrotus_purpuratus_nonrepetitive:255410997-255411312
GGTATAATCATGCATTGACCCATACAGGAGGTATCGCTCGTTTAAGTCTTGCATAGTCGCGTTTGGAATGCACCTGCGATCTAATATATTCTGTTGACCGAAAGCCATCTCTCGTAAAAAGGTCTCCTAAATATACTAGACCACTGTCATACCAGCCTTTATAAAAGAGCGACTGATTATCATACACCACATGTTTGTTGTGCCAAATAATCTGATCTGAAACTTTAACTGGTTCATGTATAGATATACAAACATCTTTCACTGTAGTGCAGTATCTAATCATTTCCCATGCCTTTAAGATTTCTACGTAAAATG
>Strongylocentrotus_purpuratus_nonrepetitive:32417293-32417724
TGATCCATGCAGGATGATAAAAGCTTTACCTGTATGACACTGTTCAGTTGTTCTTCAAGAGAATGGGGCCATTTTATTGTGAAATATTGGGAATTGTTGCAAAAAAGAACAGACCTGTCGAAGTTGAGCTTTAAATGAGCTATCATGTACGGTGCACCTGATACACAGTGGTCTACAAAGACTGTCAAAATCAATCTAAAGGGGCATCCCGGATTTCCATCGTCGCGCGTGTTATCCGTTCATTCAGCTCCGTTTGTTCCAATTCCGTTAACTCTTGATTTCGATGTGGAGGCAGGGAGAATTCTCATAATTCCAATTAACAACGATGATTTTCTTAACCTTCCCATATCGTTTTTACTACTAGATTTCGATTGAATTTGGGAAAACTGAATCAGCAGCCGTAGTCCGTACTTCGTAACTTATCCACTCTT
>Strongylocentrotus_purpuratus_nonrepetitive:63619423-63619795
TGAGATGCCGAGTATGCGGCGGATACATCTCAAATGAAAGGCATTCAGTCTCTTCTCTTGCTTTGCGTAGGTCGTCTATGTCTCACTCCCGTACAGCAGTGTGCTGAGGACGCAGGCATTGTACACTGCCACTATACACTGTCTTGACAGAGAGTTTGGTATTATCCCCACACCCGTATGGTGAGGCGAGCGAGTGTTGTTGCTGCCTTTCCTAATCTCTTCTTGAGCTCTGCGTCCAGGGAGAGGTTGCTGCAAACGGTGGACTCAAGGTACGTAAACTGGTTCACAGCTTCCATCTCGTAGTCATCAATGGTATTGGATGGCGGTGCTTCTACACCCTGTCCCAGAACATTCGTCTTCTTCAAACTGATA
>Strongylocentrotus_purpuratus_nonrepetitive:32129554-32129813
AGATTCAAGGGAAAACACTACGCTCCTCGGACAGAATGTTAACTAGAGGCCTTGTGTGTAAGAGAGTCATCCTTATGCAAGTTAATACGCTAAACTTCTCGCAAAGAATAGGGTGTAAACCCGGTGTTTAGTGTGATTGCAATACACAACTAATGATATACATACAGATCCTTTGGATAGGCCGACAGACAACCTGCCGGAGACACTAACAGATATTGAACCATTTTAATACCATAGATTCTTGGAAAAATAGACTTGA
>Strongylocentrotus_purpuratus_nonrepetitive:51147532-51148041
TAGCGCTCGCTCACGATCACAAGCGCACTACGGTGGCTATCGCACACTATAGTGCTAGCTAGCTCCGGCGTCCGGTCCCTATTTTAGAACTTGATGTTATTGCACGTACGTACCTGTATACTATCATCGACATAGTTAACGCACGCGTTACTGTCAAACATGGGTGGAAGGTGATGGTGGATACGGGGATTTACTGAAAGGGAAAGGACGTAAAAGACGGAAGATTACAAGGGCCGAGAAAGTTGAAAGAGCTCGATCACGTGCTGTAGAGAAGTTGGGGGTGGAGAAGGCCGCTGATGTGGTAGCGGTGTTTAGGAGGGCGAGTGACGGGGGAGACAAGGCGCAGGCTGATGGTGTTATTTTGACCCTGCTGGCCCAAGCCCTCTCGCAAATCGAAGTCGTAGCCCTACTTCATGTTGGGGGCTATAGAGTTGCTAGACTTGCAAGGTATTACTCATAACAACAATGAATTTTAGAAATACAGGACTCTCTGTATTGACGTTTAGTCT
>Strongylocentrotus_purpuratus_nonrepetitive:341900394-341900868
GAAGTGTATTGTTAACATATTCACCGGATTTTACATATAAATGATGTAATATTCTTTGTACCTCTGGGTTATGATAAGACCAAGAGCGTTGGTCTCTTAAAATCTGTATTTCAAAGATGTCCCACTGGGAATACGTCTTATTCTATTGTTCATATTGACAACTGTCAGTTTTGTTGATGAATTCCTGTTTCTGGTTCTTATTTTAATCTAGGTAATGATGTATATTATTGTAAAACATCAGGAATTCTTTCCCAAAGGCATCATTGAATTCAATCATCCTCTATCTGGGGTCTGTTGACTAAAGATGAATCGGGACAGAGTGAAATGGGTAATCTTCATTCCAACATGAGTTATAATGAGGTGATAGTAGGAAACCGTTTACAGAAAGCAGAAAATGACTTGTAAGAAACAGTGAACCCTAATTTTGTTATCAGTATATAACACGAAGCTTAACTGATAGACCTTAGTAACATC
>Strongylocentrotus_purpuratus_nonrepetitive:535752985-535753066
AAAATTGTTGACTTCTGAAATTTAACTATTAATCACCAAGTGACTATGATATCCTGTAAGGCTATCAATTAAATACAGTCA
>Strongylocentrotus_purpuratus_nonrepetitive:1521242-1521472
TGACCAATCAGCAGCCCCTTCCATTGCCCTAACAGAGTCTCCTCCATCGCTTCCGTCAGGGCTGTTGGTGTGGCAGAGAAGAATAAAGGCTCAAAGCTTAAGAATGATCATACCAAATTCACTGGATTCCTACTTTTCTATGCGCACTTCTAATTTTTTCTGAGAGAAAACTCCAAGAGAACCCTGCTTTTTTGGTGTTTTTCCCAAATGCCCTGCGTTTGCCCTGACTG
>Strongylocentrotus_purpuratus_nonrepetitive:197275979-197276226
AGCTCATATGGTCACTAATAGGCCACATGGCAAACTCAATCATTCATGTACAGACTCTTTGTGGTCCTATTATATAGCATATCCCTATTTTGCTCCTACTGGGTACAAATTGGCAATAATTGCAGTATGTCGTCGAAGAACATAGAGCTATGCCTAGTCTGCAGGATCAGACTGTAACTTGACACTTTACCATAATTCCAATGTGTCAAATACAGATCATAGGGAGTATGTCATCAGCAAGGTACAT
>Strongylocentrotus_purpuratus_nonrepetitive:97923621-97923675
CCCACATCATACAACTCGCAGTAAGTACAGTGCTGAAACTTTGTTTCCTTCCAA
>Strongylocentrotus_purpuratus_nonrepetitive:452444227-452445041
TCGTGTAAACACCACGTCTGATCTCGTAGAATCATCAGTATTCTATACCGTTTTTAAGCCCAATCATTCATCCACAAGCATCTGCTCTGCCGCCAAAGGAAATGTACTCCATCTAAACTAATGATATTGCTATTAATAAGGGCTTATTTTATTCAGCAATCCTTAGAGACATTAATCTCAAGAACAACATGTGCCAGGTAAACATGAAATTCAGAATCGAAGGGATATCAAATTGTATCCGGGTTTTGAGGCAAAAGAATACATGTTCAAAGAAACATGATAGCATAATACCGTATAACCTAGACAGTTTTGCATGTAATCATGTAGCACATGAATACAATATGTCGTTCGATCACCCCGTCTCTACAAGTCTAGTGCATCATCAAACTTCAATCAAGCCTTCGGCTGATTTGATTAACTTCCGCTTGATAATCATCAAGACGTGATGAAAATCAATAAGTTATATACCCCAAACCGCGCAATTAAGAGCGAGGTTATAGCTAATGTGATTTATGATCGCATAAAAAAGTGTTACAAAATACAATGAGGGAATCGCGGGGCTGTGGTTTTAGACGTTTACCTACCGTGTTCAGACATTATCCTAGGAAAAATCCGATAAGGTCTACTGTAACAAATTCATAGCATACACTTTGTGTTATGTTTATTATCAATGTTGAGGAGGCATGGAATTCAAAATCTGCAGGGCAATAATGGAAAAATGTCCCCTATCATATCATATTAGAAGAGTACTAAACATTTCCGATAAGATGGTCATGTGAACCAAATAACCGGAACAGGAAAATATTTACGTCAC
>Strongylocentrotus_purpuratus_nonrepetitive:343126437-343126824
CAATTAGGACTCATTCACAACCGATATTCCGGGATCAAATCCATAAACTAAATTATTAAATGATATATTGCCGCAGTCTCTAATTCAGTATTGCTGTTTCATAGAGCTATTTCATAGAACTATGAGACTTAAGTGTGCCTAAAGTAAGGACAACGCAAGGGAGGCACACGCTATTGGAATGATCTACCCCTATCTGTACGGGAGAAAGCATCAGTGTCTTGCTTTCGTAGAACTCTAATATCGCAAATGTTGTTTAAACCAAGGTTCTTTCATTTGTATTTAATCACAGAACATATATGTTTTTAGCCTATACGTAGAATAGCTTGTAGTATAAGTATGTATTCAATACTTATTCATATGTATTCATTACATGCTCATTCCTTGCTG
>Strongylocentrotus_purpuratus_nonrepetitive:517779394-517779567
TATAATATGGACGCTTTGAATGAACCGTCACTTCAACTACATATACACGCTGTCATGGATGATTTACGTTTCATAGATATGATATCGTAGAGGTGAATTCGGCTAATCATTTTAAACCTCGCTTCGCGCGTGTGATCATGTGTTTGGGATTATCCGAGGTTATAGTTGCCGAT
>Strongylocentrotus_purpuratus_nonrepetitive:547017212-547017290
CCTAACAACTTGCTTTGACATGATTCAGAGTAATAACAAGTTAAAACATAATACACTTTGGAGACCGATCCCCTTTAA
>Strongylocentrotus_purpuratus_nonrepetitive:363713937-363714034
ACATCGAAAGCAGCTAGGAGAGTGTATTGATAGGACATGAGCTTTTGTTGACTGTGTGTATGCAGTAATGTATCCCTATTGAACGGCTAAGAAGGAA
>Strongylocentrotus_purpuratus_nonrepetitive:508398920-508399572
TGTAAAATTGGCAGACACCTGTCTATTATTTTACGGAGTGCCGGGGCCAACTTTTGCATTCTATATAAATGATTATTTATAGCTATGGACTTAATTGATTAGTTAATAAATTTTGTTGCAAGATTGCAAAAATCCATAAAGATGCCTAGGAGTCAATAAACCAGTTTAACAAACTAAACCAGGTTTAAATTAGTCCAATTTTCTATATACAGGATACACCTACACGCTTCTTAAAACAACATTGTCCTGAGACAAACAACGTTCTGAATGAGTTATGACATCTAAACACAATGAACAGAGACATCAAAACATTATTCATCAACTATAATTGTCATATCTGAACGCTTAGTTATGCTAGTCATGTATCTCGCTTTGCTCGCAGGCATACATGCTACGAATTAATTTTATTGCCCTTCATCAGAACCTTACCAGTTATGAGGGTGGACGGGTTTTTCGTGATTTTACTATCAAGTGACGTTTTTGATTACTTCCGGATATTCATCAAACATTGAATGGCATTTGGAGCTGATTCCTATTTTGTTGAGCAGTCGAATAATATGATTTATGGTTCATGTCGGAAATTGGGTTAAGCTACAATGTAGTCATTCATTCCAGCATAATCAAATATATCAGTTAATACAATAATATGATT
>Strongylocentrotus_purpuratus_nonrepetitive:77900650-77900791
GGGCAGAGAGTTAATCAGTTCAGTATCCCTTGAAAAGATCATAAAGAACTTCATATTAACTGACAAAGATCAAAACAAACCTTTTTTAACATTTGATTTCGGATGTTGCAGATATAGTTTAAACATTATGAACCATAATTG
>Strongylocentrotus_purpuratus_nonrepetitive:551203892-551204644
AAGCAAGGAAGAGATGGGCCGTGTTTTGTTGATTACAGTGAGCTATTGATAACAGCTGATGTTTATTGATTTCGCCCTTTTGTGTAACCTCTGTTATGCACACACATAATGGCGGCCATCTTGAGTGCTCGTTGAGTGCTCTGCGGGTGCATGCTGATCCTGGCTCGGGGGTTATGTACAGTTCATGTAGTGGAATGTGGTGAGGTAGACGAACGAATTGCGCAATGTATTTTAACATTCGATCACCCTGAGGCTGTTAATAATGAAAAATCTATGATAAATGTACACGAATGAATGCGGAGAAAGGTCGTTTAACCTTACATAATAACAAAGTTGGTAACATGTACCACTTTCAAACGTCTCGTGGTGGTGTAATTCCATGTATTGTAAAGTTATTCCTATAAAGTAATGTTTATTTAGATCGTGGTCAGTCAAAAGATTTAGATAAACATAGGACCTTTTTATGTTCAAAGGTGAGTGTAGGACCTAAATTATTCTTTTAAGAGAGATCATTATAGAGGGCCTTTGACCTATTTGTTTTAATCCCTTGTAAGATTAAGGCATGTAAAAGCCTGGTTTAGATTCGTTATCTCTGATGAAAATGTGTGCTTTAGTTTTGATGCAATAAGTTCATTTGATTTAGAAAGGGCTTAGCATGACAAGGGAAACAGTTGGACTCCAACAACACCACCATTTTTTCATATTCCTTACCACACACACCATAGTAGCTCTTGGCATGTTTGTCTGCTTCA
>Strongylocentrotus_purpuratus_nonrepetitive:451146840-451146982
TCATTCATAGGTACACTATTTGATGATCCTTCAAATAGGTCACAAAAGAGGTGAGGGTTGAAAGATAATTCAACAATTGAGATAAGAAAGACTTGTGATGACAATACACCTTTGATATAAGAGAAGATCCACTTCCACACGA
>Strongylocentrotus_purpuratus_nonrepetitive:283783160-283784571
TAATGACGTTTCTTATGTCTAACGAGTGCAACTGTATAGTGTGTACACTTGTAAAGAACATGAAAATATATGATGGACCTCTTTGACTTGGTGACATTTCAGCCAATATTCCAATAACAGTTTTACTCTTGGCGACTGGGTAGTGTGGTAGATAATCTAGTAGGATTGAATCGAGGTGAGGATAATGGGTTTTTTGCGGTACCATACGGCTGTAGGAGGTAATACATAGGAGTGGAAAGAGACAGTGGCCTTTTAGGAGATAGATGATAGAGAGAGCGATGGTAAGAGGCAGGGGCCTATATATACTGTACAGCGCGTCCCAGAAACAACGAAACCTTCCTCCATTTGATGGTTTCATATGAAAGCGTAAAAGCTGGAATTCTGGGACGCGCTGTATATATATAGCACTCAAGTTACAACAATTTACATGACATATCGAACCGATAAGTTATAAGTTTACTTTTGAAGGTAATATAAGGCGTAGTTTAGAATCTAATTTGGAAATCTTATACTTTTTTAGTGACTTTCAGGCTTTCTCACAATCAACCAAAATAGTAATCACCAAATGTGATGACAGTTATGCTTGTAATAAACATTGCTCCCCTCCATCCATTCTCTCAACCTCTTTGGCTATCAGATTATCACACTTATGATTATTCTATTTCTCCGTTGGTCACCGCCTTTCTCTTAATGTAGGAGAGAGGTGATGAATTCTGATTCAATCTGCTTCTACATAGAGGTATATTTACAACGACAAAACAAACTAGAAATACAATCATGTTGTTTCTAAGTGTAAAACGAAAGGTCTAAGAATTCTGTAGTTATTGTGATAGTGGAGATACGGCCTAAAAGTCACGCATTAGTGATTCTGGGGAACGGGCCCCCAGTGACCTTGGTCGGATGATAGAGACATAGAGGAAGGGAAATGAACAGTTGAAACACTCTGCATATTGTCCCCCATTCCCTGCCCTCTCACCATGATGTGACGACCCAATCTATGTCTATTATTTGGGTTACTATACTGGCCTTTCGCCGGGATGAAATATGATCGCTATTAAATTAGTTTCAGGGATTTGGAAGGGGAGAGATGCTGTGTAGAAAGAGGAATCCAAGCAATTTGATGCTTTCGGGGTCCCAATCCCGCCATCGCAGCAAATCCGGAAAAAGGGTTTTCCGTATAATACGCTTGGCAATGATTTATTTGTTGTACTTAGCAGACCCATTTACTTGTCTGGATGTTTGTTATCCCGAGCACACAAATTAAATGTAAACTTTGGTGTTAGTGACAGCATGTTGTCATTATTTCCTTTAAACAATGATATCTTATTGGCAGTAAGCAGGGTCAACATTGTGACATACATTCAGGCCTGCATACATTGTATTATTGCCTTTCTTTTGAACAATATTGACG
>Strongylocentrotus_purpuratus_nonrepetitive:50982076-50982376
GGCTGCAAGACCGTTATTTTTAATAAACCCTTATCGAATTGAATTATGAAACGGTATAGGTCCTCAATCTGCCCGCTGTCGAGTACGTAGAAGAGGACGGCGTTGTACGCACTCAAGCTGTTGGATCATGGGGTCTTGATCGTATCGATCAGGCCAATCTCCCACTAGACGACTCCTACGACTCTACCAAACGAGGTAAGAATATCGTAGTTGTTCTTGTTTGGGGAATGTTTCGATTTTAGATGAATAACAGGTCTGTTTAGATTTTCGATACATTACTTAGTGCTATGACGGGCAAGC
>Strongylocentrotus_purpuratus_nonrepetitive:443142858-443143066
TCTTATCAGGAATTATCTTGCGGGGGCTCAGTGTGAACTTACGCTTGATGCAAGTCAAGCCACCACTATGAATGGGGTATGTCAACACATGTATCTATAACCCCCCAAAAATATTGCAGCCACTTTAGAAGTCTTTCATTTGCACTTCCAATTGATTCTAAATCTTTTCCCCTTCATTAATTTTGGTACTTCCTTCATCATGTAGTAT
>Strongylocentrotus_purpuratus_nonrepetitive:282781154-282781684
AAGTCATGGGTATGGGCTGTGTGTTGCTATGGCAGCCTTTCAGTTCAAACTAATAATGGTTGTGCGTGGTATTCGTATGCAGCTTGGATGCCGCAACCCATACCAAAATGTACTTAATACCTGGTCATAGAAAAAGGCTGTTAAGGGTCATGGAAGTAATGGAAAACCATGGAATTTGGTTCTCAAATTTCTGTGGGAACCTTGCATGGTACAGTGATACAGGGTCTAAGTTAGGTTAGAGCATTTACTGGTATTGTTTTTTAAGCATGTGCTGTACAATTACAACATACACCTCAAAGCAACCTATGCATTATTTTTCTGAGTAGAATGATTTGAAATATATTACTACCGGGTATATCTTCCAAACTGTTTTGGGGCTTTAAATGATAGGTCATTTAAATCAATGTTGTTTGTGTAAAAATCTGTACCATCCATCAAATCTATCTAAGAAAATTTGTGGTCCTTTCAATCATGGCTTTGAATATAGTGATTAATCAATTTATTCTCTGATAAATTTTCCAAAGATTAGT
>Strongylocentrotus_purpuratus_nonrepetitive:184523833-184523926
GAGAAATTACTGATAATTACATGTTTTAAAATCAGGTAAATTTTAAGGTAAAACTTATGGCGACAGCTGGTCGAGCAATTTGAAAATGCCTTT
>Strongylocentrotus_purpuratus_nonrepetitive:527381314-527381528
CCGCCTCTTGACACGCCAGATTCTTTGTCATACCTGTTATTTCTTAAGCCTCTTCAGTTCACATCAATTACAATAATCTTTTTACCTTTCCCTCTCCTTTATTTCCTTCTTGGTGCCGCATCACTATTAGAAAATCGCGTATGCCTACATTTGTCCAAAAACCAGTTAAATACCTAATCACGTCGAAGGCCTTAGGAATAGGCCTACCAAAGAC
>Strongylocentrotus_purpuratus_nonrepetitive:551348103-551348260
TGAGGCGAGTAATTGCGAATTATTACATACATTCTGGATTTATCACTACCTTTTGGGCCTTTAAAAGGGCTAAATAGTATATTTAAACCTAACATATTTGGTTTCGAGCAGCAAATCAGAGGGATGAGACATAAAATTGAATTGTGTCTGGTAGATT
>Strongylocentrotus_purpuratus_nonrepetitive:532095631-532095900
TGATAGTAGACACCCCCTCAAAATGTCTATTGGCAGTATTATTTTTGTTGCTACAGTTTGTTGGAATATTGCACCTCTGACCTGCCCAATTCAAGGGGATTACTCATGTACATTATCAAAAAAACCTCTAAGTTAATCAACAATCAGAGATCAAACACGTATGGATAAAATTGAGCTACATGTTGACTGCCCAGCCCTGGAAAATGTTTGAAATGCTTTGTGGACACCCATTCTACACAAAACATCAAAAGGTTCTCATTCACTGTGAC
>Strongylocentrotus_purpuratus_nonrepetitive:310913424-310913714
AGCAAAATTCTTTTGATAACCCCCCAAACTATGAAAATGTCAGACTTATGTCTCAGCAAATATTGTCCTTTCCAAGGAAATAAACTTAATGCCTTTTCAATAGTTAAGGGTCTCACTCAATGTGATTTGGGGAGGTTGCAAATACGGGGCCAAGTTGTTCTGGTCTAGGTTGCATAAGGGTTAGGGTAAAGGTTAGGGTATGCTGGGACAACTTGGGTTTGAGTTAGGCTTACCCACCCAGGCAGTAATCTAAGAGTCAGTGAACATGTAATCACTTAGGTCGTGATCTA
>Strongylocentrotus_purpuratus_nonrepetitive:437235330-437235393
AAACAATTTCAAAGCATCAACATGTTAGCCAATGATACATCCGCCATCATATTTTCATTGAGG
>Strongylocentrotus_purpuratus_nonrepetitive:217128372-217128691
AAGTTTGTTTTCAAGAATTTTGTGAATCCTATCAAATAGAAGTTATGTACTGTATAGTATCGTCAAGTAGGACTACCATGCATGTATTTCCATATAATTGGGCCTAAAGTAAAGTCGATAAATCTTGCTATAAAGGGCAGAGGGTTGCAAACTTATTGCGTCTTTTTAGCATTGTCCATGTGGGTGTGTGCTAAATACGTATCTGTTACCTAATGGTTATAATGAAATGTAAGGTTGGGGGTTTTTGATTCGCCGTAAATACTGCATCCAATAGTGTTAAAACATAAATTCGTCAAATAGAAAAGTGAACACAACATGA
>Strongylocentrotus_purpuratus_nonrepetitive:469702285-469702742
GAGTGGGCGGGCGTGTGGGTGCGCATGTGGGTGGATTCAGTAATGTGTTTTGAGTCTGGCATTATTCTTTCGATAAGTGCATATCAATAACAAGAAGACAGGTCCCACATTTTCCTATTCATGAATATACTCCTATTATAAACGGCCGGGGATTGTCACATACAAGATGTTGACCACAAACTAACTCCCACACAGTGTTGTGTGCAGGGGTTACGGGTAAATGAGTAAATTCTGACAAAATATACAACCAATTAACACAAGTTAATTACGATTAGCCGCTCACCCCAAAGCCGGCCGACCACAATGGAACGAGTGAGGGCTTGCGAGAGTGGCCGAAGTGGACGATATTGTGCTGGATTACTAATACATGTTGATAGGTTACCCAATTGACTACCGGGCACCCGAATGGAGGAAAGAAACGCACAAAACTGCTCATTTGTTCATCGTTTCCATATAT
>Strongylocentrotus_purpuratus_nonrepetitive:440659896-440661202
CAGACAGGGCTCACATGAAGAGGTTGCCTGGATGATATTGACTGCTTACCTCGAAGTCCAAGTGGCACATGAAATTTCTCACCTCATAGTATGGGTATAATATGTTTCATTAGAAGTTTGCACAATCTACATTGAATGGCCACCAAAAGTTGACATGGAAAGCTAAGAACCCTGATAATGTTTCAACACACCTTCCATATTCATAATCTGCCTCATCAATGTCCTCACAAAGTGCAATTTATACCACGATTTGACATACTGTAATTAATTCCACCACAAATCCTTACACACTCCATAAAATGTCATGGTGGTTCAACACCTAGGTGAAACTGATGCATATGATTGACATCAAACTTTTGTATACCAATATTTACAAGACATACAGTATCAAAACATTTTGATTGAACAATAATACAGTGATGACAGAATGGAATTCGATTATTGATATATACAAATTTGTCTGGTCACAAATTATAGTACTGTTAATCTATCAGAGAGCGTAAGGCAGTTGAAGCACCAATGACCATATATTCAATCATAACATAATTTTTACATTGGTTTATTTTCACACATCACTAGCAACTAGACATCAAATGTACAGGTACTGATGAGATTGTTGCAAATGATACCAAGAACTTACACTATTTTATGTTAAATTTCATGAGTTTGTGTAATAAGCCCCACGGTCTAATAACAAGTCTCATAGTTTCTGAGATTAATGGAAAAATATGTATGCATGAAGCTAAATATGCTATATCTAGATTACATACAATCATGCAAATTGACATAATTTGTTCTTCTATTGTGTCTTAGAGCTCCCATTCATCTTGGACATGTACAGGAACAGCACTCCTTTGCCTCCTCCCACGGGGTGATGCATTCTCTAAAGGATTCCTTGGGGATCTAGGGTATCTCTTAGGGGTCCTGTTATCCCTGTCTGGTGTTAGTCTACCCTTGGATCTGGCAGGAGAAGGAGACTTGACCAGTCTCTTGACCGGTTTGACAGGTGATCTGTGTCTGATAGCGACTGGTTTCCTACTACCAGGGGTACAAAGTCTCGCACGCTGGACAGGTGTGAGGGGTGTTGCTAGTCTTGGATCCAAAGGAGCTGGTTTCCTGGTCCTGGGCAGATGTGGTGAGTTGTTATCTCTGAGCGGTTTGACAAGAGGTACGCTGGACGCTTCATCTTCCACCTCGAGTTTGGAAAATGAATCACTCTCTTGGAAAGCCGTCTTTTGGCCCTGGGAGACGGGACGCCTTCTTCTGATGGATGGTGGAGTTGAGGGGTTCTCTTTGTTGTCGGGTG
>Strongylocentrotus_purpuratus_nonrepetitive:206413924-206414134
AGGGGACACTAATAAAAAAGACCCCGGAGGGCCGTCTCTGAAAACTGCATGGCGGAGCATGAGTGCCCTACTTATAAATAAAAGTTTCACTTTCCAAGGTAAGAAATGTTATTGCGTCATTAAAATTGACCAGGTAAGACTGATAGTATATTACGCATTGCCTTTCCAAATCAGCCACCTCGCTGCTCGAATACTTATAGAGTACCGAAA
>Strongylocentrotus_purpuratus_nonrepetitive:555408713-555409061
CCCAGCGTAAATAGCACGGCGTAAGCGCCGTGACACCGCGGGAGTTGGCCGCTGGAGGCATTTAAAATCCCGTACGCTTGCTGAATTTTGTAAAAGAATAGTTCAATTTTTCTCTAGGAAAAAAGTCAACTATTCTTGACGTCAGCAATTGTTGTCATCGTGACATTGTACTTTTTATTTATAAAGAATTTCACATCTCAAAACCTTCGAGGTCTAGGCAATCATATATATGATTTCATGTATTCACTGTTTCCAGTTTTCATGAATTGATCGTGACAGATCTTCTCAGCACTTTTCTCATCAATAAAGATTGACCAATTATAAGTAGATATATACTAAGAAAAGATT
>Strongylocentrotus_purpuratus_nonrepetitive:362047438-362047636
AAGAAAAGGCAGTGTTTAGTGACCGCAATAGTTTCTAAATGTTTCCATCTTTGGTCTGCACGTTCAGATAAGTTAGTTAATATAATTCGTTCTAAACAACCTGACATACAAGATGATCAGTGCATTTGTAATGCATGCCGGCAGACAATCCTGAATATACCCCACAAAATCCATGTTTTCTGTCGCATGATTTTTTAT
>Strongylocentrotus_purpuratus_nonrepetitive:220731149-220731402
GAAAAATGTAGCCAGCGCTCGTACGTGATAAGGTGATATCCGCCATCTTTGTTAGTACTCTTTTGTCTTCGCCGCTTTTTTCTCAACGACAGGCCAGACTGGAATTCTTGAAATTTGTGAGCTGAAAAGACTAAGCAAAATGGCAGCGTGTGCATTCGATTGTATCTCCCAGCACGTTCAACGGTCACACGTCGATCTGTGAATTGTTAATTGAGATGAGCGCTCTACATATTTTACAGTTTTGTGCCCGTGA
>Strongylocentrotus_purpuratus_nonrepetitive:266055788-266056094
ATCGTGCATGATAGTAAGTTTTAGGTAGGCTTTTATATAAGCAATCAAGCATGTGAAAGCATGATTTGGTAATGGAAATATTTGAAATCTAATCTAATTGCTAAGAATGAAAGCGATTATTGATTAAAGAGAATGAAATGGTGTAACTTGTAAAGTGAGACCTAAAGTGACCTATTCTTTGAACTTCAGAATGCCAATGATGACTTTCATCCGATATTTAATAACTACAAATACTTTTCCTTTGAATTTATATTCTGTCATAAATTATTGCTTTTTTTTGTAACAACATGTAGTTTATTCAGTAAG
>Strongylocentrotus_purpuratus_nonrepetitive:100346484-100346782
CGTGCTATTCAGCAACGTGCCTCGTTATTTAAGCAATAAAAGATGATGAAGTATCACATCAATACTTTTTCCAGGATTAAGTTTCATGAGAAGAATACTGATCTTGAGCTATTCTGGGGGTGTTCACTGTGATATTTTCTGAACTAATAATATGGAATTGACCCAGATTTGGCAAAAATATGTCTTTGGGACAATCACCCTTCAAAACTATTTATGATAAACACAGATTAACAAGGTAACAACGTCTTTTAACGTCTAGTATGCATATTTTGCATTATAAGATCAGCATTTTGGAAAT
>Strongylocentrotus_purpuratus_nonrepetitive:550119349-550119446
ACCTTGTAATCAAAGTGAATTACTGCAGGTTTAAATTTTTAAGATCGCATCCAACAGATAACATTGGCATTTCAGAGTATTGAAAACTTCTGCTTAC
>Strongylocentrotus_purpuratus_nonrepetitive:107225447-107225523
GATCAGTTCAGTGACCAGCCTGCTTTCATCTGAAAATCAACATGACTTTGTGTAACTTGGTTTTAAAAATACTGCA
>Strongylocentrotus_purpuratus_nonrepetitive:446610882-446612274
AGGCATTCTTAGATAAATGTTATGTAAATAGAACTGAATATAGATTGTGGATTATAACAGTAATATGATACAACTAGAGCATTGTAAGTATGTAGCTCAGTATGTATAAATAACATTGAATTATAACATTATGACTTGATGTCTATTTCTGAGAATGATTGTTAATAATGATCTAATGAATGTTGTGCAAAGACATGTAAGATCAAGATGAGGTTCATTCTGGTATTTTGGTTCTTGTAAAGGCAGACAAATTATAGAAATAACATCCTGAAAGACTAGAAAATACTTAAGTATGCGTGCAACCTATTTGAAATGAGCATACTGTATTGAAATGAGTATACTGTATTCCTCTATCAAAAAGGAATTTTTAACGATCGTATTGGATTTCCTGAAAATTTCACTGGTTTATTTCTCTCATATCCAACTTTTCTTAAAACCATTTTAATATCAGAGTGGAGTTCCCCCCATAGGTGTTTTTGAAAATTACAGACACAAGATTATTAGTGCTTTCCATTAATGTGATAAGTTAACATGGGATAAGAAGTTGATGAATAGTAAGACAGATCATATTTATCACCTCTGAGCTTTTATGTGATGGCGCTATTCAAAAACTTAATTTGTACTACATTGATCTCGCTTCCCCGTGGAGTGTTGCATGATGTGGAGTAAGTTAGAAACCCTAGCATTCCCTTTTGCATAAATTGTATAGCACCACACAATGCTTTTCATTGATGAGACCTTTATTTGGTTTGTTCATTTGTAAATTCCTATTCTTTGCAGTGATACAGAGTGGCTTTGTTATTGTTTGGAAGAGGAGGACATTGAAGGACGGTAGAGAAGAAGTCCGGGAAGAAGTGGAATGAAAGAGAGGGAATAAGATGGAGGGGAAATACATGCAAATGATAAAAGACAGTGGTTTTCACATATAATTTAGAATGACAACAAGAGATCACAAGGTGGCGCTATACCAGAAATATAAATGGATAGGTTCAAGAGTAGTAGGAATTTTTCTTGTCTTGAAGAGAGCTTGGTTTTAATCTGAAATAGCTGCATTGTCTATTCTTGGTACATGAATCATCAATTTTAGAACATTTGCTTCTGCACACTTGACATTATTTATCGCTAATGTTTTCTAGCTCTTTCCATTTTGAACAAATTATAAACCAATTAAACTTTTCCTTGGTGAAAGATGATCGATAGCCTCAACTTTAGGCCGTTACCTGAATTTAAGATAATCAAAATTTAGCAAAGTATGTGCAGTTCTTTTAACTCTCAGCATATAATAAATCTTTGATTACATAACCCATTTACAAGACTTGTAAAAAGCCTCTAACACTACCTAACTAAAGATAATTTGTCAACAGCTTGGTGCGTCATGTATCGATATGTGCG
>Strongylocentrotus_purpuratus_nonrepetitive:316440443-316441014
GCCTGTCCTTTAGCACTTAGCATTGTGCTTCACAATCCAGTTTGAATTTTAGCCGACTCTTGTCATTGAAGATTAAAGATTAAAAAGAGCAGGATAATTTCATTCCATAAATAAATGTCGTTTTTCAGATCCCTGCACTTCCTCACCATGTCAGAATGATGGTACATGTTTGCCATCAGGAACTGGGTTTGTTTGCATGTGTCCTATCTCCCATACCGGTCGATTGTGTGACGTCCCAATCGGTATGTTTGTCTGTTGAACATCTTTCTGCATTGGCTCAATAATAGCTGATACTCTTTCAGTGTACTAGCCAGAATTGGGGGAACTTTCATCGCGTTTGTAACCTCATTTCATACCTTTGCATATTCTCCACTCTATTTATCTTTTGGAGGAACACACCGCCAATTTCCATCCTCCGTTCCCGGCCGTTCTTATATAACCGAAACGAAAAATATAAACTAAAAATGAGCGATGTTACCGGTAGCATGATTCGGACGGATGTAGGACTTTCTACATCAATTCACATTACCTTTTTACACATTAAAACTCAGGAAGCAGATTTGGGGATTAT
>Strongylocentrotus_purpuratus_nonrepetitive:270235442-270235683
TAATGATGTGATACATTATTCAGACATGTTACAACTAAATCAAAAGTGGTTTCATTGCTGCTCAGAATTAAAACAGTTAGCGATTCATCCCACCGAATTTGTTATTGAATACAAACATTGCCTATTGAGAAATTGAGGCGAGTTTTTTATTGGACGATTTCGTGTAGTTTACATTATTTCTATAGTATAGTGGGATAACGTTAGGTTTGAGTTTCTAAAACACATCTACACCCACGGTCAG
>Strongylocentrotus_purpuratus_nonrepetitive:34075084-34075158
TGAGGAATACCCTGATCGGATCATGACGTCCTTCAGCGTTGTCCCTTCGCCAGAGGTTTCAGACACCGTCGTCG
>Strongylocentrotus_purpuratus_nonrepetitive:43732677-43733014
CATTCAATCCTTCAAGGTGACTTTCAAGTGCTCCCATGTGACATTAATGTGTTCATTGAGAGCGAGCGTAACGGTTTCTGTTTAGTACTGCAATTTCAGTGGCAGGATATGTTGACACTTTGAAGTTTGCAATATCTGTTTATTCTTTTTCAAGCCGTTGGCTTTGATTGGTGAGGATTTTCGAAGAAATCTAATTGCAGTACCCATTAGCTTTTACAGTTGACAATGCACGACCTATATTGATCACAAAATGCATATTTTGATTGACTTTATGTTGTGCAAAACGTTGATATTTCATGGTAGTTTTAACGCTAGTAATATACACTCCGGTCACTGG
>Strongylocentrotus_purpuratus_nonrepetitive:28360069-28360207
TATCTCCCCTTTGTGTCTTTCAGTTATCAGGAAGACCTCACCCGACAATGGAAGGAGATAGCAGAACATCCGGTTCAGTCCCGGCCACCGAATCCCTCTCTCCCGGACCCCAACGACATGCAGACGGGAGCCTTCCTC
>Strongylocentrotus_purpuratus_nonrepetitive:517660423-517660560
GGGAAAAGATAAATCATTGAACAAAAGATCTTTTGATTAAGAGGGTTTTTTAACCTCACCTCGCTGTTGAGTACTCGCTTGACGAGACTTCATGCGTATGATTTAACAGAGAATAAAAGATTGCCTGTCAATGATAT
>Strongylocentrotus_purpuratus_nonrepetitive:178462290-178462448
CTAAAAGCTCTGACAATCTTTTGGAACGCGTTTCAATGTGATGTCGGTGAATTTGCGTGAACCGATGCCCTGTGCCCCGTTTCTTTTATAAGCTACGGAAATCATTGTACTCATCCGTAAAGACAAAAGTTGATAGTAAGACCTCCGGTCAAGACGGC
>Strongylocentrotus_purpuratus_nonrepetitive:327492253-327492845
TGGAGACCTGTAATAAAATCATAAACAACAGGACAATGAGTAACTAAACTAGTCTAATTACAGGAATCACAAATTAACTAAGATCCCTCGAGGCTTTTAGGTTCCACTTCTAGCTGTTTACTTCAGAGTCAGACTTCATTCAGACAATATTCTCCACTGCACGGCCCGCGTTCTATCTGGTCACCGCACCCTGTCCTACCCGACAGCTACGGGAGGGCCATTCTAACCTGTCCGTAGATCAACCCAAACTGCGCTGCATGCCACTTGCCGACAAGTTACGACTTAAATTGTACTCTTTTCCTACGTTTATATCGATCTCTTTTACTGCACACTCTTGCAATTGAATTCAAGTATCGCTCTTTTTATTGCAAACTTTCTACTTACCCTATTTCGGGGTTAGACTTGGTTCATTTCTTCTTCGAAGATATTTAATAGTAGTCTTGTTCTCAGACTATATAAATATGTAGACGCTACGTAGACGTCTACATATTTATATAGCCTGAGAAGAAGACTACTATTAAATTTGTAGGTTGGCCCAAAAATCTTCGAAGAAGAAATGAACCAAGTCTAAAATAACCACAAAATAGGGTAA
>Strongylocentrotus_purpuratus_nonrepetitive:145451908-145452535
CGTGCAAAATGTATGTTGCTTGTATTTATACTTTAGTTTTGCTAACCGTTATCATGTCCTTCCCCCCGCCCCTGGTAGAGATTCATACCAAATTTAATACATCGCGGCAAAGCTTTTTTTCATCAAGTTATTTTTTCTTACTGTGCTGTTTTTGTAAGACGGGTACTGTGTATTTCCCTGCATTTTCTGTGGCTTCTTGAGCTTTCCACTTCAGCTCTACGCTTTGCTGTCTTTCGTCATAAAGTTGGCCATATAACGATCATTTACTGTAGTTTCATGCAGTCACTGGACTTGAGACGTTGGGAAGGACGGAGAAGGGTGATCTTAGTTTCTGTTTTCTTACCTTGTAATAACTTCACTTCCGTTTGGCCGTCACCTGAAAAGAAATATAGAATGAATAGACTAAACATAAATTTGCCAGGGTAATGTATGGAGGGGAACAGCTTGCCCATGCCCCTCTTTTAAAACCCAATCCGACTCTCTCCATTGTGTTCTTTTAACTTCTAGACCTAGAACGGCCAGAAGCTAAGACACTCGAAAATGTGACATTTCCCCTTACTTTTCAGAGATTTTTAATCCTGGATCCTCCCTTATTGATATTCACCTTTAACCTGGTATCGAGTCCCT
>Strongylocentrotus_purpuratus_nonrepetitive:51184319-51184529
CATTATAATATCTTGCCTGCAGGGCTTATCAAGCAAAGCGTTTGCACTTAAACCATGGAAATGACAGCGGAGCACCAGTCCCTTGAAATTTATCTTTATTGCTTTTCTGTCCATCAGATTCCAAGATTATTGGTTTATCAGGATGGTGTCCAATTAAAATCATGGAGGGTAACTTTTGGAGATTAATGTGTTTTAAATGGCAAGCTCAAC
>Strongylocentrotus_purpuratus_nonrepetitive:17281679-17281848
TGAAGGCAATTACATATGCAGAGTTTCAAATCATAACGGCTATCTGTTCGACAATAACACTGATGTCATGGTCTTAGGTGCGCCTTCTTTGAGGATCTAAACAAATATCAGCTATAAAAGGCGAATTCCAACAACTAGTTCTTTGTAACGACATGCAGAACGTTTTAAC
>Strongylocentrotus_purpuratus_nonrepetitive:8832679-8832772
ACCCCAAGCTCAAATATGCAATCCTGGCTTCCTCCTCATTCAGTGTACATTGATTCAGTTTCAATGGATGGAGCTCATTTTGGACGCCCTATG
>Strongylocentrotus_purpuratus_nonrepetitive:543655979-543656101
CTAGAACTGAAGGAAATGTGGGAAGAAGGCCGAACTAATACTAGACACAATTGATTCGGCCTCTTTAGGTCATTTCCTTATCATTATCAACAACTATTTCTTTGGGCAACTAAATCTTTTAG
>Strongylocentrotus_purpuratus_nonrepetitive:386350382-386350498
ACTGGTTCTTCTCTAGCCACTTTCAAGTCAGGGTATAGTTGTCATAGAAGCCTCTGTTCAACCAAAGAAAGACTCATCGTCGCTTCCAAAGACAGACCGATTCTGAGTGTGTGGGA
>Strongylocentrotus_purpuratus_nonrepetitive:440070370-440070938
TGAAGTTAACAAAGACAGTTTGTCTGAAATATGTACGACTCATCTCTGACTCGGGATCTACTCACTCATTGCTATACTTTGTTCCATTGACTTTCAAAAGTCATATAAACACCAATCTACGAAACTCACTAGAGATAAATGATGACACTTAAACAGTAAATGGCAGCAAATTACCACCAATTCAACTCACAGAAGTGAAATCTATCGTCGATCCTAGCGAAGTTCGGCAATTCCTCTTTCTTTAAGATCAGTAAAGTCAGGGGTAGTTTCTTCAGTTTTTAAACATGATTCTGATAGTCTGAGCTTGGAATCTTGGATTCTAGGAGGCAAAGGCAAAATGATTACCGGTATGGATTACGAACTTGTAGCTCGTGCATCTAGACGACGTCATGCATGTTTCAGTCAATGGAACCGACGTATAATAGCCTAGGCTATAGGCCTAATTTTATGGGAATTTGGAAGTAAATGGCCATGGTGTTTGAAATAGAATGCTGATAGCCGCGGGAAGGGGGTAACTGAGTTAAACAGAGCTTCGCGCGAGAAGGGGGGGTGGACAGGACCGAGTTTG
>Strongylocentrotus_purpuratus_nonrepetitive:170946995-170947655
GACTCCTCTAGACACTGGAAAATATCCAGTGGTAAATCCATTCACCAATACACAACTACTTATATTAGTGTGCAATGTTCTAACCCATTGTATGAAAGATGGTCCAAAATTGAACGCTTCTAAACAATTTAGCATGTACCTGTGGCTTATTGAATCAAATGCTTTTGATAGATCAAGGGCTAGCATAATACCTCTCAAATTCTCCTCCTTAGTATATTGTAAGAGGTCTGATATTAATCTTATTCCTTCCCCTATGTATCTGCCTTTAATAAAGGCAGTTTGTTGACTATCTACTAACTTTCCTATCACCTTAGCAACTCTCTTTGCCAAGCATTTAGAAAGTATTTTAACATCTACATTTAAAAGAGTTATGGGACGCCAATTGCTCAGTGTGTGTTTATCTCTATCAGGCTTAGGGATGAGTTTAATTGTACCTTGTCTTTGTGACACAGACATTACACTATTTTCATATGCACAATTGAAAGAATCAATAACTTCTTTTGATATCAAAGGCCAAAACATCTCATAAAACTCCACAGTTAACCCATCGTTCCCAGGTGTTTTATTTCTAGCCATTTTTAACAATTCTGCCCTAGCTTCAGAGCAAGTGATATTTCCTTCACATGAATTTCTTTCTTCGTCTGTGAGTTGCTTGATGTT
>Strongylocentrotus_purpuratus_nonrepetitive:205857286-205857471
GGCACTCCTGAAACACCTACAGAAAAACGGACTCCTACGCCAGGTAATATTCACAAAACTCTCACTCCTTATCCACATTCGCCACTTCCAACCCAGCTGTAAATGTGTACCTGGCTATTCGGGCAGAACAGCACTGAAGCTGATGAGGCTTTAGATCAGACAAACAGAGTAGGCAAACAGAAATT
>Strongylocentrotus_purpuratus_nonrepetitive:175450067-175450186
ATATAAAAGTATATTGATGGTGATAGTATGTGAAGGGCATTTTGGGGAGGGGGTGCTGTTTATTGCATATATCTAGCACATATCAAGGATTCAATTTTTAAGATAACTTATATGTTGAA
>Strongylocentrotus_purpuratus_nonrepetitive:454916763-454917088
TCGAGTGTGAGACTTGTCCAACCACAGCATGATAACTCACTTGACGTAGTGATGTGGCCATGGTGAGAGTGGGTTGTCAATGTCTCGTGTCTTCTCCCATATCTCATGCTTCTCTTCCTCTGTCACTCCACGGTTAGTCAGGAGGCTTACCACCACTGTAATGAGTGCTCCTGTTAAGATGGATCCACAGTTACCAATCAGCATGTTCGCATCAAAACTCTCCCCTGGTGATGCGAAGGACAAAGAAGGCATCCATTAGCCATAGATAATTATGAGATGAAAAAATGGAATGATGACGATGTATTAAAGCGCTTAAAATGGTTTC
>Strongylocentrotus_purpuratus_nonrepetitive:153209627-153209702
ATTTGTGGCAAGAAGTCACCGGGTTTAGTTCGCATTATGAAACTAGGGTCGATGACATTGGAGCGTGCTTTATAG
>Strongylocentrotus_purpuratus_nonrepetitive:102975451-102975510
GCATATATTGTCTGTACCAAGCCCCTATACTCACCACAGAGAGTATTATTGAATATAAC
>Strongylocentrotus_purpuratus_nonrepetitive:341382153-341382285
CTAAAAAGACAATTAACAGTGCTAATTAACACAGGAAATTACAAGATCATGGGCTCAGCCTGCAACCTCATATGGTACTGCATGTAGCCTTGCTTCAGACTGTATAATTTCCCACTTTGACATATGCGAGAG
>Strongylocentrotus_purpuratus_nonrepetitive:52060092-52060154
AGCAAGGGAAAACATCGTTCGGGTTTTTATGGACATAATTACAAGATATGGAAACTTGCTTC
>Strongylocentrotus_purpuratus_nonrepetitive:198062428-198062735
CCGAAGAGAAGGAAATGGGAAGAATGTTGAAATATAGTGAGTTAGAGAGAGGGGGCTAGAGGCTTAAGTAGGACAAATTATGAGAGTACAATTATAAATACCACCCACGTTCAGGTGAATGATTGATTGGGACAAAAGATTACTAGGAAAGAAGGTCATCATAAATTATGGGTAATACAGTGTGTACTATGAATAATGACATTGGTTTGTATGAAGGCAGCATTTCATAGTGCACTGGCAAATAGTGATGTAGTAGTGATTTAGCAAAAGGGAGCATATGTGCCCCCTATCCCCCATCAAATAATAA
>Strongylocentrotus_purpuratus_nonrepetitive:395489555-395489695
GTCCTAAGATCGTGAGTTGGCTAGAGAAGATTAAATTCATGTCATTGATACACTATAATGCACATTCATTCAGTGGAAGAATCAAGCGAAGGAGAGAGGGTTGACACAAACAGTTCATGCCCATTTTAAAGCTCAATTGG
>Strongylocentrotus_purpuratus_nonrepetitive:547016384-547017179
ACATACCATATTTTCTTGCAGCTAAATCTAGATCTTTAAATTGGAATTGAGATGGAGATCAATATTTGGATCTGATGGGTTGCCTAATCCAAGAGTGCAGATCAGATATCCTCTGATTCTATTGCCAGCAAGTCCAAATCAAAATGAGAGGAAATATTGAAGATGATCATGCAAGATATATCTGTCTCATCCTCCCACTAACATGAGAGGGTAGGAAACAGTCTCTATCATGTCATTGGATGTAACTAAAATAAAGAGCAATCATGGTTTAACCCCTTCACTCTCAAGGGTATCATCCTACATCATTAACCAGTTGTAAGGTGTCATCCCCTATATATGATCCTGTGCATTCGATATGCCATGGCACGGACCTGCAACTGAACTTGATCTTGTATATATCAATAAAGTGTCCTTACAGTTTGGATTTTCATAGAAGAATGAAACATAACTCGCTTAATTGTAACGAAATACTACCAAATACTTGTTGAATGTGGGCTACTTCCCTTGATCCTTTATCCCTAGAAAAGGCAAGTCTAAAAGGGAGGGGGAATCGTGCAAGATCAATCAGAAAACTTCTGACAAAGCATGAGGGCAGTTTAGTCTTTCTCGTCCAGTTAACCAAATGAACAAGCATAACGTGAACAAAAAGGTAAATACATCTTGTCTGAACGTCCATGTTAGGAAGTGTTATTTTCCAAAGACAGTAATTGAACTAACCAAATGGTTATGTATTAAAGAGTCTAGAGGAAAACAGTTTCACAACAAGGCCTATTACCAGAGAGTCAACCTCTTTGC
>Strongylocentrotus_purpuratus_nonrepetitive:149021340-149021851
TCGTTTTGTGCGAAATGGTCTTTCTTGTGTTATGTGCGTGTATGCAATTGCTTGCATGATTTGACTACATCAAACACTGATTGTCTATTTCTCGATCATTTTGCATGTGCAATAGTCATATTTTGTTGCCTTTGAAGAACTAGCAACATACGATTTACTTTAAAATCCTAAAAAGGTGAGAAAAATGAGTGCAGAAGTGATGTGCATATAGAATATAGAGACACTGTAGATCAAGAGTTTCCAAAACACTGTAGTATGTTTTCATATATCCTCAAACCTTCACTTGTCTATAAGACATTCATTTCCATGGGTCCTGAATGTTCGTTTCCATGGGTCCTGAATGTTCGTTTCCATGGGTCATGGTGTTCGTTTTAATTGGTGATCATTACAGAAGTACTTGATATTCTTAAGCGGTAAGGGAGGCTAATCCCTCCATGCTAAACCAGTGCAGAGGGTCTTTAATGGGAATTCCACCCTGATAATTATCTAGTATTAATAAAAAATTGGTAAC
>Strongylocentrotus_purpuratus_nonrepetitive:231575418-231575679
CAATGGGCAAGGCATTACATCATTGGTACCCGGTTAGATGTGAACGTCAGTGTGATTGGATCAGCTTGTCCGCACCCGTCAAAGTGCGCTGCAGGATCATAACTGAATATAATGACCGGGGAAATTTGATCAGTTACGCTGTAACTGGTAAATCGCTTTATAGGAAACGGGAGTTGACCTCCCTGCAAGTCACCGACAGGTGGTTCTCTCATCGCTTACAACGCTATTGGCAGTATTGTTCGGTGCATATTTTGGGTAATT
>Strongylocentrotus_purpuratus_nonrepetitive:453506681-453506931
TGTTTAATGTTCATGCATTTCAACTCAAATTTTCTCATTTTGCAAGAGCATAACAAAAGTGTTCACGAGAACATAAATTCAGTCACAACTCAAAACAATTCTTACTCAAACCTTGCGTTCAATTACTGGCGTATATACGATTTACCTTCAATAATGCGTGTAGTTACGAGGTCAAAATCGTGTGCAGCGTGTATGATGATAAGTTGTGTGCTCTTAAAGAAAACACTGCTACGAGATTTTCATAGCAAAT
>Strongylocentrotus_purpuratus_nonrepetitive:150967212-150968050
TTTAGAACCCTTTGTGCATTGGTCTTGTATTGAGGGTCTTCAGCTAGCTCAGGGAGACATATCCTGTTTCTTGTGTCCATTGAAATGTATCCAAATTGACAATTGTACAGTTTTGGGTATTTAATATGAATGTGCATGAAGATTCAAATGACATGTGTATGAGGTTTGTAACAACACTGAACAGGATATGACCATTTTATGGCATAGACATGCACATCATACATTATCTATTCATAAGGGGGATTACTTTGGATAAGGGCTGGATGCAACATGAATAAATCAGACTCTTACAGGGATGAGTCTGTTCAAACAGAAAATTGATATATGCAACGATTCGCGACACATCAGTGTGTTTTTGCCCTTTTGAGTAAGGGTTTCTCGATGTGTAGGAGCATTGAGTTTTTAAGATGGTGAGACTTACCTTACATAACGTCTGAAATGCTTTGTCGTTACCAGCGCCTATGATCAGATACCCATCAGCAGTCTTAAATGCCTGTTAGAAAAATATAACCAACTGTATCAAAACAATGTTAACCCGTTCACAACAGGATTCTGTAAATCACCACTTTACATAGTGGTCGCTGTGTATCAGCTTTTCAAACCGAGGTGCCACGAACCACTACGTATTTTCATCGCTCGCTTGCAACATTTAGAAACACTATGCCCGAGGGTGCCACGAATATTAAAATGTTGCAAAAACGCTGCTCTATAATATAGAGCAGCGCCACCCTTCTTTAGAGGTCAACTTTTCCCTTTACGATGAAACATATCTTGTACATGCTATCTTAAATCTCCTAAGCCATTGTGTGGCCTTTTTACATATGCTTTAAGCAGTCAA
>Strongylocentrotus_purpuratus_nonrepetitive:230196005-230196106
TAAGGTCTGGAAATACTATTAATGTGTGCACATGTCTCTCAGGTAGCGAAACTCATTGACTCTCCAGACAAATTTGCTCAAGCTTGCCGTCACATCTCAAG
>Strongylocentrotus_purpuratus_nonrepetitive:400955959-400956244
TCCTGTTGTAAATACAACTAAATTCTTAGGAGTAATATTAGATAATCATTTGACATGGAAATATTAAGTCGATGACATATGTTGTAAAATGCCAAGAGCAATTGGTGAAATCAGTAGAATAAGTGCAATTATACCAACACGTGCTTGCCTCACCTTATGTATTGCAACACTGGATGGGGAAATTGTGCACAATATCTTTTAAATCGTATTCATATTCTACAAAAACGTGCAATCAGAATAATTACGAAGTCTAAGCCTTACTCTCATTCAGTATTTATGATATTC
>Strongylocentrotus_purpuratus_nonrepetitive:501906882-501907241
AAGCTGGTTCATATCTATCAAAGAGCTATGATGAAGTTGGTTCCAATCAAGCATGCATCATTTTGAAGTTAATCTTTGGTTCCGGTGTTTGGGATTCCATTTGGAGAGAAATTGACTCAAGGAATTCTGAATAATTTATTGTGCATAATATCGGATGATAGTATTGTAAACACTTTGGTCAGTTACATTGTAACTGGTATAAAAAGTGCTTTATAAGAAAAAATTACTATAATCAAAAGGTAGATGGTTTTTATTACAAAGACAAAAATAATGTCATGTGCTCGCAGCATAGGCCTTTCATGTGTTAACGCCCCTCTTGTTTTCAGCCGACAACATTCAAAGTAAAGCACAACTCTCAT
>Strongylocentrotus_purpuratus_nonrepetitive:287802536-287802648
CTCAAGTTTCAGGTGTTTGCGTTTCAGGCCAATTATTATCATGTGCATGAAAACGGATGATCAATTCGCATGTTTTAACCTAATATCCCTAAAGAACAACACAAACCTGTAA
>Strongylocentrotus_purpuratus_nonrepetitive:549639659-549639754
AGGTTTCCAATGGGCATACTTGCGAATTCCAAGAATGACCTACTTCGTAGACAAACATCCGTGACTGGTTAGTGTGAAGTATATAGTACACTTTT
>Strongylocentrotus_purpuratus_nonrepetitive:184595977-184596817
CGAGAGCCCTCTTCTCGGCCGTGTCGGCTCTTATCTCGTTACCCGATGTGAACGACTTTTTGCATTCATATTGACTGGATGGTGGGGAGCTGAGTTAGTTTGGAGGAATGTGAATTTAGTAGTGCATAGATTGAATGCATTGTCCTAAATAATAAGCGCAAGACAACATTATTTACAGAACTGCAATCCGGTTTGTGGGATGAATGCACTTTCTGGTGAAATACCAAGCATTAATTTCTAAGAATTAACTTTCTACATTTTAACAAGATAATGCCGGGCAAACAGGAAATGTGAACTATACTTTGATTGGACTCACTAATTCAGCAATCCACTTCAATTCAATATGTCAATCTGAGGGTTTTAAACTGCTATTCAAAATTGTTACTTGTAAAGTTGAAGACCCAAGAGAAATTACCTGTCGATAACCATATTTTTAACACAGTTTAAGGGATAATTTCTTTGCAAATTTTAGACCATCATAATCCTGTCCATATTTGTCCATTATTTATAATTGTCTGCTTTGCAAACAATATCTGCTCTACTCATCAATTTACTGCTAGTGGGGCACAGAAGTCTTCTCACAGATATATAGAATTTTCACATGTATTTCACGTAATAAACATGTAGGATCATACTTGGTTCATATTTAACAGTTTGACATTTACAGACAGTAACATATCACAGACCTTTCTAATGTTTCTACTTTTGGTCAAGGTCTTCCCTTTCTTATTAAACAAATCTTTCAAACAGGTTAAACTTCCTCTCACTGATATTCAATAAAAACTATCCAAAAGACCTCCATGGTATAAAAATTCACAAAAATTGCTTTCTAATATGAAT
>Strongylocentrotus_purpuratus_nonrepetitive:104134006-104134099
GTAGCGACAGCGTTCGACGGGTAAACACAGCAGGAAAATGATGAAGTGGGACTATCCTAGTAGACACAGAATGAATCCTAGAAACATGAAGAT
>Strongylocentrotus_purpuratus_nonrepetitive:493882541-493882779
GATTTTTCCGAGCCAAAACCGCCATCTGTATCTGTGTGAGCCACTCGCGATTGTTCAGTCCCACGCGTAGATCTAGAGTGCCGTCTTTCGTCACCATTGTGAAGTGGATGTGCTTCTTCCCCTTGGCTATGTTGGCGATGGCTGTAACATCATCCAGGGGCATCCGATAGAGAATATTCCGCACCCTCTCCTGGGATGATTTTTTCTTGGAATGCCAGCGGAAGATGGTTAGGTTCTC
>Strongylocentrotus_purpuratus_nonrepetitive:78367271-78367524
AACAAGAGTCACACATGTGTTGGTGATTGCTACCCTTTGTATGATGATAAAGCAGTATTTTATTGGCAAGGTTGAGTCAAGATATTGGTGAAAATACATCTCTCAGCTGCTGGCATGTGTACAAAGCTGGCTTTTATTCATGTTCTTTCTTTACATGGAAATAATTAGGCCTAGAAATGGTAGTTCATAACATGAAAGAAGGTTGTGTAAATCATTAAATTACTTAAAAGCTAGACTTTATTAATCCATTGCA
>Strongylocentrotus_purpuratus_nonrepetitive:417239734-417239938
GCTTGGCCAGTTGAGGAAGGATGGTCGGGTGCCATCTGTTCCTGGATAAATCGTTCCTTGATGAATCATAATGAAGCAAGAATATCTCTTTAAATGACATATCACCTTTATACACTTTTCTCCCGATCTGTACTGAGCATAGGTCTAAATCAGGACATTCAAAGAGAAGACTGATAACAAAAATTCCTATGGTACTAGTCAGTA
>Strongylocentrotus_purpuratus_nonrepetitive:438192293-438192380
AAGCCTGAGGGAATGATTGTGTGGTAAAGGTTCCTGCTATTGTCTAAGCTGCCAAAATGATGTCTATAGTAGGCTTATAAATTCAGG
>Strongylocentrotus_purpuratus_nonrepetitive:360249906-360250030
ACCGTAGGTATTTCCTATGATCTTCCTTCACCTTGAATTGGTAGAACATCTCACGTATATCGCAACAAAATGCGATTGGTTCCAGTCTGAACCTGCAAAGTACTCCCACTAGTGTGTTAGTCAG
>Strongylocentrotus_purpuratus_nonrepetitive:234289543-234289877
TGGAGGTGGTTTGACTGTCTAGTGGGGTATGAATGTATCTCGAGGAAATCGGGAGAGGTAACTCGTTATTAACTCTTTGCCCGCCACGTACACAATTAGGGTGCCACCTTAGGAGGGGTTCTGCATGGACTATGCTTATTCAACTCGCAATAACTTTTGATTGGTGTACTGTAATGAAAAACTTTGTGTAGCAATATTGTATAGAAATTAATAGTCTTGCGATGATCAACTATACATTTTGTATCCAAGTTTTCGTTTAGAAGGGTATTCTATACCTCTTATATCTAATACTTTGTTATGGAGGTTTATGTCCTGAGTTAGTTCATTGAAAAGA
>Strongylocentrotus_purpuratus_nonrepetitive:305244544-305245623
GTTGGTGAACGGTTTGTCTCTCCCATCATCAATGTCAAAAGCTTGTTGAGATACAACCTACAACAGTCAGAATAAGAGAATGGTTTCATCGCTTGTTGAGACACAACCTACAACAGTCAGAATAAAGAATGCATCTAAAGTTGTCCGATGGGTTGTTGTCCTAGAGAGCAACCACGGCCCCCTCATTTTACAGAGGGGTAGTGGTCTGTGGTTAACCGGGGGAAGGACGTCCATTGTACAGAATGAAGGGAAATTTACCTGGGTGACGGAGATGTGTTCTATCTCAACGATCTTGGCTGTGATGGTCAAGGGAGAGTGCTCTAGATGACCGTATTCGTGCATCAAGCAGCGGGCATTGAGGGAACCCAGAAATAGCTGCTGACCATCCTCGGCTGTTTAGGAAGTCAGCATTAAAGACTAGCCCAATTTTCAATTATATCTCACATATAGAAAAACTTAAATTTCTCGAAGTGTACTAGATATAAAATAATGTGATGCCAAAATGTACAAGCTAAAAGTACAGAAAGATTACATTTATCCTTGCTTCATAGAAGTTATCAATTTTACTGAATTTCTAAAATCAATTAATAAGTTTACTCAAGACTCACAGATAATTTGGGGAAAATTTTACTGACAACTGTACCTTGATAGAAAAAGACATTTCTCGAGTGACTAGGGGGAATCTTCCTCTCTCTACCACTTGCACTGTCAGCGTGACTGGGTGACATCTCAATGTAGTCCACCAACTTCCCCGAAACAGGAGCACCGACATCTTCTTGGGGAGATGGATTACCGGTAGCTTTGCTACTGTTGCTTTCTTCCAAGACATCGTCGGTACCATCTTCAGTTTCTTTCGGTTCTTTGGTGACGTCTGTGCTTGATGGTTCTTGAGGTGGTGGTTGGTCGTCTCCTGGTGGAGAGGATGGTTCCTCTATGGTTTCATCTTGCTCTTCATCGGAGAAGGCAGAAGCATAAACAATGCAATCCTGCGTTGGAGCGTTCATTTATAGGAATGTACTCGTTCGTTCGTCTGTGATGTACTGGTACTCTGGTAGTCATATCTACTCCACAGGCCAATA
>Strongylocentrotus_purpuratus_nonrepetitive:469590506-469590585
CATGGTATACGGTATTTGGTCCTGAATGAAAATTGACCACAAGTTGATCAAATTTCGAAATGACAATTTCCCCCAAAAC
>Strongylocentrotus_purpuratus_nonrepetitive:460472637-460473065
TCCCTTTCATACGGGTTAAAAGTGTGATGCACATTCCAAACACTACCGCAGAGATTTAAATAAGCTGCATAGCAACATACCCTCAGACTGAGATCACATGAAACATTTTCTGCATGTGGAAGGGTCTTTCAGCAGATGATGAAGCTCCTGGAATACCATGACAAGGATCTAGTTATAAGGTTGATGATACTGGGTCCTGTTTGGTCAAAAATCCATGATGTCCATTCGGTCCAAAAAAGCATTTGCCACAACCCCCCCCTTCATTTCTGGATCTGCCCCCGGCCCCCATTGCTGCAGCACTTAGATCAATAACCTTATAATCTTTGATGATTTCACAATCATGATTCCAGTATCCGAGTACATTTCAGAAAACAGTTGCCCCTTCAGCCGTGTAATTTGCCGAAATTAAGCCCCCTTTTAAAACAAAA
>Strongylocentrotus_purpuratus_nonrepetitive:408365531-408365643
TTTAACCATATAAACTCGACGATGTTTACTACTTTATTTCCTGTTGAAATTTGAGACGATTAGCGTTTAAATGAAGTATAAATCAAAATACAGCAAAACATAATATTTGCGA
>Strongylocentrotus_purpuratus_nonrepetitive:135430621-135430671
AATAAACGTCAAGAAAGTACCGTTAAAGACTTAAAGCTGTCAGTCATCGG
>Strongylocentrotus_purpuratus_nonrepetitive:384467674-384467988
TGAAATGCAGATATCTGTACATGGTTGTCTTATGCATTATTTTCACTTATTTATTCTTTGAATCTCATTAATATTGTACTTTTACTTGATAGTCATGTTCTGGTATTGTTTATGTGGTTATCCCGGTTGAAAAACTCCTCTTTTTTAACACTCGGTGTAGCCCTGCAACTTGTTAAGGAAATTTTTATGTTCAATACTTTTTACTACAAATTGACGAGAAATGTAATTTGCCTATTTAGTTCATGTCATTAGGATTAAGGGTGAAGAAGATATCAACGGAATGATGACGCTAAAACCGACTTTGGGGCAATACA
>Strongylocentrotus_purpuratus_nonrepetitive:14651762-14651949
TGACGGCTGCAATGGCGAAGAGTTTGATCGCAACCATTGGTGGGGGACATTCTGGATCGGAGTAAAATGGCTCCAGGCAGTACATGGCGAGCATCAATGCGATAACGGCATTGGCGATGGGTCCCGCGATGACGGTACAAGCCCAGAAGTTGAGGAAACCCCAGAAGTCACCAAAGATCACTCGGAC
>Strongylocentrotus_purpuratus_nonrepetitive:413146691-413146964
GATGTTACTGAGATATTTACATGGACGAATTATTATCAATGTATGATGTGATTCCATAATAGATATTACAATACTGGTTATTGGGCTGTAATCTTTCCAAAACTATGGCCTTGATCAAAGATGTCCGTCCAATGATAATAAAGAACATTATTCTATTCACTTCAATGGTTTTTGCTTTTGTGAATAACCTGTTTTTGTGAGAGCATATAATGTATTAGAGAATAATGTGTTGTGGAATTTAGAAAGTTTCTTACTCTCTGCAGAGGTGACTCT
>Strongylocentrotus_purpuratus_nonrepetitive:331088451-331088753
AATAGGTTCCAGCAAATATGGGAATTTCGTAGCAACTTTTATGAATCCACCCCACTGTGAGAAAGAAGATATTAAGGGAGGAGAGGAAATAAGGAACGGAAGATGACTTTTGATTGTTAAATTAACGGTCCTGGAAGAAATTAAGTTAACAAATTTAGATTTCTGCTCCTTTTGAAACTGCATTCCACGTTCCCCTTTCCGAATTGGGAGGGCCCCATGCACCCCAATACACCACTGCATGAAAGAGGAGTGGTGTAATTAGTATGATTATGAGTTATGCTAACGATAAGAGAAATTATAGA
>Strongylocentrotus_purpuratus_nonrepetitive:239950994-239951072
GGTTAGTTCCCCATGTTAAAAGATTAGTTGAAACTCTAGAATTTAACTATAAATAAGTTTATAACTACATAATATTAG
>Strongylocentrotus_purpuratus_nonrepetitive:30112896-30113340
TCAGGGGGAAATGAGACAAAAGAATAAAATCCATCTGCAAACATTATAGCCTACGTCATCGAACATTCTTTTATTAGGACAAGCCCAGAATATAATATAGGGCTAAATGCGGGCCTAAATGATTCAGAGATTTTCTCATTCCTTACAATTAATATGTATCTCCTCCTTCTCTCGTTCTGTTCTTCCCTCTTCACTCCTTAACTGTGCAACTATTATCCCACGGTTCTCTCTACAAAATGTTTATTCACTTGATTTCCGATACGCATTTTCGAAATCTCTAACGACTGACGAAATAGCTGGAAAAGGAATGAAAAATTATAGTATCAGTTTTCAAACCATACTGGGGAAAAATAACGGGACATTCCCCTAGTTTCAATTTGCCGAAGCCGAAGGTCGGCGGGCTCAATTTCCGTTTAAACAAGTGTCTGAAGTTAGACTCTCACG
>Strongylocentrotus_purpuratus_nonrepetitive:169979392-169980334
GCTCTGAAATCTAGCATATGCTCGGGTCAGTTAGTGGTTAGTGCAGATAACTTATTATCATCCTTATAACTGCCAAGTGGTGTGGGGGGATATGTAAAGTACATATCATCCAGGGTTGAAAAGTTGAGTGAAGCTAATGGCCAGGCCCCAACAATAGCTTTGGTATAAACAGCCAAACCCCTTTCTAAACTCGCTGCCAATAAGACAGGATACAGATGATGTGGAATGACCTTGAGAGCATACAAGGTCGGGTTCAAGTTCCCGGTCACTTTCAGGGCAGCAGCATCAACAAGCGAAAGAAGATCATGAGCCATTCCTGAAAAGCCCTCCACTTTTAGCATGGACTGATTTTCACCAAGTGAGCGAGCTTTGAATAGACGACATGCCATGGTTAAGGGGTGACTCCAATAGGCCTCAAACCTGTATTCCTGCAGGTGTTGTGTGGTTATCAACTTGATCATCCTCTCGTGGAAGATGCACTCTCCCTGGTATGGGTGCTGTTTCCAACAAGTCCGTGGCAGGTCATTGCCACTGATTTGTTCCACTTGGATGGTAAGGAGTAGGCCTACTTACTAATTGCAGATGTATATTCCAAGTACCCAATTGTCAAAAAAATCCAAGGACGAGCAACAAGTGCCTGTGCCATTGACATACTGAAGGAAGTATTCTCCGAACACGGCACACCAGAGAAAGTTTTGAGTGACAATTAAATGGTCCTCAATACAGTAGCTCTCAGTTCAAATTCTTTGCTGACGGGTAGAGTTTTACTCATGTAACCTCAAGCCCGAGATACCCGCAGTCAAATGGATATATTGAACGTCAGGTACAAACAGCGAAGCGAGCCAGACAAGACGTCGACAAGGCTTTGCAGTACGTGAGCTAGGGCAACACCCATCGACTCTCAATATCTACCGTCACCAGCAGAACTACTACTGGGTAGAA
>Strongylocentrotus_purpuratus_nonrepetitive:139457124-139457211
TATGCTTACGATGATTGGGGGAAGTCCCTCTTCTGGGGAAAGTCCCAATTTGTTGCCTCATCAATCGACCTTGACTGAGCCATAGAT
>Strongylocentrotus_purpuratus_nonrepetitive:414984576-414984813
ATGACAATTAAATGTGCTAGTAAACTCTCCAAAGTAAAAGGATTAAAAATTGGTCATGTTCGAAGTCTTCATGGGAAGATAGACGAAATTCGTTTTCGGACCTCTAAGATCAATCTTGATATAATAATGTCTGAGAAAATAAAAACTGCATTTTCCCCTGTCGGTTTCAAGCGCGCGTATACTGCGATCTTTGCGCCCTTTTCTCCCGAACGTTTTCTAACTGCTGCCAGTTAGAAA
>Strongylocentrotus_purpuratus_nonrepetitive:110702787-110703542
GGTCTTGTGTCAATAGACAAAGTATTTGCTTGCCAGTTGCCACTGTTCTATATGCATTATGTAATCAATATCTTGCTCTGATGCTATGTGGTTACAAACTTCATGTATTCAAGATCCTGAAAATGTTATGAATCGTTTTTAACAGCTTTTTAGCAACCAGAAACTGAGTTGAAAATACAGCCCTTCATTAATGCTTGTCATGATTCGATATATGATATCATTTGTTATATCAAATTTGATAGCATGCTGTATTATGAGAAAAGTCAACATCTGGGGCTGCTCCAACAGTAAAAAAAACCATGTAGAAATTATGTTCTATTAATACTTTCTTGTGATTTATGGATGCATGTATATCAGGCATAAAAGGTGATGGAAAGGGAAGAATGGGTCGAGAAAGAATTGAGATAATGATAGGGAATTCCTATGTAATTACTCCTCTAGTTATTATGATATCTGTCTTTCTTTGACCTCTTCAAAACATGTGTCGGTTGGACATATCTATTAGGTTGTAAACAGTGACAGGTTTTTACTTATCTTTTAGTTTAAATTATGTAGTAGTTAGATTTTTTCATGTATGCTTTGATCATTATCATGTATTGCTCCAAAGGAGTTAAAATCTTTATCTCAAATTTATGCATAAAAATGTGAGAGCATTACGCTTAGATAGTTACTATCATGCCAGTGTTGAGAAAAGGTAGATCTGACCATATATATTGCCATATTTTTCTTACCCTCTTTGTTACCTTTATTGTAAT
>Strongylocentrotus_purpuratus_nonrepetitive:366739523-366739584
GGGGAAACTTAAGAAAACAAAGGGGTACATTCAAAAGGGAAAATGACACTTATTAGACGAT
>Strongylocentrotus_purpuratus_nonrepetitive:394305935-394306396
TCATCAGCCTTTTGCAAGAAAAAATGTCACTCTGACCTCTTTCCATATCTCTTGCATTAAAGAATGGAACAGTCTGCCTGATGATATAACGATTTTAGAAGGTTATCTAAAACGTACCAACTTGAAAGACTGACATAGTTTTTATTTGCATCTTAGTAATTTCTTATTCTGAAATGCTTTTTGACCACTAAGGACCTACTCATCAGTGTGTTTGCTGTGTATGGGCGTGAGGTTCTAAAACCATTGTTTGATCCAAGGTCCTCCAATTAATCGTATACCTACAGTGGCATAATGTGGGGGCAAGGGCATGCGTATTTGAAGATAGCCTAAATACTTCCTTATGAATACATGCGCCCCAATGAGCAATGTAAAATGAAGCTCGGTCGCGACTCGAATAATTATGTCGCACAGGATCTCGTAATTTTGTGCTCCAGGGGGGAAATAGCGTTATCAAATGGTTC
>Strongylocentrotus_purpuratus_nonrepetitive:210084256-210084326
TCAGCAGCTTCCATTTTCACTCAAAAACCTAATCTTTCTTAATCCAACACTCAAGGCTAAAAATACGATA
>Strongylocentrotus_purpuratus_nonrepetitive:147314817-147316371
ACGAATGTTGCTCGTAGTAATCCGTGACCACTGCCAAAACGTAAGAATCCTTGAAAGATCCCTGATTTTGTGCAATCCGTAAGACTAGTAAGAAAACGGCTGCGCCATCGAACAAGTTTAGTTGGCCCTGAAAAGGGCACACTCATTCACTATCTCGACTTTTTGATAGGTCGTATCTATCGTCTTCATCCTAAGACGTCGAGATAGAGCAAAAGCGGGTCCTTCGGAAGAGTACGTGGTGTAACCGTAAGCCTCGCAAAAAATAAATGTGGAATAATTGTCGAGAAAGGAATAAAGTGCCACATTTGTTGGGATATTTCTAACCACTCTTACTTAGCGGCAACCTCTAAATAACGGCAAATTGTGTAAACGAGTCACCCGTATCGTCTCCCGATAGAAGAAAACATGTTATGAAGAAACTACACAGGCCACTTTTTGTACACAGGATTGAATTTAACAAAAAGAACAGAATTAAAGATACTGATCTATTGACATAATTGCGTAAACGCACGTGGCACGCCGACATTATTCTAGAAAAAACGTCTGTGGCTAAATCAAATCAAGGTAAACCCCATCGCTATCGCTAGTGACGACGGTAACGTTGGTGTCGTCAGGTTTACCCGGGGGACGTCGAGGCCCCAGGCGTTGCACTACCACCCCTGCATTTTCGTATACCTCTTGCTCTTTGGCTTCATTGGGTGTGACATAGTCCACAGAGTCTCTGTAGTTGGCGGAACTTCTCTGGGAGGCTGTTCCGCTTGAATCGCGGCTAGCTCGTCGGTCATCACTAAATCTTGCCGCCAGAGGCATCCTCGCACTGCTTAGCCTGGTACCCACCTGGGCATTCTGGTAAATATCGTCCGTGTCAAGAGGCAATGATGACGCCTTCGTTGCAGGTGGTTTCACGACAGCGCCCTCTGTTGCTCGAGGCCTGTCGTGCCGGGTAACGACTGTCCTATTCTGATAGGCGGGCTCGTATGCTGGCGTCCTTTCTTAAGTTTTCTTTCGATCGGCTCAAAGCGATGCTGATTGAATTCTGATAAAGCGATTCTTCTGGTGTAAGAGACGCTTTTACCGATGGTGGTGCAGGCAGTCGGGGTCGCTGTTCAACAAACTGGAGCGTTTGGCCCTTGTTCGCCGAAGACATGACCTTTGCATCTGGGACGAGCGTCGTTTTCATGTCGTTTGTGTAAGTTGGGCTTTCGAGTTGCTGAGCGGGAAATTCGACTGACCCGATCCGCGTGTAAAGTCGGCTTTGCGTCTCTGTCGTTTCTTGCACATGCTGAAGAAAATAGGAAGGGTAGAGAAGAGGAAAGATTTCGGTGTTCATTTTCTAATGATAGTTCAAATACATCACAATATGCGCCATCATAATTCCAACTTGTCACTATGTGATCGTCAAAAGAAGGTAAACTTACAACACTATTACGACACCTGCCAAGCTCCCTATGATGACTCCTGGTAAGTAGAATTATGATCAGCCATGAAAGAAACATGAGACGGTTTTCATAAAGGATAAAACATCGTCATCGCAATGACTCAGTCTATAGGACT
>Strongylocentrotus_purpuratus_nonrepetitive:260199242-260199390
CGAAGTTGGCTTATTTGTTGTAAAAACATAACTCAACTATCCATATATTTACAGAGATTCGTGTATGTTGTATTGTATTTTGCTTGTTATACCCCTTAGAGACTTCTCTTCATATTATCTTATTCTAATTAGGAAGACTTGGTTGGGG
>Strongylocentrotus_purpuratus_nonrepetitive:474615645-474615759
CTTTCAAAAGACTCCTTGTGGATCAGTGAAAATTGTCAAATGAATGCATTCATCCATTCTATCATGCCAGGGGTAAAATAAAAGTAATGCATCTTTAATGAAAAGAATACATTA
>Strongylocentrotus_purpuratus_nonrepetitive:277096077-277096465
TTAACTTTATACTTTGGCACAAAGTCAACATTTTAAAAGCTCCCAGCAGAAGACACACGCATTTCAGTCATCAGTAATCATGTTTGTTAAAGAGAAGCAAGGAGTTTGATTTATCCAGCACACTATTACTCATTTCAAAATAAAAAACAGAAATAACACGCATGATTTATAGGATATGTGATTTGCAGTAACTGATGATTTACAGTTGTGGGAATTGCTGACGTCATTCTAATGCTAAAGTGCTCTTGTGTTCAAGCGATCAATTCTGCAACTACACTGAACCTGTGTACGTGTAAAACGCTCTTAATTTCTATCTAAAGACTTCCTCGTAAAAGTAAGGTTATATCATTCATAAGCAAGTATTTGCTTAAAATAGATCCTTCTTAGG
>Strongylocentrotus_purpuratus_nonrepetitive:528028342-528028607
ATAAAAAACGCCTCTCCCTCTCCAATATAGATTGTATGCCCACTAATGTGGGAGTGATATCACCAAAGAATATATTTTCCCTCGACTTTAAGCCAGACTATAAACGACTTACGCCTGGTATATCAAGGTATCTTCAAAGTCAGGACTAATTACCATTCAAAGAGTTGGGGTGCCCGACCCCTTCATGGTTTTCCAACGAGTTTCTATTGAGAGTGCGACCTTGTAAGTACCCCCGCACGTCCATGGTCCCAATTGAATTGGTTTG
>Strongylocentrotus_purpuratus_nonrepetitive:500620149-500620229
GAAGAGGAAAATGGTATTACTGTGGTGTGTACATTGCACTGTACCACTTATTGAAAACTGTTTGGAGTTTGCTTGCCATG
>Strongylocentrotus_purpuratus_nonrepetitive:389508167-389508261
TCGAAAAATTCCTATATTTAAATTTGATCATGATATTGTAGAAGTTGTTGATGAATACGTCTATCTTGGAACTACTTTAAAGCACAAATTAAGC
>Strongylocentrotus_purpuratus_nonrepetitive:220163329-220163478
ATTCCCAATAATGATGAACGGCGCTAGCACAGCCATAATTGTCAACAACAGCGCAAAGAAAATGTCACTGTCGTGCAGGTTTTGGGAATAGGTGGAATTCATCATTCTTACCTTATTCTCTCTTGGTAAAACGACTTACTCTTACTCTT
>Strongylocentrotus_purpuratus_nonrepetitive:373710554-373711758
CATATAATGCATGGCATAACCTGAGACTGATAAATCATGCGATTGTGATTTCAAAGACCAAATGTCTACCAAATGTACCTCCTTACAACTGTGTCTAAAATGACAACTAATCTTATGGATGTGAGTTTAGTTGCGACATTGAAACAACAATTTCTTATAATCTACAATTTTATATTCACCTAGTCAACATCGGGGCTATTCACATTCACATCATAGTCCTGTGTATTTTCACAGTCACAACACTTGCATAGGGCTGTGCAAGGCAGATGGTTCTTCTTGCAAGAGCAATGGCTTTTGCATTCCTTCCGACATGAGCATTTGACCAATTCCATGACTGCCTTCGGCGCAGGAAGCTCTAAACACTTGGTTGCACTGAATGTTCCTTCTGGGGAAAGCTCCCATCCATTTCCATCTAGAGGGGGCAGCTTTGGTTTTGGAACTTTGTATCCCTTGTTGACTCTGGCTACGAAGTTTGCCCTCTGGATGTGTGGTGTCAAGGATCCAAGGGTTGGTGGGAGCTTTTCTGCCTCAAGATTTTTTGCCCTGAATAACTCCCATCTAAGGTCACTCACTTTTGTGGCTTTGCTGTTTCTAGCATACACCTTGCAGACAAAGTCTTCCAAGACTGATAACACACTTTCCTGGTTGAAGTCTTCTTCACCTAATGTTTGGAATGCATGGACTATGTCACATTCTGGGTCAAGGCCCAAATACTGCTTGATCCATCTGCTCTTTGAGATGCCTGCAAATTTACCACCCCAATCGGCACCACTGAATGCATGTAGACCAAGCAAACCTTTGCTTTTTTCGCTACCAACTGCAGAACATCTCTCAGCAATGTCAATTGTACGTTTCGCATTTCCCTTTCCAGTGATGAAGCAAAGGCGACCTAAGACATTGTGTGTAGAACAAAGATCCATCAGATATACAAAGACGTCAGTGTCTGGAGAATAAACATCAATATCTATGATGTTCTCTGCTGCTTTTGAGGTAGCATCCAGTACATGCAATGGGATGAGTGTATCCGCTTCCTCATGTGTGTGATGGGTGAGTTCTGGATCAAACATATCTGGCTTGTTGGAATATGTAGCATTTCCGTAGACGACAACAACGTTCTTGCTACTATTTGTATACTCATGCAGAACAGCCTTTCCAAGATATTCTGTCAGTTGCGACTTGGTGTAGTTGTGAGACAGAAGAGTCT
>Strongylocentrotus_purpuratus_nonrepetitive:140238574-140238713
TGTGTATAAACGAAGTGTAAAGGTGAACGTGTTTAGTGCCTTTGCAGAACTTGTAGTTTTCAGTCGATTTTAATAACACCGTATCAATCGTTCTTATTGATCCGAACTGTGTACATAATCTATTGACATCGATCGACAG
>Strongylocentrotus_purpuratus_nonrepetitive:311665109-311665361
ATATTGGAATGAATCTCAGTACAGGACAATCAATTGAAGTCAATAGTAAGTTGATCAGCATTGTATTTTTGTGCTCAAGAACTTTAGAATTATGAGGCTTGAATTTTCATAATCGTGGTAGGTATTATTAGCATGCAGGGTGCCTCAAAGAATGAAAATACAGCGAGATGTTACTTGCGAAAATCTCAAAACTTTTTAAAGTCATGATTTATTAGTATTTTTAAACCATTATGTAAATGTGTCAGTGATATA
>Strongylocentrotus_purpuratus_nonrepetitive:291832438-291832619
TGATTGGGTACATGAAATCATTGTATACTCCTCGGTACAGTCTTGTCAGCCGTTTTATAAATGGTAAACATGTATATGCTGTCTTCATTCATCAATGTTCTAGTACACTGCAATAATTAGTCTGTGATGGTGTCATCGCAAACACATCTTAGTAAAGTAGGCTCGAATTAGTATACGATAT
>Strongylocentrotus_purpuratus_nonrepetitive:177218058-177218118
TACCAAGTCACAAATCTGTTATGTCTTATCTCCTCCTCAAACAAACATAGTATCACTCGA
>Strongylocentrotus_purpuratus_nonrepetitive:203490912-203491251
TGTATGATACGGTTTTGAGCTTGATAAAAAGAGGAGCGGAATGCGCAAGATTATTAAATGGCTACTGGTACAAATACGCAGTACTTTTTTCTGTAATTTAAATAAGATGTTCTTTTTTAGTTTGCCACAGTTTCCCCAGACACTGACACAATATGATAAATGTGGTAATACAAGTAATATTGTGAATTGCCGATAAATTTGCCAGTTTTACACATAAAATCCATTATAAATTTGATGTCCAATTATCACTTAGTCATTTTATAATGACATGGCAATTAAAGTGAGGACAACAGAGCAGACAGTCATATTGAATATATGATCACGAAGAGGTATGTTTGC
>Strongylocentrotus_purpuratus_nonrepetitive:97714596-97714650
AAGATATTAATCATAAGGAGAAGTTTAAAGGACTCATATTGATGTAGTTCTCGA
>Strongylocentrotus_purpuratus_nonrepetitive:482135588-482135698
GATTACGAGAAACAATCGCAAGTGTTATCAGGTGTACAGGCAGCCCATCCCCGTCAGGACAATGGCGCTAGAGGACATACCAGAGGGAGAGGTCAGGAGGTCGGGTTCTT
>Strongylocentrotus_purpuratus_nonrepetitive:130247206-130247310
TAAAATGGTCCTAACTTTGTTACTTGTTGCAGTAATCGACCAAACAGCAGCTCCTTAGAAGCTATATATAACAGATCACATCAAGTGTTGAAGAATGTACCAGA
>Strongylocentrotus_purpuratus_nonrepetitive:455761303-455761870
CAGGGAGACTTTGGTCGCTCTCATAAACGGTATATCGCTCAATTAAAACACAAGTCACGAAATGAGGTATGTTGTGACAATGCTATATATTTTTACAACTCGTTAAAATGAGAAGGCCCCAAGAGGTTACTAATTGCACGCAACTGAACAAGACACGGATAATATTCATTACAGCCACAAAACAACATCCCTGTCGAACAGATTTGGATGTTGTCTGTCAATAAAGTTTAGGAAGTTATGCAAATGCTCCAAACTTATTCATGGTGATTTTAATCACGTAGAAGGACCCATAAAACATGGTTATATCAGTGTAGAGTATACAGAGAGCAATGTGGTATATTATTAGTGAACGCTCGTGATACTCATACGAGAGGTCACAGGTTCGATCCTTGCTCGATGCTCACATCCTCGGAGAAGGTGTTTTACCCACAATTGACATTGTATGGTCAAGTTTGTTTCTATCATTACAGTGTGCTAAACTACAAACATTATTTCAAGATCACATAACATGTTATGATTTCGAACCCCTCCTCTTTTCAAGGTTAATGATGATACTTTGTATTAGAC
>Strongylocentrotus_purpuratus_nonrepetitive:337823476-337823658
TTCCGTGTTGAATTTAACAAACTTGTACTAATGACTTAGACCCTATACACTGTGACTGTGACTGTGTCAATAACACTCGATTAACAGTTTGTCAGTGACAGCCTGCGCCCAGGCAATAGACAATAATCATTCCGATAAGCTTAAATGAATATAACAGACAATTCTGGTTTAATTTCAATTGA
>Strongylocentrotus_purpuratus_nonrepetitive:432892399-432892501
GGTATGTGCAACATAATCAATAGGGAAAAGGGCTAAGGAATGTTACCAAAGAGCTTTGAAAAGGCATTATTTATCTGCAAAGCATCAATTGCTGAGTAATCT
>Strongylocentrotus_purpuratus_nonrepetitive:497043699-497043753
TGCCAAAATAAAGATGGAGCTAACGGGTGATTAATATCCTCAACAGATGTTATA
>Strongylocentrotus_purpuratus_nonrepetitive:77205448-77205884
TACCTATATAATGAAATGACTCCGATTTAAAGAAGAACACAAGTACTACTCCATCCCTCGCCGCATAATCTTGTTCGATTACTTCAACACTTGTTAAAAGTAACAATGGCATTTTGGAAGGTAGACTTCTCCCGATCCGAATAACGAAGGTTAATTCCTGTCAGAATCATTTATATTTACTGCTTTATTAATACTACATCCTTGTCCAAGTTAATATAGCCAAACTTCTTATTCCTTTAATCAAACATTTAAATGTCAACAGTGGCATTTTCCCGCTTGTTTTGCAAGCAGAAATACGATTGATTGTCAAATAATTGTGTTATGCCTTCACTTTTGTCATATTCTACATACGCTTTTTTTTACAGACAGTGCACTGATCTACGAAAAACTAAAATTGTCCAGATGTAAGACTTAATTTTACAAAACAAAGGGAAGT
>Strongylocentrotus_purpuratus_nonrepetitive:298741172-298741319
CATAGTACTTTAACACTGGTACATGAAAATATGGTCCTCTTTACCAATTAAAACACAAAAGGTGCTCCGTGACCTTTGACACCCTTTAGCTTTTAATCCATCCACATTCAATTAACCACAACTACAGGAATTTTTTTATGCACATTA
>Strongylocentrotus_purpuratus_nonrepetitive:64756451-64757318
TATTACAAAACCTTGATGATTCGTTTCGTTTTGTGTCAGTAGGTTAACACTTGACTTTAAAGCTACGTATGGTCTATGGTTTGAACCAGTCAAATAAAAACAGCCCCACATTCATTTGCACTCATTACTTAGCCCCTATACGTTTAGTGCATATCTTTAATTGTATCATAGAAGAAAGGTTTCACATATTATATCGCAATATATGGAACTTTTATATTATACAATGCCCCGTCCCGATGGACAAATACAGTTACAATCTGTGGGAGAAATACACGCCCGATCTGGTATAAGATTTCGAGTGCGACTTTCGTTAAGTGTTTTAGGTTTGTTTCTTTTAGCGCTCGATTCTGATTGGCTGTTTCTATGACATATTTGATTGATTATGATGCACGATTGGTTTTAACCATTCAGATGGCGTAACCTTATATTATTATGGTTATATAATTGGTATTATTGCGAGCGTTACAATGACGTATTACCTACGCAGAATCAGTGATCACCCAATCTGAACATATGTATTAGAAAAAGGTTACAATTGCCTATTTTAACTTTTCACAGTGCGCTCCACATCGCCATTGTTCAAGACAAGCCGGATATGGGTCTGATCCGGCGGTTGATTGAGCTGGTTCGGTTAGCCGGCAAGTCGGTTGATATCTTCAACTTCATGCAACAGGTAAAAGCTTATCTAGAACTCATGTTTATCTTTGACAACGGGCCACCTTTCCTTCCCCTTTCATCCTGTATCACCACTCCATCTTGATTTGTTATCTTAGGGTCACTTTGTAGGACCTTTTATTTCGATTGCTTTCAAGGGAATTTTATTTGTATCGCTTCTCTCTACCCGGGTGTAAATACATCATTCTGTTT
>Strongylocentrotus_purpuratus_nonrepetitive:221723342-221723616
AGCAGGCAAAACACATCAATGACTTCTTTGCGAATATTTGCCGTGAATTGCCTGCCTTGGATATTTCGTCTTGTCCAGCCTTTCTACCTGCCAGAAGGCCACCTCCTAGAATTCAGAGATTCAAGATCTTTGAGATGCTGAAAAAACTGAATCCTTCTAAGGCTTTCCACCCTGAGGACATCCCTATACAACTGATAAGAGAATTTGCCTTCGAACTTTCCGCTCCTTTGTCAGTCATCTTTAATGTCGTTCTAGATCGAGGTTCCTTTCCGCC
>Strongylocentrotus_purpuratus_nonrepetitive:77813399-77813637
CTATAAATAAATTGCAATTGAAACGTTCATTAAACCGGGAGAAATCTTTTCACCCCAAGTACCCCCAGCCCCGATCCCGTTATTAAAGTCTGACATTCTTGCATCACATTATGTTAAAACTATCCTAATATGTGAGAATTCTGAAAGCCGTGCAAGTAACAATGAACATTTCCTGTTTATATCTAAGTCAAAGTCTGTAATTCACTGCTGTTTACAGAACGGGGAATTCCAATTGTAC
>Strongylocentrotus_purpuratus_nonrepetitive:417440780-417440864
ATCCGAGGACATTGACGTGTCTCACAGCTTTACTCAGCCTGACCGATCATGGCGAGATCTCCTAAGAGGTTTGAAACTAGAACT
>Strongylocentrotus_purpuratus_nonrepetitive:204390912-204391092
CTTGGACTCCTCCACGGTACAGGGAGTGTTCACATTGCCTGAGATGTTCAAGAGTTTGGTGGCTTGGTTTTGTTCACGTCAGAAGCCAGCGAACCACAGATTTTCCTAGGTTTAAAATATAATGTCAACGATAATCTTGATCCTTAATTTAGGAATCGGTGTCCACGACTTCAGGAGGCT
>Strongylocentrotus_purpuratus_nonrepetitive:345139124-345139772
ATCCCTTTTAATAAGTGCGAATCAAAACAGAGTGATGAAAAGAGAGCACCATCATAGGCCTACATTACAAAACTTATTTCTATAACTCGAAGAAATATCCCGATAGTAGACTTCAAGAAAGAACTTGTGCAAATCAAACGCGTTGACCAACTCAGAGGGCGCTGTGTACTTATTGGTCACGACAGGGATTAAGGTAACCGTTGCTCCTGAAGAGAGTCCAAGATCACTTCCAATTTAGTAGTAATGAGCAGTGGCGTTATTATGGGGGGTGCAAGGAGGAAGGAAAGGCGCTACACACAGAAAGGTGAGATCGAGGGGTAAATTAAGGGCAAGGAAGGTGAACTTGAGATGATATAAGGAGATACTATGCTCGAGAATGACCTTTAGATATTTGAATACACCTCTAACAACAGATTATGTTAAAGCAAAGCCACGATTTGATTTCATATTGAGTATTAAACCTGTAAACAGAAAATGATTCTCAATCCCTGTAACAATTGCTTCATAATCTCATTATCTTTACCATATTTATAAAACAGTTATTATGTTTTATCTAAGTATTTAATGTTCAAGAGGATCAGTATGATTCTCTCCATCATAATATGATACTCTGAGATTGCAAAACTTGTTTACAAGCGTATCGATTTC
>Strongylocentrotus_purpuratus_nonrepetitive:467545667-467545944
GCCAACATATAATATACAGAATCCCGGGTAAGTATAATGCTTTCTAGATATTGACGACTTTATCGATATCGCCAACTTGAAGTGCCTGCATAGTGGTTACAACTTTACTTTTACCAGTCTGCTTCTCAGAGTAATTGTCTATAAGGATAGACATTTCCTTTAACTGGAACAAACACTTTACCTTAACACCTAAAAGCCAATGGCAACTCTAACCTAAACCAACGATTGGTCGGCAATGGCAGTGAAATCACCAGGCAAAACAGTAAATTTTAGGAGG
>Strongylocentrotus_purpuratus_nonrepetitive:415816468-415816782
AACAGGTTTTTCGAACATTGTCAATCGTCAGATCACCACATTGGGATTATTAAAAAGGAACTGCGAATAATTATATGGCTAAATATGGGGATACAAATACGGGGCCCTAACAAGCATTATGAAGCTTAAGCAGTGTTAACATATAGATGGAGTGATGTCTTGGGCTTTTCAAACATCCTCATTTTGTTGATGTCGTTATGGGTGTTTCTATTTCTGGCTTTGGAATGGTACTATTACTGACCACTGCAATTATTACAAACTTATCACATAACATTATACATGTTCTTGGCGTACATTGGTTCGTAGATTTATCA
>Strongylocentrotus_purpuratus_nonrepetitive:512212429-512212795
GTATCGATCTCATGATCTGCTGGGTCTAACTACTTATGAAAAAAAAGCTTATGAGACCTATTATACTTTTGCTGTCAATGTGATTTAAAACTTCAAGTCTTTTGCAAAATAATTATAGCTATCTCCAAATATTGGTTAGAAGGCTGTCACCTTGAGCCATTTGGACTTTGTGATGATATTTGTATAAGTTGGTTGAGAAATTTAGTATGCAAGAATGCATGTGCACATGATAATATGCAATCCTGTACTTGCAGATATTTATTTTAGGTCATGTTGAGTAGTACATAGTTGAAGAGCAGAATATAGAAATAAAGAAGTATCAATTTAAATAACTCTTAATTGTGTCATGTATCATAACCTGTTGGT
>Strongylocentrotus_purpuratus_nonrepetitive:238959234-238959343
GTCAACTGATGAAAAATGTGCCCCAAAGGAATATTTTACTTCCTGTTTCGGCTGTCCATGCACATTGCAGCTGTGAAAAGCTATTTGCTATTTTAAACAATCAATGCAA
>Strongylocentrotus_purpuratus_nonrepetitive:305594875-305594975
GAATATCTTAATATAAACTTGATCAATAATGCCTAATTATCAGCAGTCTAGATCGCTGCTTGGTGTGATGCTCCGTACACGAAAATTTTGTTAACAAATT
>Strongylocentrotus_purpuratus_nonrepetitive:331384319-331384520
ATTGTAATTATAGCTGGTTAATTTTGAATATAGACCTTTTATCATGTCTGTTTCCAAAAGTTATAGGAGAGAATGATATGACTTCCATACTAATGGATCTCCAGCTGGCTCTAAACATAGATGTCCAGGAACAAGACAAGTCCTCCTGGGCTGACAGGCAGGAGGATCTTGATGCCAGCTGGACGGACATCAGAGCAGACC
>Strongylocentrotus_purpuratus_nonrepetitive:344610848-344617953
TGAAAGTTGGTGGATGTGTTGGTGGAAAGGCAAAGTCTCTCTCGGGTAAGGAAATCTTAACAATATCATCTCCCAGATGATCCTATAAGTGAATGCCTTACTTATATGCACTGTACATTCATAAAATTAAGTTTCCTCTCTTGGACGAATGAATCCCTTTCATACAGCACACATCTCCATCTAGTAAGGATCTGAAAAGATAATGAACATTTCTTGTATCCTGTCTATCAAGTTACAACTTGCCCAACCAAAGCACTGACAGAATTAACTGAAACTGAACGGATGAACTAAAGGGAACAACTTGAAAAGCTTGACATATAATATGGATTCATGCCAAACTATAGAATGAAAGTCTACATTGTTCTGAAAAGGATAAGCTGGGAATAAACTAAATCAATTTAGGAGAAAGGAAAAACCCCAACCATCCCCAAGACAATCTAGATACCCGAGGAGAGCAGTGAGCCGGAAGTCCTACAAAGAAGATGATGTTCCTGACGATGATCACTACATCTGTAAGTAAACACAAGATAAATTTGTTCTGATTTACTCTGAATTGTTGTGTTATGGTTGGGTTTGGTTTGGAAGGGCGAAGATTGTCAAGCTATGAAATATGTGAGTAGTATTCCTATGGGGAGATTTTGTTGGAATATGCCTTTGAATCAGCAAAGGAAGAACTAGTCCCCTTGATCTTGCTCCAAGTGCGTGACACATTTGTGAAAACAACGGAGCGAAAATTATGGGGGGGAAAATGAATGACATATTCAAAGGGAACTTGTGTATAAGCCATCAACTCATGAAAATTAAAACTTCTGCAACTTTATTACTTTATTAGTGTTCATGCCCTTCATTGACACAGAGGCACCAATTATCTACCATCAGCATTAACTATCTCTGCAGCCTCGAAAAAACTACTGATTGTTGACTGACAATGATATTCTATAGTTAATCAAATTCTATTATAAACTTTTTCAGATTGTGAGGACTGTCATGAGGTCTTTGAAGGTGAGTGCTCCAAGCACCCCCTTACCATCATCAAGGACAACCCTGTCCCTAAAGGCTCGAAAGACAGAGCAAGTAAGACTCTACCAGATGGTCTAGTGGTCAAGCAGTCATCAATACCAGGGGCTGGTCAGGGGATCTTTGCTACCAAGTTTATCCCTAAAGGATACCGGTTTGGTCCGTATGATGGAGACATTGTGGACTTAGAGACTGGATATGACAGTGGATATGCATGGGAGGTATGTTATTGCATAGAAACATTAACTTTTATGTTGAGTCTGATTCAAAATACTAACGCCCATAGATGTTAACATTTTTATCACTTAGATACATATAAAATGCCTTCCTAGAACAGTTATATAAGATTCTTATCTTGTGTGGAAAAGTAAACACGTGTTATCATTATAACGTACATGATAGAGAGAAATCAAGAATATAGCAAATGTTAATGTTAATACATGCGTGCAATATAGGACAATTAGATATTAGTACCGCTAAAAGTGAAAACGAATAATATATCATACCCTTTGGAATAAGTGCAGTTCGTGACAATTTCAATTCCTGTTCGAGATCTAGATCTGTACAGAAGGCAAACCTCACCACTATATGTTGACAGTAACAGTGAGCAGACAGGCAACTGGATGCGATACATCAACTGTGCACGCAATGAAGGTGAACAAAACCTTGTAGCATTCCAGTATCTCGGTGAGATATACTACCGTACCTTCAAACCAATCTGTCCAGGAAGGGAGCTACTGGTCTACTATGGGGAGCAGTATGCTAAGGATCTTGGTATCACGTCACAGCTCAATAAACTCAACATTGAAACTGGTAATTAGAAACATAGGGTGAGGGTTAGCTTGCAAACAAACCATGTAAAATCTAATCAATGACTTTTTTACTTTATTGGAGTGAATGTTTTTGACTAAGTAGCGAGCACAGAATGCGAAGTGAAAAGGAACTTTGAAAAGAAGTCACTTCTCCATCTACTTCTTTTGTGAATTGAACTGCAGAATATAGCAGCATGACAAACTTCTTTGATTGACTTTAATAATTCATACACCTTATCTAGTTTTAACTTTTGTCGTGTTTCCTTAAATATATACCAGTAATTATGATATCCCTCATTTATTATGGAACATTGCTACACGCTGTTCATAAGCTATATTCTGATCTTTTGGTTGTAAATGTCATCACATTCCAACTTTGTCATATTCCATCCAAACACATGTAATGACTACACAACTTTGAATCTGATGGAGATGATCGACTACCTGTTTGTCATTTTCAATAGATTCTGGAGTCTACAGATGTGAGTACTGTGGATCGCTCTATGCCATTCCTCTCATCTTAGCAAGACATCTCAAGTGGAAACATGGACACAATGGTATTGTCCCACAGGCAGGTGCATCAAAGGAAGACATTCTACAGTTCATCAAAGGAGAAATTAAAAAACCAATCAGCAAAACAAATGGGCTTTCATTTAGTAAATCAAAAATTATGAAGACAGGGAAAGCAAAGCGTGCAGTTATAATCTTACAAGACATAAAGGCATCCATAAAGGTGAGAAGCCCTAACCTCATCTCACAAGACATACCTCATCTCACAAGACATACCTCATCTCACAACACATAAACTGAAAATAATCTCACAACACATGTATGTTGATTCATCAGCGTTACATCAACATGAACAGAAATGTAAAGGACCATTCTCTTAGTGCAATACAAATCTTGAACAAAAATCAAAGTATAACGATAAAGCAAATCAAGAAAAAATGGTGCTCGATGTTCATCAAATGGGAAGGCTCCCGTTGAAGAATAAAAAGGACAAAAGGATTCTGATTAAAAATGAAATGACCTATTGCATCATTTGTACTGAATAGATTAATATAAATAGCCCAGTTGTTTATGTGTATACTTATTGTACTAATCTTTATCTAAGGGGTTCCTTCTTTCACTTGTTATTTTGTCAATTGTCACATTTAATCACTAAAGATGTTGAAACAATGTTGCCCACTTCAGTCTGTATTGTATCAAAATGCAATATTCATTATAATGCTACTCTACATACACGGCCTACTATATGCACTATTTTTCATCAAGAAATTCCAATGTGTATGGACAATCTAATGAAGTACAGTGCAAATATGACTGAAAGTGGTTGGTATGTTAATATGTTGTATATTACAGCTCCACATTTTGATCATTCTAACAAGAAACCAACAAGCTTGTTGATATCTTAATTGATTTCTTTGTTATGATCCAGGATGATGTAAATAGTTAGCATTGTGACAAGGGTCTTCATATATAAGTGCTTTTTTTGTGTGGAACGCTGATTAGGTGCATTATACTGCTAATATTGAAATGATGATCGGTACTACGTTGAAAAGAGCCATAACTAAAGCTTGTGACTGCTGATATTGTAAAATTGTGTATGTTAAATTGTGGTCAACTGTTCATTGATGGTAGCTAGGCCTACAGTGTATTGCTGTGTAAATTCAACATTTGCCAATAGGTTCATCCCAGCAGAGCAACATCCCACGTGACCAAGATTACAAAGAAATGCCTAACAATAAGGGTTTACAAGACTGAAAGGCCGACCGCCTATGATTAAGATAGAAATGTTGGTCTCGTGGGCCGTCGATCTAGTAACCTTCTAAAATGCTTTAGTTTACTGTTTGAAAGAAGATTATTGCAATTATCTGAAGATGAGACATTGTATCTACAACATTATCGAAGTTTAAAAATTGAACTAAAATGAAGCACAATTCAGGTTGTCATGAATTAAGAATAGCAATTATGCTTGGTTTTCTCTTGAAGCCGTTTGTCTGTTTTTCGGATATGTAGGTCGTATTTCTATGTGCATTTTCATTTGCAAGCAACTATTAATCGACGTTTATTACTTTAGATAAATATAGTCTTTAAAATCCTACGAATAAAATTGCCTATATATCCATTCCTGCTATTTGGCAATGTTATGCAACTGTTTCAAACTAAAGATTTTGAGGCTACAGCTAGCCGATCTCTCTCATAGCTAGGTCATCATTTTCCCCAGTGAACAGATATCAAAAATCAATTCATGAAGCTCAATAGAGTATCGAGGGAGATGACATGCATGTCCAAAACGATATTATGTATTTTCTGATATTTTCGAGTTTTTCGTATTGTGGTGTATGAATAGAATTTATAATATTCAGTATTTTCTCTTACTAATGAAATAAGACGATGTCTACGTGAAATTAAATTACCTCAGTGAAAAATGTGTTCGAATGTTGGTTGTTGTTTATAGAAATGTTTATTGTGGACAGGTAGTGAAGTTTGTTATGTGGATTTCATAAGATTTTCACGAGTTGTTTATGTAGACGACTAAAGTTCATTTATTTGCTTGTATATTGTCATTGGAACAAAGGCTTGAATGGTTATATACTTATATTAATAGTGATAGTACGTTCCGACATTGCAGAACAATTAGACTAGTGACCGAGAGTAGAGACGCACATAAGTAGCAGAGTAGGAGGGAGAGATCGCATATGACCATGACCACACCAAGAGAAGAAGAGGGTACAATTAAAATAATTGGCTGACACTATTAAAGTAAAATGAACATTAATATCAAGAGAGCGGGATAGCCTCCCGGGATAGCCTTCGAGGAGTTTGAGAAAGTGTTGCTGATGAACTACTTGCATCTTGTCCGGCATCTTTGTACGTACAATAAGAGAATAATAAAACAAGGGGCTTGATTTAACTTCTAAGGCCTAACATCCCAGACGGTCTGACAATACAGCCTTTGTAAGTGAGCCGTATCGCTCTTGGAAGTGTAAAATGGCCGCCGCGCGTGTGAGCCCACTTCGTAGAGGTCAGTGGATAGAAAGCTAGATTTTTACGCAATCGAAACCGGGCTAGAGATACGAAGCTGTAAATCTTCTAGTATGTCCTAATAAATTGCGATACTGGTGGACAACTAAATTTTCTTATACAAGTGATCTGAAAATATCGCAAATATATTTAGTATGCTGGTCAATGAGATGTCAGTGAACCAGCTCGTATGTGCCATGTGAACGCACGCCATAAAACTCCTACAGGAACAACAACAGTGACATTGCATTGGGCGAGAGGTAGCTGCATGCTGTGTATAGGCCTAAAGCCGAGAGATCTCGAAGGATTTTCATCGGGCCGCGGCCGGGTACGTACGCAGAGCTGAGCTGGAGCTCTGCTGCATGCTATCTTGTTATTTTAGCTGCATGCAGCCTCGAGAAGCCAGAAAAAGCACAAATTATGCACGGAAATTTCAGGTATGTTCGACAATTTATGGCGCTAGTGTAGAGATCTACTAAAACAGACCTTTGTCCCCTGGTCCGGATCCGTTCAAATTATCACCGTTAACACCCACACATCCTATTTTACATCATTGAAAGCTGAAACCTCCCATTTTATAGTCAGTCTAACTCAGTGGCAAAATGAGCAAAAATATGGCCATCAATGGCCATGGGGTTAGCAAGGGAATACGTATAGGCCTAGAGGCTTAACAAACGAAAGAGATGGAAAATTCAGTCTAGGGGTGGGTCTGGGTGTGCCTGGCGCATAATGTCCACCAGCACGTCTTCCTCATGAGACAGTGTAAAACGTTCATGCACTCAGAACATAGGGCTATATGACCCGGCGGCCAAGTGCGTTTACACGCAACTCGCATTGTAAGATGTGTGCCGGAGTTGGCTTGTACTGGTTGTTGTAGACCTAGTTGTATTACTATTGATATCGAGATTACACTCTTTCTGTTGTACAGCTCCCTCTGACCCATTAGTGATAAACTTTCTAGTTCTTATAATGCATCCATAGCCCAATTTTCAACCTTTGTGCAGGCTTCATGAAATTAAGATTAACGCTATGTCAATGCTATTACATCATGGTTGGAACAAAATCTAGGCAATATTTGTAACGTCCCGACGGTCGGGTGCGGGAGCGTGCGTGTGTTAAGTTAGTGACTGTAATCTTAGTTTAGACGAAATAATATGGGAAGTTATAGGACAGACGGATTAAGATGAAAGTATATTGGGAATAAACTAAATCAATTTAGGAGAAAGGAGAAACCCCAACCATCAGTGAGCTGCAAGTCCTACAAAGAAGAACATGTTCTTGATGGTTAGCATACAGCTCTGTAACAAATATTCTAATGAACTATACAAACCTCTACCAATTTACCGGTAACCGTATAAACCCGGGGCTGGGGGCTAATTTTTCCTACAAACTGTCTATGAACCTTACTACCTGTGCATGCGCACATGGTAATTTTGCTTGACTTCAAACATATATGGGTTAATTTTGTCAAGGTATCAAAAAGTCGAGGTGCTGCCTTACATGCATGGGACTACAGGACAATTCAACTCATCTTACCGACAAATTCAACGAAACGACCACTTTTTGTGGCCTTATCGCCGGTAAAACGGTAGTCAGCCTCGTAGCTATATAAAAAATGTGCTTTCATTGTGCGCAACTATTCGGTGTGGTGTATTCAGAAAGAGCAATGCGTTTGTACACAAATCTCCTGGGTTCGAAAGTAAGTTATTATTCCCTTTAATGATTGCTGGTGAAACTTCAAGAAAATACAAGTGTTATAGATGTACCGGTATTCTCCCTCAAAGTCGTCATAGCGGATAATAAGTCCAGTTGGCCAACCGACATTATACATCTACACCAACTGTATCTCGCCGAGTTTAAACAGTACCCAAGGATCGAGCTACAATACACGAGATTACTTCACCCAGCAACGCCCCCCCCTCCCTTACTCTCACCCCACCTCTCTTGACGGCAGCACAATTTTACCAACAAATGCCCCGACACCTCCCTCTAGTGACGCCCCTGCATGTAACAGCAATCAAATAACAGAAGTTGACAATATTTATGCACAGTCAATGTGATGTAAAATATTCTAAATAAAATATATTCCATCCGATCACATGTAATGAATATTGTCTGCATAACTTTGAATCTGATGGAGATGACTTTGAACCTGTTTGTCATTCTCAATAGATTCTGGACTCTATAGATGTGGGGACTGTGGATCACTCTATGCCATTCCTCTTGTTTTAGCGAGGCATCTCAAGTAC
>Strongylocentrotus_purpuratus_nonrepetitive:346549926-346549987
GAATGTGTAGTAAAAACAAACGAAGGTTGTTATATTTAGGCTATCGTCTAAATTCCGCCAA
>Strongylocentrotus_purpuratus_nonrepetitive:43964825-43964897
AAAATGATTTGGAGCTTTATACACAACAGGTTGACAATATTCTAAAATGGTATATTGTAAAAATGTGAACCA
>Strongylocentrotus_purpuratus_nonrepetitive:552247482-552248411
AGGTCGTAATTCGCTGCCATTGATGGATGTACAAGTCTCGCACAAAGCAAACCTGTAGTCCCATCAAGAAACACCCCCAGTCTCTCGGAGTGTCTTCGGTTGTTTCTGTATGGGGCGAATTGAAGGCTAATCCTCATGATTGAAAACATCTATTATTGGGTGAATGCCTGAATTCTGCGTCTCAACAGCACAGTGTCCAACACCTCATTGGAAAAAAGGGTAACTATGATTTGTACTTGGCAAGAATAGCCTGTCATAGTTCAGGTCTAAATATCACACATTTACGGCACAAGAATGAAACCCAGTATGATGACTACACCTCTAGAACGCAAAATAAGAAGAGATAAAGCTTCTGTCTACGTCTTTAATCTCCACTCGTCTTTAATCTCCCAGTGACCCCTTCACCGTTTCTTGACATTCACGCAGCAGTGTCCAGGAGATGAAGTGTTCACGATCAAAATTATTCATGCTTTCCACTATAAATCATATATGACAAAGCGATCATTGGCTTGAAAAAATGGCTGCATGTGCATGTACTATTGCAACTTATACAGTTTAATACTGTATTGGGAAAATGATAGCAGTTTCCTAGCAACAAAGCATCATTAACAGTTACTCTTTTTCAAATGATATCAGCAATTACAACTACTCTGTTCGCAAATAAAACAGCAATTCTGGGATATGAATCCTTTCAATGTACTATGGAACTTTATTAAGTATTGTCTTTTATAAGAATATGTAATTTGTTTAAGTCTTCATTCAAAGTCAAATTCTTATTTTTACATTGCTGCTTCTTTTCACATCTGTTGTATTGCAGCCCTAAGGTGTTTACAATTACAAAAACCTAATTACTGCAAAATTTGTTACCTTGAATTCTAATTAACCATATCAGCACCCTTAGAAACCTGCCCGTTCATTAAACCCATTCT
>Strongylocentrotus_purpuratus_nonrepetitive:245791532-245791936
GAGAAATACAGATTAACATATTATAATGCAATTTATGTAATGTATCTTAATTGGGCTATCCCATTTGTTCTGTACTTCCTTGATGAAGGTAATAGATGTTTGTTGTCATTCGCATTGTCAATATGAATGTTAAAAAGTGATTAGTCCAGGAAAGGGTCAATACCTAGTCCTGTTTTGGTGTACAGGATCATCCCTGAGCCATCTCTGCATTGCTTAGGACCGACGCAATGTGGAAGCACTACTGTAGCAGGTTCGAGCAGTTCCTGAGTTAGAGAACAGTCCACGACTGGAGTGATCAACACCTCACCGTCCCTGAGAGGAATCCGAGCAGCGCCCTCTCTAGGTACCCTAATGGTGACTTAACGCCCCGGAAGGGATTGCAACCCGGATATCGAGCTCACGCA
>Strongylocentrotus_purpuratus_nonrepetitive:314748493-314748645
GTTTTTCTCATTCACAAATGTAATCAGGGTTTGCCTGGCAGGAAGTCTAATTATGTTGATAGTTTTACCTTTGAACTTCAGTCTGAAGATGATTTTGATAAGGTTGGGAGGACTGGAAGCAGTGGTCTTTCATAGAATGCCCTTACCCTTCT
>Strongylocentrotus_purpuratus_nonrepetitive:389681348-389681485
CTTCATTAAAACCACAAGCTTATCTTTAAGTCCACAGACTCCAGTGTGAACCTCAGAGTGCACGTACGGCACAAGCGGCATGAATTTCTAGGGCATCTTGCCCGGCCATGTCGGAACTCATTTCCTGGGGGAAGGGG
>Strongylocentrotus_purpuratus_nonrepetitive:345624960-345625036
GTCTAGGGAATCCCCGTCCAGAGAACCCTTAGTAGGGATTATTGTTATCCCCCTTCTAGGGAATCCCCTCCTAATA
>Strongylocentrotus_purpuratus_nonrepetitive:45380760-45380829
TCACAAAAGTTGAAGAATGAAGTCTATAGCGTGTAGTTTTCCCGTAAATAATCACTAACCATTGAAATA
>Strongylocentrotus_purpuratus_nonrepetitive:271170056-271170201
CTTCAGCCATCAAATCCATCAACAGCCGCCCTTATCAGACCACAGATGCCCTCTGGCGATCCAAATGTTACGAAGTGTTACGCAACGCGGCCTGCTTCCCTAAGCTCTTCAAACACTTGGTAACTTATGGCACAAGGCAACCTGC
>Strongylocentrotus_purpuratus_nonrepetitive:288732320-288733073
CTATCTAAATTGAACTAAAACGAGTGTATCTTTAAAGAGCAGGTTGGGTTTTGTGAGGTCTTTCATTCCTGACGGGTCAGTTTGAAAGGATATCATATAATAATAGTGGAAACATCCCATGAGAAGTACATGCCCTCTTATCCAAAACATGATGAACATTTTTGGAAAAGTTTGGAATAAACTCCATGCCAAAAAGGTGTGTCGTCCGGTTTAGTCCCAACAATTTCCCTGTTCTGTTGTGTATTAAAAAACGCTGAAAACATATTCATCAACTCTTTTAAATACAAGCCTTCTCTTATCTCATGACCAGGATTCAACCTGATCTTTAAAGTTAGAACAGCCATGTTTAACCTCATAAGCTTCTGGTCTGAACCTGAGCTTCATTGTCATAGGGTCGGTCGTTTGCGAGGCATATTTCCACGGATTAGGACTTCGGCTCCTCTTCTCAAAGACTAAATCTGTTTGCTCTAACAATTTGCTGGCATTGGTCTCCCAAGATACGTCAACCAGTAGCCGATCTCAGTCTTTGTGGAAAACCCCAAGCTATGTTTGACCTCCTCATAATATAAGTCACTTACACAAGCCGGTCGTTATCGAGGTACATTTTCACGGATTAGGACTTTGGCCTCCGTGACAAGGTATTTGTCCTAAATCATATAAATATTTCATGCTCCTCCCCTAGTTCCTGAAGAACGACAACACACTGATATGTTTAGGTAGTAACTCCATGCATAGAACTTACCTTTCGAATAT
>Strongylocentrotus_purpuratus_nonrepetitive:482818258-482818377
GTGTGCAATTTATTTTGTTCCATAATCCATAATGCATTTATATCCATCAAAAGCATGTTGATGATAAAAGATTAGACATGACAGGATGACTTTATAGAAGTCTTTTGCCTCTTGTATCT
>Strongylocentrotus_purpuratus_nonrepetitive:460829191-460829471
CACAATAAACAGTATTATCTGAATAAACAACGGCAAACACTGCAAAACAAAACCGTCGATCCAACGCCATCTTCATATCTCTATGACGTCAGGTAAGTGTAACATTGTATACAACTCAGATTTTATGTCCGGATTACTTCAGAACACGAACGCATTAATACCCTATGACATGCCCTATAGAAATCATTTTCGTATTACGTAATACGTTCTATAATGTTCGCACACTTCAATATGTGACGTACAAAGCTGCTAAAATTGCCTTAGGTTGTGTTTTGTTCGA
>Strongylocentrotus_purpuratus_nonrepetitive:340566175-340566251
AAAACATCTTGGAAGCATAATTATGCGACGACCAGACGCTACTTGAAATTCATCAAGATTTACCGGGAGTACTAGT
>Strongylocentrotus_purpuratus_nonrepetitive:159149699-159149841
TTGTAAGTGAGAAGCATCCAAGATTTAATGGTTTAGCTATGGAGAACCATTAGTATGAAATCTCTGTGATTTGCCTTGATTCATAGCCATGAAGATCTAAAGAGACATGAGTAGAGAGAGCATATAATTCTCCAGACAGTGT
>Strongylocentrotus_purpuratus_nonrepetitive:6995507-6995683
TCTTGAGAGCAGTAGGAATGACACCAACTTGTAAATATCAATAGATTTCTTTAGAACGGCAATATTAACGTCATAATATCCTGGGGTTTCATCTCAACTGGTTTCATAAATATAGACTTTGAAAAGTCCCCAACGGAGGCATCATATCAGGGATAGTATTTACAGTGTCCCTACCA
>Strongylocentrotus_purpuratus_nonrepetitive:337491676-337491843
TTGCATTACACTGTAATAAATAGGAAACAATAGGTAAAATACAGATGTGACTGCCAGAGGAGCTCATTAACACATTCATATTCTGTTTCTTCTCATTTAGCACACTGTAACATCAGGGACTGTGTATGATGATGACGGCAATCCACTCAATGATGCTCATCATATAG
>Strongylocentrotus_purpuratus_nonrepetitive:205404830-205405141
CAATTATAACTTCTAGATTTTATTTTATCCTGGAATATATGAACATAGCATCAACATCCAGTACACAGTGACACCAAATTAATAGAGTACGCACCATTAAAACATGTGTGAAACATCACAAAGAGATGATTGTTAAATTGATGTTTTATTGATACTTAACTCACATGAATGAACATTGCATTTATATATTGAGCAAATAATAAATCAGAGGTAATTTAAGTTACAAATTTCTGTCCAATGTTACATACGTTCCCCCCAATACATGTCCTACTTTACGACCTCTGCAAAGTTAACATGAAATCACACTTATC
>Strongylocentrotus_purpuratus_nonrepetitive:135086025-135086697
CTGTGGATATTTCCAAGTCAATTTCTCTACTGTCTTCCTTAACACGTCTTTCAACCTCTTCATTTCTCTTTGCTCAAATTATTGAGACTTGATTTCTTATTCCTACTACAATAAAAAAAGCACCTTACCATGGAATTGATATATCCTAAATCTGCTGATCATCTTGAGTATGTACGGCCTGTAATCGTGACCGTTCCATGTCAATAGATACCTCGTCAAGAACTGCTCACAAACTGGAACGCTCTCCTAAACAAAATCGTATTGCAAATTCTCAAAACATTCACATATTAATACTCAGTAGTGAGTGGTAGCAATTTCAAACATCTTTCTTTCAAAGCAAATTGTACATTTGGCTCAAATAACTTTTGCTCATCAGAGGCTGCTCAGTGTTCTACCAGTCATCCTAGTGCTGCAACCTCCTGGTGGCTTCTATCGCTTGATATAGAATATTATATCCTCTTTTTTGTGTGGGGAATAAAATCCATAAAGTTGATCAGCAGCTGGAGAAGTTGCTCTGTTCTCCCATTACAGCTCCCTGAATCCATGAGCTCTGTGGAAAAAGACTTTGAGTAATTCCATGTCAAATAATCTGTTCTTTTAAATTCATTGGCCCAAATTATAAAACATGAGGTGATTGAGGCTGTTTTAGCCCAATTAACCAGGCATGTTGGC
>Strongylocentrotus_purpuratus_nonrepetitive:4622741-4622837
TAGCGTGTGCACATTTTGGCGCCACTCACGTGTCAGTCAAGGTGCTGCCTAAGCAAATTAATGGAACAGAGTATTAAAGTGAGTAGGGCACTGCAA
>Strongylocentrotus_purpuratus_nonrepetitive:536427431-536427620
ATGAGAAATTCAATGGAAGTCGACGGCATTGAAGATGAATACTACACATGCTCCTGTGATCACTTGACAAACTTTGCTGTTCTGGTGGTAAGAACATCTTCATACATAGATTTTGGGCTCCTAAAAAGTGCGCATTTCTAGATTTTTCTGGCATAAGGGCCGATTCTGCATAACTATACGTACTTATAA
>Strongylocentrotus_purpuratus_nonrepetitive:554671961-554675505
GTCATCGATACCAATATCTCCTTGACTTCCTGTGCCAACCTTTGCTTCGAAAGTTATCTGAAAAGTTGAGGAAATATGACAAGACCAGCATGGTAATGATAAACAGGAGCATCATACAAGGTGAATTCACACACAGACAAATTTGTGAGATTCAGAAATCGATTTTTGAATCGCGATCAAACCTAAAAATCCCACTAAAAAGTGAGATCCTGATTGCGATCCGAATCTCACTTAAAGTGCGATTATTTAACTTATTGTGATTATTGAAATAATCGCGATTATTTGGCAAAGTGAACGTTGGCAACAAAGTGAGATTCGAATCCCGATCTAAAGGCCTGTTTAATAAATTACTAGCATTATTTTATACAAGATTTTACGCGCACAGGGTACTGACCAATATGATAAAGAGCAATATTACAACTTTATGCCCGTTTTATAAATTGCAGACGAGGAGTCATTTCAACCGTTTTTAATATTACTTCCGCTAATTACGCCGATGGAGACAATTAGTACACGTGTTAGTAATGCAACGCAAGGTTCAGATGTCCATTCATTGTTCATACGATGTCACTATTAATGTGTTTTTGACGCAACCCAACGTCAGCGAAAAAACAACTCGTGCGCACCGGGCTTTATGACGGCTGCACAGGAGGCGTGATTTCGCTAATGTTGGACTGTACTTGAGAGCGTTACAGTACTCAAAGTTTACACATCAAGTTAAACTACTGGCGAATACACTAAATGCCTTCAAAAGCTTCATTAGATAGGCAAGAACCCAATCAAAGGGATTTCTCATGTGTTATACTGGAACAGCATCCGCCAAGTCAGGACCCAATGCTTTATTATGAAGTAAACAAAACTTTTTATCTTGAATGACTGTTGAAGGAGGGTAATAAGTTTATTGAACAGATACCACATTGACTTGGATGATAATTCTACCATTTACTTTGTAATTATCTACGATGTCTTTGATGTCGACGTAAGCTGACTGCCAGCGATCTGCCATCTTTGATGTCTGGAAGATAGGCTTTTCTTCATAATGAGGAGCACTCCACAGCACTGTGAGTGAGCCAATATCGTCTCCAGTCATGTAGTAGTAAAACTGCAGGCATATGCGATCACCGGTAGAGGCAAGAGGACGGGATGTAAAGCGTGCTCTGTCACCTGGGCGCTGAGGTTGAGATGCCTCTGCTAACAGGTAATATCGTGTATTATTTTGCTGCCATTTTCTCACGCATCAAGTTTGCACTGTTTTAGAGGCACCGGTAAAATTATGGAGTCTCTTCATGACAAACATGCCATAGTGCTATGCCAGTCACCTCAGAGAGTTCATTGTTTTTACCAGAGCCTATATCAGTGCAAGATATTGCGGATTACCATATGCATGGATAAAGCCACTTTGCGTCGGGTAAGCACAACACAGGCTTCAATGTTGTCTAATAACGGGCCGAAACAAACATTAGCAGACCGCTGCACCCTGACCCTGACGCATGCGACGGCGGAATTTTCCCGACTTTAAAATTCGCCGTGGACCAGTAGATAATAATGGCCAACTTTCAATGTTTTATGATATCTTTTAATATGAGATCGCAGTGGATTTCAGATCACACAATAATTGATGTAATACCTGATGAATTTCTAAAGGTGTGGTCAAAGGGTGGCCCCGTGTTGACGGTTGCTGTGTTGCCCACATTGCGCTGCCACCAGCGAAACTTTGTTTCCAGCACCTGAACATAATTGCACATGCCGTCTCCTTGTCCGTCCTCAAAGTTACAGTCCGCGCTGATGGGCGGAGTCGTTGGCACGGCTGTAGGAGAATACCGCCAGGGTGAAAAGAATGATACGATCAGGGCGATTCCGAAAGGTAGCTTGATCTGAATTATATTAAAATTTACGAACTCTTTAGATAGCATTCATTGGTGTAATTCTCCCAATGATTGATAAAATCATTGTGGGGTGCACAACTACCCTTGTGATATCACAGCAATTAAAAAAGTATATACACTGAAGGTTGCCGAATCTAGATGAGGTCAGTACGGAATAGAGAATCTTTATACCTTCGTGTTCATATGAATCTCCCTGTTCGTAGATGGGGCATAGTTCCTACGTCCTTCTTACGGTACGAACAATGCCTTGAGTTCTTCTTACGTCAGACTTACGGCCATCTAACAAGGTTTGTTCCATATTGCGATTTTTTGGACATTTTGTCGGGTTGCAAAAAAGCGCAGCACAAATTGTACGTACACCTTACGAGCACCTTACAAAAGCCTTACGAACGCCAGGGGTCGTTCGTACGAAGGCCATACGAATCTCCGTTCCATAAGAGCCTTCTATGAGCAACTTAAGGCGTTCTTACGATCATCGTAATAATTTTAAGGCTTCTAGAATTGTCTCTCGACCCTACGAAATGCACGAAGATCTTGCGTGGTTCTTACGATGTTCTTACAACGTTCGTCCGGCTGCCTTACGAAGAGAGGGTTTCGTACGACCATACATTTACCAATCTTTGTGAACGTAGCATCCTGACGGCGTTTTCATGTCTTTCGTAAGAAGATCTTTTTGTCGGGTTGCAAAAAAAGCGCTTATTTAATGTCATAAATTGTGCACGTACATCTTAAGCTATTCTCACAATGGTTCCATGATTGCAGATAAGTTGTAGTAGGAATAATAATGTCACAAGCGTCACATGTTTTGAGATGAAGACTGAGAACACTATCTTACGCCTCATGCACTTCTGGTTGAGTAGCTGAATATCATCAATGGCTGTTTCTGTGGTGGCCCACATAAACCCGATAATTCCTTCAAAGACGAATGTAAAGTTAGGCCGATACAGCAAAAAATTCTTTGCTAGGGAGAGTTACCAGCTTGTTCGAAAAACTGAGAATAAATTCAAACAAGATTGATGTATCATGATATTCATCCATCAATCTATACATCTACACTGCTATTGTGAATTCTATATGAAACAACCAACCTCGTAAAATACGCACAGAGCACAGTTTCACCGGGAATGGAGAGTGACGCCTTCCCCCGATTACTAAGTCAAATTTTGCAAAAACAGTGGAAGATATAAAAGCTACACATTCGGACACCTAAATTACATGTTCTAATGAGATGACTATTTACACATCGTGTTGTTTGAAGAAAGAAATCATGGAGGGTGAGCGCCGCTTCCCTACCATATTCGTCTCGTCGCTTATATGAACTTACATAGAAAGGATATGTTGAAGGTGGGATGTCAAGGAATGCTTGCGTCCATTTGGGTCCGTGGTCACCATAGAAAACAAGGTCGGGGTCAAAGTTCAATGTTTCACCATGATTTAAGATGTAAACGTTAAAGAAATCCGCGAATCTCCCATTCAGAATAAACCAGAATGACAGACAGCGTGGGTTGGACGACCCCTGGAGTAGCGGGGTCATTGTTCGAGCATTATCGTTGGTTAAATGATTCCACCATTCCATGACCTGAAGAAGCATAAAGTGACCTGTAAGTTGGCTATATAAGAAAACAGTTTAACTGGGTCAACAGAACCTCATAACAGAA
>Strongylocentrotus_purpuratus_nonrepetitive:411100925-411100983
ACTATACATGGTATAGGAAATTGAATTCCTTTTGCAACTAAAGCGTTTGTTAAGAATG
>Strongylocentrotus_purpuratus_nonrepetitive:345187813-345187882
TTGCTACCGGCATAGTGTAACAATGTAAAACATAATCTTTAGTTTCAAACTAAATCATCCGTATCTATT
>Strongylocentrotus_purpuratus_nonrepetitive:186930673-186930736
TTGCAATAATAGAACTACAGAGGGCGCTTGGTCAAAGATTACTTTGTCAGTTCTTAAGTTTTT
>Strongylocentrotus_purpuratus_nonrepetitive:405108601-405108695
ATGAAAACTCATAGGTGTGCTAACCTCAAAGATTTAGTAAGTACAAGAAAGAAAACTTGTTGATAAATTGTGATCATTGCAAAGAGAATATCAT
>Strongylocentrotus_purpuratus_nonrepetitive:540161278-540161797
TTAAAAGTTAAAAGAAAACCTTGTTCATAACCTATTTCATTTATCACTTAAGTGGAGCACTTGTCTTGCAATTTATACATGCTTACCAATTAGTGCATACTTTGAGGATTTGAGGAATGATACCAATCTAACGATATTGACGAATTCTTGCTGAATATTACACGCACTTCAGACAAAATGATCCAATTTCAGGCGATATTTCTACTATGATAGTTTTCCAAACTGACGTACAAAGATTGAGAAAGCTCACAAAGTGCTTTTTATTTTCACCAGAACTCAGCCTGGGTTAAATACCCTGATTGCGTTGACACCCTTGCTGCTTGTAAACTGGCATGCCTGGGAAGGGATGCTACTCCTCCTGCTGCTATTGTTTCCACTGTTGATGTTGCTGGCGCTATATCAATATGTAAATTCATTAACATATAGGTTCATAGTGATAAATGTTTTAGGCTAGTGTTAAAGCAATTGTTGCATATAACTTAAAAGATTTAATAGAATTTCAGACATCGCACTCTTCCC
>Strongylocentrotus_purpuratus_nonrepetitive:480752635-480752992
CACCATGTGATGTCGAATCCAATCATGAATTAATACGTGGCTATGTCTCTAAGGGAGTACACGCAAGAAAACTACATTCTATTTTCCATTAACTTTACTTAATAAACGACTTATGATTAAAGCTGGAAGTAGGATCAGGCATGTTACTGTAATGAAATAGAAAAGATTTCGGCTGTACTTCATACACATTGCTGTTATCGGACACAACAAATCGTATTCACCAATAAACAGTTTATTTTATCTGATAAAATAAACAAGCATATTACCAAGAGCATTTGCTACTTATCGGTTTAAAATAAAACACTACAAAATTGCAATTGAATTCCCGATCAATATTAAAACGCATCAAAATAGAAC
>Strongylocentrotus_purpuratus_nonrepetitive:397968008-397968202
ATGTAAACATGCATAGGCTCTAATTGATGTGAAGAAGTCAGAATATCAACATTGAAAGTCTTTGAAATATGACATATTTTATTCACTCTTATGCTTGGGAGACTATATCCAATGCCTTTCATCAGTTCTGTTAAAGTTTTATCCTGAGAGCATCACAGGGTAAAGGTCAGATATGAATTATGGCTATATCTCCT
>Strongylocentrotus_purpuratus_nonrepetitive:536773324-536773437
GGTATTGGCACTGCACTATTTTAACATCTAACCAGGATTGGTCATGAGCAATGTACAACTAAATAGTTTATCATCTAACCCTTATAGGTCTTTGCACTGTAGTGTACTAGTTT
>Strongylocentrotus_purpuratus_nonrepetitive:321902012-321902138
AAATCTAAACAATTACCAGAAGCTATAAACAAAAGGGATGAAGGAGATCATCAATTTGAACCATTCATGGTTCGATGGTTTTGGAACAATGTAAGCATAGAATCTGTGTTTCGAAACCAATGGTTG
>Strongylocentrotus_purpuratus_nonrepetitive:275425884-275426041
CATGGAAGGCGTGAGGAAATAATTGCTCGGCTTTTAATGACGGACCAGCATGCCAGTTGGCCTCATAAATTCGACATCGCAGGCTCTTTGGCCTTTTTTAAACGACGCTTGCAAATCGGTAACATTCGAGGCTGAAGAAAAACACCAGAAGATGAGT
>Strongylocentrotus_purpuratus_nonrepetitive:82085685-82086054
CACCGGTGACTGGCAGAGGAAAATGATGTGAATTGACATAACCCTCGGGTCTATTATCGTGGTTTGACAGCATATAATCACTTATCTTTCATAGGTCATTCAACAATAACTCTTTACGCGACGTCATCGATTACTACCTCAGAGAGGTCAAGAGAGGGTCAAGGGTCACCGATGAGAAAGATAATGAACACACGTGCAGTTTCATCAACGATCAGTTTTGTTGGAGAGGGGTGTTGGATCTGTTGATCGCTGGTGTAGACACGACGTCCAACCATACGATGTGGACAATGCTACACATGGCCTACTACCCCGAGATCCAAGAAAAGGTATAATAATACTATCAACTTGAATCCAATTTTTCTGTTAAAC
>Strongylocentrotus_purpuratus_nonrepetitive:211710737-211710805
CGATTTACATCGTCGATTCGGCATAGCAACGAAATTTGGCCGAAACGATGAGGGCGCTGCAGTACTTT
>Strongylocentrotus_purpuratus_nonrepetitive:535393845-535394204
AAAAGTCATTAATCTGTTCTAAAATTCTACGTTGAAGTTTGTCCTTATACGAGATACAATATACCTGTAATCCAAGCAAGATGTAACTTTAAGTGTATTCATGATTTAAGCAAAGATCAATCAAGTCCAACTAGTACGGTTTCTTGAAAACACATGAGTTTTAGACTTTCATGGTTTTATGGGAAATGAGTAATGCATTGGGCGTGATTTTGCTCTTCTAATTTTATAATGTCTCTTGTTACATTTGACCATGCTTGTCAGGATTAGCATAAAACATGACAGATTTTGACCGTCATCTTTCGCAACAGGTTATGACATTATCACGTTTTAGTCAGACCGGCTTCCTGTTCAGACGACGG
>Strongylocentrotus_purpuratus_nonrepetitive:325195231-325195585
GGTAAAACCAGCTTTGCTTTGCTTGTCTATGTCCGCTCCTTCACTGATAATGTTTTGTGTGACAAGAATATCAGCATAGTATGCAGCAACGTGTAATGGGGTTATTCCATAATTATCCTCTCTATTTACCTCAGCTCCTTTACTTATGAGGTATTTGGTAAGGTCATTCTTTCTATTCTCTGCTGCAAGATGCAAGGGACTTGTTCCTTCTATGTCAACCTTATCAACGTCAGCCCCATGGCTAATCATGCATTGCGTGACAGCAACATGACCATTGTTTGCAGGAAAGTGGAGTGGAGTTGCACCGCTATTACAAGGCACGTTTAGTTTAGCTCCATTTATTGTCAGGTTATT
>Strongylocentrotus_purpuratus_nonrepetitive:399275393-399276313
ACGTAATCACCAGTTTCTAGTGCAAGGTTAATTTGTTCCGGTTTAAAAGGGTTAAATGGGTCTATCCCATGAAGAATACAATGTGGCTCAGAGAGAGTATCCTGGCTTAATGTAGGTCCATTTACAAGTACCCTAAACTTATCAATTTCCATCTAAATTACTGCAGGTGGAAGCGCTCCCTTTCCACCATCATACCTGTGTGTCCTTGTAGTTTCTGTACGATCTCCTTGGTTTGTAGATTCCATATATACACCATGTTATCTTCAGATCCCGATACAATCCACTATGATAAACAAGAGAGATGCACAACAAATGATGTATGACAAACAAATATCCTCTTTTTTCATGAATACTACACTCAATTAATGTAAGAGGTAAATGAATGATCCATGTTTGATGTTTTCAATTAGTTACTTTATTCAGATAGTGGATGAAATGATATGCACATCTAATGTAATATTACTTAAATTACAACAAGGATCTCTTTGTGTTGGAAACTACTATTTTATTGCAGTTAATAACTACGAAAAAAGGATTATGAGCAGAGATGCTGTTATAAGAATTGAACTCACCTTTCCTCCTGTGACAGAGAAGTTTGCAAAGATGCAGTATTTCTCATTCTTGTGACCTGTGTATGTCTTGAGACACTTTCCTTTACTGTAGTCCCACAGCTTCAGTGTGCTCACAATTCACAATGAGGCTAGAACAATCACACTGGACAGAACGTACAACAACACATCTGAACAAACAATTGTAACAGTACTAAGGCAGAGACGAGGATTCTCTGTCACATGCAAAGATAAAACCAAAGTTGTCGGCGACTAACAATGCTTTGAAATATGTAAGCTTAAAGTATCTTCTCTCACTAATATGTTCCCTGCAGATTTTAGCAAGTAAATCTATTATCCATAACAAGTACT
>Strongylocentrotus_purpuratus_nonrepetitive:225013952-225014385
GATATAATTTTTACGTTAATTGTCGACATAGTTGACAGATCTAGTTACATTGATAGGAAGTAAGCTTTCCCCCGTATTACGAAATATCCAGAACTCTAACTTCGACCATACTTCATTAGAAACCTCATGTTGATATCTATTGTTGACTGAAATGGAATTTGACAGTACGAACCCCAAAGTAAAAGACTGATAAATATGTGAACAACCAACATTTGTTTTCACCACAAGGTGCACGGCTTCGGGAATGATAGGTGCTAAGGCCTTACTAGGAGCTACATGTGTAGTCATTTTAAAACCTGACCGAATTGCATTACAAAGACCATAGTACTGGAATCTCCGTTGACATCTATTTTTAGGATGTCATTCACAAAACGTATTCCTCGTAAATTCCAAGCCCCCCAAAATACGGGGTTATTCCAGAGAGGTTGACTTG
>Strongylocentrotus_purpuratus_nonrepetitive:214152290-214152421
ATTACTTTCTTGACTTGTCAACTTCAGATTGTGATTGAAGTAGATCATTGCTATGAACGAGAAGGTCTGATTGATCATGTTGACGTTTAAGAGGGATTATTTTAATATTCTTCAAAAGTACTACAGCCTTG
>Strongylocentrotus_purpuratus_nonrepetitive:6016668-6016732
AAAGAATACAGCACCAAGTCACAAGATATTGCCATTTTAATCCTTTTTCAAGCTAACAAACTAT
>Strongylocentrotus_purpuratus_nonrepetitive:482411244-482411702
AATGACAAAAACCCTGAGATGTACAGAGGGTGGAGAGTCGAAAGAGACAGGAGGTTGTCGCGGATACGCCATGTTAGCTATGATAACAGGATTGACGGCTGCCTTCTTGTTACAAGCAACACTACCCAAATAATCCCTTGTCAACAAGAGAGTGACAAGCTTTGGCCAAGGCTTTAGCGTCCGTTTCCTGGGCCAGCGCGCTTGCTTGTCTGTCACAGACACGCTGGATTGGTCAAAATATTTGACGATGACGGGTCAAGTTACTAAGTGCTTCGTGTTGACTCTCAAGCTTGTAGAGAAATCATACATATGATGTGAAGAAGATGGCTCGTAGACTGATGAGATTGAGATAGAGATGGGTGTAAGAATAGGAAATAGAATACATGTAGCAAACATTTAAATTCATACAAGTCTGAAGGTAAATATTGATTGCAGACTTTGTCTATTGATTGGTGGTT
>Strongylocentrotus_purpuratus_nonrepetitive:112066264-112066415
TTAAGATGAATCAGTACAATAATCCATGGATGGGAAGAAGGAGAGGCAACGGCTCTTTTTACTGCGTGCTGGAGAGAACAAGAGGGGTTCCATTCAAAAGTACTCTCTGGCTGCGGTGTGTTTTTGTTCGGTTCCCAAAAGCGAGAAGTAG
>Strongylocentrotus_purpuratus_nonrepetitive:527175832-527175896
TTAAAATCTGCTCTGTTCACTTACCAAATCGGTCTTTACAACTATCATACTCACCGATCACCAA
>Strongylocentrotus_purpuratus_nonrepetitive:11737890-11738021
ACCGAAAGCCAAATAGGTAGTAGCAGTGAGACAGAGTGGTCTCGAGGATAAACGATCGCCTCATAAGGGGAACATAACCACCCGGTGTGCTTTGATAGAACATTGACCTACATCATTTAAATCGTAATGTT
>Strongylocentrotus_purpuratus_nonrepetitive:92181860-92181907
ACAGATTGCAATTTTGTAAATACGTGATTAATTCAACGGGATAATGA
>Strongylocentrotus_purpuratus_nonrepetitive:551539871-551539989
TAATCCCTGCCACGGTAAGCTGCCTCGTCTAAGGCTTCTAAGTCGTCTCGTCGACTTTGCTCTGAAAGTAAGCGTGTATGGCTGGATAATCACATACAGGATCTTAAAGCAGAAGGTT
>Strongylocentrotus_purpuratus_nonrepetitive:76806226-76806320
AGGCGACATAACAAAATTCCTCTTCATGAATGTGAAGGAGCAAGTTAATGTATGAATGTACCTACAAAATGTCCCTTCGTTTCTGCCGGCCGAT
>Strongylocentrotus_purpuratus_nonrepetitive:337993540-337993831
TATTGATACATTGACATGGTAGGTTCATAGTAATCAAACACGTTTTACTTTGGAATTGAAAAGATGAATGGAGTCGGGGATAAAGGATCTTCGGAAACGTGCACGTTGGGTTCGTGGTGTGCACAGGCGTATTCCAGATCTGTTATAATTAAAATGCTCATTCAGTGGGTGCGAGGGGAGGGTATTTTTCTGATAAATATCTTCTATGGATGTTAGATCGGCTCCTGTGACACGTTTTGCTGCCTTTCTGGGACGTTCGAGTAGTTTCTTGGCATCAATTTTAGCGTTTTC
>Strongylocentrotus_purpuratus_nonrepetitive:304673349-304674346
CAGAACAAACTGGCATGACTGAAGTGGACTTCAGGTTTCTCATTGCAAGGGCTATTCAAAGAGTGAGCAAGGCATCCTACAGATTTCAGTCATGATGTGTTTTTTTGTCTCTTCATTGTTTGAATCTTAGACAGGTTTCCAAACTAACTTCTTTTGAGTAGGGATTTCTTTAGTCTGTATGCATAAGCGCCCATGCATGAGCACCATCAAGAAATACATAGATTGTGGCCACCATGTGCCGTGTGGGCTGTTTGTGTCTATCTCGGAATATTTATATGTGAACAATGGAGCATTGCAGGAGTGTCTGACTATTTTTGGTAGTAACCCCATGGGAGGCGCCACACCCGCTCTGAAGATGTCATACGGGGGCTATGGATCTCCTCTACTCCTCATGTGAGTCAGCTTTAATATTCAGTTTAGGGATTTTTGACAGCAATCTGGAAGTCTTCAAGCTTTGTTGGTAATCGGCAAATCAACAAAGGAGAAACTTACCTGTATGCGGATGATTTTTACTTTCTGTATCCAGGTATTTATTGACTTAGGCTGGAGATTATTTTTGTATCTTTAATCTTGATAGGATTATATTTAACAACAATTTTGTTTCTATCTATAGCGTAGGAGGTTTCGTTTGTAGCAGCTTCATTATTGATTTTATCAATCACTTAAGAATTAAAAGGTACTGCTGATATTTAAAGAGAATCAGTAGGGAGAAGACGTCGGTACAAATGTACAATAACTGATAATAGCAATATCTTCTCGGTATTGAACAGGCTTGAAGAGAGTGGTGTTGTGACGGACTGCAGTATCAAGACATTGGAACCGGATGAAATGTTGGACTTCAACTTCTGCAGTGCTAACGTCGTCAATAAAATCATTATGAAGGTAAAGATTATTTCTGAGTCCCACTGTTGCACTCAGTACATGCCAAAATCTTCCTGACTTGGCACATCTGAGCTTCTTATAACAAATTTATCACTGTTTCCAGTAATTTGTAATC
>Strongylocentrotus_purpuratus_nonrepetitive:37166618-37167023
AAACTCAAGATTGCAAGGCTTCTCTTAGAGTCACAGTGTGAGGTCAAGATACGCAACAAGGTAAGATCAACTTCTTAAATCATGTTCCCTCCAGTTACAACACACAGGGCTTGTACAGATCATGGCCGTGTGCGAATGTGTATGGTTGGATCAACTTGCACTATTACCTCAATATGGTCCACAATTGGGCCGCTTATAAACAAAAGTTCTGAGAGATCAGTCAAGTATATGTAGACTAGCAGAATAGATGTGACCTCAGTAATTTCTTGGAAGTGGTCAACAGATGAGGCCATCTGCGCAACAGTAGGTACATGTAGCTGGTTCCACAGTTATGCATCAACCAATGGGAAAGACAATTTACCAGAAAGAATTCAAATCTTCTCTCAACTTTTTTGATCAATTTAT
>Strongylocentrotus_purpuratus_nonrepetitive:350206440-350206965
TAATAATGTATCAATATGCGGCAATATACTTTAAATGTTACATCCCCCACGATGGTATAAATCAAATGACGTAAAGGGTTTAACAGTTTTAGAGTTTAGATTCCATAAGATCATTTAGAGTACAACAATTGAATTATGCCTTTTGTTATAGGACCAAAGGAACTGGTATACCGCTGATCACACCGATGCAAAACATGCCATCACACCATACACACGGTGCTTTGAAAACTGAAAACAATGAAGCACAAAAAGAGCATACAAATAGATCTAGTGCACTGTCTAATACGCCTACATCACTACAACCGGGTGCAGGCTGTCACACAGCGCTCTTGTTAATTTGAATACCGACGCATCCGCTGATGACAAGTGCGTCCTAATGGAAGAACGCACATCTCCTCTGCAGCAACGAGATATCAAGGACATCTTAGAGACTGGTACGAATGATGCTTCGTATGCAATGTATACCACACTAAATGAAGCATCACTGAGCGATGTTAGTGCTTCCAAACTAGAGCTACCATTCAA
>Strongylocentrotus_purpuratus_nonrepetitive:164141169-164141315
AGGAATATGGCATATTTCGGTGTTGGTCTACGCAATCTTTGGTTTTCACATGAGTAAGTATCAGTAACTCTTAATTACACGCAAACATTTAAAGCGACTGATGTCCTGCAAGACCCTGAAATCCATTTTAGTTATGATACCACCTA
>Strongylocentrotus_purpuratus_nonrepetitive:328103965-328104022
GTTTATCATCTCTTTGGCGGCACTATCGCAAACAACGTCCCACACGGTATAGGAGAG
>Strongylocentrotus_purpuratus_nonrepetitive:137485205-137485610
TGAATCCGTGTGACAAGCCTACCTACGTTTGTACAACGATCCCAGTCCATCTACGGTATGGCTTCTTATAACTTAATCCTTACACCGTCAGCCTGGATTCAATGGAGTGAAAGGAGATGGAGGAGATCCTGGTCTTGCCCAGAAAGGACTGAAGGGAGAACAAGGAGAACAAGGATTTGCTGGGTTCCCAGGAAGGATTGGTTTACCAGGCATCGATGGACCGCTGGGACCTCCAGGTAAATAAACTTACACAGATCAATACCAGTGGGCATTGCATCTTTTGGGAATATCTGACTTTTTACCATAATTCTTTTATTTCAAACATAATCTCTGTCTTTTTGCTAATAAGTAATGGGTTACTATATGAGCAATCTGATTCCTGATTATATGGTATGTCAGATTTGG
>Strongylocentrotus_purpuratus_nonrepetitive:256274128-256274285
AATTTTACCTGGCATTCTATGCATTAATAGTTGAGGAGTATGAAGAAACTCAAGAATACCATAACCCCCACATACGAAACTAAATTTGGACTTGGGCTCCTTGCAGGCCCTATGTGAAGGTGTACAGGTGAGTCAAATACTCTACACATGAGACTTT
>Strongylocentrotus_purpuratus_nonrepetitive:270645644-270645969
CGCCTACACCCCACGATCCAATTTGATGTCTGAGAAAATTAGACTAACTTCCGGGTATACTATAGTAGGTAGTCTTTAATAATGAACAGGTTACGACGTTACATGGTTGAATGTTGAAACGAGATGTTGTATATGAAAATATACTGCCACATCTTTAGACACACGCAAATATTCCTCATGCTCCCTAGGCCCTGCCGAGGGCTAAGTCAATCAGAGATTATTGAGGACTAGTTAGGCCATTTCACAATTATATACTTTCCACTTGAATAGCAACAATACAAACCAAGGAATTTGCCTTATTCCTGTACTTGCCTGGTTGCTGCAG
>Strongylocentrotus_purpuratus_nonrepetitive:173878403-173879134
TTGGTCAGACTGACATTATTCATCACCACATTGACACCACCACAGCTACTCCAATACGACAGAGGGCGTATCGAACTTCACCAGCAATGAGAGTGGAAATTCAGGAGCAAGTGGACGAACTCCTGCAAAGAGGCATCATTAAAGAGAGCTTCAGCCCATGGGCGAGCCCAATCGTCATGGTGAAGAAGAAGGACAACACATACCGATTTTGCGTGGATTACAGAAAACTCAATGCAGTAACTGTTCGAGATTCTCACCCTATTCCACGTCAAGATGATTCAATTGACTCCCTCGTCATGGACTTATCAAGTGGATATTGGCAGGTCAAGCTCGATCCCCAAGATACAGAGAAGACTGCTTTTACCACAGGCACAGGGCTTTACCAGTTCACTGGCATGCCATTCGGACTGGTCAACGCTCCCATGACATTTCAGCGCCTCATGGAAGCCGTTCTACATGGCCTCCACTGGTCTACATGCCTTGCATACCTTGATGACTGCATAGTCATGGGCAAGGACTTCGATGATCATTGCAAGAACCTCCAAGAAGTATTGCAACGATTCAGAGACGCTGGACTCAAACTCAAACCCTCAAAGTGTGGCTTTTTCAAGAAAGAAGTTACGTATCTTGGCCACATAATCAACACCGAAGGAGTGAAACCTGACCCAAACAACGTTGAGAAAGTCAAGTCCTGGCCTCAGCCGAGGACACCGACTGATGTCCGATCCTTC
>Strongylocentrotus_purpuratus_nonrepetitive:191722783-191722994
TTACAGAAAAGTATTCAGCCCTTTGTATTAAGAGCATTAAAGTACTGTAGAACTTCCACTTTCATCACGACATCAGGGAATAAAAATGCTGAGCTGAGTGTGAGATTCCAAAGAATCTGGCCTGACTGGACATAGCAAAACAATTTTAGCCTCATTCACACACAGTATGAAAAACCACCACCCCAAAAATTAACAACACAGCAGCCAAGTA
>Strongylocentrotus_purpuratus_nonrepetitive:514817799-514817895
TATATACTAGTATTTAACGAGCGACCTACTAATTATCAATGTAAACTAAGCAGAATTTAATTCTATCTTAAATTTGTGCAAAAAGTGTTTGATCTT
>Strongylocentrotus_purpuratus_nonrepetitive:96386524-96386624
ATGCTCATAGCGTTGTGTGAATTTTCTCTCCGTATATAGATATTTGTTTCTTACTTACACGAGTAAGCAGTAGACTTGTCATCGCACGAATATACTTAAC
>Strongylocentrotus_purpuratus_nonrepetitive:289408094-289408289
TATGAATCATGCATGAGAATACGCTTGTCACACATACGATATCACCAGTGATGATAGGCGCTCGGGCTGACGTCCGCGCCGATGTCAGTCTCCATAACGCGATCAGTATATTTGCCATAAAGCCCGACGCCCATCGGATAGGCTTCATATGCAGTATCGAAACATTGATGCTTTCCCCCGTATTACGAAATATCC
>Strongylocentrotus_purpuratus_nonrepetitive:164398530-164398745
AATTTCTAATTTGGGGCCACCTTACAAATGAAAGGCTGGTCATTTCCACAGGGCATGTCGTTCCACGACTGGAGGATATCATCTTCTGCGTCCCTACGCCACAAATGAGCGCAGTCCTCGTTGCCTTTCCAGTTGGACGGCTGACCCGTCATCCATTGCTCGAAGTTTAGACCGGATCCATCAGACCAGATGAAAGGTTCGGTTGAGCCTATTGT
>Strongylocentrotus_purpuratus_nonrepetitive:52305342-52305399
TTCGAGAAATGAGTTTCTGTTTCCTATGAATGGCTAGGACAAATAATTCATACTTGG
>Strongylocentrotus_purpuratus_nonrepetitive:274226577-274226663
CATTTTGAGAAAACGAGGACGGTATCCGATACCAATTACAGACAATGAATTATAACTTCACAGGCTCTAGAATTAATAAGGCTGCA
>Strongylocentrotus_purpuratus_nonrepetitive:193629800-193629966
AATATAAAATTGGCGTTTGTATAGTTTTCTGAGAAGTGATGATGAATTTCGTAATCTAGCCTCTGTACGGAACGTGATAGCTAATTTTTTTATGAGAGCCAAAAAAGGGTTTTAACAGATCTGCTGAGAACTAAACGAGTTTACGCCCTTCTGGCTTATTTTCCAG
>Strongylocentrotus_purpuratus_nonrepetitive:246969911-246969972
AATATTAGATCCATTGTTATACAGTGGCTTAATGAGCAAACACGTTCATCACCACACGACT
>Strongylocentrotus_purpuratus_nonrepetitive:146838205-146838288
AATCTACAATACGCATGTTCACCGATGTTTATCAATCGGTGAGGGACAATGTCACAGAGTGTAGACCGGGATACAGAAATTAA
>Strongylocentrotus_purpuratus_nonrepetitive:513792226-513792453
ATCACTACTCTAAATAATTGTATCTATATCGTTTCAACAAGGCACTTCACAGAGATGTATGCTATTAGTATATATCTCATCATTGTATTAGTTAATATAGCCCTACTATTGATCAGAGAATACTTGGTAGCTTATATGACATCAATTGACCAAATTACATGGATCTTGGACGTGCCCGGTAATAAGTACTCTAACGTTCTACCAAATAACCTTAGTTTGAAGGATGC
>Strongylocentrotus_purpuratus_nonrepetitive:259319329-259319673
AGGCAAAGTTTTGCCATGTCGGTTTATATGAGGTTTACTGTAGTATTGGTGTCTACTGCAAGAGTCATACCTTTTAGAATCAAATACAGTCATGTCTGCATGTTATTCAAATAGTTGTATGCTCTGACCTCATTAAAGATATTTCATACTCGTATGTACGTTTTTCATGTTATAATTGCAAACTGTTGCATTATTCAATTTGCAACAAATTGAATGATTTCTTATTTTGAGTGTGATTTAGGTGTTGGATAAAAATGTCCTGAGGCATTTGGTATTATTGTATATGCATTCTTTATTTCAAGGTTTTATAATATAATCTGCTCATTCACTTAATTGTTATAAAT
>Strongylocentrotus_purpuratus_nonrepetitive:249077110-249077407
TGGCGTGACTTATGCCGCGTAAGATAAATTCGTTTACGATTTTTCGTGCGATTTTTCGGGCATCGTATGAGGTTATGGGCTATGATGTTTGTGTTAACATGATCTACGAGCAACAGGCCATTTCTTGTATTCGCCCTAGGGGCAAGCCGGGGCTAATCTGTACAGAGGCTGATTAAAAATCGTAAGGTTGCGGGGAAACGACGCGGTGACCGCTACAAACAAGAACATGCGTTTGATGCACGATCAGCGCCGGGCCTCCGTGCGATGTCCTTGCGGGATTTTGAATAAATTTGTATA
>Strongylocentrotus_purpuratus_nonrepetitive:123703473-123704320
TATCCTATTATTACCATTCTCTAAAATCACTTTGATTTTGGTCTAAATTCATTCAACTCCTAATCTGCCAATTAATCTATTCCGTCTTCCTCCCTCATTCCTTGGAATTTGTATAAGTCGTTCAGAGTAATATAAGTCTTTAAACAACCAAAAGAAATGCGGTTGATTTCTAAAGGTTACATACATCAATATCATTCAGCACATAGATGTACGCATTTATGACTGCATAGCGCGTGCTGCACGTTGTAATTATAGTACGTGTGAATGGATTGTGAAGGCGAGATTTCAGCTAATGCTATAGAACTCAAATCAAATTCATCCGGGCAGAAAAAGGATTTGACGTTCTTTCCAATCCGAGGGATAATTGTAGAAGTATATATGCGAGGAAGAAAAGCAATTTCCTAGTCTATGCGAATATACTTCCTCATTTTACATTATTTCGATAGATTTTCGTTTTGCTATAAACCTGGTATAAGTGTGTAAATCCGCTGTGAGACATTTGCAATACATTATAAGGGCTTTTTAAATTTATAGAAAATAGAGAGGGATTGATGAATTGAATTGTAGATAATTGAGTAAGAAAGACTGGGGGAGCTAGATTTTTTTGCTTGCTTTGACACTTTCGTGGTGTCATTCTTCCTTGGATTATTTGTTGTATATATCCTCGGAGCGATCAACCTGTTTCCGCCATATCTTTTCAATTCTAACAATGGCAAAGTAGAGAGGACCGTTCATGAAATCAATATAACTGTATACACTTATACAATGTAATCCTAAAACAGAATGTGTAACATATTGCACGTACATGTGACGCAATTATGAAGAAATGTGGCTATAACCGTTTGCG
>Strongylocentrotus_purpuratus_nonrepetitive:404597480-404597701
TGCTAACTATGGTGCTGTATTTATAAGAGTATGCTTATTGTGTCCTGGCTGTTTACTACAACGATGATAAAACCATGGTATGCTTATTGTGCCCTGGCTGTTTACTAAAACGATGGTAAGACCTTTATTGTGTCCTGGCTGTCTACTACAACGATGGTGAAACCATGGTACTTTATAAAGTTATGCTTATTGTGCCCTGGCTGTTTACTACAATTGTTTTT
>Strongylocentrotus_purpuratus_nonrepetitive:161140965-161141228
AAATCAAATGCCTTCTTGTAGTCAATAAATGCACAATAAACCCTCTCTTTTGAAGAGAGATATAAATCGATCACTGAATGGAGAACAAAAATGTGATCAAGCGTTGAATGACCATTTCGAAAACCAGCCTGTTCATCACCTAGCAATTCATTATCTTCGAGATAAGACGTAAGTCGCTCATTCAAGACTGCTGTAAACAGCTTGCCGAGACAACTAAGCAATGTTATTCCTCTATAGTTGTTCGGAACATTAAAGAGGGTGAA
[truncated: 2,651,097 more chars]
