# Supplementary material for: Transposable elements drive the evolution of metazoan zinc finger genes
Source: Genome Res. 2023 Aug;33(8):1325–39. doi: 10.1101/gr.277966.123 (PMC10547256; doi:10.1101/gr.277966.123)
Supplement: Supplement 3 [file Supplemental_Data_3.tar.gz › supplementary_data_3/Strongylocentrotus_purpuratus/results.PFM.txt]

TF	Unknown
TF Name	Unknown
Gene	AAGJ06000001.1_987757-989158(+)_1
Motif	AAGJ06000001.1_987757-989158(+)_1|1|1x0
Family	C2H2 ZF
Species	Unknown
Pos	A	C	G	T
1	0.0237442	0.0186354	0.93177	0.0258508
2	0.184157	0.0277599	0.380182	0.407901
3	0.106447	0.134945	0.567564	0.191044
4	0.25	0.25	0.25	0.25


TF	Unknown
TF Name	Unknown
Gene	AAGJ06000001.1_987757-989158(+)_1
Motif	AAGJ06000001.1_987757-989158(+)_1|2|1x0
Family	C2H2 ZF
Species	Unknown
Pos	A	C	G	T
1	0.0187546	0.0242596	0.937731	0.0192551
2	0.910843	0.0220957	0.0466958	0.0203651
3	0.19805	0.17299	0.127285	0.501676
4	0.335071	0.188481	0.228142	0.248306
5	0.117352	0.257348	0.430337	0.194963
6	0.203439	0.280331	0.240444	0.275786
7	0.325384	0.130886	0.387336	0.156393
8	0.227561	0.0358476	0.364523	0.372068
9	0.0729256	0.0873406	0.0971156	0.742618
10	0.25	0.25	0.25	0.25


TF	Unknown
TF Name	Unknown
Gene	AAGJ06000001.1_987757-989158(+)_1
Motif	AAGJ06000001.1_987757-989158(+)_1|3|1x0
Family	C2H2 ZF
Species	Unknown
Pos	A	C	G	T
1	0.352786	0.284415	0.133939	0.22886
2	0.830447	0.023291	0.113246	0.0330162
3	0.082376	0.0845541	0.141796	0.691274
4	0.233434	0.255481	0.151496	0.35959
5	0.103842	0.188047	0.107127	0.600985
6	0.121224	0.168176	0.546929	0.163671
7	0.487921	0.147555	0.176601	0.187923
8	0.311899	0.422215	0.0731464	0.19274
9	0.218638	0.588346	0.0844889	0.108527
10	0.157735	0.0625522	0.563195	0.216518
11	0.283905	0.238545	0.258516	0.219035
12	0.203961	0.296603	0.295146	0.20429
13	0.303743	0.131041	0.473437	0.0917784
14	0.333524	0.10499	0.108731	0.452755
15	0.572457	0.106023	0.163379	0.158141
16	0.50842	0.204123	0.171282	0.116175
17	0.90448	0.0256877	0.051743	0.0180896
18	0.0499638	0.0372981	0.0484872	0.864251
19	0.448559	0.110653	0.34365	0.097138
20	0.0621442	0.056509	0.074556	0.806791
21	0.695216	0.0525545	0.127548	0.124681
22	0.25	0.25	0.25	0.25


TF	Unknown
TF Name	Unknown
Gene	AAGJ06000001.1_997209-999057(-)_1
Motif	AAGJ06000001.1_997209-999057(-)_1|1|1x0
Family	C2H2 ZF
Species	Unknown
Pos	A	C	G	T
1	0.0268054	0.01867	0.933499	0.0210258
2	0.526154	0.215813	0.0846233	0.17341
3	0.0586713	0.744711	0.119518	0.0771001
4	0.25	0.25	0.25	0.25


TF	Unknown
TF Name	Unknown
Gene	AAGJ06000001.1_997209-999057(-)_1
Motif	AAGJ06000001.1_997209-999057(-)_1|2|1x0
Family	C2H2 ZF
Species	Unknown
Pos	A	C	G	T
1	0.559015	0.0819733	0.159587	0.199424
2	0.0758244	0.219126	0.233947	0.471103
3	0.0783534	0.0424648	0.142592	0.736589
4	0.267305	0.285708	0.265743	0.181245
5	0.144221	0.143652	0.203754	0.508373
6	0.240258	0.189382	0.280105	0.290255
7	0.0332583	0.0486203	0.883808	0.0343139
8	0.0370668	0.0225913	0.842473	0.0978692
9	0.354494	0.0320865	0.250461	0.362959
10	0.35085	0.0765353	0.469542	0.103073
11	0.181188	0.00824448	0.398343	0.412224
12	0.0190846	0.0258022	0.0308098	0.924303
13	0.25	0.25	0.25	0.25


TF	Unknown
TF Name	Unknown
Gene	AAGJ06000001.1_997209-999057(-)_1
Motif	AAGJ06000001.1_997209-999057(-)_1|3|1x0
Family	C2H2 ZF
Species	Unknown
Pos	A	C	G	T
1	0.360877	0.168571	0.229875	0.240677
2	0.0761144	0.046529	0.830009	0.0473477
3	0.0701604	0.0523291	0.0847607	0.79275
4	0.176093	0.128507	0.451834	0.243567
5	0.0529933	0.0456601	0.0735942	0.827752
6	0.0375329	0.0361766	0.0535517	0.872739
7	0.178183	0.15253	0.141852	0.527435
8	0.0960504	0.599675	0.13392	0.170355
9	0.102486	0.275598	0.364164	0.257751
10	0.287439	0.185889	0.30046	0.226212
11	0.153856	0.0902757	0.133678	0.622191
12	0.0186896	0.0251281	0.934481	0.0217016
13	0.218729	0.140315	0.486863	0.154093
14	0.136977	0.080203	0.0943858	0.688435
15	0.379639	0.140199	0.274604	0.205557
16	0.378016	0.143977	0.365308	0.112699
17	0.21555	0.131801	0.351237	0.301412
18	0.0847673	0.691995	0.0822106	0.141027
19	0.448378	0.163977	0.215705	0.171939
20	0.281118	0.253301	0.225939	0.239641
21	0.357518	0.145621	0.258197	0.238664
22	0.25	0.25	0.25	0.25


TF	Unknown
TF Name	Unknown
Gene	AAGJ06000001.1_1012857-1014351(+)_1
Motif	AAGJ06000001.1_1012857-1014351(+)_1|1|1x0
Family	C2H2 ZF
Species	Unknown
Pos	A	C	G	T
1	0.0209543	0.0187153	0.935765	0.024565
2	0.26083	0.0682676	0.346359	0.324543
3	0.100922	0.126312	0.610388	0.162379
4	0.25	0.25	0.25	0.25


TF	Unknown
TF Name	Unknown
Gene	AAGJ06000001.1_1012857-1014351(+)_1
Motif	AAGJ06000001.1_1012857-1014351(+)_1|2|1x0
Family	C2H2 ZF
Species	Unknown
Pos	A	C	G	T
1	0.166217	0.123414	0.191054	0.519315
2	0.155224	0.421269	0.209955	0.213551
3	0.119014	0.333855	0.40542	0.141711
4	0.0213859	0.0236044	0.936284	0.0187257
5	0.224183	0.217138	0.28519	0.273489
6	0.201746	0.124808	0.474278	0.199168
7	0.202121	0.184052	0.358855	0.254972
8	0.2545	0.210024	0.257218	0.278258
9	0.186794	0.403367	0.242084	0.167755
10	0.305738	0.164385	0.34429	0.185587
11	0.246282	0.0699087	0.339518	0.344291
12	0.121838	0.137771	0.148099	0.592292
13	0.25	0.25	0.25	0.25


TF	Unknown
TF Name	Unknown
Gene	AAGJ06000001.1_1012857-1014351(+)_1
Motif	AAGJ06000001.1_1012857-1014351(+)_1|3|1x0
Family	C2H2 ZF
Species	Unknown
Pos	A	C	G	T
1	0.346449	0.153597	0.271177	0.228777
2	0.0870623	0.0175339	0.876696	0.0187081
3	0.060022	0.018895	0.0469981	0.874085
4	0.22998	0.175117	0.233889	0.361013
5	0.181262	0.118364	0.131938	0.568436
6	0.0682374	0.0660644	0.33689	0.528808
7	0.412153	0.087079	0.346998	0.153771
8	0.215812	0.34179	0.110206	0.332191
9	0.0684582	0.872159	0.0199913	0.0393911
10	0.24123	0.218077	0.241138	0.299555
11	0.262167	0.230996	0.289514	0.217323
12	0.221736	0.175541	0.30135	0.301373
13	0.303672	0.133035	0.469511	0.0937819
14	0.33287	0.107016	0.110759	0.449355
15	0.566315	0.108162	0.165365	0.160158
16	0.458777	0.205795	0.124572	0.210856
17	0.80204	0.0311585	0.116075	0.0507261
18	0.0910398	0.0967332	0.688657	0.12357
19	0.264442	0.369937	0.101918	0.263703
20	0.178973	0.286631	0.124005	0.410391
21	0.225352	0.160521	0.40402	0.210106
22	0.25	0.25	0.25	0.25


TF	Unknown
TF Name	Unknown
Gene	AAGJ06000001.1_2617722-2619228(+)_1
Motif	AAGJ06000001.1_2617722-2619228(+)_1|1|1x0
Family	C2H2 ZF
Species	Unknown
Pos	A	C	G	T
1	0.0184979	0.0309555	0.924893	0.025654
2	0.184934	0.133	0.289003	0.393063
3	0.124758	0.07799	0.510907	0.286345
4	0.25	0.25	0.25	0.25


TF	Unknown
TF Name	Unknown
Gene	AAGJ06000001.1_2617722-2619228(+)_1
Motif	AAGJ06000001.1_2617722-2619228(+)_1|2|1x0
Family	C2H2 ZF
Species	Unknown
Pos	A	C	G	T
1	0.884503	0.0182376	0.0310163	0.0662427
2	0.0566756	0.0484301	0.421131	0.473763
3	0.21678	0.0200463	0.0149642	0.748209
4	0.25	0.25	0.25	0.25


TF	Unknown
TF Name	Unknown
Gene	AAGJ06000001.1_2617722-2619228(+)_1
Motif	AAGJ06000001.1_2617722-2619228(+)_1|3|1x0
Family	C2H2 ZF
Species	Unknown
Pos	A	C	G	T
1	0.349799	0.244661	0.0911672	0.314373
2	0.0353404	0.226351	0.113034	0.625275
3	0.0276816	0.0182679	0.913396	0.0406547
4	0.566006	0.0524255	0.360362	0.021207
5	0.197871	0.0651698	0.0680864	0.668873
6	0.0178378	0.124443	0.0788286	0.778891
7	0.25	0.25	0.25	0.25


TF	Unknown
TF Name	Unknown
Gene	AAGJ06000001.1_2617722-2619228(+)_1
Motif	AAGJ06000001.1_2617722-2619228(+)_1|4|1x0
Family	C2H2 ZF
Species	Unknown
Pos	A	C	G	T
1	0.428841	0.130609	0.179486	0.261065
2	0.0495219	0.0178711	0.893553	0.0390536
3	0.0567135	0.0339296	0.100135	0.809222
4	0.232441	0.200115	0.133153	0.434291
5	0.14531	0.112104	0.159119	0.583467
6	0.139645	0.0954344	0.456289	0.308631
7	0.0908996	0.0504279	0.81088	0.0477921
8	0.0962421	0.11454	0.10317	0.686048
9	0.14128	0.10094	0.117577	0.640203
10	0.224186	0.197413	0.206111	0.37229
11	0.315998	0.238434	0.264898	0.180671
12	0.239022	0.219582	0.300414	0.240983
13	0.232584	0.167453	0.42049	0.179473
14	0.174358	0.117329	0.132355	0.575958
15	0.344784	0.164958	0.271298	0.21896
16	0.301002	0.17167	0.297532	0.229795
17	0.176863	0.104996	0.414471	0.30367
18	0.160504	0.335429	0.187144	0.316923
19	0.234089	0.0780556	0.577641	0.110214
20	0.438775	0.146538	0.156628	0.25806
21	0.158622	0.302321	0.28508	0.253977
22	0.25	0.25	0.25	0.25


TF	Unknown
TF Name	Unknown
Gene	AAGJ06000001.1_2624536-2626990(-)_1
Motif	AAGJ06000001.1_2624536-2626990(-)_1|1|1x0
Family	C2H2 ZF
Species	Unknown
Pos	A	C	G	T
1	0.0184979	0.0309555	0.924893	0.025654
2	0.184934	0.133	0.289003	0.393063
3	0.124758	0.07799	0.510907	0.286345
4	0.25	0.25	0.25	0.25


TF	Unknown
TF Name	Unknown
Gene	AAGJ06000001.1_2624536-2626990(-)_1
Motif	AAGJ06000001.1_2624536-2626990(-)_1|2|1x0
Family	C2H2 ZF
Species	Unknown
Pos	A	C	G	T
1	0.204819	0.126806	0.0780518	0.590323
2	0.0323467	0.0180113	0.0490765	0.900565
3	0.389043	0.119252	0.288119	0.203586
4	0.25	0.25	0.25	0.25


TF	Unknown
TF Name	Unknown
Gene	AAGJ06000001.1_2624536-2626990(-)_1
Motif	AAGJ06000001.1_2624536-2626990(-)_1|3|1x0
Family	C2H2 ZF
Species	Unknown
Pos	A	C	G	T
1	0.0136989	0.684943	0.0513758	0.249982
2	0.399515	0.0648318	0.14162	0.394033
3	0.303638	0.256893	0.1459	0.293568
4	0.807049	0.0769044	0.0827553	0.0332913
5	0.135168	0.266242	0.109757	0.488833
6	0.285389	0.0498672	0.0924942	0.57225
7	0.25	0.25	0.25	0.25


TF	Unknown
TF Name	Unknown
Gene	AAGJ06000001.1_2624536-2626990(-)_1
Motif	AAGJ06000001.1_2624536-2626990(-)_1|4|1x0
Family	C2H2 ZF
Species	Unknown
Pos	A	C	G	T
1	0.376656	0.133801	0.374679	0.114865
2	0.0212476	0.0208795	0.0187818	0.939091
3	0.804938	0.0333521	0.0851579	0.0765521
4	0.262259	0.157396	0.302369	0.277976
5	0.205464	0.314452	0.238065	0.242018
6	0.209432	0.238571	0.350033	0.201964
7	0.25	0.25	0.25	0.25


TF	Unknown
TF Name	Unknown
Gene	AAGJ06000001.1_2624536-2626990(-)_1
Motif	AAGJ06000001.1_2624536-2626990(-)_1|5|1x0
Family	C2H2 ZF
Species	Unknown
Pos	A	C	G	T
1	0.072255	0.0215077	0.885828	0.0204091
2	0.403986	0.391576	0.16177	0.042668
3	0.909987	0.0182109	0.0296554	0.0421468
4	0.371683	0.158022	0.424754	0.0455413
5	0.140034	0.0975422	0.0185178	0.743906
6	0.0452888	0.905522	0.0181104	0.0310788
7	0.25	0.25	0.25	0.25


TF	Unknown
TF Name	Unknown
Gene	AAGJ06000001.1_2624536-2626990(-)_1
Motif	AAGJ06000001.1_2624536-2626990(-)_1|6|1x0
Family	C2H2 ZF
Species	Unknown
Pos	A	C	G	T
1	0.0184979	0.0309555	0.924893	0.025654
2	0.184934	0.133	0.289003	0.393063
3	0.124758	0.07799	0.510907	0.286345
4	0.25	0.25	0.25	0.25


TF	Unknown
TF Name	Unknown
Gene	AAGJ06000001.1_2624536-2626990(-)_1
Motif	AAGJ06000001.1_2624536-2626990(-)_1|7|1x0
Family	C2H2 ZF
Species	Unknown
Pos	A	C	G	T
1	0.359283	0.361943	0.0715435	0.207231
2	0.118997	0.0163857	0.0453304	0.819287
3	0.097689	0.0286646	0.102456	0.77119
4	0.25	0.25	0.25	0.25


TF	Unknown
TF Name	Unknown
Gene	AAGJ06000001.1_2624536-2626990(-)_1
Motif	AAGJ06000001.1_2624536-2626990(-)_1|8|1x0
Family	C2H2 ZF
Species	Unknown
Pos	A	C	G	T
1	0.237784	0.254178	0.296494	0.211544
2	0.27408	0.351992	0.231679	0.142249
3	0.018764	0.0206034	0.938202	0.0224307
4	0.25	0.25	0.25	0.25


TF	Unknown
TF Name	Unknown
Gene	AAGJ06000001.1_2624536-2626990(-)_1
Motif	AAGJ06000001.1_2624536-2626990(-)_1|9|1x0
Family	C2H2 ZF
Species	Unknown
Pos	A	C	G	T
1	0.207224	0.113471	0.543011	0.136293
2	0.101943	0.0490867	0.510886	0.338084
3	0.0675326	0.051191	0.0839199	0.797357
4	0.429603	0.130401	0.295434	0.144563
5	0.153421	0.164964	0.148379	0.533236
6	0.0996524	0.641675	0.0962185	0.162454
7	0.265184	0.259172	0.244605	0.231039
8	0.223379	0.497429	0.127396	0.151796
9	0.132026	0.257101	0.400516	0.210357
10	0.17982	0.0851821	0.502742	0.232256
11	0.277249	0.240877	0.257041	0.224833
12	0.212657	0.287776	0.286633	0.212934
13	0.301332	0.152795	0.431278	0.114595
14	0.324939	0.12773	0.131394	0.415938
15	0.506845	0.1298	0.184068	0.179286
16	0.498553	0.13995	0.214599	0.146898
17	0.356293	0.128077	0.204374	0.311256
18	0.163765	0.116344	0.269247	0.450644
19	0.0989074	0.0349361	0.846815	0.0193417
20	0.0662284	0.0727949	0.159514	0.701463
21	0.028143	0.0185129	0.0277016	0.925642
22	0.25	0.25	0.25	0.25


TF	Unknown
TF Name	Unknown
Gene	AAGJ06000001.1_3452722-3453868(+)_1
Motif	AAGJ06000001.1_3452722-3453868(+)_1|1|1x0
Family	C2H2 ZF
Species	Unknown
Pos	A	C	G	T
1	0.0650549	0.140283	0.700828	0.0938346
2	0.0190181	0.939627	0.0225621	0.0187925
3	0.0242855	0.0464597	0.872496	0.0567592
4	0.25	0.25	0.25	0.25


TF	Unknown
TF Name	Unknown
Gene	AAGJ06000001.1_3452722-3453868(+)_1
Motif	AAGJ06000001.1_3452722-3453868(+)_1|2|1x0
Family	C2H2 ZF
Species	Unknown
Pos	A	C	G	T
1	0.0905101	0.0548017	0.770173	0.0845151
2	0.100562	0.441284	0.0736655	0.384489
3	0.0296436	0.0184654	0.923268	0.0286226
4	0.63498	0.113034	0.145969	0.106017
5	0.249341	0.0381466	0.659013	0.0534988
6	0.0809857	0.0313628	0.0570203	0.830631
7	0.25	0.25	0.25	0.25


TF	Unknown
TF Name	Unknown
Gene	AAGJ06000001.1_3452722-3453868(+)_1
Motif	AAGJ06000001.1_3452722-3453868(+)_1|3|1x0
Family	C2H2 ZF
Species	Unknown
Pos	A	C	G	T
1	0.0267488	0.0305144	0.0926173	0.850119
2	0.0167735	0.838673	0.0568497	0.0877038
3	0.0101885	0.267044	0.500702	0.222066
4	0.25	0.25	0.25	0.25


TF	Unknown
TF Name	Unknown
Gene	AAGJ06000001.1_3452722-3453868(+)_1
Motif	AAGJ06000001.1_3452722-3453868(+)_1|4|1x0
Family	C2H2 ZF
Species	Unknown
Pos	A	C	G	T
1	0.344739	0.178247	0.26493	0.212083
2	0.336865	0.182072	0.167512	0.313551
3	0.176902	0.251333	0.268779	0.302986
4	0.0254927	0.0230027	0.932848	0.018657
5	0.0635684	0.0917432	0.0480241	0.796664
6	0.248474	0.0724343	0.110891	0.568201
7	0.25	0.25	0.25	0.25


TF	Unknown
TF Name	Unknown
Gene	AAGJ06000001.1_3452722-3453868(+)_1
Motif	AAGJ06000001.1_3452722-3453868(+)_1|5|1x0
Family	C2H2 ZF
Species	Unknown
Pos	A	C	G	T
1	0.0860927	0.165579	0.573996	0.174332
2	0.022933	0.88473	0.0422593	0.0500779
3	0.0230569	0.0445485	0.788576	0.143819
4	0.324572	0.0880581	0.232475	0.354895
5	0.180151	0.0155861	0.779307	0.0249561
6	0.101689	0.0452621	0.085951	0.767098
7	0.0575505	0.345534	0.558449	0.0384664
8	0.889563	0.0184452	0.0455935	0.0463983
9	0.134939	0.0567259	0.664372	0.143963
10	0.25	0.25	0.25	0.25


TF	Unknown
TF Name	Unknown
Gene	AAGJ06000001.1_3452722-3453868(+)_1
Motif	AAGJ06000001.1_3452722-3453868(+)_1|6|1x0
Family	C2H2 ZF
Species	Unknown
Pos	A	C	G	T
1	0.0328701	0.0243742	0.92427	0.0184854
2	0.245085	0.0547103	0.119925	0.58028
3	0.0878504	0.161749	0.209243	0.541158
4	0.237215	0.30973	0.241442	0.211613
5	0.232333	0.0529244	0.604881	0.109861
6	0.174409	0.0829835	0.209111	0.533497
7	0.25	0.25	0.25	0.25


TF	Unknown
TF Name	Unknown
Gene	AAGJ06000001.1_4631312-4633481(-)_1
Motif	AAGJ06000001.1_4631312-4633481(-)_1|1|1x0
Family	C2H2 ZF
Species	Unknown
Pos	A	C	G	T
1	0.349799	0.244661	0.0911672	0.314373
2	0.0353404	0.226351	0.113034	0.625275
3	0.0276816	0.0182679	0.913396	0.0406547
4	0.404632	0.217818	0.287392	0.0901583
5	0.109975	0.0375934	0.080009	0.772423
6	0.0545921	0.0620777	0.111205	0.772125
7	0.25	0.25	0.25	0.25


TF	Unknown
TF Name	Unknown
Gene	AAGJ06000001.1_4631312-4633481(-)_1
Motif	AAGJ06000001.1_4631312-4633481(-)_1|2|1x0
Family	C2H2 ZF
Species	Unknown
Pos	A	C	G	T
1	0.349799	0.244661	0.0911672	0.314373
2	0.0353404	0.226351	0.113034	0.625275
3	0.0276816	0.0182679	0.913396	0.0406547
4	0.566006	0.0524255	0.360362	0.021207
5	0.197871	0.0651698	0.0680864	0.668873
6	0.0178378	0.124443	0.0788286	0.778891
7	0.25	0.25	0.25	0.25


TF	Unknown
TF Name	Unknown
Gene	AAGJ06000001.1_4631312-4633481(-)_1
Motif	AAGJ06000001.1_4631312-4633481(-)_1|3|1x0
Family	C2H2 ZF
Species	Unknown
Pos	A	C	G	T
1	0.349799	0.244661	0.0911672	0.314373
2	0.0353404	0.226351	0.113034	0.625275
3	0.0276816	0.0182679	0.913396	0.0406547
4	0.43269	0.163046	0.335925	0.0683394
5	0.305498	0.110621	0.0930163	0.490864
6	0.0832435	0.113524	0.327663	0.475569
7	0.25	0.25	0.25	0.25


TF	Unknown
TF Name	Unknown
Gene	AAGJ06000001.1_4631312-4633481(-)_1
Motif	AAGJ06000001.1_4631312-4633481(-)_1|4|1x0
Family	C2H2 ZF
Species	Unknown
Pos	A	C	G	T
1	0.363771	0.255992	0.131031	0.249206
2	0.0336168	0.218183	0.116106	0.632094
3	0.0184969	0.0187488	0.924844	0.0379106
4	0.386182	0.229359	0.302215	0.0822436
5	0.355717	0.275755	0.0563672	0.312161
6	0.0943421	0.129752	0.305936	0.46997
7	0.25	0.25	0.25	0.25


TF	Unknown
TF Name	Unknown
Gene	AAGJ06000001.1_4631312-4633481(-)_1
Motif	AAGJ06000001.1_4631312-4633481(-)_1|5|1x0
Family	C2H2 ZF
Species	Unknown
Pos	A	C	G	T
1	0.0416569	0.0184079	0.920397	0.0195384
2	0.155159	0.123006	0.0958041	0.626031
3	0.326298	0.0633907	0.339479	0.270833
4	0.187105	0.152502	0.0328175	0.627575
5	0.0579395	0.0400643	0.0705338	0.831462
6	0.0450943	0.0312397	0.614452	0.309214
7	0.134802	0.0787035	0.179036	0.607458
8	0.483503	0.224302	0.224648	0.0675473
9	0.0394087	0.0848014	0.840179	0.0356108
10	0.25	0.25	0.25	0.25


TF	Unknown
TF Name	Unknown
Gene	AAGJ06000001.1_4635078-4636539(-)_1
Motif	AAGJ06000001.1_4635078-4636539(-)_1|1|1x0
Family	C2H2 ZF
Species	Unknown
Pos	A	C	G	T
1	0.0184979	0.0309555	0.924893	0.025654
2	0.184934	0.133	0.289003	0.393063
3	0.124758	0.07799	0.510907	0.286345
4	0.25	0.25	0.25	0.25


TF	Unknown
TF Name	Unknown
Gene	AAGJ06000001.1_4635078-4636539(-)_1
Motif	AAGJ06000001.1_4635078-4636539(-)_1|2|1x0
Family	C2H2 ZF
Species	Unknown
Pos	A	C	G	T
1	0.416812	0.27966	0.082245	0.221282
2	0.0875082	0.0651722	0.830705	0.0166141
3	0.335204	0.148361	0.148003	0.368432
4	0.25	0.25	0.25	0.25


TF	Unknown
TF Name	Unknown
Gene	AAGJ06000001.1_4635078-4636539(-)_1
Motif	AAGJ06000001.1_4635078-4636539(-)_1|3|1x0
Family	C2H2 ZF
Species	Unknown
Pos	A	C	G	T
1	0.364631	0.270942	0.122164	0.242264
2	0.0512678	0.275083	0.11251	0.561138
3	0.0426406	0.0178533	0.892666	0.0468397
4	0.387578	0.189836	0.322078	0.100509
5	0.302172	0.143753	0.126638	0.427436
6	0.116884	0.146653	0.31838	0.418083
7	0.25	0.25	0.25	0.25


TF	Unknown
TF Name	Unknown
Gene	AAGJ06000001.1_4635078-4636539(-)_1
Motif	AAGJ06000001.1_4635078-4636539(-)_1|4|1x0
Family	C2H2 ZF
Species	Unknown
Pos	A	C	G	T
1	0.0582672	0.0180892	0.904461	0.0191826
2	0.218711	0.442858	0.101929	0.236503
3	0.0503746	0.0421295	0.0710847	0.836411
4	0.28372	0.229714	0.126801	0.359764
5	0.214523	0.10883	0.147773	0.528874
6	0.174243	0.0603444	0.494914	0.270498
7	0.152888	0.0409984	0.757413	0.048701
8	0.202992	0.216775	0.150927	0.429306
9	0.0689644	0.820784	0.0439119	0.06634
10	0.142572	0.0824118	0.266567	0.508449
11	0.373557	0.188373	0.28989	0.14818
12	0.241275	0.307206	0.283275	0.168243
13	0.242519	0.255934	0.364007	0.13754
14	0.296723	0.183187	0.168392	0.351698
15	0.306433	0.196194	0.285149	0.212224
16	0.180022	0.145604	0.27417	0.400204
17	0.593596	0.073295	0.143166	0.189943
18	0.0833855	0.134493	0.563269	0.218853
19	0.29792	0.0944662	0.463179	0.144435
20	0.126186	0.146795	0.170648	0.556371
21	0.075664	0.1471	0.727907	0.0493285
22	0.25	0.25	0.25	0.25


TF	Unknown
TF Name	Unknown
Gene	AAGJ06000001.1_4656515-4658693(-)_1
Motif	AAGJ06000001.1_4656515-4658693(-)_1|1|1x0
Family	C2H2 ZF
Species	Unknown
Pos	A	C	G	T
1	0.0184979	0.0309555	0.924893	0.025654
2	0.184934	0.133	0.289003	0.393063
3	0.124758	0.07799	0.510907	0.286345
4	0.25	0.25	0.25	0.25


TF	Unknown
TF Name	Unknown
Gene	AAGJ06000001.1_4656515-4658693(-)_1
Motif	AAGJ06000001.1_4656515-4658693(-)_1|2|1x0
Family	C2H2 ZF
Species	Unknown
Pos	A	C	G	T
1	0.245193	0.0854495	0.300579	0.368779
2	0.0455012	0.0167187	0.101843	0.835937
3	0.118276	0.0902538	0.0539907	0.73748
4	0.25	0.25	0.25	0.25


TF	Unknown
TF Name	Unknown
Gene	AAGJ06000001.1_4656515-4658693(-)_1
Motif	AAGJ06000001.1_4656515-4658693(-)_1|3|1x0
Family	C2H2 ZF
Species	Unknown
Pos	A	C	G	T
1	0.134356	0.078716	0.658718	0.12821
2	0.21815	0.300571	0.228766	0.252513
3	0.0186886	0.0281033	0.934429	0.0187796
4	0.291551	0.243583	0.221255	0.243612
5	0.113074	0.0511231	0.69497	0.140833
6	0.247393	0.0813153	0.215281	0.45601
7	0.25	0.25	0.25	0.25


TF	Unknown
TF Name	Unknown
Gene	AAGJ06000001.1_4656515-4658693(-)_1
Motif	AAGJ06000001.1_4656515-4658693(-)_1|4|1x0
Family	C2H2 ZF
Species	Unknown
Pos	A	C	G	T
1	0.147563	0.0202623	0.482941	0.349234
2	0.0552683	0.14984	0.763443	0.0314491
3	0.132403	0.70449	0.0168624	0.146244
4	0.668829	0.110442	0.129463	0.0912653
5	0.079127	0.24961	0.013162	0.658101
6	0.48057	0.0205597	0.253643	0.245227
7	0.25	0.25	0.25	0.25


TF	Unknown
TF Name	Unknown
Gene	AAGJ06000001.1_4656515-4658693(-)_1
Motif	AAGJ06000001.1_4656515-4658693(-)_1|5|1x0
Family	C2H2 ZF
Species	Unknown
Pos	A	C	G	T
1	0.238938	0.415163	0.25632	0.08958
2	0.0249047	0.618221	0.0123644	0.344509
3	0.06369	0.392306	0.392455	0.151548
4	0.25	0.25	0.25	0.25


TF	Unknown
TF Name	Unknown
Gene	AAGJ06000001.1_4656515-4658693(-)_1
Motif	AAGJ06000001.1_4656515-4658693(-)_1|6|1x0
Family	C2H2 ZF
Species	Unknown
Pos	A	C	G	T
1	0.0213859	0.0236044	0.936284	0.0187257
2	0.224183	0.217138	0.28519	0.273489
3	0.201746	0.124808	0.474278	0.199168
4	0.301485	0.184565	0.27151	0.242439
5	0.165954	0.201382	0.304546	0.328119
6	0.169454	0.260513	0.328053	0.24198
7	0.25	0.25	0.25	0.25


TF	Unknown
TF Name	Unknown
Gene	AAGJ06000001.1_4656515-4658693(-)_1
Motif	AAGJ06000001.1_4656515-4658693(-)_1|7|1x0
Family	C2H2 ZF
Species	Unknown
Pos	A	C	G	T
1	0.114603	0.0504035	0.787793	0.0472012
2	0.0724186	0.387616	0.066312	0.473654
3	0.0263724	0.0185668	0.928338	0.0267223
4	0.344635	0.0939805	0.415068	0.146317
5	0.0699036	0.479178	0.0987525	0.352166
6	0.854222	0.0488111	0.039942	0.0570247
7	0.25	0.25	0.25	0.25


TF	Unknown
TF Name	Unknown
Gene	AAGJ06000001.1_4656515-4658693(-)_1
Motif	AAGJ06000001.1_4656515-4658693(-)_1|8|1x0
Family	C2H2 ZF
Species	Unknown
Pos	A	C	G	T
1	0.0308759	0.0183693	0.918464	0.032291
2	0.541481	0.199461	0.213589	0.0454697
3	0.0631846	0.0624928	0.832564	0.0417588
4	0.261833	0.0576582	0.657263	0.0232458
5	0.684552	0.227546	0.0436202	0.0442824
6	0.0468386	0.662332	0.120437	0.170393
7	0.25	0.25	0.25	0.25


TF	Unknown
TF Name	Unknown
Gene	AAGJ06000001.1_5625296-5628320(-)_1
Motif	AAGJ06000001.1_5625296-5628320(-)_1|1|1x0
Family	C2H2 ZF
Species	Unknown
Pos	A	C	G	T
1	0.0581484	0.0093565	0.467825	0.46467
2	0.44805	0.0767743	0.310587	0.164589
3	0.159034	0.235332	0.466931	0.138704
4	0.25	0.25	0.25	0.25


TF	Unknown
TF Name	Unknown
Gene	AAGJ06000001.1_5625296-5628320(-)_1
Motif	AAGJ06000001.1_5625296-5628320(-)_1|2|1x0
Family	C2H2 ZF
Species	Unknown
Pos	A	C	G	T
1	0.0464654	0.0319519	0.880963	0.0406199
2	0.849963	0.051532	0.0550972	0.0434076
3	0.0651839	0.0332289	0.448839	0.452748
4	0.0457152	0.0447492	0.86867	0.0408654
5	0.0657397	0.0923363	0.121027	0.720897
6	0.0369624	0.0180626	0.90313	0.0418454
7	0.25	0.25	0.25	0.25


TF	Unknown
TF Name	Unknown
Gene	AAGJ06000001.1_5625296-5628320(-)_1
Motif	AAGJ06000001.1_5625296-5628320(-)_1|3|1x0
Family	C2H2 ZF
Species	Unknown
Pos	A	C	G	T
1	0.195398	0.0273519	0.13911	0.638141
2	0.0635894	0.0173976	0.0491313	0.869882
3	0.0612653	0.209974	0.318146	0.410615
4	0.25	0.25	0.25	0.25


TF	Unknown
TF Name	Unknown
Gene	AAGJ06000001.1_5625296-5628320(-)_1
Motif	AAGJ06000001.1_5625296-5628320(-)_1|4|1x0
Family	C2H2 ZF
Species	Unknown
Pos	A	C	G	T
1	0.0307037	0.0713222	0.458099	0.439875
2	0.125657	0.0841878	0.415447	0.374709
3	0.0254199	0.0684452	0.888368	0.0177674
4	0.25	0.25	0.25	0.25


TF	Unknown
TF Name	Unknown
Gene	AAGJ06000001.1_5625296-5628320(-)_1
Motif	AAGJ06000001.1_5625296-5628320(-)_1|5|1x0
Family	C2H2 ZF
Species	Unknown
Pos	A	C	G	T
1	0.023099	0.0187523	0.937616	0.0205322
2	0.198258	0.019421	0.468115	0.314206
3	0.225644	0.100917	0.168603	0.504837
4	0.25	0.25	0.25	0.25


TF	Unknown
TF Name	Unknown
Gene	AAGJ06000001.1_5625296-5628320(-)_1
Motif	AAGJ06000001.1_5625296-5628320(-)_1|6|1x0
Family	C2H2 ZF
Species	Unknown
Pos	A	C	G	T
1	0.446733	0.303515	0.102326	0.147427
2	0.0693137	0.207947	0.639156	0.0835833
3	0.0187983	0.0250567	0.937397	0.0187479
4	0.310361	0.193794	0.235968	0.259877
5	0.089006	0.0864689	0.685352	0.139173
6	0.0227109	0.0336013	0.914625	0.0290631
7	0.259526	0.0946296	0.422477	0.223368
8	0.303644	0.114089	0.492856	0.0894103
9	0.18144	0.52469	0.135628	0.158241
10	0.177691	0.115319	0.248697	0.458293
11	0.138925	0.0536975	0.681888	0.12549
12	0.0237128	0.025769	0.912733	0.0377849
13	0.351875	0.205156	0.310069	0.1329
14	0.288264	0.125182	0.17103	0.415524
15	0.277637	0.210409	0.148466	0.363488
16	0.25	0.25	0.25	0.25


TF	Unknown
TF Name	Unknown
Gene	AAGJ06000001.1_5625296-5628320(-)_1
Motif	AAGJ06000001.1_5625296-5628320(-)_1|7|1x0
Family	C2H2 ZF
Species	Unknown
Pos	A	C	G	T
1	0.272725	0.0471183	0.602956	0.0772009
2	0.101744	0.287315	0.0677527	0.543188
3	0.0358049	0.0177675	0.888376	0.058052
4	0.25	0.25	0.25	0.25


TF	Unknown
TF Name	Unknown
Gene	AAGJ06000001.1_5625296-5628320(-)_1
Motif	AAGJ06000001.1_5625296-5628320(-)_1|8|1x0
Family	C2H2 ZF
Species	Unknown
Pos	A	C	G	T
1	0.526823	0.192683	0.146129	0.134365
2	0.11543	0.0161971	0.809853	0.0585195
3	0.261531	0.0570357	0.580604	0.10083
4	0.25	0.25	0.25	0.25


TF	Unknown
TF Name	Unknown
Gene	AAGJ06000001.1_5625296-5628320(-)_1
Motif	AAGJ06000001.1_5625296-5628320(-)_1|9|1x0
Family	C2H2 ZF
Species	Unknown
Pos	A	C	G	T
1	0.229818	0.310145	0.317438	0.142599
2	0.0547389	0.0167863	0.839315	0.08916
3	0.157926	0.0904974	0.245446	0.50613
4	0.25	0.25	0.25	0.25


TF	Unknown
TF Name	Unknown
Gene	AAGJ06000001.1_5642967-5646408(-)_1
Motif	AAGJ06000001.1_5642967-5646408(-)_1|1|1x0
Family	C2H2 ZF
Species	Unknown
Pos	A	C	G	T
1	0.268295	0.0796316	0.565678	0.0863949
2	0.0705289	0.108419	0.187621	0.63343
3	0.024403	0.0187457	0.937283	0.0195688
4	0.25	0.25	0.25	0.25


TF	Unknown
TF Name	Unknown
Gene	AAGJ06000001.1_5642967-5646408(-)_1
Motif	AAGJ06000001.1_5642967-5646408(-)_1|2|1x0
Family	C2H2 ZF
Species	Unknown
Pos	A	C	G	T
1	0.6661	0.189485	0.0256738	0.118741
2	0.0141715	0.198537	0.0787154	0.708577
3	0.164822	0.0284138	0.328514	0.478249
4	0.828347	0.108946	0.0431062	0.0196007
5	0.337386	0.162871	0.314444	0.185298
6	0.156001	0.240109	0.400615	0.203274
7	0.25	0.25	0.25	0.25


TF	Unknown
TF Name	Unknown
Gene	AAGJ06000001.1_5642967-5646408(-)_1
Motif	AAGJ06000001.1_5642967-5646408(-)_1|3|1x0
Family	C2H2 ZF
Species	Unknown
Pos	A	C	G	T
1	0.367643	0.287766	0.156998	0.187593
2	0.192456	0.0854095	0.134049	0.588085
3	0.343055	0.136524	0.36716	0.153261
4	0.0421013	0.0242324	0.912598	0.0210688
5	0.927228	0.0274407	0.026787	0.0185446
6	0.0786958	0.671604	0.072008	0.177693
7	0.25	0.25	0.25	0.25


TF	Unknown
TF Name	Unknown
Gene	AAGJ06000001.1_5642967-5646408(-)_1
Motif	AAGJ06000001.1_5642967-5646408(-)_1|4|1x0
Family	C2H2 ZF
Species	Unknown
Pos	A	C	G	T
1	0.353097	0.26375	0.170921	0.212233
2	0.0332738	0.0185187	0.925937	0.0222704
3	0.727078	0.0429131	0.0558395	0.174169
4	0.25344	0.148732	0.318814	0.279014
5	0.878737	0.024637	0.0696413	0.0269849
6	0.0654221	0.421764	0.265807	0.247007
7	0.25	0.25	0.25	0.25


TF	Unknown
TF Name	Unknown
Gene	AAGJ06000001.1_5642967-5646408(-)_1
Motif	AAGJ06000001.1_5642967-5646408(-)_1|5|1x0
Family	C2H2 ZF
Species	Unknown
Pos	A	C	G	T
1	0.423167	0.159316	0.16179	0.255727
2	0.0243946	0.0187382	0.93691	0.019957
3	0.908217	0.0290414	0.0338442	0.0288975
4	0.264847	0.115481	0.328358	0.291314
5	0.162682	0.114357	0.537494	0.185467
6	0.527754	0.191186	0.129752	0.151308
7	0.25	0.25	0.25	0.25


TF	Unknown
TF Name	Unknown
Gene	AAGJ06000001.1_5642967-5646408(-)_1
Motif	AAGJ06000001.1_5642967-5646408(-)_1|6|1x0
Family	C2H2 ZF
Species	Unknown
Pos	A	C	G	T
1	0.353097	0.26375	0.170921	0.212233
2	0.0332738	0.0185187	0.925937	0.0222704
3	0.727078	0.0429131	0.0558395	0.174169
4	0.421338	0.199968	0.13905	0.239645
5	0.813276	0.0562243	0.0907492	0.0397502
6	0.0560342	0.0524896	0.0856448	0.805831
7	0.25	0.25	0.25	0.25


TF	Unknown
TF Name	Unknown
Gene	AAGJ06000001.1_5642967-5646408(-)_1
Motif	AAGJ06000001.1_5642967-5646408(-)_1|7|1x0
Family	C2H2 ZF
Species	Unknown
Pos	A	C	G	T
1	0.0350508	0.029267	0.910347	0.0253355
2	0.0297458	0.0184884	0.924422	0.0273437
3	0.572449	0.0363036	0.0672328	0.324014
4	0.24274	0.104563	0.46273	0.189967
5	0.242894	0.122813	0.292289	0.342003
6	0.366037	0.242646	0.188185	0.203132
7	0.25	0.25	0.25	0.25


TF	Unknown
TF Name	Unknown
Gene	AAGJ06000001.1_6679581-6681042(+)_1
Motif	AAGJ06000001.1_6679581-6681042(+)_1|1|1x0
Family	C2H2 ZF
Species	Unknown
Pos	A	C	G	T
1	0.143317	0.126493	0.617704	0.112486
2	0.135844	0.328871	0.308128	0.227157
3	0.0441951	0.0177802	0.889008	0.0490168
4	0.276443	0.192398	0.245768	0.285391
5	0.0711319	0.118303	0.256666	0.553898
6	0.0297453	0.0297958	0.881766	0.0586928
7	0.0932821	0.0726938	0.722014	0.11201
8	0.0708943	0.764459	0.0763146	0.0883325
9	0.232949	0.225729	0.313633	0.22769
10	0.410271	0.295103	0.147583	0.147043
11	0.542253	0.159622	0.147449	0.150675
12	0.490837	0.19383	0.148612	0.166721
13	0.0558855	0.0514835	0.833316	0.0593154
14	0.0500641	0.730794	0.123934	0.0952084
15	0.120184	0.55771	0.176368	0.145739
16	0.446466	0.108382	0.212691	0.232461
17	0.24124	0.351288	0.169261	0.238211
18	0.116712	0.420819	0.144391	0.318078
19	0.233454	0.183044	0.253475	0.330026
20	0.0932053	0.0819117	0.745661	0.0792221
21	0.106243	0.0730886	0.0927226	0.727945
22	0.354974	0.143949	0.308577	0.1925
23	0.728116	0.0585211	0.169795	0.0435689
24	0.26993	0.367004	0.160109	0.202957
25	0.201827	0.146505	0.218312	0.433356
26	0.0763226	0.69894	0.151569	0.0731686
27	0.149153	0.139808	0.224614	0.486426
28	0.25	0.25	0.25	0.25


TF	Unknown
TF Name	Unknown
Gene	AAGJ06000001.1_6679581-6681042(+)_1
Motif	AAGJ06000001.1_6679581-6681042(+)_1|2|1x0
Family	C2H2 ZF
Species	Unknown
Pos	A	C	G	T
1	0.766902	0.148859	0.015338	0.0689011
2	0.0614946	0.0318695	0.842028	0.0646077
3	0.615976	0.0831832	0.121819	0.179022
4	0.239485	0.0378153	0.423609	0.299091
5	0.209453	0.207162	0.169311	0.414075
6	0.199698	0.191964	0.153977	0.454361
7	0.25	0.25	0.25	0.25


TF	Unknown
TF Name	Unknown
Gene	AAGJ06000001.1_6698549-6699842(+)_1
Motif	AAGJ06000001.1_6698549-6699842(+)_1|1|1x0
Family	C2H2 ZF
Species	Unknown
Pos	A	C	G	T
1	0.0983547	0.0734714	0.734896	0.0932779
2	0.0806892	0.0999448	0.308341	0.511025
3	0.0264909	0.0179222	0.896111	0.0594761
4	0.0724903	0.0542378	0.783589	0.0896825
5	0.0518735	0.824616	0.056515	0.0669952
6	0.229825	0.221559	0.324816	0.2238
7	0.292706	0.174512	0.280396	0.252387
8	0.112738	0.2453	0.195044	0.446917
9	0.0250402	0.0229198	0.912229	0.0398107
10	0.0382302	0.0347504	0.886047	0.0409729
11	0.0349745	0.790772	0.100385	0.0738691
12	0.102299	0.609862	0.159821	0.128017
13	0.170177	0.198104	0.200112	0.431606
14	0.104755	0.639153	0.137759	0.118333
15	0.0718994	0.159474	0.525901	0.242725
16	0.272164	0.366203	0.162887	0.198746
17	0.0550183	0.0655197	0.779523	0.0999386
18	0.0528604	0.0533273	0.811227	0.0825853
19	0.16108	0.107645	0.240371	0.490904
20	0.271431	0.139485	0.496116	0.0929684
21	0.315915	0.453965	0.131345	0.098775
22	0.191684	0.132054	0.210014	0.466248
23	0.0577415	0.759028	0.128256	0.0549753
24	0.133461	0.123785	0.214873	0.527881
25	0.25	0.25	0.25	0.25


TF	Unknown
TF Name	Unknown
Gene	AAGJ06000001.1_6698549-6699842(+)_1
Motif	AAGJ06000001.1_6698549-6699842(+)_1|2|1x0
Family	C2H2 ZF
Species	Unknown
Pos	A	C	G	T
1	0.0551924	0.0179754	0.898768	0.0280637
2	0.0879007	0.0690974	0.117348	0.725654
3	0.502788	0.0725957	0.173777	0.250839
4	0.366727	0.396045	0.128308	0.10892
5	0.183205	0.141013	0.271846	0.403936
6	0.192622	0.1502	0.291957	0.36522
7	0.25	0.25	0.25	0.25


TF	Unknown
TF Name	Unknown
Gene	AAGJ06000001.1_6701317-6702553(+)_1
Motif	AAGJ06000001.1_6701317-6702553(+)_1|1|1x0
Family	C2H2 ZF
Species	Unknown
Pos	A	C	G	T
1	0.143317	0.126493	0.617704	0.112486
2	0.135844	0.328871	0.308128	0.227157
3	0.0441951	0.0177802	0.889008	0.0490168
4	0.286929	0.183943	0.276524	0.252604
5	0.127869	0.249469	0.204843	0.417819
6	0.0393491	0.036467	0.865565	0.0586194
7	0.0558855	0.0514835	0.833316	0.0593154
8	0.0500641	0.730794	0.123934	0.0952084
9	0.120184	0.55771	0.176368	0.145739
10	0.181332	0.206636	0.208436	0.403596
11	0.123307	0.583723	0.156043	0.136927
12	0.0880126	0.174568	0.486928	0.250491
13	0.270489	0.349104	0.173975	0.206431
14	0.0735306	0.0854451	0.71819	0.122834
15	0.0717535	0.072298	0.750649	0.105299
16	0.354974	0.143949	0.308577	0.1925
17	0.728116	0.0585211	0.169795	0.0435689
18	0.26993	0.367004	0.160109	0.202957
19	0.201827	0.146505	0.218312	0.433356
20	0.0763226	0.69894	0.151569	0.0731686
21	0.149153	0.139808	0.224614	0.486426
22	0.25	0.25	0.25	0.25


TF	Unknown
TF Name	Unknown
Gene	AAGJ06000001.1_6701317-6702553(+)_1
Motif	AAGJ06000001.1_6701317-6702553(+)_1|2|1x0
Family	C2H2 ZF
Species	Unknown
Pos	A	C	G	T
1	0.542621	0.37303	0.0670263	0.0173221
2	0.0945498	0.016936	0.0417146	0.8468
3	0.181757	0.0350975	0.12583	0.657316
4	0.25	0.25	0.25	0.25


TF	Unknown
TF Name	Unknown
Gene	AAGJ06000001.1_6703537-6705043(+)_1
Motif	AAGJ06000001.1_6703537-6705043(+)_1|1|1x0
Family	C2H2 ZF
Species	Unknown
Pos	A	C	G	T
1	0.143317	0.126493	0.617704	0.112486
2	0.135844	0.328871	0.308128	0.227157
3	0.0441951	0.0177802	0.889008	0.0490168
4	0.276443	0.192398	0.245768	0.285391
5	0.0711319	0.118303	0.256666	0.553898
6	0.0297453	0.0297958	0.881766	0.0586928
7	0.0932821	0.0726938	0.722014	0.11201
8	0.0708943	0.764459	0.0763146	0.0883325
9	0.232949	0.225729	0.313633	0.22769
10	0.410271	0.295103	0.147583	0.147043
11	0.542253	0.159622	0.147449	0.150675
12	0.490837	0.19383	0.148612	0.166721
13	0.0558855	0.0514835	0.833316	0.0593154
14	0.0500641	0.730794	0.123934	0.0952084
15	0.120184	0.55771	0.176368	0.145739
16	0.446466	0.108382	0.212691	0.232461
17	0.24124	0.351288	0.169261	0.238211
18	0.116712	0.420819	0.144391	0.318078
19	0.233454	0.183044	0.253475	0.330026
20	0.0932053	0.0819117	0.745661	0.0792221
21	0.106243	0.0730886	0.0927226	0.727945
22	0.354974	0.143949	0.308577	0.1925
23	0.728116	0.0585211	0.169795	0.0435689
24	0.26993	0.367004	0.160109	0.202957
25	0.201827	0.146505	0.218312	0.433356
26	0.0763226	0.69894	0.151569	0.0731686
27	0.149153	0.139808	0.224614	0.486426
28	0.25	0.25	0.25	0.25


TF	Unknown
TF Name	Unknown
Gene	AAGJ06000001.1_6703537-6705043(+)_1
Motif	AAGJ06000001.1_6703537-6705043(+)_1|2|1x0
Family	C2H2 ZF
Species	Unknown
Pos	A	C	G	T
1	0.766902	0.148859	0.015338	0.0689011
2	0.0614946	0.0318695	0.842028	0.0646077
3	0.615976	0.0831832	0.121819	0.179022
4	0.239485	0.0378153	0.423609	0.299091
5	0.209453	0.207162	0.169311	0.414075
6	0.199698	0.191964	0.153977	0.454361
7	0.25	0.25	0.25	0.25


TF	Unknown
TF Name	Unknown
Gene	AAGJ06000001.1_6721064-6723774(+)_1
Motif	AAGJ06000001.1_6721064-6723774(+)_1|1|1x0
Family	C2H2 ZF
Species	Unknown
Pos	A	C	G	T
1	0.235545	0.154604	0.0969467	0.512905
2	0.118802	0.0691887	0.744968	0.0670408
3	0.0186538	0.0288925	0.932689	0.0197645
4	0.383895	0.0978863	0.336149	0.182069
5	0.168813	0.37218	0.224515	0.234493
6	0.103017	0.074932	0.237552	0.584499
7	0.299665	0.363163	0.121094	0.216078
8	0.070873	0.0581006	0.800696	0.0703306
9	0.856193	0.0430311	0.0495423	0.0512334
10	0.102143	0.0888212	0.695432	0.113604
11	0.143984	0.0629624	0.651856	0.141198
12	0.381324	0.156422	0.132519	0.329736
13	0.314778	0.21397	0.316233	0.155018
14	0.236002	0.201371	0.230988	0.331639
15	0.169845	0.133936	0.226316	0.469904
16	0.195694	0.190378	0.153264	0.460664
17	0.0701671	0.0635099	0.109082	0.757241
18	0.0479638	0.0390434	0.852644	0.0603486
19	0.15106	0.244932	0.272574	0.331434
20	0.176198	0.0823877	0.567468	0.173945
21	0.306553	0.168025	0.226436	0.298985
22	0.290081	0.166633	0.367466	0.17582
23	0.269816	0.21241	0.194848	0.322926
24	0.129938	0.0964378	0.212721	0.560903
25	0.31712	0.331409	0.122232	0.229238
26	0.081311	0.0565659	0.804545	0.0575784
27	0.824016	0.052847	0.0581534	0.0649834
28	0.222115	0.116166	0.219587	0.442133
29	0.570183	0.0832158	0.222473	0.124129
30	0.298783	0.255745	0.200673	0.244799
31	0.204649	0.150793	0.220554	0.424004
32	0.0823625	0.680119	0.158404	0.0791148
33	0.15376	0.144563	0.227166	0.474511
34	0.25	0.25	0.25	0.25


TF	Unknown
TF Name	Unknown
Gene	AAGJ06000001.1_6721064-6723774(+)_1
Motif	AAGJ06000001.1_6721064-6723774(+)_1|2|1x0
Family	C2H2 ZF
Species	Unknown
Pos	A	C	G	T
1	0.037858	0.0372675	0.90674	0.0181348
2	0.079235	0.872271	0.0250914	0.0234027
3	0.111098	0.10406	0.145105	0.639737
4	0.219658	0.149912	0.304504	0.325926
5	0.252115	0.115591	0.254267	0.378028
6	0.178995	0.239542	0.283205	0.298258
7	0.09288	0.0388174	0.813413	0.0548891
8	0.121289	0.100584	0.151849	0.626278
9	0.44603	0.0990216	0.195227	0.259721
10	0.259067	0.0942552	0.35407	0.292608
11	0.230598	0.229213	0.205229	0.334961
12	0.226518	0.22167	0.196448	0.355365
13	0.25	0.25	0.25	0.25


TF	Unknown
TF Name	Unknown
Gene	AAGJ06000001.1_6721064-6723774(+)_1
Motif	AAGJ06000001.1_6721064-6723774(+)_1|3|1x0
Family	C2H2 ZF
Species	Unknown
Pos	A	C	G	T
1	0.292012	0.0115018	0.121397	0.575089
2	0.223479	0.130715	0.417819	0.227987
3	0.137404	0.0531888	0.748348	0.0610588
4	0.686935	0.0961611	0.144201	0.0727027
5	0.338952	0.0895232	0.163697	0.407827
6	0.119473	0.0517567	0.0746678	0.754103
7	0.25	0.25	0.25	0.25


TF	Unknown
TF Name	Unknown
Gene	AAGJ06000001.1_10082660-10084235(-)_1
Motif	AAGJ06000001.1_10082660-10084235(-)_1|1|1x0
Family	C2H2 ZF
Species	Unknown
Pos	A	C	G	T
1	0.0854027	0.0895772	0.118527	0.706493
2	0.648542	0.0129709	0.324923	0.0135637
3	0.204536	0.115876	0.323478	0.35611
4	0.25	0.25	0.25	0.25


TF	Unknown
TF Name	Unknown
Gene	AAGJ06000001.1_10082660-10084235(-)_1
Motif	AAGJ06000001.1_10082660-10084235(-)_1|2|1x0
Family	C2H2 ZF
Species	Unknown
Pos	A	C	G	T
1	0.113621	0.109254	0.62747	0.149656
2	0.063473	0.774498	0.0679174	0.0941116
3	0.0876392	0.0939667	0.666069	0.152325
4	0.274868	0.162573	0.278672	0.283887
5	0.231922	0.158692	0.249949	0.359437
6	0.269893	0.223739	0.213445	0.292923
7	0.223645	0.144995	0.514033	0.117327
8	0.219192	0.0686793	0.211262	0.500867
9	0.140467	0.13754	0.169553	0.55244
10	0.113621	0.109254	0.62747	0.149656
11	0.063473	0.774498	0.0679174	0.0941116
12	0.0876392	0.0939667	0.666069	0.152325
13	0.330667	0.166931	0.116929	0.385474
14	0.133121	0.0886141	0.103113	0.675152
15	0.822947	0.0562329	0.0535543	0.0672655
16	0.204383	0.301513	0.281886	0.212218
17	0.203827	0.0999392	0.569588	0.126646
18	0.212681	0.381285	0.195693	0.210341
19	0.0389331	0.0364942	0.881144	0.0434286
20	0.0575697	0.852255	0.0324721	0.0577032
21	0.0224765	0.018741	0.937047	0.021735
22	0.25	0.25	0.25	0.25


TF	Unknown
TF Name	Unknown
Gene	AAGJ06000001.1_11243321-11245400(-)_1
Motif	AAGJ06000001.1_11243321-11245400(-)_1|1|1x0
Family	C2H2 ZF
Species	Unknown
Pos	A	C	G	T
1	0.208077	0.309448	0.118168	0.364307
2	0.0303153	0.900804	0.0508648	0.0180161
3	0.102142	0.11456	0.563281	0.220016
4	0.25	0.25	0.25	0.25


TF	Unknown
TF Name	Unknown
Gene	AAGJ06000001.1_11243321-11245400(-)_1
Motif	AAGJ06000001.1_11243321-11245400(-)_1|2|1x0
Family	C2H2 ZF
Species	Unknown
Pos	A	C	G	T
1	0.125194	0.0294533	0.139542	0.705811
2	0.0610729	0.0197597	0.0422374	0.87693
3	0.0181707	0.0213439	0.908533	0.0519525
4	0.25	0.25	0.25	0.25


TF	Unknown
TF Name	Unknown
Gene	AAGJ06000001.1_11243321-11245400(-)_1
Motif	AAGJ06000001.1_11243321-11245400(-)_1|3|1x0
Family	C2H2 ZF
Species	Unknown
Pos	A	C	G	T
1	0.448968	0.0422477	0.369136	0.139648
2	0.162239	0.0161302	0.805521	0.0161104
3	0.0600351	0.0195789	0.497712	0.422674
4	0.25	0.25	0.25	0.25


TF	Unknown
TF Name	Unknown
Gene	AAGJ06000001.1_11243321-11245400(-)_1
Motif	AAGJ06000001.1_11243321-11245400(-)_1|4|1x0
Family	C2H2 ZF
Species	Unknown
Pos	A	C	G	T
1	0.056332	0.0731364	0.0170693	0.853462
2	0.0844797	0.0748605	0.140594	0.700066
3	0.144378	0.0827419	0.586591	0.186289
4	0.131869	0.31403	0.101604	0.452498
5	0.0364061	0.143859	0.223717	0.596018
6	0.303085	0.440165	0.099468	0.157283
7	0.25	0.25	0.25	0.25


TF	Unknown
TF Name	Unknown
Gene	AAGJ06000001.1_11243321-11245400(-)_1
Motif	AAGJ06000001.1_11243321-11245400(-)_1|5|1x0
Family	C2H2 ZF
Species	Unknown
Pos	A	C	G	T
1	0.0248098	0.0187505	0.937526	0.0189139
2	0.897433	0.0409512	0.0351704	0.0264453
3	0.0463483	0.0356708	0.0413005	0.87668
4	0.25	0.25	0.25	0.25


TF	Unknown
TF Name	Unknown
Gene	AAGJ06000001.1_11243321-11245400(-)_1
Motif	AAGJ06000001.1_11243321-11245400(-)_1|6|1x0
Family	C2H2 ZF
Species	Unknown
Pos	A	C	G	T
1	0.0679521	0.0176469	0.882343	0.0320583
2	0.0871365	0.365593	0.0952401	0.45203
3	0.444727	0.172804	0.165776	0.216693
4	0.25	0.25	0.25	0.25


TF	Unknown
TF Name	Unknown
Gene	AAGJ06000001.1_11243321-11245400(-)_1
Motif	AAGJ06000001.1_11243321-11245400(-)_1|7|1x0
Family	C2H2 ZF
Species	Unknown
Pos	A	C	G	T
1	0.301975	0.194163	0.267714	0.236148
2	0.12176	0.262564	0.135298	0.480378
3	0.0185284	0.0289635	0.926419	0.0260887
4	0.192294	0.110809	0.430781	0.266117
5	0.174251	0.202308	0.353628	0.269813
6	0.34851	0.222893	0.240056	0.188541
7	0.354816	0.206724	0.242829	0.19563
8	0.167611	0.231065	0.151657	0.449667
9	0.160885	0.0663022	0.132744	0.640069
10	0.235617	0.382071	0.210394	0.171918
11	0.171443	0.142407	0.281582	0.404569
12	0.31485	0.146507	0.285149	0.253495
13	0.402195	0.268106	0.141979	0.187719
14	0.062882	0.132182	0.0812971	0.723639
15	0.0430367	0.0292657	0.887983	0.0397144
16	0.0901643	0.0635139	0.279783	0.566539
17	0.217972	0.0892456	0.35594	0.336843
18	0.0809121	0.0988366	0.623612	0.19664
19	0.25	0.25	0.25	0.25


TF	Unknown
TF Name	Unknown
Gene	AAGJ06000001.1_11243321-11245400(-)_1
Motif	AAGJ06000001.1_11243321-11245400(-)_1|8|1x0
Family	C2H2 ZF
Species	Unknown
Pos	A	C	G	T
1	0.034526	0.203119	0.0163641	0.745991
2	0.0970629	0.0158446	0.0948652	0.792227
3	0.293775	0.0870506	0.0721355	0.547039
4	0.25	0.25	0.25	0.25


TF	Unknown
TF Name	Unknown
Gene	AAGJ06000001.1_11885257-11887927(+)_1
Motif	AAGJ06000001.1_11885257-11887927(+)_1|1|1x0
Family	C2H2 ZF
Species	Unknown
Pos	A	C	G	T
1	0.649378	0.121831	0.15172	0.0770702
2	0.032934	0.017979	0.0501388	0.898948
3	0.252708	0.111525	0.241941	0.393827
4	0.25	0.25	0.25	0.25


TF	Unknown
TF Name	Unknown
Gene	AAGJ06000001.1_11885257-11887927(+)_1
Motif	AAGJ06000001.1_11885257-11887927(+)_1|2|1x0
Family	C2H2 ZF
Species	Unknown
Pos	A	C	G	T
1	0.425407	0.210497	0.197093	0.167003
2	0.135321	0.657057	0.0131411	0.194481
3	0.0283107	0.400131	0.522701	0.0488575
4	0.25	0.25	0.25	0.25


TF	Unknown
TF Name	Unknown
Gene	AAGJ06000001.1_11885257-11887927(+)_1
Motif	AAGJ06000001.1_11885257-11887927(+)_1|3|1x0
Family	C2H2 ZF
Species	Unknown
Pos	A	C	G	T
1	0.220217	0.0504426	0.538086	0.191254
2	0.0427346	0.0181958	0.909792	0.0292774
3	0.101826	0.041927	0.243597	0.61265
4	0.25	0.25	0.25	0.25


TF	Unknown
TF Name	Unknown
Gene	AAGJ06000001.1_11885257-11887927(+)_1
Motif	AAGJ06000001.1_11885257-11887927(+)_1|4|1x0
Family	C2H2 ZF
Species	Unknown
Pos	A	C	G	T
1	0.369061	0.252696	0.105105	0.273138
2	0.0333171	0.0184579	0.922894	0.0253312
3	0.28853	0.0491231	0.24337	0.418977
4	0.367317	0.207782	0.0670772	0.357824
5	0.0831589	0.0461784	0.199335	0.671328
6	0.0805698	0.0331795	0.0784089	0.807842
7	0.25	0.25	0.25	0.25


TF	Unknown
TF Name	Unknown
Gene	AAGJ06000001.1_11885257-11887927(+)_1
Motif	AAGJ06000001.1_11885257-11887927(+)_1|5|1x0
Family	C2H2 ZF
Species	Unknown
Pos	A	C	G	T
1	0.21695	0.111142	0.576284	0.0956239
2	0.691533	0.029779	0.0766333	0.202055
3	0.0179007	0.0340355	0.0530294	0.895034
4	0.25	0.25	0.25	0.25


TF	Unknown
TF Name	Unknown
Gene	AAGJ06000001.1_11885257-11887927(+)_1
Motif	AAGJ06000001.1_11885257-11887927(+)_1|6|1x0
Family	C2H2 ZF
Species	Unknown
Pos	A	C	G	T
1	0.270201	0.085119	0.492875	0.151805
2	0.0350499	0.088321	0.056355	0.820274
3	0.0187551	0.0226648	0.937753	0.020827
4	0.25	0.25	0.25	0.25


TF	Unknown
TF Name	Unknown
Gene	AAGJ06000001.1_11885257-11887927(+)_1
Motif	AAGJ06000001.1_11885257-11887927(+)_1|7|1x0
Family	C2H2 ZF
Species	Unknown
Pos	A	C	G	T
1	0.314961	0.171467	0.293393	0.220179
2	0.0750511	0.218379	0.0920649	0.614505
3	0.0479784	0.830727	0.0290071	0.0922876
4	0.653953	0.0763064	0.103644	0.166097
5	0.281699	0.071159	0.18468	0.462462
6	0.179534	0.0441586	0.0837161	0.692591
7	0.771717	0.0470472	0.149724	0.0315121
8	0.606025	0.0378595	0.333116	0.0229999
9	0.0164259	0.821293	0.0327855	0.129496
10	0.118993	0.135551	0.0501504	0.695305
11	0.130996	0.0414622	0.237341	0.590201
12	0.409467	0.136859	0.130458	0.323217
13	0.230115	0.177521	0.460692	0.131672
14	0.76274	0.0676205	0.0713376	0.0983016
15	0.020154	0.270696	0.5735	0.13565
16	0.440969	0.340812	0.0900324	0.128187
17	0.0958261	0.0569351	0.11631	0.730929
18	0.259819	0.112682	0.108007	0.519491
19	0.25	0.25	0.25	0.25


TF	Unknown
TF Name	Unknown
Gene	AAGJ06000001.1_11885257-11887927(+)_1
Motif	AAGJ06000001.1_11885257-11887927(+)_1|8|1x0
Family	C2H2 ZF
Species	Unknown
Pos	A	C	G	T
1	0.0468097	0.0183298	0.91649	0.0183707
2	0.163856	0.137568	0.072174	0.626402
3	0.903033	0.0241688	0.0312641	0.0415339
4	0.25	0.25	0.25	0.25


TF	Unknown
TF Name	Unknown
Gene	AAGJ06000001.1_11897946-11900961(-)_1
Motif	AAGJ06000001.1_11897946-11900961(-)_1|1|1x0
Family	C2H2 ZF
Species	Unknown
Pos	A	C	G	T
1	0.37469	0.180233	0.266906	0.178171
2	0.895042	0.0179008	0.0417208	0.0453366
3	0.156538	0.250734	0.389952	0.202777
4	0.25	0.25	0.25	0.25


TF	Unknown
TF Name	Unknown
Gene	AAGJ06000001.1_11897946-11900961(-)_1
Motif	AAGJ06000001.1_11897946-11900961(-)_1|2|1x0
Family	C2H2 ZF
Species	Unknown
Pos	A	C	G	T
1	0.177517	0.0927067	0.275713	0.454063
2	0.0516282	0.0181051	0.905256	0.0250103
3	0.160173	0.574626	0.0641423	0.201059
4	0.148711	0.0680801	0.438062	0.345147
5	0.145433	0.118742	0.266941	0.468884
6	0.104844	0.251631	0.513913	0.129611
7	0.25	0.25	0.25	0.25


TF	Unknown
TF Name	Unknown
Gene	AAGJ06000001.1_11897946-11900961(-)_1
Motif	AAGJ06000001.1_11897946-11900961(-)_1|3|1x0
Family	C2H2 ZF
Species	Unknown
Pos	A	C	G	T
1	0.196337	0.198738	0.136866	0.468059
2	0.0395653	0.0171826	0.0841203	0.859132
3	0.401343	0.071223	0.213801	0.313633
4	0.25	0.25	0.25	0.25


TF	Unknown
TF Name	Unknown
Gene	AAGJ06000001.1_11897946-11900961(-)_1
Motif	AAGJ06000001.1_11897946-11900961(-)_1|4|1x0
Family	C2H2 ZF
Species	Unknown
Pos	A	C	G	T
1	0.110289	0.195668	0.048249	0.645794
2	0.0400513	0.0176744	0.0585523	0.883722
3	0.246088	0.0539656	0.581917	0.118029
4	0.25	0.25	0.25	0.25


TF	Unknown
TF Name	Unknown
Gene	AAGJ06000001.1_11897946-11900961(-)_1
Motif	AAGJ06000001.1_11897946-11900961(-)_1|5|1x0
Family	C2H2 ZF
Species	Unknown
Pos	A	C	G	T
1	0.0715626	0.0406989	0.845702	0.0420367
2	0.0677615	0.574496	0.0436641	0.314078
3	0.0216128	0.0187558	0.937788	0.0218438
4	0.25	0.25	0.25	0.25


TF	Unknown
TF Name	Unknown
Gene	AAGJ06000001.1_11897946-11900961(-)_1
Motif	AAGJ06000001.1_11897946-11900961(-)_1|6|1x0
Family	C2H2 ZF
Species	Unknown
Pos	A	C	G	T
1	0.486965	0.332855	0.0544452	0.125735
2	0.73785	0.0571162	0.106009	0.0990257
3	0.020331	0.0186761	0.933804	0.027189
4	0.25	0.25	0.25	0.25


TF	Unknown
TF Name	Unknown
Gene	AAGJ06000001.1_11897946-11900961(-)_1
Motif	AAGJ06000001.1_11897946-11900961(-)_1|7|1x0
Family	C2H2 ZF
Species	Unknown
Pos	A	C	G	T
1	0.208785	0.101494	0.584829	0.104893
2	0.30767	0.343535	0.2008	0.147995
3	0.512064	0.171076	0.180739	0.136121
4	0.417376	0.129147	0.178905	0.274572
5	0.159465	0.141059	0.219094	0.480382
6	0.157509	0.0947331	0.113991	0.633767
7	0.230279	0.179383	0.327033	0.263305
8	0.25086	0.0727101	0.58464	0.0917898
9	0.200646	0.139255	0.314203	0.345897
10	0.29694	0.100522	0.336801	0.265736
11	0.0745851	0.242293	0.189219	0.493903
12	0.0286265	0.0504668	0.880698	0.0402088
13	0.49916	0.265442	0.160429	0.0749684
14	0.0378995	0.059921	0.0326979	0.869482
15	0.929916	0.0195028	0.023997	0.0265845
16	0.386489	0.173625	0.246618	0.193268
17	0.14516	0.447239	0.115473	0.292128
18	0.14545	0.170955	0.393949	0.289646
19	0.0188155	0.0197277	0.940777	0.0206799
20	0.109205	0.197271	0.147834	0.54569
21	0.210182	0.220048	0.315092	0.254677
22	0.25	0.25	0.25	0.25


TF	Unknown
TF Name	Unknown
Gene	AAGJ06000001.1_11897946-11900961(-)_1
Motif	AAGJ06000001.1_11897946-11900961(-)_1|8|1x0
Family	C2H2 ZF
Species	Unknown
Pos	A	C	G	T
1	0.485009	0.0629554	0.269392	0.182644
2	0.0184076	0.920379	0.0423659	0.0188471
3	0.235599	0.231783	0.283121	0.249498
4	0.25	0.25	0.25	0.25


TF	Unknown
TF Name	Unknown
Gene	AAGJ06000001.1_11939318-11941541(-)_1
Motif	AAGJ06000001.1_11939318-11941541(-)_1|1|1x0
Family	C2H2 ZF
Species	Unknown
Pos	A	C	G	T
1	0.435589	0.390432	0.00871179	0.165267
2	0.0172987	0.390487	0.0681145	0.5241
3	0.262671	0.0364662	0.371417	0.329446
4	0.25	0.25	0.25	0.25


TF	Unknown
TF Name	Unknown
Gene	AAGJ06000001.1_11939318-11941541(-)_1
Motif	AAGJ06000001.1_11939318-11941541(-)_1|2|1x0
Family	C2H2 ZF
Species	Unknown
Pos	A	C	G	T
1	0.411696	0.175982	0.367056	0.0452661
2	0.0485044	0.721393	0.0144279	0.215675
3	0.126061	0.792181	0.0455688	0.0361898
4	0.25	0.25	0.25	0.25


TF	Unknown
TF Name	Unknown
Gene	AAGJ06000001.1_11939318-11941541(-)_1
Motif	AAGJ06000001.1_11939318-11941541(-)_1|3|1x0
Family	C2H2 ZF
Species	Unknown
Pos	A	C	G	T
1	0.60311	0.0458958	0.216482	0.134512
2	0.043166	0.0301162	0.902313	0.0244045
3	0.0388324	0.0180529	0.0404702	0.902644
4	0.25	0.25	0.25	0.25


TF	Unknown
TF Name	Unknown
Gene	AAGJ06000001.1_11939318-11941541(-)_1
Motif	AAGJ06000001.1_11939318-11941541(-)_1|4|1x0
Family	C2H2 ZF
Species	Unknown
Pos	A	C	G	T
1	0.655842	0.17819	0.0982806	0.0676879
2	0.0275592	0.06716	0.887261	0.0180201
3	0.0660034	0.837623	0.0253985	0.0709749
4	0.294394	0.661721	0.0132344	0.0306511
5	0.0734502	0.0529315	0.230073	0.643545
6	0.175734	0.105532	0.0744427	0.644292
7	0.25	0.25	0.25	0.25


TF	Unknown
TF Name	Unknown
Gene	AAGJ06000001.1_11939318-11941541(-)_1
Motif	AAGJ06000001.1_11939318-11941541(-)_1|5|1x0
Family	C2H2 ZF
Species	Unknown
Pos	A	C	G	T
1	0.0333383	0.01857	0.9285	0.0195915
2	0.0693421	0.678821	0.0688981	0.182938
3	0.312236	0.164118	0.0922873	0.431358
4	0.25	0.25	0.25	0.25


TF	Unknown
TF Name	Unknown
Gene	AAGJ06000001.1_11939318-11941541(-)_1
Motif	AAGJ06000001.1_11939318-11941541(-)_1|6|1x0
Family	C2H2 ZF
Species	Unknown
Pos	A	C	G	T
1	0.148585	0.108584	0.0526353	0.690196
2	0.811286	0.0162257	0.102463	0.0700259
3	0.097979	0.138732	0.523445	0.239844
4	0.25	0.25	0.25	0.25


TF	Unknown
TF Name	Unknown
Gene	AAGJ06000001.1_11939318-11941541(-)_1
Motif	AAGJ06000001.1_11939318-11941541(-)_1|7|1x0
Family	C2H2 ZF
Species	Unknown
Pos	A	C	G	T
1	0.568157	0.0525163	0.321575	0.057752
2	0.717387	0.0990496	0.0786735	0.10489
3	0.030374	0.565185	0.0668028	0.337638
4	0.252857	0.172922	0.31165	0.262572
5	0.133651	0.0464208	0.336087	0.483841
6	0.126474	0.321702	0.270259	0.281565
7	0.521676	0.158457	0.207686	0.112181
8	0.905943	0.019159	0.0452628	0.0296353
9	0.132926	0.275473	0.124945	0.466657
10	0.339244	0.169211	0.315569	0.175976
11	0.0761235	0.0758031	0.0514486	0.796625
12	0.0195571	0.0188231	0.0204658	0.941154
13	0.293396	0.0986446	0.259636	0.348324
14	0.17663	0.430083	0.169339	0.223949
15	0.0957263	0.202248	0.0869679	0.615058
16	0.25	0.25	0.25	0.25


TF	Unknown
TF Name	Unknown
Gene	AAGJ06000001.1_11939318-11941541(-)_1
Motif	AAGJ06000001.1_11939318-11941541(-)_1|8|1x0
Family	C2H2 ZF
Species	Unknown
Pos	A	C	G	T
1	0.269511	0.193937	0.0437607	0.492791
2	0.12001	0.0586128	0.106871	0.714506
3	0.0341799	0.0156747	0.783733	0.166413
4	0.25	0.25	0.25	0.25


TF	Unknown
TF Name	Unknown
Gene	AAGJ06000001.1_11954282-11956553(-)_1
Motif	AAGJ06000001.1_11954282-11956553(-)_1|1|1x0
Family	C2H2 ZF
Species	Unknown
Pos	A	C	G	T
1	0.696	0.0574626	0.215644	0.0308939
2	0.0772663	0.0900884	0.0163264	0.816319
3	0.0331221	0.0199432	0.860653	0.0862817
4	0.25	0.25	0.25	0.25


TF	Unknown
TF Name	Unknown
Gene	AAGJ06000001.1_11954282-11956553(-)_1
Motif	AAGJ06000001.1_11954282-11956553(-)_1|2|1x0
Family	C2H2 ZF
Species	Unknown
Pos	A	C	G	T
1	0.0182842	0.112179	0.136634	0.732903
2	0.825185	0.0165037	0.127884	0.0304274
3	0.116334	0.087187	0.675818	0.120661
4	0.25	0.25	0.25	0.25


TF	Unknown
TF Name	Unknown
Gene	AAGJ06000001.1_11954282-11956553(-)_1
Motif	AAGJ06000001.1_11954282-11956553(-)_1|3|1x0
Family	C2H2 ZF
Species	Unknown
Pos	A	C	G	T
1	0.499053	0.0880705	0.268195	0.144681
2	0.0251197	0.0182931	0.914653	0.0419344
3	0.0468902	0.0244561	0.0684006	0.860253
4	0.25	0.25	0.25	0.25


TF	Unknown
TF Name	Unknown
Gene	AAGJ06000001.1_11954282-11956553(-)_1
Motif	AAGJ06000001.1_11954282-11956553(-)_1|4|1x0
Family	C2H2 ZF
Species	Unknown
Pos	A	C	G	T
1	0.401568	0.160655	0.0690631	0.368714
2	0.0186656	0.922576	0.0403065	0.0184515
3	0.11187	0.046497	0.432755	0.408878
4	0.25	0.25	0.25	0.25


TF	Unknown
TF Name	Unknown
Gene	AAGJ06000001.1_11954282-11956553(-)_1
Motif	AAGJ06000001.1_11954282-11956553(-)_1|5|1x0
Family	C2H2 ZF
Species	Unknown
Pos	A	C	G	T
1	0.222227	0.243358	0.0837703	0.450646
2	0.0405788	0.0181109	0.905547	0.0357634
3	0.30416	0.122216	0.167596	0.406028
4	0.25	0.25	0.25	0.25


TF	Unknown
TF Name	Unknown
Gene	AAGJ06000001.1_11954282-11956553(-)_1
Motif	AAGJ06000001.1_11954282-11956553(-)_1|6|1x0
Family	C2H2 ZF
Species	Unknown
Pos	A	C	G	T
1	0.142522	0.0432304	0.572496	0.241751
2	0.0483593	0.0157792	0.146903	0.788959
3	0.0347699	0.0220895	0.0279258	0.915215
4	0.25	0.25	0.25	0.25


TF	Unknown
TF Name	Unknown
Gene	AAGJ06000001.1_11954282-11956553(-)_1
Motif	AAGJ06000001.1_11954282-11956553(-)_1|7|1x0
Family	C2H2 ZF
Species	Unknown
Pos	A	C	G	T
1	0.39399	0.146745	0.164783	0.294482
2	0.869654	0.0173931	0.086586	0.0263674
3	0.0761319	0.0544998	0.164632	0.704737
4	0.19141	0.315392	0.0455636	0.447635
5	0.122115	0.0886653	0.0820887	0.707131
6	0.117583	0.0471141	0.036252	0.799051
7	0.25	0.25	0.25	0.25


TF	Unknown
TF Name	Unknown
Gene	AAGJ06000001.1_11954282-11956553(-)_1
Motif	AAGJ06000001.1_11954282-11956553(-)_1|8|1x0
Family	C2H2 ZF
Species	Unknown
Pos	A	C	G	T
1	0.212469	0.223923	0.0870494	0.476558
2	0.48371	0.138503	0.239042	0.138745
3	0.111416	0.128962	0.460543	0.29908
4	0.52086	0.185147	0.224824	0.0691686
5	0.0636182	0.798684	0.0203487	0.117349
6	0.0185296	0.926481	0.0274694	0.0275199
7	0.261404	0.223435	0.0487998	0.466361
8	0.0279481	0.0211723	0.911228	0.0396515
9	0.272353	0.0945973	0.0939797	0.53907
10	0.113636	0.215073	0.0784418	0.59285
11	0.386376	0.0918289	0.180496	0.341299
12	0.275215	0.212432	0.292863	0.219491
13	0.25	0.25	0.25	0.25


TF	Unknown
TF Name	Unknown
Gene	AAGJ06000001.1_11954282-11956553(-)_1
Motif	AAGJ06000001.1_11954282-11956553(-)_1|9|1x0
Family	C2H2 ZF
Species	Unknown
Pos	A	C	G	T
1	0.520131	0.0986634	0.320703	0.0605034
2	0.0906272	0.0912693	0.0448734	0.77323
3	0.905584	0.0181117	0.0386635	0.037641
4	0.25	0.25	0.25	0.25


TF	Unknown
TF Name	Unknown
Gene	AAGJ06000001.1_17022987-17025435(-)_1
Motif	AAGJ06000001.1_17022987-17025435(-)_1|1|1x0
Family	C2H2 ZF
Species	Unknown
Pos	A	C	G	T
1	0.0983932	0.0977702	0.188469	0.615368
2	0.0308119	0.720996	0.142702	0.10549
3	0.160307	0.299526	0.43141	0.108757
4	0.250797	0.113783	0.176576	0.458844
5	0.0550728	0.081587	0.0570371	0.806303
6	0.0234552	0.0247638	0.879222	0.0725593
7	0.465939	0.249951	0.0969655	0.187145
8	0.821945	0.0304533	0.0916766	0.0559246
9	0.148359	0.0908975	0.658608	0.102135
10	0.270115	0.108452	0.396394	0.225038
11	0.247089	0.196351	0.32837	0.228191
12	0.13668	0.189782	0.427068	0.246471
13	0.317714	0.140369	0.0569122	0.485005
14	0.515464	0.143037	0.236869	0.10463
15	0.143311	0.129264	0.528829	0.198595
16	0.0472687	0.0181671	0.908354	0.0262099
17	0.454584	0.0727505	0.113602	0.359063
18	0.0837587	0.0451245	0.128043	0.743074
19	0.418937	0.168626	0.138822	0.273614
20	0.0502129	0.838012	0.0530235	0.0587511
21	0.0247738	0.0233138	0.89868	0.0532326
22	0.523747	0.158338	0.166525	0.15139
23	0.0964151	0.0832716	0.0904817	0.729832
24	0.164627	0.0616195	0.110176	0.663577
25	0.414143	0.161544	0.275315	0.148999
26	0.266553	0.0976663	0.385521	0.25026
27	0.0783962	0.415475	0.204516	0.301612
28	0.204766	0.255454	0.186144	0.353635
29	0.199277	0.244988	0.171171	0.384564
30	0.209062	0.104824	0.0994556	0.586658
31	0.25	0.25	0.25	0.25


TF	Unknown
TF Name	Unknown
Gene	AAGJ06000001.1_17022987-17025435(-)_1
Motif	AAGJ06000001.1_17022987-17025435(-)_1|2|1x0
Family	C2H2 ZF
Species	Unknown
Pos	A	C	G	T
1	0.0201375	0.0187243	0.936214	0.0249247
2	0.2343	0.128086	0.163421	0.474193
3	0.058241	0.538184	0.137653	0.265922
4	0.25	0.25	0.25	0.25


TF	Unknown
TF Name	Unknown
Gene	AAGJ06000001.1_17022987-17025435(-)_1
Motif	AAGJ06000001.1_17022987-17025435(-)_1|3|1x0
Family	C2H2 ZF
Species	Unknown
Pos	A	C	G	T
1	0.282744	0.102401	0.38993	0.224924
2	0.149238	0.0282225	0.228908	0.593632
3	0.0534946	0.0163422	0.113054	0.817109
4	0.25	0.25	0.25	0.25


TF	Unknown
TF Name	Unknown
Gene	AAGJ06000001.1_17022987-17025435(-)_1
Motif	AAGJ06000001.1_17022987-17025435(-)_1|4|1x0
Family	C2H2 ZF
Species	Unknown
Pos	A	C	G	T
1	0.0442554	0.0176853	0.884264	0.0537956
2	0.769949	0.105876	0.10428	0.0198943
3	0.0628803	0.223617	0.47069	0.242813
4	0.4062	0.226032	0.28095	0.0868177
5	0.165395	0.0944895	0.0966562	0.643459
6	0.148515	0.123652	0.438461	0.289372
7	0.0866631	0.0833102	0.730944	0.0990826
8	0.487735	0.160031	0.182041	0.170193
9	0.106628	0.151859	0.399603	0.34191
10	0.271368	0.120885	0.29299	0.314757
11	0.228542	0.213838	0.337004	0.220616
12	0.173936	0.153662	0.166667	0.505735
13	0.25	0.25	0.25	0.25


TF	Unknown
TF Name	Unknown
Gene	AAGJ06000001.1_17038343-17039723(-)_1
Motif	AAGJ06000001.1_17038343-17039723(-)_1|1|1x0
Family	C2H2 ZF
Species	Unknown
Pos	A	C	G	T
1	0.634448	0.0386256	0.0404523	0.286474
2	0.0397508	0.0118551	0.377319	0.571075
3	0.0726039	0.0130481	0.652405	0.261943
4	0.25	0.25	0.25	0.25


TF	Unknown
TF Name	Unknown
Gene	AAGJ06000001.1_17038343-17039723(-)_1
Motif	AAGJ06000001.1_17038343-17039723(-)_1|2|1x0
Family	C2H2 ZF
Species	Unknown
Pos	A	C	G	T
1	0.462419	0.309464	0.159823	0.0682931
2	0.0271453	0.026836	0.0203458	0.925673
3	0.935825	0.0187165	0.0206291	0.0248297
4	0.0633285	0.0609315	0.254083	0.621657
5	0.020048	0.926392	0.0227706	0.0307894
6	0.0574292	0.146747	0.0590492	0.736775
7	0.323904	0.264029	0.226231	0.185836
8	0.226154	0.187351	0.269815	0.316679
9	0.132942	0.108475	0.211685	0.546898
10	0.149432	0.18127	0.153489	0.51581
11	0.0847985	0.549869	0.134584	0.230749
12	0.0478342	0.0632912	0.78745	0.101424
13	0.376298	0.186308	0.230408	0.206986
14	0.143005	0.186403	0.122485	0.548108
15	0.0428664	0.027706	0.862626	0.0668013
16	0.113627	0.147488	0.599635	0.139249
17	0.0784874	0.642083	0.175668	0.103762
18	0.115641	0.0991005	0.570275	0.214984
19	0.25	0.25	0.25	0.25


TF	Unknown
TF Name	Unknown
Gene	AAGJ06000001.1_17882419-17884309(-)_1
Motif	AAGJ06000001.1_17882419-17884309(-)_1|1|1x0
Family	C2H2 ZF
Species	Unknown
Pos	A	C	G	T
1	0.0213859	0.0236044	0.936284	0.0187257
2	0.224183	0.217138	0.28519	0.273489
3	0.201746	0.124808	0.474278	0.199168
4	0.25	0.25	0.25	0.25


TF	Unknown
TF Name	Unknown
Gene	AAGJ06000001.1_17882419-17884309(-)_1
Motif	AAGJ06000001.1_17882419-17884309(-)_1|2|1x0
Family	C2H2 ZF
Species	Unknown
Pos	A	C	G	T
1	0.036771	0.0236617	0.916679	0.022888
2	0.0878158	0.181163	0.0993547	0.631666
3	0.0525334	0.035875	0.0426448	0.868947
4	0.161498	0.2476	0.452008	0.138894
5	0.301532	0.0721884	0.511625	0.114654
6	0.116124	0.0160164	0.800821	0.0670386
7	0.339875	0.15757	0.331104	0.171452
8	0.173965	0.1402	0.229357	0.456478
9	0.169073	0.0794187	0.0996747	0.651833
10	0.25	0.25	0.25	0.25


TF	Unknown
TF Name	Unknown
Gene	AAGJ06000001.1_17882419-17884309(-)_1
Motif	AAGJ06000001.1_17882419-17884309(-)_1|3|1x0
Family	C2H2 ZF
Species	Unknown
Pos	A	C	G	T
1	0.214669	0.313973	0.252743	0.218615
2	0.202173	0.0146789	0.733943	0.049205
3	0.165937	0.322986	0.261726	0.249352
4	0.25	0.25	0.25	0.25


TF	Unknown
TF Name	Unknown
Gene	AAGJ06000001.1_17882419-17884309(-)_1
Motif	AAGJ06000001.1_17882419-17884309(-)_1|4|1x0
Family	C2H2 ZF
Species	Unknown
Pos	A	C	G	T
1	0.127599	0.183332	0.138985	0.550084
2	0.0580079	0.602214	0.222924	0.116854
3	0.0146711	0.0260553	0.733553	0.22572
4	0.25	0.25	0.25	0.25


TF	Unknown
TF Name	Unknown
Gene	AAGJ06000001.1_17882419-17884309(-)_1
Motif	AAGJ06000001.1_17882419-17884309(-)_1|5|1x0
Family	C2H2 ZF
Species	Unknown
Pos	A	C	G	T
1	0.0370498	0.0218003	0.922696	0.0184539
2	0.835053	0.0310404	0.113176	0.0207309
3	0.0754236	0.646686	0.0617113	0.216179
4	0.720835	0.0721743	0.0861383	0.120853
5	0.0752837	0.0384701	0.253109	0.633137
6	0.20544	0.0706514	0.462577	0.261332
7	0.057939	0.0114083	0.460972	0.46968
8	0.0714089	0.207233	0.158045	0.563313
9	0.0598755	0.518177	0.0115178	0.41043
10	0.374892	0.103676	0.343218	0.178214
11	0.0969918	0.0603094	0.469871	0.372828
12	0.0442169	0.259233	0.256672	0.439878
13	0.214931	0.238783	0.475353	0.0709339
14	0.321118	0.125103	0.106117	0.447662
15	0.36039	0.150755	0.313087	0.175768
16	0.25	0.25	0.25	0.25


TF	Unknown
TF Name	Unknown
Gene	AAGJ06000001.1_17901754-17903644(+)_1
Motif	AAGJ06000001.1_17901754-17903644(+)_1|1|1x0
Family	C2H2 ZF
Species	Unknown
Pos	A	C	G	T
1	0.0213859	0.0236044	0.936284	0.0187257
2	0.224183	0.217138	0.28519	0.273489
3	0.201746	0.124808	0.474278	0.199168
4	0.25	0.25	0.25	0.25


TF	Unknown
TF Name	Unknown
Gene	AAGJ06000001.1_17901754-17903644(+)_1
Motif	AAGJ06000001.1_17901754-17903644(+)_1|2|1x0
Family	C2H2 ZF
Species	Unknown
Pos	A	C	G	T
1	0.0459078	0.0299499	0.871035	0.0531077
2	0.135549	0.0320294	0.766687	0.0657348
3	0.472374	0.136993	0.177143	0.21349
4	0.0243008	0.0256451	0.931426	0.0186285
5	0.119736	0.193696	0.194585	0.491983
6	0.128434	0.147012	0.405236	0.319317
7	0.333137	0.116473	0.407351	0.143039
8	0.217178	0.0257392	0.374067	0.383016
9	0.0550051	0.0677331	0.0765539	0.800708
10	0.25	0.25	0.25	0.25


TF	Unknown
TF Name	Unknown
Gene	AAGJ06000001.1_17901754-17903644(+)_1
Motif	AAGJ06000001.1_17901754-17903644(+)_1|3|1x0
Family	C2H2 ZF
Species	Unknown
Pos	A	C	G	T
1	0.023696	0.0132841	0.480891	0.482129
2	0.0827378	0.849775	0.0504913	0.0169955
3	0.0444615	0.0746805	0.514716	0.366142
4	0.25	0.25	0.25	0.25


TF	Unknown
TF Name	Unknown
Gene	AAGJ06000001.1_17901754-17903644(+)_1
Motif	AAGJ06000001.1_17901754-17903644(+)_1|4|1x0
Family	C2H2 ZF
Species	Unknown
Pos	A	C	G	T
1	0.04192	0.0364963	0.870646	0.0509377
2	0.0826054	0.0166102	0.830512	0.0702725
3	0.591555	0.0450314	0.153897	0.209516
4	0.25	0.25	0.25	0.25


TF	Unknown
TF Name	Unknown
Gene	AAGJ06000001.1_17901754-17903644(+)_1
Motif	AAGJ06000001.1_17901754-17903644(+)_1|5|1x0
Family	C2H2 ZF
Species	Unknown
Pos	A	C	G	T
1	0.697863	0.0358896	0.210995	0.0552528
2	0.847639	0.0169528	0.0988135	0.0365946
3	0.0401321	0.0534027	0.390398	0.516067
4	0.25	0.25	0.25	0.25


TF	Unknown
TF Name	Unknown
Gene	AAGJ06000001.1_17901754-17903644(+)_1
Motif	AAGJ06000001.1_17901754-17903644(+)_1|6|1x0
Family	C2H2 ZF
Species	Unknown
Pos	A	C	G	T
1	0.847717	0.0349784	0.0662444	0.0510598
2	0.0235399	0.017628	0.8814	0.0774325
3	0.0306067	0.0254942	0.0946552	0.849244
4	0.378438	0.212728	0.199195	0.209639
5	0.205954	0.210385	0.22039	0.363272
6	0.301522	0.182419	0.259634	0.256425
7	0.232775	0.193066	0.317149	0.257011
8	0.572339	0.0946248	0.16348	0.169556
9	0.171336	0.426364	0.17522	0.22708
10	0.211905	0.210533	0.304164	0.273397
11	0.237197	0.217709	0.27583	0.269264
12	0.200313	0.185777	0.318617	0.295293
13	0.254867	0.204088	0.343294	0.197751
14	0.249885	0.210702	0.167339	0.372074
15	0.362842	0.179154	0.256792	0.201213
16	0.127721	0.0983082	0.553937	0.220034
17	0.0923206	0.0669268	0.278754	0.561999
18	0.0955604	0.0759603	0.065692	0.762787
19	0.1149	0.10244	0.653695	0.128965
20	0.190724	0.102863	0.276323	0.43009
21	0.15659	0.175507	0.228087	0.439815
22	0.25	0.25	0.25	0.25


TF	Unknown
TF Name	Unknown
Gene	AAGJ06000001.1_18935265-18936351(+)_1
Motif	AAGJ06000001.1_18935265-18936351(+)_1|1|1x0
Family	C2H2 ZF
Species	Unknown
Pos	A	C	G	T
1	0.0879502	0.0430897	0.403848	0.465112
2	0.039078	0.016614	0.113607	0.830701
3	0.347406	0.218809	0.133401	0.300385
4	0.123703	0.0337461	0.388111	0.45444
5	0.10263	0.0881407	0.353371	0.455858
6	0.0967886	0.118895	0.690739	0.0935771
7	0.25	0.25	0.25	0.25


TF	Unknown
TF Name	Unknown
Gene	AAGJ06000001.1_18935265-18936351(+)_1
Motif	AAGJ06000001.1_18935265-18936351(+)_1|2|1x0
Family	C2H2 ZF
Species	Unknown
Pos	A	C	G	T
1	0.217503	0.178236	0.288117	0.316145
2	0.27784	0.0727645	0.365297	0.284098
3	0.0984097	0.141518	0.470029	0.290044
4	0.463641	0.124754	0.354411	0.0571942
5	0.0271793	0.0485141	0.103353	0.820954
6	0.8006	0.0335366	0.0727953	0.0930681
7	0.236344	0.502914	0.114047	0.146694
8	0.0846632	0.016946	0.847299	0.0510914
9	0.324958	0.0981407	0.290724	0.286178
10	0.25	0.25	0.25	0.25


TF	Unknown
TF Name	Unknown
Gene	AAGJ06000001.1_18935265-18936351(+)_1
Motif	AAGJ06000001.1_18935265-18936351(+)_1|3|1x0
Family	C2H2 ZF
Species	Unknown
Pos	A	C	G	T
1	0.0186243	0.0226127	0.931214	0.0275494
2	0.0289506	0.0247542	0.903651	0.0426438
3	0.0664603	0.858754	0.0231112	0.051674
4	0.106384	0.0878809	0.703342	0.102394
5	0.0948701	0.786992	0.0605355	0.0576021
6	0.149923	0.238056	0.239738	0.372283
7	0.421878	0.276059	0.157193	0.14487
8	0.85408	0.0601354	0.0370786	0.0487064
9	0.056749	0.832631	0.0512003	0.0594198
10	0.0528645	0.0537792	0.838082	0.0552746
11	0.163374	0.0872865	0.615628	0.133712
12	0.257763	0.209425	0.177785	0.355026
13	0.25	0.25	0.25	0.25


TF	Unknown
TF Name	Unknown
Gene	AAGJ06000001.1_18935265-18936351(+)_1
Motif	AAGJ06000001.1_18935265-18936351(+)_1|4|1x0
Family	C2H2 ZF
Species	Unknown
Pos	A	C	G	T
1	0.0186243	0.0226127	0.931214	0.0275494
2	0.0289506	0.0247542	0.903651	0.0426438
3	0.0664603	0.858754	0.0231112	0.051674
4	0.25	0.25	0.25	0.25


TF	Unknown
TF Name	Unknown
Gene	AAGJ06000001.1_22169936-22171271(+)_1
Motif	AAGJ06000001.1_22169936-22171271(+)_1|1|1x0
Family	C2H2 ZF
Species	Unknown
Pos	A	C	G	T
1	0.412007	0.145476	0.186382	0.256136
2	0.0936595	0.0900199	0.103971	0.71235
3	0.0295545	0.0186193	0.916211	0.0356149
4	0.153069	0.109776	0.312432	0.424723
5	0.125421	0.102114	0.595165	0.1773
6	0.0812419	0.184279	0.104378	0.630101
7	0.438346	0.220063	0.224363	0.117228
8	0.741589	0.114177	0.0753608	0.068874
9	0.0315625	0.0165405	0.12487	0.827027
10	0.387933	0.117976	0.290742	0.203349
11	0.6511	0.0524922	0.170674	0.125734
12	0.0487846	0.044338	0.0393506	0.867527
13	0.0893831	0.0993303	0.752932	0.0583548
14	0.0922318	0.793638	0.0566224	0.0575082
15	0.142582	0.618233	0.112972	0.126213
16	0.25	0.25	0.25	0.25


TF	Unknown
TF Name	Unknown
Gene	AAGJ06000001.1_22169936-22171271(+)_1
Motif	AAGJ06000001.1_22169936-22171271(+)_1|2|1x0
Family	C2H2 ZF
Species	Unknown
Pos	A	C	G	T
1	0.23712	0.237268	0.132874	0.392739
2	0.061898	0.0638632	0.744434	0.129805
3	0.0247362	0.0195221	0.937002	0.01874
4	0.25	0.25	0.25	0.25


TF	Unknown
TF Name	Unknown
Gene	AAGJ06000001.1_22169936-22171271(+)_1
Motif	AAGJ06000001.1_22169936-22171271(+)_1|3|1x0
Family	C2H2 ZF
Species	Unknown
Pos	A	C	G	T
1	0.0731139	0.059093	0.0176667	0.850126
2	0.0705073	0.0116562	0.335028	0.582808
3	0.308675	0.0816454	0.32456	0.285119
4	0.25	0.25	0.25	0.25


TF	Unknown
TF Name	Unknown
Gene	AAGJ06000001.1_22169936-22171271(+)_1
Motif	AAGJ06000001.1_22169936-22171271(+)_1|4|1x0
Family	C2H2 ZF
Species	Unknown
Pos	A	C	G	T
1	0.174093	0.0306551	0.503215	0.292037
2	0.147934	0.0563729	0.0598284	0.735865
3	0.0147408	0.126965	0.121255	0.737039
4	0.155876	0.114136	0.703973	0.0260154
5	0.362489	0.0287772	0.309315	0.299419
6	0.061876	0.112342	0.300272	0.52551
7	0.25	0.25	0.25	0.25


TF	Unknown
TF Name	Unknown
Gene	AAGJ06000001.1_22180230-22183022(-)_1
Motif	AAGJ06000001.1_22180230-22183022(-)_1|1|1x0
Family	C2H2 ZF
Species	Unknown
Pos	A	C	G	T
1	0.890036	0.0270586	0.0651043	0.0178007
2	0.388389	0.0673863	0.0414203	0.502804
3	0.277788	0.200308	0.396085	0.125819
4	0.25	0.25	0.25	0.25


TF	Unknown
TF Name	Unknown
Gene	AAGJ06000001.1_22180230-22183022(-)_1
Motif	AAGJ06000001.1_22180230-22183022(-)_1|2|1x0
Family	C2H2 ZF
Species	Unknown
Pos	A	C	G	T
1	0.194036	0.0994752	0.349801	0.356688
2	0.12951	0.190241	0.193576	0.486673
3	0.127017	0.223746	0.385256	0.263981
4	0.394253	0.080909	0.4296	0.0952375
5	0.921442	0.0283147	0.0318141	0.0184288
6	0.0758508	0.0867768	0.0463991	0.790973
7	0.25	0.25	0.25	0.25


TF	Unknown
TF Name	Unknown
Gene	AAGJ06000001.1_22180230-22183022(-)_1
Motif	AAGJ06000001.1_22180230-22183022(-)_1|3|1x0
Family	C2H2 ZF
Species	Unknown
Pos	A	C	G	T
1	0.200664	0.141575	0.358695	0.299065
2	0.0886627	0.0128331	0.256848	0.641656
3	0.171437	0.3174	0.202262	0.308901
4	0.25	0.25	0.25	0.25


TF	Unknown
TF Name	Unknown
Gene	AAGJ06000001.1_23687831-23690552(+)_1
Motif	AAGJ06000001.1_23687831-23690552(+)_1|1|1x0
Family	C2H2 ZF
Species	Unknown
Pos	A	C	G	T
1	0.0556265	0.0177584	0.88792	0.0386947
2	0.603291	0.231766	0.10934	0.0556034
3	0.291493	0.172052	0.110466	0.425989
4	0.25	0.25	0.25	0.25


TF	Unknown
TF Name	Unknown
Gene	AAGJ06000001.1_23687831-23690552(+)_1
Motif	AAGJ06000001.1_23687831-23690552(+)_1|2|1x0
Family	C2H2 ZF
Species	Unknown
Pos	A	C	G	T
1	0.340483	0.20364	0.10347	0.352407
2	0.344966	0.204008	0.0689709	0.382056
3	0.0170226	0.0236587	0.108187	0.851131
4	0.25	0.25	0.25	0.25


TF	Unknown
TF Name	Unknown
Gene	AAGJ06000001.1_23687831-23690552(+)_1
Motif	AAGJ06000001.1_23687831-23690552(+)_1|3|1x0
Family	C2H2 ZF
Species	Unknown
Pos	A	C	G	T
1	0.0259007	0.0185955	0.929775	0.0257287
2	0.047778	0.824544	0.101476	0.0262027
3	0.035434	0.0415439	0.825334	0.0976884
4	0.459319	0.291292	0.151192	0.0981974
5	0.0434799	0.0683406	0.0479817	0.840198
6	0.894847	0.0317562	0.0344079	0.0389891
7	0.367162	0.209874	0.154679	0.268284
8	0.226864	0.237975	0.295555	0.239607
9	0.721339	0.100796	0.112468	0.0653972
10	0.546381	0.0623443	0.20789	0.183385
11	0.25133	0.159167	0.229489	0.360014
12	0.0477244	0.0477783	0.10628	0.798217
13	0.224076	0.207421	0.325917	0.242587
14	0.232583	0.0355654	0.69058	0.0412709
15	0.179105	0.612499	0.0889859	0.11941
16	0.546979	0.203367	0.164239	0.0854141
17	0.0338278	0.0317408	0.0258311	0.9086
18	0.923929	0.0232754	0.0237031	0.0290925
19	0.299109	0.157727	0.208692	0.334472
20	0.238695	0.248011	0.316792	0.196502
21	0.179214	0.214921	0.345607	0.260259
22	0.25	0.25	0.25	0.25


TF	Unknown
TF Name	Unknown
Gene	AAGJ06000001.1_23687831-23690552(+)_1
Motif	AAGJ06000001.1_23687831-23690552(+)_1|4|1x0
Family	C2H2 ZF
Species	Unknown
Pos	A	C	G	T
1	0.56231	0.254948	0.120203	0.0625387
2	0.0381075	0.0572506	0.0294284	0.875214
3	0.939821	0.0190316	0.0187964	0.0223507
4	0.234076	0.100023	0.15159	0.514311
5	0.190644	0.287837	0.148172	0.373348
6	0.171819	0.154828	0.128216	0.545137
7	0.425406	0.0701263	0.408638	0.0958293
8	0.288355	0.152067	0.120824	0.438754
9	0.0967032	0.0510985	0.755374	0.0968244
10	0.25	0.25	0.25	0.25


TF	Unknown
TF Name	Unknown
Gene	AAGJ06000001.1_23687831-23690552(+)_1
Motif	AAGJ06000001.1_23687831-23690552(+)_1|5|1x0
Family	C2H2 ZF
Species	Unknown
Pos	A	C	G	T
1	0.482723	0.290572	0.157771	0.0689335
2	0.0269191	0.051963	0.0268066	0.894311
3	0.938678	0.0187736	0.0217227	0.0208257
4	0.162553	0.130797	0.285984	0.420665
5	0.242078	0.153549	0.385235	0.219138
6	0.0974636	0.285416	0.469879	0.147241
7	0.257468	0.137057	0.32164	0.283834
8	0.294586	0.139985	0.186546	0.378883
9	0.124401	0.667274	0.122053	0.0862724
10	0.25	0.25	0.25	0.25


TF	Unknown
TF Name	Unknown
Gene	AAGJ06000001.1_23687831-23690552(+)_1
Motif	AAGJ06000001.1_23687831-23690552(+)_1|6|1x0
Family	C2H2 ZF
Species	Unknown
Pos	A	C	G	T
1	0.328878	0.0779813	0.500888	0.0922536
2	0.13882	0.116725	0.0659264	0.678528
3	0.112061	0.135495	0.0909797	0.661465
4	0.447796	0.301542	0.158169	0.0924932
5	0.0223607	0.0252154	0.018675	0.933749
6	0.922127	0.0193844	0.0291455	0.0293433
7	0.333496	0.219646	0.15158	0.295278
8	0.374671	0.299128	0.151949	0.174252
9	0.257452	0.188938	0.463784	0.0898252
10	0.396872	0.149614	0.318374	0.135139
11	0.212179	0.163467	0.0704496	0.553904
12	0.0920468	0.827569	0.0259066	0.0544781
13	0.25	0.25	0.25	0.25


TF	Unknown
TF Name	Unknown
Gene	AAGJ06000001.1_23704228-23713969(-)_1
Motif	AAGJ06000001.1_23704228-23713969(-)_1|1|1x0
Family	C2H2 ZF
Species	Unknown
Pos	A	C	G	T
1	0.035925	0.0163001	0.132769	0.815006
2	0.540406	0.151475	0.128317	0.179802
3	0.0487167	0.705764	0.203214	0.0423052
4	0.25	0.25	0.25	0.25


TF	Unknown
TF Name	Unknown
Gene	AAGJ06000001.1_23704228-23713969(-)_1
Motif	AAGJ06000001.1_23704228-23713969(-)_1|2|1x0
Family	C2H2 ZF
Species	Unknown
Pos	A	C	G	T
1	0.193884	0.722545	0.0144509	0.06912
2	0.0192215	0.0966776	0.226758	0.657343
3	0.0554374	0.0637008	0.685666	0.195195
4	0.25	0.25	0.25	0.25


TF	Unknown
TF Name	Unknown
Gene	AAGJ06000001.1_23704228-23713969(-)_1
Motif	AAGJ06000001.1_23704228-23713969(-)_1|3|1x0
Family	C2H2 ZF
Species	Unknown
Pos	A	C	G	T
1	0.274792	0.265605	0.26961	0.189994
2	0.103259	0.0462538	0.694892	0.155595
3	0.0184297	0.0387386	0.921484	0.0213474
4	0.298114	0.516275	0.0932045	0.0924064
5	0.248021	0.148054	0.185044	0.418881
6	0.546367	0.0598499	0.291854	0.101929
7	0.376557	0.518609	0.0327341	0.0720994
8	0.0838093	0.0894741	0.329198	0.497518
9	0.0250725	0.0184573	0.731077	0.225394
10	0.25	0.25	0.25	0.25


TF	Unknown
TF Name	Unknown
Gene	AAGJ06000001.1_23704228-23713969(-)_1
Motif	AAGJ06000001.1_23704228-23713969(-)_1|4|1x0
Family	C2H2 ZF
Species	Unknown
Pos	A	C	G	T
1	0.610928	0.113638	0.0544977	0.220937
2	0.0970846	0.743149	0.014863	0.144904
3	0.0721781	0.14325	0.6684	0.116172
4	0.25	0.25	0.25	0.25


TF	Unknown
TF Name	Unknown
Gene	AAGJ06000001.1_23704228-23713969(-)_1
Motif	AAGJ06000001.1_23704228-23713969(-)_1|5|1x0
Family	C2H2 ZF
Species	Unknown
Pos	A	C	G	T
1	0.0211189	0.0262657	0.933937	0.0186787
2	0.176695	0.200914	0.184485	0.437905
3	0.17765	0.116211	0.471681	0.234458
4	0.25	0.25	0.25	0.25


TF	Unknown
TF Name	Unknown
Gene	AAGJ06000001.1_23704228-23713969(-)_1
Motif	AAGJ06000001.1_23704228-23713969(-)_1|6|1x0
Family	C2H2 ZF
Species	Unknown
Pos	A	C	G	T
1	0.0648366	0.0860513	0.713932	0.13518
2	0.0794568	0.435163	0.229841	0.255539
3	0.0335682	0.0183132	0.915658	0.0324603
4	0.322594	0.338167	0.0772866	0.261953
5	0.0303826	0.0414711	0.894113	0.0340334
6	0.886066	0.0265045	0.0519457	0.0354836
7	0.269454	0.103455	0.215255	0.411837
8	0.127903	0.0599359	0.72707	0.0850915
9	0.19424	0.479092	0.134546	0.192122
10	0.25	0.25	0.25	0.25


TF	Unknown
TF Name	Unknown
Gene	AAGJ06000001.1_23704228-23713969(-)_1
Motif	AAGJ06000001.1_23704228-23713969(-)_1|7|1x0
Family	C2H2 ZF
Species	Unknown
Pos	A	C	G	T
1	0.241746	0.207482	0.0852597	0.465512
2	0.0941296	0.168559	0.474291	0.263021
3	0.0210438	0.0245063	0.935735	0.0187147
4	0.438653	0.227815	0.274464	0.0590685
5	0.0863754	0.175388	0.0575724	0.680664
6	0.143236	0.0437733	0.257991	0.555
7	0.25	0.25	0.25	0.25


TF	Unknown
TF Name	Unknown
Gene	AAGJ06000001.1_23704228-23713969(-)_1
Motif	AAGJ06000001.1_23704228-23713969(-)_1|8|1x0
Family	C2H2 ZF
Species	Unknown
Pos	A	C	G	T
1	0.251253	0.396201	0.0983089	0.254237
2	0.222612	0.231184	0.313151	0.233052
3	0.0183636	0.0318912	0.918178	0.0315668
4	0.4197	0.0467057	0.410311	0.123283
5	0.0596758	0.699232	0.0848001	0.156292
6	0.0546179	0.0453469	0.0233592	0.876676
7	0.25	0.25	0.25	0.25


TF	Unknown
TF Name	Unknown
Gene	AAGJ06000001.1_23704228-23713969(-)_1
Motif	AAGJ06000001.1_23704228-23713969(-)_1|9|1x0
Family	C2H2 ZF
Species	Unknown
Pos	A	C	G	T
1	0.339453	0.20451	0.248587	0.207449
2	0.074132	0.0991124	0.121463	0.705293
3	0.0186326	0.0270412	0.931632	0.0226944
4	0.122899	0.154505	0.444482	0.278114
5	0.110228	0.0866999	0.654409	0.148663
6	0.1218	0.181177	0.456344	0.240678
7	0.25	0.25	0.25	0.25


TF	Unknown
TF Name	Unknown
Gene	AAGJ06000001.1_23704228-23713969(-)_1
Motif	AAGJ06000001.1_23704228-23713969(-)_1|10|1x0
Family	C2H2 ZF
Species	Unknown
Pos	A	C	G	T
1	0.187605	0.107624	0.452524	0.252247
2	0.0774369	0.100737	0.107416	0.714411
3	0.0203313	0.0186368	0.931839	0.0291925
4	0.100106	0.0741014	0.768409	0.057384
5	0.773219	0.0620365	0.0908643	0.0738799
6	0.25091	0.244864	0.194389	0.309837
7	0.25	0.25	0.25	0.25


TF	Unknown
TF Name	Unknown
Gene	AAGJ06000001.1_23704228-23713969(-)_1
Motif	AAGJ06000001.1_23704228-23713969(-)_1|11|1x0
Family	C2H2 ZF
Species	Unknown
Pos	A	C	G	T
1	0.105547	0.513857	0.0366861	0.343909
2	0.0182217	0.042962	0.0277297	0.911087
3	0.206142	0.185165	0.459955	0.148738
4	0.25	0.25	0.25	0.25


TF	Unknown
TF Name	Unknown
Gene	AAGJ06000001.1_23704228-23713969(-)_1
Motif	AAGJ06000001.1_23704228-23713969(-)_1|12|1x0
Family	C2H2 ZF
Species	Unknown
Pos	A	C	G	T
1	0.0769167	0.0753317	0.12619	0.721562
2	0.0178001	0.890005	0.0341665	0.0580288
3	0.0264731	0.0285145	0.862334	0.0826786
4	0.25	0.25	0.25	0.25


TF	Unknown
TF Name	Unknown
Gene	AAGJ06000001.1_23704228-23713969(-)_1
Motif	AAGJ06000001.1_23704228-23713969(-)_1|13|1x0
Family	C2H2 ZF
Species	Unknown
Pos	A	C	G	T
1	0.239463	0.168737	0.0191714	0.572629
2	0.0864399	0.0153522	0.130597	0.767611
3	0.0376574	0.0438953	0.86419	0.0542574
4	0.25	0.25	0.25	0.25


TF	Unknown
TF Name	Unknown
Gene	AAGJ06000001.1_23704228-23713969(-)_1
Motif	AAGJ06000001.1_23704228-23713969(-)_1|14|1x0
Family	C2H2 ZF
Species	Unknown
Pos	A	C	G	T
1	0.0325786	0.0185932	0.929658	0.0191705
2	0.92872	0.0252095	0.0244468	0.0216231
3	0.153451	0.56558	0.0664654	0.214504
4	0.25	0.25	0.25	0.25


TF	Unknown
TF Name	Unknown
Gene	AAGJ06000001.1_23704228-23713969(-)_1
Motif	AAGJ06000001.1_23704228-23713969(-)_1|15|1x0
Family	C2H2 ZF
Species	Unknown
Pos	A	C	G	T
1	0.211579	0.0257797	0.62483	0.137811
2	0.890058	0.0178012	0.0686979	0.0234434
3	0.0411233	0.308354	0.230943	0.41958
4	0.25	0.25	0.25	0.25


TF	Unknown
TF Name	Unknown
Gene	AAGJ06000001.1_23704228-23713969(-)_1
Motif	AAGJ06000001.1_23704228-23713969(-)_1|16|1x0
Family	C2H2 ZF
Species	Unknown
Pos	A	C	G	T
1	0.361722	0.0273539	0.386285	0.22464
2	0.0725134	0.300145	0.19218	0.435162
3	0.057604	0.0414201	0.0176662	0.88331
4	0.25	0.25	0.25	0.25


TF	Unknown
TF Name	Unknown
Gene	AAGJ06000001.1_23704228-23713969(-)_1
Motif	AAGJ06000001.1_23704228-23713969(-)_1|17|1x0
Family	C2H2 ZF
Species	Unknown
Pos	A	C	G	T
1	0.212556	0.0238935	0.275964	0.487587
2	0.150547	0.123705	0.666091	0.0596579
3	0.022433	0.0161988	0.151426	0.809942
4	0.25	0.25	0.25	0.25


TF	Unknown
TF Name	Unknown
Gene	AAGJ06000001.1_23704228-23713969(-)_1
Motif	AAGJ06000001.1_23704228-23713969(-)_1|18|1x0
Family	C2H2 ZF
Species	Unknown
Pos	A	C	G	T
1	0.474868	0.155966	0.282044	0.0871231
2	0.12752	0.134279	0.0465663	0.691635
3	0.0384551	0.0184399	0.021111	0.921994
4	0.25	0.25	0.25	0.25


TF	Unknown
TF Name	Unknown
Gene	AAGJ06000001.1_23704228-23713969(-)_1
Motif	AAGJ06000001.1_23704228-23713969(-)_1|19|1x0
Family	C2H2 ZF
Species	Unknown
Pos	A	C	G	T
1	0.493325	0.101911	0.268104	0.136659
2	0.0885218	0.136699	0.15333	0.62145
3	0.027554	0.0186418	0.932088	0.0217164
4	0.25	0.25	0.25	0.25


TF	Unknown
TF Name	Unknown
Gene	AAGJ06000001.1_23704228-23713969(-)_1
Motif	AAGJ06000001.1_23704228-23713969(-)_1|20|1x0
Family	C2H2 ZF
Species	Unknown
Pos	A	C	G	T
1	0.493325	0.101911	0.268104	0.136659
2	0.0885218	0.136699	0.15333	0.62145
3	0.027554	0.0186418	0.932088	0.0217164
4	0.25	0.25	0.25	0.25


TF	Unknown
TF Name	Unknown
Gene	AAGJ06000001.1_23704228-23713969(-)_1
Motif	AAGJ06000001.1_23704228-23713969(-)_1|21|1x0
Family	C2H2 ZF
Species	Unknown
Pos	A	C	G	T
1	0.589098	0.167046	0.148159	0.0956981
2	0.103152	0.0394021	0.0248393	0.832607
3	0.12843	0.0166329	0.0232906	0.831647
4	0.25	0.25	0.25	0.25


TF	Unknown
TF Name	Unknown
Gene	AAGJ06000001.1_23704228-23713969(-)_1
Motif	AAGJ06000001.1_23704228-23713969(-)_1|22|1x0
Family	C2H2 ZF
Species	Unknown
Pos	A	C	G	T
1	0.406078	0.0830081	0.320016	0.190898
2	0.883059	0.0176612	0.07592	0.0233603
3	0.303906	0.323941	0.094813	0.27734
4	0.25	0.25	0.25	0.25


TF	Unknown
TF Name	Unknown
Gene	AAGJ06000001.1_23704228-23713969(-)_1
Motif	AAGJ06000001.1_23704228-23713969(-)_1|23|1x0
Family	C2H2 ZF
Species	Unknown
Pos	A	C	G	T
1	0.275902	0.0897697	0.566288	0.0680404
2	0.131013	0.0124717	0.232932	0.623583
3	0.0449625	0.0238022	0.134289	0.796947
4	0.25	0.25	0.25	0.25


TF	Unknown
TF Name	Unknown
Gene	AAGJ06000001.1_23704228-23713969(-)_1
Motif	AAGJ06000001.1_23704228-23713969(-)_1|24|1x0
Family	C2H2 ZF
Species	Unknown
Pos	A	C	G	T
1	0.428391	0.0286433	0.442399	0.100566
2	0.0390005	0.634086	0.0797729	0.24714
3	0.213225	0.133093	0.0128173	0.640865
4	0.25	0.25	0.25	0.25


TF	Unknown
TF Name	Unknown
Gene	AAGJ06000001.1_23704228-23713969(-)_1
Motif	AAGJ06000001.1_23704228-23713969(-)_1|25|1x0
Family	C2H2 ZF
Species	Unknown
Pos	A	C	G	T
1	0.345037	0.0884983	0.400177	0.166288
2	0.907288	0.0263296	0.0482371	0.0181458
3	0.212127	0.356006	0.107032	0.324835
4	0.25	0.25	0.25	0.25


TF	Unknown
TF Name	Unknown
Gene	AAGJ06000001.1_23704228-23713969(-)_1
Motif	AAGJ06000001.1_23704228-23713969(-)_1|26|1x0
Family	C2H2 ZF
Species	Unknown
Pos	A	C	G	T
1	0.0539745	0.0323127	0.890744	0.0229686
2	0.911901	0.0257763	0.0440844	0.018238
3	0.145884	0.171784	0.398233	0.284099
4	0.25	0.25	0.25	0.25


TF	Unknown
TF Name	Unknown
Gene	AAGJ06000001.1_23704228-23713969(-)_1
Motif	AAGJ06000001.1_23704228-23713969(-)_1|27|1x0
Family	C2H2 ZF
Species	Unknown
Pos	A	C	G	T
1	0.0772868	0.0321449	0.435142	0.455426
2	0.19161	0.0615033	0.659259	0.0876283
3	0.0854124	0.260533	0.64123	0.0128246
4	0.25	0.25	0.25	0.25


TF	Unknown
TF Name	Unknown
Gene	AAGJ06000001.1_23704228-23713969(-)_1
Motif	AAGJ06000001.1_23704228-23713969(-)_1|28|1x0
Family	C2H2 ZF
Species	Unknown
Pos	A	C	G	T
1	0.227208	0.0673243	0.500545	0.204923
2	0.526481	0.215321	0.155009	0.103189
3	0.019845	0.938689	0.0187738	0.0226917
4	0.25	0.25	0.25	0.25


TF	Unknown
TF Name	Unknown
Gene	AAGJ06000001.1_23704228-23713969(-)_1
Motif	AAGJ06000001.1_23704228-23713969(-)_1|29|1x0
Family	C2H2 ZF
Species	Unknown
Pos	A	C	G	T
1	0.049985	0.0180397	0.901983	0.0299927
2	0.456916	0.072927	0.0893961	0.380761
3	0.234956	0.0888531	0.144193	0.531998
4	0.25	0.25	0.25	0.25


TF	Unknown
TF Name	Unknown
Gene	AAGJ06000001.1_23704228-23713969(-)_1
Motif	AAGJ06000001.1_23704228-23713969(-)_1|30|1x0
Family	C2H2 ZF
Species	Unknown
Pos	A	C	G	T
1	0.0393708	0.0218762	0.920346	0.0184069
2	0.0690325	0.153002	0.0419636	0.736002
3	0.030149	0.908265	0.0194794	0.0421067
4	0.25	0.25	0.25	0.25


TF	Unknown
TF Name	Unknown
Gene	AAGJ06000001.1_23704228-23713969(-)_1
Motif	AAGJ06000001.1_23704228-23713969(-)_1|31|1x0
Family	C2H2 ZF
Species	Unknown
Pos	A	C	G	T
1	0.036	0.0284916	0.892496	0.0430129
2	0.0678368	0.0169904	0.849519	0.0656543
3	0.458803	0.10325	0.0782261	0.359721
4	0.25	0.25	0.25	0.25


TF	Unknown
TF Name	Unknown
Gene	AAGJ06000001.1_23704228-23713969(-)_1
Motif	AAGJ06000001.1_23704228-23713969(-)_1|32|1x0
Family	C2H2 ZF
Species	Unknown
Pos	A	C	G	T
1	0.113338	0.0523083	0.208791	0.625563
2	0.137789	0.319129	0.136434	0.406648
3	0.302867	0.218226	0.0393303	0.439577
4	0.510445	0.0811814	0.317497	0.090876
5	0.433957	0.0569092	0.129474	0.37966
6	0.0308516	0.0162891	0.138404	0.814455
7	0.25	0.25	0.25	0.25


TF	Unknown
TF Name	Unknown
Gene	AAGJ06000001.1_23704228-23713969(-)_1
Motif	AAGJ06000001.1_23704228-23713969(-)_1|33|1x0
Family	C2H2 ZF
Species	Unknown
Pos	A	C	G	T
1	0.224794	0.0632972	0.331217	0.380692
2	0.114491	0.328358	0.133271	0.423879
3	0.0205939	0.0580621	0.903278	0.0180656
4	0.25	0.25	0.25	0.25


TF	Unknown
TF Name	Unknown
Gene	AAGJ06000001.1_23704228-23713969(-)_1
Motif	AAGJ06000001.1_23704228-23713969(-)_1|34|1x0
Family	C2H2 ZF
Species	Unknown
Pos	A	C	G	T
1	0.283048	0.0193971	0.448512	0.249042
2	0.167551	0.0252953	0.791327	0.0158265
3	0.404447	0.057605	0.0495891	0.488359
4	0.25	0.25	0.25	0.25


TF	Unknown
TF Name	Unknown
Gene	AAGJ06000001.1_23704228-23713969(-)_1
Motif	AAGJ06000001.1_23704228-23713969(-)_1|35|1x0
Family	C2H2 ZF
Species	Unknown
Pos	A	C	G	T
1	0.0661699	0.092095	0.784718	0.057017
2	0.0179092	0.895458	0.0338649	0.0527675
3	0.0229941	0.0272372	0.889821	0.0599478
4	0.25	0.25	0.25	0.25


TF	Unknown
TF Name	Unknown
Gene	AAGJ06000001.1_23704228-23713969(-)_1
Motif	AAGJ06000001.1_23704228-23713969(-)_1|36|1x0
Family	C2H2 ZF
Species	Unknown
Pos	A	C	G	T
1	0.27929	0.102409	0.0564281	0.561873
2	0.0186915	0.934573	0.0230372	0.0236984
3	0.0524604	0.0470728	0.495591	0.404876
4	0.25	0.25	0.25	0.25


TF	Unknown
TF Name	Unknown
Gene	AAGJ06000001.1_23704228-23713969(-)_1
Motif	AAGJ06000001.1_23704228-23713969(-)_1|37|1x0
Family	C2H2 ZF
Species	Unknown
Pos	A	C	G	T
1	0.306571	0.13534	0.2921	0.265988
2	0.214132	0.0151098	0.755489	0.0152691
3	0.145938	0.0869428	0.112232	0.654887
4	0.25	0.25	0.25	0.25


TF	Unknown
TF Name	Unknown
Gene	AAGJ06000001.1_23704228-23713969(-)_1
Motif	AAGJ06000001.1_23704228-23713969(-)_1|38|1x0
Family	C2H2 ZF
Species	Unknown
Pos	A	C	G	T
1	0.303069	0.0762652	0.251354	0.369311
2	0.0561306	0.0303928	0.895565	0.0179113
3	0.161413	0.0813243	0.0701515	0.687112
4	0.25	0.25	0.25	0.25


TF	Unknown
TF Name	Unknown
Gene	AAGJ06000001.1_23704228-23713969(-)_1
Motif	AAGJ06000001.1_23704228-23713969(-)_1|39|1x0
Family	C2H2 ZF
Species	Unknown
Pos	A	C	G	T
1	0.10224	0.0165823	0.0520649	0.829113
2	0.102113	0.0315777	0.579805	0.286505
3	0.147397	0.0564239	0.512865	0.283313
4	0.25	0.25	0.25	0.25


TF	Unknown
TF Name	Unknown
Gene	AAGJ06000001.1_23704228-23713969(-)_1
Motif	AAGJ06000001.1_23704228-23713969(-)_1|40|1x0
Family	C2H2 ZF
Species	Unknown
Pos	A	C	G	T
1	0.394253	0.080909	0.4296	0.0952375
2	0.921442	0.0283147	0.0318141	0.0184288
3	0.0758508	0.0867768	0.0463991	0.790973
4	0.25	0.25	0.25	0.25


TF	Unknown
TF Name	Unknown
Gene	AAGJ06000001.1_23704228-23713969(-)_1
Motif	AAGJ06000001.1_23704228-23713969(-)_1|41|1x0
Family	C2H2 ZF
Species	Unknown
Pos	A	C	G	T
1	0.295515	0.0438415	0.263391	0.397252
2	0.0744286	0.189362	0.284804	0.451405
3	0.0903361	0.0112899	0.564495	0.333879
4	0.25	0.25	0.25	0.25


TF	Unknown
TF Name	Unknown
Gene	AAGJ06000001.1_23704228-23713969(-)_1
Motif	AAGJ06000001.1_23704228-23713969(-)_1|42|1x0
Family	C2H2 ZF
Species	Unknown
Pos	A	C	G	T
1	0.0615081	0.0125379	0.299059	0.626895
2	0.232984	0.507271	0.180202	0.0795429
3	0.115044	0.401099	0.381262	0.102595
4	0.355133	0.0672654	0.0672623	0.510339
5	0.175362	0.0647352	0.0724762	0.687427
6	0.207552	0.0682333	0.208354	0.515861
7	0.25	0.25	0.25	0.25


TF	Unknown
TF Name	Unknown
Gene	AAGJ06000001.1_23704228-23713969(-)_1
Motif	AAGJ06000001.1_23704228-23713969(-)_1|43|1x0
Family	C2H2 ZF
Species	Unknown
Pos	A	C	G	T
1	0.28418	0.0657131	0.589598	0.0605086
2	0.222991	0.0362779	0.0664517	0.674279
3	0.143761	0.0339014	0.0161243	0.806213
4	0.25	0.25	0.25	0.25


TF	Unknown
TF Name	Unknown
Gene	AAGJ06000001.1_23704228-23713969(-)_1
Motif	AAGJ06000001.1_23704228-23713969(-)_1|44|1x0
Family	C2H2 ZF
Species	Unknown
Pos	A	C	G	T
1	0.0370576	0.0251337	0.91942	0.0183884
2	0.0671647	0.13257	0.059403	0.740863
3	0.881367	0.0335493	0.0333322	0.0517514
4	0.25	0.25	0.25	0.25


TF	Unknown
TF Name	Unknown
Gene	AAGJ06000001.1_23704228-23713969(-)_1
Motif	AAGJ06000001.1_23704228-23713969(-)_1|45|1x0
Family	C2H2 ZF
Species	Unknown
Pos	A	C	G	T
1	0.0350508	0.029267	0.910347	0.0253355
2	0.0297458	0.0184884	0.924422	0.0273437
3	0.572449	0.0363036	0.0672328	0.324014
4	0.25	0.25	0.25	0.25


TF	Unknown
TF Name	Unknown
Gene	AAGJ06000001.1_23704228-23713969(-)_1
Motif	AAGJ06000001.1_23704228-23713969(-)_1|46|1x0
Family	C2H2 ZF
Species	Unknown
Pos	A	C	G	T
1	0.142672	0.422302	0.297863	0.137163
2	0.0788178	0.727341	0.153971	0.0398706
3	0.113902	0.0472981	0.0955124	0.743288
4	0.525023	0.0216407	0.242986	0.210351
5	0.156644	0.030355	0.428828	0.384172
6	0.12487	0.0129956	0.212353	0.649782
7	0.25	0.25	0.25	0.25


TF	Unknown
TF Name	Unknown
Gene	AAGJ06000001.1_24207007-24209506(-)_1
Motif	AAGJ06000001.1_24207007-24209506(-)_1|1|1x0
Family	C2H2 ZF
Species	Unknown
Pos	A	C	G	T
1	0.0445026	0.0180519	0.902593	0.0348522
2	0.409096	0.128204	0.132138	0.330563
3	0.0966143	0.0905196	0.0709282	0.741938
4	0.25	0.25	0.25	0.25


TF	Unknown
TF Name	Unknown
Gene	AAGJ06000001.1_24207007-24209506(-)_1
Motif	AAGJ06000001.1_24207007-24209506(-)_1|2|1x0
Family	C2H2 ZF
Species	Unknown
Pos	A	C	G	T
1	0.181237	0.0989913	0.40633	0.313442
2	0.0324796	0.0211891	0.927776	0.0185555
3	0.664384	0.196278	0.0814781	0.0578597
4	0.25	0.25	0.25	0.25


TF	Unknown
TF Name	Unknown
Gene	AAGJ06000001.1_24207007-24209506(-)_1
Motif	AAGJ06000001.1_24207007-24209506(-)_1|3|1x0
Family	C2H2 ZF
Species	Unknown
Pos	A	C	G	T
1	0.228621	0.101266	0.492313	0.177801
2	0.0519225	0.0656404	0.150538	0.731899
3	0.0181222	0.0194921	0.906108	0.0562777
4	0.25	0.25	0.25	0.25


TF	Unknown
TF Name	Unknown
Gene	AAGJ06000001.1_24207007-24209506(-)_1
Motif	AAGJ06000001.1_24207007-24209506(-)_1|4|1x0
Family	C2H2 ZF
Species	Unknown
Pos	A	C	G	T
1	0.143449	0.132355	0.105686	0.61851
2	0.26835	0.244741	0.24548	0.241429
3	0.0177683	0.0584994	0.888414	0.0353179
4	0.25	0.25	0.25	0.25


TF	Unknown
TF Name	Unknown
Gene	AAGJ06000001.1_24207007-24209506(-)_1
Motif	AAGJ06000001.1_24207007-24209506(-)_1|5|1x0
Family	C2H2 ZF
Species	Unknown
Pos	A	C	G	T
1	0.193387	0.131709	0.462252	0.212653
2	0.0365147	0.0662169	0.473807	0.423461
3	0.0182135	0.0259201	0.910674	0.0451922
4	0.25	0.25	0.25	0.25


TF	Unknown
TF Name	Unknown
Gene	AAGJ06000001.1_24207007-24209506(-)_1
Motif	AAGJ06000001.1_24207007-24209506(-)_1|6|1x0
Family	C2H2 ZF
Species	Unknown
Pos	A	C	G	T
1	0.103262	0.0254534	0.135367	0.735918
2	0.154427	0.0667724	0.27672	0.50208
3	0.0213	0.0184658	0.92329	0.0369444
4	0.25	0.25	0.25	0.25


TF	Unknown
TF Name	Unknown
Gene	AAGJ06000001.1_24207007-24209506(-)_1
Motif	AAGJ06000001.1_24207007-24209506(-)_1|7|1x0
Family	C2H2 ZF
Species	Unknown
Pos	A	C	G	T
1	0.0753908	0.170182	0.34644	0.407987
2	0.0885224	0.0629844	0.102767	0.745726
3	0.137196	0.134054	0.393158	0.335593
4	0.813056	0.110774	0.0599094	0.0162611
5	0.06689	0.360447	0.0458743	0.526789
6	0.228603	0.0151939	0.573507	0.182696
7	0.25	0.25	0.25	0.25


TF	Unknown
TF Name	Unknown
Gene	AAGJ06000001.1_24215214-24218961(-)_1
Motif	AAGJ06000001.1_24215214-24218961(-)_1|1|1x0
Family	C2H2 ZF
Species	Unknown
Pos	A	C	G	T
1	0.445565	0.104645	0.29287	0.15692
2	0.848602	0.052996	0.0486278	0.049774
3	0.0192397	0.0232221	0.938763	0.0187753
4	0.25	0.25	0.25	0.25


TF	Unknown
TF Name	Unknown
Gene	AAGJ06000001.1_24215214-24218961(-)_1
Motif	AAGJ06000001.1_24215214-24218961(-)_1|2|1x0
Family	C2H2 ZF
Species	Unknown
Pos	A	C	G	T
1	0.116522	0.029491	0.47612	0.377866
2	0.887894	0.0468732	0.0474749	0.0177579
3	0.0553911	0.0812089	0.565416	0.297984
4	0.25	0.25	0.25	0.25


TF	Unknown
TF Name	Unknown
Gene	AAGJ06000001.1_24215214-24218961(-)_1
Motif	AAGJ06000001.1_24215214-24218961(-)_1|3|1x0
Family	C2H2 ZF
Species	Unknown
Pos	A	C	G	T
1	0.653611	0.0320735	0.17081	0.143505
2	0.246374	0.130641	0.217153	0.405831
3	0.0181681	0.0181966	0.0552322	0.908403
4	0.25	0.25	0.25	0.25


TF	Unknown
TF Name	Unknown
Gene	AAGJ06000001.1_24215214-24218961(-)_1
Motif	AAGJ06000001.1_24215214-24218961(-)_1|4|1x0
Family	C2H2 ZF
Species	Unknown
Pos	A	C	G	T
1	0.0553648	0.0175196	0.875981	0.0511345
2	0.0899052	0.0964034	0.0921946	0.721497
3	0.0224019	0.0208703	0.0368848	0.919843
4	0.25	0.25	0.25	0.25


TF	Unknown
TF Name	Unknown
Gene	AAGJ06000001.1_24215214-24218961(-)_1
Motif	AAGJ06000001.1_24215214-24218961(-)_1|5|1x0
Family	C2H2 ZF
Species	Unknown
Pos	A	C	G	T
1	0.434211	0.0548502	0.1535	0.357439
2	0.0910558	0.0171043	0.0366275	0.855213
3	0.0397015	0.210796	0.538888	0.210614
4	0.25	0.25	0.25	0.25


TF	Unknown
TF Name	Unknown
Gene	AAGJ06000001.1_24215214-24218961(-)_1
Motif	AAGJ06000001.1_24215214-24218961(-)_1|6|1x0
Family	C2H2 ZF
Species	Unknown
Pos	A	C	G	T
1	0.253967	0.31235	0.317528	0.116155
2	0.0278681	0.0176942	0.884709	0.0697284
3	0.878322	0.0405116	0.0367719	0.0443949
4	0.25	0.25	0.25	0.25


TF	Unknown
TF Name	Unknown
Gene	AAGJ06000001.1_24215214-24218961(-)_1
Motif	AAGJ06000001.1_24215214-24218961(-)_1|7|1x0
Family	C2H2 ZF
Species	Unknown
Pos	A	C	G	T
1	0.0155491	0.162037	0.044958	0.777456
2	0.142436	0.0614121	0.0791347	0.717017
3	0.170688	0.166105	0.565506	0.0977016
4	0.219494	0.101697	0.642544	0.0362645
5	0.345199	0.160896	0.219473	0.274432
6	0.297595	0.107889	0.469998	0.124518
7	0.25	0.25	0.25	0.25


TF	Unknown
TF Name	Unknown
Gene	AAGJ06000001.1_25057289-25059947(+)_1
Motif	AAGJ06000001.1_25057289-25059947(+)_1|1|1x0
Family	C2H2 ZF
Species	Unknown
Pos	A	C	G	T
1	0.0556265	0.0177584	0.88792	0.0386947
2	0.603291	0.231766	0.10934	0.0556034
3	0.291493	0.172052	0.110466	0.425989
4	0.25	0.25	0.25	0.25


TF	Unknown
TF Name	Unknown
Gene	AAGJ06000001.1_25057289-25059947(+)_1
Motif	AAGJ06000001.1_25057289-25059947(+)_1|2|1x0
Family	C2H2 ZF
Species	Unknown
Pos	A	C	G	T
1	0.340483	0.20364	0.10347	0.352407
2	0.344966	0.204008	0.0689709	0.382056
3	0.0170226	0.0236587	0.108187	0.851131
4	0.25	0.25	0.25	0.25


TF	Unknown
TF Name	Unknown
Gene	AAGJ06000001.1_25057289-25059947(+)_1
Motif	AAGJ06000001.1_25057289-25059947(+)_1|3|1x0
Family	C2H2 ZF
Species	Unknown
Pos	A	C	G	T
1	0.0259007	0.0185955	0.929775	0.0257287
2	0.047778	0.824544	0.101476	0.0262027
3	0.035434	0.0415439	0.825334	0.0976884
4	0.459319	0.291292	0.151192	0.0981974
5	0.0434799	0.0683406	0.0479817	0.840198
6	0.894847	0.0317562	0.0344079	0.0389891
7	0.367162	0.209874	0.154679	0.268284
8	0.226864	0.237975	0.295555	0.239607
9	0.721339	0.100796	0.112468	0.0653972
10	0.546381	0.0623443	0.20789	0.183385
11	0.25133	0.159167	0.229489	0.360014
12	0.0477244	0.0477783	0.10628	0.798217
13	0.224076	0.207421	0.325917	0.242587
14	0.232583	0.0355654	0.69058	0.0412709
15	0.179105	0.612499	0.0889859	0.11941
16	0.546979	0.203367	0.164239	0.0854141
17	0.0338278	0.0317408	0.0258311	0.9086
18	0.923929	0.0232754	0.0237031	0.0290925
19	0.299109	0.157727	0.208692	0.334472
20	0.238695	0.248011	0.316792	0.196502
21	0.179214	0.214921	0.345607	0.260259
22	0.25	0.25	0.25	0.25


TF	Unknown
TF Name	Unknown
Gene	AAGJ06000001.1_25057289-25059947(+)_1
Motif	AAGJ06000001.1_25057289-25059947(+)_1|4|1x0
Family	C2H2 ZF
Species	Unknown
Pos	A	C	G	T
1	0.56231	0.254948	0.120203	0.0625387
2	0.0381075	0.0572506	0.0294284	0.875214
3	0.939821	0.0190316	0.0187964	0.0223507
4	0.234076	0.100023	0.15159	0.514311
5	0.190644	0.287837	0.148172	0.373348
6	0.171819	0.154828	0.128216	0.545137
7	0.425406	0.0701263	0.408638	0.0958293
8	0.288355	0.152067	0.120824	0.438754
9	0.0967032	0.0510985	0.755374	0.0968244
10	0.25	0.25	0.25	0.25


TF	Unknown
TF Name	Unknown
Gene	AAGJ06000001.1_25057289-25059947(+)_1
Motif	AAGJ06000001.1_25057289-25059947(+)_1|5|1x0
Family	C2H2 ZF
Species	Unknown
Pos	A	C	G	T
1	0.482723	0.290572	0.157771	0.0689335
2	0.0269191	0.051963	0.0268066	0.894311
3	0.938678	0.0187736	0.0217227	0.0208257
4	0.162553	0.130797	0.285984	0.420665
5	0.242078	0.153549	0.385235	0.219138
6	0.0974636	0.285416	0.469879	0.147241
7	0.257468	0.137057	0.32164	0.283834
8	0.294586	0.139985	0.186546	0.378883
9	0.124401	0.667274	0.122053	0.0862724
10	0.25	0.25	0.25	0.25


TF	Unknown
TF Name	Unknown
Gene	AAGJ06000001.1_25057289-25059947(+)_1
Motif	AAGJ06000001.1_25057289-25059947(+)_1|6|1x0
Family	C2H2 ZF
Species	Unknown
Pos	A	C	G	T
1	0.328878	0.0779813	0.500888	0.0922536
2	0.13882	0.116725	0.0659264	0.678528
3	0.112061	0.135495	0.0909797	0.661465
4	0.447796	0.301542	0.158169	0.0924932
5	0.0223607	0.0252154	0.018675	0.933749
6	0.922127	0.0193844	0.0291455	0.0293433
7	0.333496	0.219646	0.15158	0.295278
8	0.374671	0.299128	0.151949	0.174252
9	0.257452	0.188938	0.463784	0.0898252
10	0.396872	0.149614	0.318374	0.135139
11	0.212179	0.163467	0.0704496	0.553904
12	0.0920468	0.827569	0.0259066	0.0544781
13	0.25	0.25	0.25	0.25


TF	Unknown
TF Name	Unknown
Gene	AAGJ06000001.1_25073508-25083252(-)_1
Motif	AAGJ06000001.1_25073508-25083252(-)_1|1|1x0
Family	C2H2 ZF
Species	Unknown
Pos	A	C	G	T
1	0.035925	0.0163001	0.132769	0.815006
2	0.540406	0.151475	0.128317	0.179802
3	0.0487167	0.705764	0.203214	0.0423052
4	0.25	0.25	0.25	0.25


TF	Unknown
TF Name	Unknown
Gene	AAGJ06000001.1_25073508-25083252(-)_1
Motif	AAGJ06000001.1_25073508-25083252(-)_1|2|1x0
Family	C2H2 ZF
Species	Unknown
Pos	A	C	G	T
1	0.193884	0.722545	0.0144509	0.06912
2	0.0192215	0.0966776	0.226758	0.657343
3	0.0554374	0.0637008	0.685666	0.195195
4	0.25	0.25	0.25	0.25


TF	Unknown
TF Name	Unknown
Gene	AAGJ06000001.1_25073508-25083252(-)_1
Motif	AAGJ06000001.1_25073508-25083252(-)_1|3|1x0
Family	C2H2 ZF
Species	Unknown
Pos	A	C	G	T
1	0.274792	0.265605	0.26961	0.189994
2	0.103259	0.0462538	0.694892	0.155595
3	0.0184297	0.0387386	0.921484	0.0213474
4	0.298114	0.516275	0.0932045	0.0924064
5	0.248021	0.148054	0.185044	0.418881
6	0.546367	0.0598499	0.291854	0.101929
7	0.376557	0.518609	0.0327341	0.0720994
8	0.0838093	0.0894741	0.329198	0.497518
9	0.0250725	0.0184573	0.731077	0.225394
10	0.25	0.25	0.25	0.25


TF	Unknown
TF Name	Unknown
Gene	AAGJ06000001.1_25073508-25083252(-)_1
Motif	AAGJ06000001.1_25073508-25083252(-)_1|4|1x0
Family	C2H2 ZF
Species	Unknown
Pos	A	C	G	T
1	0.610928	0.113638	0.0544977	0.220937
2	0.0970846	0.743149	0.014863	0.144904
3	0.0721781	0.14325	0.6684	0.116172
4	0.25	0.25	0.25	0.25


TF	Unknown
TF Name	Unknown
Gene	AAGJ06000001.1_25073508-25083252(-)_1
Motif	AAGJ06000001.1_25073508-25083252(-)_1|5|1x0
Family	C2H2 ZF
Species	Unknown
Pos	A	C	G	T
1	0.0211189	0.0262657	0.933937	0.0186787
2	0.176695	0.200914	0.184485	0.437905
3	0.17765	0.116211	0.471681	0.234458
4	0.25	0.25	0.25	0.25


TF	Unknown
TF Name	Unknown
Gene	AAGJ06000001.1_25073508-25083252(-)_1
Motif	AAGJ06000001.1_25073508-25083252(-)_1|6|1x0
Family	C2H2 ZF
Species	Unknown
Pos	A	C	G	T
1	0.0648366	0.0860513	0.713932	0.13518
2	0.0794568	0.435163	0.229841	0.255539
3	0.0335682	0.0183132	0.915658	0.0324603
4	0.322594	0.338167	0.0772866	0.261953
5	0.0303826	0.0414711	0.894113	0.0340334
6	0.886066	0.0265045	0.0519457	0.0354836
7	0.269454	0.103455	0.215255	0.411837
8	0.127903	0.0599359	0.72707	0.0850915
9	0.19424	0.479092	0.134546	0.192122
10	0.25	0.25	0.25	0.25


TF	Unknown
TF Name	Unknown
Gene	AAGJ06000001.1_25073508-25083252(-)_1
Motif	AAGJ06000001.1_25073508-25083252(-)_1|7|1x0
Family	C2H2 ZF
Species	Unknown
Pos	A	C	G	T
1	0.241746	0.207482	0.0852597	0.465512
2	0.0941296	0.168559	0.474291	0.263021
3	0.0210438	0.0245063	0.935735	0.0187147
4	0.438653	0.227815	0.274464	0.0590685
5	0.0863754	0.175388	0.0575724	0.680664
6	0.143236	0.0437733	0.257991	0.555
7	0.25	0.25	0.25	0.25


TF	Unknown
TF Name	Unknown
Gene	AAGJ06000001.1_25073508-25083252(-)_1
Motif	AAGJ06000001.1_25073508-25083252(-)_1|8|1x0
Family	C2H2 ZF
Species	Unknown
Pos	A	C	G	T
1	0.251253	0.396201	0.0983089	0.254237
2	0.222612	0.231184	0.313151	0.233052
3	0.0183636	0.0318912	0.918178	0.0315668
4	0.4197	0.0467057	0.410311	0.123283
5	0.0596758	0.699232	0.0848001	0.156292
6	0.0546179	0.0453469	0.0233592	0.876676
7	0.25	0.25	0.25	0.25


TF	Unknown
TF Name	Unknown
Gene	AAGJ06000001.1_25073508-25083252(-)_1
Motif	AAGJ06000001.1_25073508-25083252(-)_1|9|1x0
Family	C2H2 ZF
Species	Unknown
Pos	A	C	G	T
1	0.339453	0.20451	0.248587	0.207449
2	0.074132	0.0991124	0.121463	0.705293
3	0.0186326	0.0270412	0.931632	0.0226944
4	0.122899	0.154505	0.444482	0.278114
5	0.110228	0.0866999	0.654409	0.148663
6	0.1218	0.181177	0.456344	0.240678
7	0.25	0.25	0.25	0.25


TF	Unknown
TF Name	Unknown
Gene	AAGJ06000001.1_25073508-25083252(-)_1
Motif	AAGJ06000001.1_25073508-25083252(-)_1|10|1x0
Family	C2H2 ZF
Species	Unknown
Pos	A	C	G	T
1	0.187605	0.107624	0.452524	0.252247
2	0.0774369	0.100737	0.107416	0.714411
3	0.0203313	0.0186368	0.931839	0.0291925
4	0.100106	0.0741014	0.768409	0.057384
5	0.773219	0.0620365	0.0908643	0.0738799
6	0.25091	0.244864	0.194389	0.309837
7	0.25	0.25	0.25	0.25


TF	Unknown
TF Name	Unknown
Gene	AAGJ06000001.1_25073508-25083252(-)_1
Motif	AAGJ06000001.1_25073508-25083252(-)_1|11|1x0
Family	C2H2 ZF
Species	Unknown
Pos	A	C	G	T
1	0.105547	0.513857	0.0366861	0.343909
2	0.0182217	0.042962	0.0277297	0.911087
3	0.206142	0.185165	0.459955	0.148738
4	0.25	0.25	0.25	0.25


TF	Unknown
TF Name	Unknown
Gene	AAGJ06000001.1_25073508-25083252(-)_1
Motif	AAGJ06000001.1_25073508-25083252(-)_1|12|1x0
Family	C2H2 ZF
Species	Unknown
Pos	A	C	G	T
1	0.0769167	0.0753317	0.12619	0.721562
2	0.0178001	0.890005	0.0341665	0.0580288
3	0.0264731	0.0285145	0.862334	0.0826786
4	0.25	0.25	0.25	0.25


TF	Unknown
TF Name	Unknown
Gene	AAGJ06000001.1_25073508-25083252(-)_1
Motif	AAGJ06000001.1_25073508-25083252(-)_1|13|1x0
Family	C2H2 ZF
Species	Unknown
Pos	A	C	G	T
1	0.239463	0.168737	0.0191714	0.572629
2	0.0864399	0.0153522	0.130597	0.767611
3	0.0376574	0.0438953	0.86419	0.0542574
4	0.25	0.25	0.25	0.25


TF	Unknown
TF Name	Unknown
Gene	AAGJ06000001.1_25073508-25083252(-)_1
Motif	AAGJ06000001.1_25073508-25083252(-)_1|14|1x0
Family	C2H2 ZF
Species	Unknown
Pos	A	C	G	T
1	0.0325786	0.0185932	0.929658	0.0191705
2	0.92872	0.0252095	0.0244468	0.0216231
3	0.153451	0.56558	0.0664654	0.214504
4	0.25	0.25	0.25	0.25


TF	Unknown
TF Name	Unknown
Gene	AAGJ06000001.1_25073508-25083252(-)_1
Motif	AAGJ06000001.1_25073508-25083252(-)_1|15|1x0
Family	C2H2 ZF
Species	Unknown
Pos	A	C	G	T
1	0.211579	0.0257797	0.62483	0.137811
2	0.890058	0.0178012	0.0686979	0.0234434
3	0.0411233	0.308354	0.230943	0.41958
4	0.25	0.25	0.25	0.25


TF	Unknown
TF Name	Unknown
Gene	AAGJ06000001.1_25073508-25083252(-)_1
Motif	AAGJ06000001.1_25073508-25083252(-)_1|16|1x0
Family	C2H2 ZF
Species	Unknown
Pos	A	C	G	T
1	0.361722	0.0273539	0.386285	0.22464
2	0.0725134	0.300145	0.19218	0.435162
3	0.057604	0.0414201	0.0176662	0.88331
4	0.25	0.25	0.25	0.25


TF	Unknown
TF Name	Unknown
Gene	AAGJ06000001.1_25073508-25083252(-)_1
Motif	AAGJ06000001.1_25073508-25083252(-)_1|17|1x0
Family	C2H2 ZF
Species	Unknown
Pos	A	C	G	T
1	0.212556	0.0238935	0.275964	0.487587
2	0.150547	0.123705	0.666091	0.0596579
3	0.022433	0.0161988	0.151426	0.809942
4	0.25	0.25	0.25	0.25


TF	Unknown
TF Name	Unknown
Gene	AAGJ06000001.1_25073508-25083252(-)_1
Motif	AAGJ06000001.1_25073508-25083252(-)_1|18|1x0
Family	C2H2 ZF
Species	Unknown
Pos	A	C	G	T
1	0.474868	0.155966	0.282044	0.0871231
2	0.12752	0.134279	0.0465663	0.691635
3	0.0384551	0.0184399	0.021111	0.921994
4	0.25	0.25	0.25	0.25


TF	Unknown
TF Name	Unknown
Gene	AAGJ06000001.1_25073508-25083252(-)_1
Motif	AAGJ06000001.1_25073508-25083252(-)_1|19|1x0
Family	C2H2 ZF
Species	Unknown
Pos	A	C	G	T
1	0.493325	0.101911	0.268104	0.136659
2	0.0885218	0.136699	0.15333	0.62145
3	0.027554	0.0186418	0.932088	0.0217164
4	0.25	0.25	0.25	0.25


TF	Unknown
TF Name	Unknown
Gene	AAGJ06000001.1_25073508-25083252(-)_1
Motif	AAGJ06000001.1_25073508-25083252(-)_1|20|1x0
Family	C2H2 ZF
Species	Unknown
Pos	A	C	G	T
1	0.493325	0.101911	0.268104	0.136659
2	0.0885218	0.136699	0.15333	0.62145
3	0.027554	0.0186418	0.932088	0.0217164
4	0.25	0.25	0.25	0.25


TF	Unknown
TF Name	Unknown
Gene	AAGJ06000001.1_25073508-25083252(-)_1
Motif	AAGJ06000001.1_25073508-25083252(-)_1|21|1x0
Family	C2H2 ZF
Species	Unknown
Pos	A	C	G	T
1	0.589098	0.167046	0.148159	0.0956981
2	0.103152	0.0394021	0.0248393	0.832607
3	0.12843	0.0166329	0.0232906	0.831647
4	0.25	0.25	0.25	0.25


TF	Unknown
TF Name	Unknown
Gene	AAGJ06000001.1_25073508-25083252(-)_1
Motif	AAGJ06000001.1_25073508-25083252(-)_1|22|1x0
Family	C2H2 ZF
Species	Unknown
Pos	A	C	G	T
1	0.406078	0.0830081	0.320016	0.190898
2	0.883059	0.0176612	0.07592	0.0233603
3	0.303906	0.323941	0.094813	0.27734
4	0.25	0.25	0.25	0.25


TF	Unknown
TF Name	Unknown
Gene	AAGJ06000001.1_25073508-25083252(-)_1
Motif	AAGJ06000001.1_25073508-25083252(-)_1|23|1x0
Family	C2H2 ZF
Species	Unknown
Pos	A	C	G	T
1	0.275902	0.0897697	0.566288	0.0680404
2	0.131013	0.0124717	0.232932	0.623583
3	0.0449625	0.0238022	0.134289	0.796947
4	0.25	0.25	0.25	0.25


TF	Unknown
TF Name	Unknown
Gene	AAGJ06000001.1_25073508-25083252(-)_1
Motif	AAGJ06000001.1_25073508-25083252(-)_1|24|1x0
Family	C2H2 ZF
Species	Unknown
Pos	A	C	G	T
1	0.428391	0.0286433	0.442399	0.100566
2	0.0390005	0.634086	0.0797729	0.24714
3	0.213225	0.133093	0.0128173	0.640865
4	0.25	0.25	0.25	0.25


TF	Unknown
TF Name	Unknown
Gene	AAGJ06000001.1_25073508-25083252(-)_1
Motif	AAGJ06000001.1_25073508-25083252(-)_1|25|1x0
Family	C2H2 ZF
Species	Unknown
Pos	A	C	G	T
1	0.345037	0.0884983	0.400177	0.166288
2	0.907288	0.0263296	0.0482371	0.0181458
3	0.212127	0.356006	0.107032	0.324835
4	0.25	0.25	0.25	0.25


TF	Unknown
TF Name	Unknown
Gene	AAGJ06000001.1_25073508-25083252(-)_1
Motif	AAGJ06000001.1_25073508-25083252(-)_1|26|1x0
Family	C2H2 ZF
Species	Unknown
Pos	A	C	G	T
1	0.0539745	0.0323127	0.890744	0.0229686
2	0.911901	0.0257763	0.0440844	0.018238
3	0.145884	0.171784	0.398233	0.284099
4	0.25	0.25	0.25	0.25


TF	Unknown
TF Name	Unknown
Gene	AAGJ06000001.1_25073508-25083252(-)_1
Motif	AAGJ06000001.1_25073508-25083252(-)_1|27|1x0
Family	C2H2 ZF
Species	Unknown
Pos	A	C	G	T
1	0.0772868	0.0321449	0.435142	0.455426
2	0.19161	0.0615033	0.659259	0.0876283
3	0.0854124	0.260533	0.64123	0.0128246
4	0.25	0.25	0.25	0.25


TF	Unknown
TF Name	Unknown
Gene	AAGJ06000001.1_25073508-25083252(-)_1
Motif	AAGJ06000001.1_25073508-25083252(-)_1|28|1x0
Family	C2H2 ZF
Species	Unknown
Pos	A	C	G	T
1	0.227208	0.0673243	0.500545	0.204923
2	0.526481	0.215321	0.155009	0.103189
3	0.019845	0.938689	0.0187738	0.0226917
4	0.25	0.25	0.25	0.25


TF	Unknown
TF Name	Unknown
Gene	AAGJ06000001.1_25073508-25083252(-)_1
Motif	AAGJ06000001.1_25073508-25083252(-)_1|29|1x0
Family	C2H2 ZF
Species	Unknown
Pos	A	C	G	T
1	0.049985	0.0180397	0.901983	0.0299927
2	0.456916	0.072927	0.0893961	0.380761
3	0.234956	0.0888531	0.144193	0.531998
4	0.25	0.25	0.25	0.25


TF	Unknown
TF Name	Unknown
Gene	AAGJ06000001.1_25073508-25083252(-)_1
Motif	AAGJ06000001.1_25073508-25083252(-)_1|30|1x0
Family	C2H2 ZF
Species	Unknown
Pos	A	C	G	T
1	0.0393708	0.0218762	0.920346	0.0184069
2	0.0690325	0.153002	0.0419636	0.736002
3	0.030149	0.908265	0.0194794	0.0421067
4	0.25	0.25	0.25	0.25


TF	Unknown
TF Name	Unknown
Gene	AAGJ06000001.1_25073508-25083252(-)_1
Motif	AAGJ06000001.1_25073508-25083252(-)_1|31|1x0
Family	C2H2 ZF
Species	Unknown
Pos	A	C	G	T
1	0.036	0.0284916	0.892496	0.0430129
2	0.0678368	0.0169904	0.849519	0.0656543
3	0.458803	0.10325	0.0782261	0.359721
4	0.25	0.25	0.25	0.25


TF	Unknown
TF Name	Unknown
Gene	AAGJ06000001.1_25073508-25083252(-)_1
Motif	AAGJ06000001.1_25073508-25083252(-)_1|32|1x0
Family	C2H2 ZF
Species	Unknown
Pos	A	C	G	T
1	0.113338	0.0523083	0.208791	0.625563
2	0.137789	0.319129	0.136434	0.406648
3	0.302867	0.218226	0.0393303	0.439577
4	0.510445	0.0811814	0.317497	0.090876
5	0.433957	0.0569092	0.129474	0.37966
6	0.0308516	0.0162891	0.138404	0.814455
7	0.25	0.25	0.25	0.25


TF	Unknown
TF Name	Unknown
Gene	AAGJ06000001.1_25073508-25083252(-)_1
Motif	AAGJ06000001.1_25073508-25083252(-)_1|33|1x0
Family	C2H2 ZF
Species	Unknown
Pos	A	C	G	T
1	0.224794	0.0632972	0.331217	0.380692
2	0.114491	0.328358	0.133271	0.423879
3	0.0205939	0.0580621	0.903278	0.0180656
4	0.25	0.25	0.25	0.25


TF	Unknown
TF Name	Unknown
Gene	AAGJ06000001.1_25073508-25083252(-)_1
Motif	AAGJ06000001.1_25073508-25083252(-)_1|34|1x0
Family	C2H2 ZF
Species	Unknown
Pos	A	C	G	T
1	0.283048	0.0193971	0.448512	0.249042
2	0.167551	0.0252953	0.791327	0.0158265
3	0.404447	0.057605	0.0495891	0.488359
4	0.25	0.25	0.25	0.25


TF	Unknown
TF Name	Unknown
Gene	AAGJ06000001.1_25073508-25083252(-)_1
Motif	AAGJ06000001.1_25073508-25083252(-)_1|35|1x0
Family	C2H2 ZF
Species	Unknown
Pos	A	C	G	T
1	0.0661699	0.092095	0.784718	0.057017
2	0.0179092	0.895458	0.0338649	0.0527675
3	0.0229941	0.0272372	0.889821	0.0599478
4	0.25	0.25	0.25	0.25


TF	Unknown
TF Name	Unknown
Gene	AAGJ06000001.1_25073508-25083252(-)_1
Motif	AAGJ06000001.1_25073508-25083252(-)_1|36|1x0
Family	C2H2 ZF
Species	Unknown
Pos	A	C	G	T
1	0.211784	0.0876751	0.0359862	0.664555
2	0.0175116	0.875578	0.0500161	0.0568948
3	0.109855	0.223834	0.457703	0.208608
4	0.25	0.25	0.25	0.25


TF	Unknown
TF Name	Unknown
Gene	AAGJ06000001.1_25073508-25083252(-)_1
Motif	AAGJ06000001.1_25073508-25083252(-)_1|37|1x0
Family	C2H2 ZF
Species	Unknown
Pos	A	C	G	T
1	0.306571	0.13534	0.2921	0.265988
2	0.214132	0.0151098	0.755489	0.0152691
3	0.145938	0.0869428	0.112232	0.654887
4	0.25	0.25	0.25	0.25


TF	Unknown
TF Name	Unknown
Gene	AAGJ06000001.1_25073508-25083252(-)_1
Motif	AAGJ06000001.1_25073508-25083252(-)_1|38|1x0
Family	C2H2 ZF
Species	Unknown
Pos	A	C	G	T
1	0.303069	0.0762652	0.251354	0.369311
2	0.0561306	0.0303928	0.895565	0.0179113
3	0.161413	0.0813243	0.0701515	0.687112
4	0.25	0.25	0.25	0.25


TF	Unknown
TF Name	Unknown
Gene	AAGJ06000001.1_25073508-25083252(-)_1
Motif	AAGJ06000001.1_25073508-25083252(-)_1|39|1x0
Family	C2H2 ZF
Species	Unknown
Pos	A	C	G	T
1	0.10224	0.0165823	0.0520649	0.829113
2	0.102113	0.0315777	0.579805	0.286505
3	0.147397	0.0564239	0.512865	0.283313
4	0.25	0.25	0.25	0.25


TF	Unknown
TF Name	Unknown
Gene	AAGJ06000001.1_25073508-25083252(-)_1
Motif	AAGJ06000001.1_25073508-25083252(-)_1|40|1x0
Family	C2H2 ZF
Species	Unknown
Pos	A	C	G	T
1	0.394253	0.080909	0.4296	0.0952375
2	0.921442	0.0283147	0.0318141	0.0184288
3	0.0758508	0.0867768	0.0463991	0.790973
4	0.25	0.25	0.25	0.25


TF	Unknown
TF Name	Unknown
Gene	AAGJ06000001.1_25073508-25083252(-)_1
Motif	AAGJ06000001.1_25073508-25083252(-)_1|41|1x0
Family	C2H2 ZF
Species	Unknown
Pos	A	C	G	T
1	0.295515	0.0438415	0.263391	0.397252
2	0.0744286	0.189362	0.284804	0.451405
3	0.0903361	0.0112899	0.564495	0.333879
4	0.25	0.25	0.25	0.25


TF	Unknown
TF Name	Unknown
Gene	AAGJ06000001.1_25073508-25083252(-)_1
Motif	AAGJ06000001.1_25073508-25083252(-)_1|42|1x0
Family	C2H2 ZF
Species	Unknown
Pos	A	C	G	T
1	0.0615081	0.0125379	0.299059	0.626895
2	0.232984	0.507271	0.180202	0.0795429
3	0.115044	0.401099	0.381262	0.102595
4	0.355133	0.0672654	0.0672623	0.510339
5	0.175362	0.0647352	0.0724762	0.687427
6	0.207552	0.0682333	0.208354	0.515861
7	0.25	0.25	0.25	0.25


TF	Unknown
TF Name	Unknown
Gene	AAGJ06000001.1_25073508-25083252(-)_1
Motif	AAGJ06000001.1_25073508-25083252(-)_1|43|1x0
Family	C2H2 ZF
Species	Unknown
Pos	A	C	G	T
1	0.28418	0.0657131	0.589598	0.0605086
2	0.222991	0.0362779	0.0664517	0.674279
3	0.143761	0.0339014	0.0161243	0.806213
4	0.25	0.25	0.25	0.25


TF	Unknown
TF Name	Unknown
Gene	AAGJ06000001.1_25073508-25083252(-)_1
Motif	AAGJ06000001.1_25073508-25083252(-)_1|44|1x0
Family	C2H2 ZF
Species	Unknown
Pos	A	C	G	T
1	0.0370576	0.0251337	0.91942	0.0183884
2	0.0671647	0.13257	0.059403	0.740863
3	0.881367	0.0335493	0.0333322	0.0517514
4	0.25	0.25	0.25	0.25


TF	Unknown
TF Name	Unknown
Gene	AAGJ06000001.1_25073508-25083252(-)_1
Motif	AAGJ06000001.1_25073508-25083252(-)_1|45|1x0
Family	C2H2 ZF
Species	Unknown
Pos	A	C	G	T
1	0.0350508	0.029267	0.910347	0.0253355
2	0.0297458	0.0184884	0.924422	0.0273437
3	0.572449	0.0363036	0.0672328	0.324014
4	0.25	0.25	0.25	0.25


TF	Unknown
TF Name	Unknown
Gene	AAGJ06000001.1_25073508-25083252(-)_1
Motif	AAGJ06000001.1_25073508-25083252(-)_1|46|1x0
Family	C2H2 ZF
Species	Unknown
Pos	A	C	G	T
1	0.142672	0.422302	0.297863	0.137163
2	0.0788178	0.727341	0.153971	0.0398706
3	0.113902	0.0472981	0.0955124	0.743288
4	0.525023	0.0216407	0.242986	0.210351
5	0.156644	0.030355	0.428828	0.384172
6	0.12487	0.0129956	0.212353	0.649782
7	0.25	0.25	0.25	0.25


TF	Unknown
TF Name	Unknown
Gene	AAGJ06000001.1_25403220-25405749(-)_1
Motif	AAGJ06000001.1_25403220-25405749(-)_1|1|1x0
Family	C2H2 ZF
Species	Unknown
Pos	A	C	G	T
1	0.0553648	0.0175196	0.875981	0.0511345
2	0.0899052	0.0964034	0.0921946	0.721497
3	0.0224019	0.0208703	0.0368848	0.919843
4	0.25	0.25	0.25	0.25


TF	Unknown
TF Name	Unknown
Gene	AAGJ06000001.1_25403220-25405749(-)_1
Motif	AAGJ06000001.1_25403220-25405749(-)_1|2|1x0
Family	C2H2 ZF
Species	Unknown
Pos	A	C	G	T
1	0.181237	0.0989913	0.40633	0.313442
2	0.0324796	0.0211891	0.927776	0.0185555
3	0.664384	0.196278	0.0814781	0.0578597
4	0.25	0.25	0.25	0.25


TF	Unknown
TF Name	Unknown
Gene	AAGJ06000001.1_25403220-25405749(-)_1
Motif	AAGJ06000001.1_25403220-25405749(-)_1|3|1x0
Family	C2H2 ZF
Species	Unknown
Pos	A	C	G	T
1	0.228621	0.101266	0.492313	0.177801
2	0.0519225	0.0656404	0.150538	0.731899
3	0.0181222	0.0194921	0.906108	0.0562777
4	0.25	0.25	0.25	0.25


TF	Unknown
TF Name	Unknown
Gene	AAGJ06000001.1_25403220-25405749(-)_1
Motif	AAGJ06000001.1_25403220-25405749(-)_1|4|1x0
Family	C2H2 ZF
Species	Unknown
Pos	A	C	G	T
1	0.143449	0.132355	0.105686	0.61851
2	0.26835	0.244741	0.24548	0.241429
3	0.0177683	0.0584994	0.888414	0.0353179
4	0.25	0.25	0.25	0.25


TF	Unknown
TF Name	Unknown
Gene	AAGJ06000001.1_25403220-25405749(-)_1
Motif	AAGJ06000001.1_25403220-25405749(-)_1|5|1x0
Family	C2H2 ZF
Species	Unknown
Pos	A	C	G	T
1	0.182246	0.0653071	0.435001	0.317446
2	0.0890109	0.0440824	0.463313	0.403593
3	0.0194157	0.0479114	0.914385	0.0182877
4	0.25	0.25	0.25	0.25


TF	Unknown
TF Name	Unknown
Gene	AAGJ06000001.1_25403220-25405749(-)_1
Motif	AAGJ06000001.1_25403220-25405749(-)_1|6|1x0
Family	C2H2 ZF
Species	Unknown
Pos	A	C	G	T
1	0.103262	0.0254534	0.135367	0.735918
2	0.154427	0.0667724	0.27672	0.50208
3	0.0213	0.0184658	0.92329	0.0369444
4	0.25	0.25	0.25	0.25


TF	Unknown
TF Name	Unknown
Gene	AAGJ06000001.1_25403220-25405749(-)_1
Motif	AAGJ06000001.1_25403220-25405749(-)_1|7|1x0
Family	C2H2 ZF
Species	Unknown
Pos	A	C	G	T
1	0.0614307	0.15657	0.354371	0.427628
2	0.0692578	0.0468388	0.0822118	0.801692
3	0.123128	0.119893	0.412822	0.344157
4	0.534465	0.292967	0.110328	0.0622407
5	0.0310939	0.0341177	0.0183292	0.916459
6	0.334732	0.0380721	0.411859	0.215337
7	0.25	0.25	0.25	0.25


TF	Unknown
TF Name	Unknown
Gene	AAGJ06000001.1_25409498-25413422(-)_1
Motif	AAGJ06000001.1_25409498-25413422(-)_1|1|1x0
Family	C2H2 ZF
Species	Unknown
Pos	A	C	G	T
1	0.445565	0.104645	0.29287	0.15692
2	0.848602	0.052996	0.0486278	0.049774
3	0.0192397	0.0232221	0.938763	0.0187753
4	0.25	0.25	0.25	0.25


TF	Unknown
TF Name	Unknown
Gene	AAGJ06000001.1_25409498-25413422(-)_1
Motif	AAGJ06000001.1_25409498-25413422(-)_1|2|1x0
Family	C2H2 ZF
Species	Unknown
Pos	A	C	G	T
1	0.653611	0.0320735	0.17081	0.143505
2	0.246374	0.130641	0.217153	0.405831
3	0.0181681	0.0181966	0.0552322	0.908403
4	0.25	0.25	0.25	0.25


TF	Unknown
TF Name	Unknown
Gene	AAGJ06000001.1_25409498-25413422(-)_1
Motif	AAGJ06000001.1_25409498-25413422(-)_1|3|1x0
Family	C2H2 ZF
Species	Unknown
Pos	A	C	G	T
1	0.0553648	0.0175196	0.875981	0.0511345
2	0.0899052	0.0964034	0.0921946	0.721497
3	0.0224019	0.0208703	0.0368848	0.919843
4	0.25	0.25	0.25	0.25


TF	Unknown
TF Name	Unknown
Gene	AAGJ06000001.1_25409498-25413422(-)_1
Motif	AAGJ06000001.1_25409498-25413422(-)_1|4|1x0
Family	C2H2 ZF
Species	Unknown
Pos	A	C	G	T
1	0.434211	0.0548502	0.1535	0.357439
2	0.0910558	0.0171043	0.0366275	0.855213
3	0.0397015	0.210796	0.538888	0.210614
4	0.25	0.25	0.25	0.25


TF	Unknown
TF Name	Unknown
Gene	AAGJ06000001.1_25409498-25413422(-)_1
Motif	AAGJ06000001.1_25409498-25413422(-)_1|5|1x0
Family	C2H2 ZF
Species	Unknown
Pos	A	C	G	T
1	0.253967	0.31235	0.317528	0.116155
2	0.0278681	0.0176942	0.884709	0.0697284
3	0.878322	0.0405116	0.0367719	0.0443949
4	0.25	0.25	0.25	0.25


TF	Unknown
TF Name	Unknown
Gene	AAGJ06000001.1_25409498-25413422(-)_1
Motif	AAGJ06000001.1_25409498-25413422(-)_1|6|1x0
Family	C2H2 ZF
Species	Unknown
Pos	A	C	G	T
1	0.0155491	0.162037	0.044958	0.777456
2	0.142436	0.0614121	0.0791347	0.717017
3	0.170688	0.166105	0.565506	0.0977016
4	0.112157	0.0184923	0.84954	0.0198109
5	0.322112	0.0169136	0.0919006	0.569074
6	0.109506	0.286837	0.490543	0.113114
7	0.25	0.25	0.25	0.25


TF	Unknown
TF Name	Unknown
Gene	AAGJ06000001.1_33169926-33171144(+)_1
Motif	AAGJ06000001.1_33169926-33171144(+)_1|1|1x0
Family	C2H2 ZF
Species	Unknown
Pos	A	C	G	T
1	0.033453	0.0183943	0.919713	0.0284394
2	0.0326622	0.0531456	0.33589	0.578302
3	0.0490699	0.0620204	0.0467621	0.842148
4	0.25	0.25	0.25	0.25


TF	Unknown
TF Name	Unknown
Gene	AAGJ06000001.1_33169926-33171144(+)_1
Motif	AAGJ06000001.1_33169926-33171144(+)_1|2|1x0
Family	C2H2 ZF
Species	Unknown
Pos	A	C	G	T
1	0.0816997	0.0653304	0.764443	0.0885265
2	0.071318	0.66757	0.0462335	0.214879
3	0.0187419	0.0194544	0.937094	0.0247093
4	0.25	0.25	0.25	0.25


TF	Unknown
TF Name	Unknown
Gene	AAGJ06000001.1_33169926-33171144(+)_1
Motif	AAGJ06000001.1_33169926-33171144(+)_1|3|1x0
Family	C2H2 ZF
Species	Unknown
Pos	A	C	G	T
1	0.123984	0.0520299	0.769877	0.0541094
2	0.139449	0.443903	0.121118	0.29553
3	0.545049	0.211962	0.131886	0.111103
4	0.354778	0.115263	0.258168	0.271792
5	0.0910543	0.755775	0.0768079	0.0763632
6	0.0542874	0.845897	0.0471331	0.0526828
7	0.189634	0.125941	0.539111	0.145314
8	0.364603	0.193315	0.220186	0.221896
9	0.263792	0.337559	0.190216	0.208434
10	0.267894	0.150797	0.283278	0.298031
11	0.358878	0.295928	0.172762	0.172432
12	0.212483	0.332361	0.203665	0.251491
13	0.0350508	0.029267	0.910347	0.0253355
14	0.0297458	0.0184884	0.924422	0.0273437
15	0.572449	0.0363036	0.0672328	0.324014
16	0.0382959	0.0324147	0.897202	0.0320878
17	0.119075	0.0307713	0.807139	0.0430148
18	0.178132	0.0919113	0.0713796	0.658577
19	0.25	0.25	0.25	0.25


TF	Unknown
TF Name	Unknown
Gene	AAGJ06000001.1_33176692-33177826(+)_1
Motif	AAGJ06000001.1_33176692-33177826(+)_1|1|1x0
Family	C2H2 ZF
Species	Unknown
Pos	A	C	G	T
1	0.0429747	0.0183706	0.91853	0.0201247
2	0.120454	0.0466741	0.533439	0.299433
3	0.0295235	0.0237177	0.0297798	0.916979
4	0.25	0.25	0.25	0.25


TF	Unknown
TF Name	Unknown
Gene	AAGJ06000001.1_33176692-33177826(+)_1
Motif	AAGJ06000001.1_33176692-33177826(+)_1|2|1x0
Family	C2H2 ZF
Species	Unknown
Pos	A	C	G	T
1	0.0816997	0.0653304	0.764443	0.0885265
2	0.071318	0.66757	0.0462335	0.214879
3	0.0187419	0.0194544	0.937094	0.0247093
4	0.25	0.25	0.25	0.25


TF	Unknown
TF Name	Unknown
Gene	AAGJ06000001.1_33176692-33177826(+)_1
Motif	AAGJ06000001.1_33176692-33177826(+)_1|3|1x0
Family	C2H2 ZF
Species	Unknown
Pos	A	C	G	T
1	0.189634	0.125941	0.539111	0.145314
2	0.364603	0.193315	0.220186	0.221896
3	0.263792	0.337559	0.190216	0.208434
4	0.292391	0.248501	0.27388	0.185228
5	0.139279	0.479133	0.167369	0.214219
6	0.148465	0.417185	0.223803	0.210547
7	0.255943	0.197572	0.35634	0.190145
8	0.365805	0.213111	0.235034	0.18605
9	0.161934	0.419521	0.181976	0.236569
10	0.0350508	0.029267	0.910347	0.0253355
11	0.0297458	0.0184884	0.924422	0.0273437
12	0.572449	0.0363036	0.0672328	0.324014
13	0.030364	0.0316345	0.909268	0.0287335
14	0.0782206	0.0232744	0.874462	0.0240432
15	0.205653	0.326076	0.0738381	0.394433
16	0.25	0.25	0.25	0.25


TF	Unknown
TF Name	Unknown
Gene	AAGJ06000001.1_33180970-33182218(+)_1
Motif	AAGJ06000001.1_33180970-33182218(+)_1|1|1x0
Family	C2H2 ZF
Species	Unknown
Pos	A	C	G	T
1	0.0359806	0.018172	0.9086	0.0372478
2	0.0805236	0.0358685	0.398727	0.484881
3	0.194019	0.147196	0.0877935	0.570992
4	0.25	0.25	0.25	0.25


TF	Unknown
TF Name	Unknown
Gene	AAGJ06000001.1_33180970-33182218(+)_1
Motif	AAGJ06000001.1_33180970-33182218(+)_1|2|1x0
Family	C2H2 ZF
Species	Unknown
Pos	A	C	G	T
1	0.0816997	0.0653304	0.764443	0.0885265
2	0.071318	0.66757	0.0462335	0.214879
3	0.0187419	0.0194544	0.937094	0.0247093
4	0.25	0.25	0.25	0.25


TF	Unknown
TF Name	Unknown
Gene	AAGJ06000001.1_33180970-33182218(+)_1
Motif	AAGJ06000001.1_33180970-33182218(+)_1|3|1x0
Family	C2H2 ZF
Species	Unknown
Pos	A	C	G	T
1	0.0320786	0.0236951	0.91841	0.0258164
2	0.0944317	0.1269	0.0953098	0.683358
3	0.442782	0.383547	0.0880843	0.085587
4	0.372201	0.0993826	0.256232	0.272185
5	0.0683052	0.82021	0.0559326	0.0555524
6	0.0357482	0.89946	0.0302811	0.0345104
7	0.173571	0.107328	0.592133	0.126968
8	0.386736	0.183559	0.213877	0.215828
9	0.264878	0.353852	0.180406	0.200865
10	0.315105	0.129433	0.309319	0.246144
11	0.300108	0.225819	0.179795	0.294279
12	0.167089	0.254978	0.275273	0.30266
13	0.401373	0.115506	0.220225	0.262896
14	0.646705	0.198692	0.0943016	0.0603011
15	0.102732	0.213917	0.552398	0.130952
16	0.0409651	0.0281058	0.891415	0.0395141
17	0.0558608	0.0353179	0.863077	0.0457447
18	0.0439742	0.0243695	0.0263155	0.905341
19	0.0231182	0.0190068	0.939093	0.0187819
20	0.0911383	0.0185986	0.8627	0.0275636
21	0.155135	0.0713167	0.0529953	0.720553
22	0.25	0.25	0.25	0.25


TF	Unknown
TF Name	Unknown
Gene	AAGJ06000001.1_33201042-33202710(-)_1
Motif	AAGJ06000001.1_33201042-33202710(-)_1|1|1x0
Family	C2H2 ZF
Species	Unknown
Pos	A	C	G	T
1	0.398881	0.198936	0.207611	0.194572
2	0.160581	0.463858	0.134004	0.241557
3	0.120502	0.510612	0.162036	0.20685
4	0.136046	0.0865716	0.648694	0.128688
5	0.142329	0.417921	0.136273	0.303477
6	0.333563	0.162524	0.198725	0.305188
7	0.267894	0.150797	0.283278	0.298031
8	0.358878	0.295928	0.172762	0.172432
9	0.212483	0.332361	0.203665	0.251491
10	0.0350508	0.029267	0.910347	0.0253355
11	0.0297458	0.0184884	0.924422	0.0273437
12	0.572449	0.0363036	0.0672328	0.324014
13	0.118628	0.0632294	0.742379	0.075764
14	0.334551	0.153568	0.159933	0.351949
15	0.301225	0.183123	0.163876	0.351776
16	0.354778	0.115263	0.258168	0.271792
17	0.0910543	0.755775	0.0768079	0.0763632
18	0.0542874	0.845897	0.0471331	0.0526828
19	0.189634	0.125941	0.539111	0.145314
20	0.364603	0.193315	0.220186	0.221896
21	0.263792	0.337559	0.190216	0.208434
22	0.267894	0.150797	0.283278	0.298031
23	0.358878	0.295928	0.172762	0.172432
24	0.212483	0.332361	0.203665	0.251491
25	0.132585	0.0502257	0.732598	0.084591
26	0.227792	0.108559	0.257207	0.406441
27	0.027758	0.0197169	0.916456	0.0360689
28	0.299407	0.1497	0.276812	0.274081
29	0.134431	0.248127	0.112043	0.505398
30	0.0254232	0.0336382	0.0361672	0.904771
31	0.457839	0.160953	0.200251	0.180956
32	0.110211	0.304582	0.100838	0.484369
33	0.0497948	0.0401243	0.85817	0.051911
34	0.488614	0.257423	0.127355	0.126608
35	0.867393	0.0378697	0.0566696	0.0380682
36	0.0512881	0.042704	0.0504175	0.85559
37	0.33922	0.234664	0.27077	0.155346
38	0.0795284	0.172883	0.135804	0.611784
39	0.0858361	0.0705003	0.156973	0.68669
40	0.0661907	0.0437239	0.848111	0.0419744
41	0.161463	0.204539	0.0929657	0.541033
42	0.111528	0.0814002	0.0737558	0.733316
43	0.25	0.25	0.25	0.25


TF	Unknown
TF Name	Unknown
Gene	AAGJ06000001.1_33206261-33207608(-)_1
Motif	AAGJ06000001.1_33206261-33207608(-)_1|1|1x0
Family	C2H2 ZF
Species	Unknown
Pos	A	C	G	T
1	0.178912	0.0718252	0.674662	0.0746012
2	0.220008	0.398018	0.151482	0.230492
3	0.460207	0.22713	0.187429	0.125234
4	0.528943	0.17028	0.175588	0.12519
5	0.203177	0.567776	0.0915178	0.13753
6	0.220941	0.475524	0.140904	0.162631
7	0.198973	0.138024	0.506153	0.15685
8	0.351366	0.199306	0.223888	0.225441
9	0.262928	0.327743	0.196305	0.213024
10	0.256123	0.203231	0.344255	0.196391
11	0.352479	0.217496	0.237384	0.192641
12	0.170816	0.399912	0.18959	0.239682
13	0.0476966	0.0405976	0.876018	0.0356875
14	0.041421	0.0270811	0.893079	0.0384187
15	0.545289	0.0463732	0.0804315	0.327906
16	0.159419	0.0763888	0.679876	0.0843157
17	0.251316	0.140502	0.197798	0.410384
18	0.306286	0.212567	0.16754	0.313607
19	0.259903	0.178449	0.216677	0.344972
20	0.226075	0.226042	0.187079	0.360803
21	0.156607	0.193865	0.424751	0.224777
22	0.433506	0.170327	0.207045	0.189123
23	0.122572	0.30402	0.113214	0.460195
24	0.0641306	0.0528768	0.816432	0.0665607
25	0.476749	0.128665	0.225443	0.169143
26	0.290633	0.0633038	0.57566	0.0704031
27	0.230506	0.391102	0.101083	0.277309
28	0.0229622	0.019828	0.938441	0.0187688
29	0.0321054	0.191494	0.0388387	0.737562
30	0.0276839	0.0316336	0.0324869	0.908196
31	0.25	0.25	0.25	0.25


TF	Unknown
TF Name	Unknown
Gene	AAGJ06000001.1_33211002-33212352(-)_1
Motif	AAGJ06000001.1_33211002-33212352(-)_1|1|1x0
Family	C2H2 ZF
Species	Unknown
Pos	A	C	G	T
1	0.178912	0.0718252	0.674662	0.0746012
2	0.220008	0.398018	0.151482	0.230492
3	0.460207	0.22713	0.187429	0.125234
4	0.528943	0.17028	0.175588	0.12519
5	0.203177	0.567776	0.0915178	0.13753
6	0.220941	0.475524	0.140904	0.162631
7	0.198973	0.138024	0.506153	0.15685
8	0.351366	0.199306	0.223888	0.225441
9	0.262928	0.327743	0.196305	0.213024
10	0.256123	0.203231	0.344255	0.196391
11	0.352479	0.217496	0.237384	0.192641
12	0.170816	0.399912	0.18959	0.239682
13	0.0476966	0.0405976	0.876018	0.0356875
14	0.041421	0.0270811	0.893079	0.0384187
15	0.545289	0.0463732	0.0804315	0.327906
16	0.159419	0.0763888	0.679876	0.0843157
17	0.251316	0.140502	0.197798	0.410384
18	0.306286	0.212567	0.16754	0.313607
19	0.259903	0.178449	0.216677	0.344972
20	0.226075	0.226042	0.187079	0.360803
21	0.156607	0.193865	0.424751	0.224777
22	0.433506	0.170327	0.207045	0.189123
23	0.122572	0.30402	0.113214	0.460195
24	0.0641306	0.0528768	0.816432	0.0665607
25	0.476749	0.128665	0.225443	0.169143
26	0.290633	0.0633038	0.57566	0.0704031
27	0.230506	0.391102	0.101083	0.277309
28	0.0229622	0.019828	0.938441	0.0187688
29	0.0321054	0.191494	0.0388387	0.737562
30	0.0276839	0.0316336	0.0324869	0.908196
31	0.25	0.25	0.25	0.25


TF	Unknown
TF Name	Unknown
Gene	AAGJ06000001.1_33215762-33216980(-)_1
Motif	AAGJ06000001.1_33215762-33216980(-)_1|1|1x0
Family	C2H2 ZF
Species	Unknown
Pos	A	C	G	T
1	0.033453	0.0183943	0.919713	0.0284394
2	0.0326622	0.0531456	0.33589	0.578302
3	0.0490699	0.0620204	0.0467621	0.842148
4	0.25	0.25	0.25	0.25


TF	Unknown
TF Name	Unknown
Gene	AAGJ06000001.1_33215762-33216980(-)_1
Motif	AAGJ06000001.1_33215762-33216980(-)_1|2|1x0
Family	C2H2 ZF
Species	Unknown
Pos	A	C	G	T
1	0.0816997	0.0653304	0.764443	0.0885265
2	0.071318	0.66757	0.0462335	0.214879
3	0.0187419	0.0194544	0.937094	0.0247093
4	0.25	0.25	0.25	0.25


TF	Unknown
TF Name	Unknown
Gene	AAGJ06000001.1_33215762-33216980(-)_1
Motif	AAGJ06000001.1_33215762-33216980(-)_1|3|1x0
Family	C2H2 ZF
Species	Unknown
Pos	A	C	G	T
1	0.102169	0.0379457	0.820205	0.0396804
2	0.125735	0.471045	0.107063	0.296157
3	0.587654	0.200101	0.116468	0.0957769
4	0.368848	0.102307	0.256669	0.272176
5	0.0723596	0.808844	0.0595948	0.0592014
6	0.0388416	0.890565	0.0330591	0.0375348
7	0.164957	0.08614	0.619389	0.129513
8	0.318226	0.207673	0.251004	0.223097
9	0.206366	0.372215	0.192512	0.228907
10	0.236169	0.285353	0.206339	0.272138
11	0.308711	0.280495	0.211119	0.199675
12	0.157677	0.239134	0.393659	0.20953
13	0.404628	0.273246	0.155247	0.166879
14	0.0188393	0.0196551	0.941966	0.0195393
15	0.753449	0.0493004	0.0933064	0.103944
16	0.0255407	0.0211172	0.932468	0.0208745
17	0.096164	0.0205437	0.853189	0.0301032
18	0.159589	0.0750254	0.0562303	0.709156
19	0.25	0.25	0.25	0.25


TF	Unknown
TF Name	Unknown
Gene	AAGJ06000001.1_33220388-33221336(-)_1
Motif	AAGJ06000001.1_33220388-33221336(-)_1|1|1x0
Family	C2H2 ZF
Species	Unknown
Pos	A	C	G	T
1	0.362687	0.107842	0.257394	0.272077
2	0.0802177	0.786668	0.0667656	0.0663486
3	0.0450993	0.872516	0.0387222	0.0436629
4	0.306413	0.274189	0.203593	0.215804
5	0.099577	0.207366	0.132544	0.560513
6	0.0634092	0.0463547	0.821548	0.0686886
7	0.297875	0.281082	0.180672	0.24037
8	0.0441938	0.0332866	0.874895	0.0476246
9	0.637012	0.116797	0.0640125	0.182179
10	0.0237347	0.0248078	0.929095	0.0223627
11	0.0663458	0.0179426	0.897129	0.0185828
12	0.200225	0.329214	0.0663143	0.404247
13	0.331256	0.205399	0.292249	0.171097
14	0.123964	0.205819	0.173125	0.497092
15	0.114718	0.11419	0.226834	0.544258
16	0.0617029	0.0378341	0.873572	0.0268909
17	0.163448	0.302068	0.0910081	0.443476
18	0.210301	0.0758503	0.0678876	0.645961
19	0.25	0.25	0.25	0.25


TF	Unknown
TF Name	Unknown
Gene	AAGJ06000001.1_33223527-33224451(-)_1
Motif	AAGJ06000001.1_33223527-33224451(-)_1|1|1x0
Family	C2H2 ZF
Species	Unknown
Pos	A	C	G	T
1	0.362687	0.107842	0.257394	0.272077
2	0.0802177	0.786668	0.0667656	0.0663486
3	0.0450993	0.872516	0.0387222	0.0436629
4	0.306413	0.274189	0.203593	0.215804
5	0.099577	0.207366	0.132544	0.560513
6	0.0634092	0.0463547	0.821548	0.0686886
7	0.297875	0.281082	0.180672	0.24037
8	0.0441938	0.0332866	0.874895	0.0476246
9	0.637012	0.116797	0.0640125	0.182179
10	0.0237347	0.0248078	0.929095	0.0223627
11	0.0663458	0.0179426	0.897129	0.0185828
12	0.200225	0.329214	0.0663143	0.404247
13	0.331256	0.205399	0.292249	0.171097
14	0.123964	0.205819	0.173125	0.497092
15	0.114718	0.11419	0.226834	0.544258
16	0.0617029	0.0378341	0.873572	0.0268909
17	0.163448	0.302068	0.0910081	0.443476
18	0.210301	0.0758503	0.0678876	0.645961
19	0.25	0.25	0.25	0.25


TF	Unknown
TF Name	Unknown
Gene	AAGJ06000001.1_33226529-33227894(-)_1
Motif	AAGJ06000001.1_33226529-33227894(-)_1|1|1x0
Family	C2H2 ZF
Species	Unknown
Pos	A	C	G	T
1	0.363677	0.106938	0.257284	0.272101
2	0.0789201	0.790343	0.065575	0.0651617
3	0.0440423	0.875569	0.0377618	0.0426269
4	0.33345	0.221542	0.271993	0.173016
5	0.403585	0.166276	0.185362	0.244777
6	0.0648039	0.0460191	0.835556	0.0536206
7	0.33754	0.244967	0.223114	0.19438
8	0.109377	0.385003	0.118478	0.387141
9	0.0602931	0.0397885	0.846554	0.0533648
10	0.305444	0.244948	0.232015	0.217593
11	0.105483	0.309389	0.150565	0.434563
12	0.0620336	0.0661363	0.113433	0.758397
13	0.413261	0.252208	0.178304	0.156227
14	0.0941614	0.0439996	0.823443	0.0383955
15	0.866668	0.0404235	0.0507869	0.0421212
16	0.120555	0.0773124	0.715812	0.0863206
17	0.136453	0.099188	0.450574	0.313785
18	0.0519608	0.031881	0.871046	0.0451118
19	0.33705	0.18825	0.363035	0.111665
20	0.14881	0.146286	0.164997	0.539908
21	0.0406426	0.038618	0.870481	0.0502587
22	0.523675	0.161422	0.235849	0.0790539
23	0.88064	0.0262662	0.048276	0.0448173
24	0.0532016	0.0508224	0.0580181	0.837958
25	0.383314	0.142793	0.372474	0.101419
26	0.0756971	0.200269	0.160321	0.563713
27	0.0899741	0.0711608	0.310161	0.528704
28	0.0278035	0.0186454	0.932271	0.02128
29	0.13134	0.192764	0.114159	0.561737
30	0.13684	0.120844	0.101425	0.640891
31	0.25	0.25	0.25	0.25


TF	Unknown
TF Name	Unknown
Gene	AAGJ06000001.1_33245534-33246860(-)_1
Motif	AAGJ06000001.1_33245534-33246860(-)_1|1|1x0
Family	C2H2 ZF
Species	Unknown
Pos	A	C	G	T
1	0.159086	0.0845109	0.650688	0.105715
2	0.383037	0.28457	0.221935	0.110458
3	0.233673	0.313678	0.321079	0.13157
4	0.364429	0.188296	0.238704	0.208572
5	0.161253	0.283828	0.154708	0.400212
6	0.0583161	0.057546	0.0614798	0.822658
7	0.255943	0.197572	0.35634	0.190145
8	0.365805	0.213111	0.235034	0.18605
9	0.161934	0.419521	0.181976	0.236569
10	0.0350508	0.029267	0.910347	0.0253355
11	0.0297458	0.0184884	0.924422	0.0273437
12	0.572449	0.0363036	0.0672328	0.324014
13	0.0643865	0.0368694	0.860972	0.0377717
14	0.0944231	0.179913	0.0822908	0.643373
15	0.0710502	0.0544684	0.0527648	0.821717
16	0.276111	0.203826	0.202472	0.31759
17	0.250828	0.222576	0.21883	0.307766
18	0.163655	0.133018	0.459205	0.244122
19	0.457839	0.160953	0.200251	0.180956
20	0.110211	0.304582	0.100838	0.484369
21	0.0497948	0.0401243	0.85817	0.051911
22	0.505801	0.116797	0.218779	0.158623
23	0.282894	0.0513933	0.607828	0.0578847
24	0.225516	0.407492	0.0896501	0.277342
25	0.379488	0.153451	0.213164	0.253897
26	0.125504	0.145991	0.202854	0.52565
27	0.121609	0.0911608	0.109051	0.67818
28	0.0282773	0.020827	0.926197	0.0246987
29	0.0923926	0.183201	0.0705974	0.653809
30	0.198804	0.08082	0.112721	0.607656
31	0.25	0.25	0.25	0.25


TF	Unknown
TF Name	Unknown
Gene	AAGJ06000001.1_33251224-33252433(-)_1
Motif	AAGJ06000001.1_33251224-33252433(-)_1|1|1x0
Family	C2H2 ZF
Species	Unknown
Pos	A	C	G	T
1	0.551191	0.150927	0.229092	0.0687897
2	0.909434	0.0190481	0.0372211	0.0342968
3	0.0419496	0.0398895	0.0461482	0.872013
4	0.0588487	0.025869	0.879387	0.0358956
5	0.107265	0.0887117	0.13221	0.671813
6	0.104163	0.0508083	0.109234	0.735794
7	0.0238603	0.0191263	0.938248	0.018765
8	0.159462	0.25679	0.160007	0.423741
9	0.186899	0.0744599	0.446368	0.292274
10	0.25	0.25	0.25	0.25


TF	Unknown
TF Name	Unknown
Gene	AAGJ06000001.1_33251224-33252433(-)_1
Motif	AAGJ06000001.1_33251224-33252433(-)_1|2|1x0
Family	C2H2 ZF
Species	Unknown
Pos	A	C	G	T
1	0.0575738	0.0364513	0.851909	0.054066
2	0.0990913	0.0399967	0.832668	0.0282437
3	0.0395838	0.0188867	0.884274	0.0572554
4	0.285287	0.148572	0.439946	0.126195
5	0.048529	0.184282	0.0645615	0.702627
6	0.0186776	0.0219351	0.933879	0.025508
7	0.518078	0.138628	0.182598	0.160696
8	0.0835687	0.30115	0.0747083	0.540573
9	0.0256051	0.0195015	0.927908	0.0269849
10	0.25	0.25	0.25	0.25


TF	Unknown
TF Name	Unknown
Gene	AAGJ06000001.1_33308442-33309486(-)_1
Motif	AAGJ06000001.1_33308442-33309486(-)_1|1|1x0
Family	C2H2 ZF
Species	Unknown
Pos	A	C	G	T
1	0.206023	0.0922163	0.584454	0.117307
2	0.0695666	0.0162158	0.810788	0.10343
3	0.0457556	0.0499092	0.786137	0.118198
4	0.25	0.25	0.25	0.25


TF	Unknown
TF Name	Unknown
Gene	AAGJ06000001.1_33308442-33309486(-)_1
Motif	AAGJ06000001.1_33308442-33309486(-)_1|2|1x0
Family	C2H2 ZF
Species	Unknown
Pos	A	C	G	T
1	0.550125	0.0653766	0.169486	0.215012
2	0.0890861	0.0694319	0.122444	0.719038
3	0.0289637	0.0185125	0.0269002	0.925624
4	0.377797	0.0678639	0.232623	0.321716
5	0.31195	0.16702	0.281349	0.239682
6	0.124436	0.111929	0.619483	0.144153
7	0.25	0.25	0.25	0.25


TF	Unknown
TF Name	Unknown
Gene	AAGJ06000001.1_33308442-33309486(-)_1
Motif	AAGJ06000001.1_33308442-33309486(-)_1|3|1x0
Family	C2H2 ZF
Species	Unknown
Pos	A	C	G	T
1	0.0185626	0.0306866	0.928129	0.0226219
2	0.911786	0.020484	0.0456152	0.0221148
3	0.266038	0.255918	0.0902767	0.387767
4	0.25	0.25	0.25	0.25


TF	Unknown
TF Name	Unknown
Gene	AAGJ06000001.1_33311392-33312415(-)_1
Motif	AAGJ06000001.1_33311392-33312415(-)_1|1|1x0
Family	C2H2 ZF
Species	Unknown
Pos	A	C	G	T
1	0.206023	0.0922163	0.584454	0.117307
2	0.0695666	0.0162158	0.810788	0.10343
3	0.0457556	0.0499092	0.786137	0.118198
4	0.25	0.25	0.25	0.25


TF	Unknown
TF Name	Unknown
Gene	AAGJ06000001.1_33311392-33312415(-)_1
Motif	AAGJ06000001.1_33311392-33312415(-)_1|2|1x0
Family	C2H2 ZF
Species	Unknown
Pos	A	C	G	T
1	0.224342	0.142879	0.322251	0.310528
2	0.314298	0.113821	0.0984443	0.473437
3	0.0400549	0.0458274	0.815216	0.0989014
4	0.439701	0.183113	0.257465	0.119721
5	0.137707	0.0160158	0.800791	0.0454864
6	0.113984	0.0514285	0.21315	0.621437
7	0.25	0.25	0.25	0.25


TF	Unknown
TF Name	Unknown
Gene	AAGJ06000001.1_33311392-33312415(-)_1
Motif	AAGJ06000001.1_33311392-33312415(-)_1|3|1x0
Family	C2H2 ZF
Species	Unknown
Pos	A	C	G	T
1	0.628469	0.208004	0.05398	0.109547
2	0.892347	0.0178469	0.059221	0.0305848
3	0.232134	0.210266	0.0795797	0.478021
4	0.25	0.25	0.25	0.25


TF	Unknown
TF Name	Unknown
Gene	AAGJ06000001.1_33313442-33314564(-)_1
Motif	AAGJ06000001.1_33313442-33314564(-)_1|1|1x0
Family	C2H2 ZF
Species	Unknown
Pos	A	C	G	T
1	0.370185	0.208708	0.216177	0.204929
2	0.17676	0.423524	0.152285	0.247431
3	0.140406	0.461272	0.179199	0.219123
4	0.153915	0.269853	0.362439	0.213793
5	0.134565	0.497499	0.191888	0.176048
6	0.15443	0.181008	0.362614	0.301947
7	0.286186	0.212812	0.329706	0.171296
8	0.261932	0.0820813	0.539045	0.116942
9	0.226107	0.320969	0.183569	0.269355
10	0.129526	0.0902763	0.693117	0.0870805
11	0.082705	0.0522781	0.792363	0.0726535
12	0.801035	0.0533845	0.0610998	0.0844802
13	0.0715626	0.0406989	0.845702	0.0420367
14	0.0677615	0.574496	0.0436641	0.314078
15	0.0216128	0.0187558	0.937788	0.0218438
16	0.354976	0.254051	0.171485	0.219488
17	0.0961654	0.15994	0.128182	0.615713
18	0.0678265	0.0655698	0.789483	0.0771205
19	0.407874	0.158857	0.227768	0.205501
20	0.249187	0.0821647	0.569089	0.0995596
21	0.241773	0.372029	0.126066	0.260132
22	0.114974	0.065345	0.737833	0.081848
23	0.152393	0.133742	0.175951	0.537914
24	0.154373	0.0942413	0.159501	0.591884
25	0.0594593	0.0439466	0.848026	0.0485685
26	0.160281	0.214269	0.14415	0.4813
27	0.168808	0.153655	0.13458	0.542957
28	0.25	0.25	0.25	0.25


TF	Unknown
TF Name	Unknown
Gene	AAGJ06000001.1_33337364-33338255(+)_1
Motif	AAGJ06000001.1_33337364-33338255(+)_1|1|1x0
Family	C2H2 ZF
Species	Unknown
Pos	A	C	G	T
1	0.264815	0.101915	0.341148	0.292121
2	0.0624344	0.39043	0.109006	0.43813
3	0.0308751	0.0311354	0.018392	0.919598
4	0.0435355	0.0228626	0.908586	0.0250156
5	0.0627002	0.0216558	0.885733	0.0299105
6	0.92535	0.0200343	0.0199011	0.0347144
7	0.25	0.25	0.25	0.25


TF	Unknown
TF Name	Unknown
Gene	AAGJ06000001.1_33337364-33338255(+)_1
Motif	AAGJ06000001.1_33337364-33338255(+)_1|2|1x0
Family	C2H2 ZF
Species	Unknown
Pos	A	C	G	T
1	0.0703937	0.110519	0.305291	0.513797
2	0.1384	0.0105353	0.3243	0.526765
3	0.043576	0.085389	0.552518	0.318517
4	0.25	0.25	0.25	0.25


TF	Unknown
TF Name	Unknown
Gene	AAGJ06000001.1_33337364-33338255(+)_1
Motif	AAGJ06000001.1_33337364-33338255(+)_1|3|1x0
Family	C2H2 ZF
Species	Unknown
Pos	A	C	G	T
1	0.243066	0.22158	0.130883	0.40447
2	0.0737239	0.251322	0.0525646	0.62239
3	0.018014	0.9007	0.0204422	0.060844
4	0.25	0.25	0.25	0.25


TF	Unknown
TF Name	Unknown
Gene	AAGJ06000001.1_33337364-33338255(+)_1
Motif	AAGJ06000001.1_33337364-33338255(+)_1|4|1x0
Family	C2H2 ZF
Species	Unknown
Pos	A	C	G	T
1	0.379553	0.111362	0.212531	0.296554
2	0.0748502	0.0501864	0.0893924	0.785571
3	0.0702271	0.044397	0.72021	0.165165
4	0.324814	0.152149	0.188053	0.334984
5	0.0252774	0.87632	0.0202215	0.0781815
6	0.0185157	0.925783	0.0330283	0.0226726
7	0.299001	0.115127	0.375327	0.210545
8	0.14526	0.0462527	0.18261	0.625877
9	0.0511876	0.144116	0.144984	0.659712
10	0.25	0.25	0.25	0.25


TF	Unknown
TF Name	Unknown
Gene	AAGJ06000001.1_33344670-33347153(+)_1
Motif	AAGJ06000001.1_33344670-33347153(+)_1|1|1x0
Family	C2H2 ZF
Species	Unknown
Pos	A	C	G	T
1	0.345037	0.0884983	0.400177	0.166288
2	0.907288	0.0263296	0.0482371	0.0181458
3	0.212127	0.356006	0.107032	0.324835
4	0.25	0.25	0.25	0.25


TF	Unknown
TF Name	Unknown
Gene	AAGJ06000001.1_33344670-33347153(+)_1
Motif	AAGJ06000001.1_33344670-33347153(+)_1|2|1x0
Family	C2H2 ZF
Species	Unknown
Pos	A	C	G	T
1	0.019019	0.0188159	0.940793	0.0213724
2	0.0804149	0.137227	0.0477317	0.734626
3	0.330236	0.237397	0.141518	0.29085
4	0.141596	0.081672	0.69211	0.0846224
5	0.15475	0.435043	0.175972	0.234235
6	0.204973	0.212694	0.351525	0.230809
7	0.25	0.25	0.25	0.25


TF	Unknown
TF Name	Unknown
Gene	AAGJ06000001.1_33344670-33347153(+)_1
Motif	AAGJ06000001.1_33344670-33347153(+)_1|3|1x0
Family	C2H2 ZF
Species	Unknown
Pos	A	C	G	T
1	0.0330729	0.0185671	0.928353	0.0200069
2	0.878791	0.0421256	0.0600146	0.0190689
3	0.121128	0.0680975	0.0794504	0.731324
4	0.111125	0.0834876	0.724916	0.0804706
5	0.13857	0.444736	0.125149	0.291546
6	0.184107	0.111764	0.562275	0.141854
7	0.25	0.25	0.25	0.25


TF	Unknown
TF Name	Unknown
Gene	AAGJ06000001.1_33344670-33347153(+)_1
Motif	AAGJ06000001.1_33344670-33347153(+)_1|4|1x0
Family	C2H2 ZF
Species	Unknown
Pos	A	C	G	T
1	0.345037	0.0884983	0.400177	0.166288
2	0.907288	0.0263296	0.0482371	0.0181458
3	0.212127	0.356006	0.107032	0.324835
4	0.0812941	0.0572919	0.806645	0.0547689
5	0.117188	0.488175	0.103454	0.291183
6	0.161549	0.0877113	0.633316	0.117423
7	0.25	0.25	0.25	0.25


TF	Unknown
TF Name	Unknown
Gene	AAGJ06000001.1_33344670-33347153(+)_1
Motif	AAGJ06000001.1_33344670-33347153(+)_1|5|1x0
Family	C2H2 ZF
Species	Unknown
Pos	A	C	G	T
1	0.345037	0.0884983	0.400177	0.166288
2	0.907288	0.0263296	0.0482371	0.0181458
3	0.212127	0.356006	0.107032	0.324835
4	0.0812941	0.0572919	0.806645	0.0547689
5	0.117188	0.488175	0.103454	0.291183
6	0.161549	0.0877113	0.633316	0.117423
7	0.25	0.25	0.25	0.25


TF	Unknown
TF Name	Unknown
Gene	AAGJ06000001.1_33344670-33347153(+)_1
Motif	AAGJ06000001.1_33344670-33347153(+)_1|6|1x0
Family	C2H2 ZF
Species	Unknown
Pos	A	C	G	T
1	0.655899	0.170421	0.0732111	0.100469
2	0.930417	0.0215446	0.0294305	0.0186083
3	0.166873	0.182501	0.195825	0.454802
4	0.0837016	0.059324	0.800222	0.0567528
5	0.118998	0.484386	0.105264	0.291352
6	0.163575	0.0896943	0.627219	0.119511
7	0.25	0.25	0.25	0.25


TF	Unknown
TF Name	Unknown
Gene	AAGJ06000001.1_33344670-33347153(+)_1
Motif	AAGJ06000001.1_33344670-33347153(+)_1|7|1x0
Family	C2H2 ZF
Species	Unknown
Pos	A	C	G	T
1	0.0329862	0.0198295	0.928612	0.0185722
2	0.0737538	0.587588	0.0615246	0.277134
3	0.107142	0.0440733	0.781418	0.0673667
4	0.25	0.25	0.25	0.25


TF	Unknown
TF Name	Unknown
Gene	AAGJ06000001.1_33355203-33358182(+)_1
Motif	AAGJ06000001.1_33355203-33358182(+)_1|1|1x0
Family	C2H2 ZF
Species	Unknown
Pos	A	C	G	T
1	0.345037	0.0884983	0.400177	0.166288
2	0.907288	0.0263296	0.0482371	0.0181458
3	0.212127	0.356006	0.107032	0.324835
4	0.25	0.25	0.25	0.25


TF	Unknown
TF Name	Unknown
Gene	AAGJ06000001.1_33355203-33358182(+)_1
Motif	AAGJ06000001.1_33355203-33358182(+)_1|2|1x0
Family	C2H2 ZF
Species	Unknown
Pos	A	C	G	T
1	0.019019	0.0188159	0.940793	0.0213724
2	0.0804149	0.137227	0.0477317	0.734626
3	0.330236	0.237397	0.141518	0.29085
4	0.141596	0.081672	0.69211	0.0846224
5	0.15475	0.435043	0.175972	0.234235
6	0.204973	0.212694	0.351525	0.230809
7	0.25	0.25	0.25	0.25


TF	Unknown
TF Name	Unknown
Gene	AAGJ06000001.1_33355203-33358182(+)_1
Motif	AAGJ06000001.1_33355203-33358182(+)_1|3|1x0
Family	C2H2 ZF
Species	Unknown
Pos	A	C	G	T
1	0.0330729	0.0185671	0.928353	0.0200069
2	0.878791	0.0421256	0.0600146	0.0190689
3	0.121128	0.0680975	0.0794504	0.731324
4	0.111125	0.0834876	0.724916	0.0804706
5	0.13857	0.444736	0.125149	0.291546
6	0.184107	0.111764	0.562275	0.141854
7	0.25	0.25	0.25	0.25


TF	Unknown
TF Name	Unknown
Gene	AAGJ06000001.1_33355203-33358182(+)_1
Motif	AAGJ06000001.1_33355203-33358182(+)_1|4|1x0
Family	C2H2 ZF
Species	Unknown
Pos	A	C	G	T
1	0.345037	0.0884983	0.400177	0.166288
2	0.907288	0.0263296	0.0482371	0.0181458
3	0.212127	0.356006	0.107032	0.324835
4	0.0812941	0.0572919	0.806645	0.0547689
5	0.117188	0.488175	0.103454	0.291183
6	0.161549	0.0877113	0.633316	0.117423
7	0.25	0.25	0.25	0.25


TF	Unknown
TF Name	Unknown
Gene	AAGJ06000001.1_33355203-33358182(+)_1
Motif	AAGJ06000001.1_33355203-33358182(+)_1|5|1x0
Family	C2H2 ZF
Species	Unknown
Pos	A	C	G	T
1	0.345037	0.0884983	0.400177	0.166288
2	0.907288	0.0263296	0.0482371	0.0181458
3	0.212127	0.356006	0.107032	0.324835
4	0.0812941	0.0572919	0.806645	0.0547689
5	0.117188	0.488175	0.103454	0.291183
6	0.161549	0.0877113	0.633316	0.117423
7	0.25	0.25	0.25	0.25


TF	Unknown
TF Name	Unknown
Gene	AAGJ06000001.1_33355203-33358182(+)_1
Motif	AAGJ06000001.1_33355203-33358182(+)_1|6|1x0
Family	C2H2 ZF
Species	Unknown
Pos	A	C	G	T
1	0.655899	0.170421	0.0732111	0.100469
2	0.930417	0.0215446	0.0294305	0.0186083
3	0.166873	0.182501	0.195825	0.454802
4	0.0837016	0.059324	0.800222	0.0567528
5	0.118998	0.484386	0.105264	0.291352
6	0.163575	0.0896943	0.627219	0.119511
7	0.25	0.25	0.25	0.25


TF	Unknown
TF Name	Unknown
Gene	AAGJ06000001.1_33355203-33358182(+)_1
Motif	AAGJ06000001.1_33355203-33358182(+)_1|7|1x0
Family	C2H2 ZF
Species	Unknown
Pos	A	C	G	T
1	0.0329862	0.0198295	0.928612	0.0185722
2	0.0737538	0.587588	0.0615246	0.277134
3	0.107142	0.0440733	0.781418	0.0673667
4	0.25	0.25	0.25	0.25


TF	Unknown
TF Name	Unknown
Gene	AAGJ06000001.1_33355203-33358182(+)_1
Motif	AAGJ06000001.1_33355203-33358182(+)_1|8|1x0
Family	C2H2 ZF
Species	Unknown
Pos	A	C	G	T
1	0.352989	0.148725	0.312007	0.186279
2	0.922121	0.0184424	0.0383232	0.0211135
3	0.109363	0.672443	0.0433004	0.174893
4	0.25	0.25	0.25	0.25


TF	Unknown
TF Name	Unknown
Gene	AAGJ06000001.1_33355203-33358182(+)_1
Motif	AAGJ06000001.1_33355203-33358182(+)_1|9|1x0
Family	C2H2 ZF
Species	Unknown
Pos	A	C	G	T
1	0.394341	0.0602382	0.419122	0.126299
2	0.916461	0.0267045	0.0385051	0.0183292
3	0.0938224	0.0689776	0.0463426	0.790857
4	0.283949	0.118529	0.323008	0.274514
5	0.0943671	0.321398	0.0548432	0.529392
6	0.0776378	0.0769872	0.349172	0.496203
7	0.25	0.25	0.25	0.25


TF	Unknown
TF Name	Unknown
Gene	AAGJ06000001.1_33355203-33358182(+)_1
Motif	AAGJ06000001.1_33355203-33358182(+)_1|10|1x0
Family	C2H2 ZF
Species	Unknown
Pos	A	C	G	T
1	0.0348636	0.0212406	0.925388	0.0185078
2	0.109274	0.571085	0.0969057	0.222735
3	0.137412	0.0642028	0.66536	0.133025
4	0.25	0.25	0.25	0.25


TF	Unknown
TF Name	Unknown
Gene	AAGJ06000001.1_33355203-33358182(+)_1
Motif	AAGJ06000001.1_33355203-33358182(+)_1|11|1x0
Family	C2H2 ZF
Species	Unknown
Pos	A	C	G	T
1	0.0849414	0.0398602	0.808738	0.0664601
2	0.0227975	0.926822	0.0222598	0.0281208
3	0.0173735	0.019296	0.868676	0.094654
4	0.0785948	0.105094	0.658891	0.15742
5	0.0360015	0.857215	0.0446041	0.0621794
6	0.036562	0.0545275	0.822148	0.0867623
7	0.607905	0.243771	0.0533759	0.0949484
8	0.0381395	0.594598	0.0329163	0.334347
9	0.0575631	0.0198427	0.882106	0.0404887
10	0.22918	0.0791875	0.519071	0.172562
11	0.208419	0.0575016	0.189485	0.544595
12	0.0674436	0.103456	0.220665	0.608435
13	0.283624	0.16265	0.329554	0.224171
14	0.140345	0.609051	0.112063	0.138541
15	0.141906	0.160272	0.234838	0.462984
16	0.317503	0.336401	0.154083	0.192013
17	0.173446	0.108829	0.256029	0.461696
18	0.172528	0.146605	0.140979	0.539889
19	0.368255	0.22513	0.253953	0.152662
20	0.100867	0.0970169	0.127602	0.674514
21	0.0762394	0.0445585	0.0834564	0.795746
22	0.325263	0.213916	0.298323	0.162498
23	0.204148	0.09246	0.120515	0.582878
24	0.162343	0.0729397	0.127473	0.637245
25	0.446343	0.124641	0.225797	0.203218
26	0.17174	0.13118	0.161907	0.535172
27	0.0746572	0.0652401	0.0670271	0.793075
28	0.319115	0.173972	0.249217	0.257696
29	0.18427	0.182633	0.14781	0.485287
30	0.273122	0.189876	0.259962	0.27704
31	0.25	0.25	0.25	0.25


TF	Unknown
TF Name	Unknown
Gene	AAGJ06000001.1_33372757-33375211(+)_1
Motif	AAGJ06000001.1_33372757-33375211(+)_1|1|1x0
Family	C2H2 ZF
Species	Unknown
Pos	A	C	G	T
1	0.345037	0.0884983	0.400177	0.166288
2	0.907288	0.0263296	0.0482371	0.0181458
3	0.212127	0.356006	0.107032	0.324835
4	0.25	0.25	0.25	0.25


TF	Unknown
TF Name	Unknown
Gene	AAGJ06000001.1_33372757-33375211(+)_1
Motif	AAGJ06000001.1_33372757-33375211(+)_1|2|1x0
Family	C2H2 ZF
Species	Unknown
Pos	A	C	G	T
1	0.390645	0.0911815	0.431245	0.0869291
2	0.920446	0.0328412	0.0283034	0.0184089
3	0.0494632	0.763512	0.0585368	0.128488
4	0.106085	0.0529818	0.785525	0.0554081
5	0.132489	0.488178	0.155811	0.223522
6	0.192886	0.202099	0.38096	0.224054
7	0.25	0.25	0.25	0.25


TF	Unknown
TF Name	Unknown
Gene	AAGJ06000001.1_33372757-33375211(+)_1
Motif	AAGJ06000001.1_33372757-33375211(+)_1|3|1x0
Family	C2H2 ZF
Species	Unknown
Pos	A	C	G	T
1	0.0345326	0.0185579	0.927892	0.0190172
2	0.901438	0.0301468	0.0387894	0.029626
3	0.279766	0.228721	0.173899	0.317614
4	0.190166	0.129613	0.284107	0.396114
5	0.225232	0.259904	0.302121	0.212743
6	0.206834	0.169214	0.471625	0.152327
7	0.25	0.25	0.25	0.25


TF	Unknown
TF Name	Unknown
Gene	AAGJ06000001.1_33372757-33375211(+)_1
Motif	AAGJ06000001.1_33372757-33375211(+)_1|4|1x0
Family	C2H2 ZF
Species	Unknown
Pos	A	C	G	T
1	0.0329862	0.0198295	0.928612	0.0185722
2	0.0737538	0.587588	0.0615246	0.277134
3	0.107142	0.0440733	0.781418	0.0673667
4	0.25	0.25	0.25	0.25


TF	Unknown
TF Name	Unknown
Gene	AAGJ06000001.1_33372757-33375211(+)_1
Motif	AAGJ06000001.1_33372757-33375211(+)_1|5|1x0
Family	C2H2 ZF
Species	Unknown
Pos	A	C	G	T
1	0.352989	0.148725	0.312007	0.186279
2	0.922121	0.0184424	0.0383232	0.0211135
3	0.109363	0.672443	0.0433004	0.174893
4	0.25	0.25	0.25	0.25


TF	Unknown
TF Name	Unknown
Gene	AAGJ06000001.1_33372757-33375211(+)_1
Motif	AAGJ06000001.1_33372757-33375211(+)_1|6|1x0
Family	C2H2 ZF
Species	Unknown
Pos	A	C	G	T
1	0.374488	0.107747	0.31065	0.207115
2	0.799947	0.0371452	0.116647	0.0462604
3	0.295593	0.310779	0.118507	0.27512
4	0.063905	0.0179267	0.896335	0.0218333
5	0.0551742	0.502489	0.0412841	0.401052
6	0.0795779	0.0403857	0.407791	0.472245
7	0.25	0.25	0.25	0.25


TF	Unknown
TF Name	Unknown
Gene	AAGJ06000001.1_33372757-33375211(+)_1
Motif	AAGJ06000001.1_33372757-33375211(+)_1|7|1x0
Family	C2H2 ZF
Species	Unknown
Pos	A	C	G	T
1	0.079149	0.116311	0.658937	0.145603
2	0.0526564	0.750549	0.0950342	0.10176
3	0.030566	0.0447019	0.843787	0.0809454
4	0.400304	0.133713	0.333031	0.132953
5	0.0718428	0.179842	0.0664123	0.681903
6	0.0235016	0.0186487	0.932437	0.0254131
7	0.220964	0.0674277	0.550663	0.160946
8	0.19763	0.0469035	0.177686	0.577781
9	0.0554381	0.0894027	0.20835	0.64681
10	0.28663	0.154027	0.338943	0.220401
11	0.126333	0.650892	0.0982547	0.12452
12	0.130765	0.149806	0.22953	0.489899
13	0.324371	0.34601	0.144656	0.184964
14	0.163297	0.0970268	0.252277	0.4874
15	0.161093	0.134306	0.128563	0.576038
16	0.38293	0.221012	0.252844	0.143214
17	0.0861422	0.0824783	0.112012	0.719367
18	0.061028	0.0334971	0.0675153	0.83796
19	0.453583	0.168386	0.250593	0.127437
20	0.0699169	0.0602402	0.0390664	0.830776
21	0.027816	0.0208794	0.0303101	0.920994
22	0.416947	0.110506	0.266324	0.206223
23	0.13955	0.0868718	0.179821	0.593758
24	0.0860143	0.0501483	0.0668979	0.796939
25	0.629866	0.146294	0.0878018	0.136038
26	0.843097	0.0369897	0.0768181	0.0430956
27	0.156315	0.127357	0.417761	0.298567
28	0.239295	0.0955462	0.329012	0.336147
29	0.127702	0.475506	0.195055	0.201737
30	0.143007	0.165095	0.553496	0.138402
31	0.25	0.25	0.25	0.25


TF	Unknown
TF Name	Unknown
Gene	AAGJ06000001.1_33383652-33385521(+)_1
Motif	AAGJ06000001.1_33383652-33385521(+)_1|1|1x0
Family	C2H2 ZF
Species	Unknown
Pos	A	C	G	T
1	0.390645	0.0911815	0.431245	0.0869291
2	0.920446	0.0328412	0.0283034	0.0184089
3	0.0494632	0.763512	0.0585368	0.128488
4	0.25	0.25	0.25	0.25


TF	Unknown
TF Name	Unknown
Gene	AAGJ06000001.1_33383652-33385521(+)_1
Motif	AAGJ06000001.1_33383652-33385521(+)_1|2|1x0
Family	C2H2 ZF
Species	Unknown
Pos	A	C	G	T
1	0.428146	0.0869658	0.321795	0.163093
2	0.926228	0.0324678	0.0227798	0.0185246
3	0.0585191	0.789262	0.0427621	0.109457
4	0.172281	0.106135	0.286124	0.43546
5	0.218429	0.26175	0.316584	0.203237
6	0.189069	0.146706	0.53577	0.128455
7	0.25	0.25	0.25	0.25


TF	Unknown
TF Name	Unknown
Gene	AAGJ06000001.1_33383652-33385521(+)_1
Motif	AAGJ06000001.1_33383652-33385521(+)_1|3|1x0
Family	C2H2 ZF
Species	Unknown
Pos	A	C	G	T
1	0.0224366	0.0186578	0.932889	0.0260163
2	0.174806	0.31824	0.0923918	0.414563
3	0.190174	0.0654905	0.627084	0.117252
4	0.25	0.25	0.25	0.25


TF	Unknown
TF Name	Unknown
Gene	AAGJ06000001.1_33383652-33385521(+)_1
Motif	AAGJ06000001.1_33383652-33385521(+)_1|4|1x0
Family	C2H2 ZF
Species	Unknown
Pos	A	C	G	T
1	0.345037	0.0884983	0.400177	0.166288
2	0.907288	0.0263296	0.0482371	0.0181458
3	0.212127	0.356006	0.107032	0.324835
4	0.25	0.25	0.25	0.25


TF	Unknown
TF Name	Unknown
Gene	AAGJ06000001.1_33383652-33385521(+)_1
Motif	AAGJ06000001.1_33383652-33385521(+)_1|5|1x0
Family	C2H2 ZF
Species	Unknown
Pos	A	C	G	T
1	0.0885233	0.0110554	0.440126	0.460295
2	0.0478376	0.606599	0.012132	0.333431
3	0.0128733	0.0230662	0.369339	0.594722
4	0.25	0.25	0.25	0.25


TF	Unknown
TF Name	Unknown
Gene	AAGJ06000001.1_33383652-33385521(+)_1
Motif	AAGJ06000001.1_33383652-33385521(+)_1|6|1x0
Family	C2H2 ZF
Species	Unknown
Pos	A	C	G	T
1	0.259669	0.148386	0.0788046	0.51314
2	0.0813514	0.0247003	0.132314	0.761634
3	0.0295677	0.0181221	0.906104	0.0462066
4	0.25	0.25	0.25	0.25


TF	Unknown
TF Name	Unknown
Gene	AAGJ06000001.1_33383652-33385521(+)_1
Motif	AAGJ06000001.1_33383652-33385521(+)_1|7|1x0
Family	C2H2 ZF
Species	Unknown
Pos	A	C	G	T
1	0.294854	0.276025	0.267305	0.161817
2	0.111254	0.0798635	0.10851	0.700373
3	0.0640947	0.0418686	0.0588272	0.83521
4	0.41826	0.182553	0.254595	0.144592
5	0.0958931	0.0846563	0.0589247	0.760526
6	0.0463938	0.0364949	0.0498495	0.867262
7	0.569711	0.133908	0.211832	0.0845485
8	0.117028	0.237842	0.0657571	0.579374
9	0.0302673	0.0185808	0.0221123	0.92904
10	0.273048	0.162528	0.339681	0.224744
11	0.193713	0.159975	0.141146	0.505166
12	0.132399	0.315131	0.158551	0.393919
13	0.25	0.25	0.25	0.25


TF	Unknown
TF Name	Unknown
Gene	AAGJ06000001.1_33383652-33385521(+)_1
Motif	AAGJ06000001.1_33383652-33385521(+)_1|8|1x0
Family	C2H2 ZF
Species	Unknown
Pos	A	C	G	T
1	0.117547	0.0639037	0.722083	0.0964659
2	0.043584	0.862051	0.0427539	0.0516112
3	0.034045	0.0370484	0.795513	0.133394
4	0.318625	0.200508	0.159224	0.321643
5	0.0890189	0.522618	0.1353	0.253063
6	0.0516321	0.061443	0.788866	0.0980594
7	0.795946	0.132014	0.0390189	0.0330209
8	0.0317967	0.699954	0.0298851	0.238364
9	0.921617	0.0184323	0.0259786	0.0339719
10	0.240818	0.102309	0.465262	0.191611
11	0.224802	0.07967	0.2082	0.487328
12	0.0918135	0.129595	0.238558	0.540033
13	0.368401	0.177375	0.281513	0.172711
14	0.195964	0.582739	0.0858786	0.135418
15	0.174007	0.163767	0.199442	0.462784
16	0.18779	0.163077	0.187443	0.461691
17	0.124502	0.104347	0.111729	0.659422
18	0.0903565	0.0925052	0.397875	0.419263
19	0.25	0.25	0.25	0.25


TF	Unknown
TF Name	Unknown
Gene	AAGJ06000001.1_40865492-40867922(-)_1
Motif	AAGJ06000001.1_40865492-40867922(-)_1|1|1x0
Family	C2H2 ZF
Species	Unknown
Pos	A	C	G	T
1	0.293841	0.29249	0.263692	0.149977
2	0.0417573	0.913201	0.0221646	0.0228776
3	0.0440339	0.894125	0.0267108	0.0351301
4	0.027221	0.0186125	0.930626	0.02354
5	0.168073	0.0431566	0.0855815	0.703189
6	0.0783404	0.0461213	0.0448552	0.830683
7	0.25	0.25	0.25	0.25


TF	Unknown
TF Name	Unknown
Gene	AAGJ06000001.1_44426340-44428812(+)_1
Motif	AAGJ06000001.1_44426340-44428812(+)_1|1|1x0
Family	C2H2 ZF
Species	Unknown
Pos	A	C	G	T
1	0.325297	0.155474	0.357212	0.162016
2	0.142198	0.11766	0.125924	0.614218
3	0.525136	0.121835	0.18083	0.172198
4	0.138696	0.0882731	0.50218	0.270852
5	0.198409	0.352098	0.0681707	0.381323
6	0.0210614	0.0187704	0.938521	0.0216471
7	0.380852	0.151879	0.308653	0.158615
8	0.124421	0.112878	0.101629	0.661072
9	0.07519	0.0581359	0.785426	0.0812477
10	0.323814	0.228707	0.234312	0.213168
11	0.320605	0.305968	0.2388	0.134627
12	0.14053	0.226906	0.289349	0.343216
13	0.25	0.25	0.25	0.25


TF	Unknown
TF Name	Unknown
Gene	AAGJ06000001.1_44426340-44428812(+)_1
Motif	AAGJ06000001.1_44426340-44428812(+)_1|2|1x0
Family	C2H2 ZF
Species	Unknown
Pos	A	C	G	T
1	0.877126	0.0805741	0.0247578	0.0175425
2	0.103938	0.642198	0.0174177	0.236447
3	0.0200405	0.0481582	0.0251629	0.906638
4	0.25	0.25	0.25	0.25


TF	Unknown
TF Name	Unknown
Gene	AAGJ06000001.1_44426340-44428812(+)_1
Motif	AAGJ06000001.1_44426340-44428812(+)_1|3|1x0
Family	C2H2 ZF
Species	Unknown
Pos	A	C	G	T
1	0.034184	0.025655	0.919125	0.0210357
2	0.809362	0.0458691	0.128582	0.0161872
3	0.0720934	0.364613	0.354861	0.208432
4	0.237991	0.194578	0.190166	0.377264
5	0.208527	0.462583	0.200055	0.128835
6	0.175477	0.2213	0.388867	0.214356
7	0.25	0.25	0.25	0.25


TF	Unknown
TF Name	Unknown
Gene	AAGJ06000001.1_44426340-44428812(+)_1
Motif	AAGJ06000001.1_44426340-44428812(+)_1|4|1x0
Family	C2H2 ZF
Species	Unknown
Pos	A	C	G	T
1	0.40663	0.289752	0.192732	0.110886
2	0.071851	0.111462	0.0716503	0.745036
3	0.811038	0.0595339	0.0656251	0.0638034
4	0.465654	0.0911378	0.328373	0.114835
5	0.178454	0.290895	0.135786	0.394865
6	0.0217473	0.0187537	0.937683	0.0218159
7	0.316005	0.313276	0.201	0.16972
8	0.133874	0.360609	0.128194	0.377323
9	0.495623	0.149633	0.214245	0.140498
10	0.20863	0.238675	0.24998	0.302714
11	0.164981	0.149267	0.250837	0.434915
12	0.130628	0.273972	0.394323	0.201078
13	0.25	0.25	0.25	0.25


TF	Unknown
TF Name	Unknown
Gene	AAGJ06000001.1_44426340-44428812(+)_1
Motif	AAGJ06000001.1_44426340-44428812(+)_1|5|1x0
Family	C2H2 ZF
Species	Unknown
Pos	A	C	G	T
1	0.445095	0.308483	0.168762	0.0776604
2	0.0359347	0.0355608	0.0276191	0.900885
3	0.913015	0.0256805	0.0280657	0.0332392
4	0.279915	0.24454	0.182705	0.292839
5	0.139874	0.200011	0.0942054	0.565909
6	0.0187409	0.0214553	0.937043	0.0227604
7	0.35372	0.274406	0.212335	0.159539
8	0.121757	0.119304	0.110305	0.648634
9	0.779995	0.0596754	0.0656305	0.0946995
10	0.208797	0.188397	0.264156	0.338649
11	0.149995	0.108662	0.229078	0.512264
12	0.129004	0.109276	0.390259	0.371462
13	0.25	0.25	0.25	0.25


TF	Unknown
TF Name	Unknown
Gene	AAGJ06000001.1_45608205-45609825(+)_1
Motif	AAGJ06000001.1_45608205-45609825(+)_1|1|1x0
Family	C2H2 ZF
Species	Unknown
Pos	A	C	G	T
1	0.0301799	0.0184335	0.921673	0.0297136
2	0.15255	0.349161	0.13584	0.362449
3	0.24891	0.110634	0.456253	0.184203
4	0.25	0.25	0.25	0.25


TF	Unknown
TF Name	Unknown
Gene	AAGJ06000001.1_45608205-45609825(+)_1
Motif	AAGJ06000001.1_45608205-45609825(+)_1|2|1x0
Family	C2H2 ZF
Species	Unknown
Pos	A	C	G	T
1	0.0503216	0.0274435	0.882508	0.0397272
2	0.173836	0.207017	0.12241	0.496737
3	0.0889588	0.0684674	0.170093	0.67248
4	0.238364	0.0738383	0.600845	0.0869522
5	0.912287	0.0182458	0.0502925	0.0191743
6	0.0740978	0.68439	0.0514841	0.190028
7	0.331358	0.119869	0.40254	0.146232
8	0.219745	0.0279096	0.371871	0.380475
9	0.059013	0.0721793	0.0812557	0.787552
10	0.25	0.25	0.25	0.25


TF	Unknown
TF Name	Unknown
Gene	AAGJ06000001.1_45608205-45609825(+)_1
Motif	AAGJ06000001.1_45608205-45609825(+)_1|3|1x0
Family	C2H2 ZF
Species	Unknown
Pos	A	C	G	T
1	0.0203516	0.0246257	0.936297	0.0187259
2	0.132188	0.158546	0.462497	0.24677
3	0.0268118	0.0794492	0.858268	0.0354708
4	0.25	0.25	0.25	0.25


TF	Unknown
TF Name	Unknown
Gene	AAGJ06000001.1_45608205-45609825(+)_1
Motif	AAGJ06000001.1_45608205-45609825(+)_1|4|1x0
Family	C2H2 ZF
Species	Unknown
Pos	A	C	G	T
1	0.366223	0.127103	0.341229	0.165445
2	0.0674543	0.0623351	0.809056	0.0611549
3	0.108911	0.0473801	0.17846	0.665249
4	0.236871	0.217636	0.149081	0.396413
5	0.163199	0.164726	0.197516	0.474558
6	0.253018	0.127397	0.43928	0.180305
7	0.348421	0.124422	0.419461	0.107696
8	0.929233	0.0333458	0.0185847	0.0188362
9	0.0268778	0.921587	0.0201602	0.0313751
10	0.306325	0.16373	0.281478	0.248467
11	0.370621	0.234921	0.23066	0.163798
12	0.158071	0.0904705	0.186797	0.564661
13	0.300933	0.154808	0.427444	0.116815
14	0.323989	0.129904	0.133551	0.412556
15	0.500934	0.132048	0.185873	0.181145
16	0.335387	0.154098	0.308425	0.20209
17	0.143576	0.189678	0.243463	0.423283
18	0.18004	0.128144	0.176706	0.515111
19	0.266951	0.258871	0.337075	0.137102
20	0.251532	0.159711	0.243571	0.345185
21	0.200075	0.264139	0.295814	0.239972
22	0.25	0.25	0.25	0.25


TF	Unknown
TF Name	Unknown
Gene	AAGJ06000001.1_45616441-45617803(+)_1
Motif	AAGJ06000001.1_45616441-45617803(+)_1|1|1x0
Family	C2H2 ZF
Species	Unknown
Pos	A	C	G	T
1	0.0209883	0.0209759	0.939251	0.018785
2	0.235867	0.216594	0.170634	0.376905
3	0.248338	0.13562	0.393345	0.222696
4	0.25	0.25	0.25	0.25


TF	Unknown
TF Name	Unknown
Gene	AAGJ06000001.1_45616441-45617803(+)_1
Motif	AAGJ06000001.1_45616441-45617803(+)_1|2|1x0
Family	C2H2 ZF
Species	Unknown
Pos	A	C	G	T
1	0.293219	0.0638862	0.327448	0.315447
2	0.0996498	0.0963747	0.138763	0.665212
3	0.219837	0.150412	0.113127	0.516624
4	0.373887	0.235185	0.181505	0.209423
5	0.127356	0.496956	0.158587	0.217101
6	0.100523	0.213164	0.276202	0.410111
7	0.391413	0.0844024	0.380574	0.143611
8	0.134919	0.0094651	0.473255	0.382361
9	0.157698	0.106181	0.143395	0.592727
10	0.25	0.25	0.25	0.25


TF	Unknown
TF Name	Unknown
Gene	AAGJ06000001.1_45616441-45617803(+)_1
Motif	AAGJ06000001.1_45616441-45617803(+)_1|3|1x0
Family	C2H2 ZF
Species	Unknown
Pos	A	C	G	T
1	0.0397849	0.017688	0.0581266	0.884401
2	0.0480547	0.728068	0.109352	0.114525
3	0.0211346	0.350369	0.594505	0.0339913
4	0.25	0.25	0.25	0.25


TF	Unknown
TF Name	Unknown
Gene	AAGJ06000001.1_45616441-45617803(+)_1
Motif	AAGJ06000001.1_45616441-45617803(+)_1|4|1x0
Family	C2H2 ZF
Species	Unknown
Pos	A	C	G	T
1	0.229537	0.172301	0.252921	0.345241
2	0.0699594	0.0600768	0.812206	0.0577578
3	0.0821968	0.0528825	0.0700088	0.794912
4	0.306549	0.240492	0.236807	0.216152
5	0.224384	0.174375	0.116942	0.484298
6	0.240797	0.302791	0.169577	0.286836
7	0.322189	0.107425	0.393462	0.176924
8	0.93733	0.0242064	0.0187466	0.0197166
9	0.0302673	0.920304	0.0203733	0.0290553
10	0.276979	0.24206	0.254977	0.225984
11	0.28022	0.121706	0.105166	0.492908
12	0.123227	0.133496	0.479032	0.264245
13	0.301913	0.149554	0.437473	0.11106
14	0.326414	0.124253	0.127942	0.421391
15	0.516422	0.126197	0.181123	0.176258
16	0.380303	0.221331	0.180748	0.217618
17	0.147271	0.181538	0.124171	0.54702
18	0.382455	0.180672	0.242627	0.194247
19	0.277507	0.227903	0.301314	0.193276
20	0.196221	0.214847	0.465238	0.123694
21	0.176165	0.212172	0.293518	0.318146
22	0.25	0.25	0.25	0.25


TF	Unknown
TF Name	Unknown
Gene	AAGJ06000001.1_45627416-45628916(+)_1
Motif	AAGJ06000001.1_45627416-45628916(+)_1|1|1x0
Family	C2H2 ZF
Species	Unknown
Pos	A	C	G	T
1	0.0237442	0.0186354	0.93177	0.0258508
2	0.184157	0.0277599	0.380182	0.407901
3	0.106447	0.134945	0.567564	0.191044
4	0.25	0.25	0.25	0.25


TF	Unknown
TF Name	Unknown
Gene	AAGJ06000001.1_45627416-45628916(+)_1
Motif	AAGJ06000001.1_45627416-45628916(+)_1|2|1x0
Family	C2H2 ZF
Species	Unknown
Pos	A	C	G	T
1	0.0186149	0.0203068	0.930744	0.0303346
2	0.116142	0.0280365	0.799816	0.0560051
3	0.325386	0.127786	0.216962	0.329866
4	0.107123	0.0293314	0.674653	0.188893
5	0.0449754	0.0466801	0.192306	0.716039
6	0.102894	0.762986	0.0520816	0.0820383
7	0.198491	0.133361	0.44507	0.223078
8	0.25901	0.0340579	0.406808	0.300124
9	0.0704011	0.220474	0.274223	0.434902
10	0.25	0.25	0.25	0.25


TF	Unknown
TF Name	Unknown
Gene	AAGJ06000001.1_45627416-45628916(+)_1
Motif	AAGJ06000001.1_45627416-45628916(+)_1|3|1x0
Family	C2H2 ZF
Species	Unknown
Pos	A	C	G	T
1	0.164697	0.0181708	0.401211	0.415921
2	0.205855	0.180446	0.370581	0.243118
3	0.0142531	0.313052	0.659504	0.0131901
4	0.25	0.25	0.25	0.25


TF	Unknown
TF Name	Unknown
Gene	AAGJ06000001.1_45627416-45628916(+)_1
Motif	AAGJ06000001.1_45627416-45628916(+)_1|4|1x0
Family	C2H2 ZF
Species	Unknown
Pos	A	C	G	T
1	0.360191	0.106287	0.324035	0.209488
2	0.118942	0.0527971	0.764076	0.064185
3	0.0990059	0.0733263	0.471315	0.356353
4	0.394929	0.296797	0.128261	0.180013
5	0.143332	0.0781318	0.169343	0.609194
6	0.144537	0.0633221	0.508367	0.283774
7	0.348421	0.124422	0.419461	0.107696
8	0.929233	0.0333458	0.0185847	0.0188362
9	0.0268778	0.921587	0.0201602	0.0313751
10	0.314882	0.151466	0.301447	0.232205
11	0.272051	0.226793	0.219827	0.28133
12	0.144472	0.0894321	0.227948	0.538148
13	0.221939	0.145887	0.472783	0.15939
14	0.144802	0.0873129	0.101839	0.666046
15	0.372252	0.145197	0.274091	0.20846
16	0.35775	0.146382	0.31775	0.178118
17	0.141678	0.15645	0.281545	0.420327
18	0.109608	0.0905257	0.193037	0.606828
19	0.284082	0.256752	0.271924	0.187243
20	0.196156	0.0818953	0.537101	0.184848
21	0.271769	0.169885	0.297615	0.260731
22	0.25	0.25	0.25	0.25


TF	Unknown
TF Name	Unknown
Gene	AAGJ06000001.1_45632554-45633919(-)_1
Motif	AAGJ06000001.1_45632554-45633919(-)_1|1|1x0
Family	C2H2 ZF
Species	Unknown
Pos	A	C	G	T
1	0.0209883	0.0209759	0.939251	0.018785
2	0.235867	0.216594	0.170634	0.376905
3	0.248338	0.13562	0.393345	0.222696
4	0.25	0.25	0.25	0.25


TF	Unknown
TF Name	Unknown
Gene	AAGJ06000001.1_45632554-45633919(-)_1
Motif	AAGJ06000001.1_45632554-45633919(-)_1|2|1x0
Family	C2H2 ZF
Species	Unknown
Pos	A	C	G	T
1	0.293219	0.0638862	0.327448	0.315447
2	0.0996498	0.0963747	0.138763	0.665212
3	0.219837	0.150412	0.113127	0.516624
4	0.373887	0.235185	0.181505	0.209423
5	0.127356	0.496956	0.158587	0.217101
6	0.100523	0.213164	0.276202	0.410111
7	0.391413	0.0844024	0.380574	0.143611
8	0.134919	0.0094651	0.473255	0.382361
9	0.157698	0.106181	0.143395	0.592727
10	0.25	0.25	0.25	0.25


TF	Unknown
TF Name	Unknown
Gene	AAGJ06000001.1_45632554-45633919(-)_1
Motif	AAGJ06000001.1_45632554-45633919(-)_1|3|1x0
Family	C2H2 ZF
Species	Unknown
Pos	A	C	G	T
1	0.0397849	0.017688	0.0581266	0.884401
2	0.0480547	0.728068	0.109352	0.114525
3	0.0211346	0.350369	0.594505	0.0339913
4	0.25	0.25	0.25	0.25


TF	Unknown
TF Name	Unknown
Gene	AAGJ06000001.1_45632554-45633919(-)_1
Motif	AAGJ06000001.1_45632554-45633919(-)_1|4|1x0
Family	C2H2 ZF
Species	Unknown
Pos	A	C	G	T
1	0.230953	0.176059	0.253158	0.33983
2	0.0776663	0.0672433	0.790306	0.0647847
3	0.0902698	0.0594701	0.0775511	0.772709
4	0.303343	0.241103	0.237606	0.217948
5	0.227357	0.179097	0.122717	0.470829
6	0.241561	0.300033	0.173353	0.285052
7	0.348421	0.124422	0.419461	0.107696
8	0.929233	0.0333458	0.0185847	0.0188362
9	0.0268778	0.921587	0.0201602	0.0313751
10	0.275496	0.242514	0.254743	0.227247
11	0.281196	0.127731	0.111243	0.47983
12	0.129023	0.139175	0.466249	0.265553
13	0.300933	0.154808	0.427444	0.116815
14	0.323989	0.129904	0.133551	0.412556
15	0.500934	0.132048	0.185873	0.181145
16	0.256104	0.227303	0.293428	0.223165
17	0.181397	0.0747894	0.444393	0.29942
18	0.21647	0.185827	0.285531	0.312172
19	0.276156	0.229208	0.298523	0.196113
20	0.20003	0.217952	0.452756	0.129263
21	0.179762	0.21435	0.291401	0.314487
22	0.25	0.25	0.25	0.25


TF	Unknown
TF Name	Unknown
Gene	AAGJ06000001.1_45639641-45640928(-)_1
Motif	AAGJ06000001.1_45639641-45640928(-)_1|1|1x0
Family	C2H2 ZF
Species	Unknown
Pos	A	C	G	T
1	0.0209883	0.0209759	0.939251	0.018785
2	0.235867	0.216594	0.170634	0.376905
3	0.248338	0.13562	0.393345	0.222696
4	0.25	0.25	0.25	0.25


TF	Unknown
TF Name	Unknown
Gene	AAGJ06000001.1_45639641-45640928(-)_1
Motif	AAGJ06000001.1_45639641-45640928(-)_1|2|1x0
Family	C2H2 ZF
Species	Unknown
Pos	A	C	G	T
1	0.505641	0.0919954	0.201911	0.200453
2	0.0142668	0.578275	0.303031	0.104427
3	0.112016	0.210727	0.0477124	0.629544
4	0.391413	0.0844024	0.380574	0.143611
5	0.134919	0.0094651	0.473255	0.382361
6	0.157698	0.106181	0.143395	0.592727
7	0.25	0.25	0.25	0.25


TF	Unknown
TF Name	Unknown
Gene	AAGJ06000001.1_45639641-45640928(-)_1
Motif	AAGJ06000001.1_45639641-45640928(-)_1|3|1x0
Family	C2H2 ZF
Species	Unknown
Pos	A	C	G	T
1	0.135739	0.0442056	0.555904	0.264151
2	0.0200544	0.0400522	0.141583	0.79831
3	0.882778	0.0693475	0.0176556	0.0302194
4	0.25	0.25	0.25	0.25


TF	Unknown
TF Name	Unknown
Gene	AAGJ06000001.1_45639641-45640928(-)_1
Motif	AAGJ06000001.1_45639641-45640928(-)_1|4|1x0
Family	C2H2 ZF
Species	Unknown
Pos	A	C	G	T
1	0.240337	0.202937	0.180991	0.375735
2	0.0499457	0.769619	0.104659	0.0757759
3	0.018168	0.0386737	0.908399	0.0347596
4	0.25	0.25	0.25	0.25


TF	Unknown
TF Name	Unknown
Gene	AAGJ06000001.1_45639641-45640928(-)_1
Motif	AAGJ06000001.1_45639641-45640928(-)_1|5|1x0
Family	C2H2 ZF
Species	Unknown
Pos	A	C	G	T
1	0.236233	0.117217	0.455803	0.190747
2	0.107984	0.0195218	0.626544	0.245951
3	0.0389771	0.0491698	0.0961728	0.81568
4	0.293396	0.306837	0.209485	0.190282
5	0.142694	0.0641856	0.0978538	0.695267
6	0.420946	0.0935674	0.0985538	0.386933
7	0.199275	0.0683584	0.328821	0.403546
8	0.0573654	0.8954	0.017908	0.0293271
9	0.0261954	0.872108	0.0249408	0.0767562
10	0.187546	0.142913	0.328894	0.340648
11	0.193837	0.0343087	0.733014	0.0388402
12	0.195306	0.0905327	0.451963	0.262198
13	0.344557	0.165244	0.164976	0.325224
14	0.121929	0.0436918	0.23979	0.594589
15	0.392913	0.112736	0.196456	0.297895
16	0.419773	0.107866	0.34228	0.130082
17	0.242561	0.0268284	0.341702	0.388909
18	0.232422	0.143527	0.310184	0.313867
19	0.625346	0.132066	0.201682	0.0409061
20	0.0882597	0.542154	0.0414608	0.328125
21	0.077841	0.332207	0.416612	0.17334
22	0.25	0.25	0.25	0.25


TF	Unknown
TF Name	Unknown
Gene	AAGJ06000001.1_45649873-45651199(-)_1
Motif	AAGJ06000001.1_45649873-45651199(-)_1|1|1x0
Family	C2H2 ZF
Species	Unknown
Pos	A	C	G	T
1	0.0209883	0.0209759	0.939251	0.018785
2	0.235867	0.216594	0.170634	0.376905
3	0.248338	0.13562	0.393345	0.222696
4	0.25	0.25	0.25	0.25


TF	Unknown
TF Name	Unknown
Gene	AAGJ06000001.1_45649873-45651199(-)_1
Motif	AAGJ06000001.1_45649873-45651199(-)_1|2|1x0
Family	C2H2 ZF
Species	Unknown
Pos	A	C	G	T
1	0.884503	0.0182376	0.0310163	0.0662427
2	0.0566756	0.0484301	0.421131	0.473763
3	0.21678	0.0200463	0.0149642	0.748209
4	0.25	0.25	0.25	0.25


TF	Unknown
TF Name	Unknown
Gene	AAGJ06000001.1_45649873-45651199(-)_1
Motif	AAGJ06000001.1_45649873-45651199(-)_1|3|1x0
Family	C2H2 ZF
Species	Unknown
Pos	A	C	G	T
1	0.026954	0.0217598	0.932633	0.0186527
2	0.110379	0.106166	0.0702762	0.713179
3	0.179105	0.0841374	0.13166	0.605097
4	0.25	0.25	0.25	0.25


TF	Unknown
TF Name	Unknown
Gene	AAGJ06000001.1_45649873-45651199(-)_1
Motif	AAGJ06000001.1_45649873-45651199(-)_1|4|1x0
Family	C2H2 ZF
Species	Unknown
Pos	A	C	G	T
1	0.25212	0.0481486	0.672862	0.0268699
2	0.104206	0.0433691	0.0167142	0.835711
3	0.764354	0.0469686	0.0955831	0.0930948
4	0.25	0.25	0.25	0.25


TF	Unknown
TF Name	Unknown
Gene	AAGJ06000001.1_45649873-45651199(-)_1
Motif	AAGJ06000001.1_45649873-45651199(-)_1|5|1x0
Family	C2H2 ZF
Species	Unknown
Pos	A	C	G	T
1	0.36403	0.133145	0.19857	0.304254
2	0.0327171	0.0178793	0.893963	0.0554402
3	0.0501313	0.0582938	0.0492088	0.842366
4	0.343476	0.185104	0.28184	0.18958
5	0.204371	0.124007	0.100382	0.57124
6	0.126044	0.113552	0.13891	0.621494
7	0.394098	0.210674	0.209331	0.185897
8	0.840349	0.0460502	0.0632976	0.0503032
9	0.0925053	0.517747	0.101328	0.28842
10	0.181837	0.0875587	0.497057	0.233547
11	0.276639	0.241089	0.256901	0.225371
12	0.213463	0.286958	0.285844	0.213735
13	0.30092	0.154873	0.427319	0.116888
14	0.323958	0.129976	0.133621	0.412445
15	0.500741	0.132121	0.185932	0.181206
16	0.366762	0.176832	0.252543	0.203863
17	0.174101	0.145886	0.318545	0.361467
18	0.226273	0.208654	0.211595	0.353477
19	0.656534	0.151583	0.11139	0.0804928
20	0.215644	0.340377	0.148725	0.295254
21	0.309951	0.164811	0.277697	0.247542
22	0.25	0.25	0.25	0.25


TF	Unknown
TF Name	Unknown
Gene	AAGJ06000001.1_45661696-45663022(-)_1
Motif	AAGJ06000001.1_45661696-45663022(-)_1|1|1x0
Family	C2H2 ZF
Species	Unknown
Pos	A	C	G	T
1	0.0209883	0.0209759	0.939251	0.018785
2	0.235867	0.216594	0.170634	0.376905
3	0.248338	0.13562	0.393345	0.222696
4	0.25	0.25	0.25	0.25


TF	Unknown
TF Name	Unknown
Gene	AAGJ06000001.1_45661696-45663022(-)_1
Motif	AAGJ06000001.1_45661696-45663022(-)_1|2|1x0
Family	C2H2 ZF
Species	Unknown
Pos	A	C	G	T
1	0.391413	0.0844024	0.380574	0.143611
2	0.134919	0.0094651	0.473255	0.382361
3	0.157698	0.106181	0.143395	0.592727
4	0.25	0.25	0.25	0.25


TF	Unknown
TF Name	Unknown
Gene	AAGJ06000001.1_45661696-45663022(-)_1
Motif	AAGJ06000001.1_45661696-45663022(-)_1|3|1x0
Family	C2H2 ZF
Species	Unknown
Pos	A	C	G	T
1	0.0201721	0.0185976	0.929878	0.0313528
2	0.0324247	0.0387415	0.054822	0.874012
3	0.0465377	0.834716	0.0485414	0.0702045
4	0.25	0.25	0.25	0.25


TF	Unknown
TF Name	Unknown
Gene	AAGJ06000001.1_45661696-45663022(-)_1
Motif	AAGJ06000001.1_45661696-45663022(-)_1|4|1x0
Family	C2H2 ZF
Species	Unknown
Pos	A	C	G	T
1	0.204061	0.113558	0.130084	0.552297
2	0.0194223	0.872424	0.0907047	0.0174485
3	0.0135684	0.147011	0.616583	0.222838
4	0.25	0.25	0.25	0.25


TF	Unknown
TF Name	Unknown
Gene	AAGJ06000001.1_45661696-45663022(-)_1
Motif	AAGJ06000001.1_45661696-45663022(-)_1|5|1x0
Family	C2H2 ZF
Species	Unknown
Pos	A	C	G	T
1	0.386391	0.103103	0.275617	0.234889
2	0.184843	0.0964038	0.410578	0.308174
3	0.126737	0.129592	0.169641	0.574031
4	0.282271	0.29169	0.220522	0.205518
5	0.181591	0.101117	0.137732	0.57956
6	0.382061	0.126916	0.131838	0.359184
7	0.239022	0.220695	0.219822	0.320461
8	0.125154	0.71981	0.0692073	0.0858289
9	0.0805781	0.628325	0.125074	0.166023
10	0.178845	0.0840535	0.50548	0.231622
11	0.277543	0.240775	0.257108	0.224574
12	0.212268	0.28817	0.287014	0.212548
13	0.301519	0.151797	0.433184	0.1135
14	0.325401	0.126655	0.130327	0.417618
15	0.509789	0.128687	0.183166	0.178358
16	0.0975231	0.102699	0.679493	0.120286
17	0.138708	0.0422851	0.263537	0.555471
18	0.0474193	0.147152	0.134142	0.671286
19	0.0463908	0.0182886	0.914429	0.020892
20	0.0953149	0.421868	0.0707469	0.412071
21	0.295631	0.2622	0.137668	0.304501
22	0.25	0.25	0.25	0.25


TF	Unknown
TF Name	Unknown
Gene	AAGJ06000001.1_45673909-45675118(-)_1
Motif	AAGJ06000001.1_45673909-45675118(-)_1|1|1x0
Family	C2H2 ZF
Species	Unknown
Pos	A	C	G	T
1	0.0209883	0.0209759	0.939251	0.018785
2	0.235867	0.216594	0.170634	0.376905
3	0.248338	0.13562	0.393345	0.222696
4	0.25	0.25	0.25	0.25


TF	Unknown
TF Name	Unknown
Gene	AAGJ06000001.1_45673909-45675118(-)_1
Motif	AAGJ06000001.1_45673909-45675118(-)_1|2|1x0
Family	C2H2 ZF
Species	Unknown
Pos	A	C	G	T
1	0.178361	0.0825712	0.375307	0.363761
2	0.049112	0.0767518	0.302302	0.571834
3	0.52341	0.252666	0.0866637	0.13726
4	0.198948	0.264465	0.262453	0.274134
5	0.0401446	0.0752048	0.515042	0.369608
6	0.149525	0.582037	0.0624179	0.20602
7	0.391413	0.0844024	0.380574	0.143611
8	0.134919	0.0094651	0.473255	0.382361
9	0.157698	0.106181	0.143395	0.592727
10	0.25	0.25	0.25	0.25


TF	Unknown
TF Name	Unknown
Gene	AAGJ06000001.1_45673909-45675118(-)_1
Motif	AAGJ06000001.1_45673909-45675118(-)_1|3|1x0
Family	C2H2 ZF
Species	Unknown
Pos	A	C	G	T
1	0.267791	0.038848	0.524568	0.168794
2	0.107526	0.268019	0.158003	0.466452
3	0.0193009	0.0527451	0.909759	0.0181952
4	0.25	0.25	0.25	0.25


TF	Unknown
TF Name	Unknown
Gene	AAGJ06000001.1_45673909-45675118(-)_1
Motif	AAGJ06000001.1_45673909-45675118(-)_1|4|1x0
Family	C2H2 ZF
Species	Unknown
Pos	A	C	G	T
1	0.259025	0.0416066	0.680194	0.0191745
2	0.321294	0.026	0.0280574	0.624648
3	0.86819	0.0221612	0.0567665	0.0528822
4	0.498561	0.13685	0.189317	0.175271
5	0.0443499	0.0285971	0.531063	0.39599
6	0.0549984	0.412068	0.288251	0.244683
7	0.162424	0.435665	0.349232	0.0526785
8	0.0176076	0.0167749	0.126875	0.838743
9	0.28532	0.0496439	0.371483	0.293553
10	0.25	0.25	0.25	0.25


TF	Unknown
TF Name	Unknown
Gene	AAGJ06000001.1_45682152-45683451(-)_1
Motif	AAGJ06000001.1_45682152-45683451(-)_1|1|1x0
Family	C2H2 ZF
Species	Unknown
Pos	A	C	G	T
1	0.0209883	0.0209759	0.939251	0.018785
2	0.235867	0.216594	0.170634	0.376905
3	0.248338	0.13562	0.393345	0.222696
4	0.25	0.25	0.25	0.25


TF	Unknown
TF Name	Unknown
Gene	AAGJ06000001.1_45682152-45683451(-)_1
Motif	AAGJ06000001.1_45682152-45683451(-)_1|2|1x0
Family	C2H2 ZF
Species	Unknown
Pos	A	C	G	T
1	0.298033	0.0212963	0.635283	0.0453881
2	0.0781481	0.0629293	0.0542104	0.804712
3	0.0778053	0.032922	0.0174367	0.871836
4	0.346677	0.0358942	0.413287	0.204141
5	0.0689068	0.554562	0.16747	0.209061
6	0.0441502	0.785916	0.0893978	0.0805362
7	0.679357	0.0373245	0.241833	0.041485
8	0.0653795	0.111639	0.288625	0.534357
9	0.093305	0.0778068	0.0343176	0.794571
10	0.25	0.25	0.25	0.25


TF	Unknown
TF Name	Unknown
Gene	AAGJ06000001.1_45682152-45683451(-)_1
Motif	AAGJ06000001.1_45682152-45683451(-)_1|3|1x0
Family	C2H2 ZF
Species	Unknown
Pos	A	C	G	T
1	0.0730085	0.090957	0.176467	0.659567
2	0.0238255	0.917119	0.0407136	0.0183424
3	0.0211372	0.0213692	0.0205343	0.936959
4	0.25	0.25	0.25	0.25


TF	Unknown
TF Name	Unknown
Gene	AAGJ06000001.1_45682152-45683451(-)_1
Motif	AAGJ06000001.1_45682152-45683451(-)_1|4|1x0
Family	C2H2 ZF
Species	Unknown
Pos	A	C	G	T
1	0.251691	0.198596	0.300781	0.248932
2	0.58461	0.0944226	0.235271	0.0856957
3	0.0563889	0.0612714	0.0599287	0.822411
4	0.386486	0.221156	0.243272	0.149086
5	0.313877	0.290703	0.143547	0.251874
6	0.169976	0.112489	0.132623	0.584911
7	0.348421	0.124422	0.419461	0.107696
8	0.929233	0.0333458	0.0185847	0.0188362
9	0.0268778	0.921587	0.0201602	0.0313751
10	0.249629	0.246755	0.367824	0.135792
11	0.248677	0.176356	0.232497	0.342469
12	0.184405	0.125127	0.34773	0.342738
13	0.300933	0.154808	0.427444	0.116815
14	0.323989	0.129904	0.133551	0.412556
15	0.500934	0.132048	0.185873	0.181145
16	0.243706	0.327652	0.2007	0.227943
17	0.103292	0.0922952	0.421729	0.382684
18	0.0471193	0.0472462	0.813143	0.0924912
19	0.436522	0.159944	0.260262	0.143272
20	0.267658	0.283328	0.119156	0.329857
21	0.223763	0.11621	0.0855176	0.57451
22	0.25	0.25	0.25	0.25


TF	Unknown
TF Name	Unknown
Gene	AAGJ06000001.1_45700436-45701888(-)_1
Motif	AAGJ06000001.1_45700436-45701888(-)_1|1|1x0
Family	C2H2 ZF
Species	Unknown
Pos	A	C	G	T
1	0.0209883	0.0209759	0.939251	0.018785
2	0.235867	0.216594	0.170634	0.376905
3	0.248338	0.13562	0.393345	0.222696
4	0.25	0.25	0.25	0.25


TF	Unknown
TF Name	Unknown
Gene	AAGJ06000001.1_45700436-45701888(-)_1
Motif	AAGJ06000001.1_45700436-45701888(-)_1|2|1x0
Family	C2H2 ZF
Species	Unknown
Pos	A	C	G	T
1	0.0673395	0.0278549	0.887064	0.0177413
2	0.0497687	0.408976	0.348326	0.192928
3	0.158387	0.0646122	0.0896125	0.687388
4	0.363364	0.112311	0.355638	0.168688
5	0.167698	0.0219475	0.438171	0.372184
6	0.184387	0.136227	0.171446	0.50794
7	0.25	0.25	0.25	0.25


TF	Unknown
TF Name	Unknown
Gene	AAGJ06000001.1_45700436-45701888(-)_1
Motif	AAGJ06000001.1_45700436-45701888(-)_1|3|1x0
Family	C2H2 ZF
Species	Unknown
Pos	A	C	G	T
1	0.135739	0.0442056	0.555904	0.264151
2	0.0200544	0.0400522	0.141583	0.79831
3	0.882778	0.0693475	0.0176556	0.0302194
4	0.25	0.25	0.25	0.25


TF	Unknown
TF Name	Unknown
Gene	AAGJ06000001.1_45700436-45701888(-)_1
Motif	AAGJ06000001.1_45700436-45701888(-)_1|4|1x0
Family	C2H2 ZF
Species	Unknown
Pos	A	C	G	T
1	0.413239	0.0691409	0.352128	0.165491
2	0.0526491	0.842753	0.087743	0.0168551
3	0.0450225	0.0668811	0.562349	0.325747
4	0.25	0.25	0.25	0.25


TF	Unknown
TF Name	Unknown
Gene	AAGJ06000001.1_45700436-45701888(-)_1
Motif	AAGJ06000001.1_45700436-45701888(-)_1|5|1x0
Family	C2H2 ZF
Species	Unknown
Pos	A	C	G	T
1	0.19245	0.292695	0.149601	0.365254
2	0.280312	0.22228	0.254152	0.243256
3	0.0462655	0.0576034	0.827219	0.0689125
4	0.380589	0.142876	0.391259	0.0852753
5	0.23307	0.12122	0.0784096	0.567301
6	0.189694	0.0625381	0.125311	0.622457
7	0.348421	0.124422	0.419461	0.107696
8	0.929233	0.0333458	0.0185847	0.0188362
9	0.0268778	0.921587	0.0201602	0.0313751
10	0.277596	0.193698	0.249743	0.278963
11	0.311726	0.164916	0.230151	0.293207
12	0.140411	0.149878	0.459749	0.249962
13	0.300933	0.154808	0.427444	0.116815
14	0.323989	0.129904	0.133551	0.412556
15	0.500934	0.132048	0.185873	0.181145
16	0.0947949	0.0665013	0.165531	0.673173
17	0.175264	0.155054	0.306306	0.363376
18	0.0974483	0.0685031	0.495087	0.338961
19	0.337473	0.0712971	0.507764	0.0834658
20	0.278753	0.0999589	0.0957692	0.525519
21	0.0541509	0.0398981	0.0811454	0.824806
22	0.25	0.25	0.25	0.25


TF	Unknown
TF Name	Unknown
Gene	AAGJ06000001.1_45899494-45902782(-)_1
Motif	AAGJ06000001.1_45899494-45902782(-)_1|1|1x0
Family	C2H2 ZF
Species	Unknown
Pos	A	C	G	T
1	0.591714	0.0821814	0.262272	0.0638322
2	0.0689201	0.0178594	0.0202498	0.892971
3	0.374993	0.0848932	0.260474	0.279639
4	0.25	0.25	0.25	0.25


TF	Unknown
TF Name	Unknown
Gene	AAGJ06000001.1_45899494-45902782(-)_1
Motif	AAGJ06000001.1_45899494-45902782(-)_1|2|1x0
Family	C2H2 ZF
Species	Unknown
Pos	A	C	G	T
1	0.303409	0.266659	0.183047	0.246885
2	0.138203	0.293564	0.104167	0.464066
3	0.0968908	0.154835	0.47039	0.277884
4	0.0565541	0.345268	0.560519	0.0376589
5	0.89238	0.0178476	0.0444896	0.0452823
6	0.13366	0.0557366	0.667919	0.142685
7	0.25	0.25	0.25	0.25


TF	Unknown
TF Name	Unknown
Gene	AAGJ06000001.1_45899494-45902782(-)_1
Motif	AAGJ06000001.1_45899494-45902782(-)_1|3|1x0
Family	C2H2 ZF
Species	Unknown
Pos	A	C	G	T
1	0.253073	0.186214	0.196989	0.363724
2	0.236222	0.262435	0.22871	0.272633
3	0.182612	0.171651	0.378272	0.267465
4	0.307146	0.410899	0.195417	0.0865377
5	0.059223	0.0755972	0.0758694	0.78931
6	0.348876	0.132737	0.201585	0.316801
7	0.228346	0.201758	0.10438	0.465516
8	0.100536	0.124706	0.102534	0.672224
9	0.109996	0.403703	0.377246	0.109055
10	0.220771	0.0883194	0.525009	0.1659
11	0.129712	0.0542572	0.166063	0.649968
12	0.018416	0.042034	0.9208	0.0187499
13	0.0964105	0.0340813	0.815945	0.0535628
14	0.183094	0.0772665	0.127494	0.612145
15	0.332057	0.162227	0.191639	0.314078
16	0.290003	0.198663	0.265794	0.245539
17	0.168698	0.109269	0.302074	0.419958
18	0.276657	0.176852	0.263013	0.283479
19	0.25	0.25	0.25	0.25


TF	Unknown
TF Name	Unknown
Gene	AAGJ06000001.1_45899494-45902782(-)_1
Motif	AAGJ06000001.1_45899494-45902782(-)_1|4|1x0
Family	C2H2 ZF
Species	Unknown
Pos	A	C	G	T
1	0.182563	0.226117	0.434874	0.156447
2	0.205802	0.171272	0.416039	0.206887
3	0.132138	0.295523	0.383199	0.18914
4	0.0307887	0.019294	0.931291	0.0186258
5	0.0806856	0.173862	0.0919678	0.653485
6	0.0453521	0.0302687	0.0363565	0.888023
7	0.490608	0.350617	0.104917	0.053858
8	0.0865963	0.554094	0.0627644	0.296545
9	0.911313	0.0282617	0.0318954	0.0285301
10	0.25	0.25	0.25	0.25


TF	Unknown
TF Name	Unknown
Gene	AAGJ06000001.1_45899494-45902782(-)_1
Motif	AAGJ06000001.1_45899494-45902782(-)_1|5|1x0
Family	C2H2 ZF
Species	Unknown
Pos	A	C	G	T
1	0.459106	0.198862	0.133861	0.208171
2	0.0918283	0.284945	0.123026	0.500201
3	0.0445569	0.0356141	0.857358	0.0624707
4	0.040486	0.0246406	0.916543	0.0183309
5	0.92711	0.0191927	0.0345277	0.0191699
6	0.250668	0.249293	0.189414	0.310625
7	0.25	0.25	0.25	0.25


TF	Unknown
TF Name	Unknown
Gene	AAGJ06000001.1_45899494-45902782(-)_1
Motif	AAGJ06000001.1_45899494-45902782(-)_1|6|1x0
Family	C2H2 ZF
Species	Unknown
Pos	A	C	G	T
1	0.34625	0.128115	0.414189	0.111446
2	0.920537	0.0370492	0.0210691	0.0213444
3	0.0300548	0.912281	0.0227677	0.034897
4	0.0242164	0.0186568	0.932839	0.0242877
5	0.0844667	0.375919	0.103292	0.436322
6	0.0988794	0.723464	0.0575823	0.120074
7	0.193376	0.134308	0.416248	0.256068
8	0.199318	0.0897856	0.333224	0.377673
9	0.152027	0.281721	0.28206	0.284193
10	0.25	0.25	0.25	0.25


TF	Unknown
TF Name	Unknown
Gene	AAGJ06000001.1_45899494-45902782(-)_1
Motif	AAGJ06000001.1_45899494-45902782(-)_1|7|1x0
Family	C2H2 ZF
Species	Unknown
Pos	A	C	G	T
1	0.0877164	0.178577	0.311741	0.421965
2	0.0457858	0.0268602	0.863481	0.063873
3	0.26779	0.140366	0.460343	0.131501
4	0.359267	0.235759	0.241925	0.163049
5	0.920946	0.021027	0.0396083	0.0184189
6	0.249302	0.351261	0.0509529	0.348484
7	0.528418	0.190303	0.105175	0.176104
8	0.285699	0.323029	0.232408	0.158864
9	0.855351	0.0504619	0.0402303	0.053957
10	0.25	0.25	0.25	0.25


TF	Unknown
TF Name	Unknown
Gene	AAGJ06000001.1_45899494-45902782(-)_1
Motif	AAGJ06000001.1_45899494-45902782(-)_1|8|1x0
Family	C2H2 ZF
Species	Unknown
Pos	A	C	G	T
1	0.369775	0.328253	0.0900973	0.211874
2	0.18093	0.369326	0.127507	0.322237
3	0.114456	0.0996049	0.697686	0.0882531
4	0.160095	0.0821005	0.680468	0.0773365
5	0.209501	0.422863	0.127631	0.240004
6	0.231595	0.495538	0.0952818	0.177585
7	0.020978	0.0188094	0.940469	0.019744
8	0.0461	0.0979498	0.148577	0.707373
9	0.238689	0.101501	0.107601	0.552209
10	0.25	0.25	0.25	0.25


TF	Unknown
TF Name	Unknown
Gene	AAGJ06000001.1_45899494-45902782(-)_1
Motif	AAGJ06000001.1_45899494-45902782(-)_1|9|1x0
Family	C2H2 ZF
Species	Unknown
Pos	A	C	G	T
1	0.903176	0.0468381	0.0306676	0.0193188
2	0.110055	0.0167391	0.0362506	0.836956
3	0.213525	0.162883	0.366114	0.257478
4	0.25	0.25	0.25	0.25


TF	Unknown
TF Name	Unknown
Gene	AAGJ06000001.1_45899494-45902782(-)_1
Motif	AAGJ06000001.1_45899494-45902782(-)_1|10|1x0
Family	C2H2 ZF
Species	Unknown
Pos	A	C	G	T
1	0.115146	0.0551059	0.0835447	0.746204
2	0.199397	0.104509	0.276021	0.420073
3	0.0392187	0.0147817	0.739085	0.206915
4	0.25	0.25	0.25	0.25


TF	Unknown
TF Name	Unknown
Gene	AAGJ06000001.1_46261978-46263850(+)_1
Motif	AAGJ06000001.1_46261978-46263850(+)_1|1|1x0
Family	C2H2 ZF
Species	Unknown
Pos	A	C	G	T
1	0.216393	0.0376787	0.705714	0.0402149
2	0.140237	0.0542869	0.155272	0.650204
3	0.0186256	0.0274843	0.93128	0.0226102
4	0.25	0.25	0.25	0.25


TF	Unknown
TF Name	Unknown
Gene	AAGJ06000001.1_46261978-46263850(+)_1
Motif	AAGJ06000001.1_46261978-46263850(+)_1|2|1x0
Family	C2H2 ZF
Species	Unknown
Pos	A	C	G	T
1	0.829683	0.0336995	0.0449609	0.091657
2	0.767027	0.154158	0.0344745	0.0443406
3	0.0166785	0.833927	0.0194608	0.129933
4	0.25	0.25	0.25	0.25


TF	Unknown
TF Name	Unknown
Gene	AAGJ06000001.1_46261978-46263850(+)_1
Motif	AAGJ06000001.1_46261978-46263850(+)_1|3|1x0
Family	C2H2 ZF
Species	Unknown
Pos	A	C	G	T
1	0.0317739	0.0248625	0.91099	0.0323734
2	0.0939234	0.0828142	0.105189	0.718073
3	0.0812401	0.0287023	0.227723	0.662334
4	0.469508	0.0825584	0.261111	0.186823
5	0.104309	0.0560877	0.145363	0.694241
6	0.0484359	0.0239031	0.0348563	0.892805
7	0.226613	0.189767	0.211806	0.371815
8	0.0939258	0.0362458	0.12492	0.744909
9	0.352179	0.134906	0.193585	0.31933
10	0.43259	0.0707503	0.337171	0.159488
11	0.0584401	0.893297	0.0303974	0.0178659
12	0.0739752	0.0618996	0.256291	0.607834
13	0.104067	0.0423766	0.815746	0.0378105
14	0.224036	0.215445	0.241754	0.318765
15	0.0483908	0.345135	0.467207	0.139267
16	0.25	0.25	0.25	0.25


TF	Unknown
TF Name	Unknown
Gene	AAGJ06000001.1_46384650-46385502(-)_1
Motif	AAGJ06000001.1_46384650-46385502(-)_1|1|1x0
Family	C2H2 ZF
Species	Unknown
Pos	A	C	G	T
1	0.829683	0.0336995	0.0449609	0.091657
2	0.767027	0.154158	0.0344745	0.0443406
3	0.0166785	0.833927	0.0194608	0.129933
4	0.25	0.25	0.25	0.25


TF	Unknown
TF Name	Unknown
Gene	AAGJ06000001.1_46384650-46385502(-)_1
Motif	AAGJ06000001.1_46384650-46385502(-)_1|2|1x0
Family	C2H2 ZF
Species	Unknown
Pos	A	C	G	T
1	0.469508	0.0825584	0.261111	0.186823
2	0.104309	0.0560877	0.145363	0.694241
3	0.0484359	0.0239031	0.0348563	0.892805
4	0.226613	0.189767	0.211806	0.371815
5	0.0939258	0.0362458	0.12492	0.744909
6	0.352179	0.134906	0.193585	0.31933
7	0.43259	0.0707503	0.337171	0.159488
8	0.0584401	0.893297	0.0303974	0.0178659
9	0.0739752	0.0618996	0.256291	0.607834
10	0.104067	0.0423766	0.815746	0.0378105
11	0.224036	0.215445	0.241754	0.318765
12	0.0483908	0.345135	0.467207	0.139267
13	0.25	0.25	0.25	0.25


TF	Unknown
TF Name	Unknown
Gene	AAGJ06000001.1_46730006-46731878(+)_1
Motif	AAGJ06000001.1_46730006-46731878(+)_1|1|1x0
Family	C2H2 ZF
Species	Unknown
Pos	A	C	G	T
1	0.216393	0.0376787	0.705714	0.0402149
2	0.140237	0.0542869	0.155272	0.650204
3	0.0186256	0.0274843	0.93128	0.0226102
4	0.25	0.25	0.25	0.25


TF	Unknown
TF Name	Unknown
Gene	AAGJ06000001.1_46730006-46731878(+)_1
Motif	AAGJ06000001.1_46730006-46731878(+)_1|2|1x0
Family	C2H2 ZF
Species	Unknown
Pos	A	C	G	T
1	0.829683	0.0336995	0.0449609	0.091657
2	0.767027	0.154158	0.0344745	0.0443406
3	0.0166785	0.833927	0.0194608	0.129933
4	0.25	0.25	0.25	0.25


TF	Unknown
TF Name	Unknown
Gene	AAGJ06000001.1_46730006-46731878(+)_1
Motif	AAGJ06000001.1_46730006-46731878(+)_1|3|1x0
Family	C2H2 ZF
Species	Unknown
Pos	A	C	G	T
1	0.0317739	0.0248625	0.91099	0.0323734
2	0.0939234	0.0828142	0.105189	0.718073
3	0.0812401	0.0287023	0.227723	0.662334
4	0.469508	0.0825584	0.261111	0.186823
5	0.104309	0.0560877	0.145363	0.694241
6	0.0484359	0.0239031	0.0348563	0.892805
7	0.226613	0.189767	0.211806	0.371815
8	0.0939258	0.0362458	0.12492	0.744909
9	0.352179	0.134906	0.193585	0.31933
10	0.43259	0.0707503	0.337171	0.159488
11	0.0584401	0.893297	0.0303974	0.0178659
12	0.0739752	0.0618996	0.256291	0.607834
13	0.104067	0.0423766	0.815746	0.0378105
14	0.224036	0.215445	0.241754	0.318765
15	0.0483908	0.345135	0.467207	0.139267
16	0.25	0.25	0.25	0.25


TF	Unknown
TF Name	Unknown
Gene	AAGJ06000001.1_47778939-47781006(-)_1
Motif	AAGJ06000001.1_47778939-47781006(-)_1|1|1x0
Family	C2H2 ZF
Species	Unknown
Pos	A	C	G	T
1	0.845167	0.0612101	0.0767115	0.0169115
2	0.129286	0.0356686	0.0163735	0.818672
3	0.731505	0.123757	0.0422959	0.102442
4	0.25	0.25	0.25	0.25


TF	Unknown
TF Name	Unknown
Gene	AAGJ06000001.1_47778939-47781006(-)_1
Motif	AAGJ06000001.1_47778939-47781006(-)_1|2|1x0
Family	C2H2 ZF
Species	Unknown
Pos	A	C	G	T
1	0.142366	0.169376	0.554929	0.133329
2	0.157834	0.073809	0.456021	0.312336
3	0.186463	0.125066	0.276906	0.411565
4	0.0380973	0.0223584	0.921122	0.0184224
5	0.0556016	0.127213	0.059589	0.757596
6	0.91225	0.0219811	0.0278348	0.0379341
7	0.120079	0.0636679	0.727264	0.0889886
8	0.421895	0.34948	0.12673	0.101895
9	0.192013	0.178714	0.105654	0.523619
10	0.25	0.25	0.25	0.25


TF	Unknown
TF Name	Unknown
Gene	AAGJ06000001.1_47778939-47781006(-)_1
Motif	AAGJ06000001.1_47778939-47781006(-)_1|3|1x0
Family	C2H2 ZF
Species	Unknown
Pos	A	C	G	T
1	0.0357154	0.0219381	0.923869	0.0184774
2	0.0679874	0.122083	0.0530224	0.756907
3	0.890539	0.0278601	0.0334227	0.0481784
4	0.124234	0.0308583	0.821075	0.0238321
5	0.0465123	0.756783	0.0343966	0.162308
6	0.925499	0.0228849	0.0224979	0.029118
7	0.335312	0.0986831	0.389422	0.176583
8	0.119281	0.138523	0.192535	0.549662
9	0.879988	0.0412633	0.0340877	0.0446614
10	0.111572	0.0324414	0.832715	0.0232716
11	0.0334793	0.821439	0.0271258	0.117956
12	0.922105	0.0220029	0.0251362	0.0307556
13	0.0389724	0.0269991	0.897186	0.0368422
14	0.150452	0.0331475	0.778409	0.0379914
15	0.175363	0.0523046	0.0586469	0.713685
16	0.25	0.25	0.25	0.25


TF	Unknown
TF Name	Unknown
Gene	AAGJ06000001.1_48198566-48200372(+)_1
Motif	AAGJ06000001.1_48198566-48200372(+)_1|1|1x0
Family	C2H2 ZF
Species	Unknown
Pos	A	C	G	T
1	0.219329	0.00951557	0.376292	0.394863
2	0.0689883	0.016267	0.81335	0.101394
3	0.7673	0.194128	0.0210625	0.0175088
4	0.25	0.25	0.25	0.25


TF	Unknown
TF Name	Unknown
Gene	AAGJ06000001.1_48198566-48200372(+)_1
Motif	AAGJ06000001.1_48198566-48200372(+)_1|2|1x0
Family	C2H2 ZF
Species	Unknown
Pos	A	C	G	T
1	0.153014	0.177401	0.518224	0.151361
2	0.255836	0.183186	0.39439	0.166588
3	0.113938	0.18453	0.560875	0.140657
4	0.0333391	0.0245531	0.908973	0.0331347
5	0.0573234	0.79485	0.114904	0.0329225
6	0.0434845	0.0503632	0.795255	0.110897
7	0.111577	0.0366083	0.806114	0.0457014
8	0.16837	0.139959	0.166838	0.524833
9	0.327382	0.173981	0.224017	0.27462
10	0.307088	0.140856	0.224794	0.327262
11	0.560439	0.0912156	0.139168	0.209177
12	0.0187238	0.021746	0.936191	0.0233395
13	0.25	0.25	0.25	0.25


TF	Unknown
TF Name	Unknown
Gene	AAGJ06000001.1_48198566-48200372(+)_1
Motif	AAGJ06000001.1_48198566-48200372(+)_1|3|1x0
Family	C2H2 ZF
Species	Unknown
Pos	A	C	G	T
1	0.112068	0.0249226	0.422041	0.440969
2	0.0392039	0.0931293	0.0968434	0.770823
3	0.0456569	0.16322	0.554332	0.236791
4	0.124161	0.518043	0.113498	0.244298
5	0.0426097	0.131393	0.016196	0.809802
6	0.45987	0.212466	0.191238	0.136426
7	0.25	0.25	0.25	0.25


TF	Unknown
TF Name	Unknown
Gene	AAGJ06000001.1_48198566-48200372(+)_1
Motif	AAGJ06000001.1_48198566-48200372(+)_1|4|1x0
Family	C2H2 ZF
Species	Unknown
Pos	A	C	G	T
1	0.123112	0.0258266	0.709761	0.141301
2	0.883258	0.0664407	0.0292952	0.0210064
3	0.0173543	0.0901999	0.867713	0.0247331
4	0.25	0.25	0.25	0.25


TF	Unknown
TF Name	Unknown
Gene	AAGJ06000001.1_48198566-48200372(+)_1
Motif	AAGJ06000001.1_48198566-48200372(+)_1|5|1x0
Family	C2H2 ZF
Species	Unknown
Pos	A	C	G	T
1	0.222505	0.495062	0.146286	0.136147
2	0.0510263	0.0780065	0.0339305	0.837037
3	0.131685	0.235767	0.265973	0.366575
4	0.455057	0.202304	0.197401	0.145238
5	0.12067	0.0854859	0.127511	0.666333
6	0.469704	0.122294	0.177229	0.230774
7	0.235183	0.120582	0.293216	0.351019
8	0.130978	0.599248	0.201394	0.0683793
9	0.0853955	0.202024	0.188393	0.524188
10	0.344228	0.0424422	0.503057	0.110272
11	0.86957	0.0472227	0.0574129	0.0257945
12	0.0189533	0.0664898	0.0179325	0.896624
13	0.177487	0.0297499	0.658711	0.134052
14	0.132108	0.729685	0.0708015	0.0674052
15	0.0669764	0.113443	0.215528	0.604052
16	0.25	0.25	0.25	0.25


TF	Unknown
TF Name	Unknown
Gene	AAGJ06000001.1_48333168-48335527(+)_1
Motif	AAGJ06000001.1_48333168-48335527(+)_1|1|1x0
Family	C2H2 ZF
Species	Unknown
Pos	A	C	G	T
1	0.0775861	0.0107726	0.442692	0.468949
2	0.0174232	0.0542782	0.0571387	0.87116
3	0.0240605	0.128213	0.638721	0.209005
4	0.25	0.25	0.25	0.25


TF	Unknown
TF Name	Unknown
Gene	AAGJ06000001.1_48333168-48335527(+)_1
Motif	AAGJ06000001.1_48333168-48335527(+)_1|2|1x0
Family	C2H2 ZF
Species	Unknown
Pos	A	C	G	T
1	0.567375	0.0624254	0.29156	0.0786394
2	0.858174	0.0538127	0.0541047	0.0339089
3	0.0214541	0.0966351	0.0172924	0.864618
4	0.567375	0.0624254	0.29156	0.0786394
5	0.858174	0.0538127	0.0541047	0.0339089
6	0.0214541	0.0966351	0.0172924	0.864618
7	0.553929	0.0964499	0.294934	0.0546878
8	0.776247	0.0593103	0.118948	0.045495
9	0.0268754	0.0201609	0.0275839	0.92538
10	0.223016	0.063496	0.487476	0.226012
11	0.180226	0.471373	0.0809515	0.267449
12	0.0897626	0.310228	0.400976	0.199034
13	0.25	0.25	0.25	0.25


TF	Unknown
TF Name	Unknown
Gene	AAGJ06000001.1_48485474-48486641(-)_1
Motif	AAGJ06000001.1_48485474-48486641(-)_1|1|1x0
Family	C2H2 ZF
Species	Unknown
Pos	A	C	G	T
1	0.0242244	0.0234205	0.933681	0.0186736
2	0.0633117	0.0588695	0.0279611	0.849858
3	0.219498	0.0789743	0.147263	0.554266
4	0.25	0.25	0.25	0.25


TF	Unknown
TF Name	Unknown
Gene	AAGJ06000001.1_48485474-48486641(-)_1
Motif	AAGJ06000001.1_48485474-48486641(-)_1|2|1x0
Family	C2H2 ZF
Species	Unknown
Pos	A	C	G	T
1	0.0621961	0.0274078	0.0617996	0.848597
2	0.161935	0.412473	0.272914	0.152678
3	0.0162651	0.2715	0.698269	0.0139654
4	0.25	0.25	0.25	0.25


TF	Unknown
TF Name	Unknown
Gene	AAGJ06000001.1_48485474-48486641(-)_1
Motif	AAGJ06000001.1_48485474-48486641(-)_1|3|1x0
Family	C2H2 ZF
Species	Unknown
Pos	A	C	G	T
1	0.459815	0.044152	0.472615	0.0234179
2	0.129289	0.052566	0.025394	0.792751
3	0.0655449	0.0157458	0.13142	0.787289
4	0.370263	0.111108	0.427623	0.0910062
5	0.157314	0.107058	0.130148	0.60548
6	0.553056	0.0969622	0.196828	0.153153
7	0.223844	0.153088	0.409868	0.2132
8	0.106745	0.0397908	0.520762	0.332702
9	0.123465	0.148046	0.308053	0.420436
10	0.274869	0.536502	0.0766887	0.11194
11	0.0443401	0.244357	0.654187	0.0571158
12	0.146453	0.482545	0.116751	0.254251
13	0.25	0.25	0.25	0.25


TF	Unknown
TF Name	Unknown
Gene	AAGJ06000001.1_48485474-48486641(-)_1
Motif	AAGJ06000001.1_48485474-48486641(-)_1|4|1x0
Family	C2H2 ZF
Species	Unknown
Pos	A	C	G	T
1	0.284255	0.126236	0.385226	0.204282
2	0.0744985	0.0649985	0.271353	0.58915
3	0.0250341	0.0197465	0.0187298	0.93649
4	0.39877	0.153872	0.309889	0.137469
5	0.0875712	0.108692	0.0884215	0.715315
6	0.043665	0.0270899	0.0570508	0.872194
7	0.25	0.25	0.25	0.25


TF	Unknown
TF Name	Unknown
Gene	AAGJ06000001.1_49060872-49062580(+)_1
Motif	AAGJ06000001.1_49060872-49062580(+)_1|1|1x0
Family	C2H2 ZF
Species	Unknown
Pos	A	C	G	T
1	0.219329	0.00951557	0.376292	0.394863
2	0.0689883	0.016267	0.81335	0.101394
3	0.7673	0.194128	0.0210625	0.0175088
4	0.25	0.25	0.25	0.25


TF	Unknown
TF Name	Unknown
Gene	AAGJ06000001.1_49060872-49062580(+)_1
Motif	AAGJ06000001.1_49060872-49062580(+)_1|2|1x0
Family	C2H2 ZF
Species	Unknown
Pos	A	C	G	T
1	0.0333391	0.0245531	0.908973	0.0331347
2	0.0573234	0.79485	0.114904	0.0329225
3	0.0434845	0.0503632	0.795255	0.110897
4	0.111577	0.0366083	0.806114	0.0457014
5	0.16837	0.139959	0.166838	0.524833
6	0.327382	0.173981	0.224017	0.27462
7	0.307088	0.140856	0.224794	0.327262
8	0.560439	0.0912156	0.139168	0.209177
9	0.0187238	0.021746	0.936191	0.0233395
10	0.25	0.25	0.25	0.25


TF	Unknown
TF Name	Unknown
Gene	AAGJ06000001.1_49070498-49072295(+)_1
Motif	AAGJ06000001.1_49070498-49072295(+)_1|1|1x0
Family	C2H2 ZF
Species	Unknown
Pos	A	C	G	T
1	0.567375	0.0624254	0.29156	0.0786394
2	0.858174	0.0538127	0.0541047	0.0339089
3	0.0214541	0.0966351	0.0172924	0.864618
4	0.567375	0.0624254	0.29156	0.0786394
5	0.858174	0.0538127	0.0541047	0.0339089
6	0.0214541	0.0966351	0.0172924	0.864618
7	0.567375	0.0624254	0.29156	0.0786394
8	0.858174	0.0538127	0.0541047	0.0339089
9	0.0214541	0.0966351	0.0172924	0.864618
10	0.25	0.25	0.25	0.25


TF	Unknown
TF Name	Unknown
Gene	AAGJ06000001.1_49070498-49072295(+)_1
Motif	AAGJ06000001.1_49070498-49072295(+)_1|2|1x0
Family	C2H2 ZF
Species	Unknown
Pos	A	C	G	T
1	0.567375	0.0624254	0.29156	0.0786394
2	0.858174	0.0538127	0.0541047	0.0339089
3	0.0214541	0.0966351	0.0172924	0.864618
4	0.567375	0.0624254	0.29156	0.0786394
5	0.858174	0.0538127	0.0541047	0.0339089
6	0.0214541	0.0966351	0.0172924	0.864618
7	0.567375	0.0624254	0.29156	0.0786394
8	0.858174	0.0538127	0.0541047	0.0339089
9	0.0214541	0.0966351	0.0172924	0.864618
10	0.567375	0.0624254	0.29156	0.0786394
11	0.858174	0.0538127	0.0541047	0.0339089
12	0.0214541	0.0966351	0.0172924	0.864618
13	0.567375	0.0624254	0.29156	0.0786394
14	0.858174	0.0538127	0.0541047	0.0339089
15	0.0214541	0.0966351	0.0172924	0.864618
16	0.25	0.25	0.25	0.25


TF	Unknown
TF Name	Unknown
Gene	AAGJ06000001.1_49070498-49072295(+)_1
Motif	AAGJ06000001.1_49070498-49072295(+)_1|3|1x0
Family	C2H2 ZF
Species	Unknown
Pos	A	C	G	T
1	0.239352	0.406417	0.181325	0.172905
2	0.105703	0.139998	0.0806817	0.673617
3	0.165766	0.243755	0.264005	0.326474
4	0.360075	0.311705	0.147931	0.18029
5	0.167197	0.124921	0.186353	0.521529
6	0.269392	0.16875	0.164794	0.397065
7	0.243702	0.156599	0.282012	0.317687
8	0.174935	0.47872	0.232581	0.113764
9	0.128515	0.227263	0.216992	0.42723
10	0.0274531	0.0217984	0.932106	0.0186421
11	0.812469	0.0637414	0.0643837	0.0594063
12	0.0458542	0.0471181	0.0412869	0.865741
13	0.468893	0.106639	0.299958	0.12451
14	0.700833	0.109298	0.109696	0.0801733
15	0.0604052	0.165827	0.0522675	0.7215
16	0.468893	0.106639	0.299958	0.12451
17	0.700833	0.109298	0.109696	0.0801733
18	0.0604052	0.165827	0.0522675	0.7215
19	0.468893	0.106639	0.299958	0.12451
20	0.700833	0.109298	0.109696	0.0801733
21	0.0604052	0.165827	0.0522675	0.7215
22	0.468893	0.106639	0.299958	0.12451
23	0.700833	0.109298	0.109696	0.0801733
24	0.0604052	0.165827	0.0522675	0.7215
25	0.25	0.25	0.25	0.25


TF	Unknown
TF Name	Unknown
Gene	AAGJ06000001.1_49152157-49153887(+)_1
Motif	AAGJ06000001.1_49152157-49153887(+)_1|1|1x0
Family	C2H2 ZF
Species	Unknown
Pos	A	C	G	T
1	0.219329	0.00951557	0.376292	0.394863
2	0.0689883	0.016267	0.81335	0.101394
3	0.7673	0.194128	0.0210625	0.0175088
4	0.25	0.25	0.25	0.25


TF	Unknown
TF Name	Unknown
Gene	AAGJ06000001.1_49152157-49153887(+)_1
Motif	AAGJ06000001.1_49152157-49153887(+)_1|2|1x0
Family	C2H2 ZF
Species	Unknown
Pos	A	C	G	T
1	0.307088	0.140856	0.224794	0.327262
2	0.560439	0.0912156	0.139168	0.209177
3	0.0187238	0.021746	0.936191	0.0233395
4	0.25	0.25	0.25	0.25


TF	Unknown
TF Name	Unknown
Gene	AAGJ06000001.1_49352111-49353470(-)_1
Motif	AAGJ06000001.1_49352111-49353470(-)_1|1|1x0
Family	C2H2 ZF
Species	Unknown
Pos	A	C	G	T
1	0.100697	0.06611	0.258656	0.574536
2	0.139852	0.32469	0.109244	0.426214
3	0.153894	0.211311	0.0656624	0.569133
4	0.391413	0.0844024	0.380574	0.143611
5	0.134919	0.0094651	0.473255	0.382361
6	0.157698	0.106181	0.143395	0.592727
7	0.25	0.25	0.25	0.25


TF	Unknown
TF Name	Unknown
Gene	AAGJ06000001.1_49352111-49353470(-)_1
Motif	AAGJ06000001.1_49352111-49353470(-)_1|2|1x0
Family	C2H2 ZF
Species	Unknown
Pos	A	C	G	T
1	0.0621961	0.0274078	0.0617996	0.848597
2	0.161935	0.412473	0.272914	0.152678
3	0.0162651	0.2715	0.698269	0.0139654
4	0.25	0.25	0.25	0.25


TF	Unknown
TF Name	Unknown
Gene	AAGJ06000001.1_49352111-49353470(-)_1
Motif	AAGJ06000001.1_49352111-49353470(-)_1|3|1x0
Family	C2H2 ZF
Species	Unknown
Pos	A	C	G	T
1	0.284255	0.126236	0.385226	0.204282
2	0.0744985	0.0649985	0.271353	0.58915
3	0.0250341	0.0197465	0.0187298	0.93649
4	0.39877	0.153872	0.309889	0.137469
5	0.0875712	0.108692	0.0884215	0.715315
6	0.043665	0.0270899	0.0570508	0.872194
7	0.402181	0.0902365	0.334171	0.173412
8	0.379589	0.294366	0.14884	0.177205
9	0.0398971	0.906622	0.0237977	0.0296835
10	0.441157	0.0673583	0.45098	0.0405044
11	0.165583	0.0804497	0.0448843	0.709083
12	0.0960694	0.0306062	0.167844	0.705481
13	0.353638	0.134669	0.396943	0.11475
14	0.180474	0.132541	0.155017	0.531968
15	0.489916	0.121236	0.21392	0.174928
16	0.231298	0.170541	0.375726	0.222435
17	0.133211	0.060368	0.474889	0.331532
18	0.144704	0.167388	0.301274	0.386634
19	0.281251	0.480893	0.101027	0.136829
20	0.0674923	0.265316	0.584502	0.0826892
21	0.166877	0.434245	0.139138	0.259741
22	0.25	0.25	0.25	0.25


TF	Unknown
TF Name	Unknown
Gene	AAGJ06000001.1_49445911-49447477(-)_1
Motif	AAGJ06000001.1_49445911-49447477(-)_1|1|1x0
Family	C2H2 ZF
Species	Unknown
Pos	A	C	G	T
1	0.0237442	0.0186354	0.93177	0.0258508
2	0.184157	0.0277599	0.380182	0.407901
3	0.106447	0.134945	0.567564	0.191044
4	0.25	0.25	0.25	0.25


TF	Unknown
TF Name	Unknown
Gene	AAGJ06000001.1_49445911-49447477(-)_1
Motif	AAGJ06000001.1_49445911-49447477(-)_1|2|1x0
Family	C2H2 ZF
Species	Unknown
Pos	A	C	G	T
1	0.0242244	0.0234205	0.933681	0.0186736
2	0.0633117	0.0588695	0.0279611	0.849858
3	0.219498	0.0789743	0.147263	0.554266
4	0.167148	0.133562	0.276375	0.422915
5	0.190309	0.298162	0.166831	0.344697
6	0.207157	0.245303	0.131559	0.415981
7	0.331948	0.146522	0.327016	0.194514
8	0.202542	0.0491351	0.395407	0.352916
9	0.208945	0.169225	0.198619	0.423211
10	0.25	0.25	0.25	0.25


TF	Unknown
TF Name	Unknown
Gene	AAGJ06000001.1_49445911-49447477(-)_1
Motif	AAGJ06000001.1_49445911-49447477(-)_1|3|1x0
Family	C2H2 ZF
Species	Unknown
Pos	A	C	G	T
1	0.0621961	0.0274078	0.0617996	0.848597
2	0.161935	0.412473	0.272914	0.152678
3	0.0162651	0.2715	0.698269	0.0139654
4	0.25	0.25	0.25	0.25


TF	Unknown
TF Name	Unknown
Gene	AAGJ06000001.1_49445911-49447477(-)_1
Motif	AAGJ06000001.1_49445911-49447477(-)_1|4|1x0
Family	C2H2 ZF
Species	Unknown
Pos	A	C	G	T
1	0.284255	0.126236	0.385226	0.204282
2	0.0744985	0.0649985	0.271353	0.58915
3	0.0250341	0.0197465	0.0187298	0.93649
4	0.39877	0.153872	0.309889	0.137469
5	0.0875712	0.108692	0.0884215	0.715315
6	0.043665	0.0270899	0.0570508	0.872194
7	0.402181	0.0902365	0.334171	0.173412
8	0.379589	0.294366	0.14884	0.177205
9	0.0398971	0.906622	0.0237977	0.0296835
10	0.441157	0.0673583	0.45098	0.0405044
11	0.165583	0.0804497	0.0448843	0.709083
12	0.0960694	0.0306062	0.167844	0.705481
13	0.353638	0.134669	0.396943	0.11475
14	0.180474	0.132541	0.155017	0.531968
15	0.489916	0.121236	0.21392	0.174928
16	0.231298	0.170541	0.375726	0.222435
17	0.133211	0.060368	0.474889	0.331532
18	0.144704	0.167388	0.301274	0.386634
19	0.281251	0.480893	0.101027	0.136829
20	0.0674923	0.265316	0.584502	0.0826892
21	0.166877	0.434245	0.139138	0.259741
22	0.25	0.25	0.25	0.25


TF	Unknown
TF Name	Unknown
Gene	AAGJ06000002.1_7077745-7079224(-)_1
Motif	AAGJ06000002.1_7077745-7079224(-)_1|1|1x0
Family	C2H2 ZF
Species	Unknown
Pos	A	C	G	T
1	0.0925051	0.0477115	0.799363	0.0604199
2	0.125185	0.131623	0.118562	0.62463
3	0.128237	0.0827288	0.0898296	0.699205
4	0.505036	0.169003	0.205786	0.120174
5	0.821835	0.0599288	0.06472	0.053516
6	0.0707187	0.055452	0.0695186	0.804311
7	0.105714	0.0715405	0.756758	0.0659875
8	0.165356	0.186046	0.110136	0.538462
9	0.11993	0.664972	0.0692845	0.145813
10	0.347532	0.162794	0.28134	0.208333
11	0.229617	0.0915088	0.345413	0.333462
12	0.258792	0.18787	0.236612	0.316727
13	0.118966	0.0507008	0.76654	0.0637928
14	0.191747	0.203055	0.214763	0.390435
15	0.0266378	0.0185147	0.925737	0.0291105
16	0.25	0.25	0.25	0.25


TF	Unknown
TF Name	Unknown
Gene	AAGJ06000002.1_7077745-7079224(-)_1
Motif	AAGJ06000002.1_7077745-7079224(-)_1|2|1x0
Family	C2H2 ZF
Species	Unknown
Pos	A	C	G	T
1	0.0836493	0.0915173	0.0690042	0.755829
2	0.0418027	0.860368	0.0620248	0.0358042
3	0.154028	0.157266	0.392306	0.296401
4	0.0391691	0.0224636	0.911563	0.0268046
5	0.0240071	0.922494	0.0184499	0.0350493
6	0.683462	0.0452157	0.0577865	0.213535
7	0.25	0.25	0.25	0.25


TF	Unknown
TF Name	Unknown
Gene	AAGJ06000002.1_7077745-7079224(-)_1
Motif	AAGJ06000002.1_7077745-7079224(-)_1|3|1x0
Family	C2H2 ZF
Species	Unknown
Pos	A	C	G	T
1	0.503301	0.188108	0.124987	0.183604
2	0.831486	0.0323731	0.102467	0.0336745
3	0.0734666	0.0488864	0.0793873	0.79826
4	0.0561522	0.0346112	0.868872	0.0403642
5	0.0368658	0.882573	0.0293161	0.051245
6	0.635375	0.0597799	0.0740075	0.230838
7	0.562618	0.149223	0.18946	0.0986986
8	0.88953	0.0372013	0.0408369	0.0324316
9	0.045908	0.0341858	0.0449653	0.874941
10	0.0301463	0.0197159	0.931508	0.0186302
11	0.104851	0.141608	0.065201	0.68834
12	0.038017	0.862918	0.0292719	0.0697934
13	0.25	0.25	0.25	0.25


TF	Unknown
TF Name	Unknown
Gene	AAGJ06000002.1_7090117-7091068(-)_1
Motif	AAGJ06000002.1_7090117-7091068(-)_1|1|1x0
Family	C2H2 ZF
Species	Unknown
Pos	A	C	G	T
1	0.0317572	0.0184428	0.922141	0.027659
2	0.160642	0.0256642	0.791623	0.0220703
3	0.128287	0.0518669	0.0489323	0.770913
4	0.25	0.25	0.25	0.25


TF	Unknown
TF Name	Unknown
Gene	AAGJ06000002.1_7090117-7091068(-)_1
Motif	AAGJ06000002.1_7090117-7091068(-)_1|2|1x0
Family	C2H2 ZF
Species	Unknown
Pos	A	C	G	T
1	0.242978	0.236296	0.151421	0.369306
2	0.071999	0.669947	0.161594	0.0964602
3	0.08563	0.111213	0.581376	0.221781
4	0.0285245	0.0182696	0.0397277	0.913478
5	0.0391294	0.805559	0.125422	0.029889
6	0.222362	0.424467	0.165721	0.18745
7	0.25	0.25	0.25	0.25


TF	Unknown
TF Name	Unknown
Gene	AAGJ06000002.1_7090117-7091068(-)_1
Motif	AAGJ06000002.1_7090117-7091068(-)_1|3|1x0
Family	C2H2 ZF
Species	Unknown
Pos	A	C	G	T
1	0.103801	0.125714	0.449851	0.320634
2	0.0326169	0.0161094	0.145806	0.805468
3	0.180136	0.0661874	0.0705607	0.683116
4	0.25	0.25	0.25	0.25


TF	Unknown
TF Name	Unknown
Gene	AAGJ06000002.1_7090117-7091068(-)_1
Motif	AAGJ06000002.1_7090117-7091068(-)_1|4|1x0
Family	C2H2 ZF
Species	Unknown
Pos	A	C	G	T
1	0.398315	0.0974344	0.381123	0.123128
2	0.9282	0.0274251	0.0258107	0.018564
3	0.0492236	0.0651817	0.0336721	0.851923
4	0.240459	0.125621	0.163378	0.470542
5	0.222658	0.10367	0.588462	0.0852099
6	0.172485	0.0758779	0.512652	0.238985
7	0.30841	0.126768	0.168421	0.396401
8	0.220359	0.161191	0.190351	0.4281
9	0.121206	0.115086	0.649141	0.114567
10	0.25	0.25	0.25	0.25


TF	Unknown
TF Name	Unknown
Gene	AAGJ06000002.1_7103678-7104716(+)_1
Motif	AAGJ06000002.1_7103678-7104716(+)_1|1|1x0
Family	C2H2 ZF
Species	Unknown
Pos	A	C	G	T
1	0.027434	0.0203789	0.931374	0.0208135
2	0.931606	0.0242281	0.0255342	0.0186321
3	0.0731415	0.0404174	0.0569095	0.829532
4	0.0592381	0.0369459	0.876583	0.0272327
5	0.862003	0.047592	0.0441636	0.0462412
6	0.778458	0.0778448	0.0544318	0.0892658
7	0.175168	0.0857321	0.610941	0.128159
8	0.284722	0.304324	0.20051	0.210444
9	0.17407	0.256044	0.101976	0.46791
10	0.464984	0.161734	0.235487	0.137795
11	0.792768	0.0793076	0.0637816	0.0641428
12	0.14963	0.105782	0.0826518	0.661936
13	0.107558	0.0291697	0.836404	0.0268681
14	0.270141	0.19705	0.204271	0.328538
15	0.0481671	0.861364	0.040385	0.0500834
16	0.320071	0.160242	0.316043	0.203645
17	0.214479	0.064713	0.377722	0.343086
18	0.216849	0.181422	0.207747	0.393982
19	0.0672512	0.0445146	0.817276	0.0709582
20	0.183207	0.415286	0.127648	0.273859
21	0.0346588	0.851058	0.0446601	0.0696226
22	0.25	0.25	0.25	0.25


TF	Unknown
TF Name	Unknown
Gene	AAGJ06000002.1_7507239-7509603(+)_1
Motif	AAGJ06000002.1_7507239-7509603(+)_1|1|1x0
Family	C2H2 ZF
Species	Unknown
Pos	A	C	G	T
1	0.238734	0.133188	0.174118	0.45396
2	0.371087	0.13397	0.340195	0.154748
3	0.198154	0.169644	0.190958	0.441244
4	0.481201	0.130696	0.175674	0.212428
5	0.199142	0.0569263	0.687659	0.0562726
6	0.0984232	0.350047	0.425939	0.12559
7	0.0525558	0.0247058	0.882464	0.0402749
8	0.136612	0.0453136	0.764545	0.053529
9	0.0419174	0.0182595	0.912973	0.0268505
10	0.0804817	0.0359746	0.829178	0.0543661
11	0.0923133	0.0895068	0.0794893	0.738691
12	0.0814721	0.0707872	0.0762369	0.771504
13	0.25	0.25	0.25	0.25


TF	Unknown
TF Name	Unknown
Gene	AAGJ06000002.1_7507239-7509603(+)_1
Motif	AAGJ06000002.1_7507239-7509603(+)_1|2|1x0
Family	C2H2 ZF
Species	Unknown
Pos	A	C	G	T
1	0.163801	0.0364303	0.269675	0.530094
2	0.172025	0.0166591	0.542352	0.268963
3	0.0127806	0.293911	0.639029	0.0542793
4	0.25	0.25	0.25	0.25


TF	Unknown
TF Name	Unknown
Gene	AAGJ06000002.1_7507239-7509603(+)_1
Motif	AAGJ06000002.1_7507239-7509603(+)_1|3|1x0
Family	C2H2 ZF
Species	Unknown
Pos	A	C	G	T
1	0.0925928	0.0313875	0.399461	0.476559
2	0.0714641	0.891899	0.0187987	0.017838
3	0.153341	0.135141	0.058589	0.652929
4	0.25	0.25	0.25	0.25


TF	Unknown
TF Name	Unknown
Gene	AAGJ06000002.1_7507239-7509603(+)_1
Motif	AAGJ06000002.1_7507239-7509603(+)_1|4|1x0
Family	C2H2 ZF
Species	Unknown
Pos	A	C	G	T
1	0.239886	0.0795647	0.37785	0.302699
2	0.148479	0.813302	0.0219533	0.016266
3	0.0630058	0.0720471	0.0662009	0.798746
4	0.25	0.25	0.25	0.25


TF	Unknown
TF Name	Unknown
Gene	AAGJ06000002.1_12031579-12034795(+)_1
Motif	AAGJ06000002.1_12031579-12034795(+)_1|1|1x0
Family	C2H2 ZF
Species	Unknown
Pos	A	C	G	T
1	0.0210375	0.0187468	0.937342	0.0228739
2	0.0198869	0.859972	0.0710727	0.0490681
3	0.0789464	0.682216	0.135328	0.10351
4	0.25	0.25	0.25	0.25


TF	Unknown
TF Name	Unknown
Gene	AAGJ06000002.1_12031579-12034795(+)_1
Motif	AAGJ06000002.1_12031579-12034795(+)_1|2|1x0
Family	C2H2 ZF
Species	Unknown
Pos	A	C	G	T
1	0.247847	0.0279614	0.21941	0.504781
2	0.175071	0.0144241	0.0892997	0.721205
3	0.159067	0.639515	0.144357	0.0570612
4	0.25	0.25	0.25	0.25


TF	Unknown
TF Name	Unknown
Gene	AAGJ06000002.1_12031579-12034795(+)_1
Motif	AAGJ06000002.1_12031579-12034795(+)_1|3|1x0
Family	C2H2 ZF
Species	Unknown
Pos	A	C	G	T
1	0.0819926	0.017779	0.10397	0.796259
2	0.118048	0.0212924	0.843784	0.0168757
3	0.0452064	0.0265452	0.0757242	0.852524
4	0.25	0.25	0.25	0.25


TF	Unknown
TF Name	Unknown
Gene	AAGJ06000002.1_12031579-12034795(+)_1
Motif	AAGJ06000002.1_12031579-12034795(+)_1|4|1x0
Family	C2H2 ZF
Species	Unknown
Pos	A	C	G	T
1	0.39681	0.139896	0.339443	0.123852
2	0.0182119	0.0191769	0.0520184	0.910593
3	0.0469701	0.0311956	0.0908085	0.831026
4	0.101321	0.165905	0.116675	0.616099
5	0.0587243	0.0568772	0.145514	0.738885
6	0.278687	0.0931295	0.509931	0.118252
7	0.25	0.25	0.25	0.25


TF	Unknown
TF Name	Unknown
Gene	AAGJ06000002.1_12031579-12034795(+)_1
Motif	AAGJ06000002.1_12031579-12034795(+)_1|5|1x0
Family	C2H2 ZF
Species	Unknown
Pos	A	C	G	T
1	0.039193	0.0319121	0.910681	0.0182136
2	0.789826	0.0189714	0.167223	0.0239799
3	0.143449	0.087583	0.125829	0.643139
4	0.25	0.25	0.25	0.25


TF	Unknown
TF Name	Unknown
Gene	AAGJ06000002.1_12031579-12034795(+)_1
Motif	AAGJ06000002.1_12031579-12034795(+)_1|6|1x0
Family	C2H2 ZF
Species	Unknown
Pos	A	C	G	T
1	0.145369	0.056902	0.350497	0.447232
2	0.0187101	0.0127497	0.637484	0.331056
3	0.031298	0.0157279	0.664975	0.287999
4	0.25	0.25	0.25	0.25


TF	Unknown
TF Name	Unknown
Gene	AAGJ06000002.1_12031579-12034795(+)_1
Motif	AAGJ06000002.1_12031579-12034795(+)_1|7|1x0
Family	C2H2 ZF
Species	Unknown
Pos	A	C	G	T
1	0.144428	0.0482975	0.0751012	0.732173
2	0.0952574	0.0145065	0.725327	0.164909
3	0.0770363	0.56541	0.168508	0.189046
4	0.25	0.25	0.25	0.25


TF	Unknown
TF Name	Unknown
Gene	AAGJ06000002.1_12031579-12034795(+)_1
Motif	AAGJ06000002.1_12031579-12034795(+)_1|8|1x0
Family	C2H2 ZF
Species	Unknown
Pos	A	C	G	T
1	0.595622	0.130908	0.131269	0.1422
2	0.0229937	0.0182264	0.0474603	0.91132
3	0.861299	0.038039	0.0332263	0.0674358
4	0.25	0.25	0.25	0.25


TF	Unknown
TF Name	Unknown
Gene	AAGJ06000002.1_12031579-12034795(+)_1
Motif	AAGJ06000002.1_12031579-12034795(+)_1|9|1x0
Family	C2H2 ZF
Species	Unknown
Pos	A	C	G	T
1	0.138434	0.0623903	0.680945	0.118231
2	0.103206	0.835073	0.0450196	0.0167015
3	0.0972217	0.106161	0.731105	0.0655124
4	0.190313	0.180455	0.252591	0.376641
5	0.168568	0.100698	0.387282	0.343451
6	0.186512	0.143935	0.384691	0.284862
7	0.25	0.25	0.25	0.25


TF	Unknown
TF Name	Unknown
Gene	AAGJ06000002.1_12031579-12034795(+)_1
Motif	AAGJ06000002.1_12031579-12034795(+)_1|10|1x0
Family	C2H2 ZF
Species	Unknown
Pos	A	C	G	T
1	0.0234752	0.0249543	0.932912	0.0186582
2	0.443683	0.0303337	0.121921	0.404063
3	0.0794803	0.133276	0.457016	0.330227
4	0.25	0.25	0.25	0.25


TF	Unknown
TF Name	Unknown
Gene	AAGJ06000002.1_12031579-12034795(+)_1
Motif	AAGJ06000002.1_12031579-12034795(+)_1|11|1x0
Family	C2H2 ZF
Species	Unknown
Pos	A	C	G	T
1	0.524126	0.107052	0.145549	0.223274
2	0.129184	0.394436	0.124235	0.352146
3	0.0435556	0.0178681	0.893407	0.0451692
4	0.25	0.25	0.25	0.25


TF	Unknown
TF Name	Unknown
Gene	AAGJ06000002.1_12207591-12208641(+)_1
Motif	AAGJ06000002.1_12207591-12208641(+)_1|1|1x0
Family	C2H2 ZF
Species	Unknown
Pos	A	C	G	T
1	0.247847	0.0279614	0.21941	0.504781
2	0.175071	0.0144241	0.0892997	0.721205
3	0.159067	0.639515	0.144357	0.0570612
4	0.25	0.25	0.25	0.25


TF	Unknown
TF Name	Unknown
Gene	AAGJ06000002.1_12207591-12208641(+)_1
Motif	AAGJ06000002.1_12207591-12208641(+)_1|2|1x0
Family	C2H2 ZF
Species	Unknown
Pos	A	C	G	T
1	0.447008	0.0842192	0.361823	0.10695
2	0.120617	0.809621	0.0535699	0.0161924
3	0.341306	0.186089	0.298423	0.174182
4	0.212709	0.205686	0.254328	0.327277
5	0.200801	0.145053	0.339465	0.31468
6	0.2112	0.179331	0.333543	0.275926
7	0.25	0.25	0.25	0.25


TF	Unknown
TF Name	Unknown
Gene	AAGJ06000002.1_12207591-12208641(+)_1
Motif	AAGJ06000002.1_12207591-12208641(+)_1|3|1x0
Family	C2H2 ZF
Species	Unknown
Pos	A	C	G	T
1	0.0234752	0.0249543	0.932912	0.0186582
2	0.443683	0.0303337	0.121921	0.404063
3	0.0794803	0.133276	0.457016	0.330227
4	0.25	0.25	0.25	0.25


TF	Unknown
TF Name	Unknown
Gene	AAGJ06000002.1_18058687-18060793(+)_1
Motif	AAGJ06000002.1_18058687-18060793(+)_1|1|1x0
Family	C2H2 ZF
Species	Unknown
Pos	A	C	G	T
1	0.0654546	0.0461064	0.843535	0.0449041
2	0.11521	0.204863	0.127088	0.552839
3	0.0841231	0.0621234	0.0712733	0.78248
4	0.378861	0.215062	0.192162	0.213916
5	0.161888	0.263341	0.245238	0.329533
6	0.045741	0.0895495	0.786424	0.0782851
7	0.481688	0.187447	0.262526	0.0683388
8	0.0548922	0.404155	0.0405522	0.500401
9	0.87033	0.0353709	0.0440481	0.0502511
10	0.280644	0.170101	0.249217	0.300037
11	0.147012	0.270226	0.241879	0.340883
12	0.618262	0.125827	0.144402	0.111509
13	0.320788	0.18329	0.284877	0.211046
14	0.0883565	0.126561	0.115992	0.669091
15	0.0612225	0.0687422	0.792048	0.0779873
16	0.521269	0.161596	0.222668	0.0944664
17	0.707362	0.0598749	0.148323	0.0844394
18	0.122344	0.132301	0.0996055	0.64575
19	0.0687705	0.043223	0.853949	0.0340578
20	0.0824555	0.0794102	0.0643437	0.773791
21	0.815621	0.0563403	0.0524365	0.0756021
22	0.379724	0.187535	0.369311	0.0634307
23	0.0617921	0.33826	0.0878593	0.512089
24	0.637622	0.0953441	0.1472	0.119834
25	0.316972	0.270931	0.111785	0.300312
26	0.0876819	0.0919676	0.595256	0.225095
27	0.055803	0.0446501	0.849477	0.0500701
28	0.403828	0.23095	0.178499	0.186723
29	0.508667	0.197852	0.153556	0.139924
30	0.131198	0.0839302	0.694588	0.0902838
31	0.41707	0.189458	0.286355	0.107116
32	0.105712	0.122579	0.150786	0.620922
33	0.0892289	0.0814318	0.134854	0.694486
34	0.372837	0.167237	0.241836	0.21809
35	0.55666	0.127061	0.141897	0.174382
36	0.0606471	0.0791113	0.800982	0.0592596
37	0.391015	0.238825	0.166284	0.203876
38	0.0721569	0.0672062	0.0779753	0.782662
39	0.820089	0.0540833	0.0565549	0.0692732
40	0.470962	0.223079	0.181855	0.124104
41	0.169014	0.147865	0.11376	0.569362
42	0.0194202	0.0188362	0.941811	0.0199326
43	0.216227	0.176483	0.252809	0.354481
44	0.158049	0.118579	0.312441	0.410931
45	0.199565	0.126235	0.480318	0.193883
46	0.447666	0.217111	0.217721	0.117502
47	0.0824662	0.0902466	0.0734184	0.753869
48	0.768078	0.0815188	0.0698926	0.0805101
49	0.140792	0.0646923	0.722359	0.0721574
50	0.138884	0.524128	0.0750138	0.261974
51	0.200182	0.237237	0.210931	0.35165
52	0.113027	0.0629824	0.752934	0.0710568
53	0.18245	0.236543	0.121989	0.459018
54	0.786332	0.0623489	0.070575	0.0807438
55	0.416299	0.228028	0.181325	0.174348
56	0.203117	0.265972	0.210858	0.320053
57	0.0781839	0.0681284	0.793034	0.0606534
58	0.521269	0.161596	0.222668	0.0944664
59	0.707362	0.0598749	0.148323	0.0844394
60	0.122344	0.132301	0.0996055	0.64575
61	0.188333	0.0589498	0.694879	0.0578386
62	0.0681139	0.749006	0.0531298	0.12975
63	0.813998	0.0616371	0.0558641	0.0685011
64	0.521269	0.161596	0.222668	0.0944664
65	0.707362	0.0598749	0.148323	0.0844394
66	0.122344	0.132301	0.0996055	0.64575
67	0.330069	0.290463	0.135003	0.244465
68	0.099572	0.0798067	0.72574	0.094881
69	0.75912	0.0801916	0.0841786	0.07651
70	0.25	0.25	0.25	0.25


TF	Unknown
TF Name	Unknown
Gene	AAGJ06000002.1_18079902-18082395(+)_1
Motif	AAGJ06000002.1_18079902-18082395(+)_1|1|1x0
Family	C2H2 ZF
Species	Unknown
Pos	A	C	G	T
1	0.45431	0.0946105	0.371553	0.0795265
2	0.229485	0.0707248	0.218013	0.481778
3	0.052959	0.317611	0.102324	0.527106
4	0.0831117	0.0286183	0.86138	0.0268899
5	0.113789	0.648468	0.0804078	0.157335
6	0.0926182	0.0754362	0.0689564	0.762989
7	0.42082	0.216167	0.142439	0.220574
8	0.73057	0.0491487	0.146595	0.0736862
9	0.114763	0.120695	0.616614	0.147928
10	0.425661	0.203338	0.214006	0.156995
11	0.263188	0.278157	0.116643	0.342011
12	0.314811	0.341382	0.097831	0.245976
13	0.432824	0.227723	0.249949	0.0895045
14	0.121036	0.117205	0.0766392	0.685119
15	0.498005	0.287981	0.0969904	0.117023
16	0.0831117	0.0286183	0.86138	0.0268899
17	0.113789	0.648468	0.0804078	0.157335
18	0.0926182	0.0754362	0.0689564	0.762989
19	0.42082	0.216167	0.142439	0.220574
20	0.73057	0.0491487	0.146595	0.0736862
21	0.114763	0.120695	0.616614	0.147928
22	0.425661	0.203338	0.214006	0.156995
23	0.263188	0.278157	0.116643	0.342011
24	0.314811	0.341382	0.097831	0.245976
25	0.615173	0.132904	0.152761	0.0991616
26	0.477969	0.249605	0.094519	0.177907
27	0.0382693	0.713649	0.0395615	0.20852
28	0.0880453	0.0313289	0.852156	0.02847
29	0.0486598	0.685685	0.0408019	0.224853
30	0.882632	0.0349174	0.0317043	0.0507468
31	0.565597	0.119612	0.251851	0.0629404
32	0.118594	0.259067	0.0572792	0.56506
33	0.840128	0.0432597	0.0426004	0.0740116
34	0.317061	0.104112	0.419399	0.159428
35	0.0785701	0.159613	0.165337	0.59648
36	0.501909	0.123331	0.267574	0.107185
37	0.0880453	0.0313289	0.852156	0.02847
38	0.0486598	0.685685	0.0408019	0.224853
39	0.882632	0.0349174	0.0317043	0.0507468
40	0.0878099	0.125658	0.631645	0.154887
41	0.0608018	0.721559	0.105357	0.112282
42	0.0372294	0.0530382	0.817545	0.0921877
43	0.396002	0.22879	0.197034	0.178174
44	0.088272	0.0963042	0.156436	0.658988
45	0.0490736	0.0716611	0.829023	0.0502421
46	0.468846	0.158191	0.261283	0.11168
47	0.0539078	0.0649631	0.0537327	0.827396
48	0.0375168	0.022909	0.908935	0.0306388
49	0.615173	0.132904	0.152761	0.0991616
50	0.477969	0.249605	0.094519	0.177907
51	0.0382693	0.713649	0.0395615	0.20852
52	0.430776	0.195887	0.110218	0.263119
53	0.101835	0.0483613	0.763528	0.086275
54	0.0446486	0.022181	0.909398	0.0237721
55	0.355813	0.247772	0.177404	0.219011
56	0.527128	0.0973478	0.219595	0.155929
57	0.100928	0.0976942	0.627484	0.173893
58	0.381527	0.212002	0.328911	0.077561
59	0.0527959	0.20681	0.0620455	0.678349
60	0.817659	0.0483242	0.0631163	0.0709004
61	0.53669	0.233898	0.084916	0.144497
62	0.791976	0.0419353	0.10324	0.062849
63	0.244124	0.226639	0.109241	0.419995
64	0.112652	0.14672	0.632398	0.10823
65	0.110061	0.0980826	0.118012	0.673845
66	0.206201	0.0578709	0.603219	0.13271
67	0.673628	0.151378	0.0847169	0.0902777
68	0.322475	0.27229	0.182461	0.222775
69	0.616758	0.150288	0.166555	0.0663978
70	0.355813	0.247772	0.177404	0.219011
71	0.527128	0.0973478	0.219595	0.155929
72	0.100928	0.0976942	0.627484	0.173893
73	0.450644	0.246564	0.145538	0.157254
74	0.0907396	0.204724	0.106327	0.59821
75	0.0188031	0.0195269	0.940157	0.0215126
76	0.0738677	0.0999253	0.674097	0.15211
77	0.0322204	0.870641	0.0402623	0.0568758
78	0.03286	0.0497944	0.836632	0.0807132
79	0.356064	0.299701	0.106686	0.237548
80	0.0580328	0.0430648	0.844525	0.0543775
81	0.873197	0.0421805	0.0450319	0.039591
82	0.249361	0.151861	0.156244	0.442534
83	0.3317	0.15376	0.181458	0.333081
84	0.161007	0.113313	0.49787	0.22781
85	0.25	0.25	0.25	0.25


TF	Unknown
TF Name	Unknown
Gene	AAGJ06000002.1_18101248-18101953(+)_1
Motif	AAGJ06000002.1_18101248-18101953(+)_1|1|1x0
Family	C2H2 ZF
Species	Unknown
Pos	A	C	G	T
1	0.0429254	0.0244242	0.914363	0.0182873
2	0.0560033	0.0535018	0.0414404	0.849055
3	0.88467	0.0344716	0.0315933	0.0492648
4	0.288227	0.336013	0.20126	0.1745
5	0.131542	0.159341	0.125322	0.583795
6	0.573571	0.206996	0.115183	0.104251
7	0.616444	0.128773	0.171858	0.0829247
8	0.853612	0.0563496	0.0555234	0.0345152
9	0.0266684	0.719802	0.0527913	0.200738
10	0.25	0.25	0.25	0.25


TF	Unknown
TF Name	Unknown
Gene	AAGJ06000002.1_18101248-18101953(+)_1
Motif	AAGJ06000002.1_18101248-18101953(+)_1|2|1x0
Family	C2H2 ZF
Species	Unknown
Pos	A	C	G	T
1	0.406768	0.142252	0.312469	0.138511
2	0.191798	0.193094	0.1393	0.475809
3	0.235966	0.177179	0.106485	0.48037
4	0.492812	0.204683	0.205381	0.0971235
5	0.0565933	0.0631404	0.0491452	0.831121
6	0.844064	0.0554032	0.0459612	0.0545719
7	0.0429254	0.0244242	0.914363	0.0182873
8	0.0560033	0.0535018	0.0414404	0.849055
9	0.88467	0.0344716	0.0315933	0.0492648
10	0.356749	0.312875	0.236225	0.0941512
11	0.0967881	0.154173	0.089657	0.659382
12	0.853686	0.053844	0.0452594	0.0472108
13	0.25	0.25	0.25	0.25


TF	Unknown
TF Name	Unknown
Gene	AAGJ06000002.1_18102072-18102819(+)_1
Motif	AAGJ06000002.1_18102072-18102819(+)_1|1|1x0
Family	C2H2 ZF
Species	Unknown
Pos	A	C	G	T
1	0.438874	0.166543	0.185735	0.208848
2	0.0500434	0.0461769	0.867402	0.0363773
3	0.94178	0.0188356	0.019118	0.0202669
4	0.25	0.25	0.25	0.25


TF	Unknown
TF Name	Unknown
Gene	AAGJ06000002.1_18102072-18102819(+)_1
Motif	AAGJ06000002.1_18102072-18102819(+)_1|2|1x0
Family	C2H2 ZF
Species	Unknown
Pos	A	C	G	T
1	0.0452139	0.0382294	0.884154	0.0324023
2	0.847615	0.0553802	0.0528191	0.0441858
3	0.110504	0.139769	0.0790086	0.670718
4	0.0271318	0.0186733	0.933664	0.0205306
5	0.906923	0.0379971	0.0292155	0.0258643
6	0.144388	0.148172	0.10251	0.60493
7	0.5568	0.189005	0.124174	0.130021
8	0.301918	0.26713	0.199938	0.231014
9	0.513624	0.184872	0.199147	0.102357
10	0.25	0.25	0.25	0.25


TF	Unknown
TF Name	Unknown
Gene	AAGJ06000002.1_18102072-18102819(+)_1
Motif	AAGJ06000002.1_18102072-18102819(+)_1|3|1x0
Family	C2H2 ZF
Species	Unknown
Pos	A	C	G	T
1	0.0292126	0.0235808	0.928634	0.0185727
2	0.0596783	0.0707943	0.0364243	0.833103
3	0.894165	0.0235844	0.0364981	0.0457529
4	0.0292126	0.0235808	0.928634	0.0185727
5	0.0596783	0.0707943	0.0364243	0.833103
6	0.894165	0.0235844	0.0364981	0.0457529
7	0.25	0.25	0.25	0.25


TF	Unknown
TF Name	Unknown
Gene	AAGJ06000002.1_18156713-18159116(+)_1
Motif	AAGJ06000002.1_18156713-18159116(+)_1|1|1x0
Family	C2H2 ZF
Species	Unknown
Pos	A	C	G	T
1	0.539277	0.158379	0.177033	0.125311
2	0.430629	0.256149	0.117833	0.195389
3	0.0614169	0.637256	0.0630697	0.238257
4	0.0327959	0.0262075	0.914735	0.0262612
5	0.155631	0.347991	0.128443	0.367936
6	0.139237	0.126032	0.121913	0.612817
7	0.521231	0.276879	0.106434	0.0954561
8	0.709967	0.0911571	0.112298	0.0865779
9	0.758176	0.089763	0.0691616	0.0828997
10	0.0748678	0.0506658	0.795699	0.0787675
11	0.187174	0.406045	0.132965	0.273816
12	0.0401842	0.83098	0.0510801	0.0777558
13	0.426876	0.246699	0.211367	0.115058
14	0.708722	0.100766	0.108452	0.0820598
15	0.340242	0.303783	0.176033	0.179942
16	0.20648	0.121904	0.331974	0.339642
17	0.103982	0.196146	0.117253	0.58262
18	0.0184037	0.0294463	0.920183	0.0319667
19	0.574957	0.143179	0.184995	0.0968695
20	0.809129	0.0724606	0.0715167	0.0468932
21	0.0363871	0.678518	0.0667166	0.218378
22	0.346202	0.199013	0.334588	0.120197
23	0.175068	0.186122	0.188558	0.450252
24	0.198572	0.165948	0.171227	0.464253
25	0.385982	0.24799	0.227203	0.138825
26	0.120102	0.117728	0.0974778	0.664692
27	0.773681	0.0611637	0.0632799	0.101875
28	0.0710835	0.0507616	0.832611	0.0455435
29	0.172974	0.0776124	0.663675	0.0857387
30	0.746448	0.057242	0.100048	0.0962624
31	0.503741	0.145437	0.263785	0.0870374
32	0.144688	0.270261	0.0808536	0.504198
33	0.75256	0.0702133	0.0693563	0.107871
34	0.384001	0.225422	0.161487	0.22909
35	0.64429	0.0744398	0.178365	0.102905
36	0.140799	0.14659	0.540123	0.172488
37	0.539277	0.158379	0.177033	0.125311
38	0.430629	0.256149	0.117833	0.195389
39	0.0614169	0.637256	0.0630697	0.238257
40	0.12524	0.0548157	0.769166	0.0507778
41	0.0737335	0.611495	0.0640474	0.250724
42	0.801652	0.0605798	0.0560795	0.0816883
43	0.364632	0.120862	0.267778	0.246728
44	0.0788126	0.658068	0.0810693	0.18205
45	0.0566299	0.0614183	0.774637	0.107314
46	0.407603	0.25166	0.165097	0.175641
47	0.116689	0.223663	0.132459	0.527189
48	0.0384975	0.0396779	0.878952	0.0428727
49	0.12524	0.0548157	0.769166	0.0507778
50	0.0737335	0.611495	0.0640474	0.250724
51	0.801652	0.0605798	0.0560795	0.0816883
52	0.100864	0.128428	0.590996	0.179712
53	0.056407	0.787331	0.0674079	0.088854
54	0.0563214	0.0785263	0.749608	0.115544
55	0.335992	0.292742	0.128172	0.243094
56	0.0889148	0.0700458	0.756632	0.0844076
57	0.789675	0.0700079	0.0737671	0.0665495
58	0.25	0.25	0.25	0.25


TF	Unknown
TF Name	Unknown
Gene	AAGJ06000002.1_18156713-18159116(+)_1
Motif	AAGJ06000002.1_18156713-18159116(+)_1|2|1x0
Family	C2H2 ZF
Species	Unknown
Pos	A	C	G	T
1	0.0642069	0.0192796	0.898543	0.0179709
2	0.0976239	0.69568	0.065976	0.14072
3	0.0751283	0.0595994	0.0538552	0.811417
4	0.25	0.25	0.25	0.25


TF	Unknown
TF Name	Unknown
Gene	AAGJ06000002.1_18156713-18159116(+)_1
Motif	AAGJ06000002.1_18156713-18159116(+)_1|3|1x0
Family	C2H2 ZF
Species	Unknown
Pos	A	C	G	T
1	0.0565541	0.345268	0.560519	0.0376589
2	0.89238	0.0178476	0.0444896	0.0452823
3	0.13366	0.0557366	0.667919	0.142685
4	0.518919	0.0999862	0.247423	0.133672
5	0.173094	0.405156	0.126798	0.294952
6	0.204385	0.0761067	0.557214	0.162294
7	0.512569	0.177943	0.182165	0.127323
8	0.201598	0.340262	0.101585	0.356556
9	0.169727	0.614241	0.0552736	0.160758
10	0.25	0.25	0.25	0.25


TF	Unknown
TF Name	Unknown
Gene	AAGJ06000002.1_18178668-18179070(+)_1
Motif	AAGJ06000002.1_18178668-18179070(+)_1|1|1x0
Family	C2H2 ZF
Species	Unknown
Pos	A	C	G	T
1	0.383586	0.166389	0.283142	0.166883
2	0.224847	0.294686	0.319204	0.161263
3	0.0405518	0.0889139	0.814462	0.0560725
4	0.524834	0.283505	0.0857881	0.105873
5	0.936301	0.0224422	0.0225306	0.018726
6	0.926279	0.0260325	0.0222741	0.0254139
7	0.25	0.25	0.25	0.25


TF	Unknown
TF Name	Unknown
Gene	AAGJ06000002.1_18178668-18179070(+)_1
Motif	AAGJ06000002.1_18178668-18179070(+)_1|2|1x0
Family	C2H2 ZF
Species	Unknown
Pos	A	C	G	T
1	0.114603	0.0504035	0.787793	0.0472012
2	0.0724186	0.387616	0.066312	0.473654
3	0.0263724	0.0185668	0.928338	0.0267223
4	0.25	0.25	0.25	0.25


TF	Unknown
TF Name	Unknown
Gene	AAGJ06000002.1_18211197-18212637(+)_1
Motif	AAGJ06000002.1_18211197-18212637(+)_1|1|1x0
Family	C2H2 ZF
Species	Unknown
Pos	A	C	G	T
1	0.163549	0.0440963	0.0475404	0.744815
2	0.426407	0.0558913	0.086588	0.431114
3	0.0422722	0.0167048	0.835238	0.105785
4	0.25	0.25	0.25	0.25


TF	Unknown
TF Name	Unknown
Gene	AAGJ06000002.1_18211197-18212637(+)_1
Motif	AAGJ06000002.1_18211197-18212637(+)_1|2|1x0
Family	C2H2 ZF
Species	Unknown
Pos	A	C	G	T
1	0.0920018	0.0760614	0.277969	0.553968
2	0.112601	0.0501744	0.710826	0.126399
3	0.178777	0.171204	0.431629	0.218389
4	0.0294549	0.018658	0.932899	0.0189879
5	0.849374	0.0546691	0.0610049	0.0349519
6	0.0527879	0.0290723	0.874544	0.0435961
7	0.387152	0.211677	0.232358	0.168813
8	0.491045	0.112142	0.206156	0.190656
9	0.0871923	0.104079	0.16122	0.64751
10	0.604146	0.174562	0.107722	0.11357
11	0.30991	0.269241	0.192998	0.227851
12	0.554817	0.171476	0.186777	0.0869295
13	0.361901	0.222009	0.319885	0.096206
14	0.0734468	0.228614	0.0839999	0.613939
15	0.743578	0.0707537	0.0883484	0.09732
16	0.465435	0.319912	0.144241	0.0704121
17	0.0738874	0.426187	0.0711089	0.428817
18	0.82537	0.0536808	0.0674675	0.0534814
19	0.728186	0.110551	0.102869	0.0583942
20	0.155757	0.397263	0.0585326	0.388448
21	0.863134	0.038457	0.0486769	0.049732
22	0.0961712	0.123644	0.604826	0.175359
23	0.0517625	0.802903	0.0623003	0.0830344
24	0.0518492	0.073259	0.765419	0.109473
25	0.469036	0.20497	0.211824	0.11417
26	0.123122	0.159481	0.120346	0.597052
27	0.421276	0.110249	0.290504	0.177971
28	0.0303297	0.0250107	0.923977	0.0206821
29	0.894252	0.0388996	0.0368397	0.0300089
30	0.0914734	0.119823	0.0622106	0.726493
31	0.588265	0.138564	0.180878	0.0922926
32	0.824247	0.0670189	0.0661111	0.0426226
33	0.0330139	0.6921	0.0620185	0.212868
34	0.0303297	0.0250107	0.923977	0.0206821
35	0.894252	0.0388996	0.0368397	0.0300089
36	0.0914734	0.119823	0.0622106	0.726493
37	0.51044	0.243399	0.146436	0.0997252
38	0.0577553	0.0468712	0.0425733	0.8528
39	0.859054	0.037315	0.0468178	0.0568132
40	0.0303297	0.0250107	0.923977	0.0206821
41	0.894252	0.0388996	0.0368397	0.0300089
42	0.0914734	0.119823	0.0622106	0.726493
43	0.25	0.25	0.25	0.25


TF	Unknown
TF Name	Unknown
Gene	AAGJ06000002.1_18247595-18249038(+)_1
Motif	AAGJ06000002.1_18247595-18249038(+)_1|1|1x0
Family	C2H2 ZF
Species	Unknown
Pos	A	C	G	T
1	0.0633862	0.0424065	0.853895	0.0403123
2	0.0938457	0.0948835	0.0820463	0.729225
3	0.10819	0.0523536	0.72385	0.115606
4	0.519509	0.164948	0.183074	0.132469
5	0.418565	0.257343	0.12438	0.199712
6	0.0688508	0.61555	0.0705842	0.245015
7	0.0500295	0.0327748	0.883049	0.0341471
8	0.101988	0.124784	0.0937138	0.679514
9	0.091683	0.0393392	0.795046	0.0739318
10	0.111595	0.0618447	0.756709	0.0698521
11	0.181706	0.236151	0.121034	0.46111
12	0.790077	0.0611767	0.0693285	0.0794178
13	0.111595	0.0618447	0.756709	0.0698521
14	0.181706	0.236151	0.121034	0.46111
15	0.790077	0.0611767	0.0693285	0.0794178
16	0.334749	0.240537	0.251286	0.173428
17	0.126815	0.130739	0.160518	0.581928
18	0.638	0.0995902	0.150057	0.112353
19	0.584317	0.142727	0.181751	0.091206
20	0.253143	0.328546	0.0964371	0.321875
21	0.445761	0.193517	0.216319	0.144403
22	0.553524	0.150595	0.191429	0.104453
23	0.78306	0.0817675	0.0807697	0.0544024
24	0.0423774	0.655951	0.0747588	0.226913
25	0.0285448	0.0186501	0.932503	0.0203023
26	0.882309	0.0266075	0.0703688	0.0207147
27	0.0725743	0.0794948	0.0754799	0.772451
28	0.41726	0.225234	0.252459	0.105046
29	0.148455	0.204659	0.0939879	0.552898
30	0.79378	0.0658963	0.0642014	0.0761226
31	0.321463	0.182716	0.285159	0.210662
32	0.0871774	0.125292	0.114736	0.672794
33	0.0600536	0.0675029	0.795772	0.0766718
34	0.337081	0.143803	0.343097	0.176019
35	0.622915	0.129443	0.139636	0.108007
36	0.375138	0.187075	0.324373	0.113414
37	0.135829	0.0626607	0.743182	0.0583284
38	0.081496	0.590726	0.0714276	0.25635
39	0.775329	0.0690594	0.0642441	0.0913673
40	0.108613	0.136185	0.568667	0.186534
41	0.0644586	0.760738	0.0761611	0.0986423
42	0.0640509	0.0874338	0.722989	0.125526
43	0.330783	0.290743	0.134167	0.244306
44	0.098254	0.0785873	0.729576	0.0935827
45	0.762944	0.0789171	0.0828784	0.075261
46	0.254391	0.175484	0.179263	0.390861
47	0.312301	0.175619	0.198806	0.313274
48	0.185392	0.142516	0.431687	0.240406
49	0.25	0.25	0.25	0.25


TF	Unknown
TF Name	Unknown
Gene	AAGJ06000002.1_18254726-18256421(+)_1
Motif	AAGJ06000002.1_18254726-18256421(+)_1|1|1x0
Family	C2H2 ZF
Species	Unknown
Pos	A	C	G	T
1	0.110942	0.0321175	0.833928	0.0230122
2	0.0331523	0.822681	0.0268409	0.117325
3	0.923006	0.0217351	0.0248419	0.0304173
4	0.0458371	0.0398009	0.870995	0.0433673
5	0.0720319	0.06372	0.192362	0.671886
6	0.0356699	0.0186872	0.915162	0.030481
7	0.509372	0.199796	0.200521	0.0903117
8	0.0488326	0.0548717	0.042018	0.854278
9	0.866465	0.0476302	0.0390351	0.0468694
10	0.0324239	0.0204255	0.923202	0.0239482
11	0.0940391	0.136475	0.0787639	0.690722
12	0.0974991	0.0708069	0.0792833	0.752411
13	0.417651	0.129669	0.346505	0.106174
14	0.871146	0.0499109	0.0362029	0.0427403
15	0.0635026	0.160822	0.0490627	0.726613
16	0.0447332	0.0385615	0.875542	0.041163
17	0.797847	0.0656569	0.0870834	0.0494122
18	0.0598434	0.0998073	0.0934097	0.74694
19	0.657449	0.156987	0.0899538	0.095611
20	0.319431	0.271581	0.184972	0.224015
21	0.602138	0.155394	0.171496	0.070972
22	0.376889	0.214488	0.326879	0.0817448
23	0.0572907	0.212299	0.0668873	0.663523
24	0.801449	0.0531385	0.0686548	0.0767582
25	0.639701	0.120676	0.164108	0.075515
26	0.87523	0.0484044	0.0476489	0.0287172
27	0.0221701	0.741627	0.0458822	0.190321
28	0.639701	0.120676	0.164108	0.075515
29	0.87523	0.0484044	0.0476489	0.0287172
30	0.0221701	0.741627	0.0458822	0.190321
31	0.426879	0.190913	0.262531	0.119676
32	0.684281	0.0860758	0.135691	0.0939523
33	0.0765318	0.501304	0.222626	0.199537
34	0.110942	0.0321175	0.833928	0.0230122
35	0.0331523	0.822681	0.0268409	0.117325
36	0.923006	0.0217351	0.0248419	0.0304173
37	0.509372	0.199796	0.200521	0.0903117
38	0.0488326	0.0548717	0.042018	0.854278
39	0.866465	0.0476302	0.0390351	0.0468694
40	0.509372	0.199796	0.200521	0.0903117
41	0.0488326	0.0548717	0.042018	0.854278
42	0.866465	0.0476302	0.0390351	0.0468694
43	0.0949213	0.0352247	0.837719	0.032135
44	0.0530753	0.67164	0.0448241	0.23046
45	0.868955	0.0392001	0.0357329	0.0561117
46	0.033162	0.019814	0.928455	0.0185691
47	0.0599174	0.0607677	0.0504408	0.828874
48	0.0719258	0.0283767	0.821395	0.0783027
49	0.0611004	0.0428539	0.862311	0.0337347
50	0.0958377	0.298928	0.113593	0.491642
51	0.745191	0.0461021	0.143605	0.0651023
52	0.388766	0.165732	0.233889	0.211613
53	0.257803	0.0541027	0.616995	0.0710993
54	0.872695	0.0465081	0.0461575	0.034639
55	0.271253	0.0916558	0.300145	0.336946
56	0.0916497	0.0836557	0.415895	0.408799
57	0.0972928	0.0843131	0.41265	0.405745
58	0.25	0.25	0.25	0.25


TF	Unknown
TF Name	Unknown
Gene	AAGJ06000002.1_18263747-18265247(+)_1
Motif	AAGJ06000002.1_18263747-18265247(+)_1|1|1x0
Family	C2H2 ZF
Species	Unknown
Pos	A	C	G	T
1	0.033162	0.019814	0.928455	0.0185691
2	0.0599174	0.0607677	0.0504408	0.828874
3	0.0719258	0.0283767	0.821395	0.0783027
4	0.459592	0.162071	0.262286	0.116051
5	0.0590726	0.0706494	0.0588885	0.811389
6	0.0421422	0.0262546	0.896903	0.0347007
7	0.0733349	0.0344238	0.852006	0.0402356
8	0.15896	0.222397	0.0944464	0.524197
9	0.881346	0.0332282	0.0390046	0.0464216
10	0.429376	0.148164	0.255402	0.167058
11	0.0615229	0.0873787	0.0885346	0.762564
12	0.0312614	0.0292238	0.88435	0.0551645
13	0.416648	0.175374	0.193316	0.214662
14	0.0646919	0.0602093	0.826441	0.0486576
15	0.914381	0.0277896	0.0281613	0.029668
16	0.429376	0.148164	0.255402	0.167058
17	0.0615229	0.0873787	0.0885346	0.762564
18	0.0312614	0.0292238	0.88435	0.0551645
19	0.449932	0.311685	0.160015	0.0783681
20	0.0969302	0.246387	0.0656366	0.591046
21	0.855365	0.041439	0.0573693	0.0458266
22	0.600121	0.137985	0.157707	0.104186
23	0.468408	0.251159	0.0989372	0.181496
24	0.0422386	0.699337	0.0436059	0.214819
25	0.376889	0.214488	0.326879	0.0817448
26	0.0572907	0.212299	0.0668873	0.663523
27	0.801449	0.0531385	0.0686548	0.0767582
28	0.0939749	0.032204	0.835442	0.0383793
29	0.0626244	0.709558	0.0675336	0.160284
30	0.0444054	0.868453	0.0323817	0.05476
31	0.441877	0.247768	0.149417	0.160938
32	0.0956661	0.208816	0.111379	0.584139
33	0.0218232	0.0226285	0.930717	0.0248316
34	0.509372	0.199796	0.200521	0.0903117
35	0.0488326	0.0548717	0.042018	0.854278
36	0.866465	0.0476302	0.0390351	0.0468694
37	0.465134	0.211096	0.24433	0.0794401
38	0.118247	0.178423	0.0658296	0.6375
39	0.884426	0.0364565	0.0352594	0.0438583
40	0.033162	0.019814	0.928455	0.0185691
41	0.0599174	0.0607677	0.0504408	0.828874
42	0.0719258	0.0283767	0.821395	0.0783027
43	0.352049	0.298405	0.11078	0.238766
44	0.0635239	0.0477148	0.829081	0.0596804
45	0.858935	0.0469312	0.0499706	0.0441636
46	0.25039	0.155593	0.159899	0.434118
47	0.328634	0.157176	0.184244	0.329946
48	0.164948	0.117757	0.487178	0.230117
49	0.25	0.25	0.25	0.25


TF	Unknown
TF Name	Unknown
Gene	AAGJ06000002.1_18279187-18280369(+)_1
Motif	AAGJ06000002.1_18279187-18280369(+)_1|1|1x0
Family	C2H2 ZF
Species	Unknown
Pos	A	C	G	T
1	0.252578	0.217164	0.279949	0.250309
2	0.143733	0.0162702	0.813508	0.0264885
3	0.538461	0.169428	0.22291	0.0692005
4	0.139714	0.0931361	0.479118	0.288033
5	0.102321	0.0558596	0.294096	0.547724
6	0.106154	0.0827652	0.534466	0.276615
7	0.25	0.25	0.25	0.25


TF	Unknown
TF Name	Unknown
Gene	AAGJ06000002.1_18279187-18280369(+)_1
Motif	AAGJ06000002.1_18279187-18280369(+)_1|2|1x0
Family	C2H2 ZF
Species	Unknown
Pos	A	C	G	T
1	0.0285448	0.0186501	0.932503	0.0203023
2	0.882309	0.0266075	0.0703688	0.0207147
3	0.0725743	0.0794948	0.0754799	0.772451
4	0.334749	0.240537	0.251286	0.173428
5	0.126815	0.130739	0.160518	0.581928
6	0.638	0.0995902	0.150057	0.112353
7	0.25	0.25	0.25	0.25


TF	Unknown
TF Name	Unknown
Gene	AAGJ06000002.1_21539388-21541665(-)_1
Motif	AAGJ06000002.1_21539388-21541665(-)_1|1|1x0
Family	C2H2 ZF
Species	Unknown
Pos	A	C	G	T
1	0.41139	0.217282	0.155733	0.215596
2	0.0567417	0.0179837	0.0260915	0.899183
3	0.415756	0.0391889	0.0376331	0.507422
4	0.25	0.25	0.25	0.25


TF	Unknown
TF Name	Unknown
Gene	AAGJ06000002.1_21539388-21541665(-)_1
Motif	AAGJ06000002.1_21539388-21541665(-)_1|2|1x0
Family	C2H2 ZF
Species	Unknown
Pos	A	C	G	T
1	0.327342	0.191151	0.302002	0.179506
2	0.0887078	0.0911029	0.152457	0.667732
3	0.131255	0.10627	0.184436	0.578039
4	0.241188	0.19606	0.316652	0.2461
5	0.188592	0.204135	0.209883	0.39739
6	0.133837	0.191695	0.308624	0.365844
7	0.409201	0.234174	0.210567	0.146059
8	0.595258	0.103205	0.165607	0.13593
9	0.159723	0.188801	0.381516	0.26996
10	0.311098	0.165993	0.33332	0.189589
11	0.24813	0.227423	0.212135	0.312312
12	0.199839	0.205073	0.267626	0.327461
13	0.282878	0.151181	0.429504	0.136437
14	0.193445	0.124027	0.175272	0.507255
15	0.066899	0.21584	0.136977	0.580283
16	0.443395	0.303922	0.125901	0.126782
17	0.838831	0.0567573	0.0583583	0.0460534
18	0.798571	0.0720205	0.0649372	0.0644709
19	0.55626	0.223118	0.119093	0.101529
20	0.82659	0.068346	0.055449	0.0496148
21	0.764803	0.0880184	0.0674967	0.0796814
22	0.379844	0.223028	0.183719	0.213409
23	0.190515	0.268356	0.233415	0.307715
24	0.22351	0.146088	0.384467	0.245934
25	0.0239632	0.0187016	0.93508	0.0222556
26	0.924116	0.0346615	0.0204577	0.0207649
27	0.17285	0.231844	0.130748	0.464557
28	0.22764	0.149265	0.320066	0.303029
29	0.307236	0.333113	0.204852	0.1548
30	0.151825	0.457796	0.246223	0.144156
31	0.25	0.25	0.25	0.25


TF	Unknown
TF Name	Unknown
Gene	AAGJ06000002.1_25333809-25338912(+)_1
Motif	AAGJ06000002.1_25333809-25338912(+)_1|1|1x0
Family	C2H2 ZF
Species	Unknown
Pos	A	C	G	T
1	0.10176	0.0686807	0.744744	0.0848151
2	0.123046	0.0372664	0.799113	0.0405751
3	0.0226776	0.0187238	0.936189	0.0224097
4	0.0681825	0.0501971	0.81105	0.0705702
5	0.263579	0.060961	0.626048	0.0494118
6	0.179068	0.115108	0.32706	0.378765
7	0.25	0.25	0.25	0.25


TF	Unknown
TF Name	Unknown
Gene	AAGJ06000002.1_25333809-25338912(+)_1
Motif	AAGJ06000002.1_25333809-25338912(+)_1|2|1x0
Family	C2H2 ZF
Species	Unknown
Pos	A	C	G	T
1	0.358845	0.109077	0.193507	0.338571
2	0.298888	0.1864	0.254007	0.260706
3	0.154148	0.122084	0.542893	0.180875
4	0.0276952	0.0186353	0.931766	0.0219034
5	0.327087	0.0444462	0.55923	0.0692371
6	0.195125	0.0709911	0.103937	0.629947
7	0.0708766	0.0498652	0.79935	0.0799081
8	0.166111	0.0506517	0.691689	0.0915484
9	0.429739	0.155109	0.191661	0.223491
10	0.0771741	0.0938328	0.746775	0.082218
11	0.135097	0.0643077	0.718873	0.0817226
12	0.18976	0.104246	0.392345	0.313649
13	0.25	0.25	0.25	0.25


TF	Unknown
TF Name	Unknown
Gene	AAGJ06000002.1_25333809-25338912(+)_1
Motif	AAGJ06000002.1_25333809-25338912(+)_1|3|1x0
Family	C2H2 ZF
Species	Unknown
Pos	A	C	G	T
1	0.252648	0.324794	0.0903045	0.332254
2	0.719477	0.13169	0.0870875	0.0617459
3	0.0185532	0.0287573	0.92766	0.0250291
4	0.131548	0.0870144	0.636401	0.145037
5	0.125123	0.0542515	0.680218	0.140407
6	0.107274	0.0179878	0.841151	0.0335877
7	0.398124	0.160226	0.181043	0.260607
8	0.10202	0.085448	0.414846	0.397685
9	0.315072	0.150369	0.215014	0.319545
10	0.25	0.25	0.25	0.25


TF	Unknown
TF Name	Unknown
Gene	AAGJ06000002.1_25333809-25338912(+)_1
Motif	AAGJ06000002.1_25333809-25338912(+)_1|4|1x0
Family	C2H2 ZF
Species	Unknown
Pos	A	C	G	T
1	0.230789	0.287911	0.169303	0.311997
2	0.174519	0.083045	0.657559	0.0848773
3	0.0509334	0.0573252	0.842573	0.0491683
4	0.0554835	0.0394648	0.836826	0.0682253
5	0.195119	0.0497565	0.713941	0.0411832
6	0.0200167	0.0188041	0.940204	0.0209752
7	0.12792	0.102949	0.636412	0.132719
8	0.150852	0.0871699	0.308891	0.453087
9	0.258368	0.235322	0.198718	0.307592
10	0.25	0.25	0.25	0.25


TF	Unknown
TF Name	Unknown
Gene	AAGJ06000002.1_25333809-25338912(+)_1
Motif	AAGJ06000002.1_25333809-25338912(+)_1|5|1x0
Family	C2H2 ZF
Species	Unknown
Pos	A	C	G	T
1	0.710813	0.103018	0.163451	0.0227183
2	0.0963663	0.333141	0.0834213	0.487072
3	0.0190221	0.0176668	0.0799715	0.88334
4	0.25	0.25	0.25	0.25


TF	Unknown
TF Name	Unknown
Gene	AAGJ06000002.1_25333809-25338912(+)_1
Motif	AAGJ06000002.1_25333809-25338912(+)_1|6|1x0
Family	C2H2 ZF
Species	Unknown
Pos	A	C	G	T
1	0.211154	0.167443	0.357393	0.26401
2	0.237101	0.30423	0.179306	0.279363
3	0.131372	0.417018	0.295386	0.156224
4	0.0554835	0.0394648	0.836826	0.0682253
5	0.195119	0.0497565	0.713941	0.0411832
6	0.0200167	0.0188041	0.940204	0.0209752
7	0.142521	0.215108	0.479868	0.162503
8	0.174766	0.159403	0.443429	0.222401
9	0.162931	0.120578	0.574446	0.142044
10	0.25	0.25	0.25	0.25


TF	Unknown
TF Name	Unknown
Gene	AAGJ06000002.1_25333809-25338912(+)_1
Motif	AAGJ06000002.1_25333809-25338912(+)_1|7|1x0
Family	C2H2 ZF
Species	Unknown
Pos	A	C	G	T
1	0.187761	0.0214127	0.1943	0.596526
2	0.0154972	0.77486	0.0984297	0.111213
3	0.0354056	0.180677	0.745348	0.0385691
4	0.25	0.25	0.25	0.25


TF	Unknown
TF Name	Unknown
Gene	AAGJ06000002.1_25333809-25338912(+)_1
Motif	AAGJ06000002.1_25333809-25338912(+)_1|8|1x0
Family	C2H2 ZF
Species	Unknown
Pos	A	C	G	T
1	0.235545	0.154604	0.0969467	0.512905
2	0.118802	0.0691887	0.744968	0.0670408
3	0.0186538	0.0288925	0.932689	0.0197645
4	0.0660241	0.0497181	0.824646	0.0596118
5	0.113339	0.0423195	0.800898	0.0434434
6	0.133799	0.0351907	0.773323	0.0576876
7	0.0683919	0.0735185	0.791587	0.0665024
8	0.1261	0.0979262	0.181428	0.594546
9	0.135277	0.0658533	0.584076	0.214794
10	0.25	0.25	0.25	0.25


TF	Unknown
TF Name	Unknown
Gene	AAGJ06000002.1_25333809-25338912(+)_1
Motif	AAGJ06000002.1_25333809-25338912(+)_1|9|1x0
Family	C2H2 ZF
Species	Unknown
Pos	A	C	G	T
1	0.238526	0.184929	0.236589	0.339956
2	0.14317	0.086275	0.556206	0.214349
3	0.154194	0.295648	0.401515	0.148643
4	0.254926	0.152407	0.271076	0.321591
5	0.664485	0.0565147	0.188611	0.0903896
6	0.041383	0.0316507	0.0476456	0.879321
7	0.228598	0.22434	0.303507	0.243555
8	0.131033	0.162035	0.213001	0.493932
9	0.134687	0.128724	0.142833	0.593755
10	0.254348	0.289346	0.119137	0.337168
11	0.656968	0.118305	0.127853	0.0968747
12	0.0187211	0.0234434	0.936057	0.0217788
13	0.0646832	0.0536845	0.819439	0.0621933
14	0.196077	0.0876355	0.105678	0.610609
15	0.271796	0.124953	0.207915	0.395337
16	0.25	0.25	0.25	0.25


TF	Unknown
TF Name	Unknown
Gene	AAGJ06000002.1_25333809-25338912(+)_1
Motif	AAGJ06000002.1_25333809-25338912(+)_1|10|1x0
Family	C2H2 ZF
Species	Unknown
Pos	A	C	G	T
1	0.257643	0.130336	0.0968043	0.515217
2	0.130298	0.0164688	0.823441	0.0297929
3	0.117457	0.0551979	0.651428	0.175918
4	0.25	0.25	0.25	0.25


TF	Unknown
TF Name	Unknown
Gene	AAGJ06000002.1_25333809-25338912(+)_1
Motif	AAGJ06000002.1_25333809-25338912(+)_1|11|1x0
Family	C2H2 ZF
Species	Unknown
Pos	A	C	G	T
1	0.350696	0.0283602	0.374758	0.246186
2	0.319732	0.0210392	0.130393	0.528835
3	0.0128272	0.641362	0.112755	0.233056
4	0.25	0.25	0.25	0.25


TF	Unknown
TF Name	Unknown
Gene	AAGJ06000002.1_26375345-26377775(+)_1
Motif	AAGJ06000002.1_26375345-26377775(+)_1|1|1x0
Family	C2H2 ZF
Species	Unknown
Pos	A	C	G	T
1	0.112494	0.270283	0.136341	0.480882
2	0.115326	0.0349285	0.154624	0.695122
3	0.0224024	0.01866	0.933002	0.025936
4	0.25	0.25	0.25	0.25


TF	Unknown
TF Name	Unknown
Gene	AAGJ06000002.1_26375345-26377775(+)_1
Motif	AAGJ06000002.1_26375345-26377775(+)_1|2|1x0
Family	C2H2 ZF
Species	Unknown
Pos	A	C	G	T
1	0.708129	0.0311681	0.225186	0.0355164
2	0.394752	0.0235929	0.113561	0.468094
3	0.029607	0.015638	0.172853	0.781902
4	0.25	0.25	0.25	0.25


TF	Unknown
TF Name	Unknown
Gene	AAGJ06000002.1_26375345-26377775(+)_1
Motif	AAGJ06000002.1_26375345-26377775(+)_1|3|1x0
Family	C2H2 ZF
Species	Unknown
Pos	A	C	G	T
1	0.186719	0.07036	0.543337	0.199584
2	0.069383	0.796038	0.0236264	0.110953
3	0.025636	0.933919	0.0217669	0.0186784
4	0.25	0.25	0.25	0.25


TF	Unknown
TF Name	Unknown
Gene	AAGJ06000002.1_26375345-26377775(+)_1
Motif	AAGJ06000002.1_26375345-26377775(+)_1|4|1x0
Family	C2H2 ZF
Species	Unknown
Pos	A	C	G	T
1	0.242215	0.0951457	0.383375	0.279264
2	0.388315	0.281257	0.205772	0.124655
3	0.0620208	0.804036	0.0707493	0.063194
4	0.394879	0.105837	0.373967	0.125317
5	0.931614	0.0300288	0.0197253	0.0186323
6	0.052962	0.090619	0.0481726	0.808246
7	0.277619	0.182452	0.373901	0.166028
8	0.128075	0.136058	0.511259	0.224608
9	0.107644	0.548376	0.149621	0.194358
10	0.43856	0.158248	0.283561	0.119631
11	0.0607458	0.0831112	0.077018	0.779125
12	0.0304365	0.0245654	0.916671	0.0283266
13	0.59458	0.118719	0.185473	0.101228
14	0.231691	0.254903	0.119905	0.3935
15	0.324204	0.156239	0.26177	0.257787
16	0.403642	0.123609	0.268108	0.20464
17	0.399651	0.134378	0.173202	0.292769
18	0.137574	0.125865	0.124573	0.611988
19	0.273394	0.164662	0.397683	0.16426
20	0.204982	0.095156	0.311651	0.388211
21	0.113884	0.13088	0.249728	0.505509
22	0.0471361	0.025224	0.900113	0.0275268
23	0.0670339	0.0238836	0.876405	0.0326773
24	0.91779	0.0222269	0.0220834	0.0378995
25	0.25	0.25	0.25	0.25


TF	Unknown
TF Name	Unknown
Gene	AAGJ06000003.1_1504549-1506823(+)_1
Motif	AAGJ06000003.1_1504549-1506823(+)_1|1|1x0
Family	C2H2 ZF
Species	Unknown
Pos	A	C	G	T
1	0.163549	0.0440963	0.0475404	0.744815
2	0.426407	0.0558913	0.086588	0.431114
3	0.0422722	0.0167048	0.835238	0.105785
4	0.25	0.25	0.25	0.25


TF	Unknown
TF Name	Unknown
Gene	AAGJ06000003.1_1504549-1506823(+)_1
Motif	AAGJ06000003.1_1504549-1506823(+)_1|2|1x0
Family	C2H2 ZF
Species	Unknown
Pos	A	C	G	T
1	0.551526	0.128895	0.216191	0.103388
2	0.905318	0.0380624	0.0281999	0.02842
3	0.101977	0.0632684	0.0450481	0.789707
4	0.421215	0.149818	0.227481	0.201486
5	0.235787	0.035515	0.679238	0.0494608
6	0.928579	0.0265458	0.0263034	0.0185716
7	0.25	0.25	0.25	0.25


TF	Unknown
TF Name	Unknown
Gene	AAGJ06000003.1_1504549-1506823(+)_1
Motif	AAGJ06000003.1_1504549-1506823(+)_1|3|1x0
Family	C2H2 ZF
Species	Unknown
Pos	A	C	G	T
1	0.137608	0.0474055	0.779394	0.0355926
2	0.0485176	0.767219	0.0404624	0.143801
3	0.878936	0.0350228	0.0392856	0.0467552
4	0.618795	0.162201	0.0786245	0.14038
5	0.244582	0.0809063	0.537719	0.136793
6	0.300204	0.143253	0.130369	0.426173
7	0.172009	0.0472817	0.734417	0.0462919
8	0.0549938	0.790699	0.0417205	0.112586
9	0.853675	0.0484361	0.0434193	0.0544694
10	0.498833	0.237986	0.128514	0.134667
11	0.876866	0.0446826	0.0428212	0.0356298
12	0.0623791	0.827519	0.04287	0.0672316
13	0.0921247	0.0470746	0.798882	0.0619188
14	0.0395233	0.15645	0.0477738	0.756253
15	0.026111	0.018678	0.933902	0.0213094
16	0.338339	0.140868	0.39621	0.124584
17	0.884164	0.0521041	0.0316836	0.0320481
18	0.0431639	0.873805	0.033794	0.0492375
19	0.333875	0.19568	0.284953	0.185492
20	0.0711178	0.159116	0.0968921	0.672874
21	0.0408468	0.0425847	0.871049	0.0455198
22	0.141183	0.0793539	0.722335	0.0571278
23	0.181518	0.497854	0.116405	0.204223
24	0.177325	0.155506	0.124615	0.542554
25	0.25	0.25	0.25	0.25


TF	Unknown
TF Name	Unknown
Gene	AAGJ06000003.1_1504549-1506823(+)_1
Motif	AAGJ06000003.1_1504549-1506823(+)_1|4|1x0
Family	C2H2 ZF
Species	Unknown
Pos	A	C	G	T
1	0.543107	0.217624	0.103677	0.135593
2	0.588888	0.109842	0.155207	0.146063
3	0.0359878	0.0298545	0.903815	0.0303431
4	0.294055	0.196263	0.354419	0.155264
5	0.185187	0.287894	0.211689	0.31523
6	0.0927169	0.224479	0.233623	0.449181
7	0.348421	0.124422	0.419461	0.107696
8	0.929233	0.0333458	0.0185847	0.0188362
9	0.0268778	0.921587	0.0201602	0.0313751
10	0.0882207	0.0313909	0.850837	0.0295516
11	0.117857	0.636622	0.0841773	0.161343
12	0.0971698	0.0796449	0.0730051	0.75018
13	0.109118	0.0311888	0.837423	0.0222702
14	0.0322139	0.826264	0.0260245	0.115497
15	0.925579	0.0209706	0.0240012	0.0294491
16	0.25	0.25	0.25	0.25


TF	Unknown
TF Name	Unknown
Gene	AAGJ06000003.1_1508195-1510232(+)_1
Motif	AAGJ06000003.1_1508195-1510232(+)_1|1|1x0
Family	C2H2 ZF
Species	Unknown
Pos	A	C	G	T
1	0.422165	0.215813	0.141777	0.220246
2	0.733404	0.0483836	0.14546	0.0727524
3	0.113866	0.119796	0.619295	0.147043
4	0.137083	0.0283145	0.80701	0.0275923
5	0.0332801	0.86313	0.0237505	0.0798394
6	0.916521	0.0275585	0.0241136	0.0318069
7	0.535081	0.14763	0.21326	0.104029
8	0.0929088	0.405996	0.0624946	0.438601
9	0.866925	0.0381065	0.0538316	0.0411367
10	0.556206	0.225271	0.106141	0.112381
11	0.933354	0.0246128	0.0233664	0.0186671
12	0.0381166	0.896006	0.0241092	0.0417684
13	0.549309	0.227188	0.105049	0.118454
14	0.708076	0.0732278	0.121369	0.0973267
15	0.191132	0.218504	0.153589	0.436775
16	0.126915	0.134969	0.65299	0.0851264
17	0.0640663	0.525643	0.105905	0.304385
18	0.0678837	0.0448183	0.790344	0.0969536
19	0.267119	0.149003	0.244508	0.339369
20	0.160057	0.0662916	0.667673	0.105979
21	0.0743888	0.058273	0.822068	0.0452701
22	0.25	0.25	0.25	0.25


TF	Unknown
TF Name	Unknown
Gene	AAGJ06000003.1_1508195-1510232(+)_1
Motif	AAGJ06000003.1_1508195-1510232(+)_1|2|1x0
Family	C2H2 ZF
Species	Unknown
Pos	A	C	G	T
1	0.370738	0.240056	0.194097	0.195109
2	0.194152	0.316057	0.234754	0.255037
3	0.244286	0.211521	0.311606	0.232586
4	0.421031	0.216111	0.142335	0.220523
5	0.731017	0.0490277	0.146416	0.0735388
6	0.114621	0.120554	0.617036	0.147789
7	0.496449	0.194284	0.219629	0.0896381
8	0.889234	0.0349584	0.0387876	0.0370195
9	0.0285778	0.899353	0.0265787	0.0454906
10	0.0829269	0.02852	0.861757	0.0267956
11	0.11364	0.648903	0.0802705	0.157187
12	0.0924522	0.0752834	0.0688097	0.763455
13	0.103357	0.0283486	0.848275	0.0200189
14	0.02934	0.837412	0.0235368	0.109711
15	0.933363	0.0186673	0.0214602	0.0265093
16	0.554319	0.225741	0.106849	0.113091
17	0.931933	0.0251231	0.0238583	0.0190861
18	0.0387737	0.894168	0.024593	0.0424649
19	0.656766	0.186325	0.0877957	0.0691131
20	0.908988	0.0236708	0.0463913	0.0209503
21	0.0416332	0.0354479	0.059454	0.863465
22	0.554319	0.225741	0.106849	0.113091
23	0.931933	0.0251231	0.0238583	0.0190861
24	0.0387737	0.894168	0.024593	0.0424649
25	0.25	0.25	0.25	0.25


TF	Unknown
TF Name	Unknown
Gene	AAGJ06000003.1_1508195-1510232(+)_1
Motif	AAGJ06000003.1_1508195-1510232(+)_1|3|1x0
Family	C2H2 ZF
Species	Unknown
Pos	A	C	G	T
1	0.440734	0.161863	0.202337	0.195066
2	0.0910085	0.113593	0.15579	0.639609
3	0.930599	0.018612	0.0284372	0.0223518
4	0.440734	0.161863	0.202337	0.195066
5	0.0910085	0.113593	0.15579	0.639609
6	0.930599	0.018612	0.0284372	0.0223518
7	0.440734	0.161863	0.202337	0.195066
8	0.0910085	0.113593	0.15579	0.639609
9	0.930599	0.018612	0.0284372	0.0223518
10	0.440734	0.161863	0.202337	0.195066
11	0.0910085	0.113593	0.15579	0.639609
12	0.930599	0.018612	0.0284372	0.0223518
13	0.25	0.25	0.25	0.25


TF	Unknown
TF Name	Unknown
Gene	AAGJ06000003.1_1510512-1511070(+)_1
Motif	AAGJ06000003.1_1510512-1511070(+)_1|1|1x0
Family	C2H2 ZF
Species	Unknown
Pos	A	C	G	T
1	0.530016	0.251594	0.134972	0.0834175
2	0.885309	0.0356537	0.0490689	0.0299685
3	0.0257793	0.0298163	0.0185177	0.925887
4	0.120533	0.128567	0.67161	0.07929
5	0.0591405	0.537558	0.100183	0.303118
6	0.0616524	0.0398902	0.808863	0.0895944
7	0.25	0.25	0.25	0.25


TF	Unknown
TF Name	Unknown
Gene	AAGJ06000003.1_7510093-7511181(+)_1
Motif	AAGJ06000003.1_7510093-7511181(+)_1|1|1x0
Family	C2H2 ZF
Species	Unknown
Pos	A	C	G	T
1	0.719045	0.113276	0.121224	0.0464544
2	0.113789	0.439673	0.0572436	0.389294
3	0.936434	0.0187287	0.0249184	0.0199185
4	0.0950019	0.0725574	0.295224	0.537217
5	0.148891	0.545736	0.205541	0.0998317
6	0.1526	0.0935582	0.161286	0.592555
7	0.25	0.25	0.25	0.25


TF	Unknown
TF Name	Unknown
Gene	AAGJ06000003.1_7510093-7511181(+)_1
Motif	AAGJ06000003.1_7510093-7511181(+)_1|2|1x0
Family	C2H2 ZF
Species	Unknown
Pos	A	C	G	T
1	0.0472889	0.0182404	0.912022	0.0224484
2	0.100282	0.0583402	0.226791	0.614586
3	0.0766971	0.512062	0.248715	0.162525
4	0.186403	0.205623	0.107619	0.500356
5	0.250398	0.151962	0.309209	0.288432
6	0.219551	0.233937	0.302332	0.244181
7	0.25	0.25	0.25	0.25


TF	Unknown
TF Name	Unknown
Gene	AAGJ06000003.1_7519710-7522779(+)_1
Motif	AAGJ06000003.1_7519710-7522779(+)_1|1|1x0
Family	C2H2 ZF
Species	Unknown
Pos	A	C	G	T
1	0.0623805	0.180068	0.0158398	0.741712
2	0.0923404	0.699412	0.06967	0.138578
3	0.0163383	0.0459059	0.816917	0.120839
4	0.25	0.25	0.25	0.25


TF	Unknown
TF Name	Unknown
Gene	AAGJ06000003.1_7519710-7522779(+)_1
Motif	AAGJ06000003.1_7519710-7522779(+)_1|2|1x0
Family	C2H2 ZF
Species	Unknown
Pos	A	C	G	T
1	0.315085	0.258873	0.209552	0.21649
2	0.349822	0.357943	0.155764	0.136472
3	0.0212712	0.0188442	0.941063	0.0188213
4	0.25	0.25	0.25	0.25


TF	Unknown
TF Name	Unknown
Gene	AAGJ06000003.1_7519710-7522779(+)_1
Motif	AAGJ06000003.1_7519710-7522779(+)_1|3|1x0
Family	C2H2 ZF
Species	Unknown
Pos	A	C	G	T
1	0.357961	0.239177	0.219657	0.183205
2	0.114351	0.172423	0.22775	0.485476
3	0.032777	0.0195216	0.929119	0.0185824
4	0.0816577	0.0603966	0.290425	0.56752
5	0.136016	0.581909	0.195114	0.0869609
6	0.138774	0.0802683	0.147644	0.633314
7	0.25	0.25	0.25	0.25


TF	Unknown
TF Name	Unknown
Gene	AAGJ06000003.1_7519710-7522779(+)_1
Motif	AAGJ06000003.1_7519710-7522779(+)_1|4|1x0
Family	C2H2 ZF
Species	Unknown
Pos	A	C	G	T
1	0.315831	0.113018	0.305239	0.265912
2	0.224182	0.0974439	0.185667	0.492707
3	0.21208	0.128521	0.357665	0.301735
4	0.27146	0.100508	0.443007	0.185024
5	0.180708	0.0624968	0.359829	0.396966
6	0.0515967	0.764353	0.072987	0.111063
7	0.0210375	0.0187468	0.937342	0.0228739
8	0.0198869	0.859972	0.0710727	0.0490681
9	0.0789464	0.682216	0.135328	0.10351
10	0.515581	0.169795	0.194592	0.120032
11	0.194509	0.257712	0.138032	0.409747
12	0.260355	0.125503	0.475411	0.138731
13	0.25	0.25	0.25	0.25


TF	Unknown
TF Name	Unknown
Gene	AAGJ06000003.1_7519710-7522779(+)_1
Motif	AAGJ06000003.1_7519710-7522779(+)_1|5|1x0
Family	C2H2 ZF
Species	Unknown
Pos	A	C	G	T
1	0.420905	0.157619	0.173947	0.247529
2	0.0663804	0.0643558	0.176663	0.692601
3	0.0406021	0.0383147	0.89194	0.0291433
4	0.655899	0.170421	0.0732111	0.100469
5	0.930417	0.0215446	0.0294305	0.0186083
6	0.166873	0.182501	0.195825	0.454802
7	0.25	0.25	0.25	0.25


TF	Unknown
TF Name	Unknown
Gene	AAGJ06000003.1_7519710-7522779(+)_1
Motif	AAGJ06000003.1_7519710-7522779(+)_1|6|1x0
Family	C2H2 ZF
Species	Unknown
Pos	A	C	G	T
1	0.349919	0.101771	0.272228	0.276082
2	0.382333	0.179369	0.209493	0.228805
3	0.0914206	0.77735	0.0548277	0.0764021
4	0.398315	0.0974344	0.381123	0.123128
5	0.9282	0.0274251	0.0258107	0.018564
6	0.0492236	0.0651817	0.0336721	0.851923
7	0.379691	0.164498	0.318952	0.13686
8	0.286729	0.111938	0.462746	0.138587
9	0.164208	0.147467	0.269513	0.418812
10	0.25	0.25	0.25	0.25


TF	Unknown
TF Name	Unknown
Gene	AAGJ06000003.1_7537812-7540524(+)_1
Motif	AAGJ06000003.1_7537812-7540524(+)_1|1|1x0
Family	C2H2 ZF
Species	Unknown
Pos	A	C	G	T
1	0.0623805	0.180068	0.0158398	0.741712
2	0.0923404	0.699412	0.06967	0.138578
3	0.0163383	0.0459059	0.816917	0.120839
4	0.25	0.25	0.25	0.25


TF	Unknown
TF Name	Unknown
Gene	AAGJ06000003.1_7537812-7540524(+)_1
Motif	AAGJ06000003.1_7537812-7540524(+)_1|2|1x0
Family	C2H2 ZF
Species	Unknown
Pos	A	C	G	T
1	0.449899	0.179438	0.22179	0.148873
2	0.0554045	0.0767014	0.127783	0.740111
3	0.0202918	0.020107	0.940785	0.0188157
4	0.25	0.25	0.25	0.25


TF	Unknown
TF Name	Unknown
Gene	AAGJ06000003.1_7537812-7540524(+)_1
Motif	AAGJ06000003.1_7537812-7540524(+)_1|3|1x0
Family	C2H2 ZF
Species	Unknown
Pos	A	C	G	T
1	0.278976	0.252034	0.261221	0.207769
2	0.233978	0.332435	0.164493	0.269094
3	0.13764	0.123694	0.188349	0.550318
4	0.0715258	0.067297	0.130689	0.730488
5	0.0492039	0.796821	0.138039	0.0159364
6	0.0938637	0.111426	0.155915	0.638795
7	0.25	0.25	0.25	0.25


TF	Unknown
TF Name	Unknown
Gene	AAGJ06000003.1_7537812-7540524(+)_1
Motif	AAGJ06000003.1_7537812-7540524(+)_1|4|1x0
Family	C2H2 ZF
Species	Unknown
Pos	A	C	G	T
1	0.263356	0.134542	0.337291	0.264811
2	0.046486	0.0515643	0.139358	0.762591
3	0.0213988	0.0186065	0.930326	0.0296688
4	0.272387	0.111183	0.423655	0.192775
5	0.189455	0.0727193	0.352584	0.385242
6	0.063558	0.722652	0.0868978	0.126892
7	0.24356	0.121854	0.0816829	0.552904
8	0.27724	0.140304	0.378516	0.20394
9	0.234655	0.203019	0.198307	0.364019
10	0.487523	0.179049	0.202471	0.130957
11	0.200771	0.258763	0.147354	0.393112
12	0.262752	0.136064	0.452252	0.148932
13	0.25	0.25	0.25	0.25


TF	Unknown
TF Name	Unknown
Gene	AAGJ06000003.1_7537812-7540524(+)_1
Motif	AAGJ06000003.1_7537812-7540524(+)_1|5|1x0
Family	C2H2 ZF
Species	Unknown
Pos	A	C	G	T
1	0.420905	0.157619	0.173947	0.247529
2	0.0663804	0.0643558	0.176663	0.692601
3	0.0406021	0.0383147	0.89194	0.0291433
4	0.655899	0.170421	0.0732111	0.100469
5	0.930417	0.0215446	0.0294305	0.0186083
6	0.166873	0.182501	0.195825	0.454802
7	0.25	0.25	0.25	0.25


TF	Unknown
TF Name	Unknown
Gene	AAGJ06000003.1_7537812-7540524(+)_1
Motif	AAGJ06000003.1_7537812-7540524(+)_1|6|1x0
Family	C2H2 ZF
Species	Unknown
Pos	A	C	G	T
1	0.349919	0.101771	0.272228	0.276082
2	0.382333	0.179369	0.209493	0.228805
3	0.0914206	0.77735	0.0548277	0.0764021
4	0.398315	0.0974344	0.381123	0.123128
5	0.9282	0.0274251	0.0258107	0.018564
6	0.0492236	0.0651817	0.0336721	0.851923
7	0.276826	0.320467	0.155706	0.247001
8	0.135073	0.109729	0.646332	0.108865
9	0.180736	0.143954	0.544362	0.130947
10	0.25	0.25	0.25	0.25


TF	Unknown
TF Name	Unknown
Gene	AAGJ06000003.1_10235376-10238145(-)_1
Motif	AAGJ06000003.1_10235376-10238145(-)_1|1|1x0
Family	C2H2 ZF
Species	Unknown
Pos	A	C	G	T
1	0.344478	0.0378358	0.415541	0.202145
2	0.123672	0.128485	0.163777	0.584066
3	0.0185886	0.0316751	0.0203085	0.929428
4	0.447734	0.0924266	0.345956	0.113883
5	0.0381759	0.0286416	0.833607	0.0995758
6	0.0862655	0.0654042	0.070807	0.777523
7	0.25	0.25	0.25	0.25


TF	Unknown
TF Name	Unknown
Gene	AAGJ06000003.1_10235376-10238145(-)_1
Motif	AAGJ06000003.1_10235376-10238145(-)_1|2|1x0
Family	C2H2 ZF
Species	Unknown
Pos	A	C	G	T
1	0.247161	0.22196	0.300779	0.230101
2	0.220668	0.216666	0.190213	0.372453
3	0.211733	0.239882	0.246802	0.301583
4	0.318196	0.127797	0.222961	0.331046
5	0.399845	0.113175	0.370821	0.116159
6	0.249517	0.403987	0.159393	0.187103
7	0.0439275	0.018341	0.91705	0.0206812
8	0.227033	0.119191	0.103074	0.550702
9	0.0780485	0.0380339	0.340322	0.543596
10	0.25	0.25	0.25	0.25


TF	Unknown
TF Name	Unknown
Gene	AAGJ06000003.1_10235376-10238145(-)_1
Motif	AAGJ06000003.1_10235376-10238145(-)_1|3|1x0
Family	C2H2 ZF
Species	Unknown
Pos	A	C	G	T
1	0.194641	0.143757	0.465477	0.196125
2	0.0993024	0.133093	0.643353	0.124251
3	0.625525	0.145658	0.0925994	0.136217
4	0.0726968	0.0575308	0.788932	0.080841
5	0.152175	0.221875	0.162952	0.462998
6	0.113651	0.368933	0.133329	0.384086
7	0.297848	0.161617	0.234679	0.305856
8	0.355028	0.152374	0.337543	0.155055
9	0.253404	0.349992	0.187662	0.208942
10	0.186829	0.209795	0.117204	0.486172
11	0.344814	0.167779	0.230138	0.25727
12	0.170707	0.164507	0.402837	0.261949
13	0.286879	0.197009	0.221058	0.295055
14	0.144424	0.211043	0.209807	0.434726
15	0.103722	0.0926971	0.104563	0.699018
16	0.244053	0.152078	0.151717	0.452151
17	0.209662	0.188592	0.2265	0.375245
18	0.221319	0.136038	0.321786	0.320857
19	0.0283604	0.0205458	0.932445	0.0186489
20	0.914267	0.0326026	0.0324756	0.0206546
21	0.0279159	0.0256219	0.119828	0.826634
22	0.25	0.25	0.25	0.25


TF	Unknown
TF Name	Unknown
Gene	AAGJ06000003.1_10235376-10238145(-)_1
Motif	AAGJ06000003.1_10235376-10238145(-)_1|4|1x0
Family	C2H2 ZF
Species	Unknown
Pos	A	C	G	T
1	0.0370686	0.0314321	0.885291	0.0462079
2	0.0250626	0.934697	0.0186939	0.0215462
3	0.0527008	0.0383274	0.819977	0.0889945
4	0.0402887	0.031165	0.893009	0.0355374
5	0.0548524	0.389758	0.10932	0.44607
6	0.060709	0.0541634	0.123273	0.761855
7	0.347651	0.121992	0.39929	0.131067
8	0.190802	0.0931633	0.454754	0.261281
9	0.337873	0.207793	0.183995	0.270339
10	0.175174	0.20796	0.117027	0.49984
11	0.198955	0.323872	0.221887	0.255286
12	0.0469866	0.0998762	0.784951	0.0681861
13	0.070152	0.0551478	0.816086	0.0586138
14	0.158284	0.470294	0.0887026	0.28272
15	0.149862	0.406643	0.294185	0.14931
16	0.25	0.25	0.25	0.25


TF	Unknown
TF Name	Unknown
Gene	AAGJ06000003.1_10235376-10238145(-)_1
Motif	AAGJ06000003.1_10235376-10238145(-)_1|5|1x0
Family	C2H2 ZF
Species	Unknown
Pos	A	C	G	T
1	0.26672	0.211036	0.238951	0.283293
2	0.177748	0.239828	0.177646	0.404778
3	0.120654	0.142468	0.269187	0.467691
4	0.28011	0.18218	0.329605	0.208105
5	0.287216	0.130886	0.303362	0.278536
6	0.137913	0.140636	0.160745	0.560706
7	0.166351	0.200832	0.10683	0.525987
8	0.194194	0.331569	0.218903	0.255334
9	0.0373096	0.0853835	0.821153	0.0561536
10	0.302969	0.11665	0.394547	0.185834
11	0.26852	0.258762	0.0977221	0.374996
12	0.112542	0.299137	0.349083	0.239238
13	0.302954	0.174613	0.206735	0.315697
14	0.105216	0.183489	0.181915	0.52938
15	0.0519141	0.0440279	0.0525325	0.851525
16	0.0288413	0.0219202	0.914106	0.0351329
17	0.0179988	0.899939	0.0287316	0.0533306
18	0.0665399	0.0658236	0.104955	0.762682
19	0.354159	0.112164	0.412319	0.121358
20	0.183073	0.0833302	0.475062	0.258534
21	0.346938	0.203449	0.178016	0.271597
22	0.25	0.25	0.25	0.25


TF	Unknown
TF Name	Unknown
Gene	AAGJ06000003.1_10235376-10238145(-)_1
Motif	AAGJ06000003.1_10235376-10238145(-)_1|6|1x0
Family	C2H2 ZF
Species	Unknown
Pos	A	C	G	T
1	0.339017	0.169128	0.18188	0.309975
2	0.124975	0.240586	0.228445	0.405994
3	0.0417429	0.0416843	0.0449868	0.871586
4	0.309657	0.131068	0.442011	0.117264
5	0.0603785	0.102189	0.0808084	0.756624
6	0.0260144	0.0226723	0.903257	0.0480559
7	0.0358131	0.0235168	0.920008	0.0206624
8	0.806276	0.0317456	0.145853	0.0161255
9	0.0762477	0.0360607	0.0998684	0.787823
10	0.25	0.25	0.25	0.25


TF	Unknown
TF Name	Unknown
Gene	AAGJ06000003.1_10275409-10278262(-)_1
Motif	AAGJ06000003.1_10275409-10278262(-)_1|1|1x0
Family	C2H2 ZF
Species	Unknown
Pos	A	C	G	T
1	0.667853	0.0444173	0.178206	0.109524
2	0.0983872	0.0698754	0.166651	0.665087
3	0.0416995	0.0182217	0.0289916	0.911087
4	0.436158	0.0998031	0.342732	0.121307
5	0.0453106	0.0346381	0.809034	0.111017
6	0.0960459	0.0741472	0.0798575	0.749949
7	0.25	0.25	0.25	0.25


TF	Unknown
TF Name	Unknown
Gene	AAGJ06000003.1_10275409-10278262(-)_1
Motif	AAGJ06000003.1_10275409-10278262(-)_1|2|1x0
Family	C2H2 ZF
Species	Unknown
Pos	A	C	G	T
1	0.247161	0.22196	0.300779	0.230101
2	0.220668	0.216666	0.190213	0.372453
3	0.211733	0.239882	0.246802	0.301583
4	0.318196	0.127797	0.222961	0.331046
5	0.399845	0.113175	0.370821	0.116159
6	0.249517	0.403987	0.159393	0.187103
7	0.0439275	0.018341	0.91705	0.0206812
8	0.227033	0.119191	0.103074	0.550702
9	0.0780485	0.0380339	0.340322	0.543596
10	0.25	0.25	0.25	0.25


TF	Unknown
TF Name	Unknown
Gene	AAGJ06000003.1_10275409-10278262(-)_1
Motif	AAGJ06000003.1_10275409-10278262(-)_1|3|1x0
Family	C2H2 ZF
Species	Unknown
Pos	A	C	G	T
1	0.194641	0.143757	0.465477	0.196125
2	0.0993024	0.133093	0.643353	0.124251
3	0.625525	0.145658	0.0925994	0.136217
4	0.0726968	0.0575308	0.788932	0.080841
5	0.152175	0.221875	0.162952	0.462998
6	0.113651	0.368933	0.133329	0.384086
7	0.297848	0.161617	0.234679	0.305856
8	0.355028	0.152374	0.337543	0.155055
9	0.253404	0.349992	0.187662	0.208942
10	0.25808	0.204309	0.21744	0.320171
11	0.382788	0.24238	0.205529	0.169303
12	0.165375	0.149432	0.475576	0.209616
13	0.286879	0.197009	0.221058	0.295055
14	0.144424	0.211043	0.209807	0.434726
15	0.103722	0.0926971	0.104563	0.699018
16	0.28961	0.158738	0.271935	0.279716
17	0.23659	0.172848	0.204946	0.385616
18	0.258575	0.161765	0.334714	0.244946
19	0.0283604	0.0205458	0.932445	0.0186489
20	0.914267	0.0326026	0.0324756	0.0206546
21	0.0279159	0.0256219	0.119828	0.826634
22	0.25	0.25	0.25	0.25


TF	Unknown
TF Name	Unknown
Gene	AAGJ06000003.1_10275409-10278262(-)_1
Motif	AAGJ06000003.1_10275409-10278262(-)_1|4|1x0
Family	C2H2 ZF
Species	Unknown
Pos	A	C	G	T
1	0.0294549	0.018658	0.932899	0.0189879
2	0.849374	0.0546691	0.0610049	0.0349519
3	0.0527879	0.0290723	0.874544	0.0435961
4	0.0634234	0.0512599	0.828161	0.0571556
5	0.0738521	0.375431	0.130833	0.419884
6	0.0843453	0.0767317	0.151755	0.687168
7	0.334822	0.140498	0.375568	0.149112
8	0.203894	0.112521	0.418969	0.264615
9	0.322213	0.215315	0.194657	0.267816
10	0.190324	0.219422	0.136216	0.454037
11	0.207373	0.310622	0.227007	0.254997
12	0.0686862	0.12836	0.709419	0.0935348
13	0.0967926	0.0792826	0.740532	0.083393
14	0.175335	0.432551	0.108473	0.283641
15	0.165712	0.379176	0.289906	0.165206
16	0.25	0.25	0.25	0.25


TF	Unknown
TF Name	Unknown
Gene	AAGJ06000003.1_10275409-10278262(-)_1
Motif	AAGJ06000003.1_10275409-10278262(-)_1|5|1x0
Family	C2H2 ZF
Species	Unknown
Pos	A	C	G	T
1	0.318553	0.308414	0.201703	0.17133
2	0.124436	0.128931	0.091181	0.655453
3	0.68406	0.0866866	0.140344	0.0889092
4	0.281377	0.178878	0.333966	0.205779
5	0.288635	0.126164	0.305745	0.279456
6	0.132007	0.134752	0.155116	0.578126
7	0.159238	0.0915457	0.162945	0.586271
8	0.296416	0.312931	0.218888	0.171764
9	0.025591	0.0793018	0.859536	0.0355713
10	0.022598	0.0252961	0.933437	0.0186687
11	0.241139	0.379343	0.0610246	0.318493
12	0.0999561	0.254339	0.410469	0.235236
13	0.305546	0.171037	0.204322	0.319095
14	0.0994294	0.178586	0.176974	0.54501
15	0.0457071	0.0384266	0.0462806	0.869586
16	0.161093	0.196436	0.101052	0.541419
17	0.191387	0.336178	0.217113	0.255322
18	0.0324059	0.0774893	0.840263	0.049842
19	0.025931	0.0192705	0.932369	0.0224292
20	0.0414073	0.399607	0.0919054	0.46708
21	0.0439147	0.0384882	0.099598	0.817999
22	0.357735	0.106596	0.419853	0.115816
23	0.178433	0.0778985	0.487033	0.256635
24	0.352353	0.200859	0.17451	0.272278
25	0.25	0.25	0.25	0.25


TF	Unknown
TF Name	Unknown
Gene	AAGJ06000003.1_10275409-10278262(-)_1
Motif	AAGJ06000003.1_10275409-10278262(-)_1|6|1x0
Family	C2H2 ZF
Species	Unknown
Pos	A	C	G	T
1	0.327471	0.178954	0.190623	0.302953
2	0.138129	0.244039	0.233301	0.38453
3	0.0585229	0.0584515	0.0624553	0.82057
4	0.306165	0.145044	0.417116	0.131675
5	0.0777284	0.122788	0.100131	0.699353
6	0.0393623	0.0349291	0.858614	0.0670945
7	0.0302561	0.0191759	0.931929	0.0186386
8	0.787058	0.0569031	0.110336	0.0457029
9	0.0664459	0.0331973	0.0607622	0.839595
10	0.25	0.25	0.25	0.25


TF	Unknown
TF Name	Unknown
Gene	AAGJ06000003.1_10299426-10302795(-)_1
Motif	AAGJ06000003.1_10299426-10302795(-)_1|1|1x0
Family	C2H2 ZF
Species	Unknown
Pos	A	C	G	T
1	0.247743	0.225682	0.293731	0.232844
2	0.22533	0.221781	0.198099	0.35479
3	0.216661	0.241432	0.24746	0.294447
4	0.310285	0.140663	0.227929	0.321123
5	0.382595	0.128046	0.358391	0.130969
6	0.251523	0.381999	0.170524	0.195954
7	0.022197	0.0197853	0.939233	0.0187847
8	0.0754087	0.149917	0.071236	0.703438
9	0.320059	0.129984	0.155888	0.394069
10	0.25	0.25	0.25	0.25


TF	Unknown
TF Name	Unknown
Gene	AAGJ06000003.1_10299426-10302795(-)_1
Motif	AAGJ06000003.1_10299426-10302795(-)_1|2|1x0
Family	C2H2 ZF
Species	Unknown
Pos	A	C	G	T
1	0.331768	0.186374	0.269969	0.21189
2	0.341862	0.278948	0.137362	0.241828
3	0.10019	0.613312	0.138964	0.147534
4	0.124889	0.213343	0.259179	0.402588
5	0.137945	0.0730785	0.725519	0.0634576
6	0.303199	0.0860371	0.0729849	0.537779
7	0.194091	0.222106	0.141364	0.44244
8	0.209533	0.307295	0.228289	0.254883
9	0.0752459	0.136095	0.687833	0.100826
10	0.277331	0.118467	0.244502	0.3597
11	0.200141	0.216915	0.22075	0.362194
12	0.17358	0.150657	0.105472	0.57029
13	0.185393	0.22032	0.250204	0.344083
14	0.247193	0.226122	0.307194	0.219491
15	0.081554	0.140296	0.659406	0.118744
16	0.194091	0.222106	0.141364	0.44244
17	0.209533	0.307295	0.228289	0.254883
18	0.0752459	0.136095	0.687833	0.100826
19	0.365003	0.221101	0.145291	0.268605
20	0.574735	0.103526	0.156904	0.164835
21	0.0772206	0.0576328	0.810757	0.05439
22	0.196713	0.227432	0.194482	0.381373
23	0.218916	0.257626	0.286433	0.237025
24	0.0870992	0.130753	0.68355	0.0985981
25	0.365003	0.221101	0.145291	0.268605
26	0.574735	0.103526	0.156904	0.164835
27	0.0772206	0.0576328	0.810757	0.05439
28	0.0244083	0.0186923	0.934615	0.0222843
29	0.209353	0.155868	0.0637226	0.571057
30	0.0949401	0.239612	0.274986	0.390463
31	0.25	0.25	0.25	0.25


TF	Unknown
TF Name	Unknown
Gene	AAGJ06000003.1_10299426-10302795(-)_1
Motif	AAGJ06000003.1_10299426-10302795(-)_1|3|1x0
Family	C2H2 ZF
Species	Unknown
Pos	A	C	G	T
1	0.372546	0.0340105	0.0116361	0.581807
2	0.492419	0.150882	0.166848	0.189851
3	0.31984	0.253975	0.169398	0.256788
4	0.258737	0.204492	0.262425	0.274346
5	0.132781	0.186448	0.167935	0.512836
6	0.122303	0.24224	0.107456	0.528001
7	0.0729097	0.0250831	0.883981	0.0180264
8	0.190603	0.533761	0.0863622	0.189274
9	0.0900045	0.0512469	0.695968	0.162781
10	0.387248	0.15731	0.170282	0.285159
11	0.0881188	0.0829314	0.259811	0.569139
12	0.0631281	0.0619375	0.161093	0.713841
13	0.390604	0.0614016	0.270969	0.277026
14	0.755704	0.0651108	0.127791	0.051394
15	0.0515391	0.182036	0.235624	0.530802
16	0.25	0.25	0.25	0.25


TF	Unknown
TF Name	Unknown
Gene	AAGJ06000003.1_10299426-10302795(-)_1
Motif	AAGJ06000003.1_10299426-10302795(-)_1|4|1x0
Family	C2H2 ZF
Species	Unknown
Pos	A	C	G	T
1	0.208531	0.118644	0.478916	0.193909
2	0.114677	0.0476233	0.0920375	0.745663
3	0.0158442	0.165479	0.0264686	0.792208
4	0.698613	0.081244	0.195834	0.0243096
5	0.0743024	0.028001	0.0320381	0.865659
6	0.113144	0.596159	0.0471901	0.243507
7	0.25	0.25	0.25	0.25


TF	Unknown
TF Name	Unknown
Gene	AAGJ06000003.1_10299426-10302795(-)_1
Motif	AAGJ06000003.1_10299426-10302795(-)_1|5|1x0
Family	C2H2 ZF
Species	Unknown
Pos	A	C	G	T
1	0.264686	0.214041	0.284567	0.236706
2	0.191055	0.233978	0.196501	0.378465
3	0.175483	0.179937	0.311015	0.333565
4	0.274145	0.197011	0.310637	0.218207
5	0.280391	0.153329	0.29242	0.27386
6	0.164569	0.167058	0.185117	0.483256
7	0.189099	0.218534	0.134577	0.457789
8	0.206678	0.3117	0.226591	0.255031
9	0.0666604	0.125897	0.716192	0.0912508
10	0.0554185	0.0601701	0.8362	0.0482115
11	0.251026	0.349327	0.0921436	0.307503
12	0.130807	0.258502	0.366499	0.244192
13	0.300091	0.216192	0.233598	0.250119
14	0.295569	0.153292	0.325704	0.225435
15	0.419112	0.160195	0.185536	0.235157
16	0.0556452	0.0442385	0.858586	0.0415303
17	0.0687907	0.151691	0.074472	0.705047
18	0.0480997	0.0287178	0.869675	0.0535078
19	0.227662	0.214786	0.275427	0.282126
20	0.291946	0.212785	0.293708	0.201561
21	0.190197	0.346325	0.237746	0.225732
22	0.241778	0.203495	0.167653	0.387075
23	0.294144	0.261188	0.195327	0.249342
24	0.182516	0.143706	0.431984	0.241794
25	0.246683	0.136495	0.266158	0.350664
26	0.140107	0.216827	0.174581	0.468486
27	0.120592	0.122176	0.091798	0.665435
28	0.230599	0.197753	0.210818	0.36083
29	0.222774	0.163333	0.214969	0.398925
30	0.210448	0.216417	0.31292	0.260216
31	0.0448028	0.0192477	0.917597	0.018352
32	0.229701	0.156705	0.177679	0.435915
33	0.0725994	0.0378404	0.0582114	0.831349
34	0.25	0.25	0.25	0.25


TF	Unknown
TF Name	Unknown
Gene	AAGJ06000003.1_10299426-10302795(-)_1
Motif	AAGJ06000003.1_10299426-10302795(-)_1|6|1x0
Family	C2H2 ZF
Species	Unknown
Pos	A	C	G	T
1	0.134223	0.223762	0.0987218	0.543293
2	0.311834	0.187824	0.227839	0.272502
3	0.0280531	0.050578	0.870572	0.0507971
4	0.0234488	0.0187099	0.935494	0.0223474
5	0.0843417	0.10953	0.0750802	0.731048
6	0.158235	0.0653492	0.110068	0.666349
7	0.25	0.25	0.25	0.25


TF	Unknown
TF Name	Unknown
Gene	AAGJ06000003.1_11376850-11379619(+)_1
Motif	AAGJ06000003.1_11376850-11379619(+)_1|1|1x0
Family	C2H2 ZF
Species	Unknown
Pos	A	C	G	T
1	0.344478	0.0378358	0.415541	0.202145
2	0.123672	0.128485	0.163777	0.584066
3	0.0185886	0.0316751	0.0203085	0.929428
4	0.447734	0.0924266	0.345956	0.113883
5	0.0381759	0.0286416	0.833607	0.0995758
6	0.0862655	0.0654042	0.070807	0.777523
7	0.25	0.25	0.25	0.25


TF	Unknown
TF Name	Unknown
Gene	AAGJ06000003.1_11376850-11379619(+)_1
Motif	AAGJ06000003.1_11376850-11379619(+)_1|2|1x0
Family	C2H2 ZF
Species	Unknown
Pos	A	C	G	T
1	0.247161	0.22196	0.300779	0.230101
2	0.220668	0.216666	0.190213	0.372453
3	0.211733	0.239882	0.246802	0.301583
4	0.318196	0.127797	0.222961	0.331046
5	0.399845	0.113175	0.370821	0.116159
6	0.249517	0.403987	0.159393	0.187103
7	0.0439275	0.018341	0.91705	0.0206812
8	0.227033	0.119191	0.103074	0.550702
9	0.0780485	0.0380339	0.340322	0.543596
10	0.25	0.25	0.25	0.25


TF	Unknown
TF Name	Unknown
Gene	AAGJ06000003.1_11376850-11379619(+)_1
Motif	AAGJ06000003.1_11376850-11379619(+)_1|3|1x0
Family	C2H2 ZF
Species	Unknown
Pos	A	C	G	T
1	0.194641	0.143757	0.465477	0.196125
2	0.0993024	0.133093	0.643353	0.124251
3	0.625525	0.145658	0.0925994	0.136217
4	0.0726968	0.0575308	0.788932	0.080841
5	0.152175	0.221875	0.162952	0.462998
6	0.113651	0.368933	0.133329	0.384086
7	0.297848	0.161617	0.234679	0.305856
8	0.355028	0.152374	0.337543	0.155055
9	0.253404	0.349992	0.187662	0.208942
10	0.186829	0.209795	0.117204	0.486172
11	0.344814	0.167779	0.230138	0.25727
12	0.170707	0.164507	0.402837	0.261949
13	0.286879	0.197009	0.221058	0.295055
14	0.144424	0.211043	0.209807	0.434726
15	0.103722	0.0926971	0.104563	0.699018
16	0.244053	0.152078	0.151717	0.452151
17	0.209662	0.188592	0.2265	0.375245
18	0.221319	0.136038	0.321786	0.320857
19	0.0283604	0.0205458	0.932445	0.0186489
20	0.914267	0.0326026	0.0324756	0.0206546
21	0.0279159	0.0256219	0.119828	0.826634
22	0.25	0.25	0.25	0.25


TF	Unknown
TF Name	Unknown
Gene	AAGJ06000003.1_11376850-11379619(+)_1
Motif	AAGJ06000003.1_11376850-11379619(+)_1|4|1x0
Family	C2H2 ZF
Species	Unknown
Pos	A	C	G	T
1	0.0370686	0.0314321	0.885291	0.0462079
2	0.0250626	0.934697	0.0186939	0.0215462
3	0.0527008	0.0383274	0.819977	0.0889945
4	0.0402887	0.031165	0.893009	0.0355374
5	0.0548524	0.389758	0.10932	0.44607
6	0.060709	0.0541634	0.123273	0.761855
7	0.347651	0.121992	0.39929	0.131067
8	0.190802	0.0931633	0.454754	0.261281
9	0.337873	0.207793	0.183995	0.270339
10	0.175174	0.20796	0.117027	0.49984
11	0.198955	0.323872	0.221887	0.255286
12	0.0469866	0.0998762	0.784951	0.0681861
13	0.070152	0.0551478	0.816086	0.0586138
14	0.158284	0.470294	0.0887026	0.28272
15	0.149862	0.406643	0.294185	0.14931
16	0.25	0.25	0.25	0.25


TF	Unknown
TF Name	Unknown
Gene	AAGJ06000003.1_11376850-11379619(+)_1
Motif	AAGJ06000003.1_11376850-11379619(+)_1|5|1x0
Family	C2H2 ZF
Species	Unknown
Pos	A	C	G	T
1	0.26672	0.211036	0.238951	0.283293
2	0.177748	0.239828	0.177646	0.404778
3	0.120654	0.142468	0.269187	0.467691
4	0.28011	0.18218	0.329605	0.208105
5	0.287216	0.130886	0.303362	0.278536
6	0.137913	0.140636	0.160745	0.560706
7	0.166351	0.200832	0.10683	0.525987
8	0.194194	0.331569	0.218903	0.255334
9	0.0373096	0.0853835	0.821153	0.0561536
10	0.302969	0.11665	0.394547	0.185834
11	0.26852	0.258762	0.0977221	0.374996
12	0.112542	0.299137	0.349083	0.239238
13	0.302954	0.174613	0.206735	0.315697
14	0.105216	0.183489	0.181915	0.52938
15	0.0519141	0.0440279	0.0525325	0.851525
16	0.0288413	0.0219202	0.914106	0.0351329
17	0.0179988	0.899939	0.0287316	0.0533306
18	0.0665399	0.0658236	0.104955	0.762682
19	0.354159	0.112164	0.412319	0.121358
20	0.183073	0.0833302	0.475062	0.258534
21	0.346938	0.203449	0.178016	0.271597
22	0.25	0.25	0.25	0.25


TF	Unknown
TF Name	Unknown
Gene	AAGJ06000003.1_11376850-11379619(+)_1
Motif	AAGJ06000003.1_11376850-11379619(+)_1|6|1x0
Family	C2H2 ZF
Species	Unknown
Pos	A	C	G	T
1	0.339017	0.169128	0.18188	0.309975
2	0.124975	0.240586	0.228445	0.405994
3	0.0417429	0.0416843	0.0449868	0.871586
4	0.309657	0.131068	0.442011	0.117264
5	0.0603785	0.102189	0.0808084	0.756624
6	0.0260144	0.0226723	0.903257	0.0480559
7	0.0358131	0.0235168	0.920008	0.0206624
8	0.806276	0.0317456	0.145853	0.0161255
9	0.0762477	0.0360607	0.0998684	0.787823
10	0.25	0.25	0.25	0.25


TF	Unknown
TF Name	Unknown
Gene	AAGJ06000003.1_19161664-19162702(-)_1
Motif	AAGJ06000003.1_19161664-19162702(-)_1|1|1x0
Family	C2H2 ZF
Species	Unknown
Pos	A	C	G	T
1	0.0350223	0.0191694	0.927263	0.0185453
2	0.0971116	0.251653	0.032476	0.61876
3	0.0511165	0.48334	0.379983	0.0855611
4	0.25	0.25	0.25	0.25


TF	Unknown
TF Name	Unknown
Gene	AAGJ06000003.1_19161664-19162702(-)_1
Motif	AAGJ06000003.1_19161664-19162702(-)_1|2|1x0
Family	C2H2 ZF
Species	Unknown
Pos	A	C	G	T
1	0.129055	0.174529	0.452288	0.244128
2	0.0670141	0.794651	0.0885963	0.0497383
3	0.0978814	0.0800734	0.147792	0.674253
4	0.0632904	0.0810638	0.104991	0.750655
5	0.0494061	0.813971	0.036689	0.0999337
6	0.0349345	0.274125	0.421126	0.269815
7	0.339378	0.211533	0.187802	0.261286
8	0.0700898	0.231098	0.154099	0.544713
9	0.144486	0.151233	0.231833	0.472448
10	0.0634069	0.0459611	0.660894	0.229738
11	0.329858	0.0651465	0.3764	0.228595
12	0.197317	0.373414	0.117284	0.311985
13	0.335617	0.0883635	0.31596	0.260059
14	0.172164	0.785442	0.0266849	0.0157088
15	0.315745	0.233835	0.323314	0.127106
16	0.3773	0.14095	0.24324	0.238511
17	0.118037	0.0663037	0.194091	0.621568
18	0.0799924	0.0183982	0.0247358	0.876874
19	0.25	0.25	0.25	0.25


TF	Unknown
TF Name	Unknown
Gene	AAGJ06000003.1_19161664-19162702(-)_1
Motif	AAGJ06000003.1_19161664-19162702(-)_1|3|1x0
Family	C2H2 ZF
Species	Unknown
Pos	A	C	G	T
1	0.466796	0.151933	0.311294	0.069977
2	0.536797	0.0825167	0.0232526	0.357434
3	0.059475	0.00932839	0.466419	0.464777
4	0.25	0.25	0.25	0.25


TF	Unknown
TF Name	Unknown
Gene	AAGJ06000003.1_34376389-34377343(-)_1
Motif	AAGJ06000003.1_34376389-34377343(-)_1|1|1x0
Family	C2H2 ZF
Species	Unknown
Pos	A	C	G	T
1	0.041336	0.0214447	0.913715	0.0235041
2	0.0600203	0.0203175	0.891428	0.028234
3	0.929893	0.0187247	0.0185979	0.0327843
4	0.041336	0.0214447	0.913715	0.0235041
5	0.0600203	0.0203175	0.891428	0.028234
6	0.929893	0.0187247	0.0185979	0.0327843
7	0.041336	0.0214447	0.913715	0.0235041
8	0.0600203	0.0203175	0.891428	0.028234
9	0.929893	0.0187247	0.0185979	0.0327843
10	0.041336	0.0214447	0.913715	0.0235041
11	0.0600203	0.0203175	0.891428	0.028234
12	0.929893	0.0187247	0.0185979	0.0327843
13	0.041336	0.0214447	0.913715	0.0235041
14	0.0600203	0.0203175	0.891428	0.028234
15	0.929893	0.0187247	0.0185979	0.0327843
16	0.041336	0.0214447	0.913715	0.0235041
17	0.0600203	0.0203175	0.891428	0.028234
18	0.929893	0.0187247	0.0185979	0.0327843
19	0.25	0.25	0.25	0.25


TF	Unknown
TF Name	Unknown
Gene	AAGJ06000004.1_24732535-24734086(-)_1
Motif	AAGJ06000004.1_24732535-24734086(-)_1|1|1x0
Family	C2H2 ZF
Species	Unknown
Pos	A	C	G	T
1	0.303338	0.295191	0.0671807	0.33429
2	0.887931	0.0177586	0.0228983	0.071412
3	0.0241898	0.34766	0.575707	0.0524428
4	0.25	0.25	0.25	0.25


TF	Unknown
TF Name	Unknown
Gene	AAGJ06000004.1_24732535-24734086(-)_1
Motif	AAGJ06000004.1_24732535-24734086(-)_1|2|1x0
Family	C2H2 ZF
Species	Unknown
Pos	A	C	G	T
1	0.228257	0.208143	0.393849	0.169751
2	0.109974	0.0742722	0.0364902	0.779263
3	0.0239372	0.931169	0.0186234	0.02627
4	0.25	0.25	0.25	0.25


TF	Unknown
TF Name	Unknown
Gene	AAGJ06000004.1_24732535-24734086(-)_1
Motif	AAGJ06000004.1_24732535-24734086(-)_1|3|1x0
Family	C2H2 ZF
Species	Unknown
Pos	A	C	G	T
1	0.285252	0.135262	0.240534	0.338951
2	0.462132	0.263979	0.203731	0.070158
3	0.0352098	0.0245748	0.92178	0.0184356
4	0.25	0.25	0.25	0.25


TF	Unknown
TF Name	Unknown
Gene	AAGJ06000004.1_24732535-24734086(-)_1
Motif	AAGJ06000004.1_24732535-24734086(-)_1|4|1x0
Family	C2H2 ZF
Species	Unknown
Pos	A	C	G	T
1	0.484658	0.101081	0.301554	0.112707
2	0.0903639	0.158484	0.0791958	0.671956
3	0.021492	0.0186907	0.934533	0.025284
4	0.25	0.25	0.25	0.25


TF	Unknown
TF Name	Unknown
Gene	AAGJ06000004.1_24732535-24734086(-)_1
Motif	AAGJ06000004.1_24732535-24734086(-)_1|5|1x0
Family	C2H2 ZF
Species	Unknown
Pos	A	C	G	T
1	0.296635	0.0975934	0.570395	0.0353774
2	0.141125	0.149903	0.190116	0.518856
3	0.0191661	0.023014	0.939039	0.0187808
4	0.25	0.25	0.25	0.25


TF	Unknown
TF Name	Unknown
Gene	AAGJ06000004.1_24732535-24734086(-)_1
Motif	AAGJ06000004.1_24732535-24734086(-)_1|6|1x0
Family	C2H2 ZF
Species	Unknown
Pos	A	C	G	T
1	0.258291	0.237171	0.388948	0.115591
2	0.217156	0.0751632	0.331584	0.376097
3	0.0260592	0.0646378	0.848834	0.0604695
4	0.292298	0.147676	0.268903	0.291122
5	0.139968	0.0814265	0.634464	0.144141
6	0.0232383	0.0180845	0.05445	0.904227
7	0.25	0.25	0.25	0.25


TF	Unknown
TF Name	Unknown
Gene	AAGJ06000004.1_24732535-24734086(-)_1
Motif	AAGJ06000004.1_24732535-24734086(-)_1|7|1x0
Family	C2H2 ZF
Species	Unknown
Pos	A	C	G	T
1	0.0905101	0.0548017	0.770173	0.0845151
2	0.100562	0.441284	0.0736655	0.384489
3	0.0296436	0.0184654	0.923268	0.0286226
4	0.25	0.25	0.25	0.25


TF	Unknown
TF Name	Unknown
Gene	AAGJ06000004.1_25328208-25330458(-)_1
Motif	AAGJ06000004.1_25328208-25330458(-)_1|1|1x0
Family	C2H2 ZF
Species	Unknown
Pos	A	C	G	T
1	0.303338	0.295191	0.0671807	0.33429
2	0.887931	0.0177586	0.0228983	0.071412
3	0.0241898	0.34766	0.575707	0.0524428
4	0.25	0.25	0.25	0.25


TF	Unknown
TF Name	Unknown
Gene	AAGJ06000004.1_25328208-25330458(-)_1
Motif	AAGJ06000004.1_25328208-25330458(-)_1|2|1x0
Family	C2H2 ZF
Species	Unknown
Pos	A	C	G	T
1	0.228257	0.208143	0.393849	0.169751
2	0.109974	0.0742722	0.0364902	0.779263
3	0.0239372	0.931169	0.0186234	0.02627
4	0.25	0.25	0.25	0.25


TF	Unknown
TF Name	Unknown
Gene	AAGJ06000004.1_25328208-25330458(-)_1
Motif	AAGJ06000004.1_25328208-25330458(-)_1|3|1x0
Family	C2H2 ZF
Species	Unknown
Pos	A	C	G	T
1	0.285252	0.135262	0.240534	0.338951
2	0.462132	0.263979	0.203731	0.070158
3	0.0352098	0.0245748	0.92178	0.0184356
4	0.25	0.25	0.25	0.25


TF	Unknown
TF Name	Unknown
Gene	AAGJ06000004.1_25328208-25330458(-)_1
Motif	AAGJ06000004.1_25328208-25330458(-)_1|4|1x0
Family	C2H2 ZF
Species	Unknown
Pos	A	C	G	T
1	0.484658	0.101081	0.301554	0.112707
2	0.0903639	0.158484	0.0791958	0.671956
3	0.021492	0.0186907	0.934533	0.025284
4	0.25	0.25	0.25	0.25


TF	Unknown
TF Name	Unknown
Gene	AAGJ06000004.1_25328208-25330458(-)_1
Motif	AAGJ06000004.1_25328208-25330458(-)_1|5|1x0
Family	C2H2 ZF
Species	Unknown
Pos	A	C	G	T
1	0.296635	0.0975934	0.570395	0.0353774
2	0.141125	0.149903	0.190116	0.518856
3	0.0191661	0.023014	0.939039	0.0187808
4	0.25	0.25	0.25	0.25


TF	Unknown
TF Name	Unknown
Gene	AAGJ06000004.1_25328208-25330458(-)_1
Motif	AAGJ06000004.1_25328208-25330458(-)_1|6|1x0
Family	C2H2 ZF
Species	Unknown
Pos	A	C	G	T
1	0.258291	0.237171	0.388948	0.115591
2	0.217156	0.0751632	0.331584	0.376097
3	0.0260592	0.0646378	0.848834	0.0604695
4	0.292298	0.147676	0.268903	0.291122
5	0.139968	0.0814265	0.634464	0.144141
6	0.0232383	0.0180845	0.05445	0.904227
7	0.25	0.25	0.25	0.25


TF	Unknown
TF Name	Unknown
Gene	AAGJ06000004.1_25328208-25330458(-)_1
Motif	AAGJ06000004.1_25328208-25330458(-)_1|7|1x0
Family	C2H2 ZF
Species	Unknown
Pos	A	C	G	T
1	0.0905101	0.0548017	0.770173	0.0845151
2	0.100562	0.441284	0.0736655	0.384489
3	0.0296436	0.0184654	0.923268	0.0286226
4	0.25	0.25	0.25	0.25


TF	Unknown
TF Name	Unknown
Gene	AAGJ06000004.1_34758080-34758938(+)_1
Motif	AAGJ06000004.1_34758080-34758938(+)_1|1|1x0
Family	C2H2 ZF
Species	Unknown
Pos	A	C	G	T
1	0.029343	0.0302046	0.0907759	0.849677
2	0.0222091	0.926438	0.0185288	0.0328239
3	0.712077	0.037574	0.0448001	0.205549
4	0.314939	0.367429	0.238544	0.079088
5	0.290121	0.0967206	0.199199	0.41396
6	0.0764278	0.0411501	0.834991	0.0474312
7	0.171383	0.603678	0.0937494	0.13119
8	0.321277	0.272787	0.162912	0.243024
9	0.182138	0.192243	0.179411	0.446209
10	0.286347	0.152831	0.29765	0.263172
11	0.241938	0.135365	0.273011	0.349685
12	0.162331	0.0905385	0.182668	0.564462
13	0.25	0.25	0.25	0.25


TF	Unknown
TF Name	Unknown
Gene	AAGJ06000005.1_11242484-11245595(+)_1
Motif	AAGJ06000005.1_11242484-11245595(+)_1|1|1x0
Family	C2H2 ZF
Species	Unknown
Pos	A	C	G	T
1	0.0781085	0.0381167	0.855971	0.0278041
2	0.929675	0.0292749	0.0224568	0.0185935
3	0.0481677	0.853681	0.0384579	0.0596938
4	0.444938	0.240378	0.117337	0.197347
5	0.0942726	0.0856651	0.732815	0.087247
6	0.801637	0.0651736	0.0687658	0.0644231
7	0.302455	0.232799	0.184507	0.280239
8	0.327309	0.284225	0.185902	0.202565
9	0.264079	0.217524	0.381907	0.13649
10	0.310323	0.150914	0.29798	0.240783
11	0.162621	0.163657	0.310067	0.363655
12	0.192331	0.178004	0.184506	0.445159
13	0.207666	0.0880495	0.59908	0.105204
14	0.287655	0.299221	0.149969	0.263156
15	0.216404	0.201613	0.215022	0.366961
16	0.25	0.25	0.25	0.25


TF	Unknown
TF Name	Unknown
Gene	AAGJ06000005.1_11242484-11245595(+)_1
Motif	AAGJ06000005.1_11242484-11245595(+)_1|2|1x0
Family	C2H2 ZF
Species	Unknown
Pos	A	C	G	T
1	0.739044	0.0870074	0.0147809	0.159168
2	0.367008	0.226241	0.166867	0.239885
3	0.217215	0.284433	0.336642	0.16171
4	0.25	0.25	0.25	0.25


TF	Unknown
TF Name	Unknown
Gene	AAGJ06000005.1_11242484-11245595(+)_1
Motif	AAGJ06000005.1_11242484-11245595(+)_1|3|1x0
Family	C2H2 ZF
Species	Unknown
Pos	A	C	G	T
1	0.627496	0.131714	0.0361298	0.20466
2	0.333508	0.234311	0.18764	0.244541
3	0.227251	0.27666	0.312862	0.183228
4	0.0416527	0.0348498	0.893111	0.0303869
5	0.17885	0.227643	0.121646	0.471861
6	0.10899	0.0817701	0.55616	0.253079
7	0.0414709	0.0237967	0.913593	0.0211393
8	0.927754	0.028513	0.0251777	0.0185551
9	0.101477	0.701297	0.0475811	0.149644
10	0.397521	0.183146	0.19984	0.219493
11	0.079976	0.0749945	0.78306	0.0619693
12	0.881463	0.0385824	0.0390444	0.04091
13	0.447361	0.1716	0.251529	0.12951
14	0.184328	0.130604	0.243615	0.441453
15	0.0635954	0.0629536	0.112004	0.761447
16	0.317484	0.140778	0.303276	0.238462
17	0.152503	0.1536	0.315835	0.378062
18	0.183559	0.168209	0.175157	0.473074
19	0.194237	0.0737837	0.641787	0.0901923
20	0.291583	0.304843	0.139848	0.263726
21	0.211397	0.19517	0.209874	0.383559
22	0.25	0.25	0.25	0.25


TF	Unknown
TF Name	Unknown
Gene	AAGJ06000005.1_11242484-11245595(+)_1
Motif	AAGJ06000005.1_11242484-11245595(+)_1|4|1x0
Family	C2H2 ZF
Species	Unknown
Pos	A	C	G	T
1	0.240072	0.195239	0.25016	0.314529
2	0.207201	0.275914	0.275378	0.241508
3	0.173491	0.19242	0.427455	0.206634
4	0.0882789	0.0612596	0.775712	0.0747499
5	0.223873	0.335334	0.109372	0.331421
6	0.118844	0.0946061	0.268013	0.518537
7	0.40636	0.128376	0.351657	0.113607
8	0.215858	0.20035	0.166001	0.417792
9	0.108827	0.23179	0.106289	0.553093
10	0.627496	0.131714	0.0361298	0.20466
11	0.333508	0.234311	0.18764	0.244541
12	0.227251	0.27666	0.312862	0.183228
13	0.0416527	0.0348498	0.893111	0.0303869
14	0.17885	0.227643	0.121646	0.471861
15	0.10899	0.0817701	0.55616	0.253079
16	0.0414709	0.0237967	0.913593	0.0211393
17	0.927754	0.028513	0.0251777	0.0185551
18	0.101477	0.701297	0.0475811	0.149644
19	0.397521	0.183146	0.19984	0.219493
20	0.079976	0.0749945	0.78306	0.0619693
21	0.881463	0.0385824	0.0390444	0.04091
22	0.447361	0.1716	0.251529	0.12951
23	0.184328	0.130604	0.243615	0.441453
24	0.0635954	0.0629536	0.112004	0.761447
25	0.317484	0.140778	0.303276	0.238462
26	0.152503	0.1536	0.315835	0.378062
27	0.183559	0.168209	0.175157	0.473074
28	0.194237	0.0737837	0.641787	0.0901923
29	0.291583	0.304843	0.139848	0.263726
30	0.211397	0.19517	0.209874	0.383559
31	0.25	0.25	0.25	0.25


TF	Unknown
TF Name	Unknown
Gene	AAGJ06000005.1_18720042-18721686(-)_1
Motif	AAGJ06000005.1_18720042-18721686(-)_1|1|1x0
Family	C2H2 ZF
Species	Unknown
Pos	A	C	G	T
1	0.26486	0.212474	0.137366	0.3853
2	0.122215	0.335155	0.105389	0.43724
3	0.0176432	0.882158	0.0686444	0.0315547
4	0.25	0.25	0.25	0.25


TF	Unknown
TF Name	Unknown
Gene	AAGJ06000005.1_18720042-18721686(-)_1
Motif	AAGJ06000005.1_18720042-18721686(-)_1|2|1x0
Family	C2H2 ZF
Species	Unknown
Pos	A	C	G	T
1	0.564168	0.163144	0.107989	0.164699
2	0.88496	0.0179346	0.0794059	0.0176992
3	0.104353	0.435121	0.0926802	0.367846
4	0.25	0.25	0.25	0.25


TF	Unknown
TF Name	Unknown
Gene	AAGJ06000005.1_18720042-18721686(-)_1
Motif	AAGJ06000005.1_18720042-18721686(-)_1|3|1x0
Family	C2H2 ZF
Species	Unknown
Pos	A	C	G	T
1	0.231306	0.129708	0.353431	0.285556
2	0.113666	0.172314	0.488363	0.225657
3	0.549348	0.195893	0.10216	0.152599
4	0.0691975	0.0392495	0.852182	0.0393706
5	0.740888	0.0656038	0.088766	0.104742
6	0.0349485	0.0184699	0.923496	0.0230851
7	0.25	0.25	0.25	0.25


TF	Unknown
TF Name	Unknown
Gene	AAGJ06000005.1_18720042-18721686(-)_1
Motif	AAGJ06000005.1_18720042-18721686(-)_1|4|1x0
Family	C2H2 ZF
Species	Unknown
Pos	A	C	G	T
1	0.0581428	0.0177534	0.887669	0.0364344
2	0.398174	0.0866224	0.137159	0.378044
3	0.203247	0.0764778	0.107027	0.613248
4	0.25	0.25	0.25	0.25


TF	Unknown
TF Name	Unknown
Gene	AAGJ06000005.1_27675271-27677566(-)_1
Motif	AAGJ06000005.1_27675271-27677566(-)_1|1|1x0
Family	C2H2 ZF
Species	Unknown
Pos	A	C	G	T
1	0.39549	0.0846	0.415835	0.104075
2	0.0438898	0.817104	0.0448596	0.0941462
3	0.0301976	0.0251617	0.0185224	0.926118
4	0.25	0.25	0.25	0.25


TF	Unknown
TF Name	Unknown
Gene	AAGJ06000005.1_27675271-27677566(-)_1
Motif	AAGJ06000005.1_27675271-27677566(-)_1|2|1x0
Family	C2H2 ZF
Species	Unknown
Pos	A	C	G	T
1	0.0269032	0.0280547	0.926512	0.0185302
2	0.0759376	0.0503801	0.657884	0.215799
3	0.671279	0.178456	0.0481768	0.102088
4	0.66994	0.0957366	0.157718	0.0766057
5	0.725383	0.0583049	0.151025	0.065287
6	0.0204173	0.0255516	0.0269492	0.927082
7	0.25	0.25	0.25	0.25


TF	Unknown
TF Name	Unknown
Gene	AAGJ06000005.1_27675271-27677566(-)_1
Motif	AAGJ06000005.1_27675271-27677566(-)_1|3|1x0
Family	C2H2 ZF
Species	Unknown
Pos	A	C	G	T
1	0.0269032	0.0280547	0.926512	0.0185302
2	0.0759376	0.0503801	0.657884	0.215799
3	0.671279	0.178456	0.0481768	0.102088
4	0.588504	0.169877	0.136737	0.104882
5	0.870122	0.0317718	0.0554964	0.0426097
6	0.122209	0.195194	0.131346	0.551251
7	0.25	0.25	0.25	0.25


TF	Unknown
TF Name	Unknown
Gene	AAGJ06000005.1_27675271-27677566(-)_1
Motif	AAGJ06000005.1_27675271-27677566(-)_1|4|1x0
Family	C2H2 ZF
Species	Unknown
Pos	A	C	G	T
1	0.490873	0.0927216	0.334461	0.0819452
2	0.028013	0.89665	0.017933	0.0574036
3	0.0228744	0.0641617	0.0301839	0.88278
4	0.25	0.25	0.25	0.25


TF	Unknown
TF Name	Unknown
Gene	AAGJ06000005.1_30292340-30293876(-)_1
Motif	AAGJ06000005.1_30292340-30293876(-)_1|1|1x0
Family	C2H2 ZF
Species	Unknown
Pos	A	C	G	T
1	0.177203	0.146444	0.221074	0.455278
2	0.225686	0.141045	0.160407	0.472863
3	0.0187119	0.0213603	0.935593	0.0243352
4	0.0846665	0.130078	0.697579	0.0876759
5	0.106112	0.163616	0.152729	0.577543
6	0.180449	0.0892121	0.500763	0.229576
7	0.25	0.25	0.25	0.25


TF	Unknown
TF Name	Unknown
Gene	AAGJ06000005.1_30292340-30293876(-)_1
Motif	AAGJ06000005.1_30292340-30293876(-)_1|2|1x0
Family	C2H2 ZF
Species	Unknown
Pos	A	C	G	T
1	0.866945	0.0176938	0.0980224	0.0173389
2	0.289438	0.0935582	0.107073	0.509931
3	0.0846596	0.0364082	0.788978	0.0899538
4	0.100346	0.0467237	0.623233	0.229698
5	0.0902094	0.0184501	0.269014	0.622327
6	0.0418419	0.530883	0.109784	0.317491
7	0.25	0.25	0.25	0.25


TF	Unknown
TF Name	Unknown
Gene	AAGJ06000005.1_30292340-30293876(-)_1
Motif	AAGJ06000005.1_30292340-30293876(-)_1|3|1x0
Family	C2H2 ZF
Species	Unknown
Pos	A	C	G	T
1	0.197196	0.184689	0.520432	0.0976824
2	0.11517	0.253605	0.514692	0.116532
3	0.0742966	0.0171675	0.858374	0.0501619
4	0.25	0.25	0.25	0.25


TF	Unknown
TF Name	Unknown
Gene	AAGJ06000005.1_30292340-30293876(-)_1
Motif	AAGJ06000005.1_30292340-30293876(-)_1|4|1x0
Family	C2H2 ZF
Species	Unknown
Pos	A	C	G	T
1	0.230215	0.026795	0.0484694	0.694521
2	0.0668401	0.246093	0.099391	0.587676
3	0.0178115	0.506629	0.455977	0.0195827
4	0.747547	0.0293493	0.122996	0.100107
5	0.144943	0.619058	0.0177811	0.218218
6	0.0990796	0.823739	0.0164748	0.0607062
7	0.25	0.25	0.25	0.25


TF	Unknown
TF Name	Unknown
Gene	AAGJ06000006.1_14696813-14698250(-)_1
Motif	AAGJ06000006.1_14696813-14698250(-)_1|1|1x0
Family	C2H2 ZF
Species	Unknown
Pos	A	C	G	T
1	0.351099	0.0992086	0.458643	0.0910489
2	0.35771	0.168129	0.0851117	0.389049
3	0.14666	0.608984	0.134303	0.110053
4	0.247669	0.103934	0.225016	0.423381
5	0.168141	0.0775057	0.599951	0.154402
6	0.0801229	0.0750344	0.788612	0.0562308
7	0.289272	0.186953	0.216314	0.307461
8	0.064508	0.709611	0.124499	0.101382
9	0.0182674	0.017594	0.879698	0.0844404
10	0.510003	0.342302	0.0736594	0.0740356
11	0.601346	0.147519	0.152307	0.0988275
12	0.673443	0.142598	0.103124	0.0808345
13	0.773396	0.0909487	0.0919613	0.0436935
14	0.0909657	0.577588	0.0566794	0.274767
15	0.921064	0.0224919	0.0314403	0.0250039
16	0.617547	0.19913	0.102091	0.0812322
17	0.812079	0.0580776	0.0760997	0.0537436
18	0.775841	0.0764455	0.0746666	0.0730467
19	0.510003	0.342302	0.0736594	0.0740356
20	0.601346	0.147519	0.152307	0.0988275
21	0.673443	0.142598	0.103124	0.0808345
22	0.773396	0.0909487	0.0919613	0.0436935
23	0.0909657	0.577588	0.0566794	0.274767
24	0.921064	0.0224919	0.0314403	0.0250039
25	0.617547	0.19913	0.102091	0.0812322
26	0.812079	0.0580776	0.0760997	0.0537436
27	0.775841	0.0764455	0.0746666	0.0730467
28	0.25	0.25	0.25	0.25


TF	Unknown
TF Name	Unknown
Gene	AAGJ06000006.1_14696813-14698250(-)_1
Motif	AAGJ06000006.1_14696813-14698250(-)_1|2|1x0
Family	C2H2 ZF
Species	Unknown
Pos	A	C	G	T
1	0.423109	0.141165	0.0722574	0.363469
2	0.0814698	0.817159	0.0850281	0.0163432
3	0.0572741	0.0364273	0.865919	0.0403798
4	0.25	0.25	0.25	0.25


TF	Unknown
TF Name	Unknown
Gene	AAGJ06000006.1_21974487-21976035(-)_1
Motif	AAGJ06000006.1_21974487-21976035(-)_1|1|1x0
Family	C2H2 ZF
Species	Unknown
Pos	A	C	G	T
1	0.212981	0.165718	0.237385	0.383916
2	0.0813009	0.678082	0.0892751	0.151342
3	0.0560726	0.0866073	0.755169	0.102151
4	0.249462	0.441916	0.131948	0.176674
5	0.594802	0.100008	0.145853	0.159337
6	0.313744	0.0960792	0.447335	0.142841
7	0.493586	0.24212	0.164023	0.100271
8	0.915756	0.030754	0.0320178	0.0214722
9	0.916691	0.0188814	0.0308674	0.0335606
10	0.323304	0.392928	0.227488	0.05628
11	0.290826	0.0724542	0.180733	0.455986
12	0.044246	0.0202158	0.911342	0.024196
13	0.112588	0.0329673	0.830751	0.0236936
14	0.0340103	0.819429	0.027589	0.118972
15	0.92064	0.0224392	0.0256153	0.0313059
16	0.0264587	0.0189034	0.933961	0.0206771
17	0.868055	0.0328861	0.0816974	0.0173611
18	0.0406957	0.0340505	0.470325	0.454928
19	0.25	0.25	0.25	0.25


TF	Unknown
TF Name	Unknown
Gene	AAGJ06000006.1_22503257-22504421(+)_1
Motif	AAGJ06000006.1_22503257-22504421(+)_1|1|1x0
Family	C2H2 ZF
Species	Unknown
Pos	A	C	G	T
1	0.734896	0.11765	0.0212646	0.126189
2	0.0390526	0.021021	0.672584	0.267342
3	0.0473992	0.013648	0.682402	0.256551
4	0.25	0.25	0.25	0.25


TF	Unknown
TF Name	Unknown
Gene	AAGJ06000006.1_22503257-22504421(+)_1
Motif	AAGJ06000006.1_22503257-22504421(+)_1|2|1x0
Family	C2H2 ZF
Species	Unknown
Pos	A	C	G	T
1	0.869633	0.0938165	0.0191582	0.0173927
2	0.176074	0.0580726	0.0604427	0.705411
3	0.240577	0.0391996	0.0223837	0.69784
4	0.25	0.25	0.25	0.25


TF	Unknown
TF Name	Unknown
Gene	AAGJ06000006.1_22503257-22504421(+)_1
Motif	AAGJ06000006.1_22503257-22504421(+)_1|3|1x0
Family	C2H2 ZF
Species	Unknown
Pos	A	C	G	T
1	0.605511	0.125415	0.176776	0.0922974
2	0.0515995	0.165742	0.106644	0.676014
3	0.0415567	0.0177698	0.0521831	0.88849
4	0.144144	0.0970603	0.356527	0.402269
5	0.109592	0.528905	0.254121	0.107382
6	0.139622	0.239942	0.160999	0.459437
7	0.25	0.25	0.25	0.25


TF	Unknown
TF Name	Unknown
Gene	AAGJ06000006.1_25341355-25342306(-)_1
Motif	AAGJ06000006.1_25341355-25342306(-)_1|1|1x0
Family	C2H2 ZF
Species	Unknown
Pos	A	C	G	T
1	0.553874	0.0620855	0.351583	0.032458
2	0.158009	0.656726	0.0229346	0.162331
3	0.038492	0.445836	0.336114	0.179559
4	0.377234	0.180022	0.21777	0.224973
5	0.0522189	0.876401	0.0350777	0.0363025
6	0.10255	0.0599027	0.411979	0.425569
7	0.0180962	0.0179768	0.0650859	0.898841
8	0.0663157	0.56515	0.0747006	0.293834
9	0.0846108	0.267716	0.0199138	0.62776
10	0.476081	0.116563	0.172685	0.234671
11	0.154665	0.333705	0.0471887	0.464442
12	0.0420148	0.0177699	0.358948	0.581267
13	0.25	0.25	0.25	0.25


TF	Unknown
TF Name	Unknown
Gene	AAGJ06000006.1_25341355-25342306(-)_1
Motif	AAGJ06000006.1_25341355-25342306(-)_1|2|1x0
Family	C2H2 ZF
Species	Unknown
Pos	A	C	G	T
1	0.663216	0.110089	0.045072	0.181623
2	0.18511	0.48379	0.0503495	0.280751
3	0.133265	0.0162878	0.814388	0.0360595
4	0.25	0.25	0.25	0.25


TF	Unknown
TF Name	Unknown
Gene	AAGJ06000006.1_28511652-28514205(+)_1
Motif	AAGJ06000006.1_28511652-28514205(+)_1|1|1x0
Family	C2H2 ZF
Species	Unknown
Pos	A	C	G	T
1	0.165002	0.221036	0.218392	0.395571
2	0.657604	0.039371	0.235299	0.0677262
3	0.0139847	0.235302	0.699236	0.0514772
4	0.149782	0.0594943	0.557665	0.233058
5	0.383611	0.327388	0.18415	0.104851
6	0.0920069	0.701148	0.108033	0.0988116
7	0.25	0.25	0.25	0.25


TF	Unknown
TF Name	Unknown
Gene	AAGJ06000006.1_28511652-28514205(+)_1
Motif	AAGJ06000006.1_28511652-28514205(+)_1|2|1x0
Family	C2H2 ZF
Species	Unknown
Pos	A	C	G	T
1	0.14632	0.092214	0.4417	0.319766
2	0.08785	0.01348	0.224672	0.673998
3	0.0109869	0.48867	0.438448	0.0618947
4	0.25	0.25	0.25	0.25


TF	Unknown
TF Name	Unknown
Gene	AAGJ06000006.1_28511652-28514205(+)_1
Motif	AAGJ06000006.1_28511652-28514205(+)_1|3|1x0
Family	C2H2 ZF
Species	Unknown
Pos	A	C	G	T
1	0.14632	0.092214	0.4417	0.319766
2	0.08785	0.01348	0.224672	0.673998
3	0.0109869	0.48867	0.438448	0.0618947
4	0.25	0.25	0.25	0.25


TF	Unknown
TF Name	Unknown
Gene	AAGJ06000006.1_28511652-28514205(+)_1
Motif	AAGJ06000006.1_28511652-28514205(+)_1|4|1x0
Family	C2H2 ZF
Species	Unknown
Pos	A	C	G	T
1	0.0186879	0.0248235	0.934396	0.0220921
2	0.131571	0.030258	0.688824	0.149348
3	0.329547	0.115629	0.465298	0.0895254
4	0.25	0.25	0.25	0.25


TF	Unknown
TF Name	Unknown
Gene	AAGJ06000006.1_28511652-28514205(+)_1
Motif	AAGJ06000006.1_28511652-28514205(+)_1|5|1x0
Family	C2H2 ZF
Species	Unknown
Pos	A	C	G	T
1	0.0603945	0.0768359	0.812729	0.0500404
2	0.0671133	0.33298	0.307516	0.29239
3	0.0468371	0.0181139	0.905695	0.0293539
4	0.25	0.25	0.25	0.25


TF	Unknown
TF Name	Unknown
Gene	AAGJ06000006.1_28511652-28514205(+)_1
Motif	AAGJ06000006.1_28511652-28514205(+)_1|6|1x0
Family	C2H2 ZF
Species	Unknown
Pos	A	C	G	T
1	0.494398	0.137259	0.256886	0.111458
2	0.18054	0.284009	0.124334	0.411117
3	0.0552853	0.0669035	0.017212	0.860599
4	0.128368	0.039439	0.472993	0.3592
5	0.0627795	0.0762357	0.485868	0.375117
6	0.0782945	0.114256	0.482277	0.325173
7	0.25	0.25	0.25	0.25


TF	Unknown
TF Name	Unknown
Gene	AAGJ06000006.1_28511652-28514205(+)_1
Motif	AAGJ06000006.1_28511652-28514205(+)_1|7|1x0
Family	C2H2 ZF
Species	Unknown
Pos	A	C	G	T
1	0.192779	0.130357	0.0547252	0.622139
2	0.0642482	0.871209	0.0471184	0.0174242
3	0.0767668	0.121052	0.560256	0.241926
4	0.25	0.25	0.25	0.25


TF	Unknown
TF Name	Unknown
Gene	AAGJ06000006.1_28511652-28514205(+)_1
Motif	AAGJ06000006.1_28511652-28514205(+)_1|8|1x0
Family	C2H2 ZF
Species	Unknown
Pos	A	C	G	T
1	0.372901	0.111017	0.043406	0.472676
2	0.100995	0.264439	0.176206	0.458361
3	0.0404584	0.015909	0.795452	0.14818
4	0.0346535	0.0928073	0.832299	0.0402402
5	0.212509	0.382895	0.276197	0.128399
6	0.160169	0.306371	0.408023	0.125437
7	0.25	0.25	0.25	0.25


TF	Unknown
TF Name	Unknown
Gene	AAGJ06000006.1_28511652-28514205(+)_1
Motif	AAGJ06000006.1_28511652-28514205(+)_1|9|1x0
Family	C2H2 ZF
Species	Unknown
Pos	A	C	G	T
1	0.431568	0.162807	0.132187	0.273438
2	0.042305	0.862793	0.0448466	0.0500553
3	0.0195862	0.0183524	0.917619	0.0444426
4	0.25	0.25	0.25	0.25


TF	Unknown
TF Name	Unknown
Gene	AAGJ06000006.1_28511652-28514205(+)_1
Motif	AAGJ06000006.1_28511652-28514205(+)_1|10|1x0
Family	C2H2 ZF
Species	Unknown
Pos	A	C	G	T
1	0.21645	0.127994	0.032844	0.622712
2	0.0161678	0.654943	0.31579	0.0130989
3	0.0369117	0.0465513	0.0907687	0.825768
4	0.25	0.25	0.25	0.25


TF	Unknown
TF Name	Unknown
Gene	AAGJ06000006.1_35149532-35152106(-)_1
Motif	AAGJ06000006.1_35149532-35152106(-)_1|1|1x0
Family	C2H2 ZF
Species	Unknown
Pos	A	C	G	T
1	0.340505	0.0358895	0.282502	0.341103
2	0.300403	0.0905603	0.101626	0.507411
3	0.0528338	0.0304364	0.0179751	0.898755
4	0.25	0.25	0.25	0.25


TF	Unknown
TF Name	Unknown
Gene	AAGJ06000006.1_35149532-35152106(-)_1
Motif	AAGJ06000006.1_35149532-35152106(-)_1|2|1x0
Family	C2H2 ZF
Species	Unknown
Pos	A	C	G	T
1	0.0258545	0.018699	0.934951	0.0204951
2	0.0855622	0.117371	0.0864135	0.710653
3	0.452945	0.388446	0.0805242	0.0780847
4	0.407494	0.11827	0.368814	0.105421
5	0.101035	0.0642413	0.0620245	0.772699
6	0.787818	0.0430485	0.0906694	0.0784643
7	0.569254	0.242071	0.0949196	0.0937553
8	0.22347	0.254857	0.2479	0.273773
9	0.195295	0.0726973	0.186541	0.545467
10	0.25	0.25	0.25	0.25


TF	Unknown
TF Name	Unknown
Gene	AAGJ06000006.1_35149532-35152106(-)_1
Motif	AAGJ06000006.1_35149532-35152106(-)_1|3|1x0
Family	C2H2 ZF
Species	Unknown
Pos	A	C	G	T
1	0.655404	0.111011	0.215116	0.0184691
2	0.0869696	0.491926	0.0343344	0.38677
3	0.551005	0.237951	0.0977495	0.113295
4	0.402902	0.289669	0.258718	0.0487119
5	0.0527752	0.660668	0.0458562	0.240701
6	0.914115	0.0263465	0.0334378	0.0261005
7	0.577075	0.0603078	0.290998	0.0716197
8	0.627174	0.0462776	0.198495	0.128054
9	0.0284387	0.0181529	0.0457659	0.907643
10	0.25	0.25	0.25	0.25


TF	Unknown
TF Name	Unknown
Gene	AAGJ06000006.1_35149532-35152106(-)_1
Motif	AAGJ06000006.1_35149532-35152106(-)_1|4|1x0
Family	C2H2 ZF
Species	Unknown
Pos	A	C	G	T
1	0.278308	0.0965781	0.545744	0.0793699
2	0.260246	0.260755	0.167213	0.311786
3	0.249042	0.0454866	0.369941	0.335531
4	0.519329	0.146329	0.244865	0.0894772
5	0.0501131	0.670747	0.034348	0.244792
6	0.183576	0.014466	0.122515	0.679443
7	0.61158	0.0655616	0.271421	0.0514369
8	0.915205	0.0183041	0.0480389	0.0184516
9	0.0436651	0.716528	0.0646124	0.175194
10	0.25	0.25	0.25	0.25


TF	Unknown
TF Name	Unknown
Gene	AAGJ06000006.1_35149532-35152106(-)_1
Motif	AAGJ06000006.1_35149532-35152106(-)_1|5|1x0
Family	C2H2 ZF
Species	Unknown
Pos	A	C	G	T
1	0.548294	0.0977974	0.279817	0.0740919
2	0.248014	0.35278	0.120537	0.278669
3	0.206331	0.0734185	0.0738778	0.646373
4	0.452839	0.355709	0.13812	0.0533322
5	0.0588382	0.477884	0.0558138	0.407464
6	0.938967	0.0203625	0.0218907	0.0187794
7	0.100195	0.121806	0.659125	0.118874
8	0.156546	0.30199	0.21089	0.330574
9	0.059816	0.0426309	0.830436	0.0671173
10	0.494041	0.153116	0.21013	0.142713
11	0.0700812	0.237407	0.0662967	0.626215
12	0.0236778	0.0190356	0.923487	0.0338
13	0.25	0.25	0.25	0.25


TF	Unknown
TF Name	Unknown
Gene	AAGJ06000006.1_35149532-35152106(-)_1
Motif	AAGJ06000006.1_35149532-35152106(-)_1|6|1x0
Family	C2H2 ZF
Species	Unknown
Pos	A	C	G	T
1	0.20102	0.274883	0.280568	0.243529
2	0.265918	0.182472	0.110707	0.440903
3	0.0926929	0.113852	0.49775	0.295705
4	0.0287307	0.0240872	0.919723	0.0274587
5	0.0385208	0.0834588	0.0464926	0.831528
6	0.0378522	0.0179524	0.897618	0.046577
7	0.280654	0.456914	0.130345	0.132087
8	0.0744234	0.207685	0.126404	0.591487
9	0.836332	0.0392564	0.0642466	0.0601648
10	0.210671	0.259342	0.268727	0.26126
11	0.135501	0.130723	0.340569	0.393207
12	0.0599306	0.114574	0.624127	0.201369
13	0.25	0.25	0.25	0.25


TF	Unknown
TF Name	Unknown
Gene	AAGJ06000006.1_35179351-35182291(-)_1
Motif	AAGJ06000006.1_35179351-35182291(-)_1|1|1x0
Family	C2H2 ZF
Species	Unknown
Pos	A	C	G	T
1	0.0391319	0.0300786	0.902813	0.0279762
2	0.0526243	0.130348	0.0576389	0.759389
3	0.0329425	0.018232	0.911601	0.0372249
4	0.25	0.25	0.25	0.25


TF	Unknown
TF Name	Unknown
Gene	AAGJ06000006.1_35179351-35182291(-)_1
Motif	AAGJ06000006.1_35179351-35182291(-)_1|2|1x0
Family	C2H2 ZF
Species	Unknown
Pos	A	C	G	T
1	0.0258545	0.018699	0.934951	0.0204951
2	0.0855622	0.117371	0.0864135	0.710653
3	0.452945	0.388446	0.0805242	0.0780847
4	0.450892	0.357702	0.121264	0.070143
5	0.0525305	0.59736	0.0631881	0.286921
6	0.897406	0.0308111	0.0340583	0.0377249
7	0.348919	0.198516	0.164125	0.28844
8	0.112767	0.384602	0.0811036	0.421528
9	0.0768891	0.426909	0.352491	0.143711
10	0.25	0.25	0.25	0.25


TF	Unknown
TF Name	Unknown
Gene	AAGJ06000006.1_35179351-35182291(-)_1
Motif	AAGJ06000006.1_35179351-35182291(-)_1|3|1x0
Family	C2H2 ZF
Species	Unknown
Pos	A	C	G	T
1	0.0314532	0.0240541	0.925973	0.0185195
2	0.113509	0.210653	0.179731	0.496107
3	0.0756997	0.072358	0.734402	0.11754
4	0.225484	0.331944	0.217661	0.224912
5	0.0927823	0.0295375	0.8219	0.0557807
6	0.890129	0.0313018	0.04034	0.0382293
7	0.353665	0.0961476	0.277626	0.272561
8	0.0974937	0.316164	0.138823	0.447519
9	0.0302557	0.0317986	0.906665	0.0312804
10	0.25	0.25	0.25	0.25


TF	Unknown
TF Name	Unknown
Gene	AAGJ06000006.1_35179351-35182291(-)_1
Motif	AAGJ06000006.1_35179351-35182291(-)_1|4|1x0
Family	C2H2 ZF
Species	Unknown
Pos	A	C	G	T
1	0.310988	0.0594623	0.577692	0.0518576
2	0.307864	0.144112	0.121008	0.427016
3	0.0931022	0.0825673	0.22637	0.59796
4	0.366777	0.084106	0.461236	0.0878808
5	0.100163	0.28095	0.101341	0.517546
6	0.0751469	0.0245111	0.170725	0.729617
7	0.0889772	0.0191878	0.872246	0.0195893
8	0.778325	0.0155665	0.110922	0.0951865
9	0.148874	0.192376	0.155631	0.503119
10	0.25	0.25	0.25	0.25


TF	Unknown
TF Name	Unknown
Gene	AAGJ06000006.1_35179351-35182291(-)_1
Motif	AAGJ06000006.1_35179351-35182291(-)_1|5|1x0
Family	C2H2 ZF
Species	Unknown
Pos	A	C	G	T
1	0.335495	0.231292	0.223974	0.209239
2	0.181537	0.143485	0.193868	0.481111
3	0.0861255	0.0832782	0.76131	0.0692861
4	0.522141	0.221416	0.170071	0.0863728
5	0.0533008	0.753403	0.0751906	0.118105
6	0.0428968	0.0305533	0.0411955	0.885354
7	0.207414	0.127138	0.376886	0.288563
8	0.40001	0.0893601	0.326827	0.183802
9	0.128469	0.113713	0.613681	0.144137
10	0.485333	0.21437	0.122488	0.177809
11	0.106307	0.236628	0.373424	0.283641
12	0.0185988	0.0219226	0.92994	0.0295386
13	0.25	0.25	0.25	0.25


TF	Unknown
TF Name	Unknown
Gene	AAGJ06000006.1_35179351-35182291(-)_1
Motif	AAGJ06000006.1_35179351-35182291(-)_1|6|1x0
Family	C2H2 ZF
Species	Unknown
Pos	A	C	G	T
1	0.140366	0.0775336	0.620331	0.16177
2	0.295828	0.185695	0.118175	0.400301
3	0.102094	0.210735	0.563103	0.124069
4	0.258106	0.106814	0.410252	0.224828
5	0.106933	0.233593	0.15913	0.500345
6	0.0525048	0.0747914	0.808324	0.0643802
7	0.60319	0.196742	0.107286	0.0927818
8	0.133559	0.0942686	0.0794079	0.692764
9	0.913865	0.0182773	0.032601	0.0352568
10	0.245933	0.15429	0.256461	0.343316
11	0.175814	0.10789	0.182545	0.533751
12	0.03557	0.0531344	0.866081	0.0452147
13	0.25	0.25	0.25	0.25


TF	Unknown
TF Name	Unknown
Gene	AAGJ06000006.1_44075133-44075859(+)_1
Motif	AAGJ06000006.1_44075133-44075859(+)_1|1|1x0
Family	C2H2 ZF
Species	Unknown
Pos	A	C	G	T
1	0.531378	0.14607	0.222856	0.0996969
2	0.147544	0.125176	0.108704	0.618577
3	0.0492619	0.0235375	0.0240535	0.903147
4	0.322121	0.205193	0.215241	0.257445
5	0.0535001	0.0537701	0.79257	0.10016
6	0.0232812	0.0184784	0.0343192	0.923921
7	0.0661025	0.0777069	0.727962	0.128228
8	0.135008	0.0432013	0.334898	0.486893
9	0.104714	0.0195953	0.668851	0.206839
10	0.0576423	0.0204786	0.888355	0.0335242
11	0.125334	0.0876906	0.107705	0.679271
12	0.0301483	0.0234235	0.0245723	0.921856
13	0.503217	0.317672	0.0643048	0.114806
14	0.0456241	0.303476	0.0865283	0.564372
15	0.0231532	0.020743	0.931017	0.0250868
16	0.25	0.25	0.25	0.25


TF	Unknown
TF Name	Unknown
Gene	AAGJ06000006.1_44104945-44107807(+)_1
Motif	AAGJ06000006.1_44104945-44107807(+)_1|1|1x0
Family	C2H2 ZF
Species	Unknown
Pos	A	C	G	T
1	0.531378	0.14607	0.222856	0.0996969
2	0.147544	0.125176	0.108704	0.618577
3	0.0492619	0.0235375	0.0240535	0.903147
4	0.322121	0.205193	0.215241	0.257445
5	0.0535001	0.0537701	0.79257	0.10016
6	0.0232812	0.0184784	0.0343192	0.923921
7	0.0661025	0.0777069	0.727962	0.128228
8	0.135008	0.0432013	0.334898	0.486893
9	0.104714	0.0195953	0.668851	0.206839
10	0.0576423	0.0204786	0.888355	0.0335242
11	0.125334	0.0876906	0.107705	0.679271
12	0.0301483	0.0234235	0.0245723	0.921856
13	0.503217	0.317672	0.0643048	0.114806
14	0.0456241	0.303476	0.0865283	0.564372
15	0.0231532	0.020743	0.931017	0.0250868
16	0.25	0.25	0.25	0.25


TF	Unknown
TF Name	Unknown
Gene	AAGJ06000006.1_44104945-44107807(+)_1
Motif	AAGJ06000006.1_44104945-44107807(+)_1|2|1x0
Family	C2H2 ZF
Species	Unknown
Pos	A	C	G	T
1	0.642906	0.100754	0.100289	0.15605
2	0.0984666	0.849505	0.0350383	0.0169901
3	0.218795	0.193688	0.376793	0.210724
4	0.25	0.25	0.25	0.25


TF	Unknown
TF Name	Unknown
Gene	AAGJ06000006.1_44645815-44653525(+)_1
Motif	AAGJ06000006.1_44645815-44653525(+)_1|1|1x0
Family	C2H2 ZF
Species	Unknown
Pos	A	C	G	T
1	0.055124	0.0466393	0.843775	0.0544616
2	0.0192075	0.924002	0.0216846	0.0351063
3	0.0185566	0.0188207	0.927829	0.0347937
4	0.119634	0.108935	0.414427	0.357004
5	0.198243	0.0595264	0.33371	0.408521
6	0.14033	0.130162	0.532962	0.196546
7	0.240715	0.231692	0.136606	0.390987
8	0.177346	0.578517	0.182274	0.0618633
9	0.108219	0.097419	0.236769	0.557593
10	0.25	0.25	0.25	0.25


TF	Unknown
TF Name	Unknown
Gene	AAGJ06000006.1_44645815-44653525(+)_1
Motif	AAGJ06000006.1_44645815-44653525(+)_1|2|1x0
Family	C2H2 ZF
Species	Unknown
Pos	A	C	G	T
1	0.171849	0.0663119	0.64077	0.12107
2	0.0607068	0.751807	0.128461	0.0590255
3	0.0206364	0.0185629	0.928145	0.0326554
4	0.121324	0.0847384	0.234682	0.559256
5	0.162119	0.580631	0.184373	0.0728771
6	0.191486	0.223547	0.347915	0.237052
7	0.25	0.25	0.25	0.25


TF	Unknown
TF Name	Unknown
Gene	AAGJ06000006.1_44645815-44653525(+)_1
Motif	AAGJ06000006.1_44645815-44653525(+)_1|3|1x0
Family	C2H2 ZF
Species	Unknown
Pos	A	C	G	T
1	0.158507	0.0163229	0.629674	0.195495
2	0.141431	0.136657	0.143397	0.578516
3	0.0546353	0.0151428	0.757141	0.173081
4	0.25	0.25	0.25	0.25


TF	Unknown
TF Name	Unknown
Gene	AAGJ06000007.1_8091494-8094287(-)_1
Motif	AAGJ06000007.1_8091494-8094287(-)_1|1|1x0
Family	C2H2 ZF
Species	Unknown
Pos	A	C	G	T
1	0.423703	0.254973	0.241046	0.0802776
2	0.909099	0.0325016	0.0402174	0.018182
3	0.262474	0.341851	0.19996	0.195715
4	0.25	0.25	0.25	0.25


TF	Unknown
TF Name	Unknown
Gene	AAGJ06000007.1_8091494-8094287(-)_1
Motif	AAGJ06000007.1_8091494-8094287(-)_1|2|1x0
Family	C2H2 ZF
Species	Unknown
Pos	A	C	G	T
1	0.0200752	0.0202255	0.940882	0.0188176
2	0.886221	0.0246289	0.0659049	0.0232454
3	0.132962	0.0499789	0.704216	0.112842
4	0.153564	0.176372	0.268879	0.401184
5	0.165091	0.130446	0.204912	0.499551
6	0.269067	0.290172	0.139022	0.301739
7	0.25	0.25	0.25	0.25


TF	Unknown
TF Name	Unknown
Gene	AAGJ06000007.1_8091494-8094287(-)_1
Motif	AAGJ06000007.1_8091494-8094287(-)_1|3|1x0
Family	C2H2 ZF
Species	Unknown
Pos	A	C	G	T
1	0.0187283	0.0226674	0.936416	0.0221886
2	0.852233	0.0236491	0.106449	0.0176689
3	0.0998615	0.500697	0.228629	0.170812
4	0.25	0.25	0.25	0.25


TF	Unknown
TF Name	Unknown
Gene	AAGJ06000007.1_8091494-8094287(-)_1
Motif	AAGJ06000007.1_8091494-8094287(-)_1|4|1x0
Family	C2H2 ZF
Species	Unknown
Pos	A	C	G	T
1	0.10035	0.0170152	0.850758	0.0318771
2	0.197432	0.0994443	0.074242	0.628882
3	0.0509799	0.839637	0.0337184	0.0756651
4	0.421872	0.0506408	0.460014	0.0674734
5	0.219357	0.0423464	0.464224	0.274072
6	0.0491661	0.321116	0.238744	0.390974
7	0.25	0.25	0.25	0.25


TF	Unknown
TF Name	Unknown
Gene	AAGJ06000007.1_8091494-8094287(-)_1
Motif	AAGJ06000007.1_8091494-8094287(-)_1|5|1x0
Family	C2H2 ZF
Species	Unknown
Pos	A	C	G	T
1	0.0307887	0.019294	0.931291	0.0186258
2	0.0806856	0.173862	0.0919678	0.653485
3	0.0453521	0.0302687	0.0363565	0.888023
4	0.25	0.25	0.25	0.25


TF	Unknown
TF Name	Unknown
Gene	AAGJ06000007.1_8091494-8094287(-)_1
Motif	AAGJ06000007.1_8091494-8094287(-)_1|6|1x0
Family	C2H2 ZF
Species	Unknown
Pos	A	C	G	T
1	0.482709	0.22951	0.170238	0.117543
2	0.308473	0.223776	0.276384	0.191366
3	0.208084	0.263146	0.236425	0.292345
4	0.0282821	0.0185516	0.927581	0.0255854
5	0.0597877	0.100848	0.0744139	0.76495
6	0.268067	0.180931	0.153304	0.397699
7	0.25	0.25	0.25	0.25


TF	Unknown
TF Name	Unknown
Gene	AAGJ06000007.1_9870380-9871862(+)_1
Motif	AAGJ06000007.1_9870380-9871862(+)_1|1|1x0
Family	C2H2 ZF
Species	Unknown
Pos	A	C	G	T
1	0.0759899	0.0129565	0.263227	0.647826
2	0.394463	0.193872	0.219516	0.192149
3	0.0868405	0.141694	0.691301	0.0801645
4	0.25	0.25	0.25	0.25


TF	Unknown
TF Name	Unknown
Gene	AAGJ06000007.1_9870380-9871862(+)_1
Motif	AAGJ06000007.1_9870380-9871862(+)_1|2|1x0
Family	C2H2 ZF
Species	Unknown
Pos	A	C	G	T
1	0.0225466	0.0233669	0.935379	0.0187076
2	0.205362	0.076487	0.106207	0.611944
3	0.132213	0.0578741	0.686754	0.12316
4	0.25	0.25	0.25	0.25


TF	Unknown
TF Name	Unknown
Gene	AAGJ06000007.1_9870380-9871862(+)_1
Motif	AAGJ06000007.1_9870380-9871862(+)_1|3|1x0
Family	C2H2 ZF
Species	Unknown
Pos	A	C	G	T
1	0.292586	0.15873	0.2807	0.267984
2	0.120387	0.0145741	0.212391	0.652648
3	0.0157731	0.0585046	0.788657	0.137066
4	0.25	0.25	0.25	0.25


TF	Unknown
TF Name	Unknown
Gene	AAGJ06000007.1_9870380-9871862(+)_1
Motif	AAGJ06000007.1_9870380-9871862(+)_1|4|1x0
Family	C2H2 ZF
Species	Unknown
Pos	A	C	G	T
1	0.385647	0.0995075	0.43152	0.0833263
2	0.0559973	0.409257	0.0463389	0.488406
3	0.936948	0.0216152	0.018739	0.022698
4	0.25	0.25	0.25	0.25


TF	Unknown
TF Name	Unknown
Gene	AAGJ06000007.1_9870380-9871862(+)_1
Motif	AAGJ06000007.1_9870380-9871862(+)_1|5|1x0
Family	C2H2 ZF
Species	Unknown
Pos	A	C	G	T
1	0.317937	0.264615	0.122478	0.29497
2	0.0325709	0.0332651	0.891259	0.0429049
3	0.89095	0.032136	0.041411	0.0355032
4	0.48571	0.232364	0.0984473	0.183479
5	0.0691699	0.0616772	0.806109	0.0630435
6	0.868662	0.0430251	0.04588	0.0424325
7	0.30285	0.374235	0.111653	0.211262
8	0.0580165	0.0466136	0.837842	0.0575277
9	0.88851	0.0329883	0.0385256	0.0399762
10	0.588466	0.246618	0.0675833	0.0973329
11	0.204505	0.0401879	0.710498	0.0448092
12	0.936634	0.0187327	0.0229525	0.0216812
13	0.317648	0.27342	0.197101	0.211831
14	0.64394	0.0786027	0.145447	0.132011
15	0.0645126	0.0653031	0.749801	0.120383
16	0.25	0.25	0.25	0.25


TF	Unknown
TF Name	Unknown
Gene	AAGJ06000007.1_11515488-11517126(+)_1
Motif	AAGJ06000007.1_11515488-11517126(+)_1|1|1x0
Family	C2H2 ZF
Species	Unknown
Pos	A	C	G	T
1	0.448768	0.293837	0.0885692	0.168826
2	0.0705672	0.0410652	0.843061	0.0453068
3	0.917424	0.0264432	0.0322734	0.0238595
4	0.333737	0.322595	0.145034	0.198634
5	0.0610379	0.0265049	0.885459	0.0269981
6	0.940981	0.0188196	0.0211494	0.01905
7	0.357514	0.118827	0.319864	0.203795
8	0.101223	0.0772499	0.225245	0.596281
9	0.0649939	0.03999	0.0433085	0.851708
10	0.25	0.25	0.25	0.25


TF	Unknown
TF Name	Unknown
Gene	AAGJ06000007.1_11515488-11517126(+)_1
Motif	AAGJ06000007.1_11515488-11517126(+)_1|2|1x0
Family	C2H2 ZF
Species	Unknown
Pos	A	C	G	T
1	0.381589	0.137572	0.34708	0.133758
2	0.123185	0.25623	0.304963	0.315622
3	0.178228	0.0978498	0.164932	0.55899
4	0.18368	0.159876	0.214042	0.442402
5	0.300374	0.492881	0.111307	0.0954381
6	0.141654	0.156972	0.408302	0.293072
7	0.0561115	0.0417022	0.872288	0.0298981
8	0.0660443	0.17311	0.0620818	0.698764
9	0.620708	0.0675349	0.105554	0.206202
10	0.388828	0.200393	0.282071	0.128708
11	0.177009	0.322609	0.0946026	0.405779
12	0.139712	0.104183	0.51192	0.244184
13	0.333737	0.322595	0.145034	0.198634
14	0.0610379	0.0265049	0.885459	0.0269981
15	0.940981	0.0188196	0.0211494	0.01905
16	0.550251	0.185413	0.107489	0.156847
17	0.500293	0.116913	0.208505	0.174288
18	0.0286202	0.026679	0.874382	0.0703187
19	0.25	0.25	0.25	0.25


TF	Unknown
TF Name	Unknown
Gene	AAGJ06000007.1_11515488-11517126(+)_1
Motif	AAGJ06000007.1_11515488-11517126(+)_1|3|1x0
Family	C2H2 ZF
Species	Unknown
Pos	A	C	G	T
1	0.0423617	0.0218423	0.904194	0.0316022
2	0.0372885	0.901985	0.0426864	0.0180397
3	0.244241	0.357381	0.220487	0.17789
4	0.25	0.25	0.25	0.25


TF	Unknown
TF Name	Unknown
Gene	AAGJ06000007.1_16168195-16168765(-)_1
Motif	AAGJ06000007.1_16168195-16168765(-)_1|1|1x0
Family	C2H2 ZF
Species	Unknown
Pos	A	C	G	T
1	0.432563	0.272543	0.141612	0.153283
2	0.903411	0.0376766	0.0290206	0.0298915
3	0.884663	0.0451557	0.0323529	0.0378281
4	0.0391319	0.0300786	0.902813	0.0279762
5	0.0526243	0.130348	0.0576389	0.759389
6	0.0329425	0.018232	0.911601	0.0372249
7	0.123633	0.0680219	0.736449	0.0718967
8	0.306569	0.266985	0.222652	0.203794
9	0.521604	0.169778	0.191802	0.116816
10	0.353105	0.29875	0.109694	0.238451
11	0.0620464	0.046457	0.833245	0.0582518
12	0.862799	0.0456439	0.0486339	0.0429233
13	0.250128	0.154611	0.158938	0.436323
14	0.329441	0.156275	0.183513	0.330771
15	0.163914	0.116581	0.489984	0.229522
16	0.25	0.25	0.25	0.25


TF	Unknown
TF Name	Unknown
Gene	AAGJ06000007.1_17791531-17793682(-)_1
Motif	AAGJ06000007.1_17791531-17793682(-)_1|1|1x0
Family	C2H2 ZF
Species	Unknown
Pos	A	C	G	T
1	0.0246647	0.0207543	0.935864	0.0187173
2	0.0542576	0.0954987	0.0584634	0.79178
3	0.343187	0.216261	0.148374	0.292178
4	0.151581	0.213564	0.398421	0.236433
5	0.106199	0.0533208	0.357817	0.482662
6	0.0877313	0.171517	0.150655	0.590097
7	0.25	0.25	0.25	0.25


TF	Unknown
TF Name	Unknown
Gene	AAGJ06000007.1_17791531-17793682(-)_1
Motif	AAGJ06000007.1_17791531-17793682(-)_1|2|1x0
Family	C2H2 ZF
Species	Unknown
Pos	A	C	G	T
1	0.230557	0.0442509	0.519824	0.205368
2	0.154154	0.303017	0.122094	0.420735
3	0.121639	0.695381	0.0786326	0.104348
4	0.293753	0.485484	0.10257	0.118193
5	0.0357627	0.0653398	0.881272	0.0176254
6	0.122714	0.285491	0.223828	0.367968
7	0.25	0.25	0.25	0.25


TF	Unknown
TF Name	Unknown
Gene	AAGJ06000007.1_17791531-17793682(-)_1
Motif	AAGJ06000007.1_17791531-17793682(-)_1|3|1x0
Family	C2H2 ZF
Species	Unknown
Pos	A	C	G	T
1	0.0282752	0.364839	0.321526	0.28536
2	0.0934891	0.0157476	0.103386	0.787378
3	0.0251093	0.193692	0.378705	0.402494
4	0.25	0.25	0.25	0.25


TF	Unknown
TF Name	Unknown
Gene	AAGJ06000007.1_17791531-17793682(-)_1
Motif	AAGJ06000007.1_17791531-17793682(-)_1|4|1x0
Family	C2H2 ZF
Species	Unknown
Pos	A	C	G	T
1	0.112316	0.0302823	0.828697	0.0287046
2	0.165898	0.484144	0.0470308	0.302926
3	0.01878	0.939	0.0228247	0.0193957
4	0.25	0.25	0.25	0.25


TF	Unknown
TF Name	Unknown
Gene	AAGJ06000007.1_17791531-17793682(-)_1
Motif	AAGJ06000007.1_17791531-17793682(-)_1|5|1x0
Family	C2H2 ZF
Species	Unknown
Pos	A	C	G	T
1	0.287086	0.164051	0.264875	0.283987
2	0.082612	0.317758	0.061209	0.538421
3	0.0456731	0.896168	0.0179234	0.0402357
4	0.396632	0.110746	0.114915	0.377708
5	0.17858	0.422917	0.102349	0.296153
6	0.0803751	0.661751	0.115775	0.142098
7	0.25	0.25	0.25	0.25


TF	Unknown
TF Name	Unknown
Gene	AAGJ06000007.1_18617553-18619704(-)_1
Motif	AAGJ06000007.1_18617553-18619704(-)_1|1|1x0
Family	C2H2 ZF
Species	Unknown
Pos	A	C	G	T
1	0.0246647	0.0207543	0.935864	0.0187173
2	0.0542576	0.0954987	0.0584634	0.79178
3	0.343187	0.216261	0.148374	0.292178
4	0.151581	0.213564	0.398421	0.236433
5	0.106199	0.0533208	0.357817	0.482662
6	0.0877313	0.171517	0.150655	0.590097
7	0.25	0.25	0.25	0.25


TF	Unknown
TF Name	Unknown
Gene	AAGJ06000007.1_18617553-18619704(-)_1
Motif	AAGJ06000007.1_18617553-18619704(-)_1|2|1x0
Family	C2H2 ZF
Species	Unknown
Pos	A	C	G	T
1	0.230557	0.0442509	0.519824	0.205368
2	0.154154	0.303017	0.122094	0.420735
3	0.121639	0.695381	0.0786326	0.104348
4	0.293753	0.485484	0.10257	0.118193
5	0.0357627	0.0653398	0.881272	0.0176254
6	0.122714	0.285491	0.223828	0.367968
7	0.25	0.25	0.25	0.25


TF	Unknown
TF Name	Unknown
Gene	AAGJ06000007.1_18617553-18619704(-)_1
Motif	AAGJ06000007.1_18617553-18619704(-)_1|3|1x0
Family	C2H2 ZF
Species	Unknown
Pos	A	C	G	T
1	0.0282752	0.364839	0.321526	0.28536
2	0.0934891	0.0157476	0.103386	0.787378
3	0.0251093	0.193692	0.378705	0.402494
4	0.25	0.25	0.25	0.25


TF	Unknown
TF Name	Unknown
Gene	AAGJ06000007.1_18617553-18619704(-)_1
Motif	AAGJ06000007.1_18617553-18619704(-)_1|4|1x0
Family	C2H2 ZF
Species	Unknown
Pos	A	C	G	T
1	0.112316	0.0302823	0.828697	0.0287046
2	0.165898	0.484144	0.0470308	0.302926
3	0.01878	0.939	0.0228247	0.0193957
4	0.25	0.25	0.25	0.25


TF	Unknown
TF Name	Unknown
Gene	AAGJ06000007.1_18617553-18619704(-)_1
Motif	AAGJ06000007.1_18617553-18619704(-)_1|5|1x0
Family	C2H2 ZF
Species	Unknown
Pos	A	C	G	T
1	0.287086	0.164051	0.264875	0.283987
2	0.082612	0.317758	0.061209	0.538421
3	0.0456731	0.896168	0.0179234	0.0402357
4	0.396632	0.110746	0.114915	0.377708
5	0.17858	0.422917	0.102349	0.296153
6	0.0803751	0.661751	0.115775	0.142098
7	0.25	0.25	0.25	0.25


TF	Unknown
TF Name	Unknown
Gene	AAGJ06000007.1_25062491-25069739(+)_1
Motif	AAGJ06000007.1_25062491-25069739(+)_1|1|1x0
Family	C2H2 ZF
Species	Unknown
Pos	A	C	G	T
1	0.39082	0.0851137	0.42449	0.099576
2	0.911285	0.0319106	0.035698	0.0211066
3	0.0812254	0.0924576	0.0506114	0.775706
4	0.0186386	0.0227371	0.0266936	0.931931
5	0.0189883	0.869271	0.0250299	0.0867106
6	0.0392944	0.840883	0.0686372	0.0511851
7	0.25	0.25	0.25	0.25


TF	Unknown
TF Name	Unknown
Gene	AAGJ06000007.1_25062491-25069739(+)_1
Motif	AAGJ06000007.1_25062491-25069739(+)_1|2|1x0
Family	C2H2 ZF
Species	Unknown
Pos	A	C	G	T
1	0.398315	0.0974344	0.381123	0.123128
2	0.9282	0.0274251	0.0258107	0.018564
3	0.0492236	0.0651817	0.0336721	0.851923
4	0.0936298	0.0765561	0.0982308	0.731583
5	0.116922	0.503606	0.164535	0.214938
6	0.119308	0.259792	0.270096	0.350804
7	0.25	0.25	0.25	0.25


TF	Unknown
TF Name	Unknown
Gene	AAGJ06000007.1_25062491-25069739(+)_1
Motif	AAGJ06000007.1_25062491-25069739(+)_1|3|1x0
Family	C2H2 ZF
Species	Unknown
Pos	A	C	G	T
1	0.145369	0.083244	0.16046	0.610927
2	0.136726	0.150004	0.380873	0.332397
3	0.255562	0.145203	0.557321	0.0419144
4	0.103262	0.0254534	0.135367	0.735918
5	0.154427	0.0667724	0.27672	0.50208
6	0.0213	0.0184658	0.92329	0.0369444
7	0.25	0.25	0.25	0.25


TF	Unknown
TF Name	Unknown
Gene	AAGJ06000007.1_25062491-25069739(+)_1
Motif	AAGJ06000007.1_25062491-25069739(+)_1|4|1x0
Family	C2H2 ZF
Species	Unknown
Pos	A	C	G	T
1	0.322385	0.0380419	0.318108	0.321466
2	0.13986	0.0259351	0.817848	0.016357
3	0.250638	0.0770209	0.02765	0.644691
4	0.25	0.25	0.25	0.25


TF	Unknown
TF Name	Unknown
Gene	AAGJ06000007.1_35911209-35913117(-)_1
Motif	AAGJ06000007.1_35911209-35913117(-)_1|1|1x0
Family	C2H2 ZF
Species	Unknown
Pos	A	C	G	T
1	0.591045	0.107162	0.22453	0.0772635
2	0.452668	0.150274	0.227947	0.169112
3	0.241944	0.388738	0.178093	0.191224
4	0.0538861	0.0252142	0.902843	0.0180569
5	0.823006	0.0617096	0.0831785	0.0321061
6	0.0761732	0.0763304	0.0630429	0.784453
7	0.25	0.25	0.25	0.25


TF	Unknown
TF Name	Unknown
Gene	AAGJ06000007.1_35911209-35913117(-)_1
Motif	AAGJ06000007.1_35911209-35913117(-)_1|2|1x0
Family	C2H2 ZF
Species	Unknown
Pos	A	C	G	T
1	0.305809	0.118449	0.203023	0.372719
2	0.270588	0.473835	0.0607612	0.194816
3	0.0155389	0.776945	0.116771	0.0907446
4	0.25	0.25	0.25	0.25


TF	Unknown
TF Name	Unknown
Gene	AAGJ06000007.1_35911209-35913117(-)_1
Motif	AAGJ06000007.1_35911209-35913117(-)_1|3|1x0
Family	C2H2 ZF
Species	Unknown
Pos	A	C	G	T
1	0.0259093	0.0187201	0.936003	0.0193673
2	0.76958	0.0429592	0.155858	0.0316026
3	0.0330536	0.0641912	0.862972	0.0397829
4	0.25	0.25	0.25	0.25


TF	Unknown
TF Name	Unknown
Gene	AAGJ06000007.1_35911209-35913117(-)_1
Motif	AAGJ06000007.1_35911209-35913117(-)_1|4|1x0
Family	C2H2 ZF
Species	Unknown
Pos	A	C	G	T
1	0.728063	0.0555687	0.150409	0.0659596
2	0.168241	0.0743438	0.536492	0.220923
3	0.0952176	0.169045	0.22957	0.506167
4	0.0358727	0.0233524	0.920138	0.0206366
5	0.929575	0.0232453	0.0285886	0.0185915
6	0.0966737	0.0665089	0.0834995	0.753318
7	0.25	0.25	0.25	0.25


TF	Unknown
TF Name	Unknown
Gene	AAGJ06000007.1_35911209-35913117(-)_1
Motif	AAGJ06000007.1_35911209-35913117(-)_1|5|1x0
Family	C2H2 ZF
Species	Unknown
Pos	A	C	G	T
1	0.0592524	0.0226399	0.895424	0.0226841
2	0.0740091	0.0808854	0.0278837	0.817222
3	0.0403754	0.892251	0.0247967	0.0425773
4	0.0379369	0.0332286	0.903408	0.0254265
5	0.0982206	0.103334	0.114185	0.684261
6	0.105951	0.0605638	0.186823	0.646662
7	0.0998961	0.0328079	0.835213	0.0320828
8	0.117026	0.484488	0.0694799	0.329007
9	0.0783958	0.77931	0.0428745	0.0994202
10	0.0421013	0.0242324	0.912598	0.0210688
11	0.927228	0.0274407	0.026787	0.0185446
12	0.0786958	0.671604	0.072008	0.177693
13	0.180748	0.199161	0.231914	0.388177
14	0.412108	0.274198	0.1809	0.132793
15	0.137705	0.46991	0.241332	0.151053
16	0.25	0.25	0.25	0.25


TF	Unknown
TF Name	Unknown
Gene	AAGJ06000007.1_36481154-36483281(+)_1
Motif	AAGJ06000007.1_36481154-36483281(+)_1|1|1x0
Family	C2H2 ZF
Species	Unknown
Pos	A	C	G	T
1	0.307535	0.0745551	0.523134	0.0947762
2	0.0607673	0.34627	0.347367	0.245596
3	0.0198531	0.016323	0.147672	0.816152
4	0.25	0.25	0.25	0.25


TF	Unknown
TF Name	Unknown
Gene	AAGJ06000007.1_36481154-36483281(+)_1
Motif	AAGJ06000007.1_36481154-36483281(+)_1|2|1x0
Family	C2H2 ZF
Species	Unknown
Pos	A	C	G	T
1	0.310651	0.077792	0.540703	0.070854
2	0.0320781	0.049071	0.0687035	0.850147
3	0.0231071	0.0185847	0.929237	0.0290716
4	0.25	0.25	0.25	0.25


TF	Unknown
TF Name	Unknown
Gene	AAGJ06000007.1_36481154-36483281(+)_1
Motif	AAGJ06000007.1_36481154-36483281(+)_1|3|1x0
Family	C2H2 ZF
Species	Unknown
Pos	A	C	G	T
1	0.299395	0.415188	0.114491	0.170926
2	0.174803	0.280642	0.200932	0.343623
3	0.10214	0.123163	0.118411	0.656286
4	0.567905	0.154709	0.148934	0.128453
5	0.150398	0.0943945	0.153234	0.601973
6	0.751583	0.0733582	0.079888	0.0951711
7	0.0633207	0.0178295	0.891473	0.027377
8	0.29357	0.0670065	0.23232	0.407104
9	0.0937593	0.197386	0.211029	0.497825
10	0.232529	0.16926	0.371325	0.226886
11	0.250824	0.19835	0.384194	0.166632
12	0.17509	0.224496	0.369008	0.231406
13	0.25	0.25	0.25	0.25


TF	Unknown
TF Name	Unknown
Gene	AAGJ06000007.1_36966380-36968261(+)_1
Motif	AAGJ06000007.1_36966380-36968261(+)_1|1|1x0
Family	C2H2 ZF
Species	Unknown
Pos	A	C	G	T
1	0.309317	0.075962	0.358516	0.256206
2	0.0208423	0.0170886	0.10764	0.854429
3	0.298464	0.240077	0.0315038	0.429955
4	0.25	0.25	0.25	0.25


TF	Unknown
TF Name	Unknown
Gene	AAGJ06000007.1_36966380-36968261(+)_1
Motif	AAGJ06000007.1_36966380-36968261(+)_1|2|1x0
Family	C2H2 ZF
Species	Unknown
Pos	A	C	G	T
1	0.433052	0.281419	0.144021	0.141508
2	0.234468	0.189265	0.119654	0.456613
3	0.039282	0.0527971	0.0395629	0.868358
4	0.356216	0.353237	0.137462	0.153085
5	0.864742	0.0337696	0.0648945	0.0365937
6	0.475656	0.0648928	0.145318	0.314133
7	0.248664	0.0853108	0.343421	0.322604
8	0.140702	0.0650107	0.324344	0.469943
9	0.300383	0.246157	0.196554	0.256905
10	0.364103	0.135756	0.303517	0.196624
11	0.177412	0.127008	0.269742	0.425838
12	0.0283732	0.0206574	0.0186465	0.932323
13	0.25	0.25	0.25	0.25


TF	Unknown
TF Name	Unknown
Gene	AAGJ06000007.1_37548953-37550405(+)_1
Motif	AAGJ06000007.1_37548953-37550405(+)_1|1|1x0
Family	C2H2 ZF
Species	Unknown
Pos	A	C	G	T
1	0.266763	0.1293	0.120328	0.48361
2	0.160482	0.0145008	0.0999768	0.72504
3	0.0394482	0.035213	0.838652	0.086687
4	0.280292	0.0735936	0.213681	0.432433
5	0.109421	0.0679035	0.0526159	0.77006
6	0.0484248	0.0248824	0.841338	0.0853544
7	0.25	0.25	0.25	0.25


TF	Unknown
TF Name	Unknown
Gene	AAGJ06000007.1_37548953-37550405(+)_1
Motif	AAGJ06000007.1_37548953-37550405(+)_1|2|1x0
Family	C2H2 ZF
Species	Unknown
Pos	A	C	G	T
1	0.302896	0.181334	0.39886	0.11691
2	0.0729049	0.142724	0.115268	0.669104
3	0.0875731	0.130246	0.375213	0.406968
4	0.456944	0.20374	0.149617	0.189699
5	0.0908137	0.35078	0.0870253	0.471381
6	0.0228848	0.0187481	0.937404	0.0209628
7	0.493307	0.193057	0.172987	0.140648
8	0.283907	0.137803	0.186465	0.391824
9	0.124068	0.0782863	0.103625	0.694021
10	0.403611	0.210928	0.172108	0.213353
11	0.235127	0.102809	0.178947	0.483117
12	0.139462	0.0702151	0.445557	0.344765
13	0.25	0.25	0.25	0.25


TF	Unknown
TF Name	Unknown
Gene	AAGJ06000007.1_37548953-37550405(+)_1
Motif	AAGJ06000007.1_37548953-37550405(+)_1|3|1x0
Family	C2H2 ZF
Species	Unknown
Pos	A	C	G	T
1	0.0615506	0.0179216	0.89608	0.0244481
2	0.0642378	0.636006	0.02802	0.271736
3	0.0501954	0.0296486	0.0533219	0.866834
4	0.25	0.25	0.25	0.25


TF	Unknown
TF Name	Unknown
Gene	AAGJ06000007.1_37548953-37550405(+)_1
Motif	AAGJ06000007.1_37548953-37550405(+)_1|4|1x0
Family	C2H2 ZF
Species	Unknown
Pos	A	C	G	T
1	0.28878	0.241134	0.29032	0.179766
2	0.0221392	0.0335971	0.0388433	0.90542
3	0.0232822	0.0187005	0.935026	0.0229914
4	0.386883	0.194736	0.303418	0.114963
5	0.238153	0.335779	0.115868	0.3102
6	0.223434	0.13429	0.0984304	0.543846
7	0.0368496	0.0249183	0.902737	0.035495
8	0.0510194	0.0316929	0.875828	0.0414601
9	0.0395927	0.0214487	0.02323	0.915729
10	0.25	0.25	0.25	0.25


TF	Unknown
TF Name	Unknown
Gene	AAGJ06000007.1_37557244-37559965(-)_1
Motif	AAGJ06000007.1_37557244-37559965(-)_1|1|1x0
Family	C2H2 ZF
Species	Unknown
Pos	A	C	G	T
1	0.321816	0.1498	0.264787	0.263597
2	0.286316	0.0853977	0.185777	0.44251
3	0.232947	0.168019	0.263366	0.335668
4	0.0296939	0.0186359	0.931797	0.0198733
5	0.906355	0.0229241	0.0401829	0.0305378
6	0.27845	0.264338	0.119098	0.338115
7	0.25	0.25	0.25	0.25


TF	Unknown
TF Name	Unknown
Gene	AAGJ06000007.1_37557244-37559965(-)_1
Motif	AAGJ06000007.1_37557244-37559965(-)_1|2|1x0
Family	C2H2 ZF
Species	Unknown
Pos	A	C	G	T
1	0.371493	0.102534	0.442586	0.0833874
2	0.162788	0.179155	0.134503	0.523553
3	0.111464	0.0855744	0.432798	0.370163
4	0.295783	0.143676	0.309654	0.250887
5	0.11608	0.259347	0.0629264	0.561647
6	0.0188963	0.0205225	0.941746	0.0188349
7	0.222001	0.408241	0.126819	0.242939
8	0.183603	0.158149	0.372943	0.285305
9	0.192605	0.114969	0.353037	0.339389
10	0.267012	0.118799	0.352297	0.261892
11	0.248283	0.234882	0.287858	0.228977
12	0.181614	0.327356	0.0592313	0.431799
13	0.25	0.25	0.25	0.25


TF	Unknown
TF Name	Unknown
Gene	AAGJ06000007.1_37557244-37559965(-)_1
Motif	AAGJ06000007.1_37557244-37559965(-)_1|3|1x0
Family	C2H2 ZF
Species	Unknown
Pos	A	C	G	T
1	0.400745	0.286855	0.155562	0.156838
2	0.126466	0.320088	0.144955	0.408491
3	0.868133	0.0410502	0.0547945	0.0360219
4	0.584708	0.228193	0.100653	0.0864459
5	0.712549	0.088401	0.114	0.0850496
6	0.740417	0.0946753	0.0717975	0.0931104
7	0.0281245	0.0184235	0.921177	0.032275
8	0.346167	0.0481263	0.55032	0.0553871
9	0.232784	0.162289	0.217298	0.387628
10	0.134141	0.208194	0.272479	0.385186
11	0.213767	0.188342	0.303672	0.294218
12	0.210353	0.167995	0.371805	0.249848
13	0.25	0.25	0.25	0.25


TF	Unknown
TF Name	Unknown
Gene	AAGJ06000008.1_1020074-1029755(+)_1
Motif	AAGJ06000008.1_1020074-1029755(+)_1|1|1x0
Family	C2H2 ZF
Species	Unknown
Pos	A	C	G	T
1	0.41835	0.519569	0.0359937	0.0260877
2	0.0170721	0.853603	0.0190831	0.110242
3	0.0561925	0.160464	0.141353	0.64199
4	0.25	0.25	0.25	0.25


TF	Unknown
TF Name	Unknown
Gene	AAGJ06000008.1_1020074-1029755(+)_1
Motif	AAGJ06000008.1_1020074-1029755(+)_1|2|1x0
Family	C2H2 ZF
Species	Unknown
Pos	A	C	G	T
1	0.690845	0.0278544	0.259184	0.0221161
2	0.0198276	0.316848	0.0330171	0.630307
3	0.0153223	0.0145218	0.244065	0.726091
4	0.25	0.25	0.25	0.25


TF	Unknown
TF Name	Unknown
Gene	AAGJ06000008.1_1020074-1029755(+)_1
Motif	AAGJ06000008.1_1020074-1029755(+)_1|3|1x0
Family	C2H2 ZF
Species	Unknown
Pos	A	C	G	T
1	0.0222276	0.195397	0.516967	0.265409
2	0.0732577	0.016104	0.105439	0.8052
3	0.0311791	0.867991	0.0404375	0.0603923
4	0.25	0.25	0.25	0.25


TF	Unknown
TF Name	Unknown
Gene	AAGJ06000008.1_1020074-1029755(+)_1
Motif	AAGJ06000008.1_1020074-1029755(+)_1|4|1x0
Family	C2H2 ZF
Species	Unknown
Pos	A	C	G	T
1	0.318119	0.215867	0.192282	0.273732
2	0.167894	0.326924	0.115512	0.38967
3	0.0187489	0.0197392	0.0240696	0.937442
4	0.25	0.25	0.25	0.25


TF	Unknown
TF Name	Unknown
Gene	AAGJ06000008.1_1020074-1029755(+)_1
Motif	AAGJ06000008.1_1020074-1029755(+)_1|5|1x0
Family	C2H2 ZF
Species	Unknown
Pos	A	C	G	T
1	0.310019	0.230261	0.116378	0.343342
2	0.929822	0.0234986	0.0280828	0.0185964
3	0.0565322	0.0376205	0.0378404	0.868007
4	0.25	0.25	0.25	0.25


TF	Unknown
TF Name	Unknown
Gene	AAGJ06000008.1_1020074-1029755(+)_1
Motif	AAGJ06000008.1_1020074-1029755(+)_1|6|1x0
Family	C2H2 ZF
Species	Unknown
Pos	A	C	G	T
1	0.312088	0.118352	0.363389	0.206172
2	0.936928	0.0194256	0.0187386	0.0249076
3	0.0395724	0.154901	0.46663	0.338896
4	0.25	0.25	0.25	0.25


TF	Unknown
TF Name	Unknown
Gene	AAGJ06000008.1_1020074-1029755(+)_1
Motif	AAGJ06000008.1_1020074-1029755(+)_1|7|1x0
Family	C2H2 ZF
Species	Unknown
Pos	A	C	G	T
1	0.238877	0.0926065	0.503207	0.16531
2	0.812162	0.0455868	0.0426649	0.099586
3	0.0189457	0.0177884	0.0738446	0.889421
4	0.25	0.25	0.25	0.25


TF	Unknown
TF Name	Unknown
Gene	AAGJ06000008.1_1020074-1029755(+)_1
Motif	AAGJ06000008.1_1020074-1029755(+)_1|8|1x0
Family	C2H2 ZF
Species	Unknown
Pos	A	C	G	T
1	0.393895	0.166939	0.380556	0.0586093
2	0.891363	0.0409516	0.0313036	0.0363818
3	0.0209845	0.0172512	0.0992061	0.862558
4	0.25	0.25	0.25	0.25


TF	Unknown
TF Name	Unknown
Gene	AAGJ06000008.1_1020074-1029755(+)_1
Motif	AAGJ06000008.1_1020074-1029755(+)_1|9|1x0
Family	C2H2 ZF
Species	Unknown
Pos	A	C	G	T
1	0.212235	0.344058	0.367468	0.0762386
2	0.120724	0.0109157	0.545591	0.322769
3	0.0158023	0.790113	0.0388465	0.155239
4	0.25	0.25	0.25	0.25


TF	Unknown
TF Name	Unknown
Gene	AAGJ06000008.1_1020074-1029755(+)_1
Motif	AAGJ06000008.1_1020074-1029755(+)_1|10|1x0
Family	C2H2 ZF
Species	Unknown
Pos	A	C	G	T
1	0.407311	0.158525	0.124981	0.309184
2	0.924187	0.026812	0.0305168	0.0184838
3	0.380551	0.0925642	0.169229	0.357656
4	0.25	0.25	0.25	0.25


TF	Unknown
TF Name	Unknown
Gene	AAGJ06000008.1_1020074-1029755(+)_1
Motif	AAGJ06000008.1_1020074-1029755(+)_1|11|1x0
Family	C2H2 ZF
Species	Unknown
Pos	A	C	G	T
1	0.183484	0.0716107	0.0436043	0.701301
2	0.0951786	0.0598521	0.200757	0.644212
3	0.0440726	0.0166185	0.830924	0.108385
4	0.25	0.25	0.25	0.25


TF	Unknown
TF Name	Unknown
Gene	AAGJ06000008.1_1020074-1029755(+)_1
Motif	AAGJ06000008.1_1020074-1029755(+)_1|12|1x0
Family	C2H2 ZF
Species	Unknown
Pos	A	C	G	T
1	0.66481	0.0534881	0.153865	0.127837
2	0.59844	0.0368063	0.156746	0.208008
3	0.0451278	0.0178689	0.043561	0.893442
4	0.25	0.25	0.25	0.25


TF	Unknown
TF Name	Unknown
Gene	AAGJ06000008.1_1020074-1029755(+)_1
Motif	AAGJ06000008.1_1020074-1029755(+)_1|13|1x0
Family	C2H2 ZF
Species	Unknown
Pos	A	C	G	T
1	0.544866	0.115506	0.0496154	0.290013
2	0.76645	0.0195308	0.19869	0.015329
3	0.245314	0.0999673	0.43416	0.220559
4	0.25	0.25	0.25	0.25


TF	Unknown
TF Name	Unknown
Gene	AAGJ06000008.1_1020074-1029755(+)_1
Motif	AAGJ06000008.1_1020074-1029755(+)_1|14|1x0
Family	C2H2 ZF
Species	Unknown
Pos	A	C	G	T
1	0.0691917	0.0159731	0.116178	0.798657
2	0.0658398	0.14183	0.524872	0.267458
3	0.0337533	0.0286418	0.890496	0.0471086
4	0.25	0.25	0.25	0.25


TF	Unknown
TF Name	Unknown
Gene	AAGJ06000008.1_1020074-1029755(+)_1
Motif	AAGJ06000008.1_1020074-1029755(+)_1|15|1x0
Family	C2H2 ZF
Species	Unknown
Pos	A	C	G	T
1	0.648195	0.135704	0.150185	0.0659165
2	0.059671	0.404282	0.0507482	0.485299
3	0.934589	0.0190773	0.0276423	0.0186918
4	0.25	0.25	0.25	0.25


TF	Unknown
TF Name	Unknown
Gene	AAGJ06000008.1_1020074-1029755(+)_1
Motif	AAGJ06000008.1_1020074-1029755(+)_1|16|1x0
Family	C2H2 ZF
Species	Unknown
Pos	A	C	G	T
1	0.562446	0.291766	0.0957708	0.0500178
2	0.0776876	0.572686	0.0518079	0.297819
3	0.941087	0.019411	0.0206806	0.0188217
4	0.25	0.25	0.25	0.25


TF	Unknown
TF Name	Unknown
Gene	AAGJ06000008.1_1020074-1029755(+)_1
Motif	AAGJ06000008.1_1020074-1029755(+)_1|17|1x0
Family	C2H2 ZF
Species	Unknown
Pos	A	C	G	T
1	0.574918	0.136681	0.177037	0.111364
2	0.110911	0.0170823	0.0178912	0.854115
3	0.0650302	0.213595	0.62735	0.094024
4	0.25	0.25	0.25	0.25


TF	Unknown
TF Name	Unknown
Gene	AAGJ06000008.1_1020074-1029755(+)_1
Motif	AAGJ06000008.1_1020074-1029755(+)_1|18|1x0
Family	C2H2 ZF
Species	Unknown
Pos	A	C	G	T
1	0.440789	0.352895	0.0981724	0.108144
2	0.15787	0.0158137	0.0356334	0.790683
3	0.0377658	0.0295703	0.753673	0.178991
4	0.25	0.25	0.25	0.25


TF	Unknown
TF Name	Unknown
Gene	AAGJ06000008.1_1020074-1029755(+)_1
Motif	AAGJ06000008.1_1020074-1029755(+)_1|19|1x0
Family	C2H2 ZF
Species	Unknown
Pos	A	C	G	T
1	0.247769	0.106611	0.224735	0.420885
2	0.0909099	0.286792	0.215425	0.406873
3	0.0255259	0.0392982	0.916839	0.0183368
4	0.25	0.25	0.25	0.25


TF	Unknown
TF Name	Unknown
Gene	AAGJ06000008.1_1020074-1029755(+)_1
Motif	AAGJ06000008.1_1020074-1029755(+)_1|20|1x0
Family	C2H2 ZF
Species	Unknown
Pos	A	C	G	T
1	0.743942	0.0249476	0.0487709	0.18234
2	0.186242	0.0658838	0.0640409	0.683834
3	0.656531	0.0188098	0.311528	0.0131306
4	0.25	0.25	0.25	0.25


TF	Unknown
TF Name	Unknown
Gene	AAGJ06000008.1_1020074-1029755(+)_1
Motif	AAGJ06000008.1_1020074-1029755(+)_1|21|1x0
Family	C2H2 ZF
Species	Unknown
Pos	A	C	G	T
1	0.490113	0.186981	0.270168	0.0527386
2	0.0730823	0.0324541	0.0175385	0.876925
3	0.0448016	0.0329614	0.0884499	0.833787
4	0.25	0.25	0.25	0.25


TF	Unknown
TF Name	Unknown
Gene	AAGJ06000008.1_1020074-1029755(+)_1
Motif	AAGJ06000008.1_1020074-1029755(+)_1|22|1x0
Family	C2H2 ZF
Species	Unknown
Pos	A	C	G	T
1	0.0888597	0.714205	0.12736	0.0695751
2	0.0163689	0.0193661	0.145821	0.818444
3	0.188875	0.194752	0.231724	0.384649
4	0.25	0.25	0.25	0.25


TF	Unknown
TF Name	Unknown
Gene	AAGJ06000008.1_2132280-2136879(+)_1
Motif	AAGJ06000008.1_2132280-2136879(+)_1|1|1x0
Family	C2H2 ZF
Species	Unknown
Pos	A	C	G	T
1	0.472815	0.305579	0.110357	0.111249
2	0.888597	0.0395311	0.0408226	0.031049
3	0.853543	0.0529279	0.0469593	0.0465698
4	0.537699	0.186586	0.18734	0.0883744
5	0.0574145	0.047282	0.0263694	0.868934
6	0.940708	0.0188142	0.0196604	0.0208169
7	0.25	0.25	0.25	0.25


TF	Unknown
TF Name	Unknown
Gene	AAGJ06000008.1_2132280-2136879(+)_1
Motif	AAGJ06000008.1_2132280-2136879(+)_1|2|1x0
Family	C2H2 ZF
Species	Unknown
Pos	A	C	G	T
1	0.0311629	0.0369139	0.193304	0.738619
2	0.0510972	0.0445751	0.259602	0.644725
3	0.0266918	0.0168492	0.842461	0.113998
4	0.25	0.25	0.25	0.25


TF	Unknown
TF Name	Unknown
Gene	AAGJ06000008.1_2132280-2136879(+)_1
Motif	AAGJ06000008.1_2132280-2136879(+)_1|3|1x0
Family	C2H2 ZF
Species	Unknown
Pos	A	C	G	T
1	0.441418	0.146613	0.265742	0.146227
2	0.548461	0.0507067	0.140177	0.260656
3	0.075481	0.029152	0.0521865	0.843181
4	0.280656	0.25405	0.259316	0.205978
5	0.142867	0.0835027	0.063859	0.709771
6	0.192529	0.0515977	0.0692909	0.686582
7	0.542005	0.181689	0.186544	0.089762
8	0.0526079	0.658367	0.108318	0.180707
9	0.0277838	0.018247	0.0416196	0.91235
10	0.100846	0.169805	0.513267	0.216082
11	0.0344034	0.805531	0.0676555	0.09241
12	0.108749	0.138224	0.366797	0.38623
13	0.25	0.25	0.25	0.25


TF	Unknown
TF Name	Unknown
Gene	AAGJ06000008.1_2132280-2136879(+)_1
Motif	AAGJ06000008.1_2132280-2136879(+)_1|4|1x0
Family	C2H2 ZF
Species	Unknown
Pos	A	C	G	T
1	0.298258	0.0900802	0.369133	0.242529
2	0.853803	0.0529001	0.0602243	0.0330723
3	0.369405	0.201382	0.0983029	0.33091
4	0.0254927	0.0230027	0.932848	0.018657
5	0.0635684	0.0917432	0.0480241	0.796664
6	0.248474	0.0724343	0.110891	0.568201
7	0.357393	0.179283	0.28688	0.176444
8	0.239459	0.176755	0.164054	0.419733
9	0.251424	0.190521	0.221433	0.336622
10	0.208493	0.089446	0.281691	0.42037
11	0.290131	0.0695941	0.51272	0.127554
12	0.17732	0.0891267	0.526034	0.207519
13	0.25	0.25	0.25	0.25


TF	Unknown
TF Name	Unknown
Gene	AAGJ06000008.1_2132280-2136879(+)_1
Motif	AAGJ06000008.1_2132280-2136879(+)_1|5|1x0
Family	C2H2 ZF
Species	Unknown
Pos	A	C	G	T
1	0.144025	0.0274462	0.259675	0.568854
2	0.231927	0.0141511	0.707554	0.0463683
3	0.0906078	0.0235474	0.762547	0.123298
4	0.25	0.25	0.25	0.25


TF	Unknown
TF Name	Unknown
Gene	AAGJ06000008.1_2132280-2136879(+)_1
Motif	AAGJ06000008.1_2132280-2136879(+)_1|6|1x0
Family	C2H2 ZF
Species	Unknown
Pos	A	C	G	T
1	0.170434	0.262967	0.375284	0.191314
2	0.128611	0.476558	0.228829	0.166001
3	0.167649	0.245244	0.30457	0.282538
4	0.0254927	0.0230027	0.932848	0.018657
5	0.0635684	0.0917432	0.0480241	0.796664
6	0.248474	0.0724343	0.110891	0.568201
7	0.58232	0.139683	0.187561	0.0904352
8	0.3878	0.332619	0.148105	0.131476
9	0.487508	0.146458	0.177833	0.188201
10	0.25	0.25	0.25	0.25


TF	Unknown
TF Name	Unknown
Gene	AAGJ06000008.1_2132280-2136879(+)_1
Motif	AAGJ06000008.1_2132280-2136879(+)_1|7|1x0
Family	C2H2 ZF
Species	Unknown
Pos	A	C	G	T
1	0.541468	0.248642	0.140255	0.0696352
2	0.161156	0.0544932	0.0531473	0.731203
3	0.196003	0.0225692	0.0438895	0.737538
4	0.495525	0.236039	0.172617	0.0958197
5	0.212874	0.0612666	0.0593765	0.666483
6	0.0720643	0.0173994	0.0405651	0.869971
7	0.542579	0.211074	0.19497	0.0513766
8	0.0660095	0.576313	0.0654397	0.292238
9	0.0258312	0.0268478	0.158231	0.78909
10	0.067682	0.117393	0.715339	0.0995861
11	0.0780189	0.747168	0.0996963	0.0751164
12	0.0620557	0.0762535	0.508445	0.353246
13	0.25	0.25	0.25	0.25


TF	Unknown
TF Name	Unknown
Gene	AAGJ06000008.1_7179350-7188713(-)_1
Motif	AAGJ06000008.1_7179350-7188713(-)_1|1|1x0
Family	C2H2 ZF
Species	Unknown
Pos	A	C	G	T
1	0.286546	0.322609	0.268398	0.122448
2	0.251984	0.0994062	0.453918	0.194691
3	0.106335	0.0165262	0.826308	0.0508309
4	0.25	0.25	0.25	0.25


TF	Unknown
TF Name	Unknown
Gene	AAGJ06000008.1_7179350-7188713(-)_1
Motif	AAGJ06000008.1_7179350-7188713(-)_1|2|1x0
Family	C2H2 ZF
Species	Unknown
Pos	A	C	G	T
1	0.286042	0.356554	0.143146	0.214257
2	0.244043	0.255062	0.05044	0.450455
3	0.030034	0.914491	0.0182898	0.0371849
4	0.25	0.25	0.25	0.25


TF	Unknown
TF Name	Unknown
Gene	AAGJ06000008.1_7179350-7188713(-)_1
Motif	AAGJ06000008.1_7179350-7188713(-)_1|3|1x0
Family	C2H2 ZF
Species	Unknown
Pos	A	C	G	T
1	0.061473	0.0201224	0.900397	0.0180079
2	0.0966957	0.531357	0.046752	0.325195
3	0.121398	0.0718733	0.0829795	0.723749
4	0.654998	0.157655	0.130217	0.05713
5	0.0960917	0.169124	0.0485395	0.686244
6	0.0360321	0.0256382	0.0565163	0.881813
7	0.454548	0.138437	0.107335	0.29968
8	0.175715	0.376756	0.178515	0.269015
9	0.110308	0.0747892	0.383722	0.431181
10	0.353936	0.179708	0.331629	0.134728
11	0.279058	0.182651	0.105501	0.432791
12	0.247224	0.174744	0.0984806	0.479552
13	0.25	0.25	0.25	0.25


TF	Unknown
TF Name	Unknown
Gene	AAGJ06000008.1_7355932-7357231(+)_1
Motif	AAGJ06000008.1_7355932-7357231(+)_1|1|1x0
Family	C2H2 ZF
Species	Unknown
Pos	A	C	G	T
1	0.175037	0.156326	0.164295	0.504341
2	0.0814746	0.0236749	0.0599858	0.834865
3	0.026173	0.0186868	0.934339	0.0208008
4	0.25	0.25	0.25	0.25


TF	Unknown
TF Name	Unknown
Gene	AAGJ06000008.1_7355932-7357231(+)_1
Motif	AAGJ06000008.1_7355932-7357231(+)_1|2|1x0
Family	C2H2 ZF
Species	Unknown
Pos	A	C	G	T
1	0.139595	0.11645	0.638174	0.105781
2	0.0889465	0.09875	0.673833	0.138471
3	0.0202466	0.0188232	0.941162	0.0197678
4	0.268408	0.211269	0.148811	0.371513
5	0.267789	0.136176	0.369058	0.226977
6	0.232851	0.234972	0.26675	0.265426
7	0.0970085	0.0472428	0.793866	0.061883
8	0.607346	0.124662	0.215092	0.0529012
9	0.0863546	0.484669	0.29877	0.130206
10	0.25	0.25	0.25	0.25


TF	Unknown
TF Name	Unknown
Gene	AAGJ06000008.1_7355932-7357231(+)_1
Motif	AAGJ06000008.1_7355932-7357231(+)_1|3|1x0
Family	C2H2 ZF
Species	Unknown
Pos	A	C	G	T
1	0.481623	0.35166	0.0472313	0.119485
2	0.601549	0.17436	0.129425	0.0946653
3	0.0195464	0.0188309	0.941544	0.0200786
4	0.25	0.25	0.25	0.25


TF	Unknown
TF Name	Unknown
Gene	AAGJ06000008.1_7363755-7368933(-)_1
Motif	AAGJ06000008.1_7363755-7368933(-)_1|1|1x0
Family	C2H2 ZF
Species	Unknown
Pos	A	C	G	T
1	0.027434	0.0203789	0.931374	0.0208135
2	0.931606	0.0242281	0.0255342	0.0186321
3	0.0731415	0.0404174	0.0569095	0.829532
4	0.0348162	0.0315029	0.903568	0.030113
5	0.0931187	0.169244	0.088622	0.649015
6	0.313472	0.143198	0.16771	0.37562
7	0.172801	0.125182	0.327492	0.374525
8	0.152544	0.187139	0.313056	0.347261
9	0.146019	0.165829	0.309419	0.378734
10	0.25	0.25	0.25	0.25


TF	Unknown
TF Name	Unknown
Gene	AAGJ06000008.1_7363755-7368933(-)_1
Motif	AAGJ06000008.1_7363755-7368933(-)_1|2|1x0
Family	C2H2 ZF
Species	Unknown
Pos	A	C	G	T
1	0.215137	0.133757	0.304782	0.346324
2	0.293494	0.105954	0.370355	0.230197
3	0.0397808	0.111657	0.669836	0.178726
4	0.379414	0.0254867	0.537776	0.0573234
5	0.612651	0.012253	0.0558385	0.319258
6	0.132096	0.186187	0.132152	0.549565
7	0.25	0.25	0.25	0.25


TF	Unknown
TF Name	Unknown
Gene	AAGJ06000008.1_7363755-7368933(-)_1
Motif	AAGJ06000008.1_7363755-7368933(-)_1|3|1x0
Family	C2H2 ZF
Species	Unknown
Pos	A	C	G	T
1	0.295384	0.0870342	0.479859	0.137723
2	0.0185907	0.0236866	0.02819	0.929533
3	0.0804637	0.536697	0.149623	0.233216
4	0.25	0.25	0.25	0.25


TF	Unknown
TF Name	Unknown
Gene	AAGJ06000008.1_7363755-7368933(-)_1
Motif	AAGJ06000008.1_7363755-7368933(-)_1|4|1x0
Family	C2H2 ZF
Species	Unknown
Pos	A	C	G	T
1	0.0259497	0.0186867	0.934337	0.0210267
2	0.865726	0.0238913	0.0887553	0.0216275
3	0.164643	0.108728	0.0862725	0.640356
4	0.191177	0.0537611	0.707108	0.0479544
5	0.0447168	0.847602	0.0285216	0.0791593
6	0.0264911	0.918274	0.0245418	0.0306929
7	0.555928	0.126216	0.229535	0.0883221
8	0.0948537	0.476689	0.141073	0.287384
9	0.0559282	0.0647306	0.0634766	0.815865
10	0.25	0.25	0.25	0.25


TF	Unknown
TF Name	Unknown
Gene	AAGJ06000008.1_7363755-7368933(-)_1
Motif	AAGJ06000008.1_7363755-7368933(-)_1|5|1x0
Family	C2H2 ZF
Species	Unknown
Pos	A	C	G	T
1	0.308064	0.026382	0.543008	0.122546
2	0.0602511	0.843659	0.0792166	0.0168732
3	0.0268058	0.0558674	0.177158	0.740169
4	0.25	0.25	0.25	0.25


TF	Unknown
TF Name	Unknown
Gene	AAGJ06000008.1_7363755-7368933(-)_1
Motif	AAGJ06000008.1_7363755-7368933(-)_1|6|1x0
Family	C2H2 ZF
Species	Unknown
Pos	A	C	G	T
1	0.040486	0.0246406	0.916543	0.0183309
2	0.92711	0.0191927	0.0345277	0.0191699
3	0.250668	0.249293	0.189414	0.310625
4	0.25	0.25	0.25	0.25


TF	Unknown
TF Name	Unknown
Gene	AAGJ06000008.1_7363755-7368933(-)_1
Motif	AAGJ06000008.1_7363755-7368933(-)_1|7|1x0
Family	C2H2 ZF
Species	Unknown
Pos	A	C	G	T
1	0.544727	0.196429	0.11866	0.140184
2	0.827737	0.0337004	0.101035	0.0375271
3	0.19847	0.142462	0.306001	0.353067
4	0.242185	0.227999	0.0830268	0.446789
5	0.0381688	0.0414804	0.864858	0.0554933
6	0.0278083	0.0186706	0.933532	0.0199892
7	0.25	0.25	0.25	0.25


TF	Unknown
TF Name	Unknown
Gene	AAGJ06000008.1_7363755-7368933(-)_1
Motif	AAGJ06000008.1_7363755-7368933(-)_1|8|1x0
Family	C2H2 ZF
Species	Unknown
Pos	A	C	G	T
1	0.043723	0.0292998	0.900868	0.0261094
2	0.911553	0.029241	0.0354636	0.0237422
3	0.10682	0.0753684	0.0931798	0.724632
4	0.0296486	0.0184331	0.921654	0.0302646
5	0.0786426	0.220901	0.107762	0.592694
6	0.0629641	0.0512829	0.0623167	0.823436
7	0.25	0.25	0.25	0.25


TF	Unknown
TF Name	Unknown
Gene	AAGJ06000008.1_7363755-7368933(-)_1
Motif	AAGJ06000008.1_7363755-7368933(-)_1|9|1x0
Family	C2H2 ZF
Species	Unknown
Pos	A	C	G	T
1	0.0273675	0.0268	0.927287	0.0185457
2	0.851496	0.0699446	0.0514483	0.0271115
3	0.0705955	0.0296807	0.31558	0.584144
4	0.374897	0.0882889	0.343987	0.192828
5	0.141308	0.466004	0.18518	0.207508
6	0.210384	0.161023	0.102733	0.52586
7	0.25	0.25	0.25	0.25


TF	Unknown
TF Name	Unknown
Gene	AAGJ06000008.1_9072237-9074268(+)_1
Motif	AAGJ06000008.1_9072237-9074268(+)_1|1|1x0
Family	C2H2 ZF
Species	Unknown
Pos	A	C	G	T
1	0.526171	0.130234	0.262238	0.0813574
2	0.0940425	0.569199	0.075659	0.261099
3	0.0546474	0.0547566	0.0945824	0.796014
4	0.30976	0.232145	0.24369	0.214405
5	0.16004	0.0601579	0.692858	0.086944
6	0.495581	0.172102	0.220594	0.111723
7	0.402863	0.0916189	0.441623	0.063895
8	0.0600366	0.651365	0.0319353	0.256664
9	0.0765924	0.549704	0.0997956	0.273908
10	0.264993	0.216513	0.210063	0.30843
11	0.147458	0.540135	0.168951	0.143456
12	0.070489	0.061298	0.77761	0.090603
13	0.387765	0.391051	0.126938	0.094246
14	0.0648427	0.136655	0.0902243	0.708278
15	0.826342	0.0515683	0.0624912	0.0595985
16	0.148879	0.135124	0.564373	0.151623
17	0.123991	0.114411	0.569691	0.191908
18	0.195541	0.280269	0.400338	0.123852
19	0.0186243	0.0226127	0.931214	0.0275494
20	0.0289506	0.0247542	0.903651	0.0426438
21	0.0664603	0.858754	0.0231112	0.051674
22	0.0545618	0.058173	0.841553	0.0457126
23	0.143261	0.304504	0.0857696	0.466465
24	0.161215	0.127667	0.110913	0.600205
25	0.447103	0.149001	0.289609	0.114287
26	0.213713	0.199905	0.247211	0.339171
27	0.212015	0.113582	0.249875	0.424528
28	0.25	0.25	0.25	0.25


TF	Unknown
TF Name	Unknown
Gene	AAGJ06000008.1_10155849-10160142(-)_1
Motif	AAGJ06000008.1_10155849-10160142(-)_1|1|1x0
Family	C2H2 ZF
Species	Unknown
Pos	A	C	G	T
1	0.123128	0.0991529	0.188635	0.589084
2	0.142105	0.0332443	0.791802	0.0328496
3	0.0213155	0.0194324	0.940443	0.0188089
4	0.054664	0.0378498	0.857942	0.0495445
5	0.161263	0.262637	0.116688	0.459412
6	0.0823647	0.373017	0.11865	0.425968
7	0.250971	0.198242	0.259799	0.290989
8	0.32852	0.241673	0.234808	0.194999
9	0.0879039	0.14201	0.667152	0.102934
10	0.25	0.25	0.25	0.25


TF	Unknown
TF Name	Unknown
Gene	AAGJ06000008.1_10155849-10160142(-)_1
Motif	AAGJ06000008.1_10155849-10160142(-)_1|2|1x0
Family	C2H2 ZF
Species	Unknown
Pos	A	C	G	T
1	0.122386	0.101726	0.545539	0.23035
2	0.0637857	0.0163301	0.10338	0.816504
3	0.0234468	0.400438	0.253085	0.323031
4	0.25	0.25	0.25	0.25


TF	Unknown
TF Name	Unknown
Gene	AAGJ06000008.1_10155849-10160142(-)_1
Motif	AAGJ06000008.1_10155849-10160142(-)_1|3|1x0
Family	C2H2 ZF
Species	Unknown
Pos	A	C	G	T
1	0.581928	0.0292938	0.0179501	0.370828
2	0.365597	0.111904	0.144246	0.378253
3	0.0449794	0.0429327	0.894204	0.0178841
4	0.25	0.25	0.25	0.25


TF	Unknown
TF Name	Unknown
Gene	AAGJ06000008.1_10155849-10160142(-)_1
Motif	AAGJ06000008.1_10155849-10160142(-)_1|4|1x0
Family	C2H2 ZF
Species	Unknown
Pos	A	C	G	T
1	0.505408	0.392859	0.0503076	0.0514248
2	0.91313	0.0406561	0.027951	0.0182626
3	0.0642002	0.0316506	0.553045	0.351105
4	0.25	0.25	0.25	0.25


TF	Unknown
TF Name	Unknown
Gene	AAGJ06000008.1_10155849-10160142(-)_1
Motif	AAGJ06000008.1_10155849-10160142(-)_1|5|1x0
Family	C2H2 ZF
Species	Unknown
Pos	A	C	G	T
1	0.664635	0.046729	0.0264731	0.262163
2	0.0988512	0.542868	0.102403	0.255877
3	0.0259099	0.0108792	0.419254	0.543957
4	0.25	0.25	0.25	0.25


TF	Unknown
TF Name	Unknown
Gene	AAGJ06000008.1_10155849-10160142(-)_1
Motif	AAGJ06000008.1_10155849-10160142(-)_1|6|1x0
Family	C2H2 ZF
Species	Unknown
Pos	A	C	G	T
1	0.047925	0.88838	0.0177676	0.0459276
2	0.237984	0.01376	0.142318	0.605938
3	0.118057	0.0303352	0.749415	0.102193
4	0.25	0.25	0.25	0.25


TF	Unknown
TF Name	Unknown
Gene	AAGJ06000008.1_10155849-10160142(-)_1
Motif	AAGJ06000008.1_10155849-10160142(-)_1|7|1x0
Family	C2H2 ZF
Species	Unknown
Pos	A	C	G	T
1	0.484064	0.18531	0.0328106	0.297815
2	0.326897	0.117637	0.433331	0.122135
3	0.0147059	0.201847	0.735295	0.0481526
4	0.25	0.25	0.25	0.25


TF	Unknown
TF Name	Unknown
Gene	AAGJ06000008.1_10155849-10160142(-)_1
Motif	AAGJ06000008.1_10155849-10160142(-)_1|8|1x0
Family	C2H2 ZF
Species	Unknown
Pos	A	C	G	T
1	0.103117	0.0151103	0.280567	0.601206
2	0.572657	0.0114531	0.145459	0.270431
3	0.122379	0.0266991	0.739683	0.111238
4	0.25	0.25	0.25	0.25


TF	Unknown
TF Name	Unknown
Gene	AAGJ06000008.1_10155849-10160142(-)_1
Motif	AAGJ06000008.1_10155849-10160142(-)_1|9|1x0
Family	C2H2 ZF
Species	Unknown
Pos	A	C	G	T
1	0.322514	0.237963	0.157277	0.282246
2	0.21672	0.126127	0.312143	0.345009
3	0.190029	0.107489	0.607444	0.0950389
4	0.531135	0.0693864	0.331181	0.0682972
5	0.130894	0.626366	0.0778088	0.164931
6	0.0870065	0.0733167	0.207462	0.632215
7	0.224524	0.383853	0.104241	0.287383
8	0.0789431	0.0812601	0.0745083	0.765289
9	0.288515	0.245786	0.0680806	0.397618
10	0.157167	0.0630372	0.196995	0.582802
11	0.124851	0.375925	0.281655	0.217569
12	0.0180962	0.053391	0.904809	0.0237042
13	0.25	0.25	0.25	0.25


TF	Unknown
TF Name	Unknown
Gene	AAGJ06000008.1_10155849-10160142(-)_1
Motif	AAGJ06000008.1_10155849-10160142(-)_1|10|1x0
Family	C2H2 ZF
Species	Unknown
Pos	A	C	G	T
1	0.0396528	0.0408216	0.0482966	0.871229
2	0.0561335	0.0352186	0.0178166	0.890831
3	0.0456442	0.0648685	0.860017	0.0294708
4	0.25	0.25	0.25	0.25


TF	Unknown
TF Name	Unknown
Gene	AAGJ06000008.1_10155849-10160142(-)_1
Motif	AAGJ06000008.1_10155849-10160142(-)_1|11|1x0
Family	C2H2 ZF
Species	Unknown
Pos	A	C	G	T
1	0.256964	0.0521475	0.443538	0.24735
2	0.244664	0.219339	0.327385	0.208612
3	0.101986	0.325407	0.0112276	0.561379
4	0.25	0.25	0.25	0.25


TF	Unknown
TF Name	Unknown
Gene	AAGJ06000008.1_10155849-10160142(-)_1
Motif	AAGJ06000008.1_10155849-10160142(-)_1|12|1x0
Family	C2H2 ZF
Species	Unknown
Pos	A	C	G	T
1	0.148315	0.0431407	0.61057	0.197974
2	0.062003	0.203306	0.101615	0.633076
3	0.0183635	0.0400845	0.0233763	0.918176
4	0.25	0.25	0.25	0.25


TF	Unknown
TF Name	Unknown
Gene	AAGJ06000008.1_10155849-10160142(-)_1
Motif	AAGJ06000008.1_10155849-10160142(-)_1|13|1x0
Family	C2H2 ZF
Species	Unknown
Pos	A	C	G	T
1	0.690742	0.132779	0.104557	0.0719224
2	0.105946	0.137812	0.644225	0.112017
3	0.108066	0.0167339	0.836697	0.0385029
4	0.25	0.25	0.25	0.25


TF	Unknown
TF Name	Unknown
Gene	AAGJ06000008.1_10155849-10160142(-)_1
Motif	AAGJ06000008.1_10155849-10160142(-)_1|14|1x0
Family	C2H2 ZF
Species	Unknown
Pos	A	C	G	T
1	0.0509549	0.092473	0.220037	0.636535
2	0.0947298	0.0110508	0.514442	0.379777
3	0.0547316	0.0747974	0.853403	0.0170681
4	0.25	0.25	0.25	0.25


TF	Unknown
TF Name	Unknown
Gene	AAGJ06000008.1_10155849-10160142(-)_1
Motif	AAGJ06000008.1_10155849-10160142(-)_1|15|1x0
Family	C2H2 ZF
Species	Unknown
Pos	A	C	G	T
1	0.113065	0.0500048	0.226004	0.610927
2	0.242736	0.218989	0.169182	0.369093
3	0.0381208	0.0206914	0.922733	0.0184547
4	0.25	0.25	0.25	0.25


TF	Unknown
TF Name	Unknown
Gene	AAGJ06000008.1_10155849-10160142(-)_1
Motif	AAGJ06000008.1_10155849-10160142(-)_1|16|1x0
Family	C2H2 ZF
Species	Unknown
Pos	A	C	G	T
1	0.0773979	0.0145421	0.727104	0.180956
2	0.0224997	0.105263	0.201811	0.670426
3	0.0234707	0.0941864	0.099344	0.782999
4	0.25	0.25	0.25	0.25


TF	Unknown
TF Name	Unknown
Gene	AAGJ06000008.1_10155849-10160142(-)_1
Motif	AAGJ06000008.1_10155849-10160142(-)_1|17|1x0
Family	C2H2 ZF
Species	Unknown
Pos	A	C	G	T
1	0.480168	0.0334607	0.402174	0.0841972
2	0.0859315	0.483517	0.232708	0.197844
3	0.0479639	0.0156549	0.194022	0.742359
4	0.234194	0.107341	0.492166	0.1663
5	0.120376	0.839791	0.0167958	0.023037
6	0.0505872	0.463648	0.143904	0.341861
7	0.287073	0.378338	0.137114	0.197476
8	0.0966275	0.0425451	0.803994	0.0568334
9	0.288093	0.0909848	0.471878	0.149044
10	0.25	0.25	0.25	0.25


TF	Unknown
TF Name	Unknown
Gene	AAGJ06000008.1_10155849-10160142(-)_1
Motif	AAGJ06000008.1_10155849-10160142(-)_1|18|1x0
Family	C2H2 ZF
Species	Unknown
Pos	A	C	G	T
1	0.297659	0.237795	0.147398	0.317148
2	0.180844	0.145254	0.352306	0.321596
3	0.157352	0.123021	0.628326	0.0913007
4	0.327412	0.158544	0.454638	0.059406
5	0.10458	0.025667	0.017054	0.852699
6	0.292494	0.123992	0.172017	0.411497
7	0.25	0.25	0.25	0.25


TF	Unknown
TF Name	Unknown
Gene	AAGJ06000008.1_10155849-10160142(-)_1
Motif	AAGJ06000008.1_10155849-10160142(-)_1|19|1x0
Family	C2H2 ZF
Species	Unknown
Pos	A	C	G	T
1	0.332969	0.194003	0.185754	0.287274
2	0.131657	0.109147	0.591529	0.167667
3	0.0638404	0.0605864	0.791092	0.0844815
4	0.380697	0.169285	0.202079	0.24794
5	0.645251	0.0944945	0.0917228	0.168532
6	0.0189242	0.0188196	0.940982	0.0212744
7	0.326808	0.145033	0.306915	0.221245
8	0.715599	0.0551238	0.139214	0.0900631
9	0.0767154	0.297536	0.19515	0.430599
10	0.262905	0.270929	0.295221	0.170945
11	0.678019	0.0745283	0.177819	0.0696333
12	0.169406	0.360379	0.169599	0.300616
13	0.25	0.25	0.25	0.25


TF	Unknown
TF Name	Unknown
Gene	AAGJ06000008.1_10155849-10160142(-)_1
Motif	AAGJ06000008.1_10155849-10160142(-)_1|20|1x0
Family	C2H2 ZF
Species	Unknown
Pos	A	C	G	T
1	0.0299407	0.0206537	0.93079	0.0186158
2	0.775264	0.0558012	0.139946	0.028989
3	0.0706816	0.177978	0.60068	0.15066
4	0.25	0.25	0.25	0.25


TF	Unknown
TF Name	Unknown
Gene	AAGJ06000008.1_10814067-10815972(+)_1
Motif	AAGJ06000008.1_10814067-10815972(+)_1|1|1x0
Family	C2H2 ZF
Species	Unknown
Pos	A	C	G	T
1	0.238632	0.142914	0.399432	0.219023
2	0.10599	0.0210362	0.0353975	0.837576
3	0.0233475	0.0167137	0.835682	0.124256
4	0.25	0.25	0.25	0.25


TF	Unknown
TF Name	Unknown
Gene	AAGJ06000008.1_10814067-10815972(+)_1
Motif	AAGJ06000008.1_10814067-10815972(+)_1|2|1x0
Family	C2H2 ZF
Species	Unknown
Pos	A	C	G	T
1	0.183081	0.526518	0.175318	0.115083
2	0.018161	0.0215608	0.0522306	0.908048
3	0.0291523	0.0889625	0.443091	0.438795
4	0.25	0.25	0.25	0.25


TF	Unknown
TF Name	Unknown
Gene	AAGJ06000008.1_10814067-10815972(+)_1
Motif	AAGJ06000008.1_10814067-10815972(+)_1|3|1x0
Family	C2H2 ZF
Species	Unknown
Pos	A	C	G	T
1	0.216793	0.0380298	0.617851	0.127326
2	0.126748	0.0653656	0.163572	0.644314
3	0.0186189	0.0315155	0.930946	0.0189194
4	0.25	0.25	0.25	0.25


TF	Unknown
TF Name	Unknown
Gene	AAGJ06000008.1_10814067-10815972(+)_1
Motif	AAGJ06000008.1_10814067-10815972(+)_1|4|1x0
Family	C2H2 ZF
Species	Unknown
Pos	A	C	G	T
1	0.36295	0.177321	0.447438	0.0122911
2	0.169586	0.576915	0.0160321	0.237467
3	0.0185711	0.928555	0.0219654	0.0309089
4	0.25	0.25	0.25	0.25


TF	Unknown
TF Name	Unknown
Gene	AAGJ06000008.1_10814067-10815972(+)_1
Motif	AAGJ06000008.1_10814067-10815972(+)_1|5|1x0
Family	C2H2 ZF
Species	Unknown
Pos	A	C	G	T
1	0.317009	0.248126	0.0817824	0.353082
2	0.863702	0.017274	0.058946	0.0600778
3	0.0545961	0.0291556	0.719524	0.196724
4	0.112406	0.0747185	0.123863	0.689012
5	0.271047	0.0516161	0.166764	0.510573
6	0.0485322	0.0362578	0.816059	0.0991508
7	0.352622	0.0895876	0.421091	0.136699
8	0.209181	0.27825	0.200297	0.312272
9	0.241493	0.197844	0.342348	0.218314
10	0.25	0.25	0.25	0.25


TF	Unknown
TF Name	Unknown
Gene	AAGJ06000008.1_10824668-10826501(+)_1
Motif	AAGJ06000008.1_10824668-10826501(+)_1|1|1x0
Family	C2H2 ZF
Species	Unknown
Pos	A	C	G	T
1	0.668107	0.0651397	0.0311429	0.235611
2	0.0401742	0.816533	0.0163307	0.126963
3	0.0556975	0.363146	0.381522	0.199634
4	0.25	0.25	0.25	0.25


TF	Unknown
TF Name	Unknown
Gene	AAGJ06000008.1_10824668-10826501(+)_1
Motif	AAGJ06000008.1_10824668-10826501(+)_1|2|1x0
Family	C2H2 ZF
Species	Unknown
Pos	A	C	G	T
1	0.584123	0.100386	0.0916537	0.223837
2	0.0679563	0.0319049	0.0840145	0.816124
3	0.217785	0.0266448	0.641117	0.114454
4	0.351048	0.154002	0.339603	0.155346
5	0.929821	0.0185964	0.0259936	0.0255891
6	0.0325463	0.328334	0.13664	0.502479
7	0.406453	0.101317	0.193717	0.298512
8	0.18727	0.30685	0.174506	0.331374
9	0.314151	0.057531	0.453765	0.174553
10	0.25	0.25	0.25	0.25


TF	Unknown
TF Name	Unknown
Gene	AAGJ06000008.1_10824668-10826501(+)_1
Motif	AAGJ06000008.1_10824668-10826501(+)_1|3|1x0
Family	C2H2 ZF
Species	Unknown
Pos	A	C	G	T
1	0.0588129	0.0161736	0.808682	0.116332
2	0.146929	0.0662713	0.768051	0.018749
3	0.0792063	0.0752099	0.792974	0.0526096
4	0.25	0.25	0.25	0.25


TF	Unknown
TF Name	Unknown
Gene	AAGJ06000008.1_10824668-10826501(+)_1
Motif	AAGJ06000008.1_10824668-10826501(+)_1|4|1x0
Family	C2H2 ZF
Species	Unknown
Pos	A	C	G	T
1	0.348814	0.20783	0.100158	0.343198
2	0.918937	0.0183787	0.0412782	0.0214058
3	0.03559	0.0212543	0.43452	0.508636
4	0.0767013	0.0910936	0.289988	0.542217
5	0.0669859	0.654972	0.132887	0.145154
6	0.026202	0.0258223	0.84148	0.106496
7	0.25	0.25	0.25	0.25


TF	Unknown
TF Name	Unknown
Gene	AAGJ06000008.1_10837445-10838492(+)_1
Motif	AAGJ06000008.1_10837445-10838492(+)_1|1|1x0
Family	C2H2 ZF
Species	Unknown
Pos	A	C	G	T
1	0.370133	0.213353	0.204607	0.211906
2	0.0709183	0.0845235	0.729324	0.115234
3	0.0186885	0.0271084	0.934426	0.0197769
4	0.25	0.25	0.25	0.25


TF	Unknown
TF Name	Unknown
Gene	AAGJ06000008.1_10837445-10838492(+)_1
Motif	AAGJ06000008.1_10837445-10838492(+)_1|2|1x0
Family	C2H2 ZF
Species	Unknown
Pos	A	C	G	T
1	0.0681249	0.867359	0.0173472	0.0471693
2	0.0451856	0.14764	0.12034	0.686834
3	0.117829	0.173931	0.497798	0.210442
4	0.25	0.25	0.25	0.25


TF	Unknown
TF Name	Unknown
Gene	AAGJ06000008.1_10837445-10838492(+)_1
Motif	AAGJ06000008.1_10837445-10838492(+)_1|3|1x0
Family	C2H2 ZF
Species	Unknown
Pos	A	C	G	T
1	0.348814	0.20783	0.100158	0.343198
2	0.918937	0.0183787	0.0412782	0.0214058
3	0.03559	0.0212543	0.43452	0.508636
4	0.0767013	0.0910936	0.289988	0.542217
5	0.0669859	0.654972	0.132887	0.145154
6	0.026202	0.0258223	0.84148	0.106496
7	0.25	0.25	0.25	0.25


TF	Unknown
TF Name	Unknown
Gene	AAGJ06000008.1_10851849-10852377(+)_1
Motif	AAGJ06000008.1_10851849-10852377(+)_1|1|1x0
Family	C2H2 ZF
Species	Unknown
Pos	A	C	G	T
1	0.21695	0.111142	0.576284	0.0956239
2	0.691533	0.029779	0.0766333	0.202055
3	0.0179007	0.0340355	0.0530294	0.895034
4	0.252009	0.209953	0.205089	0.332949
5	0.20368	0.217261	0.260013	0.319047
6	0.128376	0.145967	0.482698	0.24296
7	0.25	0.25	0.25	0.25


TF	Unknown
TF Name	Unknown
Gene	AAGJ06000008.1_11530676-11531567(-)_1
Motif	AAGJ06000008.1_11530676-11531567(-)_1|1|1x0
Family	C2H2 ZF
Species	Unknown
Pos	A	C	G	T
1	0.0358727	0.0233524	0.920138	0.0206366
2	0.929575	0.0232453	0.0285886	0.0185915
3	0.0966737	0.0665089	0.0834995	0.753318
4	0.25	0.25	0.25	0.25


TF	Unknown
TF Name	Unknown
Gene	AAGJ06000008.1_11530676-11531567(-)_1
Motif	AAGJ06000008.1_11530676-11531567(-)_1|2|1x0
Family	C2H2 ZF
Species	Unknown
Pos	A	C	G	T
1	0.0391251	0.0427325	0.0180028	0.90014
2	0.13808	0.0437395	0.146839	0.671341
3	0.229404	0.0785839	0.601844	0.0901679
4	0.25	0.25	0.25	0.25


TF	Unknown
TF Name	Unknown
Gene	AAGJ06000008.1_11530676-11531567(-)_1
Motif	AAGJ06000008.1_11530676-11531567(-)_1|3|1x0
Family	C2H2 ZF
Species	Unknown
Pos	A	C	G	T
1	0.272225	0.175857	0.276898	0.27502
2	0.351733	0.223301	0.309914	0.115052
3	0.201781	0.587007	0.106932	0.10428
4	0.258115	0.446471	0.13188	0.163535
5	0.818758	0.0586997	0.0564434	0.0660989
6	0.0519962	0.841946	0.0474132	0.0586449
7	0.0274984	0.896329	0.0247233	0.0514494
8	0.0318768	0.0183441	0.0325739	0.917205
9	0.023713	0.0275109	0.889957	0.0588193
10	0.25	0.25	0.25	0.25


TF	Unknown
TF Name	Unknown
Gene	AAGJ06000008.1_15770928-15774306(-)_1
Motif	AAGJ06000008.1_15770928-15774306(-)_1|1|1x0
Family	C2H2 ZF
Species	Unknown
Pos	A	C	G	T
1	0.465885	0.270629	0.136362	0.127124
2	0.90913	0.0181826	0.0513077	0.0213796
3	0.173002	0.283953	0.103688	0.439357
4	0.25	0.25	0.25	0.25


TF	Unknown
TF Name	Unknown
Gene	AAGJ06000008.1_15770928-15774306(-)_1
Motif	AAGJ06000008.1_15770928-15774306(-)_1|2|1x0
Family	C2H2 ZF
Species	Unknown
Pos	A	C	G	T
1	0.213717	0.200267	0.423191	0.162825
2	0.204297	0.46432	0.069738	0.261645
3	0.123062	0.259077	0.361144	0.256717
4	0.418853	0.319275	0.0687666	0.193106
5	0.827443	0.0165489	0.0950621	0.0609465
6	0.217432	0.222793	0.0944604	0.465314
7	0.25	0.25	0.25	0.25


TF	Unknown
TF Name	Unknown
Gene	AAGJ06000008.1_15770928-15774306(-)_1
Motif	AAGJ06000008.1_15770928-15774306(-)_1|3|1x0
Family	C2H2 ZF
Species	Unknown
Pos	A	C	G	T
1	0.312592	0.28191	0.177456	0.228042
2	0.901999	0.01804	0.0546455	0.0253155
3	0.0655036	0.081673	0.647307	0.205516
4	0.25	0.25	0.25	0.25


TF	Unknown
TF Name	Unknown
Gene	AAGJ06000008.1_15770928-15774306(-)_1
Motif	AAGJ06000008.1_15770928-15774306(-)_1|4|1x0
Family	C2H2 ZF
Species	Unknown
Pos	A	C	G	T
1	0.290672	0.400897	0.0821388	0.226292
2	0.02995	0.0189753	0.932426	0.0186485
3	0.0748342	0.0454005	0.84289	0.036875
4	0.25	0.25	0.25	0.25


TF	Unknown
TF Name	Unknown
Gene	AAGJ06000008.1_15770928-15774306(-)_1
Motif	AAGJ06000008.1_15770928-15774306(-)_1|5|1x0
Family	C2H2 ZF
Species	Unknown
Pos	A	C	G	T
1	0.284755	0.234987	0.246301	0.233957
2	0.0702024	0.118283	0.0853285	0.726186
3	0.0186032	0.0228711	0.930159	0.0283669
4	0.25	0.25	0.25	0.25


TF	Unknown
TF Name	Unknown
Gene	AAGJ06000008.1_15770928-15774306(-)_1
Motif	AAGJ06000008.1_15770928-15774306(-)_1|6|1x0
Family	C2H2 ZF
Species	Unknown
Pos	A	C	G	T
1	0.16018	0.105982	0.111834	0.622004
2	0.0408959	0.0263189	0.0814574	0.851328
3	0.0248425	0.0184974	0.92487	0.0317897
4	0.25	0.25	0.25	0.25


TF	Unknown
TF Name	Unknown
Gene	AAGJ06000008.1_15770928-15774306(-)_1
Motif	AAGJ06000008.1_15770928-15774306(-)_1|7|1x0
Family	C2H2 ZF
Species	Unknown
Pos	A	C	G	T
1	0.807748	0.118133	0.0579634	0.016155
2	0.20583	0.404523	0.271734	0.117913
3	0.234416	0.0411305	0.475446	0.249007
4	0.25	0.25	0.25	0.25


TF	Unknown
TF Name	Unknown
Gene	AAGJ06000008.1_17890919-17893508(+)_1
Motif	AAGJ06000008.1_17890919-17893508(+)_1|1|1x0
Family	C2H2 ZF
Species	Unknown
Pos	A	C	G	T
1	0.660686	0.140272	0.177028	0.0220138
2	0.0483484	0.0154148	0.770739	0.165498
3	0.132271	0.0860723	0.372654	0.409003
4	0.25	0.25	0.25	0.25


TF	Unknown
TF Name	Unknown
Gene	AAGJ06000008.1_17890919-17893508(+)_1
Motif	AAGJ06000008.1_17890919-17893508(+)_1|2|1x0
Family	C2H2 ZF
Species	Unknown
Pos	A	C	G	T
1	0.0363261	0.0323468	0.092381	0.838946
2	0.039923	0.877753	0.0647687	0.0175551
3	0.0909317	0.46595	0.32916	0.113958
4	0.25	0.25	0.25	0.25


TF	Unknown
TF Name	Unknown
Gene	AAGJ06000008.1_17890919-17893508(+)_1
Motif	AAGJ06000008.1_17890919-17893508(+)_1|3|1x0
Family	C2H2 ZF
Species	Unknown
Pos	A	C	G	T
1	0.0913213	0.0911318	0.18586	0.631687
2	0.0381707	0.879168	0.0650782	0.0175834
3	0.0723435	0.744329	0.0528959	0.130432
4	0.25	0.25	0.25	0.25


TF	Unknown
TF Name	Unknown
Gene	AAGJ06000008.1_17890919-17893508(+)_1
Motif	AAGJ06000008.1_17890919-17893508(+)_1|4|1x0
Family	C2H2 ZF
Species	Unknown
Pos	A	C	G	T
1	0.392304	0.153521	0.232562	0.221613
2	0.133852	0.1451	0.0306763	0.690372
3	0.0160003	0.800012	0.151342	0.032645
4	0.25	0.25	0.25	0.25


TF	Unknown
TF Name	Unknown
Gene	AAGJ06000008.1_17890919-17893508(+)_1
Motif	AAGJ06000008.1_17890919-17893508(+)_1|5|1x0
Family	C2H2 ZF
Species	Unknown
Pos	A	C	G	T
1	0.0217415	0.0185161	0.925803	0.0339398
2	0.0789594	0.117941	0.27427	0.528829
3	0.0458284	0.274732	0.0335817	0.645858
4	0.25	0.25	0.25	0.25


TF	Unknown
TF Name	Unknown
Gene	AAGJ06000008.1_17890919-17893508(+)_1
Motif	AAGJ06000008.1_17890919-17893508(+)_1|6|1x0
Family	C2H2 ZF
Species	Unknown
Pos	A	C	G	T
1	0.19798	0.0879678	0.646344	0.0677089
2	0.149444	0.186646	0.198573	0.465337
3	0.0432394	0.0526902	0.848227	0.0558429
4	0.486473	0.183522	0.162692	0.167313
5	0.0756357	0.529463	0.0712904	0.323611
6	0.0187509	0.0194929	0.937544	0.0242124
7	0.389428	0.350052	0.138584	0.121936
8	0.0824785	0.0837972	0.744012	0.089712
9	0.0270912	0.0338469	0.905214	0.0338477
10	0.103272	0.079549	0.739119	0.0780604
11	0.132048	0.119764	0.496207	0.251981
12	0.182041	0.128307	0.223458	0.466194
13	0.0717714	0.0643218	0.799078	0.0648289
14	0.120716	0.647188	0.190572	0.0415241
15	0.11168	0.336853	0.322172	0.229295
16	0.225021	0.124203	0.341655	0.309121
17	0.218812	0.0946387	0.266138	0.420412
18	0.131445	0.353577	0.281679	0.233299
19	0.25	0.25	0.25	0.25


TF	Unknown
TF Name	Unknown
Gene	AAGJ06000008.1_19356625-19359214(+)_1
Motif	AAGJ06000008.1_19356625-19359214(+)_1|1|1x0
Family	C2H2 ZF
Species	Unknown
Pos	A	C	G	T
1	0.0404696	0.0281298	0.902508	0.0288923
2	0.0378615	0.886909	0.0574911	0.0177382
3	0.117609	0.0971781	0.611992	0.173221
4	0.25	0.25	0.25	0.25


TF	Unknown
TF Name	Unknown
Gene	AAGJ06000008.1_19356625-19359214(+)_1
Motif	AAGJ06000008.1_19356625-19359214(+)_1|2|1x0
Family	C2H2 ZF
Species	Unknown
Pos	A	C	G	T
1	0.280308	0.133528	0.412604	0.17356
2	0.332378	0.1637	0.267192	0.236731
3	0.166687	0.166599	0.28867	0.378045
4	0.417399	0.157397	0.225137	0.200067
5	0.506212	0.0981167	0.259699	0.135972
6	0.0693384	0.0671577	0.0612698	0.802234
7	0.099695	0.0566061	0.751886	0.0918128
8	0.0489377	0.851167	0.0589001	0.0409952
9	0.189128	0.121802	0.267357	0.421713
10	0.461622	0.0978504	0.254737	0.185791
11	0.46569	0.105493	0.214198	0.214619
12	0.187723	0.166412	0.167897	0.477968
13	0.352144	0.131192	0.320461	0.196202
14	0.123627	0.550583	0.0826698	0.24312
15	0.0830533	0.814073	0.0428974	0.0599766
16	0.370133	0.213353	0.204607	0.211906
17	0.0709183	0.0845235	0.729324	0.115234
18	0.0186885	0.0271084	0.934426	0.0197769
19	0.0772173	0.109536	0.709902	0.103345
20	0.107801	0.748502	0.0674517	0.0762451
21	0.142668	0.288452	0.339418	0.229462
22	0.25	0.25	0.25	0.25


TF	Unknown
TF Name	Unknown
Gene	AAGJ06000008.1_19356625-19359214(+)_1
Motif	AAGJ06000008.1_19356625-19359214(+)_1|3|1x0
Family	C2H2 ZF
Species	Unknown
Pos	A	C	G	T
1	0.398091	0.155488	0.379509	0.0669112
2	0.0587427	0.730868	0.0232923	0.187097
3	0.034545	0.0185465	0.0195826	0.927326
4	0.25	0.25	0.25	0.25


TF	Unknown
TF Name	Unknown
Gene	AAGJ06000008.1_19356625-19359214(+)_1
Motif	AAGJ06000008.1_19356625-19359214(+)_1|4|1x0
Family	C2H2 ZF
Species	Unknown
Pos	A	C	G	T
1	0.25946	0.306764	0.0800527	0.353724
2	0.075699	0.197982	0.109715	0.616605
3	0.018374	0.0328055	0.918702	0.0301183
4	0.25	0.25	0.25	0.25


TF	Unknown
TF Name	Unknown
Gene	AAGJ06000008.1_19561199-19565501(+)_1
Motif	AAGJ06000008.1_19561199-19565501(+)_1|1|1x0
Family	C2H2 ZF
Species	Unknown
Pos	A	C	G	T
1	0.0780539	0.0370636	0.130919	0.753963
2	0.0417361	0.919298	0.018386	0.0205794
3	0.0489397	0.0621676	0.0606025	0.82829
4	0.25	0.25	0.25	0.25


TF	Unknown
TF Name	Unknown
Gene	AAGJ06000008.1_19561199-19565501(+)_1
Motif	AAGJ06000008.1_19561199-19565501(+)_1|2|1x0
Family	C2H2 ZF
Species	Unknown
Pos	A	C	G	T
1	0.517819	0.208174	0.140289	0.133717
2	0.929493	0.0210917	0.0277792	0.0216358
3	0.0213513	0.0192845	0.0188111	0.940553
4	0.412575	0.192395	0.223008	0.172022
5	0.1696	0.130957	0.134818	0.564625
6	0.320383	0.151131	0.289842	0.238644
7	0.25	0.25	0.25	0.25


TF	Unknown
TF Name	Unknown
Gene	AAGJ06000008.1_19561199-19565501(+)_1
Motif	AAGJ06000008.1_19561199-19565501(+)_1|3|1x0
Family	C2H2 ZF
Species	Unknown
Pos	A	C	G	T
1	0.552467	0.190475	0.125546	0.131512
2	0.926262	0.024189	0.0291242	0.020425
3	0.0219899	0.0209685	0.0187655	0.938276
4	0.251569	0.163616	0.310469	0.274346
5	0.0883372	0.223211	0.149056	0.539396
6	0.131471	0.307188	0.186785	0.374555
7	0.25	0.25	0.25	0.25


TF	Unknown
TF Name	Unknown
Gene	AAGJ06000008.1_19561199-19565501(+)_1
Motif	AAGJ06000008.1_19561199-19565501(+)_1|4|1x0
Family	C2H2 ZF
Species	Unknown
Pos	A	C	G	T
1	0.818518	0.112273	0.052838	0.0163704
2	0.22705	0.118982	0.308171	0.345797
3	0.0925942	0.116961	0.15458	0.635865
4	0.25	0.25	0.25	0.25


TF	Unknown
TF Name	Unknown
Gene	AAGJ06000008.1_19561199-19565501(+)_1
Motif	AAGJ06000008.1_19561199-19565501(+)_1|5|1x0
Family	C2H2 ZF
Species	Unknown
Pos	A	C	G	T
1	0.5493	0.246662	0.102394	0.101644
2	0.931772	0.0186354	0.0308349	0.0187576
3	0.0274551	0.0218394	0.0268741	0.923831
4	0.474016	0.157781	0.258585	0.109618
5	0.170197	0.18242	0.0915368	0.555846
6	0.205812	0.436239	0.111895	0.246054
7	0.25	0.25	0.25	0.25


TF	Unknown
TF Name	Unknown
Gene	AAGJ06000008.1_19561199-19565501(+)_1
Motif	AAGJ06000008.1_19561199-19565501(+)_1|6|1x0
Family	C2H2 ZF
Species	Unknown
Pos	A	C	G	T
1	0.517819	0.208174	0.140289	0.133717
2	0.929493	0.0210917	0.0277792	0.0216358
3	0.0213513	0.0192845	0.0188111	0.940553
4	0.448016	0.183665	0.190697	0.177622
5	0.135654	0.121616	0.129382	0.613348
6	0.198075	0.0952141	0.146832	0.559879
7	0.25	0.25	0.25	0.25


TF	Unknown
TF Name	Unknown
Gene	AAGJ06000008.1_21742767-21749481(-)_1
Motif	AAGJ06000008.1_21742767-21749481(-)_1|1|1x0
Family	C2H2 ZF
Species	Unknown
Pos	A	C	G	T
1	0.0777189	0.0375138	0.230785	0.653983
2	0.0456102	0.355294	0.378386	0.22071
3	0.0175138	0.0881351	0.875692	0.0186595
4	0.25	0.25	0.25	0.25


TF	Unknown
TF Name	Unknown
Gene	AAGJ06000008.1_21742767-21749481(-)_1
Motif	AAGJ06000008.1_21742767-21749481(-)_1|2|1x0
Family	C2H2 ZF
Species	Unknown
Pos	A	C	G	T
1	0.233766	0.128774	0.111313	0.526147
2	0.0564395	0.0160607	0.124465	0.803035
3	0.0850991	0.0923338	0.656639	0.165928
4	0.25	0.25	0.25	0.25


TF	Unknown
TF Name	Unknown
Gene	AAGJ06000008.1_21742767-21749481(-)_1
Motif	AAGJ06000008.1_21742767-21749481(-)_1|3|1x0
Family	C2H2 ZF
Species	Unknown
Pos	A	C	G	T
1	0.321485	0.0799871	0.398737	0.199791
2	0.455448	0.0354585	0.0699626	0.439131
3	0.0176543	0.882717	0.0607668	0.0388617
4	0.25	0.25	0.25	0.25


TF	Unknown
TF Name	Unknown
Gene	AAGJ06000008.1_21742767-21749481(-)_1
Motif	AAGJ06000008.1_21742767-21749481(-)_1|4|1x0
Family	C2H2 ZF
Species	Unknown
Pos	A	C	G	T
1	0.793646	0.149367	0.0158729	0.0411146
2	0.0473124	0.0465315	0.0990431	0.807113
3	0.422389	0.0661036	0.314633	0.196875
4	0.25	0.25	0.25	0.25


TF	Unknown
TF Name	Unknown
Gene	AAGJ06000008.1_21742767-21749481(-)_1
Motif	AAGJ06000008.1_21742767-21749481(-)_1|5|1x0
Family	C2H2 ZF
Species	Unknown
Pos	A	C	G	T
1	0.166988	0.0909368	0.220548	0.521528
2	0.756912	0.0975297	0.080185	0.0653731
3	0.0188131	0.0202525	0.940653	0.0202811
4	0.25	0.25	0.25	0.25


TF	Unknown
TF Name	Unknown
Gene	AAGJ06000008.1_21742767-21749481(-)_1
Motif	AAGJ06000008.1_21742767-21749481(-)_1|6|1x0
Family	C2H2 ZF
Species	Unknown
Pos	A	C	G	T
1	0.398406	0.26377	0.260882	0.0769421
2	0.664195	0.0958484	0.117046	0.122911
3	0.0184921	0.0264538	0.924603	0.0304514
4	0.25	0.25	0.25	0.25


TF	Unknown
TF Name	Unknown
Gene	AAGJ06000008.1_21742767-21749481(-)_1
Motif	AAGJ06000008.1_21742767-21749481(-)_1|7|1x0
Family	C2H2 ZF
Species	Unknown
Pos	A	C	G	T
1	0.318738	0.359673	0.091345	0.230244
2	0.100326	0.34959	0.362951	0.187134
3	0.0175847	0.0343241	0.879235	0.0688561
4	0.25	0.25	0.25	0.25


TF	Unknown
TF Name	Unknown
Gene	AAGJ06000008.1_21742767-21749481(-)_1
Motif	AAGJ06000008.1_21742767-21749481(-)_1|8|1x0
Family	C2H2 ZF
Species	Unknown
Pos	A	C	G	T
1	0.212773	0.576686	0.058436	0.152105
2	0.0839052	0.0859662	0.813852	0.016277
3	0.212211	0.109868	0.438384	0.239536
4	0.25	0.25	0.25	0.25


TF	Unknown
TF Name	Unknown
Gene	AAGJ06000008.1_21742767-21749481(-)_1
Motif	AAGJ06000008.1_21742767-21749481(-)_1|9|1x0
Family	C2H2 ZF
Species	Unknown
Pos	A	C	G	T
1	0.120295	0.248567	0.043472	0.587666
2	0.25195	0.241987	0.274899	0.231164
3	0.0176989	0.0501362	0.884943	0.0472221
4	0.25	0.25	0.25	0.25


TF	Unknown
TF Name	Unknown
Gene	AAGJ06000008.1_26740759-26743582(-)_1
Motif	AAGJ06000008.1_26740759-26743582(-)_1|1|1x0
Family	C2H2 ZF
Species	Unknown
Pos	A	C	G	T
1	0.139874	0.659273	0.089727	0.111125
2	0.0787761	0.0170143	0.850717	0.0534926
3	0.257837	0.140117	0.457857	0.144189
4	0.25	0.25	0.25	0.25


TF	Unknown
TF Name	Unknown
Gene	AAGJ06000008.1_26740759-26743582(-)_1
Motif	AAGJ06000008.1_26740759-26743582(-)_1|2|1x0
Family	C2H2 ZF
Species	Unknown
Pos	A	C	G	T
1	0.0221843	0.037092	0.88882	0.0519035
2	0.124238	0.0165164	0.825822	0.0334234
3	0.335942	0.15772	0.0881914	0.418146
4	0.25	0.25	0.25	0.25


TF	Unknown
TF Name	Unknown
Gene	AAGJ06000008.1_26740759-26743582(-)_1
Motif	AAGJ06000008.1_26740759-26743582(-)_1|3|1x0
Family	C2H2 ZF
Species	Unknown
Pos	A	C	G	T
1	0.125477	0.0333324	0.206485	0.634706
2	0.154055	0.363816	0.248159	0.23397
3	0.0382345	0.0163335	0.816674	0.128758
4	0.25	0.25	0.25	0.25


TF	Unknown
TF Name	Unknown
Gene	AAGJ06000008.1_26740759-26743582(-)_1
Motif	AAGJ06000008.1_26740759-26743582(-)_1|4|1x0
Family	C2H2 ZF
Species	Unknown
Pos	A	C	G	T
1	0.244685	0.061987	0.433816	0.259511
2	0.27102	0.0623073	0.288318	0.378356
3	0.0886913	0.0150264	0.751319	0.144964
4	0.25	0.25	0.25	0.25


TF	Unknown
TF Name	Unknown
Gene	AAGJ06000008.1_26740759-26743582(-)_1
Motif	AAGJ06000008.1_26740759-26743582(-)_1|5|1x0
Family	C2H2 ZF
Species	Unknown
Pos	A	C	G	T
1	0.335442	0.19348	0.227533	0.243546
2	0.687697	0.0543729	0.205637	0.0522931
3	0.137518	0.366199	0.111353	0.38493
4	0.0339157	0.0183359	0.916796	0.0309528
5	0.0943141	0.0316626	0.836209	0.0378145
6	0.176621	0.0615492	0.0539838	0.707846
7	0.219524	0.0986506	0.252405	0.429421
8	0.148766	0.170642	0.184056	0.496536
9	0.141858	0.09285	0.492105	0.273187
10	0.287998	0.113614	0.429265	0.169124
11	0.0619287	0.192397	0.176034	0.56964
12	0.0258563	0.0333978	0.0402178	0.900528
13	0.306034	0.156377	0.307755	0.229833
14	0.265937	0.132316	0.180197	0.42155
15	0.144075	0.181743	0.420601	0.253581
16	0.0416131	0.021176	0.915395	0.0218155
17	0.146976	0.126741	0.353095	0.373188
18	0.119616	0.0366913	0.241532	0.60216
19	0.0711454	0.041646	0.102948	0.78426
20	0.0202148	0.932173	0.0271681	0.0204442
21	0.828525	0.0238589	0.0275689	0.120047
22	0.406169	0.226234	0.204395	0.163201
23	0.707762	0.0636761	0.150228	0.0783338
24	0.358355	0.18686	0.167339	0.287445
25	0.25	0.25	0.25	0.25


TF	Unknown
TF Name	Unknown
Gene	AAGJ06000008.1_26771023-26774164(+)_1
Motif	AAGJ06000008.1_26771023-26774164(+)_1|1|1x0
Family	C2H2 ZF
Species	Unknown
Pos	A	C	G	T
1	0.394384	0.251315	0.156797	0.197505
2	0.139362	0.428898	0.0900563	0.341683
3	0.0481284	0.826824	0.0570674	0.0679805
4	0.216393	0.0376787	0.705714	0.0402149
5	0.140237	0.0542869	0.155272	0.650204
6	0.0186256	0.0274843	0.93128	0.0226102
7	0.294501	0.146469	0.236543	0.322486
8	0.164035	0.203577	0.367144	0.265244
9	0.158897	0.091078	0.220835	0.52919
10	0.25	0.25	0.25	0.25


TF	Unknown
TF Name	Unknown
Gene	AAGJ06000008.1_26771023-26774164(+)_1
Motif	AAGJ06000008.1_26771023-26774164(+)_1|2|1x0
Family	C2H2 ZF
Species	Unknown
Pos	A	C	G	T
1	0.0850885	0.798313	0.0889984	0.0276
2	0.0747465	0.0396118	0.480229	0.405413
3	0.532599	0.010652	0.335181	0.121569
4	0.25	0.25	0.25	0.25


TF	Unknown
TF Name	Unknown
Gene	AAGJ06000008.1_26771023-26774164(+)_1
Motif	AAGJ06000008.1_26771023-26774164(+)_1|3|1x0
Family	C2H2 ZF
Species	Unknown
Pos	A	C	G	T
1	0.208887	0.0862613	0.298717	0.406135
2	0.116083	0.410376	0.25101	0.222532
3	0.0182258	0.0196705	0.911289	0.0508147
4	0.25	0.25	0.25	0.25


TF	Unknown
TF Name	Unknown
Gene	AAGJ06000008.1_26771023-26774164(+)_1
Motif	AAGJ06000008.1_26771023-26774164(+)_1|4|1x0
Family	C2H2 ZF
Species	Unknown
Pos	A	C	G	T
1	0.197769	0.156916	0.560512	0.0848026
2	0.0479874	0.148475	0.440608	0.36293
3	0.0206035	0.0185963	0.030985	0.929815
4	0.25	0.25	0.25	0.25


TF	Unknown
TF Name	Unknown
Gene	AAGJ06000008.1_26771023-26774164(+)_1
Motif	AAGJ06000008.1_26771023-26774164(+)_1|5|1x0
Family	C2H2 ZF
Species	Unknown
Pos	A	C	G	T
1	0.10337	0.581075	0.269107	0.0464479
2	0.0570308	0.0177997	0.0351859	0.889984
3	0.26761	0.0187867	0.661066	0.0525367
4	0.25	0.25	0.25	0.25


TF	Unknown
TF Name	Unknown
Gene	AAGJ06000008.1_26771023-26774164(+)_1
Motif	AAGJ06000008.1_26771023-26774164(+)_1|6|1x0
Family	C2H2 ZF
Species	Unknown
Pos	A	C	G	T
1	0.50138	0.16187	0.0743177	0.262432
2	0.0941896	0.823406	0.0659367	0.0164681
3	0.136027	0.164699	0.250197	0.449077
4	0.25	0.25	0.25	0.25


TF	Unknown
TF Name	Unknown
Gene	AAGJ06000008.1_26771023-26774164(+)_1
Motif	AAGJ06000008.1_26771023-26774164(+)_1|7|1x0
Family	C2H2 ZF
Species	Unknown
Pos	A	C	G	T
1	0.234994	0.115605	0.120262	0.529139
2	0.119254	0.117488	0.137978	0.62528
3	0.0296855	0.0184492	0.0294042	0.922461
4	0.414195	0.05923	0.433255	0.0933197
5	0.185176	0.0812905	0.144383	0.58915
6	0.132945	0.0476488	0.179483	0.639924
7	0.25	0.25	0.25	0.25


TF	Unknown
TF Name	Unknown
Gene	AAGJ06000008.1_26771023-26774164(+)_1
Motif	AAGJ06000008.1_26771023-26774164(+)_1|8|1x0
Family	C2H2 ZF
Species	Unknown
Pos	A	C	G	T
1	0.479609	0.210236	0.166307	0.143847
2	0.177676	0.134815	0.256261	0.431248
3	0.0230756	0.0187546	0.0204423	0.937728
4	0.25	0.25	0.25	0.25


TF	Unknown
TF Name	Unknown
Gene	AAGJ06000008.1_26771023-26774164(+)_1
Motif	AAGJ06000008.1_26771023-26774164(+)_1|9|1x0
Family	C2H2 ZF
Species	Unknown
Pos	A	C	G	T
1	0.424466	0.377448	0.0452099	0.152876
2	0.0157754	0.788769	0.0169867	0.178469
3	0.0801398	0.598023	0.114613	0.207225
4	0.25	0.25	0.25	0.25


TF	Unknown
TF Name	Unknown
Gene	AAGJ06000008.1_27042562-27043588(-)_1
Motif	AAGJ06000008.1_27042562-27043588(-)_1|1|1x0
Family	C2H2 ZF
Species	Unknown
Pos	A	C	G	T
1	0.340505	0.0358895	0.282502	0.341103
2	0.300403	0.0905603	0.101626	0.507411
3	0.0528338	0.0304364	0.0179751	0.898755
4	0.25	0.25	0.25	0.25


TF	Unknown
TF Name	Unknown
Gene	AAGJ06000008.1_27042562-27043588(-)_1
Motif	AAGJ06000008.1_27042562-27043588(-)_1|2|1x0
Family	C2H2 ZF
Species	Unknown
Pos	A	C	G	T
1	0.0163896	0.0955101	0.0686187	0.819482
2	0.0738242	0.0967716	0.0613586	0.768046
3	0.347138	0.135279	0.394636	0.122946
4	0.25	0.25	0.25	0.25


TF	Unknown
TF Name	Unknown
Gene	AAGJ06000008.1_27042562-27043588(-)_1
Motif	AAGJ06000008.1_27042562-27043588(-)_1|3|1x0
Family	C2H2 ZF
Species	Unknown
Pos	A	C	G	T
1	0.283171	0.208092	0.255724	0.253013
2	0.178324	0.226424	0.223353	0.3719
3	0.144	0.264552	0.498272	0.0931763
4	0.258115	0.446471	0.13188	0.163535
5	0.818758	0.0586997	0.0564434	0.0660989
6	0.0519962	0.841946	0.0474132	0.0586449
7	0.0274984	0.896329	0.0247233	0.0514494
8	0.0318768	0.0183441	0.0325739	0.917205
9	0.023713	0.0275109	0.889957	0.0588193
10	0.25	0.25	0.25	0.25


TF	Unknown
TF Name	Unknown
Gene	AAGJ06000009.1_1124899-1129009(+)_1
Motif	AAGJ06000009.1_1124899-1129009(+)_1|1|1x0
Family	C2H2 ZF
Species	Unknown
Pos	A	C	G	T
1	0.125699	0.036326	0.181316	0.656659
2	0.751998	0.173556	0.0430321	0.0314139
3	0.0372913	0.0171907	0.859535	0.0859829
4	0.25	0.25	0.25	0.25


TF	Unknown
TF Name	Unknown
Gene	AAGJ06000009.1_1124899-1129009(+)_1
Motif	AAGJ06000009.1_1124899-1129009(+)_1|2|1x0
Family	C2H2 ZF
Species	Unknown
Pos	A	C	G	T
1	0.371402	0.0690506	0.0744422	0.485105
2	0.0205365	0.677211	0.0647073	0.237546
3	0.0278283	0.715386	0.0143077	0.242478
4	0.25	0.25	0.25	0.25


TF	Unknown
TF Name	Unknown
Gene	AAGJ06000009.1_1124899-1129009(+)_1
Motif	AAGJ06000009.1_1124899-1129009(+)_1|3|1x0
Family	C2H2 ZF
Species	Unknown
Pos	A	C	G	T
1	0.370624	0.0471243	0.404623	0.177629
2	0.106987	0.0134998	0.204524	0.674989
3	0.071535	0.544813	0.325985	0.0576673
4	0.132149	0.0382474	0.193437	0.636166
5	0.0250642	0.0392891	0.880655	0.0549912
6	0.0760143	0.593781	0.302783	0.0274217
7	0.25	0.25	0.25	0.25


TF	Unknown
TF Name	Unknown
Gene	AAGJ06000009.1_1124899-1129009(+)_1
Motif	AAGJ06000009.1_1124899-1129009(+)_1|4|1x0
Family	C2H2 ZF
Species	Unknown
Pos	A	C	G	T
1	0.0405994	0.0145962	0.214994	0.72981
2	0.0673129	0.0291045	0.862517	0.0410652
3	0.0977642	0.606586	0.238084	0.0575657
4	0.25	0.25	0.25	0.25


TF	Unknown
TF Name	Unknown
Gene	AAGJ06000009.1_1124899-1129009(+)_1
Motif	AAGJ06000009.1_1124899-1129009(+)_1|5|1x0
Family	C2H2 ZF
Species	Unknown
Pos	A	C	G	T
1	0.123762	0.0125517	0.239539	0.624148
2	0.0713509	0.0900042	0.797155	0.0414901
3	0.0232917	0.771851	0.18942	0.015437
4	0.25	0.25	0.25	0.25


TF	Unknown
TF Name	Unknown
Gene	AAGJ06000009.1_1124899-1129009(+)_1
Motif	AAGJ06000009.1_1124899-1129009(+)_1|6|1x0
Family	C2H2 ZF
Species	Unknown
Pos	A	C	G	T
1	0.179436	0.046739	0.480933	0.292892
2	0.0261574	0.0688335	0.776128	0.128881
3	0.860772	0.0782415	0.0172154	0.0437715
4	0.25	0.25	0.25	0.25


TF	Unknown
TF Name	Unknown
Gene	AAGJ06000009.1_1124899-1129009(+)_1
Motif	AAGJ06000009.1_1124899-1129009(+)_1|7|1x0
Family	C2H2 ZF
Species	Unknown
Pos	A	C	G	T
1	0.0154593	0.0325366	0.179038	0.772966
2	0.0760363	0.0269012	0.866649	0.030413
3	0.180577	0.53373	0.235151	0.0505415
4	0.25	0.25	0.25	0.25


TF	Unknown
TF Name	Unknown
Gene	AAGJ06000009.1_1124899-1129009(+)_1
Motif	AAGJ06000009.1_1124899-1129009(+)_1|8|1x0
Family	C2H2 ZF
Species	Unknown
Pos	A	C	G	T
1	0.147205	0.0269884	0.799097	0.0267093
2	0.0257445	0.880183	0.0215465	0.0725263
3	0.0257352	0.0186533	0.0229489	0.932663
4	0.25	0.25	0.25	0.25


TF	Unknown
TF Name	Unknown
Gene	AAGJ06000009.1_9291450-9292998(-)_1
Motif	AAGJ06000009.1_9291450-9292998(-)_1|1|1x0
Family	C2H2 ZF
Species	Unknown
Pos	A	C	G	T
1	0.0276727	0.0215533	0.932131	0.0186426
2	0.127618	0.169498	0.153214	0.54967
3	0.132309	0.0870217	0.565224	0.215445
4	0.350743	0.151871	0.310989	0.186396
5	0.0561722	0.194437	0.0818508	0.66754
6	0.0374059	0.0290408	0.902018	0.0315357
7	0.303613	0.121424	0.359305	0.215659
8	0.0957177	0.178556	0.300713	0.425014
9	0.0656373	0.105769	0.0760335	0.75256
10	0.25	0.25	0.25	0.25


TF	Unknown
TF Name	Unknown
Gene	AAGJ06000009.1_9291450-9292998(-)_1
Motif	AAGJ06000009.1_9291450-9292998(-)_1|2|1x0
Family	C2H2 ZF
Species	Unknown
Pos	A	C	G	T
1	0.0249767	0.0225	0.933146	0.019377
2	0.0585197	0.142296	0.0687883	0.730396
3	0.0416004	0.0202305	0.902364	0.035805
4	0.64194	0.119896	0.163347	0.0748167
5	0.87719	0.0476799	0.0469313	0.0281991
6	0.0217695	0.74368	0.0452496	0.189301
7	0.0482773	0.0348071	0.887577	0.0293388
8	0.817326	0.0504589	0.0657341	0.0664808
9	0.0483706	0.018198	0.909901	0.0235306
10	0.298357	0.189695	0.241069	0.270879
11	0.521869	0.127799	0.148596	0.201736
12	0.0205377	0.0323024	0.920155	0.0270048
13	0.302411	0.217365	0.227765	0.252459
14	0.169721	0.40605	0.180258	0.24397
15	0.221726	0.511288	0.133191	0.133795
16	0.230932	0.0802149	0.425724	0.263129
17	0.433925	0.101538	0.275327	0.189209
18	0.151741	0.318648	0.350586	0.179025
19	0.25	0.25	0.25	0.25


TF	Unknown
TF Name	Unknown
Gene	AAGJ06000009.1_9307200-9309792(-)_1
Motif	AAGJ06000009.1_9307200-9309792(-)_1|1|1x0
Family	C2H2 ZF
Species	Unknown
Pos	A	C	G	T
1	0.24444	0.154755	0.304543	0.296262
2	0.260342	0.157517	0.274427	0.307714
3	0.101734	0.275724	0.294955	0.327586
4	0.296329	0.128834	0.245172	0.329665
5	0.209265	0.597236	0.102337	0.0911629
6	0.141295	0.235014	0.470193	0.153498
7	0.325298	0.17044	0.303672	0.20059
8	0.0737528	0.235835	0.118091	0.572321
9	0.0334419	0.0357003	0.894511	0.0363464
10	0.343898	0.207762	0.287481	0.160859
11	0.658098	0.123107	0.159689	0.0591069
12	0.103982	0.464675	0.241154	0.190189
13	0.0658669	0.0844374	0.77996	0.0697352
14	0.178867	0.694595	0.0770948	0.0494428
15	0.36918	0.121784	0.265393	0.243643
16	0.286149	0.235942	0.347396	0.130512
17	0.542	0.0906066	0.241163	0.12623
18	0.183517	0.270232	0.35364	0.192611
19	0.160342	0.0967134	0.567494	0.17545
20	0.391309	0.272395	0.127064	0.209232
21	0.0707454	0.059731	0.810582	0.0589412
22	0.532835	0.22991	0.113685	0.123569
23	0.700346	0.0671025	0.140479	0.0920725
24	0.26442	0.166385	0.258131	0.311063
25	0.162398	0.11108	0.315967	0.410555
26	0.243955	0.0405692	0.661115	0.0543609
27	0.191942	0.0918839	0.0908691	0.625305
28	0.0920838	0.346108	0.493427	0.0683812
29	0.780433	0.0445556	0.0869404	0.0880714
30	0.17175	0.0905496	0.557538	0.180163
31	0.221917	0.155172	0.300207	0.322703
32	0.131195	0.211992	0.171988	0.484825
33	0.164917	0.452153	0.148872	0.234058
34	0.221996	0.0898991	0.448345	0.23976
35	0.683992	0.0710227	0.151938	0.0930468
36	0.154864	0.477021	0.177326	0.190789
37	0.0476618	0.0373253	0.880118	0.0348953
38	0.0611554	0.14204	0.0665519	0.730253
39	0.0407127	0.0234982	0.890181	0.0456081
40	0.0645657	0.0777884	0.123055	0.734591
41	0.514075	0.110379	0.298338	0.0772086
42	0.190783	0.286498	0.337036	0.185683
43	0.365431	0.130737	0.302238	0.201593
44	0.223218	0.275404	0.123129	0.378249
45	0.209344	0.144063	0.131485	0.515108
46	0.0476618	0.0373253	0.880118	0.0348953
47	0.0611554	0.14204	0.0665519	0.730253
48	0.0407127	0.0234982	0.890181	0.0456081
49	0.311761	0.198896	0.2151	0.274244
50	0.130397	0.039946	0.784841	0.0448155
51	0.267091	0.199821	0.130112	0.402976
52	0.0383874	0.0306687	0.904022	0.0269215
53	0.139253	0.179685	0.164101	0.51696
54	0.144487	0.0991705	0.532456	0.223886
55	0.322059	0.193016	0.223108	0.261818
56	0.668067	0.112241	0.155727	0.0639651
57	0.0860589	0.593967	0.0943232	0.225651
58	0.0476618	0.0373253	0.880118	0.0348953
59	0.0611554	0.14204	0.0665519	0.730253
60	0.0407127	0.0234982	0.890181	0.0456081
61	0.392339	0.120132	0.210909	0.27662
62	0.126404	0.235884	0.193257	0.444455
63	0.082978	0.080668	0.136342	0.700012
64	0.0275707	0.0215501	0.932235	0.0186447
65	0.0993455	0.131553	0.0815998	0.687501
66	0.151635	0.07544	0.129067	0.643858
67	0.414063	0.0824276	0.274148	0.229362
68	0.1936	0.126548	0.215895	0.463957
69	0.0373511	0.0461002	0.0631054	0.853443
70	0.291595	0.258669	0.274147	0.17559
71	0.201892	0.0890783	0.610461	0.0985689
72	0.137767	0.413587	0.153022	0.295624
73	0.25	0.25	0.25	0.25


TF	Unknown
TF Name	Unknown
Gene	AAGJ06000009.1_19944460-19946926(+)_1
Motif	AAGJ06000009.1_19944460-19946926(+)_1|1|1x0
Family	C2H2 ZF
Species	Unknown
Pos	A	C	G	T
1	0.0373319	0.0233006	0.917808	0.0215597
2	0.356483	0.0220169	0.591336	0.0301644
3	0.927858	0.0185572	0.025566	0.0280193
4	0.25	0.25	0.25	0.25


TF	Unknown
TF Name	Unknown
Gene	AAGJ06000009.1_19944460-19946926(+)_1
Motif	AAGJ06000009.1_19944460-19946926(+)_1|2|1x0
Family	C2H2 ZF
Species	Unknown
Pos	A	C	G	T
1	0.357044	0.0298263	0.346121	0.267009
2	0.0658034	0.316598	0.241296	0.376303
3	0.0176462	0.0285667	0.0714763	0.882311
4	0.25	0.25	0.25	0.25


TF	Unknown
TF Name	Unknown
Gene	AAGJ06000009.1_19944460-19946926(+)_1
Motif	AAGJ06000009.1_19944460-19946926(+)_1|3|1x0
Family	C2H2 ZF
Species	Unknown
Pos	A	C	G	T
1	0.0366289	0.0549918	0.8654	0.0429788
2	0.844039	0.039245	0.0749635	0.041752
3	0.267194	0.258948	0.111533	0.362325
4	0.349876	0.239464	0.118481	0.292179
5	0.518214	0.0896461	0.160943	0.231196
6	0.0703221	0.0607792	0.815896	0.0530028
7	0.605955	0.171467	0.172863	0.0497145
8	0.072176	0.628817	0.0809504	0.218057
9	0.703873	0.0751469	0.12698	0.0940009
10	0.0257505	0.0195552	0.933575	0.0211189
11	0.927057	0.0190475	0.0353549	0.0185411
12	0.14166	0.115956	0.0514468	0.690937
13	0.532963	0.131119	0.119861	0.216057
14	0.111409	0.06326	0.71071	0.11462
15	0.0875506	0.106519	0.575616	0.230314
16	0.306091	0.162386	0.390228	0.141295
17	0.11969	0.248683	0.258526	0.373102
18	0.115895	0.0742812	0.190594	0.61923
19	0.25	0.25	0.25	0.25


TF	Unknown
TF Name	Unknown
Gene	AAGJ06000009.1_25557477-25559178(+)_1
Motif	AAGJ06000009.1_25557477-25559178(+)_1|1|1x0
Family	C2H2 ZF
Species	Unknown
Pos	A	C	G	T
1	0.831441	0.0202066	0.131723	0.0166288
2	0.259611	0.0308184	0.0741948	0.635376
3	0.854409	0.0349116	0.0444044	0.0662751
4	0.25	0.25	0.25	0.25


TF	Unknown
TF Name	Unknown
Gene	AAGJ06000009.1_25557477-25559178(+)_1
Motif	AAGJ06000009.1_25557477-25559178(+)_1|2|1x0
Family	C2H2 ZF
Species	Unknown
Pos	A	C	G	T
1	0.154779	0.0152487	0.762433	0.0675394
2	0.302639	0.0454655	0.0556607	0.596235
3	0.0163466	0.0239878	0.155184	0.804481
4	0.25	0.25	0.25	0.25


TF	Unknown
TF Name	Unknown
Gene	AAGJ06000009.1_25557477-25559178(+)_1
Motif	AAGJ06000009.1_25557477-25559178(+)_1|3|1x0
Family	C2H2 ZF
Species	Unknown
Pos	A	C	G	T
1	0.328403	0.236676	0.154012	0.280909
2	0.0574394	0.825176	0.0622589	0.0551259
3	0.0284215	0.896894	0.0179379	0.0567463
4	0.25	0.25	0.25	0.25


TF	Unknown
TF Name	Unknown
Gene	AAGJ06000009.1_25557477-25559178(+)_1
Motif	AAGJ06000009.1_25557477-25559178(+)_1|4|1x0
Family	C2H2 ZF
Species	Unknown
Pos	A	C	G	T
1	0.727266	0.10908	0.102041	0.0616134
2	0.0923939	0.0892135	0.098302	0.720091
3	0.0241825	0.0187222	0.0209874	0.936108
4	0.46034	0.115842	0.130504	0.293313
5	0.409385	0.291734	0.0910018	0.207879
6	0.0938612	0.258848	0.471081	0.176211
7	0.25	0.25	0.25	0.25


TF	Unknown
TF Name	Unknown
Gene	AAGJ06000009.1_25557477-25559178(+)_1
Motif	AAGJ06000009.1_25557477-25559178(+)_1|5|1x0
Family	C2H2 ZF
Species	Unknown
Pos	A	C	G	T
1	0.202023	0.0635057	0.574926	0.159546
2	0.131406	0.0190266	0.137649	0.711919
3	0.0145515	0.222827	0.0350491	0.727573
4	0.25	0.25	0.25	0.25


TF	Unknown
TF Name	Unknown
Gene	AAGJ06000009.1_25557477-25559178(+)_1
Motif	AAGJ06000009.1_25557477-25559178(+)_1|6|1x0
Family	C2H2 ZF
Species	Unknown
Pos	A	C	G	T
1	0.301917	0.090948	0.475323	0.131812
2	0.313044	0.0349634	0.364631	0.287362
3	0.0186605	0.0197061	0.0286083	0.933025
4	0.25	0.25	0.25	0.25


TF	Unknown
TF Name	Unknown
Gene	AAGJ06000009.1_25557477-25559178(+)_1
Motif	AAGJ06000009.1_25557477-25559178(+)_1|7|1x0
Family	C2H2 ZF
Species	Unknown
Pos	A	C	G	T
1	0.347398	0.284121	0.093931	0.27455
2	0.931755	0.0186351	0.0249711	0.0246388
3	0.0423285	0.367015	0.51004	0.0806172
4	0.26837	0.163043	0.21698	0.351606
5	0.247871	0.16208	0.234811	0.355238
6	0.137487	0.466304	0.126178	0.270032
7	0.25	0.25	0.25	0.25


TF	Unknown
TF Name	Unknown
Gene	AAGJ06000009.1_32148546-32149902(+)_1
Motif	AAGJ06000009.1_32148546-32149902(+)_1|1|1x0
Family	C2H2 ZF
Species	Unknown
Pos	A	C	G	T
1	0.0561119	0.0216414	0.820745	0.101502
2	0.229929	0.103328	0.165763	0.50098
3	0.097483	0.262778	0.583484	0.0562551
4	0.0719426	0.0683813	0.214607	0.645069
5	0.138746	0.248516	0.371401	0.241338
6	0.0340873	0.0183434	0.91717	0.0303993
7	0.25	0.25	0.25	0.25


TF	Unknown
TF Name	Unknown
Gene	AAGJ06000009.1_32148546-32149902(+)_1
Motif	AAGJ06000009.1_32148546-32149902(+)_1|2|1x0
Family	C2H2 ZF
Species	Unknown
Pos	A	C	G	T
1	0.0312489	0.0184547	0.922737	0.027559
2	0.814105	0.0589699	0.0678329	0.0590925
3	0.0595542	0.0927609	0.0602431	0.787442
4	0.0713034	0.0388726	0.863098	0.0267263
5	0.232269	0.374185	0.22267	0.170876
6	0.163828	0.167097	0.498678	0.170397
7	0.503926	0.159132	0.250018	0.0869241
8	0.154388	0.237813	0.0691083	0.53869
9	0.0613252	0.611942	0.150704	0.176029
10	0.25	0.25	0.25	0.25


TF	Unknown
TF Name	Unknown
Gene	AAGJ06000009.1_32148546-32149902(+)_1
Motif	AAGJ06000009.1_32148546-32149902(+)_1|3|1x0
Family	C2H2 ZF
Species	Unknown
Pos	A	C	G	T
1	0.430861	0.273361	0.158417	0.137362
2	0.11945	0.839252	0.0245127	0.0167851
3	0.0669052	0.114458	0.163451	0.655186
4	0.127335	0.0222271	0.146576	0.703862
5	0.666947	0.0466517	0.265374	0.0210269
6	0.0295354	0.760151	0.181911	0.028403
7	0.25	0.25	0.25	0.25


TF	Unknown
TF Name	Unknown
Gene	AAGJ06000009.1_32925351-32928108(-)_1
Motif	AAGJ06000009.1_32925351-32928108(-)_1|1|1x0
Family	C2H2 ZF
Species	Unknown
Pos	A	C	G	T
1	0.290516	0.213498	0.0884952	0.40749
2	0.0744822	0.0371163	0.802992	0.0854091
3	0.0250323	0.019797	0.936442	0.0187288
4	0.25	0.25	0.25	0.25


TF	Unknown
TF Name	Unknown
Gene	AAGJ06000009.1_32925351-32928108(-)_1
Motif	AAGJ06000009.1_32925351-32928108(-)_1|2|1x0
Family	C2H2 ZF
Species	Unknown
Pos	A	C	G	T
1	0.160638	0.239125	0.157107	0.443131
2	0.0359047	0.0157275	0.786375	0.161993
3	0.201637	0.169919	0.476273	0.15217
4	0.25	0.25	0.25	0.25


TF	Unknown
TF Name	Unknown
Gene	AAGJ06000009.1_32925351-32928108(-)_1
Motif	AAGJ06000009.1_32925351-32928108(-)_1|3|1x0
Family	C2H2 ZF
Species	Unknown
Pos	A	C	G	T
1	0.116741	0.779288	0.0155858	0.088385
2	0.0191962	0.0739668	0.367233	0.539604
3	0.0492174	0.0481692	0.512464	0.390149
4	0.288579	0.0855173	0.27912	0.346784
5	0.19241	0.16018	0.403864	0.243546
6	0.162675	0.128263	0.147634	0.561428
7	0.306094	0.172198	0.350707	0.171001
8	0.212546	0.378613	0.0599785	0.348862
9	0.111857	0.600512	0.165279	0.122352
10	0.25	0.25	0.25	0.25


TF	Unknown
TF Name	Unknown
Gene	AAGJ06000009.1_32925351-32928108(-)_1
Motif	AAGJ06000009.1_32925351-32928108(-)_1|4|1x0
Family	C2H2 ZF
Species	Unknown
Pos	A	C	G	T
1	0.541311	0.0108262	0.391433	0.0564305
2	0.463291	0.274349	0.0378701	0.22449
3	0.167809	0.545178	0.045104	0.241909
4	0.25	0.25	0.25	0.25


TF	Unknown
TF Name	Unknown
Gene	AAGJ06000009.1_32925351-32928108(-)_1
Motif	AAGJ06000009.1_32925351-32928108(-)_1|5|1x0
Family	C2H2 ZF
Species	Unknown
Pos	A	C	G	T
1	0.274812	0.012138	0.6069	0.10615
2	0.142792	0.312779	0.0836701	0.460759
3	0.0821543	0.208751	0.102829	0.606265
4	0.25	0.25	0.25	0.25


TF	Unknown
TF Name	Unknown
Gene	AAGJ06000009.1_32925351-32928108(-)_1
Motif	AAGJ06000009.1_32925351-32928108(-)_1|6|1x0
Family	C2H2 ZF
Species	Unknown
Pos	A	C	G	T
1	0.380879	0.271037	0.132387	0.215697
2	0.163207	0.072233	0.0402788	0.724282
3	0.0208036	0.0153461	0.767303	0.196547
4	0.25	0.25	0.25	0.25


TF	Unknown
TF Name	Unknown
Gene	AAGJ06000009.1_32925351-32928108(-)_1
Motif	AAGJ06000009.1_32925351-32928108(-)_1|7|1x0
Family	C2H2 ZF
Species	Unknown
Pos	A	C	G	T
1	0.238804	0.0139404	0.697019	0.0502369
2	0.0523081	0.623077	0.0744804	0.250135
3	0.0626362	0.613786	0.0549586	0.26862
4	0.25	0.25	0.25	0.25


TF	Unknown
TF Name	Unknown
Gene	AAGJ06000009.1_32925351-32928108(-)_1
Motif	AAGJ06000009.1_32925351-32928108(-)_1|8|1x0
Family	C2H2 ZF
Species	Unknown
Pos	A	C	G	T
1	0.512559	0.0284914	0.414421	0.0445289
2	0.0527403	0.227238	0.0141181	0.705904
3	0.0437561	0.0348107	0.0222342	0.899199
4	0.157679	0.0947656	0.324703	0.422852
5	0.385987	0.346105	0.123871	0.144038
6	0.0567822	0.842707	0.0657029	0.034808
7	0.25	0.25	0.25	0.25


TF	Unknown
TF Name	Unknown
Gene	AAGJ06000009.1_32925351-32928108(-)_1
Motif	AAGJ06000009.1_32925351-32928108(-)_1|9|1x0
Family	C2H2 ZF
Species	Unknown
Pos	A	C	G	T
1	0.189954	0.610585	0.103664	0.0957968
2	0.283826	0.0132488	0.0404841	0.662441
3	0.0513807	0.134871	0.592834	0.220914
4	0.25	0.25	0.25	0.25


TF	Unknown
TF Name	Unknown
Gene	AAGJ06000010.1_25069115-25070693(+)_1
Motif	AAGJ06000010.1_25069115-25070693(+)_1|1|1x0
Family	C2H2 ZF
Species	Unknown
Pos	A	C	G	T
1	0.342263	0.126811	0.273788	0.257138
2	0.0807985	0.644854	0.131257	0.143091
3	0.523341	0.0905274	0.128081	0.25805
4	0.0451174	0.0362261	0.875665	0.0429916
5	0.0882644	0.0527103	0.796628	0.0623977
6	0.131698	0.618517	0.105685	0.1441
7	0.660657	0.137261	0.117744	0.0843382
8	0.883984	0.0372858	0.0439001	0.0348301
9	0.0306506	0.0312393	0.0306077	0.907502
10	0.207274	0.162922	0.298766	0.331039
11	0.0969571	0.0345424	0.809774	0.0587267
12	0.109144	0.75916	0.0538538	0.0778431
13	0.366509	0.139204	0.140019	0.354269
14	0.0684364	0.056939	0.0821437	0.792481
15	0.0859798	0.10252	0.200602	0.610898
16	0.436364	0.137379	0.280884	0.145374
17	0.0639203	0.686911	0.0659973	0.183171
18	0.61964	0.0612658	0.14405	0.175044
19	0.0275965	0.0221191	0.931651	0.018633
20	0.123281	0.0802343	0.0799108	0.716574
21	0.379966	0.156535	0.103721	0.359778
22	0.544006	0.229207	0.14797	0.0788165
23	0.591143	0.0951933	0.145457	0.168207
24	0.811065	0.0572816	0.065836	0.0658178
25	0.150134	0.0382794	0.77288	0.038706
26	0.0772315	0.701831	0.0675047	0.153433
27	0.224943	0.195175	0.147544	0.432337
28	0.197347	0.234824	0.299646	0.268184
29	0.147618	0.0898276	0.621481	0.141074
30	0.160334	0.546474	0.161959	0.131232
31	0.496079	0.106465	0.243107	0.154349
32	0.135501	0.542451	0.0939511	0.228097
33	0.11586	0.0388954	0.11438	0.730864
34	0.25	0.25	0.25	0.25


TF	Unknown
TF Name	Unknown
Gene	AAGJ06000010.1_25069115-25070693(+)_1
Motif	AAGJ06000010.1_25069115-25070693(+)_1|2|1x0
Family	C2H2 ZF
Species	Unknown
Pos	A	C	G	T
1	0.0538861	0.0252142	0.902843	0.0180569
2	0.823006	0.0617096	0.0831785	0.0321061
3	0.0761732	0.0763304	0.0630429	0.784453
4	0.580672	0.148923	0.142194	0.128212
5	0.0814083	0.0410054	0.79448	0.0831063
6	0.832379	0.0473708	0.0801765	0.0400738
7	0.536261	0.227114	0.139898	0.0967266
8	0.902502	0.0232755	0.0510638	0.0231588
9	0.156419	0.297122	0.13172	0.414739
10	0.537048	0.21926	0.118588	0.125104
11	0.633129	0.095073	0.144534	0.127264
12	0.035617	0.026621	0.911131	0.0266308
13	0.25	0.25	0.25	0.25


TF	Unknown
TF Name	Unknown
Gene	AAGJ06000010.1_25078815-25079964(+)_1
Motif	AAGJ06000010.1_25078815-25079964(+)_1|1|1x0
Family	C2H2 ZF
Species	Unknown
Pos	A	C	G	T
1	0.502286	0.152836	0.227734	0.117143
2	0.0869294	0.0606246	0.71832	0.134126
3	0.837618	0.0422121	0.0739616	0.0462082
4	0.61458	0.169737	0.107641	0.108043
5	0.839915	0.0437099	0.0597343	0.0566404
6	0.1393	0.265423	0.139777	0.455499
7	0.617298	0.136811	0.129983	0.115908
8	0.0668789	0.0312974	0.833398	0.0684252
9	0.868394	0.0363376	0.0650747	0.0301934
10	0.61458	0.169737	0.107641	0.108043
11	0.839915	0.0437099	0.0597343	0.0566404
12	0.1393	0.265423	0.139777	0.455499
13	0.617298	0.136811	0.129983	0.115908
14	0.0668789	0.0312974	0.833398	0.0684252
15	0.868394	0.0363376	0.0650747	0.0301934
16	0.422287	0.247995	0.181667	0.14805
17	0.0886807	0.169305	0.189231	0.552783
18	0.212045	0.1374	0.110556	0.539999
19	0.617298	0.136811	0.129983	0.115908
20	0.0668789	0.0312974	0.833398	0.0684252
21	0.868394	0.0363376	0.0650747	0.0301934
22	0.579666	0.159844	0.156093	0.104396
23	0.926496	0.0199243	0.0287912	0.0247887
24	0.102096	0.365076	0.114348	0.41848
25	0.568868	0.210969	0.106823	0.11334
26	0.672687	0.0824207	0.131059	0.113834
27	0.025859	0.0187333	0.936667	0.018741
28	0.617298	0.136811	0.129983	0.115908
29	0.0668789	0.0312974	0.833398	0.0684252
30	0.868394	0.0363376	0.0650747	0.0301934
31	0.579666	0.159844	0.156093	0.104396
32	0.926496	0.0199243	0.0287912	0.0247887
33	0.102096	0.365076	0.114348	0.41848
34	0.25	0.25	0.25	0.25


TF	Unknown
TF Name	Unknown
Gene	AAGJ06000010.1_25085650-25087120(+)_1
Motif	AAGJ06000010.1_25085650-25087120(+)_1|1|1x0
Family	C2H2 ZF
Species	Unknown
Pos	A	C	G	T
1	0.282803	0.16373	0.322125	0.231342
2	0.201315	0.104537	0.229501	0.464647
3	0.111774	0.202194	0.20289	0.483142
4	0.522651	0.288301	0.113034	0.0760144
5	0.726222	0.0851682	0.105781	0.082828
6	0.707685	0.0940652	0.100868	0.0973825
7	0.363741	0.254137	0.16294	0.219182
8	0.0760642	0.200772	0.110816	0.612348
9	0.0287162	0.0254345	0.918643	0.0272065
10	0.2145	0.175065	0.292017	0.318418
11	0.123938	0.0518798	0.742997	0.081185
12	0.134403	0.690486	0.0740547	0.101056
13	0.0472408	0.0317406	0.865743	0.0552755
14	0.0977623	0.0420109	0.786924	0.0733033
15	0.133358	0.0339334	0.208873	0.623835
16	0.154745	0.123417	0.214236	0.507603
17	0.0578163	0.779742	0.100533	0.0619084
18	0.099984	0.18283	0.134492	0.582694
19	0.357173	0.345324	0.128143	0.16936
20	0.0571914	0.0307496	0.888234	0.0238254
21	0.93223	0.0195561	0.0233964	0.0248178
22	0.552168	0.110812	0.269824	0.0671957
23	0.0922538	0.438828	0.0839635	0.384955
24	0.0284283	0.01954	0.928533	0.0234986
25	0.270969	0.138008	0.374906	0.216117
26	0.200296	0.0790557	0.562513	0.158136
27	0.218764	0.158457	0.201302	0.421476
28	0.312846	0.331935	0.170359	0.18486
29	0.0920497	0.0393601	0.824559	0.0440311
30	0.889194	0.0316295	0.0412477	0.0379289
31	0.552168	0.110812	0.269824	0.0671957
32	0.0922538	0.438828	0.0839635	0.384955
33	0.0284283	0.01954	0.928533	0.0234986
34	0.0330799	0.0344038	0.909184	0.0233325
35	0.0841077	0.0572789	0.634989	0.223624
36	0.646986	0.187151	0.0549216	0.110942
37	0.0679419	0.0484664	0.845	0.0385913
38	0.101271	0.299174	0.119062	0.480493
39	0.726068	0.0513032	0.151366	0.0712628
40	0.0318064	0.0336188	0.890301	0.0442737
41	0.0747839	0.0565379	0.791619	0.0770596
42	0.116884	0.742886	0.0473562	0.092873
43	0.582322	0.195709	0.139967	0.082003
44	0.068464	0.669003	0.0995303	0.163002
45	0.0219752	0.0187237	0.0231171	0.936184
46	0.25	0.25	0.25	0.25


TF	Unknown
TF Name	Unknown
Gene	AAGJ06000010.1_25121054-25122353(+)_1
Motif	AAGJ06000010.1_25121054-25122353(+)_1|1|1x0
Family	C2H2 ZF
Species	Unknown
Pos	A	C	G	T
1	0.189897	0.12323	0.287838	0.399035
2	0.0816023	0.624655	0.131844	0.161899
3	0.0346283	0.0456716	0.766963	0.152737
4	0.0250877	0.026633	0.912438	0.035841
5	0.0644559	0.0476704	0.8213	0.0665741
6	0.105178	0.773055	0.0396925	0.0820746
7	0.154115	0.196615	0.0818776	0.567393
8	0.129002	0.415013	0.195746	0.260239
9	0.0453103	0.0811488	0.809363	0.0641782
10	0.0895781	0.0298197	0.844895	0.0357071
11	0.0595016	0.719984	0.0642973	0.156217
12	0.0413899	0.877353	0.0299257	0.0513318
13	0.602518	0.247915	0.104314	0.0452533
14	0.0846454	0.403517	0.0440515	0.467786
15	0.940395	0.02013	0.0206671	0.0188079
16	0.296343	0.100042	0.272504	0.331111
17	0.0807649	0.6949	0.118719	0.105616
18	0.0732502	0.0905949	0.144828	0.691327
19	0.268706	0.109098	0.355906	0.26629
20	0.12709	0.230032	0.411453	0.231424
21	0.0876497	0.070353	0.0918678	0.750129
22	0.0429758	0.0375707	0.857697	0.0617568
23	0.0405078	0.837416	0.0615284	0.0605477
24	0.075277	0.677629	0.0807896	0.166304
25	0.25	0.25	0.25	0.25


TF	Unknown
TF Name	Unknown
Gene	AAGJ06000010.1_25121054-25122353(+)_1
Motif	AAGJ06000010.1_25121054-25122353(+)_1|2|1x0
Family	C2H2 ZF
Species	Unknown
Pos	A	C	G	T
1	0.105436	0.165967	0.548957	0.17964
2	0.142864	0.269056	0.286072	0.302008
3	0.0849294	0.0500021	0.788955	0.0761132
4	0.0480458	0.0305616	0.888911	0.0324816
5	0.880582	0.0352472	0.0540096	0.0301608
6	0.0941392	0.754748	0.0386795	0.112433
7	0.035746	0.0182585	0.912923	0.0330724
8	0.475121	0.166641	0.164326	0.193912
9	0.056048	0.787614	0.0470562	0.109282
10	0.25	0.25	0.25	0.25


TF	Unknown
TF Name	Unknown
Gene	AAGJ06000010.1_25121054-25122353(+)_1
Motif	AAGJ06000010.1_25121054-25122353(+)_1|3|1x0
Family	C2H2 ZF
Species	Unknown
Pos	A	C	G	T
1	0.709451	0.0331111	0.191033	0.0664049
2	0.19259	0.248034	0.0109682	0.548408
3	0.0992609	0.0239541	0.0660086	0.810776
4	0.25	0.25	0.25	0.25


TF	Unknown
TF Name	Unknown
Gene	AAGJ06000010.1_25125459-25126359(+)_1
Motif	AAGJ06000010.1_25125459-25126359(+)_1|1|1x0
Family	C2H2 ZF
Species	Unknown
Pos	A	C	G	T
1	0.499629	0.191471	0.158101	0.150799
2	0.663946	0.124067	0.137264	0.0747222
3	0.0445087	0.0631525	0.0503057	0.842033
4	0.785126	0.0576323	0.115677	0.0415649
5	0.0707346	0.801805	0.037538	0.0899223
6	0.0850046	0.0657394	0.0477862	0.80147
7	0.0994707	0.0538743	0.776822	0.0698328
8	0.0934208	0.480965	0.0575956	0.368018
9	0.51785	0.0736119	0.313929	0.0946089
10	0.0318064	0.0336188	0.890301	0.0442737
11	0.0747839	0.0565379	0.791619	0.0770596
12	0.116884	0.742886	0.0473562	0.092873
13	0.0679419	0.0484664	0.845	0.0385913
14	0.101271	0.299174	0.119062	0.480493
15	0.726068	0.0513032	0.151366	0.0712628
16	0.0318064	0.0336188	0.890301	0.0442737
17	0.0747839	0.0565379	0.791619	0.0770596
18	0.116884	0.742886	0.0473562	0.092873
19	0.102081	0.0368175	0.81759	0.0435114
20	0.0684378	0.69055	0.0735372	0.167475
21	0.0501764	0.851417	0.0371459	0.0612603
22	0.582322	0.195709	0.139967	0.082003
23	0.068464	0.669003	0.0995303	0.163002
24	0.0219752	0.0187237	0.0231171	0.936184
25	0.25	0.25	0.25	0.25


TF	Unknown
TF Name	Unknown
Gene	AAGJ06000010.1_25153171-25154947(+)_1
Motif	AAGJ06000010.1_25153171-25154947(+)_1|1|1x0
Family	C2H2 ZF
Species	Unknown
Pos	A	C	G	T
1	0.548963	0.208134	0.163098	0.0798045
2	0.695094	0.0808688	0.0721004	0.151937
3	0.675679	0.112541	0.0941822	0.117598
4	0.518893	0.151458	0.184135	0.145514
5	0.746099	0.0620143	0.138094	0.0537923
6	0.0359788	0.0398692	0.0338302	0.890322
7	0.522672	0.19121	0.123908	0.16221
8	0.851359	0.0306985	0.0924256	0.0255166
9	0.163201	0.324143	0.127456	0.3852
10	0.619875	0.141084	0.163786	0.0752557
11	0.11463	0.723971	0.0514921	0.109907
12	0.213381	0.373838	0.175527	0.237254
13	0.292212	0.104583	0.337955	0.265251
14	0.225121	0.224715	0.229585	0.320579
15	0.175576	0.362074	0.280124	0.182226
16	0.591206	0.160441	0.141263	0.10709
17	0.817492	0.0590605	0.0676338	0.0558134
18	0.0508648	0.0516744	0.0508057	0.846655
19	0.569711	0.133908	0.211832	0.0845485
20	0.117028	0.237842	0.0657571	0.579374
21	0.0302673	0.0185808	0.0221123	0.92904
22	0.41763	0.239151	0.178554	0.164665
23	0.105451	0.642458	0.0758347	0.176257
24	0.1028	0.580524	0.125449	0.191227
25	0.306214	0.356821	0.177913	0.159051
26	0.0977372	0.0916735	0.649766	0.160823
27	0.620886	0.130592	0.127876	0.120645
28	0.591206	0.160441	0.141263	0.10709
29	0.817492	0.0590605	0.0676338	0.0558134
30	0.0508648	0.0516744	0.0508057	0.846655
31	0.591206	0.160441	0.141263	0.10709
32	0.817492	0.0590605	0.0676338	0.0558134
33	0.0508648	0.0516744	0.0508057	0.846655
34	0.288566	0.109551	0.489962	0.11192
35	0.133496	0.106199	0.357288	0.403017
36	0.0750881	0.0858159	0.0622173	0.776879
37	0.408703	0.135487	0.288661	0.167149
38	0.105388	0.181986	0.204105	0.508521
39	0.660062	0.085975	0.17271	0.0812536
40	0.64306	0.133789	0.146412	0.0767391
41	0.144585	0.372275	0.0964935	0.386646
42	0.0367588	0.0233956	0.0288666	0.910979
43	0.426077	0.206318	0.197891	0.169714
44	0.837025	0.0625968	0.0470599	0.0533188
45	0.0807516	0.0751212	0.0505798	0.793547
46	0.277515	0.179062	0.407271	0.136151
47	0.175663	0.0977094	0.384785	0.341843
48	0.0839686	0.0812172	0.0793999	0.755414
49	0.306214	0.356821	0.177913	0.159051
50	0.0977372	0.0916735	0.649766	0.160823
51	0.620886	0.130592	0.127876	0.120645
52	0.0462085	0.0324567	0.890135	0.0312
53	0.87268	0.0386218	0.0622364	0.0264613
54	0.146195	0.42542	0.109457	0.318928
55	0.25	0.25	0.25	0.25


TF	Unknown
TF Name	Unknown
Gene	AAGJ06000010.1_25158513-25161846(+)_1
Motif	AAGJ06000010.1_25158513-25161846(+)_1|1|1x0
Family	C2H2 ZF
Species	Unknown
Pos	A	C	G	T
1	0.0444773	0.0242186	0.913043	0.0182609
2	0.0540396	0.0596032	0.0437459	0.842611
3	0.0784733	0.0531907	0.0504041	0.817932
4	0.115138	0.215649	0.504634	0.164578
5	0.112049	0.118363	0.557994	0.211593
6	0.235792	0.128758	0.486642	0.148808
7	0.408423	0.258692	0.169093	0.163791
8	0.782581	0.0474257	0.119793	0.0502002
9	0.219486	0.2595	0.178955	0.342059
10	0.25	0.25	0.25	0.25


TF	Unknown
TF Name	Unknown
Gene	AAGJ06000010.1_25158513-25161846(+)_1
Motif	AAGJ06000010.1_25158513-25161846(+)_1|2|1x0
Family	C2H2 ZF
Species	Unknown
Pos	A	C	G	T
1	0.0486604	0.038946	0.851831	0.0605622
2	0.0614772	0.812308	0.0651645	0.0610507
3	0.0974546	0.633854	0.0941321	0.174559
4	0.327163	0.0668602	0.409623	0.196354
5	0.169166	0.504509	0.0878907	0.238434
6	0.0798781	0.242063	0.132667	0.545391
7	0.165812	0.128953	0.298908	0.406326
8	0.124566	0.527827	0.164759	0.182848
9	0.139092	0.406599	0.208952	0.245356
10	0.147205	0.0269884	0.799097	0.0267093
11	0.0257445	0.880183	0.0215465	0.0725263
12	0.0257352	0.0186533	0.0229489	0.932663
13	0.25	0.25	0.25	0.25


TF	Unknown
TF Name	Unknown
Gene	AAGJ06000010.1_25158513-25161846(+)_1
Motif	AAGJ06000010.1_25158513-25161846(+)_1|3|1x0
Family	C2H2 ZF
Species	Unknown
Pos	A	C	G	T
1	0.0613448	0.049062	0.803425	0.0861683
2	0.0841875	0.390706	0.087682	0.437424
3	0.0286805	0.0224524	0.918458	0.0304095
4	0.326126	0.21156	0.248631	0.213683
5	0.834746	0.0471012	0.0689685	0.0491844
6	0.0772558	0.258802	0.146974	0.516968
7	0.450229	0.137751	0.306982	0.105038
8	0.84468	0.0500067	0.0643039	0.0410089
9	0.171138	0.378472	0.175162	0.275228
10	0.326126	0.21156	0.248631	0.213683
11	0.834746	0.0471012	0.0689685	0.0491844
12	0.0772558	0.258802	0.146974	0.516968
13	0.450229	0.137751	0.306982	0.105038
14	0.84468	0.0500067	0.0643039	0.0410089
15	0.171138	0.378472	0.175162	0.275228
16	0.541685	0.139225	0.220301	0.0987894
17	0.241009	0.310073	0.0625853	0.386332
18	0.192183	0.115552	0.0620923	0.630173
19	0.0613448	0.049062	0.803425	0.0861683
20	0.0841875	0.390706	0.087682	0.437424
21	0.0286805	0.0224524	0.918458	0.0304095
22	0.326126	0.21156	0.248631	0.213683
23	0.834746	0.0471012	0.0689685	0.0491844
24	0.0772558	0.258802	0.146974	0.516968
25	0.426096	0.146492	0.338192	0.0892193
26	0.70607	0.0698495	0.12727	0.0968103
27	0.125627	0.175502	0.282958	0.415913
28	0.0437986	0.0257285	0.912228	0.0182446
29	0.900585	0.034432	0.03165	0.0333327
30	0.825298	0.0616232	0.0411771	0.0719021
31	0.420072	0.166335	0.309471	0.104122
32	0.0748993	0.0809898	0.0551119	0.788999
33	0.775955	0.0641263	0.0769625	0.0829565
34	0.141192	0.0662557	0.743624	0.0489279
35	0.110145	0.643847	0.0558935	0.190114
36	0.148107	0.549588	0.146816	0.155489
37	0.541685	0.139225	0.220301	0.0987894
38	0.241009	0.310073	0.0625853	0.386332
39	0.192183	0.115552	0.0620923	0.630173
[truncated: 383,035 more chars]
