# Supplementary material for: Transposable elements drive the evolution of metazoan zinc finger genes
Source: Genome Res. 2023 Aug;33(8):1325–39. doi: 10.1101/gr.277966.123 (PMC10547256; doi:10.1101/gr.277966.123)
Supplement: Supplement 3 [file Supplemental_Data_3.tar.gz › supplementary_data_3/Strongylocentrotus_purpuratus/results.PFM.logo.ps]

30.6 674.55 translate
0 29.125 translate
/Helvetica findfont
8.262 scalefont
setfont
newpath
0 0 moveto
(Gene:) true charpath
0 0 0 setrgbcolor
fill
42.1362 0 translate
/Helvetica-Bold findfont
8.262 scalefont
setfont
newpath
0 0 moveto
(AAGJ06000001.1_987757-989158(+)_1) true charpath
0 0 0 setrgbcolor
fill
-42.1362 0 translate
-30.6 -29.125 translate
306 0 translate
2.10375 0 translate
/Helvetica findfont
5.508 scalefont
setfont
newpath
0 0 moveto
(1) true charpath
0 0 0 setrgbcolor
fill
7.65 0 translate
newpath
0 0 moveto
(2) true charpath
0 0 0 setrgbcolor
fill
7.65 0 translate
newpath
0 0 moveto
(3) true charpath
0 0 0 setrgbcolor
fill
7.65 0 translate
newpath
0 0 moveto
(4) true charpath
0 0 0 setrgbcolor
fill
7.65 0 translate
-32.7037 0 translate
0 3.93429 translate
0 19.225 translate
/Helvetica findfont
5.508 scalefont
setfont
38.25 -1.57371 translate
newpath
0 0 moveto
(0) true charpath
0 0 0 setrgbcolor
fill
0 19.125 translate
newpath
0 0 moveto
(+0.57) true charpath
0 0 0 setrgbcolor
fill
0 -38.25 translate
newpath
0 0 moveto
(-3.13) true charpath
0 0 0 setrgbcolor
fill
-38.25 19.125 translate
0 1.57371 translate
/Helvetica-Bold findfont
11.016 scalefont
setfont
0 0.1 translate
1 2.33056 scale
newpath
0 0 moveto
(G) true charpath
1 0.7 0 setrgbcolor
fill
1 0.429082 scale
0 -0.1 translate
0 -0.1 translate
1 -0.664047 scale
newpath
0 0 moveto
(T) true charpath
0.8 0.9 0.8 setrgbcolor
fill
1 -1.50592 scale
0 0.1 translate
0 -6.11196 translate
1 -0.692597 scale
newpath
0 0 moveto
(A) true charpath
2.4 0.8 0.8 setrgbcolor
fill
1 -1.44384 scale
0 6.11196 translate
0 -12.3486 translate
1 -0.773912 scale
newpath
0 0 moveto
(C) true charpath
0.8 0.8 2.4 setrgbcolor
fill
1 -1.29214 scale
0 12.3486 translate
7.65 0 translate
0 -0.1 translate
1 -0.00303347 scale
newpath
0 0 moveto
(A) true charpath
2.4 0.8 0.8 setrgbcolor
fill
1 -329.655 scale
0 0.1 translate
0 0.1 translate
1 0.674351 scale
newpath
0 0 moveto
(G) true charpath
1 0.7 0 setrgbcolor
fill
1 1.48291 scale
0 -0.1 translate
0 6.19304 translate
1 0.804361 scale
newpath
0 0 moveto
(T) true charpath
0 0.5 0 setrgbcolor
fill
1 1.24322 scale
0 -6.19304 translate
0 -0.910726 translate
1 -0.640108 scale
newpath
0 0 moveto
(C) true charpath
0.8 0.8 2.4 setrgbcolor
fill
1 -1.56224 scale
0 0.910726 translate
7.65 0 translate
0 -0.1 translate
1 -0.107819 scale
newpath
0 0 moveto
(C) true charpath
0.8 0.8 2.4 setrgbcolor
fill
1 -9.27484 scale
0 0.1 translate
0 0.1 translate
1 1.41464 scale
newpath
0 0 moveto
(G) true charpath
1 0.7 0 setrgbcolor
fill
1 0.706895 scale
0 -0.1 translate
0 -1.73524 translate
1 -0.187749 scale
newpath
0 0 moveto
(A) true charpath
2.4 0.8 0.8 setrgbcolor
fill
1 -5.32625 scale
0 1.73524 translate
7.65 0 translate
7.65 0 translate
-30.6 -23.1593 translate
newpath
-3.825 -1.9125 moveto
38.25 0 rlineto
0 45.9 rlineto
-38.25 0 rlineto
0 -45.9 rlineto
closepath
0 0 0 setrgbcolor
stroke
-275.4 0 translate
0 18.1779 translate
/Helvetica findfont
5.61816 scalefont
setfont
newpath
0 0 moveto
(Motif Name:) true charpath
0 0 0 setrgbcolor
fill
70.227 0 translate
/Helvetica-Bold findfont
5.61816 scalefont
setfont
newpath
0 0 moveto
(AAGJ06000001.1_987757-989158(+)_1|1|1x0) true charpath
0 0 0 setrgbcolor
fill
-70.227 0 translate
0 -68.25 translate
0 29.125 translate
/Helvetica findfont
8.262 scalefont
setfont
newpath
0 0 moveto
(Gene:) true charpath
0 0 0 setrgbcolor
fill
42.1362 0 translate
/Helvetica-Bold findfont
8.262 scalefont
setfont
newpath
0 0 moveto
(AAGJ06000001.1_987757-989158(+)_1) true charpath
0 0 0 setrgbcolor
fill
-42.1362 0 translate
-30.6 -29.125 translate
306 0 translate
2.10375 0 translate
/Helvetica findfont
5.508 scalefont
setfont
newpath
0 0 moveto
(1) true charpath
0 0 0 setrgbcolor
fill
7.65 0 translate
newpath
0 0 moveto
(2) true charpath
0 0 0 setrgbcolor
fill
7.65 0 translate
newpath
0 0 moveto
(3) true charpath
0 0 0 setrgbcolor
fill
7.65 0 translate
newpath
0 0 moveto
(4) true charpath
0 0 0 setrgbcolor
fill
7.65 0 translate
newpath
0 0 moveto
(5) true charpath
0 0 0 setrgbcolor
fill
7.65 0 translate
newpath
0 0 moveto
(6) true charpath
0 0 0 setrgbcolor
fill
7.65 0 translate
newpath
0 0 moveto
(7) true charpath
0 0 0 setrgbcolor
fill
7.65 0 translate
newpath
0 0 moveto
(8) true charpath
0 0 0 setrgbcolor
fill
7.65 0 translate
newpath
0 0 moveto
(9) true charpath
0 0 0 setrgbcolor
fill
7.65 0 translate
newpath
0 0 moveto
(0) true charpath
0 0 0 setrgbcolor
fill
7.65 0 translate
-78.6038 0 translate
0 3.93429 translate
0 19.225 translate
/Helvetica findfont
5.508 scalefont
setfont
84.15 -1.57371 translate
newpath
0 0 moveto
(0) true charpath
0 0 0 setrgbcolor
fill
0 19.125 translate
newpath
0 0 moveto
(+0.57) true charpath
0 0 0 setrgbcolor
fill
0 -38.25 translate
newpath
0 0 moveto
(-3.25) true charpath
0 0 0 setrgbcolor
fill
-84.15 19.125 translate
0 1.57371 translate
/Helvetica-Bold findfont
11.016 scalefont
setfont
0 0.1 translate
1 2.33056 scale
newpath
0 0 moveto
(G) true charpath
1 0.7 0 setrgbcolor
fill
1 0.429082 scale
0 -0.1 translate
0 -0.1 translate
1 -0.65748 scale
newpath
0 0 moveto
(C) true charpath
0.8 0.8 2.4 setrgbcolor
fill
1 -1.52096 scale
0 0.1 translate
0 -6.06029 translate
1 -0.732277 scale
newpath
0 0 moveto
(T) true charpath
0.8 0.9 0.8 setrgbcolor
fill
1 -1.3656 scale
0 6.06029 translate
0 -12.6091 translate
1 -0.740798 scale
newpath
0 0 moveto
(A) true charpath
2.4 0.8 0.8 setrgbcolor
fill
1 -1.3499 scale
0 12.6091 translate
7.65 0 translate
0 0.1 translate
1 2.27706 scale
newpath
0 0 moveto
(A) true charpath
8 0 0 setrgbcolor
fill
1 0.439163 scale
0 -0.1 translate
0 -0.1 translate
1 -0.445137 scale
newpath
0 0 moveto
(G) true charpath
1 0.94 0.8 setrgbcolor
fill
1 -2.2465 scale
0 0.1 translate
0 -4.38945 translate
1 -0.687737 scale
newpath
0 0 moveto
(C) true charpath
0.8 0.8 2.4 setrgbcolor
fill
1 -1.45404 scale
0 4.38945 translate
0 -10.5878 translate
1 -0.71414 scale
newpath
0 0 moveto
(T) true charpath
0.8 0.9 0.8 setrgbcolor
fill
1 -1.40029 scale
0 10.5878 translate
7.65 0 translate
0 -0.1 translate
1 -0.019707 scale
newpath
0 0 moveto
(C) true charpath
0.8 0.8 2.4 setrgbcolor
fill
1 -50.7433 scale
0 0.1 translate
0 -1.04192 translate
1 -0.119427 scale
newpath
0 0 moveto
(G) true charpath
1 0.94 0.8 setrgbcolor
fill
1 -8.37331 scale
0 1.04192 translate
0 0.1 translate
1 1.18045 scale
newpath
0 0 moveto
(T) true charpath
0 0.5 0 setrgbcolor
fill
1 0.847137 scale
0 -0.1 translate
7.65 0 translate
0 0.1 translate
1 0.438407 scale
newpath
0 0 moveto
(A) true charpath
8 0 0 setrgbcolor
fill
1 2.28098 scale
0 -0.1 translate
7.65 0 translate
0 0.1 translate
1 0.898439 scale
newpath
0 0 moveto
(G) true charpath
1 0.7 0 setrgbcolor
fill
1 1.11304 scale
0 -0.1 translate
0 -0.1 translate
1 -0.145832 scale
newpath
0 0 moveto
(A) true charpath
2.4 0.8 0.8 setrgbcolor
fill
1 -6.8572 scale
0 0.1 translate
7.65 0 translate
0 0.1 translate
1 0.0804504 scale
newpath
0 0 moveto
(T) true charpath
0 0.5 0 setrgbcolor
fill
1 12.43 scale
0 -0.1 translate
0 1.51989 translate
1 0.110499 scale
newpath
0 0 moveto
(C) true charpath
0 0 8 setrgbcolor
fill
1 9.04988 scale
0 -1.51989 translate
7.65 0 translate
0 0.1 translate
1 0.384476 scale
newpath
0 0 moveto
(A) true charpath
8 0 0 setrgbcolor
fill
1 2.60095 scale
0 -0.1 translate
0 3.91213 translate
1 0.704889 scale
newpath
0 0 moveto
(G) true charpath
1 0.7 0 setrgbcolor
fill
1 1.41866 scale
0 -3.91213 translate
0 -0.1 translate
1 -0.0524921 scale
newpath
0 0 moveto
(T) true charpath
0.8 0.9 0.8 setrgbcolor
fill
1 -19.0505 scale
0 0.1 translate
0 -1.29989 translate
1 -0.11036 scale
newpath
0 0 moveto
(C) true charpath
0.8 0.8 2.4 setrgbcolor
fill
1 -9.06122 scale
0 1.29989 translate
7.65 0 translate
0 0.1 translate
1 0.593289 scale
newpath
0 0 moveto
(G) true charpath
1 0.7 0 setrgbcolor
fill
1 1.68552 scale
0 -0.1 translate
0 5.5552 translate
1 0.630954 scale
newpath
0 0 moveto
(T) true charpath
0 0.5 0 setrgbcolor
fill
1 1.5849 scale
0 -5.5552 translate
0 -0.1 translate
1 -0.530914 scale
newpath
0 0 moveto
(C) true charpath
0.8 0.8 2.4 setrgbcolor
fill
1 -1.88354 scale
0 0.1 translate
7.65 0 translate
0 -0.1 translate
1 -0.207336 scale
newpath
0 0 moveto
(G) true charpath
1 0.94 0.8 setrgbcolor
fill
1 -4.82309 scale
0 0.1 translate
0 -2.51829 translate
1 -0.241803 scale
newpath
0 0 moveto
(C) true charpath
0.8 0.8 2.4 setrgbcolor
fill
1 -4.1356 scale
0 2.51829 translate
0 0.1 translate
1 1.90161 scale
newpath
0 0 moveto
(T) true charpath
0 0.5 0 setrgbcolor
fill
1 0.525869 scale
0 -0.1 translate
0 -5.20779 translate
1 -0.300396 scale
newpath
0 0 moveto
(A) true charpath
2.4 0.8 0.8 setrgbcolor
fill
1 -3.32894 scale
0 5.20779 translate
7.65 0 translate
7.65 0 translate
-76.5 -23.1593 translate
newpath
-3.825 -1.9125 moveto
84.15 0 rlineto
0 45.9 rlineto
-84.15 0 rlineto
0 -45.9 rlineto
closepath
0 0 0 setrgbcolor
stroke
-275.4 0 translate
0 18.1779 translate
/Helvetica findfont
5.61816 scalefont
setfont
newpath
0 0 moveto
(Motif Name:) true charpath
0 0 0 setrgbcolor
fill
70.227 0 translate
/Helvetica-Bold findfont
5.61816 scalefont
setfont
newpath
0 0 moveto
(AAGJ06000001.1_987757-989158(+)_1|2|1x0) true charpath
0 0 0 setrgbcolor
fill
-70.227 0 translate
0 -68.25 translate
0 29.125 translate
/Helvetica findfont
8.262 scalefont
setfont
newpath
0 0 moveto
(Gene:) true charpath
0 0 0 setrgbcolor
fill
42.1362 0 translate
/Helvetica-Bold findfont
8.262 scalefont
setfont
newpath
0 0 moveto
(AAGJ06000001.1_987757-989158(+)_1) true charpath
0 0 0 setrgbcolor
fill
-42.1362 0 translate
-30.6 -29.125 translate
306 0 translate
2.10375 0 translate
/Helvetica findfont
5.508 scalefont
setfont
newpath
0 0 moveto
(1) true charpath
0 0 0 setrgbcolor
fill
7.65 0 translate
newpath
0 0 moveto
(2) true charpath
0 0 0 setrgbcolor
fill
7.65 0 translate
newpath
0 0 moveto
(3) true charpath
0 0 0 setrgbcolor
fill
7.65 0 translate
newpath
0 0 moveto
(4) true charpath
0 0 0 setrgbcolor
fill
7.65 0 translate
newpath
0 0 moveto
(5) true charpath
0 0 0 setrgbcolor
fill
7.65 0 translate
newpath
0 0 moveto
(6) true charpath
0 0 0 setrgbcolor
fill
7.65 0 translate
newpath
0 0 moveto
(7) true charpath
0 0 0 setrgbcolor
fill
7.65 0 translate
newpath
0 0 moveto
(8) true charpath
0 0 0 setrgbcolor
fill
7.65 0 translate
newpath
0 0 moveto
(9) true charpath
0 0 0 setrgbcolor
fill
7.65 0 translate
newpath
0 0 moveto
(0) true charpath
0 0 0 setrgbcolor
fill
7.65 0 translate
newpath
0 0 moveto
(1) true charpath
0 0 0 setrgbcolor
fill
7.65 0 translate
newpath
0 0 moveto
(2) true charpath
0 0 0 setrgbcolor
fill
7.65 0 translate
newpath
0 0 moveto
(3) true charpath
0 0 0 setrgbcolor
fill
7.65 0 translate
newpath
0 0 moveto
(4) true charpath
0 0 0 setrgbcolor
fill
7.65 0 translate
newpath
0 0 moveto
(5) true charpath
0 0 0 setrgbcolor
fill
7.65 0 translate
newpath
0 0 moveto
(6) true charpath
0 0 0 setrgbcolor
fill
7.65 0 translate
newpath
0 0 moveto
(7) true charpath
0 0 0 setrgbcolor
fill
7.65 0 translate
newpath
0 0 moveto
(8) true charpath
0 0 0 setrgbcolor
fill
7.65 0 translate
newpath
0 0 moveto
(9) true charpath
0 0 0 setrgbcolor
fill
7.65 0 translate
newpath
0 0 moveto
(0) true charpath
0 0 0 setrgbcolor
fill
7.65 0 translate
newpath
0 0 moveto
(1) true charpath
0 0 0 setrgbcolor
fill
7.65 0 translate
newpath
0 0 moveto
(2) true charpath
0 0 0 setrgbcolor
fill
7.65 0 translate
-170.404 0 translate
0 3.93429 translate
0 19.225 translate
/Helvetica findfont
5.508 scalefont
setfont
175.95 -1.57371 translate
newpath
0 0 moveto
(0) true charpath
0 0 0 setrgbcolor
fill
0 19.125 translate
newpath
0 0 moveto
(+0.56) true charpath
0 0 0 setrgbcolor
fill
0 -38.25 translate
newpath
0 0 moveto
(-2.81) true charpath
0 0 0 setrgbcolor
fill
-175.95 19.125 translate
0 1.57371 translate
/Helvetica-Bold findfont
11.016 scalefont
setfont
0 0.1 translate
1 0.143744 scale
newpath
0 0 moveto
(C) true charpath
0 0 8 setrgbcolor
fill
1 6.95681 scale
0 -0.1 translate
0 2.01792 translate
1 0.550899 scale
newpath
0 0 moveto
(A) true charpath
8 0 0 setrgbcolor
fill
1 1.81522 scale
0 -2.01792 translate
0 -0.1 translate
1 -0.134436 scale
newpath
0 0 moveto
(G) true charpath
1 0.94 0.8 setrgbcolor
fill
1 -7.43846 scale
0 0.1 translate
7.65 0 translate
0 -0.1 translate
1 -0.197463 scale
newpath
0 0 moveto
(G) true charpath
1 0.94 0.8 setrgbcolor
fill
1 -5.06424 scale
0 0.1 translate
0 0.1 translate
1 2.16913 scale
newpath
0 0 moveto
(A) true charpath
8 0 0 setrgbcolor
fill
1 0.461015 scale
0 -0.1 translate
0 -2.44061 translate
1 -0.659932 scale
newpath
0 0 moveto
(T) true charpath
0.8 0.9 0.8 setrgbcolor
fill
1 -1.51531 scale
0 2.44061 translate
0 -8.42019 translate
1 -0.790609 scale
newpath
0 0 moveto
(C) true charpath
0.8 0.8 2.4 setrgbcolor
fill
1 -1.26485 scale
0 8.42019 translate
7.65 0 translate
0 -0.1 translate
1 -0.113026 scale
newpath
0 0 moveto
(G) true charpath
1 0.94 0.8 setrgbcolor
fill
1 -8.84752 scale
0 0.1 translate
0 0.1 translate
1 1.82239 scale
newpath
0 0 moveto
(T) true charpath
0 0.5 0 setrgbcolor
fill
1 0.548731 scale
0 -0.1 translate
0 -1.77621 translate
1 -0.307167 scale
newpath
0 0 moveto
(C) true charpath
0.8 0.8 2.4 setrgbcolor
fill
1 -3.25556 scale
0 1.77621 translate
0 -4.98003 translate
1 -0.316964 scale
newpath
0 0 moveto
(A) true charpath
2.4 0.8 0.8 setrgbcolor
fill
1 -3.15493 scale
0 4.98003 translate
7.65 0 translate
0 0.1 translate
1 0.587004 scale
newpath
0 0 moveto
(T) true charpath
0 0.5 0 setrgbcolor
fill
1 1.70357 scale
0 -0.1 translate
0 -0.1 translate
1 -0.0881723 scale
newpath
0 0 moveto
(G) true charpath
1 0.94 0.8 setrgbcolor
fill
1 -11.3414 scale
0 0.1 translate
7.65 0 translate
0 -0.1 translate
1 -0.00698436 scale
newpath
0 0 moveto
(C) true charpath
0.8 0.8 2.4 setrgbcolor
fill
1 -143.177 scale
0 0.1 translate
0 -0.941814 translate
1 -0.218322 scale
newpath
0 0 moveto
(G) true charpath
1 0.94 0.8 setrgbcolor
fill
1 -4.58038 scale
0 0.941814 translate
0 0.1 translate
1 1.55781 scale
newpath
0 0 moveto
(T) true charpath
0 0.5 0 setrgbcolor
fill
1 0.641928 scale
0 -0.1 translate
0 -3.44656 translate
1 -0.230017 scale
newpath
0 0 moveto
(A) true charpath
2.4 0.8 0.8 setrgbcolor
fill
1 -4.3475 scale
0 3.44656 translate
7.65 0 translate
0 -0.1 translate
1 -0.0489374 scale
newpath
0 0 moveto
(C) true charpath
0.8 0.8 2.4 setrgbcolor
fill
1 -20.4343 scale
0 0.1 translate
0 -1.27192 translate
1 -0.0591369 scale
newpath
0 0 moveto
(T) true charpath
0.8 0.9 0.8 setrgbcolor
fill
1 -16.9099 scale
0 1.27192 translate
0 -2.5241 translate
1 -0.171897 scale
newpath
0 0 moveto
(A) true charpath
2.4 0.8 0.8 setrgbcolor
fill
1 -5.81743 scale
0 2.5241 translate
0 0.1 translate
1 1.37965 scale
newpath
0 0 moveto
(G) true charpath
1 0.7 0 setrgbcolor
fill
1 0.724822 scale
0 -0.1 translate
7.65 0 translate
0 -0.1 translate
1 -0.00723216 scale
newpath
0 0 moveto
(T) true charpath
0.8 0.9 0.8 setrgbcolor
fill
1 -138.271 scale
0 0.1 translate
0 -0.943764 translate
1 -0.0305752 scale
newpath
0 0 moveto
(G) true charpath
1 0.94 0.8 setrgbcolor
fill
1 -32.7063 scale
0 0.943764 translate
0 -1.9712 translate
1 -0.0980727 scale
newpath
0 0 moveto
(C) true charpath
0.8 0.8 2.4 setrgbcolor
fill
1 -10.1965 scale
0 1.9712 translate
0 0.1 translate
1 1.16385 scale
newpath
0 0 moveto
(A) true charpath
8 0 0 setrgbcolor
fill
1 0.859216 scale
0 -0.1 translate
7.65 0 translate
0 0.1 translate
1 0.318082 scale
newpath
0 0 moveto
(A) true charpath
8 0 0 setrgbcolor
fill
1 3.14384 scale
0 -0.1 translate
0 3.38971 translate
1 0.89046 scale
newpath
0 0 moveto
(C) true charpath
0 0 8 setrgbcolor
fill
1 1.12302 scale
0 -3.38971 translate
0 -0.1 translate
1 -0.361571 scale
newpath
0 0 moveto
(G) true charpath
1 0.94 0.8 setrgbcolor
fill
1 -2.76571 scale
0 0.1 translate
7.65 0 translate
0 -0.1 translate
1 -0.213447 scale
newpath
0 0 moveto
(T) true charpath
0.8 0.9 0.8 setrgbcolor
fill
1 -4.68501 scale
0 0.1 translate
0 0.1 translate
1 1.51763 scale
newpath
0 0 moveto
(C) true charpath
0 0 8 setrgbcolor
fill
1 0.658922 scale
0 -0.1 translate
0 -2.56638 translate
1 -0.307456 scale
newpath
0 0 moveto
(G) true charpath
1 0.94 0.8 setrgbcolor
fill
1 -3.2525 scale
0 2.56638 translate
7.65 0 translate
0 -0.1 translate
1 -0.0730133 scale
newpath
0 0 moveto
(A) true charpath
2.4 0.8 0.8 setrgbcolor
fill
1 -13.6961 scale
0 0.1 translate
0 0.1 translate
1 1.43505 scale
newpath
0 0 moveto
(G) true charpath
1 0.7 0 setrgbcolor
fill
1 0.696841 scale
0 -0.1 translate
0 -1.46137 translate
1 -0.420292 scale
newpath
0 0 moveto
(C) true charpath
0.8 0.8 2.4 setrgbcolor
fill
1 -2.3793 scale
0 1.46137 translate
7.65 0 translate
0 0.1 translate
1 0.140352 scale
newpath
0 0 moveto
(A) true charpath
8 0 0 setrgbcolor
fill
1 7.12494 scale
0 -0.1 translate
7.65 0 translate
0 0.1 translate
1 0.213739 scale
newpath
0 0 moveto
(G) true charpath
1 0.7 0 setrgbcolor
fill
1 4.6786 scale
0 -0.1 translate
0 2.56868 translate
1 0.223046 scale
newpath
0 0 moveto
(C) true charpath
0 0 8 setrgbcolor
fill
1 4.48338 scale
0 -2.56868 translate
7.65 0 translate
0 0.1 translate
1 0.268003 scale
newpath
0 0 moveto
(A) true charpath
8 0 0 setrgbcolor
fill
1 3.7313 scale
0 -0.1 translate
0 2.99566 translate
1 1.10689 scale
newpath
0 0 moveto
(G) true charpath
1 0.7 0 setrgbcolor
fill
1 0.903431 scale
0 -2.99566 translate
0 -0.1 translate
1 -0.142652 scale
newpath
0 0 moveto
(C) true charpath
0.8 0.8 2.4 setrgbcolor
fill
1 -7.01007 scale
0 0.1 translate
0 -2.00932 translate
1 -0.276386 scale
newpath
0 0 moveto
(T) true charpath
0.8 0.9 0.8 setrgbcolor
fill
1 -3.61812 scale
0 2.00932 translate
7.65 0 translate
0 0.1 translate
1 0.444779 scale
newpath
0 0 moveto
(A) true charpath
8 0 0 setrgbcolor
fill
1 2.24831 scale
0 -0.1 translate
0 4.38663 translate
1 1.02246 scale
newpath
0 0 moveto
(T) true charpath
0 0.5 0 setrgbcolor
fill
1 0.978032 scale
0 -4.38663 translate
0 -0.1 translate
1 -0.212742 scale
newpath
0 0 moveto
(G) true charpath
1 0.94 0.8 setrgbcolor
fill
1 -4.70054 scale
0 0.1 translate
0 -2.56083 translate
1 -0.225889 scale
newpath
0 0 moveto
(C) true charpath
0.8 0.8 2.4 setrgbcolor
fill
1 -4.42696 scale
0 2.56083 translate
7.65 0 translate
0 -0.1 translate
1 -0.0598077 scale
newpath
0 0 moveto
(G) true charpath
1 0.94 0.8 setrgbcolor
fill
1 -16.7203 scale
0 0.1 translate
0 -1.35746 translate
1 -0.0720477 scale
newpath
0 0 moveto
(T) true charpath
0.8 0.9 0.8 setrgbcolor
fill
1 -13.8797 scale
0 1.35746 translate
0 0.1 translate
1 1.46588 scale
newpath
0 0 moveto
(A) true charpath
8 0 0 setrgbcolor
fill
1 0.682184 scale
0 -0.1 translate
0 -2.71123 translate
1 -0.222212 scale
newpath
0 0 moveto
(C) true charpath
0.8 0.8 2.4 setrgbcolor
fill
1 -4.5002 scale
0 2.71123 translate
7.65 0 translate
0 -0.1 translate
1 -0.042063 scale
newpath
0 0 moveto
(G) true charpath
1 0.94 0.8 setrgbcolor
fill
1 -23.7738 scale
0 0.1 translate
0 0.1 translate
1 1.24164 scale
newpath
0 0 moveto
(A) true charpath
8 0 0 setrgbcolor
fill
1 0.805385 scale
0 -0.1 translate
0 -1.21783 translate
1 -0.187874 scale
newpath
0 0 moveto
(T) true charpath
0.8 0.9 0.8 setrgbcolor
fill
1 -5.32272 scale
0 1.21783 translate
7.65 0 translate
0 0.1 translate
1 2.33056 scale
newpath
0 0 moveto
(A) true charpath
8 0 0 setrgbcolor
fill
1 0.429082 scale
0 -0.1 translate
0 -0.1 translate
1 -0.491472 scale
newpath
0 0 moveto
(G) true charpath
1 0.94 0.8 setrgbcolor
fill
1 -2.0347 scale
0 0.1 translate
0 -4.75404 translate
1 -0.753945 scale
newpath
0 0 moveto
(C) true charpath
0.8 0.8 2.4 setrgbcolor
fill
1 -1.32636 scale
0 4.75404 translate
0 -11.4734 translate
1 -0.885139 scale
newpath
0 0 moveto
(T) true charpath
0.8 0.9 0.8 setrgbcolor
fill
1 -1.12977 scale
0 11.4734 translate
7.65 0 translate
0 0.1 translate
1 2.24455 scale
newpath
0 0 moveto
(T) true charpath
0 0.5 0 setrgbcolor
fill
1 0.445524 scale
0 -0.1 translate
0 -0.1 translate
1 -0.504598 scale
newpath
0 0 moveto
(A) true charpath
2.4 0.8 0.8 setrgbcolor
fill
1 -1.98178 scale
0 0.1 translate
0 -4.85732 translate
1 -0.51585 scale
newpath
0 0 moveto
(G) true charpath
1 0.94 0.8 setrgbcolor
fill
1 -1.93855 scale
0 4.85732 translate
0 -9.70318 translate
1 -0.614229 scale
newpath
0 0 moveto
(C) true charpath
0.8 0.8 2.4 setrgbcolor
fill
1 -1.62806 scale
0 9.70318 translate
7.65 0 translate
0 0.1 translate
1 0.501308 scale
newpath
0 0 moveto
(G) true charpath
1 0.7 0 setrgbcolor
fill
1 1.99478 scale
0 -0.1 translate
0 4.83143 translate
1 1.00486 scale
newpath
0 0 moveto
(A) true charpath
8 0 0 setrgbcolor
fill
1 0.995161 scale
0 -4.83143 translate
0 -0.1 translate
1 -0.206162 scale
newpath
0 0 moveto
(C) true charpath
0.8 0.8 2.4 setrgbcolor
fill
1 -4.85056 scale
0 0.1 translate
0 -2.50905 translate
1 -0.255077 scale
newpath
0 0 moveto
(T) true charpath
0.8 0.9 0.8 setrgbcolor
fill
1 -3.92039 scale
0 2.50905 translate
7.65 0 translate
0 0.1 translate
1 2.11449 scale
newpath
0 0 moveto
(T) true charpath
0 0.5 0 setrgbcolor
fill
1 0.472926 scale
0 -0.1 translate
0 -0.1 translate
1 -0.354406 scale
newpath
0 0 moveto
(G) true charpath
1 0.94 0.8 setrgbcolor
fill
1 -2.82162 scale
0 0.1 translate
0 -3.67553 translate
1 -0.422747 scale
newpath
0 0 moveto
(A) true charpath
2.4 0.8 0.8 setrgbcolor
fill
1 -2.36548 scale
0 3.67553 translate
0 -7.7888 translate
1 -0.458416 scale
newpath
0 0 moveto
(C) true charpath
0.8 0.8 2.4 setrgbcolor
fill
1 -2.18143 scale
0 7.7888 translate
7.65 0 translate
0 -0.1 translate
1 -0.152799 scale
newpath
0 0 moveto
(G) true charpath
1 0.94 0.8 setrgbcolor
fill
1 -6.54455 scale
0 0.1 translate
0 -2.08917 translate
1 -0.161337 scale
newpath
0 0 moveto
(T) true charpath
0.8 0.9 0.8 setrgbcolor
fill
1 -6.1982 scale
0 2.08917 translate
0 0.1 translate
1 1.83313 scale
newpath
0 0 moveto
(A) true charpath
8 0 0 setrgbcolor
fill
1 0.545514 scale
0 -0.1 translate
0 -4.14552 translate
1 -0.485634 scale
newpath
0 0 moveto
(C) true charpath
0.8 0.8 2.4 setrgbcolor
fill
1 -2.05916 scale
0 4.14552 translate
7.65 0 translate
7.65 0 translate
-168.3 -23.1593 translate
newpath
-3.825 -1.9125 moveto
175.95 0 rlineto
0 45.9 rlineto
-175.95 0 rlineto
0 -45.9 rlineto
closepath
0 0 0 setrgbcolor
stroke
-275.4 0 translate
0 18.1779 translate
/Helvetica findfont
5.61816 scalefont
setfont
newpath
0 0 moveto
(Motif Name:) true charpath
0 0 0 setrgbcolor
fill
70.227 0 translate
/Helvetica-Bold findfont
5.61816 scalefont
setfont
newpath
0 0 moveto
(AAGJ06000001.1_987757-989158(+)_1|3|1x0) true charpath
0 0 0 setrgbcolor
fill
-70.227 0 translate
0 -68.25 translate
0 29.125 translate
/Helvetica findfont
8.262 scalefont
setfont
newpath
0 0 moveto
(Gene:) true charpath
0 0 0 setrgbcolor
fill
42.1362 0 translate
/Helvetica-Bold findfont
8.262 scalefont
setfont
newpath
0 0 moveto
(AAGJ06000001.1_997209-999057(-)_1) true charpath
0 0 0 setrgbcolor
fill
-42.1362 0 translate
-30.6 -29.125 translate
306 0 translate
2.10375 0 translate
/Helvetica findfont
5.508 scalefont
setfont
newpath
0 0 moveto
(1) true charpath
0 0 0 setrgbcolor
fill
7.65 0 translate
newpath
0 0 moveto
(2) true charpath
0 0 0 setrgbcolor
fill
7.65 0 translate
newpath
0 0 moveto
(3) true charpath
0 0 0 setrgbcolor
fill
7.65 0 translate
newpath
0 0 moveto
(4) true charpath
0 0 0 setrgbcolor
fill
7.65 0 translate
-32.7037 0 translate
0 3.93429 translate
0 19.225 translate
/Helvetica findfont
5.508 scalefont
setfont
38.25 -1.57371 translate
newpath
0 0 moveto
(0) true charpath
0 0 0 setrgbcolor
fill
0 19.125 translate
newpath
0 0 moveto
(+0.57) true charpath
0 0 0 setrgbcolor
fill
0 -38.25 translate
newpath
0 0 moveto
(-3.17) true charpath
0 0 0 setrgbcolor
fill
-38.25 19.125 translate
0 1.57371 translate
/Helvetica-Bold findfont
11.016 scalefont
setfont
0 0.1 translate
1 2.33056 scale
newpath
0 0 moveto
(G) true charpath
1 0.7 0 setrgbcolor
fill
1 0.429082 scale
0 -0.1 translate
0 -0.1 translate
1 -0.643297 scale
newpath
0 0 moveto
(A) true charpath
2.4 0.8 0.8 setrgbcolor
fill
1 -1.55449 scale
0 0.1 translate
0 -5.94868 translate
1 -0.72392 scale
newpath
0 0 moveto
(T) true charpath
0.8 0.9 0.8 setrgbcolor
fill
1 -1.38137 scale
0 5.94868 translate
0 -12.4318 translate
1 -0.763338 scale
newpath
0 0 moveto
(C) true charpath
0.8 0.8 2.4 setrgbcolor
fill
1 -1.31004 scale
0 12.4318 translate
7.65 0 translate
0 -0.1 translate
1 -0.0218947 scale
newpath
0 0 moveto
(T) true charpath
0.8 0.9 0.8 setrgbcolor
fill
1 -45.6732 scale
0 0.1 translate
0 0.1 translate
1 1.27273 scale
newpath
0 0 moveto
(A) true charpath
8 0 0 setrgbcolor
fill
1 0.78571 scale
0 -0.1 translate
0 -1.05914 translate
1 -0.260881 scale
newpath
0 0 moveto
(G) true charpath
1 0.94 0.8 setrgbcolor
fill
1 -3.83316 scale
0 1.05914 translate
7.65 0 translate
0 -0.1 translate
1 -0.145892 scale
newpath
0 0 moveto
(G) true charpath
1 0.94 0.8 setrgbcolor
fill
1 -6.85439 scale
0 0.1 translate
0 0.1 translate
1 1.91368 scale
newpath
0 0 moveto
(C) true charpath
0 0 8 setrgbcolor
fill
1 0.522553 scale
0 -0.1 translate
0 -2.03482 translate
1 -0.291883 scale
newpath
0 0 moveto
(T) true charpath
0.8 0.9 0.8 setrgbcolor
fill
1 -3.42603 scale
0 2.03482 translate
0 -5.11837 translate
1 -0.382813 scale
newpath
0 0 moveto
(A) true charpath
2.4 0.8 0.8 setrgbcolor
fill
1 -2.61224 scale
0 5.11837 translate
7.65 0 translate
7.65 0 translate
-30.6 -23.1593 translate
newpath
-3.825 -1.9125 moveto
38.25 0 rlineto
0 45.9 rlineto
-38.25 0 rlineto
0 -45.9 rlineto
closepath
0 0 0 setrgbcolor
stroke
-275.4 0 translate
0 18.1779 translate
/Helvetica findfont
5.61816 scalefont
setfont
newpath
0 0 moveto
(Motif Name:) true charpath
0 0 0 setrgbcolor
fill
70.227 0 translate
/Helvetica-Bold findfont
5.61816 scalefont
setfont
newpath
0 0 moveto
(AAGJ06000001.1_997209-999057(-)_1|1|1x0) true charpath
0 0 0 setrgbcolor
fill
-70.227 0 translate
0 -68.25 translate
0 29.125 translate
/Helvetica findfont
8.262 scalefont
setfont
newpath
0 0 moveto
(Gene:) true charpath
0 0 0 setrgbcolor
fill
42.1362 0 translate
/Helvetica-Bold findfont
8.262 scalefont
setfont
newpath
0 0 moveto
(AAGJ06000001.1_997209-999057(-)_1) true charpath
0 0 0 setrgbcolor
fill
-42.1362 0 translate
-30.6 -29.125 translate
306 0 translate
2.10375 0 translate
/Helvetica findfont
5.508 scalefont
setfont
newpath
0 0 moveto
(1) true charpath
0 0 0 setrgbcolor
fill
7.65 0 translate
newpath
0 0 moveto
(2) true charpath
0 0 0 setrgbcolor
fill
7.65 0 translate
newpath
0 0 moveto
(3) true charpath
0 0 0 setrgbcolor
fill
7.65 0 translate
newpath
0 0 moveto
(4) true charpath
0 0 0 setrgbcolor
fill
7.65 0 translate
newpath
0 0 moveto
(5) true charpath
0 0 0 setrgbcolor
fill
7.65 0 translate
newpath
0 0 moveto
(6) true charpath
0 0 0 setrgbcolor
fill
7.65 0 translate
newpath
0 0 moveto
(7) true charpath
0 0 0 setrgbcolor
fill
7.65 0 translate
newpath
0 0 moveto
(8) true charpath
0 0 0 setrgbcolor
fill
7.65 0 translate
newpath
0 0 moveto
(9) true charpath
0 0 0 setrgbcolor
fill
7.65 0 translate
newpath
0 0 moveto
(0) true charpath
0 0 0 setrgbcolor
fill
7.65 0 translate
newpath
0 0 moveto
(1) true charpath
0 0 0 setrgbcolor
fill
7.65 0 translate
newpath
0 0 moveto
(2) true charpath
0 0 0 setrgbcolor
fill
7.65 0 translate
newpath
0 0 moveto
(3) true charpath
0 0 0 setrgbcolor
fill
7.65 0 translate
-101.554 0 translate
0 3.93429 translate
0 19.225 translate
/Helvetica findfont
5.508 scalefont
setfont
107.1 -1.57371 translate
newpath
0 0 moveto
(0) true charpath
0 0 0 setrgbcolor
fill
0 19.125 translate
newpath
0 0 moveto
(+0.57) true charpath
0 0 0 setrgbcolor
fill
0 -38.25 translate
newpath
0 0 moveto
(-3.01) true charpath
0 0 0 setrgbcolor
fill
-107.1 19.125 translate
0 1.57371 translate
/Helvetica-Bold findfont
11.016 scalefont
setfont
0 -0.1 translate
1 -0.0574423 scale
newpath
0 0 moveto
(G) true charpath
1 0.94 0.8 setrgbcolor
fill
1 -17.4088 scale
0 0.1 translate
0 0.1 translate
1 1.39574 scale
newpath
0 0 moveto
(A) true charpath
8 0 0 setrgbcolor
fill
1 0.716463 scale
0 -0.1 translate
0 -1.33885 translate
1 -0.291021 scale
newpath
0 0 moveto
(C) true charpath
0.8 0.8 2.4 setrgbcolor
fill
1 -3.43618 scale
0 1.33885 translate
7.65 0 translate
0 0.1 translate
1 1.07769 scale
newpath
0 0 moveto
(T) true charpath
0 0.5 0 setrgbcolor
fill
1 0.927909 scale
0 -0.1 translate
0 -0.1 translate
1 -0.31835 scale
newpath
0 0 moveto
(A) true charpath
2.4 0.8 0.8 setrgbcolor
fill
1 -3.1412 scale
0 0.1 translate
7.65 0 translate
0 -0.1 translate
1 -0.0969313 scale
newpath
0 0 moveto
(G) true charpath
1 0.94 0.8 setrgbcolor
fill
1 -10.3166 scale
0 0.1 translate
0 0.1 translate
1 1.90854 scale
newpath
0 0 moveto
(T) true charpath
0 0.5 0 setrgbcolor
fill
1 0.52396 scale
0 -0.1 translate
0 -1.64957 translate
1 -0.306851 scale
newpath
0 0 moveto
(A) true charpath
2.4 0.8 0.8 setrgbcolor
fill
1 -3.25891 scale
0 1.64957 translate
0 -4.8509 translate
1 -0.521436 scale
newpath
0 0 moveto
(C) true charpath
0.8 0.8 2.4 setrgbcolor
fill
1 -1.91778 scale
0 4.8509 translate
7.65 0 translate
0 0.1 translate
1 0.0134972 scale
newpath
0 0 moveto
(G) true charpath
1 0.7 0 setrgbcolor
fill
1 74.0896 scale
0 -0.1 translate
0 0.993061 translate
1 0.0243894 scale
newpath
0 0 moveto
(A) true charpath
8 0 0 setrgbcolor
fill
1 41.0014 scale
0 -0.993061 translate
0 1.97183 translate
1 0.148133 scale
newpath
0 0 moveto
(C) true charpath
0 0 8 setrgbcolor
fill
1 6.75071 scale
0 -1.97183 translate
0 -0.1 translate
1 -0.0128093 scale
newpath
0 0 moveto
(T) true charpath
0.8 0.9 0.8 setrgbcolor
fill
1 -78.0685 scale
0 0.1 translate
7.65 0 translate
0 -0.1 translate
1 -0.0929477 scale
newpath
0 0 moveto
(A) true charpath
2.4 0.8 0.8 setrgbcolor
fill
1 -10.7587 scale
0 0.1 translate
0 -1.61822 translate
1 -0.094334 scale
newpath
0 0 moveto
(C) true charpath
0.8 0.8 2.4 setrgbcolor
fill
1 -10.6006 scale
0 1.61822 translate
0 0.1 translate
1 1.21922 scale
newpath
0 0 moveto
(T) true charpath
0 0.5 0 setrgbcolor
fill
1 0.820194 scale
0 -0.1 translate
7.65 0 translate
0 0.1 translate
1 0.111322 scale
newpath
0 0 moveto
(G) true charpath
1 0.7 0 setrgbcolor
fill
1 8.98296 scale
0 -0.1 translate
0 1.7628 translate
1 0.177479 scale
newpath
0 0 moveto
(T) true charpath
0 0.5 0 setrgbcolor
fill
1 5.63448 scale
0 -1.7628 translate
7.65 0 translate
0 0.1 translate
1 2.24727 scale
newpath
0 0 moveto
(G) true charpath
1 0.7 0 setrgbcolor
fill
1 0.444984 scale
0 -0.1 translate
0 -0.1 translate
1 -0.474036 scale
newpath
0 0 moveto
(C) true charpath
0.8 0.8 2.4 setrgbcolor
fill
1 -2.10954 scale
0 0.1 translate
0 -4.61685 translate
1 -0.596031 scale
newpath
0 0 moveto
(T) true charpath
0.8 0.9 0.8 setrgbcolor
fill
1 -1.67776 scale
0 4.61685 translate
0 -10.0936 translate
1 -0.606964 scale
newpath
0 0 moveto
(A) true charpath
2.4 0.8 0.8 setrgbcolor
fill
1 -1.64754 scale
0 10.0936 translate
7.65 0 translate
0 -0.1 translate
1 -0.228893 scale
newpath
0 0 moveto
(T) true charpath
0.8 0.9 0.8 setrgbcolor
fill
1 -4.36886 scale
0 0.1 translate
0 0.1 translate
1 2.15823 scale
newpath
0 0 moveto
(G) true charpath
1 0.7 0 setrgbcolor
fill
1 0.463343 scale
0 -0.1 translate
0 -2.68792 translate
1 -0.569026 scale
newpath
0 0 moveto
(A) true charpath
2.4 0.8 0.8 setrgbcolor
fill
1 -1.75739 scale
0 2.68792 translate
0 -7.95219 translate
1 -0.742186 scale
newpath
0 0 moveto
(C) true charpath
0.8 0.8 2.4 setrgbcolor
fill
1 -1.34737 scale
0 7.95219 translate
7.65 0 translate
0 0.1 translate
1 0.549083 scale
newpath
0 0 moveto
(A) true charpath
8 0 0 setrgbcolor
fill
1 1.82122 scale
0 -0.1 translate
0 5.20735 translate
1 0.592946 scale
newpath
0 0 moveto
(T) true charpath
0 0.5 0 setrgbcolor
fill
1 1.6865 scale
0 -5.20735 translate
0 -0.1 translate
1 -0.619513 scale
newpath
0 0 moveto
(C) true charpath
0.8 0.8 2.4 setrgbcolor
fill
1 -1.61417 scale
0 0.1 translate
7.65 0 translate
0 0.1 translate
1 0.529877 scale
newpath
0 0 moveto
(A) true charpath
8 0 0 setrgbcolor
fill
1 1.88723 scale
0 -0.1 translate
0 5.05623 translate
1 1.07152 scale
newpath
0 0 moveto
(G) true charpath
1 0.7 0 setrgbcolor
fill
1 0.933251 scale
0 -5.05623 translate
0 -0.1 translate
1 -0.210731 scale
newpath
0 0 moveto
(T) true charpath
0.8 0.9 0.8 setrgbcolor
fill
1 -4.74539 scale
0 0.1 translate
0 -2.54501 translate
1 -0.315079 scale
newpath
0 0 moveto
(C) true charpath
0.8 0.8 2.4 setrgbcolor
fill
1 -3.17381 scale
0 2.54501 translate
7.65 0 translate
0 -0.1 translate
1 -0.0129196 scale
newpath
0 0 moveto
(A) true charpath
2.4 0.8 0.8 setrgbcolor
fill
1 -77.4019 scale
0 0.1 translate
0 0.1 translate
1 0.765853 scale
newpath
0 0 moveto
(G) true charpath
1 0.7 0 setrgbcolor
fill
1 1.30573 scale
0 -0.1 translate
0 6.91302 translate
1 0.829522 scale
newpath
0 0 moveto
(T) true charpath
0 0.5 0 setrgbcolor
fill
1 1.20551 scale
0 -6.91302 translate
0 -0.988516 translate
1 -1.09325 scale
newpath
0 0 moveto
(C) true charpath
0.8 0.8 2.4 setrgbcolor
fill
1 -0.914706 scale
0 0.988516 translate
7.65 0 translate
0 0.1 translate
1 2.33056 scale
newpath
0 0 moveto
(T) true charpath
0 0.5 0 setrgbcolor
fill
1 0.429082 scale
0 -0.1 translate
0 -0.1 translate
1 -0.633717 scale
newpath
0 0 moveto
(G) true charpath
1 0.94 0.8 setrgbcolor
fill
1 -1.57799 scale
0 0.1 translate
0 -5.8733 translate
1 -0.695742 scale
newpath
0 0 moveto
(C) true charpath
0.8 0.8 2.4 setrgbcolor
fill
1 -1.43732 scale
0 5.8733 translate
0 -12.1347 translate
1 -0.801097 scale
newpath
0 0 moveto
(A) true charpath
2.4 0.8 0.8 setrgbcolor
fill
1 -1.24829 scale
0 12.1347 translate
7.65 0 translate
7.65 0 translate
-99.45 -23.1593 translate
newpath
-3.825 -1.9125 moveto
107.1 0 rlineto
0 45.9 rlineto
-107.1 0 rlineto
0 -45.9 rlineto
closepath
0 0 0 setrgbcolor
stroke
-275.4 0 translate
0 18.1779 translate
/Helvetica findfont
5.61816 scalefont
setfont
newpath
0 0 moveto
(Motif Name:) true charpath
0 0 0 setrgbcolor
fill
70.227 0 translate
/Helvetica-Bold findfont
5.61816 scalefont
setfont
newpath
0 0 moveto
(AAGJ06000001.1_997209-999057(-)_1|2|1x0) true charpath
0 0 0 setrgbcolor
fill
-70.227 0 translate
0 -68.25 translate
0 29.125 translate
/Helvetica findfont
8.262 scalefont
setfont
newpath
0 0 moveto
(Gene:) true charpath
0 0 0 setrgbcolor
fill
42.1362 0 translate
/Helvetica-Bold findfont
8.262 scalefont
setfont
newpath
0 0 moveto
(AAGJ06000001.1_997209-999057(-)_1) true charpath
0 0 0 setrgbcolor
fill
-42.1362 0 translate
-30.6 -29.125 translate
306 0 translate
2.10375 0 translate
/Helvetica findfont
5.508 scalefont
setfont
newpath
0 0 moveto
(1) true charpath
0 0 0 setrgbcolor
fill
7.65 0 translate
newpath
0 0 moveto
(2) true charpath
0 0 0 setrgbcolor
fill
7.65 0 translate
newpath
0 0 moveto
(3) true charpath
0 0 0 setrgbcolor
fill
7.65 0 translate
newpath
0 0 moveto
(4) true charpath
0 0 0 setrgbcolor
fill
7.65 0 translate
newpath
0 0 moveto
(5) true charpath
0 0 0 setrgbcolor
fill
7.65 0 translate
newpath
0 0 moveto
(6) true charpath
0 0 0 setrgbcolor
fill
7.65 0 translate
newpath
0 0 moveto
(7) true charpath
0 0 0 setrgbcolor
fill
7.65 0 translate
newpath
0 0 moveto
(8) true charpath
0 0 0 setrgbcolor
fill
7.65 0 translate
newpath
0 0 moveto
(9) true charpath
0 0 0 setrgbcolor
fill
7.65 0 translate
newpath
0 0 moveto
(0) true charpath
0 0 0 setrgbcolor
fill
7.65 0 translate
newpath
0 0 moveto
(1) true charpath
0 0 0 setrgbcolor
fill
7.65 0 translate
newpath
0 0 moveto
(2) true charpath
0 0 0 setrgbcolor
fill
7.65 0 translate
newpath
0 0 moveto
(3) true charpath
0 0 0 setrgbcolor
fill
7.65 0 translate
newpath
0 0 moveto
(4) true charpath
0 0 0 setrgbcolor
fill
7.65 0 translate
newpath
0 0 moveto
(5) true charpath
0 0 0 setrgbcolor
fill
7.65 0 translate
newpath
0 0 moveto
(6) true charpath
0 0 0 setrgbcolor
fill
7.65 0 translate
newpath
0 0 moveto
(7) true charpath
0 0 0 setrgbcolor
fill
7.65 0 translate
newpath
0 0 moveto
(8) true charpath
0 0 0 setrgbcolor
fill
7.65 0 translate
newpath
0 0 moveto
(9) true charpath
0 0 0 setrgbcolor
fill
7.65 0 translate
newpath
0 0 moveto
(0) true charpath
0 0 0 setrgbcolor
fill
7.65 0 translate
newpath
0 0 moveto
(1) true charpath
0 0 0 setrgbcolor
fill
7.65 0 translate
newpath
0 0 moveto
(2) true charpath
0 0 0 setrgbcolor
fill
7.65 0 translate
-170.404 0 translate
0 3.93429 translate
0 19.225 translate
/Helvetica findfont
5.508 scalefont
setfont
175.95 -1.57371 translate
newpath
0 0 moveto
(0) true charpath
0 0 0 setrgbcolor
fill
0 19.125 translate
newpath
0 0 moveto
(+0.57) true charpath
0 0 0 setrgbcolor
fill
0 -38.25 translate
newpath
0 0 moveto
(-3.18) true charpath
0 0 0 setrgbcolor
fill
-175.95 19.125 translate
0 1.57371 translate
/Helvetica-Bold findfont
11.016 scalefont
setfont
0 0.1 translate
1 0.576586 scale
newpath
0 0 moveto
(A) true charpath
8 0 0 setrgbcolor
fill
1 1.73435 scale
0 -0.1 translate
0 -0.1 translate
1 -0.0307536 scale
newpath
0 0 moveto
(C) true charpath
0.8 0.8 2.4 setrgbcolor
fill
1 -32.5165 scale
0 0.1 translate
7.65 0 translate
0 -0.1 translate
1 -0.294444 scale
newpath
0 0 moveto
(A) true charpath
2.4 0.8 0.8 setrgbcolor
fill
1 -3.39623 scale
0 0.1 translate
0 0.1 translate
1 2.11199 scale
newpath
0 0 moveto
(G) true charpath
1 0.7 0 setrgbcolor
fill
1 0.473487 scale
0 -0.1 translate
0 -3.20371 translate
1 -0.451757 scale
newpath
0 0 moveto
(T) true charpath
0.8 0.9 0.8 setrgbcolor
fill
1 -2.21358 scale
0 3.20371 translate
0 -7.54525 translate
1 -0.457534 scale
newpath
0 0 moveto
(C) true charpath
0.8 0.8 2.4 setrgbcolor
fill
1 -2.18563 scale
0 7.54525 translate
7.65 0 translate
0 -0.1 translate
1 -0.258774 scale
newpath
0 0 moveto
(G) true charpath
1 0.94 0.8 setrgbcolor
fill
1 -3.86437 scale
0 0.1 translate
0 0.1 translate
1 2.02732 scale
newpath
0 0 moveto
(T) true charpath
0 0.5 0 setrgbcolor
fill
1 0.493263 scale
0 -0.1 translate
0 -2.92304 translate
1 -0.321445 scale
newpath
0 0 moveto
(A) true charpath
2.4 0.8 0.8 setrgbcolor
fill
1 -3.11095 scale
0 2.92304 translate
0 -6.23921 translate
1 -0.418618 scale
newpath
0 0 moveto
(C) true charpath
0.8 0.8 2.4 setrgbcolor
fill
1 -2.38881 scale
0 6.23921 translate
7.65 0 translate
0 -0.1 translate
1 -0.0162712 scale
newpath
0 0 moveto
(A) true charpath
2.4 0.8 0.8 setrgbcolor
fill
1 -61.4582 scale
0 0.1 translate
0 0.1 translate
1 0.990926 scale
newpath
0 0 moveto
(G) true charpath
1 0.7 0 setrgbcolor
fill
1 1.00916 scale
0 -0.1 translate
0 -1.01489 translate
1 -0.120771 scale
newpath
0 0 moveto
(C) true charpath
0.8 0.8 2.4 setrgbcolor
fill
1 -8.28012 scale
0 1.01489 translate
7.65 0 translate
0 0.1 translate
1 2.10697 scale
newpath
0 0 moveto
(T) true charpath
0 0.5 0 setrgbcolor
fill
1 0.474615 scale
0 -0.1 translate
0 -0.1 translate
1 -0.305606 scale
newpath
0 0 moveto
(G) true charpath
1 0.94 0.8 setrgbcolor
fill
1 -3.27219 scale
0 0.1 translate
0 -3.29154 translate
1 -0.414439 scale
newpath
0 0 moveto
(A) true charpath
2.4 0.8 0.8 setrgbcolor
fill
1 -2.4129 scale
0 3.29154 translate
0 -7.33944 translate
1 -0.463778 scale
newpath
0 0 moveto
(C) true charpath
0.8 0.8 2.4 setrgbcolor
fill
1 -2.1562 scale
0 7.33944 translate
7.65 0 translate
0 0.1 translate
1 2.20454 scale
newpath
0 0 moveto
(T) true charpath
0 0.5 0 setrgbcolor
fill
1 0.45361 scale
0 -0.1 translate
0 -0.1 translate
1 -0.410967 scale
newpath
0 0 moveto
(G) true charpath
1 0.94 0.8 setrgbcolor
fill
1 -2.43329 scale
0 0.1 translate
0 -4.12058 translate
1 -0.528683 scale
newpath
0 0 moveto
(A) true charpath
2.4 0.8 0.8 setrgbcolor
fill
1 -1.89149 scale
0 4.12058 translate
0 -9.06741 translate
1 -0.540867 scale
newpath
0 0 moveto
(C) true charpath
0.8 0.8 2.4 setrgbcolor
fill
1 -1.84888 scale
0 9.06741 translate
7.65 0 translate
0 -0.1 translate
1 -0.012357 scale
newpath
0 0 moveto
(A) true charpath
2.4 0.8 0.8 setrgbcolor
fill
1 -80.9261 scale
0 0.1 translate
0 -0.984089 translate
1 -0.0639252 scale
newpath
0 0 moveto
(C) true charpath
0.8 0.8 2.4 setrgbcolor
fill
1 -15.6433 scale
0 0.984089 translate
0 -2.27395 translate
1 -0.0879998 scale
newpath
0 0 moveto
(G) true charpath
1 0.94 0.8 setrgbcolor
fill
1 -11.3637 scale
0 2.27395 translate
0 0.1 translate
1 1.27612 scale
newpath
0 0 moveto
(T) true charpath
0 0.5 0 setrgbcolor
fill
1 0.783624 scale
0 -0.1 translate
7.65 0 translate
0 -0.1 translate
1 -0.0272612 scale
newpath
0 0 moveto
(T) true charpath
0.8 0.9 0.8 setrgbcolor
fill
1 -36.6822 scale
0 0.1 translate
0 -1.10136 translate
1 -0.107086 scale
newpath
0 0 moveto
(G) true charpath
1 0.94 0.8 setrgbcolor
fill
1 -9.33827 scale
0 1.10136 translate
0 0.1 translate
1 1.51275 scale
newpath
0 0 moveto
(C) true charpath
0 0 8 setrgbcolor
fill
1 0.661046 scale
0 -0.1 translate
0 -2.73084 translate
1 -0.217314 scale
newpath
0 0 moveto
(A) true charpath
2.4 0.8 0.8 setrgbcolor
fill
1 -4.60163 scale
0 2.73084 translate
7.65 0 translate
0 0.1 translate
1 0.0796687 scale
newpath
0 0 moveto
(C) true charpath
0 0 8 setrgbcolor
fill
1 12.552 scale
0 -0.1 translate
0 1.51374 translate
1 0.593299 scale
newpath
0 0 moveto
(G) true charpath
1 0.7 0 setrgbcolor
fill
1 1.68549 scale
0 -1.51374 translate
0 -0.1 translate
1 -0.195809 scale
newpath
0 0 moveto
(A) true charpath
2.4 0.8 0.8 setrgbcolor
fill
1 -5.10702 scale
0 0.1 translate
7.65 0 translate
0 0.1 translate
1 0.157205 scale
newpath
0 0 moveto
(A) true charpath
8 0 0 setrgbcolor
fill
1 6.36114 scale
0 -0.1 translate
0 2.12383 translate
1 0.238864 scale
newpath
0 0 moveto
(G) true charpath
1 0.7 0 setrgbcolor
fill
1 4.18648 scale
0 -2.12383 translate
7.65 0 translate
0 -0.1 translate
1 -0.0610539 scale
newpath
0 0 moveto
(A) true charpath
2.4 0.8 0.8 setrgbcolor
fill
1 -16.379 scale
0 0.1 translate
0 -1.36726 translate
1 -0.107686 scale
newpath
0 0 moveto
(G) true charpath
1 0.94 0.8 setrgbcolor
fill
1 -9.28625 scale
0 1.36726 translate
0 0.1 translate
1 1.5807 scale
newpath
0 0 moveto
(T) true charpath
0 0.5 0 setrgbcolor
fill
1 0.63263 scale
0 -0.1 translate
0 -3.00146 translate
1 -0.237874 scale
newpath
0 0 moveto
(C) true charpath
0.8 0.8 2.4 setrgbcolor
fill
1 -4.20391 scale
0 3.00146 translate
7.65 0 translate
0 0.1 translate
1 2.33056 scale
newpath
0 0 moveto
(G) true charpath
1 0.7 0 setrgbcolor
fill
1 0.429082 scale
0 -0.1 translate
0 -0.1 translate
1 -0.661431 scale
newpath
0 0 moveto
(C) true charpath
0.8 0.8 2.4 setrgbcolor
fill
1 -1.51187 scale
0 0.1 translate
0 -6.09138 translate
1 -0.709886 scale
newpath
0 0 moveto
(T) true charpath
0.8 0.9 0.8 setrgbcolor
fill
1 -1.40868 scale
0 6.09138 translate
0 -12.464 translate
1 -0.759238 scale
newpath
0 0 moveto
(A) true charpath
2.4 0.8 0.8 setrgbcolor
fill
1 -1.31711 scale
0 12.464 translate
7.65 0 translate
0 -0.1 translate
1 -0.0605433 scale
newpath
0 0 moveto
(T) true charpath
0.8 0.9 0.8 setrgbcolor
fill
1 -16.5171 scale
0 0.1 translate
0 -1.36325 translate
1 -0.0916135 scale
newpath
0 0 moveto
(C) true charpath
0.8 0.8 2.4 setrgbcolor
fill
1 -10.9154 scale
0 1.36325 translate
0 0.1 translate
1 1.12857 scale
newpath
0 0 moveto
(G) true charpath
1 0.7 0 setrgbcolor
fill
1 0.886078 scale
0 -0.1 translate
7.65 0 translate
0 -0.1 translate
1 -0.0995998 scale
newpath
0 0 moveto
(A) true charpath
2.4 0.8 0.8 setrgbcolor
fill
1 -10.0402 scale
0 0.1 translate
0 -1.67057 translate
1 -0.223111 scale
newpath
0 0 moveto
(G) true charpath
1 0.94 0.8 setrgbcolor
fill
1 -4.48207 scale
0 1.67057 translate
0 0.1 translate
1 1.76722 scale
newpath
0 0 moveto
(T) true charpath
0 0.5 0 setrgbcolor
fill
1 0.565861 scale
0 -0.1 translate
0 -4.21299 translate
1 -0.277098 scale
newpath
0 0 moveto
(C) true charpath
0.8 0.8 2.4 setrgbcolor
fill
1 -3.60883 scale
0 4.21299 translate
7.65 0 translate
0 0.1 translate
1 0.0730091 scale
newpath
0 0 moveto
(G) true charpath
1 0.7 0 setrgbcolor
fill
1 13.6969 scale
0 -0.1 translate
0 1.46133 translate
1 0.67001 scale
newpath
0 0 moveto
(A) true charpath
8 0 0 setrgbcolor
fill
1 1.49251 scale
0 -1.46133 translate
0 -0.1 translate
1 -0.0918879 scale
newpath
0 0 moveto
(C) true charpath
0.8 0.8 2.4 setrgbcolor
fill
1 -10.8828 scale
0 0.1 translate
7.65 0 translate
0 0.1 translate
1 0.59908 scale
newpath
0 0 moveto
(G) true charpath
1 0.7 0 setrgbcolor
fill
1 1.66923 scale
0 -0.1 translate
0 5.60076 translate
1 0.662113 scale
newpath
0 0 moveto
(A) true charpath
8 0 0 setrgbcolor
fill
1 1.51032 scale
0 -5.60076 translate
0 -0.1 translate
1 -0.0830676 scale
newpath
0 0 moveto
(C) true charpath
0.8 0.8 2.4 setrgbcolor
fill
1 -12.0384 scale
0 0.1 translate
0 -1.54048 translate
1 -0.164306 scale
newpath
0 0 moveto
(T) true charpath
0.8 0.9 0.8 setrgbcolor
fill
1 -6.0862 scale
0 1.54048 translate
7.65 0 translate
0 0.1 translate
1 0.244695 scale
newpath
0 0 moveto
(T) true charpath
0 0.5 0 setrgbcolor
fill
1 4.08672 scale
0 -0.1 translate
0 2.81226 translate
1 0.526677 scale
newpath
0 0 moveto
(G) true charpath
1 0.7 0 setrgbcolor
fill
1 1.8987 scale
0 -2.81226 translate
0 -0.1 translate
1 -0.112376 scale
newpath
0 0 moveto
(C) true charpath
0.8 0.8 2.4 setrgbcolor
fill
1 -8.89866 scale
0 0.1 translate
7.65 0 translate
0 -0.1 translate
1 -0.0899346 scale
newpath
0 0 moveto
(T) true charpath
0.8 0.9 0.8 setrgbcolor
fill
1 -11.1192 scale
0 0.1 translate
0 0.1 translate
1 1.77673 scale
newpath
0 0 moveto
(C) true charpath
0 0 8 setrgbcolor
fill
1 0.562833 scale
0 -0.1 translate
0 -1.59451 translate
1 -0.258748 scale
newpath
0 0 moveto
(A) true charpath
2.4 0.8 0.8 setrgbcolor
fill
1 -3.86476 scale
0 1.59451 translate
0 -4.41735 translate
1 -0.268902 scale
newpath
0 0 moveto
(G) true charpath
1 0.94 0.8 setrgbcolor
fill
1 -3.71883 scale
0 4.41735 translate
7.65 0 translate
0 -0.1 translate
1 -0.0241908 scale
newpath
0 0 moveto
(T) true charpath
0.8 0.9 0.8 setrgbcolor
fill
1 -41.338 scale
0 0.1 translate
0 -1.0772 translate
1 -0.0399198 scale
newpath
0 0 moveto
(C) true charpath
0.8 0.8 2.4 setrgbcolor
fill
1 -25.0502 scale
0 1.0772 translate
0 0.1 translate
1 0.976772 scale
newpath
0 0 moveto
(A) true charpath
8 0 0 setrgbcolor
fill
1 1.02378 scale
0 -0.1 translate
7.65 0 translate
0 0.1 translate
1 0.11622 scale
newpath
0 0 moveto
(A) true charpath
8 0 0 setrgbcolor
fill
1 8.60436 scale
0 -0.1 translate
7.65 0 translate
0 0.1 translate
1 0.559348 scale
newpath
0 0 moveto
(A) true charpath
8 0 0 setrgbcolor
fill
1 1.7878 scale
0 -0.1 translate
0 -0.1 translate
1 -0.0793015 scale
newpath
0 0 moveto
(C) true charpath
0.8 0.8 2.4 setrgbcolor
fill
1 -12.6101 scale
0 0.1 translate
7.65 0 translate
7.65 0 translate
-168.3 -23.1593 translate
newpath
-3.825 -1.9125 moveto
175.95 0 rlineto
0 45.9 rlineto
-175.95 0 rlineto
0 -45.9 rlineto
closepath
0 0 0 setrgbcolor
stroke
-275.4 0 translate
0 18.1779 translate
/Helvetica findfont
5.61816 scalefont
setfont
newpath
0 0 moveto
(Motif Name:) true charpath
0 0 0 setrgbcolor
fill
70.227 0 translate
/Helvetica-Bold findfont
5.61816 scalefont
setfont
newpath
0 0 moveto
(AAGJ06000001.1_997209-999057(-)_1|3|1x0) true charpath
0 0 0 setrgbcolor
fill
-70.227 0 translate
0 -68.25 translate
0 29.125 translate
/Helvetica findfont
8.262 scalefont
setfont
newpath
0 0 moveto
(Gene:) true charpath
0 0 0 setrgbcolor
fill
42.1362 0 translate
/Helvetica-Bold findfont
8.262 scalefont
setfont
newpath
0 0 moveto
(AAGJ06000001.1_1012857-1014351(+)_1) true charpath
0 0 0 setrgbcolor
fill
-42.1362 0 translate
-30.6 -29.125 translate
306 0 translate
2.10375 0 translate
/Helvetica findfont
5.508 scalefont
setfont
newpath
0 0 moveto
(1) true charpath
0 0 0 setrgbcolor
fill
7.65 0 translate
newpath
0 0 moveto
(2) true charpath
0 0 0 setrgbcolor
fill
7.65 0 translate
newpath
0 0 moveto
(3) true charpath
0 0 0 setrgbcolor
fill
7.65 0 translate
newpath
0 0 moveto
(4) true charpath
0 0 0 setrgbcolor
fill
7.65 0 translate
-32.7037 0 translate
0 3.93429 translate
0 19.225 translate
/Helvetica findfont
5.508 scalefont
setfont
38.25 -1.57371 translate
newpath
0 0 moveto
(0) true charpath
0 0 0 setrgbcolor
fill
0 19.125 translate
newpath
0 0 moveto
(+0.57) true charpath
0 0 0 setrgbcolor
fill
0 -38.25 translate
newpath
0 0 moveto
(-3.20) true charpath
0 0 0 setrgbcolor
fill
-38.25 19.125 translate
0 1.57371 translate
/Helvetica-Bold findfont
11.016 scalefont
setfont
0 0.1 translate
1 2.33056 scale
newpath
0 0 moveto
(G) true charpath
1 0.7 0 setrgbcolor
fill
1 0.429082 scale
0 -0.1 translate
0 -0.1 translate
1 -0.663079 scale
newpath
0 0 moveto
(T) true charpath
0.8 0.9 0.8 setrgbcolor
fill
1 -1.50811 scale
0 0.1 translate
0 -6.10435 translate
1 -0.715219 scale
newpath
0 0 moveto
(A) true charpath
2.4 0.8 0.8 setrgbcolor
fill
1 -1.39817 scale
0 6.10435 translate
0 -12.519 translate
1 -0.752257 scale
newpath
0 0 moveto
(C) true charpath
0.8 0.8 2.4 setrgbcolor
fill
1 -1.32933 scale
0 12.519 translate
7.65 0 translate
0 0.1 translate
1 0.380481 scale
newpath
0 0 moveto
(T) true charpath
0 0.5 0 setrgbcolor
fill
1 2.62825 scale
0 -0.1 translate
0 3.8807 translate
1 0.500273 scale
newpath
0 0 moveto
(G) true charpath
1 0.7 0 setrgbcolor
fill
1 1.99891 scale
0 -3.8807 translate
0 -0.1 translate
1 -0.327237 scale
newpath
0 0 moveto
(C) true charpath
0.8 0.8 2.4 setrgbcolor
fill
1 -3.05589 scale
0 0.1 translate
7.65 0 translate
0 -0.1 translate
1 -0.0420802 scale
newpath
0 0 moveto
(T) true charpath
0.8 0.9 0.8 setrgbcolor
fill
1 -23.7641 scale
0 0.1 translate
0 -1.21797 translate
1 -0.124764 scale
newpath
0 0 moveto
(C) true charpath
0.8 0.8 2.4 setrgbcolor
fill
1 -8.01514 scale
0 1.21797 translate
0 0.1 translate
1 1.54368 scale
newpath
0 0 moveto
(G) true charpath
1 0.7 0 setrgbcolor
fill
1 0.647801 scale
0 -0.1 translate
0 -2.98654 translate
1 -0.198621 scale
newpath
0 0 moveto
(A) true charpath
2.4 0.8 0.8 setrgbcolor
fill
1 -5.03471 scale
0 2.98654 translate
7.65 0 translate
7.65 0 translate
-30.6 -23.1593 translate
newpath
-3.825 -1.9125 moveto
38.25 0 rlineto
0 45.9 rlineto
-38.25 0 rlineto
0 -45.9 rlineto
closepath
0 0 0 setrgbcolor
stroke
-275.4 0 translate
0 18.1779 translate
/Helvetica findfont
5.61816 scalefont
setfont
newpath
0 0 moveto
(Motif Name:) true charpath
0 0 0 setrgbcolor
fill
70.227 0 translate
/Helvetica-Bold findfont
5.61816 scalefont
setfont
newpath
0 0 moveto
(AAGJ06000001.1_1012857-1014351(+)_1|1|1x0) true charpath
0 0 0 setrgbcolor
fill
-70.227 0 translate
0 -68.25 translate
0 29.125 translate
/Helvetica findfont
8.262 scalefont
setfont
newpath
0 0 moveto
(Gene:) true charpath
0 0 0 setrgbcolor
fill
42.1362 0 translate
/Helvetica-Bold findfont
8.262 scalefont
setfont
newpath
0 0 moveto
(AAGJ06000001.1_1012857-1014351(+)_1) true charpath
0 0 0 setrgbcolor
fill
-42.1362 0 translate
-30.6 -29.125 translate
306 0 translate
2.10375 0 translate
/Helvetica findfont
5.508 scalefont
setfont
newpath
0 0 moveto
(1) true charpath
0 0 0 setrgbcolor
fill
7.65 0 translate
newpath
0 0 moveto
(2) true charpath
0 0 0 setrgbcolor
fill
7.65 0 translate
newpath
0 0 moveto
(3) true charpath
0 0 0 setrgbcolor
fill
7.65 0 translate
newpath
0 0 moveto
(4) true charpath
0 0 0 setrgbcolor
fill
7.65 0 translate
newpath
0 0 moveto
(5) true charpath
0 0 0 setrgbcolor
fill
7.65 0 translate
newpath
0 0 moveto
(6) true charpath
0 0 0 setrgbcolor
fill
7.65 0 translate
newpath
0 0 moveto
(7) true charpath
0 0 0 setrgbcolor
fill
7.65 0 translate
newpath
0 0 moveto
(8) true charpath
0 0 0 setrgbcolor
fill
7.65 0 translate
newpath
0 0 moveto
(9) true charpath
0 0 0 setrgbcolor
fill
7.65 0 translate
newpath
0 0 moveto
(0) true charpath
0 0 0 setrgbcolor
fill
7.65 0 translate
newpath
0 0 moveto
(1) true charpath
0 0 0 setrgbcolor
fill
7.65 0 translate
newpath
0 0 moveto
(2) true charpath
0 0 0 setrgbcolor
fill
7.65 0 translate
newpath
0 0 moveto
(3) true charpath
0 0 0 setrgbcolor
fill
7.65 0 translate
-101.554 0 translate
0 3.93429 translate
0 19.225 translate
/Helvetica findfont
5.508 scalefont
setfont
107.1 -1.57371 translate
newpath
0 0 moveto
(0) true charpath
0 0 0 setrgbcolor
fill
0 19.125 translate
newpath
0 0 moveto
(+0.57) true charpath
0 0 0 setrgbcolor
fill
0 -38.25 translate
newpath
0 0 moveto
(-3.21) true charpath
0 0 0 setrgbcolor
fill
-107.1 19.125 translate
0 1.57371 translate
/Helvetica-Bold findfont
11.016 scalefont
setfont
0 -0.1 translate
1 -0.0340465 scale
newpath
0 0 moveto
(A) true charpath
2.4 0.8 0.8 setrgbcolor
fill
1 -29.3716 scale
0 0.1 translate
0 -1.15475 translate
1 -0.131811 scale
newpath
0 0 moveto
(C) true charpath
0.8 0.8 2.4 setrgbcolor
fill
1 -7.58665 scale
0 1.15475 translate
0 0.1 translate
1 1.24555 scale
newpath
0 0 moveto
(T) true charpath
0 0.5 0 setrgbcolor
fill
1 0.802856 scale
0 -0.1 translate
7.65 0 translate
0 -0.1 translate
1 -0.0565151 scale
newpath
0 0 moveto
(A) true charpath
2.4 0.8 0.8 setrgbcolor
fill
1 -17.6944 scale
0 0.1 translate
0 0.1 translate
1 0.860406 scale
newpath
0 0 moveto
(C) true charpath
0 0 8 setrgbcolor
fill
1 1.16224 scale
0 -0.1 translate
7.65 0 translate
0 0.1 translate
1 0.432346 scale
newpath
0 0 moveto
(C) true charpath
0 0 8 setrgbcolor
fill
1 2.31296 scale
0 -0.1 translate
0 4.2888 translate
1 0.789821 scale
newpath
0 0 moveto
(G) true charpath
1 0.7 0 setrgbcolor
fill
1 1.26611 scale
0 -4.2888 translate
0 -0.1 translate
1 -0.0864212 scale
newpath
0 0 moveto
(T) true charpath
0.8 0.9 0.8 setrgbcolor
fill
1 -11.5712 scale
0 0.1 translate
0 -1.56687 translate
1 -0.143729 scale
newpath
0 0 moveto
(A) true charpath
2.4 0.8 0.8 setrgbcolor
fill
1 -6.95754 scale
0 1.56687 translate
7.65 0 translate
0 0.1 translate
1 2.33056 scale
newpath
0 0 moveto
(G) true charpath
1 0.7 0 setrgbcolor
fill
1 0.429082 scale
0 -0.1 translate
0 -0.1 translate
1 -0.674184 scale
newpath
0 0 moveto
(C) true charpath
0.8 0.8 2.4 setrgbcolor
fill
1 -1.48327 scale
0 0.1 translate
0 -6.19172 translate
1 -0.706471 scale
newpath
0 0 moveto
(A) true charpath
2.4 0.8 0.8 setrgbcolor
fill
1 -1.41549 scale
0 6.19172 translate
0 -12.5375 translate
1 -0.7499 scale
newpath
0 0 moveto
(T) true charpath
0.8 0.9 0.8 setrgbcolor
fill
1 -1.33351 scale
0 12.5375 translate
7.65 0 translate
0 0.1 translate
1 0.0652684 scale
newpath
0 0 moveto
(T) true charpath
0 0.5 0 setrgbcolor
fill
1 15.3213 scale
0 -0.1 translate
0 1.40043 translate
1 0.142372 scale
newpath
0 0 moveto
(G) true charpath
1 0.7 0 setrgbcolor
fill
1 7.02384 scale
0 -1.40043 translate
7.65 0 translate
0 0.1 translate
1 1.07857 scale
newpath
0 0 moveto
(G) true charpath
1 0.7 0 setrgbcolor
fill
1 0.927155 scale
0 -0.1 translate
0 -0.1 translate
1 -0.128123 scale
newpath
0 0 moveto
(C) true charpath
0.8 0.8 2.4 setrgbcolor
fill
1 -7.805 scale
0 0.1 translate
7.65 0 translate
0 -0.1 translate
1 -0.00057605 scale
newpath
0 0 moveto
(C) true charpath
0.8 0.8 2.4 setrgbcolor
fill
1 -1735.96 scale
0 0.1 translate
0 0.1 translate
1 0.565256 scale
newpath
0 0 moveto
(G) true charpath
1 0.7 0 setrgbcolor
fill
1 1.76911 scale
0 -0.1 translate
7.65 0 translate
0 0.1 translate
1 0.0970846 scale
newpath
0 0 moveto
(T) true charpath
0 0.5 0 setrgbcolor
fill
1 10.3003 scale
0 -0.1 translate
7.65 0 translate
0 -0.1 translate
1 -0.031022 scale
newpath
0 0 moveto
(T) true charpath
0.8 0.9 0.8 setrgbcolor
fill
1 -32.2352 scale
0 0.1 translate
0 0.1 translate
1 0.780476 scale
newpath
0 0 moveto
(C) true charpath
0 0 8 setrgbcolor
fill
1 1.28127 scale
0 -0.1 translate
7.65 0 translate
0 0.1 translate
1 0.27042 scale
newpath
0 0 moveto
(A) true charpath
8 0 0 setrgbcolor
fill
1 3.69796 scale
0 -0.1 translate
0 3.01467 translate
1 0.488993 scale
newpath
0 0 moveto
(G) true charpath
1 0.7 0 setrgbcolor
fill
1 2.04502 scale
0 -3.01467 translate
0 -0.1 translate
1 -0.0376858 scale
newpath
0 0 moveto
(C) true charpath
0.8 0.8 2.4 setrgbcolor
fill
1 -26.5352 scale
0 0.1 translate
7.65 0 translate
0 0.1 translate
1 0.463304 scale
newpath
0 0 moveto
(G) true charpath
1 0.7 0 setrgbcolor
fill
1 2.15841 scale
0 -0.1 translate
0 4.5324 translate
1 0.488999 scale
newpath
0 0 moveto
(T) true charpath
0 0.5 0 setrgbcolor
fill
1 2.04499 scale
0 -4.5324 translate
0 -0.1 translate
1 -0.318353 scale
newpath
0 0 moveto
(C) true charpath
0.8 0.8 2.4 setrgbcolor
fill
1 -3.14117 scale
0 0.1 translate
7.65 0 translate
0 -0.1 translate
1 -0.071944 scale
newpath
0 0 moveto
(G) true charpath
1 0.94 0.8 setrgbcolor
fill
1 -13.8997 scale
0 0.1 translate
0 -1.45295 translate
1 -0.0956793 scale
newpath
0 0 moveto
(C) true charpath
0.8 0.8 2.4 setrgbcolor
fill
1 -10.4516 scale
0 1.45295 translate
0 -2.99267 translate
1 -0.13603 scale
newpath
0 0 moveto
(A) true charpath
2.4 0.8 0.8 setrgbcolor
fill
1 -7.35132 scale
0 2.99267 translate
0 0.1 translate
1 1.48759 scale
newpath
0 0 moveto
(T) true charpath
0 0.5 0 setrgbcolor
fill
1 0.672226 scale
0 -0.1 translate
7.65 0 translate
7.65 0 translate
-99.45 -23.1593 translate
newpath
-3.825 -1.9125 moveto
107.1 0 rlineto
0 45.9 rlineto
-107.1 0 rlineto
0 -45.9 rlineto
closepath
0 0 0 setrgbcolor
stroke
-275.4 0 translate
0 18.1779 translate
/Helvetica findfont
5.61816 scalefont
setfont
newpath
0 0 moveto
(Motif Name:) true charpath
0 0 0 setrgbcolor
fill
70.227 0 translate
/Helvetica-Bold findfont
5.61816 scalefont
setfont
newpath
0 0 moveto
(AAGJ06000001.1_1012857-1014351(+)_1|2|1x0) true charpath
0 0 0 setrgbcolor
fill
-70.227 0 translate
0 -68.25 translate
0 29.125 translate
/Helvetica findfont
8.262 scalefont
setfont
newpath
0 0 moveto
(Gene:) true charpath
0 0 0 setrgbcolor
fill
42.1362 0 translate
/Helvetica-Bold findfont
8.262 scalefont
setfont
newpath
0 0 moveto
(AAGJ06000001.1_1012857-1014351(+)_1) true charpath
0 0 0 setrgbcolor
fill
-42.1362 0 translate
-30.6 -29.125 translate
306 0 translate
2.10375 0 translate
/Helvetica findfont
5.508 scalefont
setfont
newpath
0 0 moveto
(1) true charpath
0 0 0 setrgbcolor
fill
7.65 0 translate
newpath
0 0 moveto
(2) true charpath
0 0 0 setrgbcolor
fill
7.65 0 translate
newpath
0 0 moveto
(3) true charpath
0 0 0 setrgbcolor
fill
7.65 0 translate
newpath
0 0 moveto
(4) true charpath
0 0 0 setrgbcolor
fill
7.65 0 translate
newpath
0 0 moveto
(5) true charpath
0 0 0 setrgbcolor
fill
7.65 0 translate
newpath
0 0 moveto
(6) true charpath
0 0 0 setrgbcolor
fill
7.65 0 translate
newpath
0 0 moveto
(7) true charpath
0 0 0 setrgbcolor
fill
7.65 0 translate
newpath
0 0 moveto
(8) true charpath
0 0 0 setrgbcolor
fill
7.65 0 translate
newpath
0 0 moveto
(9) true charpath
0 0 0 setrgbcolor
fill
7.65 0 translate
newpath
0 0 moveto
(0) true charpath
0 0 0 setrgbcolor
fill
7.65 0 translate
newpath
0 0 moveto
(1) true charpath
0 0 0 setrgbcolor
fill
7.65 0 translate
newpath
0 0 moveto
(2) true charpath
0 0 0 setrgbcolor
fill
7.65 0 translate
newpath
0 0 moveto
(3) true charpath
0 0 0 setrgbcolor
fill
7.65 0 translate
newpath
0 0 moveto
(4) true charpath
0 0 0 setrgbcolor
fill
7.65 0 translate
newpath
0 0 moveto
(5) true charpath
0 0 0 setrgbcolor
fill
7.65 0 translate
newpath
0 0 moveto
(6) true charpath
0 0 0 setrgbcolor
fill
7.65 0 translate
newpath
0 0 moveto
(7) true charpath
0 0 0 setrgbcolor
fill
7.65 0 translate
newpath
0 0 moveto
(8) true charpath
0 0 0 setrgbcolor
fill
7.65 0 translate
newpath
0 0 moveto
(9) true charpath
0 0 0 setrgbcolor
fill
7.65 0 translate
newpath
0 0 moveto
(0) true charpath
0 0 0 setrgbcolor
fill
7.65 0 translate
newpath
0 0 moveto
(1) true charpath
0 0 0 setrgbcolor
fill
7.65 0 translate
newpath
0 0 moveto
(2) true charpath
0 0 0 setrgbcolor
fill
7.65 0 translate
-170.404 0 translate
0 3.93429 translate
0 19.225 translate
/Helvetica findfont
5.508 scalefont
setfont
175.95 -1.57371 translate
newpath
0 0 moveto
(0) true charpath
0 0 0 setrgbcolor
fill
0 19.125 translate
newpath
0 0 moveto
(+0.54) true charpath
0 0 0 setrgbcolor
fill
0 -38.25 translate
newpath
0 0 moveto
(-2.73) true charpath
0 0 0 setrgbcolor
fill
-175.95 19.125 translate
0 1.57371 translate
/Helvetica-Bold findfont
11.016 scalefont
setfont
0 0.1 translate
1 0.0574876 scale
newpath
0 0 moveto
(G) true charpath
1 0.7 0 setrgbcolor
fill
1 17.3951 scale
0 -0.1 translate
0 1.3392 translate
1 0.531975 scale
newpath
0 0 moveto
(A) true charpath
8 0 0 setrgbcolor
fill
1 1.87979 scale
0 -1.3392 translate
0 -0.1 translate
1 -0.0880266 scale
newpath
0 0 moveto
(C) true charpath
0.8 0.8 2.4 setrgbcolor
fill
1 -11.3602 scale
0 0.1 translate
7.65 0 translate
0 -0.1 translate
1 -0.307077 scale
newpath
0 0 moveto
(A) true charpath
2.4 0.8 0.8 setrgbcolor
fill
1 -3.25651 scale
0 0.1 translate
0 0.1 translate
1 2.33056 scale
newpath
0 0 moveto
(G) true charpath
1 0.7 0 setrgbcolor
fill
1 0.429082 scale
0 -0.1 translate
0 -3.30312 translate
1 -0.899291 scale
newpath
0 0 moveto
(T) true charpath
0.8 0.9 0.8 setrgbcolor
fill
1 -1.11199 scale
0 3.30312 translate
0 -11.1661 translate
1 -0.924187 scale
newpath
0 0 moveto
(C) true charpath
0.8 0.8 2.4 setrgbcolor
fill
1 -1.08203 scale
0 11.1661 translate
7.65 0 translate
0 0.1 translate
1 2.32478 scale
newpath
0 0 moveto
(T) true charpath
0 0.5 0 setrgbcolor
fill
1 0.430149 scale
0 -0.1 translate
0 -0.1 translate
1 -0.450506 scale
newpath
0 0 moveto
(A) true charpath
2.4 0.8 0.8 setrgbcolor
fill
1 -2.21973 scale
0 0.1 translate
0 -4.4317 translate
1 -0.544791 scale
newpath
0 0 moveto
(G) true charpath
1 0.94 0.8 setrgbcolor
fill
1 -1.83556 scale
0 4.4317 translate
0 -9.50528 translate
1 -0.895473 scale
newpath
0 0 moveto
(C) true charpath
0.8 0.8 2.4 setrgbcolor
fill
1 -1.11673 scale
0 9.50528 translate
7.65 0 translate
0 -0.1 translate
1 -0.0374197 scale
newpath
0 0 moveto
(C) true charpath
0.8 0.8 2.4 setrgbcolor
fill
1 -26.7239 scale
0 0.1 translate
0 0.1 translate
1 0.61174 scale
newpath
0 0 moveto
(T) true charpath
0 0.5 0 setrgbcolor
fill
1 1.63468 scale
0 -0.1 translate
7.65 0 translate
0 -0.1 translate
1 -0.0241078 scale
newpath
0 0 moveto
(A) true charpath
2.4 0.8 0.8 setrgbcolor
fill
1 -41.4803 scale
0 0.1 translate
0 -1.07655 translate
1 -0.146686 scale
newpath
0 0 moveto
(G) true charpath
1 0.94 0.8 setrgbcolor
fill
1 -6.81728 scale
0 1.07655 translate
0 -3.01762 translate
1 -0.18858 scale
newpath
0 0 moveto
(C) true charpath
0.8 0.8 2.4 setrgbcolor
fill
1 -5.30279 scale
0 3.01762 translate
0 0.1 translate
1 1.49117 scale
newpath
0 0 moveto
(T) true charpath
0 0.5 0 setrgbcolor
fill
1 0.670616 scale
0 -0.1 translate
7.65 0 translate
0 0.1 translate
1 0.477778 scale
newpath
0 0 moveto
(G) true charpath
1 0.7 0 setrgbcolor
fill
1 2.09302 scale
0 -0.1 translate
0 4.64629 translate
1 1.35117 scale
newpath
0 0 moveto
(T) true charpath
0 0.5 0 setrgbcolor
fill
1 0.740097 scale
0 -4.64629 translate
0 -0.1 translate
1 -0.401043 scale
newpath
0 0 moveto
(A) true charpath
2.4 0.8 0.8 setrgbcolor
fill
1 -2.4935 scale
0 0.1 translate
0 -4.04249 translate
1 -0.413522 scale
newpath
0 0 moveto
(C) true charpath
0.8 0.8 2.4 setrgbcolor
fill
1 -2.41825 scale
0 4.04249 translate
7.65 0 translate
0 0.1 translate
1 0.535042 scale
newpath
0 0 moveto
(G) true charpath
1 0.7 0 setrgbcolor
fill
1 1.86901 scale
0 -0.1 translate
0 -0.1 translate
1 -0.0875897 scale
newpath
0 0 moveto
(T) true charpath
0.8 0.9 0.8 setrgbcolor
fill
1 -11.4169 scale
0 0.1 translate
0 5.09687 translate
1 0.868368 scale
newpath
0 0 moveto
(A) true charpath
8 0 0 setrgbcolor
fill
1 1.15159 scale
0 -5.09687 translate
0 -1.57606 translate
1 -0.307003 scale
newpath
0 0 moveto
(C) true charpath
0.8 0.8 2.4 setrgbcolor
fill
1 -3.25729 scale
0 1.57606 translate
7.65 0 translate
0 0.1 translate
1 0.45057 scale
newpath
0 0 moveto
(T) true charpath
0 0.5 0 setrgbcolor
fill
1 2.21941 scale
0 -0.1 translate
0 4.4322 translate
1 0.505749 scale
newpath
0 0 moveto
(C) true charpath
0 0 8 setrgbcolor
fill
1 1.97726 scale
0 -4.4322 translate
0 -0.1 translate
1 -0.216135 scale
newpath
0 0 moveto
(G) true charpath
1 0.94 0.8 setrgbcolor
fill
1 -4.62674 scale
0 0.1 translate
7.65 0 translate
0 0.1 translate
1 2.3205 scale
newpath
0 0 moveto
(C) true charpath
0 0 8 setrgbcolor
fill
1 0.430941 scale
0 -0.1 translate
0 -0.1 translate
1 -0.399797 scale
newpath
0 0 moveto
(A) true charpath
2.4 0.8 0.8 setrgbcolor
fill
1 -2.50127 scale
0 0.1 translate
0 -4.03269 translate
1 -0.612821 scale
newpath
0 0 moveto
(T) true charpath
0.8 0.9 0.8 setrgbcolor
fill
1 -1.6318 scale
0 4.03269 translate
0 -9.64157 translate
1 -0.873803 scale
newpath
0 0 moveto
(G) true charpath
1 0.94 0.8 setrgbcolor
fill
1 -1.14442 scale
0 9.64157 translate
7.65 0 translate
0 0.1 translate
1 0.250262 scale
newpath
0 0 moveto
(T) true charpath
0 0.5 0 setrgbcolor
fill
1 3.99581 scale
0 -0.1 translate
7.65 0 translate
0 0.1 translate
1 0.184223 scale
newpath
0 0 moveto
(G) true charpath
1 0.7 0 setrgbcolor
fill
1 5.42819 scale
0 -0.1 translate
7.65 0 translate
0 0.1 translate
1 0.261834 scale
newpath
0 0 moveto
(G) true charpath
1 0.7 0 setrgbcolor
fill
1 3.81921 scale
0 -0.1 translate
0 2.94712 translate
1 0.261982 scale
newpath
0 0 moveto
(T) true charpath
0 0.5 0 setrgbcolor
fill
1 3.81705 scale
0 -2.94712 translate
0 -0.1 translate
1 -0.0364863 scale
newpath
0 0 moveto
(C) true charpath
0.8 0.8 2.4 setrgbcolor
fill
1 -27.4076 scale
0 0.1 translate
7.65 0 translate
0 0.1 translate
1 0.276702 scale
newpath
0 0 moveto
(A) true charpath
8 0 0 setrgbcolor
fill
1 3.61399 scale
0 -0.1 translate
0 3.06411 translate
1 1.12077 scale
newpath
0 0 moveto
(G) true charpath
1 0.7 0 setrgbcolor
fill
1 0.89224 scale
0 -3.06411 translate
0 -0.1 translate
1 -0.143491 scale
newpath
0 0 moveto
(C) true charpath
0.8 0.8 2.4 setrgbcolor
fill
1 -6.96908 scale
0 0.1 translate
0 -2.01593 translate
1 -0.278397 scale
newpath
0 0 moveto
(T) true charpath
0.8 0.9 0.8 setrgbcolor
fill
1 -3.592 scale
0 2.01593 translate
7.65 0 translate
0 0.1 translate
1 0.454526 scale
newpath
0 0 moveto
(A) true charpath
8 0 0 setrgbcolor
fill
1 2.2001 scale
0 -0.1 translate
0 4.46332 translate
1 1.03577 scale
newpath
0 0 moveto
(T) true charpath
0 0.5 0 setrgbcolor
fill
1 0.965461 scale
0 -4.46332 translate
0 -0.1 translate
1 -0.214204 scale
newpath
0 0 moveto
(G) true charpath
1 0.94 0.8 setrgbcolor
fill
1 -4.66845 scale
0 0.1 translate
0 -2.57233 translate
1 -0.227468 scale
newpath
0 0 moveto
(C) true charpath
0.8 0.8 2.4 setrgbcolor
fill
1 -4.39622 scale
0 2.57233 translate
7.65 0 translate
0 -0.1 translate
1 -0.059535 scale
newpath
0 0 moveto
(G) true charpath
1 0.94 0.8 setrgbcolor
fill
1 -16.7968 scale
0 0.1 translate
0 -1.35531 translate
1 -0.0718832 scale
newpath
0 0 moveto
(T) true charpath
0.8 0.9 0.8 setrgbcolor
fill
1 -13.9114 scale
0 1.35531 translate
0 0.1 translate
1 1.48392 scale
newpath
0 0 moveto
(A) true charpath
8 0 0 setrgbcolor
fill
1 0.673889 scale
0 -0.1 translate
0 -2.70779 translate
1 -0.223358 scale
newpath
0 0 moveto
(C) true charpath
0.8 0.8 2.4 setrgbcolor
fill
1 -4.47711 scale
0 2.70779 translate
7.65 0 translate
0 0.1 translate
1 1.07597 scale
newpath
0 0 moveto
(A) true charpath
8 0 0 setrgbcolor
fill
1 0.929392 scale
0 -0.1 translate
0 -0.1 translate
1 -0.168855 scale
newpath
0 0 moveto
(G) true charpath
1 0.94 0.8 setrgbcolor
fill
1 -5.92225 scale
0 0.1 translate
7.65 0 translate
0 -0.1 translate
1 -0.196115 scale
newpath
0 0 moveto
(G) true charpath
1 0.94 0.8 setrgbcolor
fill
1 -5.09904 scale
0 0.1 translate
0 0.1 translate
1 2.15813 scale
newpath
0 0 moveto
(A) true charpath
8 0 0 setrgbcolor
fill
1 0.463365 scale
0 -0.1 translate
0 -2.43 translate
1 -0.515373 scale
newpath
0 0 moveto
(T) true charpath
0.8 0.9 0.8 setrgbcolor
fill
1 -1.94034 scale
0 2.43 translate
0 -7.27211 translate
1 -0.703106 scale
newpath
0 0 moveto
(C) true charpath
0.8 0.8 2.4 setrgbcolor
fill
1 -1.42226 scale
0 7.27211 translate
7.65 0 translate
0 -0.1 translate
1 -0.171971 scale
newpath
0 0 moveto
(T) true charpath
0.8 0.9 0.8 setrgbcolor
fill
1 -5.81493 scale
0 0.1 translate
0 -2.24002 translate
1 -0.266443 scale
newpath
0 0 moveto
(C) true charpath
0.8 0.8 2.4 setrgbcolor
fill
1 -3.75315 scale
0 2.24002 translate
0 -5.12341 translate
1 -0.289844 scale
newpath
0 0 moveto
(A) true charpath
2.4 0.8 0.8 setrgbcolor
fill
1 -3.45013 scale
0 5.12341 translate
0 0.1 translate
1 1.86285 scale
newpath
0 0 moveto
(G) true charpath
1 0.7 0 setrgbcolor
fill
1 0.536813 scale
0 -0.1 translate
7.65 0 translate
0 0.1 translate
1 0.00335517 scale
newpath
0 0 moveto
(T) true charpath
0 0.5 0 setrgbcolor
fill
1 298.047 scale
0 -0.1 translate
0 0.913258 translate
1 0.00877545 scale
newpath
0 0 moveto
(A) true charpath
8 0 0 setrgbcolor
fill
1 113.954 scale
0 -0.913258 translate
0 1.76916 translate
1 0.659041 scale
newpath
0 0 moveto
(C) true charpath
0 0 8 setrgbcolor
fill
1 1.51736 scale
0 -1.76916 translate
0 -0.1 translate
1 -0.2463 scale
newpath
0 0 moveto
(G) true charpath
1 0.94 0.8 setrgbcolor
fill
1 -4.06009 scale
0 0.1 translate
7.65 0 translate
0 0.1 translate
1 0.164839 scale
newpath
0 0 moveto
(C) true charpath
0 0 8 setrgbcolor
fill
1 6.06654 scale
0 -0.1 translate
0 -0.1 translate
1 -0.029013 scale
newpath
0 0 moveto
(A) true charpath
2.4 0.8 0.8 setrgbcolor
fill
1 -34.4673 scale
0 0.1 translate
0 2.1839 translate
1 0.860069 scale
newpath
0 0 moveto
(T) true charpath
0 0.5 0 setrgbcolor
fill
1 1.1627 scale
0 -2.1839 translate
0 -1.11515 translate
1 -0.170615 scale
newpath
0 0 moveto
(G) true charpath
1 0.94 0.8 setrgbcolor
fill
1 -5.86115 scale
0 1.11515 translate
7.65 0 translate
0 -0.1 translate
1 -0.0710095 scale
newpath
0 0 moveto
(C) true charpath
0.8 0.8 2.4 setrgbcolor
fill
1 -14.0826 scale
0 0.1 translate
0 0.1 translate
1 0.829761 scale
newpath
0 0 moveto
(G) true charpath
1 0.7 0 setrgbcolor
fill
1 1.20517 scale
0 -0.1 translate
7.65 0 translate
7.65 0 translate
-168.3 -23.1593 translate
newpath
-3.825 -1.9125 moveto
175.95 0 rlineto
0 45.9 rlineto
-175.95 0 rlineto
0 -45.9 rlineto
closepath
0 0 0 setrgbcolor
stroke
-275.4 0 translate
0 18.1779 translate
/Helvetica findfont
5.61816 scalefont
setfont
newpath
0 0 moveto
(Motif Name:) true charpath
0 0 0 setrgbcolor
fill
70.227 0 translate
/Helvetica-Bold findfont
5.61816 scalefont
setfont
newpath
0 0 moveto
(AAGJ06000001.1_1012857-1014351(+)_1|3|1x0) true charpath
0 0 0 setrgbcolor
fill
-70.227 0 translate
0 -68.25 translate
0 29.125 translate
/Helvetica findfont
8.262 scalefont
setfont
newpath
0 0 moveto
(Gene:) true charpath
0 0 0 setrgbcolor
fill
42.1362 0 translate
/Helvetica-Bold findfont
8.262 scalefont
setfont
newpath
0 0 moveto
(AAGJ06000001.1_2617722-2619228(+)_1) true charpath
0 0 0 setrgbcolor
fill
-42.1362 0 translate
-30.6 -29.125 translate
306 0 translate
2.10375 0 translate
/Helvetica findfont
5.508 scalefont
setfont
newpath
0 0 moveto
(1) true charpath
0 0 0 setrgbcolor
fill
7.65 0 translate
newpath
0 0 moveto
(2) true charpath
0 0 0 setrgbcolor
fill
7.65 0 translate
newpath
0 0 moveto
(3) true charpath
0 0 0 setrgbcolor
fill
7.65 0 translate
newpath
0 0 moveto
(4) true charpath
0 0 0 setrgbcolor
fill
7.65 0 translate
-32.7037 0 translate
0 3.93429 translate
0 19.225 translate
/Helvetica findfont
5.508 scalefont
setfont
38.25 -1.57371 translate
newpath
0 0 moveto
(0) true charpath
0 0 0 setrgbcolor
fill
0 19.125 translate
newpath
0 0 moveto
(+0.57) true charpath
0 0 0 setrgbcolor
fill
0 -38.25 translate
newpath
0 0 moveto
(-3.02) true charpath
0 0 0 setrgbcolor
fill
-38.25 19.125 translate
0 1.57371 translate
/Helvetica-Bold findfont
11.016 scalefont
setfont
0 0.1 translate
1 2.33056 scale
newpath
0 0 moveto
(G) true charpath
1 0.7 0 setrgbcolor
fill
1 0.429082 scale
0 -0.1 translate
0 -0.1 translate
1 -0.62869 scale
newpath
0 0 moveto
(C) true charpath
0.8 0.8 2.4 setrgbcolor
fill
1 -1.59061 scale
0 0.1 translate
0 -5.83375 translate
1 -0.694076 scale
newpath
0 0 moveto
(T) true charpath
0.8 0.9 0.8 setrgbcolor
fill
1 -1.44077 scale
0 5.83375 translate
0 -12.082 translate
1 -0.80779 scale
newpath
0 0 moveto
(A) true charpath
2.4 0.8 0.8 setrgbcolor
fill
1 -1.23795 scale
0 12.082 translate
7.65 0 translate
0 0.1 translate
1 0.169313 scale
newpath
0 0 moveto
(G) true charpath
1 0.7 0 setrgbcolor
fill
1 5.90622 scale
0 -0.1 translate
0 -0.1 translate
1 -0.00525443 scale
newpath
0 0 moveto
(A) true charpath
2.4 0.8 0.8 setrgbcolor
fill
1 -190.316 scale
0 0.1 translate
0 2.21911 translate
1 0.74064 scale
newpath
0 0 moveto
(T) true charpath
0 0.5 0 setrgbcolor
fill
1 1.35018 scale
0 -2.21911 translate
0 -0.928202 translate
1 -0.120331 scale
newpath
0 0 moveto
(C) true charpath
0.8 0.8 2.4 setrgbcolor
fill
1 -8.31044 scale
0 0.928202 translate
7.65 0 translate
0 0.1 translate
1 0.152149 scale
newpath
0 0 moveto
(T) true charpath
0 0.5 0 setrgbcolor
fill
1 6.57252 scale
0 -0.1 translate
0 -0.1 translate
1 -0.14266 scale
newpath
0 0 moveto
(A) true charpath
2.4 0.8 0.8 setrgbcolor
fill
1 -7.00969 scale
0 0.1 translate
0 2.08405 translate
1 1.22782 scale
newpath
0 0 moveto
(G) true charpath
1 0.7 0 setrgbcolor
fill
1 0.814453 scale
0 -2.08405 translate
0 -2.00939 translate
1 -0.306596 scale
newpath
0 0 moveto
(C) true charpath
0.8 0.8 2.4 setrgbcolor
fill
1 -3.26162 scale
0 2.00939 translate
7.65 0 translate
7.65 0 translate
-30.6 -23.1593 translate
newpath
-3.825 -1.9125 moveto
38.25 0 rlineto
0 45.9 rlineto
-38.25 0 rlineto
0 -45.9 rlineto
closepath
0 0 0 setrgbcolor
stroke
-275.4 0 translate
0 18.1779 translate
/Helvetica findfont
5.61816 scalefont
setfont
newpath
0 0 moveto
(Motif Name:) true charpath
0 0 0 setrgbcolor
fill
70.227 0 translate
/Helvetica-Bold findfont
5.61816 scalefont
setfont
newpath
0 0 moveto
(AAGJ06000001.1_2617722-2619228(+)_1|1|1x0) true charpath
0 0 0 setrgbcolor
fill
-70.227 0 translate
0 -68.25 translate
showpage
30.6 674.55 translate
0 29.125 translate
/Helvetica findfont
8.262 scalefont
setfont
newpath
0 0 moveto
(Gene:) true charpath
0 0 0 setrgbcolor
fill
42.1362 0 translate
/Helvetica-Bold findfont
8.262 scalefont
setfont
newpath
0 0 moveto
(AAGJ06000001.1_2617722-2619228(+)_1) true charpath
0 0 0 setrgbcolor
fill
-42.1362 0 translate
-30.6 -29.125 translate
306 0 translate
2.10375 0 translate
/Helvetica findfont
5.508 scalefont
setfont
newpath
0 0 moveto
(1) true charpath
0 0 0 setrgbcolor
fill
7.65 0 translate
newpath
0 0 moveto
(2) true charpath
0 0 0 setrgbcolor
fill
7.65 0 translate
newpath
0 0 moveto
(3) true charpath
0 0 0 setrgbcolor
fill
7.65 0 translate
newpath
0 0 moveto
(4) true charpath
0 0 0 setrgbcolor
fill
7.65 0 translate
-32.7037 0 translate
0 3.93429 translate
0 19.225 translate
/Helvetica findfont
5.508 scalefont
setfont
38.25 -1.57371 translate
newpath
0 0 moveto
(0) true charpath
0 0 0 setrgbcolor
fill
0 19.125 translate
newpath
0 0 moveto
(+0.55) true charpath
0 0 0 setrgbcolor
fill
0 -38.25 translate
newpath
0 0 moveto
(-2.62) true charpath
0 0 0 setrgbcolor
fill
-38.25 19.125 translate
0 1.57371 translate
/Helvetica-Bold findfont
11.016 scalefont
setfont
0 0.1 translate
1 2.33056 scale
newpath
0 0 moveto
(A) true charpath
8 0 0 setrgbcolor
fill
1 0.429082 scale
0 -0.1 translate
0 -0.1 translate
1 -0.435421 scale
newpath
0 0 moveto
(T) true charpath
0.8 0.9 0.8 setrgbcolor
fill
1 -2.29663 scale
0 0.1 translate
0 -4.313 translate
1 -0.740893 scale
newpath
0 0 moveto
(G) true charpath
1 0.94 0.8 setrgbcolor
fill
1 -1.34972 scale
0 4.313 translate
0 -10.9296 translate
1 -0.954241 scale
newpath
0 0 moveto
(C) true charpath
0.8 0.8 2.4 setrgbcolor
fill
1 -1.04795 scale
0 10.9296 translate
7.65 0 translate
0 0.1 translate
1 0.903024 scale
newpath
0 0 moveto
(G) true charpath
1 0.7 0 setrgbcolor
fill
1 1.10739 scale
0 -0.1 translate
0 7.99237 translate
1 1.12955 scale
newpath
0 0 moveto
(T) true charpath
0 0.5 0 setrgbcolor
fill
1 0.885308 scale
0 -7.99237 translate
0 -0.1 translate
1 -0.498253 scale
newpath
0 0 moveto
(A) true charpath
2.4 0.8 0.8 setrgbcolor
fill
1 -2.00701 scale
0 0.1 translate
0 -4.8074 translate
1 -0.561568 scale
newpath
0 0 moveto
(C) true charpath
0.8 0.8 2.4 setrgbcolor
fill
1 -1.78073 scale
0 4.8074 translate
7.65 0 translate
0 0.1 translate
1 2.00862 scale
newpath
0 0 moveto
(T) true charpath
0 0.5 0 setrgbcolor
fill
1 0.497853 scale
0 -0.1 translate
0 -0.1 translate
1 -0.916288 scale
newpath
0 0 moveto
(C) true charpath
0.8 0.8 2.4 setrgbcolor
fill
1 -1.09136 scale
0 0.1 translate
0 -8.09673 translate
1 -1.03358 scale
newpath
0 0 moveto
(G) true charpath
1 0.94 0.8 setrgbcolor
fill
1 -0.967513 scale
0 8.09673 translate
7.65 0 translate
7.65 0 translate
-30.6 -23.1593 translate
newpath
-3.825 -1.9125 moveto
38.25 0 rlineto
0 45.9 rlineto
-38.25 0 rlineto
0 -45.9 rlineto
closepath
0 0 0 setrgbcolor
stroke
-275.4 0 translate
0 18.1779 translate
/Helvetica findfont
5.61816 scalefont
setfont
newpath
0 0 moveto
(Motif Name:) true charpath
0 0 0 setrgbcolor
fill
70.227 0 translate
/Helvetica-Bold findfont
5.61816 scalefont
setfont
newpath
0 0 moveto
(AAGJ06000001.1_2617722-2619228(+)_1|2|1x0) true charpath
0 0 0 setrgbcolor
fill
-70.227 0 translate
0 -68.25 translate
0 29.125 translate
/Helvetica findfont
8.262 scalefont
setfont
newpath
0 0 moveto
(Gene:) true charpath
0 0 0 setrgbcolor
fill
42.1362 0 translate
/Helvetica-Bold findfont
8.262 scalefont
setfont
newpath
0 0 moveto
(AAGJ06000001.1_2617722-2619228(+)_1) true charpath
0 0 0 setrgbcolor
fill
-42.1362 0 translate
-30.6 -29.125 translate
306 0 translate
2.10375 0 translate
/Helvetica findfont
5.508 scalefont
setfont
newpath
0 0 moveto
(1) true charpath
0 0 0 setrgbcolor
fill
7.65 0 translate
newpath
0 0 moveto
(2) true charpath
0 0 0 setrgbcolor
fill
7.65 0 translate
newpath
0 0 moveto
(3) true charpath
0 0 0 setrgbcolor
fill
7.65 0 translate
newpath
0 0 moveto
(4) true charpath
0 0 0 setrgbcolor
fill
7.65 0 translate
newpath
0 0 moveto
(5) true charpath
0 0 0 setrgbcolor
fill
7.65 0 translate
newpath
0 0 moveto
(6) true charpath
0 0 0 setrgbcolor
fill
7.65 0 translate
newpath
0 0 moveto
(7) true charpath
0 0 0 setrgbcolor
fill
7.65 0 translate
-55.6537 0 translate
0 3.93429 translate
0 19.225 translate
/Helvetica findfont
5.508 scalefont
setfont
61.2 -1.57371 translate
newpath
0 0 moveto
(0) true charpath
0 0 0 setrgbcolor
fill
0 19.125 translate
newpath
0 0 moveto
(+0.56) true charpath
0 0 0 setrgbcolor
fill
0 -38.25 translate
newpath
0 0 moveto
(-2.88) true charpath
0 0 0 setrgbcolor
fill
-61.2 19.125 translate
0 1.57371 translate
/Helvetica-Bold findfont
11.016 scalefont
setfont
0 0.1 translate
1 0.329736 scale
newpath
0 0 moveto
(T) true charpath
0 0.5 0 setrgbcolor
fill
1 3.03273 scale
0 -0.1 translate
0 3.48141 translate
1 0.530021 scale
newpath
0 0 moveto
(A) true charpath
8 0 0 setrgbcolor
fill
1 1.88672 scale
0 -3.48141 translate
0 -0.1 translate
1 -0.269947 scale
newpath
0 0 moveto
(G) true charpath
1 0.94 0.8 setrgbcolor
fill
1 -3.70444 scale
0 0.1 translate
7.65 0 translate
0 -0.1 translate
1 -0.191125 scale
newpath
0 0 moveto
(G) true charpath
1 0.94 0.8 setrgbcolor
fill
1 -5.23218 scale
0 0.1 translate
0 0.1 translate
1 1.61958 scale
newpath
0 0 moveto
(T) true charpath
0 0.5 0 setrgbcolor
fill
1 0.617442 scale
0 -0.1 translate
0 -2.39074 translate
1 -0.617092 scale
newpath
0 0 moveto
(A) true charpath
2.4 0.8 0.8 setrgbcolor
fill
1 -1.6205 scale
0 2.39074 translate
7.65 0 translate
0 0.1 translate
1 2.33056 scale
newpath
0 0 moveto
(G) true charpath
1 0.7 0 setrgbcolor
fill
1 0.429082 scale
0 -0.1 translate
0 -0.1 translate
1 -0.565818 scale
newpath
0 0 moveto
(T) true charpath
0.8 0.9 0.8 setrgbcolor
fill
1 -1.76735 scale
0 0.1 translate
0 -5.33903 translate
1 -0.706445 scale
newpath
0 0 moveto
(A) true charpath
2.4 0.8 0.8 setrgbcolor
fill
1 -1.41554 scale
0 5.33903 translate
0 -11.6846 translate
1 -0.858293 scale
newpath
0 0 moveto
(C) true charpath
0.8 0.8 2.4 setrgbcolor
fill
1 -1.1651 scale
0 11.6846 translate
7.65 0 translate
0 0.1 translate
1 0.585825 scale
newpath
0 0 moveto
(G) true charpath
1 0.7 0 setrgbcolor
fill
1 1.70699 scale
0 -0.1 translate
0 5.49646 translate
1 1.43276 scale
newpath
0 0 moveto
(A) true charpath
8 0 0 setrgbcolor
fill
1 0.697952 scale
0 -5.49646 translate
0 -0.1 translate
1 -0.472703 scale
newpath
0 0 moveto
(C) true charpath
0.8 0.8 2.4 setrgbcolor
fill
1 -2.11549 scale
0 0.1 translate
0 -4.60636 translate
1 -0.803821 scale
newpath
0 0 moveto
(T) true charpath
0.8 0.9 0.8 setrgbcolor
fill
1 -1.24406 scale
0 4.60636 translate
7.65 0 translate
0 0.1 translate
1 1.74603 scale
newpath
0 0 moveto
(T) true charpath
0 0.5 0 setrgbcolor
fill
1 0.572728 scale
0 -0.1 translate
0 -0.1 translate
1 -0.37694 scale
newpath
0 0 moveto
(G) true charpath
1 0.94 0.8 setrgbcolor
fill
1 -2.65294 scale
0 0.1 translate
0 -3.85284 translate
1 -0.392983 scale
newpath
0 0 moveto
(C) true charpath
0.8 0.8 2.4 setrgbcolor
fill
1 -2.54464 scale
0 3.85284 translate
7.65 0 translate
0 -0.1 translate
1 -0.155866 scale
newpath
0 0 moveto
(C) true charpath
0.8 0.8 2.4 setrgbcolor
fill
1 -6.41578 scale
0 0.1 translate
0 0.1 translate
1 2.0317 scale
newpath
0 0 moveto
(T) true charpath
0 0.5 0 setrgbcolor
fill
1 0.492198 scale
0 -0.1 translate
0 -2.1133 translate
1 -0.32325 scale
newpath
0 0 moveto
(G) true charpath
1 0.94 0.8 setrgbcolor
fill
1 -3.09358 scale
0 2.1133 translate
0 -5.44367 translate
1 -0.866988 scale
newpath
0 0 moveto
(A) true charpath
2.4 0.8 0.8 setrgbcolor
fill
1 -1.15342 scale
0 5.44367 translate
7.65 0 translate
7.65 0 translate
-53.55 -23.1593 translate
newpath
-3.825 -1.9125 moveto
61.2 0 rlineto
0 45.9 rlineto
-61.2 0 rlineto
0 -45.9 rlineto
closepath
0 0 0 setrgbcolor
stroke
-275.4 0 translate
0 18.1779 translate
/Helvetica findfont
5.61816 scalefont
setfont
newpath
0 0 moveto
(Motif Name:) true charpath
0 0 0 setrgbcolor
fill
70.227 0 translate
/Helvetica-Bold findfont
5.61816 scalefont
setfont
newpath
0 0 moveto
(AAGJ06000001.1_2617722-2619228(+)_1|3|1x0) true charpath
0 0 0 setrgbcolor
fill
-70.227 0 translate
0 -68.25 translate
0 29.125 translate
/Helvetica findfont
8.262 scalefont
setfont
newpath
0 0 moveto
(Gene:) true charpath
0 0 0 setrgbcolor
fill
42.1362 0 translate
/Helvetica-Bold findfont
8.262 scalefont
setfont
newpath
0 0 moveto
(AAGJ06000001.1_2617722-2619228(+)_1) true charpath
0 0 0 setrgbcolor
fill
-42.1362 0 translate
-30.6 -29.125 translate
306 0 translate
2.10375 0 translate
/Helvetica findfont
5.508 scalefont
setfont
newpath
0 0 moveto
(1) true charpath
0 0 0 setrgbcolor
fill
7.65 0 translate
newpath
0 0 moveto
(2) true charpath
0 0 0 setrgbcolor
fill
7.65 0 translate
newpath
0 0 moveto
(3) true charpath
0 0 0 setrgbcolor
fill
7.65 0 translate
newpath
0 0 moveto
(4) true charpath
0 0 0 setrgbcolor
fill
7.65 0 translate
newpath
0 0 moveto
(5) true charpath
0 0 0 setrgbcolor
fill
7.65 0 translate
newpath
0 0 moveto
(6) true charpath
0 0 0 setrgbcolor
fill
7.65 0 translate
newpath
0 0 moveto
(7) true charpath
0 0 0 setrgbcolor
fill
7.65 0 translate
newpath
0 0 moveto
(8) true charpath
0 0 0 setrgbcolor
fill
7.65 0 translate
newpath
0 0 moveto
(9) true charpath
0 0 0 setrgbcolor
fill
7.65 0 translate
newpath
0 0 moveto
(0) true charpath
0 0 0 setrgbcolor
fill
7.65 0 translate
newpath
0 0 moveto
(1) true charpath
0 0 0 setrgbcolor
fill
7.65 0 translate
newpath
0 0 moveto
(2) true charpath
0 0 0 setrgbcolor
fill
7.65 0 translate
newpath
0 0 moveto
(3) true charpath
0 0 0 setrgbcolor
fill
7.65 0 translate
newpath
0 0 moveto
(4) true charpath
0 0 0 setrgbcolor
fill
7.65 0 translate
newpath
0 0 moveto
(5) true charpath
0 0 0 setrgbcolor
fill
7.65 0 translate
newpath
0 0 moveto
(6) true charpath
0 0 0 setrgbcolor
fill
7.65 0 translate
newpath
0 0 moveto
(7) true charpath
0 0 0 setrgbcolor
fill
7.65 0 translate
newpath
0 0 moveto
(8) true charpath
0 0 0 setrgbcolor
fill
7.65 0 translate
newpath
0 0 moveto
(9) true charpath
0 0 0 setrgbcolor
fill
7.65 0 translate
newpath
0 0 moveto
(0) true charpath
0 0 0 setrgbcolor
fill
7.65 0 translate
newpath
0 0 moveto
(1) true charpath
0 0 0 setrgbcolor
fill
7.65 0 translate
newpath
0 0 moveto
(2) true charpath
0 0 0 setrgbcolor
fill
7.65 0 translate
-170.404 0 translate
0 3.93429 translate
0 19.225 translate
/Helvetica findfont
5.508 scalefont
setfont
175.95 -1.57371 translate
newpath
0 0 moveto
(0) true charpath
0 0 0 setrgbcolor
fill
0 19.125 translate
newpath
0 0 moveto
(+0.55) true charpath
0 0 0 setrgbcolor
fill
0 -38.25 translate
newpath
0 0 moveto
(-2.65) true charpath
0 0 0 setrgbcolor
fill
-175.95 19.125 translate
0 1.57371 translate
/Helvetica-Bold findfont
11.016 scalefont
setfont
0 -0.1 translate
1 -0.0318641 scale
newpath
0 0 moveto
(G) true charpath
1 0.94 0.8 setrgbcolor
fill
1 -31.3833 scale
0 0.1 translate
0 0.1 translate
1 0.929626 scale
newpath
0 0 moveto
(A) true charpath
8 0 0 setrgbcolor
fill
1 1.0757 scale
0 -0.1 translate
0 -1.13758 translate
1 -0.158343 scale
newpath
0 0 moveto
(C) true charpath
0.8 0.8 2.4 setrgbcolor
fill
1 -6.3154 scale
0 1.13758 translate
7.65 0 translate
0 0.1 translate
1 2.33056 scale
newpath
0 0 moveto
(G) true charpath
1 0.7 0 setrgbcolor
fill
1 0.429082 scale
0 -0.1 translate
0 -0.1 translate
1 -0.543951 scale
newpath
0 0 moveto
(A) true charpath
2.4 0.8 0.8 setrgbcolor
fill
1 -1.8384 scale
0 0.1 translate
0 -5.16697 translate
1 -0.638284 scale
newpath
0 0 moveto
(T) true charpath
0.8 0.9 0.8 setrgbcolor
fill
1 -1.5667 scale
0 5.16697 translate
0 -10.9762 translate
1 -0.948321 scale
newpath
0 0 moveto
(C) true charpath
0.8 0.8 2.4 setrgbcolor
fill
1 -1.0545 scale
0 10.9762 translate
7.65 0 translate
0 -0.1 translate
1 -0.26403 scale
newpath
0 0 moveto
(G) true charpath
1 0.94 0.8 setrgbcolor
fill
1 -3.78745 scale
0 0.1 translate
0 0.1 translate
1 2.14137 scale
newpath
0 0 moveto
(T) true charpath
0 0.5 0 setrgbcolor
fill
1 0.466991 scale
0 -0.1 translate
0 -2.96439 translate
1 -0.490067 scale
newpath
0 0 moveto
(A) true charpath
2.4 0.8 0.8 setrgbcolor
fill
1 -2.04054 scale
0 2.96439 translate
0 -7.60738 translate
1 -0.694127 scale
newpath
0 0 moveto
(C) true charpath
0.8 0.8 2.4 setrgbcolor
fill
1 -1.44066 scale
0 7.60738 translate
7.65 0 translate
0 0.1 translate
1 0.953723 scale
newpath
0 0 moveto
(T) true charpath
0 0.5 0 setrgbcolor
fill
1 1.04852 scale
0 -0.1 translate
0 -0.1 translate
1 -0.150669 scale
newpath
0 0 moveto
(G) true charpath
1 0.94 0.8 setrgbcolor
fill
1 -6.63708 scale
0 0.1 translate
7.65 0 translate
0 -0.1 translate
1 -0.0797887 scale
newpath
0 0 moveto
(G) true charpath
1 0.94 0.8 setrgbcolor
fill
1 -12.5331 scale
0 0.1 translate
0 -1.51468 translate
1 -0.115909 scale
newpath
0 0 moveto
(A) true charpath
2.4 0.8 0.8 setrgbcolor
fill
1 -8.62749 scale
0 1.51468 translate
0 -3.21357 translate
1 -0.21912 scale
newpath
0 0 moveto
(C) true charpath
0.8 0.8 2.4 setrgbcolor
fill
1 -4.56371 scale
0 3.21357 translate
0 0.1 translate
1 1.51718 scale
newpath
0 0 moveto
(T) true charpath
0 0.5 0 setrgbcolor
fill
1 0.659119 scale
0 -0.1 translate
7.65 0 translate
0 0.1 translate
1 0.301975 scale
newpath
0 0 moveto
(T) true charpath
0 0.5 0 setrgbcolor
fill
1 3.31153 scale
0 -0.1 translate
0 -0.1 translate
1 -0.13173 scale
newpath
0 0 moveto
(A) true charpath
2.4 0.8 0.8 setrgbcolor
fill
1 -7.59131 scale
0 0.1 translate
0 3.26297 translate
1 1.04801 scale
newpath
0 0 moveto
(G) true charpath
1 0.7 0 setrgbcolor
fill
1 0.954189 scale
0 -3.26297 translate
0 -1.92338 translate
1 -0.283152 scale
newpath
0 0 moveto
(C) true charpath
0.8 0.8 2.4 setrgbcolor
fill
1 -3.53167 scale
0 1.92338 translate
7.65 0 translate
0 -0.1 translate
1 -0.302514 scale
newpath
0 0 moveto
(A) true charpath
2.4 0.8 0.8 setrgbcolor
fill
1 -3.30563 scale
0 0.1 translate
0 0.1 translate
1 2.14528 scale
newpath
0 0 moveto
(G) true charpath
1 0.7 0 setrgbcolor
fill
1 0.46614 scale
0 -0.1 translate
0 -3.26721 translate
1 -0.536747 scale
newpath
0 0 moveto
(C) true charpath
0.8 0.8 2.4 setrgbcolor
fill
1 -1.86307 scale
0 3.26721 translate
0 -8.2775 translate
1 -0.558077 scale
newpath
0 0 moveto
(T) true charpath
0.8 0.9 0.8 setrgbcolor
fill
1 -1.79187 scale
0 8.2775 translate
7.65 0 translate
0 -0.1 translate
1 -0.210569 scale
newpath
0 0 moveto
(C) true charpath
0.8 0.8 2.4 setrgbcolor
fill
1 -4.74904 scale
0 0.1 translate
0 -2.54373 translate
1 -0.252154 scale
newpath
0 0 moveto
(G) true charpath
1 0.94 0.8 setrgbcolor
fill
1 -3.96584 scale
0 2.54373 translate
0 -5.31468 translate
1 -0.279801 scale
newpath
0 0 moveto
(A) true charpath
2.4 0.8 0.8 setrgbcolor
fill
1 -3.57397 scale
0 5.31468 translate
0 0.1 translate
1 1.82625 scale
newpath
0 0 moveto
(T) true charpath
0 0.5 0 setrgbcolor
fill
1 0.54757 scale
0 -0.1 translate
7.65 0 translate
0 -0.1 translate
1 -0.127098 scale
newpath
0 0 moveto
(A) true charpath
2.4 0.8 0.8 setrgbcolor
fill
1 -7.86791 scale
0 0.1 translate
0 -1.88694 translate
1 -0.200159 scale
newpath
0 0 moveto
(G) true charpath
1 0.94 0.8 setrgbcolor
fill
1 -4.99603 scale
0 1.88694 translate
0 -4.24876 translate
1 -0.260845 scale
newpath
0 0 moveto
(C) true charpath
0.8 0.8 2.4 setrgbcolor
fill
1 -3.83369 scale
0 4.24876 translate
0 0.1 translate
1 1.69426 scale
newpath
0 0 moveto
(T) true charpath
0 0.5 0 setrgbcolor
fill
1 0.590227 scale
0 -0.1 translate
7.65 0 translate
0 0.1 translate
1 0.659788 scale
newpath
0 0 moveto
(T) true charpath
0 0.5 0 setrgbcolor
fill
1 1.51564 scale
0 -0.1 translate
7.65 0 translate
0 0.1 translate
1 0.010436 scale
newpath
0 0 moveto
(G) true charpath
1 0.7 0 setrgbcolor
fill
1 95.8225 scale
0 -0.1 translate
0 0.968973 translate
1 0.346984 scale
newpath
0 0 moveto
(A) true charpath
8 0 0 setrgbcolor
fill
1 2.88197 scale
0 -0.968973 translate
0 -0.1 translate
1 -0.0292456 scale
newpath
0 0 moveto
(T) true charpath
0.8 0.9 0.8 setrgbcolor
fill
1 -34.1931 scale
0 0.1 translate
7.65 0 translate
0 0.1 translate
1 0.250488 scale
newpath
0 0 moveto
(G) true charpath
1 0.7 0 setrgbcolor
fill
1 3.99221 scale
0 -0.1 translate
7.65 0 translate
0 -0.1 translate
1 -0.0318929 scale
newpath
0 0 moveto
(T) true charpath
0.8 0.9 0.8 setrgbcolor
fill
1 -31.3549 scale
0 0.1 translate
0 -1.13781 translate
1 -0.0594763 scale
newpath
0 0 moveto
(C) true charpath
0.8 0.8 2.4 setrgbcolor
fill
1 -16.8134 scale
0 1.13781 translate
0 0.1 translate
1 0.8921 scale
newpath
0 0 moveto
(G) true charpath
1 0.7 0 setrgbcolor
fill
1 1.12095 scale
0 -0.1 translate
7.65 0 translate
0 -0.1 translate
1 -0.043398 scale
newpath
0 0 moveto
(A) true charpath
2.4 0.8 0.8 setrgbcolor
fill
1 -23.0425 scale
0 0.1 translate
0 -1.22834 translate
1 -0.15306 scale
newpath
0 0 moveto
(G) true charpath
1 0.94 0.8 setrgbcolor
fill
1 -6.53338 scale
0 1.22834 translate
0 -3.21956 translate
1 -0.200999 scale
newpath
0 0 moveto
(C) true charpath
0.8 0.8 2.4 setrgbcolor
fill
1 -4.97515 scale
0 3.21956 translate
0 0.1 translate
1 1.49246 scale
newpath
0 0 moveto
(T) true charpath
0 0.5 0 setrgbcolor
fill
1 0.670035 scale
0 -0.1 translate
7.65 0 translate
0 0.1 translate
1 0.0559837 scale
newpath
0 0 moveto
(G) true charpath
1 0.7 0 setrgbcolor
fill
1 17.8624 scale
0 -0.1 translate
0 1.32737 translate
1 0.513332 scale
newpath
0 0 moveto
(A) true charpath
8 0 0 setrgbcolor
fill
1 1.94806 scale
0 -1.32737 translate
0 -0.1 translate
1 -0.0654494 scale
newpath
0 0 moveto
(C) true charpath
0.8 0.8 2.4 setrgbcolor
fill
1 -15.279 scale
0 0.1 translate
7.65 0 translate
0 0.1 translate
1 0.232096 scale
newpath
0 0 moveto
(G) true charpath
1 0.7 0 setrgbcolor
fill
1 4.30857 scale
0 -0.1 translate
0 2.71312 translate
1 0.254219 scale
newpath
0 0 moveto
(A) true charpath
8 0 0 setrgbcolor
fill
1 3.93362 scale
0 -2.71312 translate
0 -0.1 translate
1 -0.0495801 scale
newpath
0 0 moveto
(C) true charpath
0.8 0.8 2.4 setrgbcolor
fill
1 -20.1694 scale
0 0.1 translate
7.65 0 translate
0 0.1 translate
1 0.271056 scale
newpath
0 0 moveto
(T) true charpath
0 0.5 0 setrgbcolor
fill
1 3.68927 scale
0 -0.1 translate
0 -0.1 translate
1 -0.037722 scale
newpath
0 0 moveto
(A) true charpath
2.4 0.8 0.8 setrgbcolor
fill
1 -26.5097 scale
0 0.1 translate
0 3.01968 translate
1 0.864589 scale
newpath
0 0 moveto
(G) true charpath
1 0.7 0 setrgbcolor
fill
1 1.15662 scale
0 -3.01968 translate
0 -1.18368 translate
1 -0.245175 scale
newpath
0 0 moveto
(C) true charpath
0.8 0.8 2.4 setrgbcolor
fill
1 -4.07871 scale
0 1.18368 translate
7.65 0 translate
0 0.1 translate
1 0.352561 scale
newpath
0 0 moveto
(T) true charpath
0 0.5 0 setrgbcolor
fill
1 2.83639 scale
0 -0.1 translate
0 -0.1 translate
1 -0.0152387 scale
newpath
0 0 moveto
(G) true charpath
1 0.94 0.8 setrgbcolor
fill
1 -65.6223 scale
0 0.1 translate
0 3.66101 translate
1 0.460846 scale
newpath
0 0 moveto
(C) true charpath
0 0 8 setrgbcolor
fill
1 2.16992 scale
0 -3.66101 translate
0 -1.00676 translate
1 -0.0763404 scale
newpath
0 0 moveto
(A) true charpath
2.4 0.8 0.8 setrgbcolor
fill
1 -13.0992 scale
0 1.00676 translate
7.65 0 translate
0 -0.1 translate
1 -0.225883 scale
newpath
0 0 moveto
(T) true charpath
0.8 0.9 0.8 setrgbcolor
fill
1 -4.42707 scale
0 0.1 translate
0 0.1 translate
1 1.49803 scale
newpath
0 0 moveto
(G) true charpath
1 0.7 0 setrgbcolor
fill
1 0.667545 scale
0 -0.1 translate
0 -2.66424 translate
1 -0.363091 scale
newpath
0 0 moveto
(C) true charpath
0.8 0.8 2.4 setrgbcolor
fill
1 -2.75413 scale
0 2.66424 translate
7.65 0 translate
0 -0.1 translate
1 -0.0860668 scale
newpath
0 0 moveto
(G) true charpath
1 0.94 0.8 setrgbcolor
fill
1 -11.6189 scale
0 0.1 translate
0 -1.56408 translate
1 -0.11256 scale
newpath
0 0 moveto
(C) true charpath
0.8 0.8 2.4 setrgbcolor
fill
1 -8.88412 scale
0 1.56408 translate
0 0.1 translate
1 0.973324 scale
newpath
0 0 moveto
(A) true charpath
8 0 0 setrgbcolor
fill
1 1.02741 scale
0 -0.1 translate
7.65 0 translate
0 0.1 translate
1 0.150526 scale
newpath
0 0 moveto
(G) true charpath
1 0.7 0 setrgbcolor
fill
1 6.64337 scale
0 -0.1 translate
0 2.07128 translate
1 0.262562 scale
newpath
0 0 moveto
(C) true charpath
0 0 8 setrgbcolor
fill
1 3.80863 scale
0 -2.07128 translate
0 -0.1 translate
1 -0.0810334 scale
newpath
0 0 moveto
(A) true charpath
2.4 0.8 0.8 setrgbcolor
fill
1 -12.3406 scale
0 0.1 translate
7.65 0 translate
7.65 0 translate
-168.3 -23.1593 translate
newpath
-3.825 -1.9125 moveto
175.95 0 rlineto
0 45.9 rlineto
-175.95 0 rlineto
0 -45.9 rlineto
closepath
0 0 0 setrgbcolor
stroke
-275.4 0 translate
0 18.1779 translate
/Helvetica findfont
5.61816 scalefont
setfont
newpath
0 0 moveto
(Motif Name:) true charpath
0 0 0 setrgbcolor
fill
70.227 0 translate
/Helvetica-Bold findfont
5.61816 scalefont
setfont
newpath
0 0 moveto
(AAGJ06000001.1_2617722-2619228(+)_1|4|1x0) true charpath
0 0 0 setrgbcolor
fill
-70.227 0 translate
0 -68.25 translate
0 29.125 translate
/Helvetica findfont
8.262 scalefont
setfont
newpath
0 0 moveto
(Gene:) true charpath
0 0 0 setrgbcolor
fill
42.1362 0 translate
/Helvetica-Bold findfont
8.262 scalefont
setfont
newpath
0 0 moveto
(AAGJ06000001.1_2624536-2626990(-)_1) true charpath
0 0 0 setrgbcolor
fill
-42.1362 0 translate
-30.6 -29.125 translate
306 0 translate
2.10375 0 translate
/Helvetica findfont
5.508 scalefont
setfont
newpath
0 0 moveto
(1) true charpath
0 0 0 setrgbcolor
fill
7.65 0 translate
newpath
0 0 moveto
(2) true charpath
0 0 0 setrgbcolor
fill
7.65 0 translate
newpath
0 0 moveto
(3) true charpath
0 0 0 setrgbcolor
fill
7.65 0 translate
newpath
0 0 moveto
(4) true charpath
0 0 0 setrgbcolor
fill
7.65 0 translate
-32.7037 0 translate
0 3.93429 translate
0 19.225 translate
/Helvetica findfont
5.508 scalefont
setfont
38.25 -1.57371 translate
newpath
0 0 moveto
(0) true charpath
0 0 0 setrgbcolor
fill
0 19.125 translate
newpath
0 0 moveto
(+0.57) true charpath
0 0 0 setrgbcolor
fill
0 -38.25 translate
newpath
0 0 moveto
(-3.02) true charpath
0 0 0 setrgbcolor
fill
-38.25 19.125 translate
0 1.57371 translate
/Helvetica-Bold findfont
11.016 scalefont
setfont
0 0.1 translate
1 2.33056 scale
newpath
0 0 moveto
(G) true charpath
1 0.7 0 setrgbcolor
fill
1 0.429082 scale
0 -0.1 translate
0 -0.1 translate
1 -0.62869 scale
newpath
0 0 moveto
(C) true charpath
0.8 0.8 2.4 setrgbcolor
fill
1 -1.59061 scale
0 0.1 translate
0 -5.83375 translate
1 -0.694076 scale
newpath
0 0 moveto
(T) true charpath
0.8 0.9 0.8 setrgbcolor
fill
1 -1.44077 scale
0 5.83375 translate
0 -12.082 translate
1 -0.80779 scale
newpath
0 0 moveto
(A) true charpath
2.4 0.8 0.8 setrgbcolor
fill
1 -1.23795 scale
0 12.082 translate
7.65 0 translate
0 0.1 translate
1 0.169313 scale
newpath
0 0 moveto
(G) true charpath
1 0.7 0 setrgbcolor
fill
1 5.90622 scale
0 -0.1 translate
0 -0.1 translate
1 -0.00525443 scale
newpath
0 0 moveto
(A) true charpath
2.4 0.8 0.8 setrgbcolor
fill
1 -190.316 scale
0 0.1 translate
0 2.21911 translate
1 0.74064 scale
newpath
0 0 moveto
(T) true charpath
0 0.5 0 setrgbcolor
fill
1 1.35018 scale
0 -2.21911 translate
0 -0.928202 translate
1 -0.120331 scale
newpath
0 0 moveto
(C) true charpath
0.8 0.8 2.4 setrgbcolor
fill
1 -8.31044 scale
0 0.928202 translate
7.65 0 translate
0 0.1 translate
1 0.152149 scale
newpath
0 0 moveto
(T) true charpath
0 0.5 0 setrgbcolor
fill
1 6.57252 scale
0 -0.1 translate
0 -0.1 translate
1 -0.14266 scale
newpath
0 0 moveto
(A) true charpath
2.4 0.8 0.8 setrgbcolor
fill
1 -7.00969 scale
0 0.1 translate
0 2.08405 translate
1 1.22782 scale
newpath
0 0 moveto
(G) true charpath
1 0.7 0 setrgbcolor
fill
1 0.814453 scale
0 -2.08405 translate
0 -2.00939 translate
1 -0.306596 scale
newpath
0 0 moveto
(C) true charpath
0.8 0.8 2.4 setrgbcolor
fill
1 -3.26162 scale
0 2.00939 translate
7.65 0 translate
7.65 0 translate
-30.6 -23.1593 translate
newpath
-3.825 -1.9125 moveto
38.25 0 rlineto
0 45.9 rlineto
-38.25 0 rlineto
0 -45.9 rlineto
closepath
0 0 0 setrgbcolor
stroke
-275.4 0 translate
0 18.1779 translate
/Helvetica findfont
5.61816 scalefont
setfont
newpath
0 0 moveto
(Motif Name:) true charpath
0 0 0 setrgbcolor
fill
70.227 0 translate
/Helvetica-Bold findfont
5.61816 scalefont
setfont
newpath
0 0 moveto
(AAGJ06000001.1_2624536-2626990(-)_1|1|1x0) true charpath
0 0 0 setrgbcolor
fill
-70.227 0 translate
0 -68.25 translate
0 29.125 translate
/Helvetica findfont
8.262 scalefont
setfont
newpath
0 0 moveto
(Gene:) true charpath
0 0 0 setrgbcolor
fill
42.1362 0 translate
/Helvetica-Bold findfont
8.262 scalefont
setfont
newpath
0 0 moveto
(AAGJ06000001.1_2624536-2626990(-)_1) true charpath
0 0 0 setrgbcolor
fill
-42.1362 0 translate
-30.6 -29.125 translate
306 0 translate
2.10375 0 translate
/Helvetica findfont
5.508 scalefont
setfont
newpath
0 0 moveto
(1) true charpath
0 0 0 setrgbcolor
fill
7.65 0 translate
newpath
0 0 moveto
(2) true charpath
0 0 0 setrgbcolor
fill
7.65 0 translate
newpath
0 0 moveto
(3) true charpath
0 0 0 setrgbcolor
fill
7.65 0 translate
newpath
0 0 moveto
(4) true charpath
0 0 0 setrgbcolor
fill
7.65 0 translate
-32.7037 0 translate
0 3.93429 translate
0 19.225 translate
/Helvetica findfont
5.508 scalefont
setfont
38.25 -1.57371 translate
newpath
0 0 moveto
(0) true charpath
0 0 0 setrgbcolor
fill
0 19.125 translate
newpath
0 0 moveto
(+0.56) true charpath
0 0 0 setrgbcolor
fill
0 -38.25 translate
newpath
0 0 moveto
(-2.73) true charpath
0 0 0 setrgbcolor
fill
-38.25 19.125 translate
0 1.57371 translate
/Helvetica-Bold findfont
11.016 scalefont
setfont
0 -0.1 translate
1 -0.161982 scale
newpath
0 0 moveto
(C) true charpath
0.8 0.8 2.4 setrgbcolor
fill
1 -6.17352 scale
0 0.1 translate
0 0.1 translate
1 1.52947 scale
newpath
0 0 moveto
(T) true charpath
0 0.5 0 setrgbcolor
fill
1 0.653822 scale
0 -0.1 translate
0 -2.16142 translate
1 -0.349194 scale
newpath
0 0 moveto
(G) true charpath
1 0.94 0.8 setrgbcolor
fill
1 -2.86374 scale
0 2.16142 translate
7.65 0 translate
0 0.1 translate
1 2.33056 scale
newpath
0 0 moveto
(T) true charpath
0 0.5 0 setrgbcolor
fill
1 0.429082 scale
0 -0.1 translate
0 -0.1 translate
1 -0.528081 scale
newpath
0 0 moveto
(G) true charpath
1 0.94 0.8 setrgbcolor
fill
1 -1.89365 scale
0 0.1 translate
0 -5.0421 translate
1 -0.688657 scale
newpath
0 0 moveto
(A) true charpath
2.4 0.8 0.8 setrgbcolor
fill
1 -1.4521 scale
0 5.0421 translate
0 -11.2477 translate
1 -0.913817 scale
newpath
0 0 moveto
(C) true charpath
0.8 0.8 2.4 setrgbcolor
fill
1 -1.09431 scale
0 11.2477 translate
7.65 0 translate
0 0.1 translate
1 0.169106 scale
newpath
0 0 moveto
(G) true charpath
1 0.7 0 setrgbcolor
fill
1 5.91345 scale
0 -0.1 translate
0 2.21748 translate
1 0.738631 scale
newpath
0 0 moveto
(A) true charpath
8 0 0 setrgbcolor
fill
1 1.35386 scale
0 -2.21748 translate
0 -0.1 translate
1 -0.185681 scale
newpath
0 0 moveto
(C) true charpath
0.8 0.8 2.4 setrgbcolor
fill
1 -5.38558 scale
0 0.1 translate
7.65 0 translate
7.65 0 translate
-30.6 -23.1593 translate
newpath
-3.825 -1.9125 moveto
38.25 0 rlineto
0 45.9 rlineto
-38.25 0 rlineto
0 -45.9 rlineto
closepath
0 0 0 setrgbcolor
stroke
-275.4 0 translate
0 18.1779 translate
/Helvetica findfont
5.61816 scalefont
setfont
newpath
0 0 moveto
(Motif Name:) true charpath
0 0 0 setrgbcolor
fill
70.227 0 translate
/Helvetica-Bold findfont
5.61816 scalefont
setfont
newpath
0 0 moveto
(AAGJ06000001.1_2624536-2626990(-)_1|2|1x0) true charpath
0 0 0 setrgbcolor
fill
-70.227 0 translate
0 -68.25 translate
0 29.125 translate
/Helvetica findfont
8.262 scalefont
setfont
newpath
0 0 moveto
(Gene:) true charpath
0 0 0 setrgbcolor
fill
42.1362 0 translate
/Helvetica-Bold findfont
8.262 scalefont
setfont
newpath
0 0 moveto
(AAGJ06000001.1_2624536-2626990(-)_1) true charpath
0 0 0 setrgbcolor
fill
-42.1362 0 translate
-30.6 -29.125 translate
306 0 translate
2.10375 0 translate
/Helvetica findfont
5.508 scalefont
setfont
newpath
0 0 moveto
(1) true charpath
0 0 0 setrgbcolor
fill
7.65 0 translate
newpath
0 0 moveto
(2) true charpath
0 0 0 setrgbcolor
fill
7.65 0 translate
newpath
0 0 moveto
(3) true charpath
0 0 0 setrgbcolor
fill
7.65 0 translate
newpath
0 0 moveto
(4) true charpath
0 0 0 setrgbcolor
fill
7.65 0 translate
newpath
0 0 moveto
(5) true charpath
0 0 0 setrgbcolor
fill
7.65 0 translate
newpath
0 0 moveto
(6) true charpath
0 0 0 setrgbcolor
fill
7.65 0 translate
newpath
0 0 moveto
(7) true charpath
0 0 0 setrgbcolor
fill
7.65 0 translate
-55.6537 0 translate
0 3.93429 translate
0 19.225 translate
/Helvetica findfont
5.508 scalefont
setfont
61.2 -1.57371 translate
newpath
0 0 moveto
(0) true charpath
0 0 0 setrgbcolor
fill
0 19.125 translate
newpath
0 0 moveto
(+0.51) true charpath
0 0 0 setrgbcolor
fill
0 -38.25 translate
newpath
0 0 moveto
(-1.94) true charpath
0 0 0 setrgbcolor
fill
-61.2 19.125 translate
0 1.57371 translate
/Helvetica-Bold findfont
11.016 scalefont
setfont
0 0.1 translate
1 1.99029 scale
newpath
0 0 moveto
(C) true charpath
0 0 8 setrgbcolor
fill
1 0.50244 scale
0 -0.1 translate
0 -0.1 translate
1 -0.757976 scale
newpath
0 0 moveto
(G) true charpath
1 0.94 0.8 setrgbcolor
fill
1 -1.3193 scale
0 0.1 translate
0 -6.85105 translate
1 -1.47254 scale
newpath
0 0 moveto
(A) true charpath
2.4 0.8 0.8 setrgbcolor
fill
1 -0.679099 scale
0 6.85105 translate
7.65 0 translate
0 0.1 translate
1 0.843529 scale
newpath
0 0 moveto
(T) true charpath
0 0.5 0 setrgbcolor
fill
1 1.1855 scale
0 -0.1 translate
0 7.52423 translate
1 0.872184 scale
newpath
0 0 moveto
(A) true charpath
8 0 0 setrgbcolor
fill
1 1.14655 scale
0 -7.52423 translate
0 -0.1 translate
1 -0.208295 scale
newpath
0 0 moveto
(G) true charpath
1 0.94 0.8 setrgbcolor
fill
1 -4.80088 scale
0 0.1 translate
0 -2.52584 translate
1 -0.631932 scale
newpath
0 0 moveto
(C) true charpath
0.8 0.8 2.4 setrgbcolor
fill
1 -1.58245 scale
0 2.52584 translate
7.65 0 translate
0 0.1 translate
1 0.233138 scale
newpath
0 0 moveto
(T) true charpath
0 0.5 0 setrgbcolor
fill
1 4.2893 scale
0 -0.1 translate
0 2.72132 translate
1 0.30308 scale
newpath
0 0 moveto
(A) true charpath
8 0 0 setrgbcolor
fill
1 3.29945 scale
0 -2.72132 translate
0 -0.1 translate
1 -0.192146 scale
newpath
0 0 moveto
(G) true charpath
1 0.94 0.8 setrgbcolor
fill
1 -5.20438 scale
0 0.1 translate
7.65 0 translate
0 -0.1 translate
1 -0.499629 scale
newpath
0 0 moveto
(G) true charpath
1 0.94 0.8 setrgbcolor
fill
1 -2.00149 scale
0 0.1 translate
0 0.1 translate
1 2.33056 scale
newpath
0 0 moveto
(A) true charpath
8 0 0 setrgbcolor
fill
1 0.429082 scale
0 -0.1 translate
0 -4.81822 translate
1 -0.539377 scale
newpath
0 0 moveto
(C) true charpath
0.8 0.8 2.4 setrgbcolor
fill
1 -1.85399 scale
0 4.81822 translate
0 -9.84921 translate
1 -0.992894 scale
newpath
0 0 moveto
(T) true charpath
0.8 0.9 0.8 setrgbcolor
fill
1 -1.00716 scale
0 9.84921 translate
7.65 0 translate
0 0.1 translate
1 0.0305268 scale
newpath
0 0 moveto
(C) true charpath
0 0 8 setrgbcolor
fill
1 32.7581 scale
0 -0.1 translate
0 -0.1 translate
1 -0.233585 scale
newpath
0 0 moveto
(A) true charpath
2.4 0.8 0.8 setrgbcolor
fill
1 -4.28109 scale
0 0.1 translate
0 1.12706 translate
1 1.29066 scale
newpath
0 0 moveto
(T) true charpath
0 0.5 0 setrgbcolor
fill
1 0.7748 scale
0 -1.12706 translate
0 -2.72484 translate
1 -0.346523 scale
newpath
0 0 moveto
(G) true charpath
1 0.94 0.8 setrgbcolor
fill
1 -2.88581 scale
0 2.72484 translate
7.65 0 translate
0 0.1 translate
1 0.174542 scale
newpath
0 0 moveto
(A) true charpath
8 0 0 setrgbcolor
fill
1 5.72929 scale
0 -0.1 translate
0 2.26025 translate
1 1.61744 scale
newpath
0 0 moveto
(T) true charpath
0 0.5 0 setrgbcolor
fill
1 0.618262 scale
0 -2.26025 translate
0 -0.1 translate
1 -0.439311 scale
newpath
0 0 moveto
(G) true charpath
1 0.94 0.8 setrgbcolor
fill
1 -2.27629 scale
0 0.1 translate
0 -4.3436 translate
1 -0.774121 scale
newpath
0 0 moveto
(C) true charpath
0.8 0.8 2.4 setrgbcolor
fill
1 -1.29179 scale
0 4.3436 translate
7.65 0 translate
7.65 0 translate
-53.55 -23.1593 translate
newpath
-3.825 -1.9125 moveto
61.2 0 rlineto
0 45.9 rlineto
-61.2 0 rlineto
0 -45.9 rlineto
closepath
0 0 0 setrgbcolor
stroke
-275.4 0 translate
0 18.1779 translate
/Helvetica findfont
5.61816 scalefont
setfont
newpath
0 0 moveto
(Motif Name:) true charpath
0 0 0 setrgbcolor
fill
70.227 0 translate
/Helvetica-Bold findfont
5.61816 scalefont
setfont
newpath
0 0 moveto
(AAGJ06000001.1_2624536-2626990(-)_1|3|1x0) true charpath
0 0 0 setrgbcolor
fill
-70.227 0 translate
0 -68.25 translate
0 29.125 translate
/Helvetica findfont
8.262 scalefont
setfont
newpath
0 0 moveto
(Gene:) true charpath
0 0 0 setrgbcolor
fill
42.1362 0 translate
/Helvetica-Bold findfont
8.262 scalefont
setfont
newpath
0 0 moveto
(AAGJ06000001.1_2624536-2626990(-)_1) true charpath
0 0 0 setrgbcolor
fill
-42.1362 0 translate
-30.6 -29.125 translate
306 0 translate
2.10375 0 translate
/Helvetica findfont
5.508 scalefont
setfont
newpath
0 0 moveto
(1) true charpath
0 0 0 setrgbcolor
fill
7.65 0 translate
newpath
0 0 moveto
(2) true charpath
0 0 0 setrgbcolor
fill
7.65 0 translate
newpath
0 0 moveto
(3) true charpath
0 0 0 setrgbcolor
fill
7.65 0 translate
newpath
0 0 moveto
(4) true charpath
0 0 0 setrgbcolor
fill
7.65 0 translate
newpath
0 0 moveto
(5) true charpath
0 0 0 setrgbcolor
fill
7.65 0 translate
newpath
0 0 moveto
(6) true charpath
0 0 0 setrgbcolor
fill
7.65 0 translate
newpath
0 0 moveto
(7) true charpath
0 0 0 setrgbcolor
fill
7.65 0 translate
-55.6537 0 translate
0 3.93429 translate
0 19.225 translate
/Helvetica findfont
5.508 scalefont
setfont
61.2 -1.57371 translate
newpath
0 0 moveto
(0) true charpath
0 0 0 setrgbcolor
fill
0 19.125 translate
newpath
0 0 moveto
(+0.57) true charpath
0 0 0 setrgbcolor
fill
0 -38.25 translate
newpath
0 0 moveto
(-3.27) true charpath
0 0 0 setrgbcolor
fill
-61.2 19.125 translate
0 1.57371 translate
/Helvetica-Bold findfont
11.016 scalefont
setfont
0 0.1 translate
1 0.642995 scale
newpath
0 0 moveto
(G) true charpath
1 0.7 0 setrgbcolor
fill
1 1.55522 scale
0 -0.1 translate
0 5.94631 translate
1 0.65266 scale
newpath
0 0 moveto
(A) true charpath
8 0 0 setrgbcolor
fill
1 1.53219 scale
0 -5.94631 translate
0 -0.1 translate
1 -0.101852 scale
newpath
0 0 moveto
(C) true charpath
0.8 0.8 2.4 setrgbcolor
fill
1 -9.81814 scale
0 0.1 translate
0 -1.68829 translate
1 -0.151114 scale
newpath
0 0 moveto
(T) true charpath
0.8 0.9 0.8 setrgbcolor
fill
1 -6.6175 scale
0 1.68829 translate
7.65 0 translate
0 0.1 translate
1 2.33056 scale
newpath
0 0 moveto
(T) true charpath
0 0.5 0 setrgbcolor
fill
1 0.429082 scale
0 -0.1 translate
0 -0.1 translate
1 -0.695093 scale
newpath
0 0 moveto
(A) true charpath
2.4 0.8 0.8 setrgbcolor
fill
1 -1.43866 scale
0 0.1 translate
0 -6.35625 translate
1 -0.700713 scale
newpath
0 0 moveto
(C) true charpath
0.8 0.8 2.4 setrgbcolor
fill
1 -1.42712 scale
0 6.35625 translate
0 -12.6567 translate
1 -0.734749 scale
newpath
0 0 moveto
(G) true charpath
1 0.94 0.8 setrgbcolor
fill
1 -1.36101 scale
0 12.6567 translate
7.65 0 translate
0 -0.1 translate
1 -0.2477 scale
newpath
0 0 moveto
(G) true charpath
1 0.94 0.8 setrgbcolor
fill
1 -4.03713 scale
0 0.1 translate
0 0.1 translate
1 2.04743 scale
newpath
0 0 moveto
(A) true charpath
8 0 0 setrgbcolor
fill
1 0.488417 scale
0 -0.1 translate
0 -2.83591 translate
1 -0.282078 scale
newpath
0 0 moveto
(T) true charpath
0.8 0.9 0.8 setrgbcolor
fill
1 -3.54512 scale
0 2.83591 translate
0 -5.84232 translate
1 -0.54997 scale
newpath
0 0 moveto
(C) true charpath
0.8 0.8 2.4 setrgbcolor
fill
1 -1.81828 scale
0 5.84232 translate
7.65 0 translate
0 0.1 translate
1 0.0947769 scale
newpath
0 0 moveto
(T) true charpath
0 0.5 0 setrgbcolor
fill
1 10.5511 scale
0 -0.1 translate
0 1.63262 translate
1 0.249234 scale
newpath
0 0 moveto
(G) true charpath
1 0.7 0 setrgbcolor
fill
1 4.01229 scale
0 -1.63262 translate
0 -0.1 translate
1 -0.0494153 scale
newpath
0 0 moveto
(C) true charpath
0.8 0.8 2.4 setrgbcolor
fill
1 -20.2366 scale
0 0.1 translate
7.65 0 translate
0 0.1 translate
1 0.321188 scale
newpath
0 0 moveto
(C) true charpath
0 0 8 setrgbcolor
fill
1 3.11344 scale
0 -0.1 translate
7.65 0 translate
0 0.1 translate
1 0.518041 scale
newpath
0 0 moveto
(G) true charpath
1 0.7 0 setrgbcolor
fill
1 1.93035 scale
0 -0.1 translate
7.65 0 translate
7.65 0 translate
-53.55 -23.1593 translate
newpath
-3.825 -1.9125 moveto
61.2 0 rlineto
0 45.9 rlineto
-61.2 0 rlineto
0 -45.9 rlineto
closepath
0 0 0 setrgbcolor
stroke
-275.4 0 translate
0 18.1779 translate
/Helvetica findfont
5.61816 scalefont
setfont
newpath
0 0 moveto
(Motif Name:) true charpath
0 0 0 setrgbcolor
fill
70.227 0 translate
/Helvetica-Bold findfont
5.61816 scalefont
setfont
newpath
0 0 moveto
(AAGJ06000001.1_2624536-2626990(-)_1|4|1x0) true charpath
0 0 0 setrgbcolor
fill
-70.227 0 translate
0 -68.25 translate
0 29.125 translate
/Helvetica findfont
8.262 scalefont
setfont
newpath
0 0 moveto
(Gene:) true charpath
0 0 0 setrgbcolor
fill
42.1362 0 translate
/Helvetica-Bold findfont
8.262 scalefont
setfont
newpath
0 0 moveto
(AAGJ06000001.1_2624536-2626990(-)_1) true charpath
0 0 0 setrgbcolor
fill
-42.1362 0 translate
-30.6 -29.125 translate
306 0 translate
2.10375 0 translate
/Helvetica findfont
5.508 scalefont
setfont
newpath
0 0 moveto
(1) true charpath
0 0 0 setrgbcolor
fill
7.65 0 translate
newpath
0 0 moveto
(2) true charpath
0 0 0 setrgbcolor
fill
7.65 0 translate
newpath
0 0 moveto
(3) true charpath
0 0 0 setrgbcolor
fill
7.65 0 translate
newpath
0 0 moveto
(4) true charpath
0 0 0 setrgbcolor
fill
7.65 0 translate
newpath
0 0 moveto
(5) true charpath
0 0 0 setrgbcolor
fill
7.65 0 translate
newpath
0 0 moveto
(6) true charpath
0 0 0 setrgbcolor
fill
7.65 0 translate
newpath
0 0 moveto
(7) true charpath
0 0 0 setrgbcolor
fill
7.65 0 translate
-55.6537 0 translate
0 3.93429 translate
0 19.225 translate
/Helvetica findfont
5.508 scalefont
setfont
61.2 -1.57371 translate
newpath
0 0 moveto
(0) true charpath
0 0 0 setrgbcolor
fill
0 19.125 translate
newpath
0 0 moveto
(+0.56) true charpath
0 0 0 setrgbcolor
fill
0 -38.25 translate
newpath
0 0 moveto
(-2.83) true charpath
0 0 0 setrgbcolor
fill
-61.2 19.125 translate
0 1.57371 translate
/Helvetica-Bold findfont
11.016 scalefont
setfont
0 -0.1 translate
1 -0.362246 scale
newpath
0 0 moveto
(A) true charpath
2.4 0.8 0.8 setrgbcolor
fill
1 -2.76055 scale
0 0.1 translate
0 0.1 translate
1 2.27993 scale
newpath
0 0 moveto
(G) true charpath
1 0.7 0 setrgbcolor
fill
1 0.43861 scale
0 -0.1 translate
0 -3.73722 translate
1 -0.812663 scale
newpath
0 0 moveto
(C) true charpath
0.8 0.8 2.4 setrgbcolor
fill
1 -1.23052 scale
0 3.73722 translate
0 -10.9186 translate
1 -0.83211 scale
newpath
0 0 moveto
(T) true charpath
0.8 0.9 0.8 setrgbcolor
fill
1 -1.20176 scale
0 10.9186 translate
7.65 0 translate
0 -0.1 translate
1 -0.0621479 scale
newpath
0 0 moveto
(G) true charpath
1 0.94 0.8 setrgbcolor
fill
1 -16.0906 scale
0 0.1 translate
0 0.1 translate
1 0.744083 scale
newpath
0 0 moveto
(C) true charpath
0 0 8 setrgbcolor
fill
1 1.34394 scale
0 -0.1 translate
0 6.74172 translate
1 0.802778 scale
newpath
0 0 moveto
(A) true charpath
8 0 0 setrgbcolor
fill
1 1.24567 scale
0 -6.74172 translate
0 -1.37587 translate
1 -0.558208 scale
newpath
0 0 moveto
(T) true charpath
0.8 0.9 0.8 setrgbcolor
fill
1 -1.79145 scale
0 1.37587 translate
7.65 0 translate
0 0.1 translate
1 2.33056 scale
newpath
0 0 moveto
(A) true charpath
8 0 0 setrgbcolor
fill
1 0.429082 scale
0 -0.1 translate
0 -0.1 translate
1 -0.562778 scale
newpath
0 0 moveto
(T) true charpath
0.8 0.9 0.8 setrgbcolor
fill
1 -1.7769 scale
0 0.1 translate
0 -5.31511 translate
1 -0.693414 scale
newpath
0 0 moveto
(G) true charpath
1 0.94 0.8 setrgbcolor
fill
1 -1.44214 scale
0 5.31511 translate
0 -11.5582 translate
1 -0.874364 scale
newpath
0 0 moveto
(C) true charpath
0.8 0.8 2.4 setrgbcolor
fill
1 -1.14369 scale
0 11.5582 translate
7.65 0 translate
0 0.1 translate
1 0.646 scale
newpath
0 0 moveto
(A) true charpath
8 0 0 setrgbcolor
fill
1 1.54799 scale
0 -0.1 translate
0 -0.1 translate
1 -0.0708789 scale
newpath
0 0 moveto
(C) true charpath
0.8 0.8 2.4 setrgbcolor
fill
1 -14.1086 scale
0 0.1 translate
0 5.96995 translate
1 0.897085 scale
newpath
0 0 moveto
(G) true charpath
1 0.7 0 setrgbcolor
fill
1 1.11472 scale
0 -5.96995 translate
0 -1.44457 translate
1 -0.533974 scale
newpath
0 0 moveto
(T) true charpath
0.8 0.9 0.8 setrgbcolor
fill
1 -1.87275 scale
0 1.44457 translate
7.65 0 translate
0 -0.1 translate
1 -0.115889 scale
newpath
0 0 moveto
(A) true charpath
2.4 0.8 0.8 setrgbcolor
fill
1 -8.62897 scale
0 0.1 translate
0 -1.79874 translate
1 -0.25054 scale
newpath
0 0 moveto
(C) true charpath
0.8 0.8 2.4 setrgbcolor
fill
1 -3.99138 scale
0 1.79874 translate
0 0.1 translate
1 1.95141 scale
newpath
0 0 moveto
(T) true charpath
0 0.5 0 setrgbcolor
fill
1 0.51245 scale
0 -0.1 translate
0 -4.55698 translate
1 -0.868169 scale
newpath
0 0 moveto
(G) true charpath
1 0.94 0.8 setrgbcolor
fill
1 -1.15185 scale
0 4.55698 translate
7.65 0 translate
0 0.1 translate
1 2.3213 scale
newpath
0 0 moveto
(C) true charpath
0 0 8 setrgbcolor
fill
1 0.430793 scale
0 -0.1 translate
0 -0.1 translate
1 -0.536042 scale
newpath
0 0 moveto
(A) true charpath
2.4 0.8 0.8 setrgbcolor
fill
1 -1.86553 scale
0 0.1 translate
0 -5.10474 translate
1 -0.675999 scale
newpath
0 0 moveto
(T) true charpath
0.8 0.9 0.8 setrgbcolor
fill
1 -1.47929 scale
0 5.10474 translate
0 -11.2107 translate
1 -0.876415 scale
newpath
0 0 moveto
(G) true charpath
1 0.94 0.8 setrgbcolor
fill
1 -1.14101 scale
0 11.2107 translate
7.65 0 translate
7.65 0 translate
-53.55 -23.1593 translate
newpath
-3.825 -1.9125 moveto
61.2 0 rlineto
0 45.9 rlineto
-61.2 0 rlineto
0 -45.9 rlineto
closepath
0 0 0 setrgbcolor
stroke
-275.4 0 translate
0 18.1779 translate
/Helvetica findfont
5.61816 scalefont
setfont
newpath
0 0 moveto
(Motif Name:) true charpath
0 0 0 setrgbcolor
fill
70.227 0 translate
/Helvetica-Bold findfont
5.61816 scalefont
setfont
newpath
0 0 moveto
(AAGJ06000001.1_2624536-2626990(-)_1|5|1x0) true charpath
0 0 0 setrgbcolor
fill
-70.227 0 translate
0 -68.25 translate
0 29.125 translate
/Helvetica findfont
8.262 scalefont
setfont
newpath
0 0 moveto
(Gene:) true charpath
0 0 0 setrgbcolor
fill
42.1362 0 translate
/Helvetica-Bold findfont
8.262 scalefont
setfont
newpath
0 0 moveto
(AAGJ06000001.1_2624536-2626990(-)_1) true charpath
0 0 0 setrgbcolor
fill
-42.1362 0 translate
-30.6 -29.125 translate
306 0 translate
2.10375 0 translate
/Helvetica findfont
5.508 scalefont
setfont
newpath
0 0 moveto
(1) true charpath
0 0 0 setrgbcolor
fill
7.65 0 translate
newpath
0 0 moveto
(2) true charpath
0 0 0 setrgbcolor
fill
7.65 0 translate
newpath
0 0 moveto
(3) true charpath
0 0 0 setrgbcolor
fill
7.65 0 translate
newpath
0 0 moveto
(4) true charpath
0 0 0 setrgbcolor
fill
7.65 0 translate
-32.7037 0 translate
0 3.93429 translate
0 19.225 translate
/Helvetica findfont
5.508 scalefont
setfont
38.25 -1.57371 translate
newpath
0 0 moveto
(0) true charpath
0 0 0 setrgbcolor
fill
0 19.125 translate
newpath
0 0 moveto
(+0.57) true charpath
0 0 0 setrgbcolor
fill
0 -38.25 translate
newpath
0 0 moveto
(-3.02) true charpath
0 0 0 setrgbcolor
fill
-38.25 19.125 translate
0 1.57371 translate
/Helvetica-Bold findfont
11.016 scalefont
setfont
0 0.1 translate
1 2.33056 scale
newpath
0 0 moveto
(G) true charpath
1 0.7 0 setrgbcolor
fill
1 0.429082 scale
0 -0.1 translate
0 -0.1 translate
1 -0.62869 scale
newpath
0 0 moveto
(C) true charpath
0.8 0.8 2.4 setrgbcolor
fill
1 -1.59061 scale
0 0.1 translate
0 -5.83375 translate
1 -0.694076 scale
newpath
0 0 moveto
(T) true charpath
0.8 0.9 0.8 setrgbcolor
fill
1 -1.44077 scale
0 5.83375 translate
0 -12.082 translate
1 -0.80779 scale
newpath
0 0 moveto
(A) true charpath
2.4 0.8 0.8 setrgbcolor
fill
1 -1.23795 scale
0 12.082 translate
7.65 0 translate
0 0.1 translate
1 0.169313 scale
newpath
0 0 moveto
(G) true charpath
1 0.7 0 setrgbcolor
fill
1 5.90622 scale
0 -0.1 translate
0 -0.1 translate
1 -0.00525443 scale
newpath
0 0 moveto
(A) true charpath
2.4 0.8 0.8 setrgbcolor
fill
1 -190.316 scale
0 0.1 translate
0 2.21911 translate
1 0.74064 scale
newpath
0 0 moveto
(T) true charpath
0 0.5 0 setrgbcolor
fill
1 1.35018 scale
0 -2.21911 translate
0 -0.928202 translate
1 -0.120331 scale
newpath
0 0 moveto
(C) true charpath
0.8 0.8 2.4 setrgbcolor
fill
1 -8.31044 scale
0 0.928202 translate
7.65 0 translate
0 0.1 translate
1 0.152149 scale
newpath
0 0 moveto
(T) true charpath
0 0.5 0 setrgbcolor
fill
1 6.57252 scale
0 -0.1 translate
0 -0.1 translate
1 -0.14266 scale
newpath
0 0 moveto
(A) true charpath
2.4 0.8 0.8 setrgbcolor
fill
1 -7.00969 scale
0 0.1 translate
0 2.08405 translate
1 1.22782 scale
newpath
0 0 moveto
(G) true charpath
1 0.7 0 setrgbcolor
fill
1 0.814453 scale
0 -2.08405 translate
0 -2.00939 translate
1 -0.306596 scale
newpath
0 0 moveto
(C) true charpath
0.8 0.8 2.4 setrgbcolor
fill
1 -3.26162 scale
0 2.00939 translate
7.65 0 translate
7.65 0 translate
-30.6 -23.1593 translate
newpath
-3.825 -1.9125 moveto
38.25 0 rlineto
0 45.9 rlineto
-38.25 0 rlineto
0 -45.9 rlineto
closepath
0 0 0 setrgbcolor
stroke
-275.4 0 translate
0 18.1779 translate
/Helvetica findfont
5.61816 scalefont
setfont
newpath
0 0 moveto
(Motif Name:) true charpath
0 0 0 setrgbcolor
fill
70.227 0 translate
/Helvetica-Bold findfont
5.61816 scalefont
setfont
newpath
0 0 moveto
(AAGJ06000001.1_2624536-2626990(-)_1|6|1x0) true charpath
0 0 0 setrgbcolor
fill
-70.227 0 translate
0 -68.25 translate
0 29.125 translate
/Helvetica findfont
8.262 scalefont
setfont
newpath
0 0 moveto
(Gene:) true charpath
0 0 0 setrgbcolor
fill
42.1362 0 translate
/Helvetica-Bold findfont
8.262 scalefont
setfont
newpath
0 0 moveto
(AAGJ06000001.1_2624536-2626990(-)_1) true charpath
0 0 0 setrgbcolor
fill
-42.1362 0 translate
-30.6 -29.125 translate
306 0 translate
2.10375 0 translate
/Helvetica findfont
5.508 scalefont
setfont
newpath
0 0 moveto
(1) true charpath
0 0 0 setrgbcolor
fill
7.65 0 translate
newpath
0 0 moveto
(2) true charpath
0 0 0 setrgbcolor
fill
7.65 0 translate
newpath
0 0 moveto
(3) true charpath
0 0 0 setrgbcolor
fill
7.65 0 translate
newpath
0 0 moveto
(4) true charpath
0 0 0 setrgbcolor
fill
7.65 0 translate
-32.7037 0 translate
0 3.93429 translate
0 19.225 translate
/Helvetica findfont
5.508 scalefont
setfont
38.25 -1.57371 translate
newpath
0 0 moveto
(0) true charpath
0 0 0 setrgbcolor
fill
0 19.125 translate
newpath
0 0 moveto
(+0.52) true charpath
0 0 0 setrgbcolor
fill
0 -38.25 translate
newpath
0 0 moveto
(-2.24) true charpath
0 0 0 setrgbcolor
fill
-38.25 19.125 translate
0 1.57371 translate
/Helvetica-Bold findfont
11.016 scalefont
setfont
0 0.1 translate
1 0.642519 scale
newpath
0 0 moveto
(A) true charpath
8 0 0 setrgbcolor
fill
1 1.55637 scale
0 -0.1 translate
0 5.94256 translate
1 0.657623 scale
newpath
0 0 moveto
(C) true charpath
0 0 8 setrgbcolor
fill
1 1.52063 scale
0 -5.94256 translate
0 -0.1 translate
1 -0.488078 scale
newpath
0 0 moveto
(G) true charpath
1 0.94 0.8 setrgbcolor
fill
1 -2.04885 scale
0 0.1 translate
7.65 0 translate
0 -0.1 translate
1 -0.249002 scale
newpath
0 0 moveto
(A) true charpath
2.4 0.8 0.8 setrgbcolor
fill
1 -4.01603 scale
0 0.1 translate
0 0.1 translate
1 2.33056 scale
newpath
0 0 moveto
(T) true charpath
0 0.5 0 setrgbcolor
fill
1 0.429082 scale
0 -0.1 translate
0 -2.84615 translate
1 -0.702356 scale
newpath
0 0 moveto
(G) true charpath
1 0.94 0.8 setrgbcolor
fill
1 -1.42378 scale
0 2.84615 translate
0 -9.15954 translate
1 -1.1792 scale
newpath
0 0 moveto
(C) true charpath
0.8 0.8 2.4 setrgbcolor
fill
1 -0.848034 scale
0 9.15954 translate
7.65 0 translate
0 -0.1 translate
1 -0.319341 scale
newpath
0 0 moveto
(G) true charpath
1 0.94 0.8 setrgbcolor
fill
1 -3.13145 scale
0 0.1 translate
0 -3.39962 translate
1 -0.341731 scale
newpath
0 0 moveto
(A) true charpath
2.4 0.8 0.8 setrgbcolor
fill
1 -2.92628 scale
0 3.39962 translate
0 0.1 translate
1 2.20666 scale
newpath
0 0 moveto
(T) true charpath
0 0.5 0 setrgbcolor
fill
1 0.453174 scale
0 -0.1 translate
0 -6.87541 translate
1 -0.917347 scale
newpath
0 0 moveto
(C) true charpath
0.8 0.8 2.4 setrgbcolor
fill
1 -1.0901 scale
0 6.87541 translate
7.65 0 translate
7.65 0 translate
-30.6 -23.1593 translate
newpath
-3.825 -1.9125 moveto
38.25 0 rlineto
0 45.9 rlineto
-38.25 0 rlineto
0 -45.9 rlineto
closepath
0 0 0 setrgbcolor
stroke
-275.4 0 translate
0 18.1779 translate
/Helvetica findfont
5.61816 scalefont
setfont
newpath
0 0 moveto
(Motif Name:) true charpath
0 0 0 setrgbcolor
fill
70.227 0 translate
/Helvetica-Bold findfont
5.61816 scalefont
setfont
newpath
0 0 moveto
(AAGJ06000001.1_2624536-2626990(-)_1|7|1x0) true charpath
0 0 0 setrgbcolor
fill
-70.227 0 translate
0 -68.25 translate
showpage
30.6 674.55 translate
0 29.125 translate
/Helvetica findfont
8.262 scalefont
setfont
newpath
0 0 moveto
(Gene:) true charpath
0 0 0 setrgbcolor
fill
42.1362 0 translate
/Helvetica-Bold findfont
8.262 scalefont
setfont
newpath
0 0 moveto
(AAGJ06000001.1_2624536-2626990(-)_1) true charpath
0 0 0 setrgbcolor
fill
-42.1362 0 translate
-30.6 -29.125 translate
306 0 translate
2.10375 0 translate
/Helvetica findfont
5.508 scalefont
setfont
newpath
0 0 moveto
(1) true charpath
0 0 0 setrgbcolor
fill
7.65 0 translate
newpath
0 0 moveto
(2) true charpath
0 0 0 setrgbcolor
fill
7.65 0 translate
newpath
0 0 moveto
(3) true charpath
0 0 0 setrgbcolor
fill
7.65 0 translate
newpath
0 0 moveto
(4) true charpath
0 0 0 setrgbcolor
fill
7.65 0 translate
-32.7037 0 translate
0 3.93429 translate
0 19.225 translate
/Helvetica findfont
5.508 scalefont
setfont
38.25 -1.57371 translate
newpath
0 0 moveto
(0) true charpath
0 0 0 setrgbcolor
fill
0 19.125 translate
newpath
0 0 moveto
(+0.57) true charpath
0 0 0 setrgbcolor
fill
0 -38.25 translate
newpath
0 0 moveto
(-3.25) true charpath
0 0 0 setrgbcolor
fill
-38.25 19.125 translate
0 1.57371 translate
/Helvetica-Bold findfont
11.016 scalefont
setfont
0 0.1 translate
1 0.213428 scale
newpath
0 0 moveto
(G) true charpath
1 0.7 0 setrgbcolor
fill
1 4.68542 scale
0 -0.1 translate
7.65 0 translate
0 0.1 translate
1 0.0689793 scale
newpath
0 0 moveto
(A) true charpath
8 0 0 setrgbcolor
fill
1 14.4971 scale
0 -0.1 translate
0 1.42963 translate
1 0.52874 scale
newpath
0 0 moveto
(C) true charpath
0 0 8 setrgbcolor
fill
1 1.89129 scale
0 -1.42963 translate
0 -0.1 translate
1 -0.0830526 scale
newpath
0 0 moveto
(T) true charpath
0.8 0.9 0.8 setrgbcolor
fill
1 -12.0406 scale
0 0.1 translate
7.65 0 translate
0 0.1 translate
1 2.33056 scale
newpath
0 0 moveto
(G) true charpath
1 0.7 0 setrgbcolor
fill
1 0.429082 scale
0 -0.1 translate
0 -0.1 translate
1 -0.681797 scale
newpath
0 0 moveto
(T) true charpath
0.8 0.9 0.8 setrgbcolor
fill
1 -1.46671 scale
0 0.1 translate
0 -6.25162 translate
1 -0.709269 scale
newpath
0 0 moveto
(C) true charpath
0.8 0.8 2.4 setrgbcolor
fill
1 -1.4099 scale
0 6.25162 translate
0 -12.6194 translate
1 -0.73949 scale
newpath
0 0 moveto
(A) true charpath
2.4 0.8 0.8 setrgbcolor
fill
1 -1.35228 scale
0 12.6194 translate
7.65 0 translate
7.65 0 translate
-30.6 -23.1593 translate
newpath
-3.825 -1.9125 moveto
38.25 0 rlineto
0 45.9 rlineto
-38.25 0 rlineto
0 -45.9 rlineto
closepath
0 0 0 setrgbcolor
stroke
-275.4 0 translate
0 18.1779 translate
/Helvetica findfont
5.61816 scalefont
setfont
newpath
0 0 moveto
(Motif Name:) true charpath
0 0 0 setrgbcolor
fill
70.227 0 translate
/Helvetica-Bold findfont
5.61816 scalefont
setfont
newpath
0 0 moveto
(AAGJ06000001.1_2624536-2626990(-)_1|8|1x0) true charpath
0 0 0 setrgbcolor
fill
-70.227 0 translate
0 -68.25 translate
0 29.125 translate
/Helvetica findfont
8.262 scalefont
setfont
newpath
0 0 moveto
(Gene:) true charpath
0 0 0 setrgbcolor
fill
42.1362 0 translate
/Helvetica-Bold findfont
8.262 scalefont
setfont
newpath
0 0 moveto
(AAGJ06000001.1_2624536-2626990(-)_1) true charpath
0 0 0 setrgbcolor
fill
-42.1362 0 translate
-30.6 -29.125 translate
306 0 translate
2.10375 0 translate
/Helvetica findfont
5.508 scalefont
setfont
newpath
0 0 moveto
(1) true charpath
0 0 0 setrgbcolor
fill
7.65 0 translate
newpath
0 0 moveto
(2) true charpath
0 0 0 setrgbcolor
fill
7.65 0 translate
newpath
0 0 moveto
(3) true charpath
0 0 0 setrgbcolor
fill
7.65 0 translate
newpath
0 0 moveto
(4) true charpath
0 0 0 setrgbcolor
fill
7.65 0 translate
newpath
0 0 moveto
(5) true charpath
0 0 0 setrgbcolor
fill
7.65 0 translate
newpath
0 0 moveto
(6) true charpath
0 0 0 setrgbcolor
fill
7.65 0 translate
newpath
0 0 moveto
(7) true charpath
0 0 0 setrgbcolor
fill
7.65 0 translate
newpath
0 0 moveto
(8) true charpath
0 0 0 setrgbcolor
fill
7.65 0 translate
newpath
0 0 moveto
(9) true charpath
0 0 0 setrgbcolor
fill
7.65 0 translate
newpath
0 0 moveto
(0) true charpath
0 0 0 setrgbcolor
fill
7.65 0 translate
newpath
0 0 moveto
(1) true charpath
0 0 0 setrgbcolor
fill
7.65 0 translate
newpath
0 0 moveto
(2) true charpath
0 0 0 setrgbcolor
fill
7.65 0 translate
newpath
0 0 moveto
(3) true charpath
0 0 0 setrgbcolor
fill
7.65 0 translate
newpath
0 0 moveto
(4) true charpath
0 0 0 setrgbcolor
fill
7.65 0 translate
newpath
0 0 moveto
(5) true charpath
0 0 0 setrgbcolor
fill
7.65 0 translate
newpath
0 0 moveto
(6) true charpath
0 0 0 setrgbcolor
fill
7.65 0 translate
newpath
0 0 moveto
(7) true charpath
0 0 0 setrgbcolor
fill
7.65 0 translate
newpath
0 0 moveto
(8) true charpath
0 0 0 setrgbcolor
fill
7.65 0 translate
newpath
0 0 moveto
(9) true charpath
0 0 0 setrgbcolor
fill
7.65 0 translate
newpath
0 0 moveto
(0) true charpath
0 0 0 setrgbcolor
fill
7.65 0 translate
newpath
0 0 moveto
(1) true charpath
0 0 0 setrgbcolor
fill
7.65 0 translate
newpath
0 0 moveto
(2) true charpath
0 0 0 setrgbcolor
fill
7.65 0 translate
-170.404 0 translate
0 3.93429 translate
0 19.225 translate
/Helvetica findfont
5.508 scalefont
setfont
175.95 -1.57371 translate
newpath
0 0 moveto
(0) true charpath
0 0 0 setrgbcolor
fill
0 19.125 translate
newpath
0 0 moveto
(+0.57) true charpath
0 0 0 setrgbcolor
fill
0 -38.25 translate
newpath
0 0 moveto
(-3.03) true charpath
0 0 0 setrgbcolor
fill
-175.95 19.125 translate
0 1.57371 translate
/Helvetica-Bold findfont
11.016 scalefont
setfont
0 -0.1 translate
1 -0.111259 scale
newpath
0 0 moveto
(T) true charpath
0.8 0.9 0.8 setrgbcolor
fill
1 -8.98807 scale
0 0.1 translate
0 0.1 translate
1 1.34016 scale
newpath
0 0 moveto
(G) true charpath
1 0.7 0 setrgbcolor
fill
1 0.746182 scale
0 -0.1 translate
0 -1.7623 translate
1 -0.17506 scale
newpath
0 0 moveto
(C) true charpath
0.8 0.8 2.4 setrgbcolor
fill
1 -5.71233 scale
0 1.7623 translate
7.65 0 translate
0 0.1 translate
1 0.460365 scale
newpath
0 0 moveto
(T) true charpath
0 0.5 0 setrgbcolor
fill
1 2.17219 scale
0 -0.1 translate
0 4.50928 translate
1 1.22692 scale
newpath
0 0 moveto
(G) true charpath
1 0.7 0 setrgbcolor
fill
1 0.815049 scale
0 -4.50928 translate
0 -0.1 translate
1 -0.212353 scale
newpath
0 0 moveto
(A) true charpath
2.4 0.8 0.8 setrgbcolor
fill
1 -4.70913 scale
0 0.1 translate
0 -2.55778 translate
1 -0.466626 scale
newpath
0 0 moveto
(C) true charpath
0.8 0.8 2.4 setrgbcolor
fill
1 -2.14305 scale
0 2.55778 translate
7.65 0 translate
0 -0.1 translate
1 -0.280067 scale
newpath
0 0 moveto
(G) true charpath
1 0.94 0.8 setrgbcolor
fill
1 -3.57057 scale
0 0.1 translate
0 0.1 translate
1 2.05352 scale
newpath
0 0 moveto
(T) true charpath
0 0.5 0 setrgbcolor
fill
1 0.486968 scale
0 -0.1 translate
0 -3.09058 translate
1 -0.355663 scale
newpath
0 0 moveto
(A) true charpath
2.4 0.8 0.8 setrgbcolor
fill
1 -2.81165 scale
0 3.09058 translate
0 -6.676 translate
1 -0.452029 scale
newpath
0 0 moveto
(C) true charpath
0.8 0.8 2.4 setrgbcolor
fill
1 -2.21225 scale
0 6.676 translate
7.65 0 translate
0 0.1 translate
1 0.210006 scale
newpath
0 0 moveto
(G) true charpath
1 0.7 0 setrgbcolor
fill
1 4.76177 scale
0 -0.1 translate
0 2.5393 translate
1 0.905168 scale
newpath
0 0 moveto
(A) true charpath
8 0 0 setrgbcolor
fill
1 1.10477 scale
0 -2.5393 translate
0 -0.1 translate
1 -0.0907479 scale
newpath
0 0 moveto
(T) true charpath
0.8 0.9 0.8 setrgbcolor
fill
1 -11.0195 scale
0 0.1 translate
0 -1.60091 translate
1 -0.126645 scale
newpath
0 0 moveto
(C) true charpath
0.8 0.8 2.4 setrgbcolor
fill
1 -7.89609 scale
0 1.60091 translate
7.65 0 translate
0 -0.1 translate
1 -0.0447812 scale
newpath
0 0 moveto
(C) true charpath
0.8 0.8 2.4 setrgbcolor
fill
1 -22.3308 scale
0 0.1 translate
0 -1.23922 translate
1 -0.0700407 scale
newpath
0 0 moveto
(A) true charpath
2.4 0.8 0.8 setrgbcolor
fill
1 -14.2774 scale
0 1.23922 translate
0 -2.5772 translate
1 -0.081676 scale
newpath
0 0 moveto
(G) true charpath
1 0.94 0.8 setrgbcolor
fill
1 -12.2435 scale
0 2.5772 translate
0 0.1 translate
1 1.30642 scale
newpath
0 0 moveto
(T) true charpath
0 0.5 0 setrgbcolor
fill
1 0.765448 scale
0 -0.1 translate
7.65 0 translate
0 -0.1 translate
1 -0.0501201 scale
newpath
0 0 moveto
(T) true charpath
0.8 0.9 0.8 setrgbcolor
fill
1 -19.9521 scale
0 0.1 translate
0 -1.28123 translate
1 -0.220264 scale
newpath
0 0 moveto
(A) true charpath
2.4 0.8 0.8 setrgbcolor
fill
1 -4.54001 scale
0 1.28123 translate
0 0.1 translate
1 1.65016 scale
newpath
0 0 moveto
(C) true charpath
0 0 8 setrgbcolor
fill
1 0.606001 scale
0 -0.1 translate
0 -3.80125 translate
1 -0.23247 scale
newpath
0 0 moveto
(G) true charpath
1 0.94 0.8 setrgbcolor
fill
1 -4.30164 scale
0 3.80125 translate
7.65 0 translate
0 0.1 translate
1 0.00946236 scale
newpath
0 0 moveto
(A) true charpath
8 0 0 setrgbcolor
fill
1 105.682 scale
0 -0.1 translate
7.65 0 translate
0 -0.1 translate
1 -0.0737484 scale
newpath
0 0 moveto
(T) true charpath
0.8 0.9 0.8 setrgbcolor
fill
1 -13.5596 scale
0 0.1 translate
0 -1.46715 translate
1 -0.134762 scale
newpath
0 0 moveto
(G) true charpath
1 0.94 0.8 setrgbcolor
fill
1 -7.42049 scale
0 1.46715 translate
0 0.1 translate
1 1.17735 scale
newpath
0 0 moveto
(C) true charpath
0 0 8 setrgbcolor
fill
1 0.849362 scale
0 -0.1 translate
7.65 0 translate
0 0.1 translate
1 0.774996 scale
newpath
0 0 moveto
(G) true charpath
1 0.7 0 setrgbcolor
fill
1 1.29033 scale
0 -0.1 translate
0 -0.1 translate
1 -0.122333 scale
newpath
0 0 moveto
(A) true charpath
2.4 0.8 0.8 setrgbcolor
fill
1 -8.1744 scale
0 0.1 translate
7.65 0 translate
0 -0.1 translate
1 -0.014754 scale
newpath
0 0 moveto
(A) true charpath
2.4 0.8 0.8 setrgbcolor
fill
1 -67.7781 scale
0 0.1 translate
0 0.1 translate
1 1.19708 scale
newpath
0 0 moveto
(G) true charpath
1 0.7 0 setrgbcolor
fill
1 0.835365 scale
0 -0.1 translate
0 -1.00295 translate
1 -0.274872 scale
newpath
0 0 moveto
(C) true charpath
0.8 0.8 2.4 setrgbcolor
fill
1 -3.63806 scale
0 1.00295 translate
7.65 0 translate
0 0.1 translate
1 0.0920617 scale
newpath
0 0 moveto
(A) true charpath
8 0 0 setrgbcolor
fill
1 10.8623 scale
0 -0.1 translate
7.65 0 translate
0 0.1 translate
1 0.153859 scale
newpath
0 0 moveto
(G) true charpath
1 0.7 0 setrgbcolor
fill
1 6.49946 scale
0 -0.1 translate
0 2.09751 translate
1 0.161248 scale
newpath
0 0 moveto
(C) true charpath
0 0 8 setrgbcolor
fill
1 6.20164 scale
0 -2.09751 translate
7.65 0 translate
0 0.1 translate
1 0.246705 scale
newpath
0 0 moveto
(A) true charpath
8 0 0 setrgbcolor
fill
1 4.05342 scale
0 -0.1 translate
0 -0.1 translate
1 -0.0714644 scale
newpath
0 0 moveto
(C) true charpath
0.8 0.8 2.4 setrgbcolor
fill
1 -13.993 scale
0 0.1 translate
0 2.82807 translate
1 0.912393 scale
newpath
0 0 moveto
(G) true charpath
1 0.7 0 setrgbcolor
fill
1 1.09602 scale
0 -2.82807 translate
0 -1.44918 translate
1 -0.171629 scale
newpath
0 0 moveto
(T) true charpath
0.8 0.9 0.8 setrgbcolor
fill
1 -5.82654 scale
0 1.44918 translate
7.65 0 translate
0 0.1 translate
1 0.386738 scale
newpath
0 0 moveto
(A) true charpath
8 0 0 setrgbcolor
fill
1 2.58573 scale
0 -0.1 translate
0 3.92993 translate
1 0.845148 scale
newpath
0 0 moveto
(T) true charpath
0 0.5 0 setrgbcolor
fill
1 1.18322 scale
0 -3.92993 translate
0 -0.1 translate
1 -0.124004 scale
newpath
0 0 moveto
(G) true charpath
1 0.94 0.8 setrgbcolor
fill
1 -8.06427 scale
0 0.1 translate
0 -1.86259 translate
1 -0.13385 scale
newpath
0 0 moveto
(C) true charpath
0.8 0.8 2.4 setrgbcolor
fill
1 -7.47103 scale
0 1.86259 translate
7.65 0 translate
0 -0.1 translate
1 -0.00662311 scale
newpath
0 0 moveto
(G) true charpath
1 0.94 0.8 setrgbcolor
fill
1 -150.987 scale
0 0.1 translate
0 -0.938972 translate
1 -0.0157897 scale
newpath
0 0 moveto
(T) true charpath
0.8 0.9 0.8 setrgbcolor
fill
1 -63.3324 scale
0 0.938972 translate
0 -1.85007 translate
1 -0.128253 scale
newpath
0 0 moveto
(C) true charpath
0.8 0.8 2.4 setrgbcolor
fill
1 -7.79707 scale
0 1.85007 translate
0 0.1 translate
1 1.21217 scale
newpath
0 0 moveto
(A) true charpath
8 0 0 setrgbcolor
fill
1 0.824964 scale
0 -0.1 translate
7.65 0 translate
0 -0.1 translate
1 -0.0851689 scale
newpath
0 0 moveto
(T) true charpath
0.8 0.9 0.8 setrgbcolor
fill
1 -11.7414 scale
0 0.1 translate
0 -1.55701 translate
1 -0.10204 scale
newpath
0 0 moveto
(C) true charpath
0.8 0.8 2.4 setrgbcolor
fill
1 -9.80012 scale
0 1.55701 translate
0 0.1 translate
1 1.18155 scale
newpath
0 0 moveto
(A) true charpath
8 0 0 setrgbcolor
fill
1 0.846349 scale
0 -0.1 translate
7.65 0 translate
0 0.1 translate
1 0.306864 scale
newpath
0 0 moveto
(T) true charpath
0 0.5 0 setrgbcolor
fill
1 3.25878 scale
0 -0.1 translate
0 3.30144 translate
1 0.557763 scale
newpath
0 0 moveto
(A) true charpath
8 0 0 setrgbcolor
fill
1 1.79288 scale
0 -3.30144 translate
0 -0.1 translate
1 -0.132906 scale
newpath
0 0 moveto
(C) true charpath
0.8 0.8 2.4 setrgbcolor
fill
1 -7.52413 scale
0 0.1 translate
7.65 0 translate
0 0.1 translate
1 0.0376907 scale
newpath
0 0 moveto
(G) true charpath
1 0.7 0 setrgbcolor
fill
1 26.5318 scale
0 -0.1 translate
0 -0.1 translate
1 -0.0473213 scale
newpath
0 0 moveto
(A) true charpath
2.4 0.8 0.8 setrgbcolor
fill
1 -21.1321 scale
0 0.1 translate
0 1.18343 translate
1 0.993951 scale
newpath
0 0 moveto
(T) true charpath
0 0.5 0 setrgbcolor
fill
1 1.00609 scale
0 -1.18343 translate
0 -1.25921 translate
1 -0.166355 scale
newpath
0 0 moveto
(C) true charpath
0.8 0.8 2.4 setrgbcolor
fill
1 -6.01123 scale
0 1.25921 translate
7.65 0 translate
0 -0.1 translate
1 -0.222876 scale
newpath
0 0 moveto
(A) true charpath
2.4 0.8 0.8 setrgbcolor
fill
1 -4.4868 scale
0 0.1 translate
0 0.1 translate
1 2.16528 scale
newpath
0 0 moveto
(G) true charpath
1 0.7 0 setrgbcolor
fill
1 0.461835 scale
0 -0.1 translate
0 -2.64057 translate
1 -0.584828 scale
newpath
0 0 moveto
(C) true charpath
0.8 0.8 2.4 setrgbcolor
fill
1 -1.70991 scale
0 2.64057 translate
0 -8.02919 translate
1 -0.790037 scale
newpath
0 0 moveto
(T) true charpath
0.8 0.9 0.8 setrgbcolor
fill
1 -1.26576 scale
0 8.02919 translate
7.65 0 translate
0 -0.1 translate
1 -0.0564796 scale
newpath
0 0 moveto
(G) true charpath
1 0.94 0.8 setrgbcolor
fill
1 -17.7055 scale
0 0.1 translate
0 0.1 translate
1 1.81559 scale
newpath
0 0 moveto
(T) true charpath
0 0.5 0 setrgbcolor
fill
1 0.550786 scale
0 -0.1 translate
0 -1.33127 translate
1 -0.329556 scale
newpath
0 0 moveto
(C) true charpath
0.8 0.8 2.4 setrgbcolor
fill
1 -3.03439 scale
0 1.33127 translate
0 -4.71126 translate
1 -0.362448 scale
newpath
0 0 moveto
(A) true charpath
2.4 0.8 0.8 setrgbcolor
fill
1 -2.75902 scale
0 4.71126 translate
7.65 0 translate
0 0.1 translate
1 2.33056 scale
newpath
0 0 moveto
(T) true charpath
0 0.5 0 setrgbcolor
fill
1 0.429082 scale
0 -0.1 translate
0 -0.1 translate
1 -0.659925 scale
newpath
0 0 moveto
(A) true charpath
2.4 0.8 0.8 setrgbcolor
fill
1 -1.51532 scale
0 0.1 translate
0 -6.07953 translate
1 -0.665414 scale
newpath
0 0 moveto
(G) true charpath
1 0.94 0.8 setrgbcolor
fill
1 -1.50282 scale
0 6.07953 translate
0 -12.1022 translate
1 -0.805216 scale
newpath
0 0 moveto
(C) true charpath
0.8 0.8 2.4 setrgbcolor
fill
1 -1.2419 scale
0 12.1022 translate
7.65 0 translate
7.65 0 translate
-168.3 -23.1593 translate
newpath
-3.825 -1.9125 moveto
175.95 0 rlineto
0 45.9 rlineto
-175.95 0 rlineto
0 -45.9 rlineto
closepath
0 0 0 setrgbcolor
stroke
-275.4 0 translate
0 18.1779 translate
/Helvetica findfont
5.61816 scalefont
setfont
newpath
0 0 moveto
(Motif Name:) true charpath
0 0 0 setrgbcolor
fill
70.227 0 translate
/Helvetica-Bold findfont
5.61816 scalefont
setfont
newpath
0 0 moveto
(AAGJ06000001.1_2624536-2626990(-)_1|9|1x0) true charpath
0 0 0 setrgbcolor
fill
-70.227 0 translate
0 -68.25 translate
0 29.125 translate
/Helvetica findfont
8.262 scalefont
setfont
newpath
0 0 moveto
(Gene:) true charpath
0 0 0 setrgbcolor
fill
42.1362 0 translate
/Helvetica-Bold findfont
8.262 scalefont
setfont
newpath
0 0 moveto
(AAGJ06000001.1_3452722-3453868(+)_1) true charpath
0 0 0 setrgbcolor
fill
-42.1362 0 translate
-30.6 -29.125 translate
306 0 translate
2.10375 0 translate
/Helvetica findfont
5.508 scalefont
setfont
newpath
0 0 moveto
(1) true charpath
0 0 0 setrgbcolor
fill
7.65 0 translate
newpath
0 0 moveto
(2) true charpath
0 0 0 setrgbcolor
fill
7.65 0 translate
newpath
0 0 moveto
(3) true charpath
0 0 0 setrgbcolor
fill
7.65 0 translate
newpath
0 0 moveto
(4) true charpath
0 0 0 setrgbcolor
fill
7.65 0 translate
-32.7037 0 translate
0 3.93429 translate
0 19.225 translate
/Helvetica findfont
5.508 scalefont
setfont
38.25 -1.57371 translate
newpath
0 0 moveto
(0) true charpath
0 0 0 setrgbcolor
fill
0 19.125 translate
newpath
0 0 moveto
(+0.57) true charpath
0 0 0 setrgbcolor
fill
0 -38.25 translate
newpath
0 0 moveto
(-3.28) true charpath
0 0 0 setrgbcolor
fill
-38.25 19.125 translate
0 1.57371 translate
/Helvetica-Bold findfont
11.016 scalefont
setfont
0 -0.1 translate
1 -0.0857739 scale
newpath
0 0 moveto
(C) true charpath
0.8 0.8 2.4 setrgbcolor
fill
1 -11.6586 scale
0 0.1 translate
0 -1.56178 translate
1 -0.215023 scale
newpath
0 0 moveto
(T) true charpath
0.8 0.9 0.8 setrgbcolor
fill
1 -4.65067 scale
0 1.56178 translate
0 0.1 translate
1 1.79223 scale
newpath
0 0 moveto
(G) true charpath
1 0.7 0 setrgbcolor
fill
1 0.557965 scale
0 -0.1 translate
0 -4.04055 translate
1 -0.332709 scale
newpath
0 0 moveto
(A) true charpath
2.4 0.8 0.8 setrgbcolor
fill
1 -3.00563 scale
0 4.04055 translate
7.65 0 translate
0 0.1 translate
1 2.33056 scale
newpath
0 0 moveto
(C) true charpath
0 0 8 setrgbcolor
fill
1 0.429082 scale
0 -0.1 translate
0 -0.1 translate
1 -0.672441 scale
newpath
0 0 moveto
(G) true charpath
1 0.94 0.8 setrgbcolor
fill
1 -1.48712 scale
0 0.1 translate
0 -6.17801 translate
1 -0.727148 scale
newpath
0 0 moveto
(A) true charpath
2.4 0.8 0.8 setrgbcolor
fill
1 -1.37524 scale
0 6.17801 translate
0 -12.6865 translate
1 -0.730967 scale
newpath
0 0 moveto
(T) true charpath
0.8 0.9 0.8 setrgbcolor
fill
1 -1.36805 scale
0 12.6865 translate
7.65 0 translate
0 0.1 translate
1 2.19447 scale
newpath
0 0 moveto
(G) true charpath
1 0.7 0 setrgbcolor
fill
1 0.455692 scale
0 -0.1 translate
0 -0.1 translate
1 -0.37652 scale
newpath
0 0 moveto
(T) true charpath
0.8 0.9 0.8 setrgbcolor
fill
1 -2.6559 scale
0 0.1 translate
0 -3.84953 translate
1 -0.440808 scale
newpath
0 0 moveto
(C) true charpath
0.8 0.8 2.4 setrgbcolor
fill
1 -2.26856 scale
0 3.84953 translate
0 -8.10492 translate
1 -0.648863 scale
newpath
0 0 moveto
(A) true charpath
2.4 0.8 0.8 setrgbcolor
fill
1 -1.54116 scale
0 8.10492 translate
7.65 0 translate
7.65 0 translate
-30.6 -23.1593 translate
newpath
-3.825 -1.9125 moveto
38.25 0 rlineto
0 45.9 rlineto
-38.25 0 rlineto
0 -45.9 rlineto
closepath
0 0 0 setrgbcolor
stroke
-275.4 0 translate
0 18.1779 translate
/Helvetica findfont
5.61816 scalefont
setfont
newpath
0 0 moveto
(Motif Name:) true charpath
0 0 0 setrgbcolor
fill
70.227 0 translate
/Helvetica-Bold findfont
5.61816 scalefont
setfont
newpath
0 0 moveto
(AAGJ06000001.1_3452722-3453868(+)_1|1|1x0) true charpath
0 0 0 setrgbcolor
fill
-70.227 0 translate
0 -68.25 translate
0 29.125 translate
/Helvetica findfont
8.262 scalefont
setfont
newpath
0 0 moveto
(Gene:) true charpath
0 0 0 setrgbcolor
fill
42.1362 0 translate
/Helvetica-Bold findfont
8.262 scalefont
setfont
newpath
0 0 moveto
(AAGJ06000001.1_3452722-3453868(+)_1) true charpath
0 0 0 setrgbcolor
fill
-42.1362 0 translate
-30.6 -29.125 translate
306 0 translate
2.10375 0 translate
/Helvetica findfont
5.508 scalefont
setfont
newpath
0 0 moveto
(1) true charpath
0 0 0 setrgbcolor
fill
7.65 0 translate
newpath
0 0 moveto
(2) true charpath
0 0 0 setrgbcolor
fill
7.65 0 translate
newpath
0 0 moveto
(3) true charpath
0 0 0 setrgbcolor
fill
7.65 0 translate
newpath
0 0 moveto
(4) true charpath
0 0 0 setrgbcolor
fill
7.65 0 translate
newpath
0 0 moveto
(5) true charpath
0 0 0 setrgbcolor
fill
7.65 0 translate
newpath
0 0 moveto
(6) true charpath
0 0 0 setrgbcolor
fill
7.65 0 translate
newpath
0 0 moveto
(7) true charpath
0 0 0 setrgbcolor
fill
7.65 0 translate
-55.6537 0 translate
0 3.93429 translate
0 19.225 translate
/Helvetica findfont
5.508 scalefont
setfont
61.2 -1.57371 translate
newpath
0 0 moveto
(0) true charpath
0 0 0 setrgbcolor
fill
0 19.125 translate
newpath
0 0 moveto
(+0.57) true charpath
0 0 0 setrgbcolor
fill
0 -38.25 translate
newpath
0 0 moveto
(-2.99) true charpath
0 0 0 setrgbcolor
fill
-61.2 19.125 translate
0 1.57371 translate
/Helvetica-Bold findfont
11.016 scalefont
setfont
0 -0.1 translate
1 -0.257954 scale
newpath
0 0 moveto
(A) true charpath
2.4 0.8 0.8 setrgbcolor
fill
1 -3.87666 scale
0 0.1 translate
0 -2.91659 translate
1 -0.282088 scale
newpath
0 0 moveto
(T) true charpath
0.8 0.9 0.8 setrgbcolor
fill
1 -3.54499 scale
0 2.91659 translate
0 0.1 translate
1 1.99322 scale
newpath
0 0 moveto
(G) true charpath
1 0.7 0 setrgbcolor
fill
1 0.501701 scale
0 -0.1 translate
0 -5.92308 translate
1 -0.434595 scale
newpath
0 0 moveto
(C) true charpath
0.8 0.8 2.4 setrgbcolor
fill
1 -2.30099 scale
0 5.92308 translate
7.65 0 translate
0 0.1 translate
1 0.700742 scale
newpath
0 0 moveto
(T) true charpath
0 0.5 0 setrgbcolor
fill
1 1.42706 scale
0 -0.1 translate
0 6.4007 translate
1 0.957053 scale
newpath
0 0 moveto
(C) true charpath
0 0 8 setrgbcolor
fill
1 1.04487 scale
0 -6.4007 translate
0 -0.1 translate
1 -0.220864 scale
newpath
0 0 moveto
(A) true charpath
2.4 0.8 0.8 setrgbcolor
fill
1 -4.52768 scale
0 0.1 translate
0 -2.62474 translate
1 -0.330467 scale
newpath
0 0 moveto
(G) true charpath
1 0.94 0.8 setrgbcolor
fill
1 -3.02602 scale
0 2.62474 translate
7.65 0 translate
0 0.1 translate
1 2.33056 scale
newpath
0 0 moveto
(G) true charpath
1 0.7 0 setrgbcolor
fill
1 0.429082 scale
0 -0.1 translate
0 -0.1 translate
1 -0.650691 scale
newpath
0 0 moveto
(A) true charpath
2.4 0.8 0.8 setrgbcolor
fill
1 -1.53683 scale
0 0.1 translate
0 -6.00687 translate
1 -0.663006 scale
newpath
0 0 moveto
(T) true charpath
0.8 0.9 0.8 setrgbcolor
fill
1 -1.50828 scale
0 6.00687 translate
0 -12.0106 translate
1 -0.816858 scale
newpath
0 0 moveto
(C) true charpath
0.8 0.8 2.4 setrgbcolor
fill
1 -1.2242 scale
0 12.0106 translate
7.65 0 translate
0 -0.1 translate
1 -0.0896013 scale
newpath
0 0 moveto
(G) true charpath
1 0.94 0.8 setrgbcolor
fill
1 -11.1606 scale
0 0.1 translate
0 -1.59189 translate
1 -0.179683 scale
newpath
0 0 moveto
(C) true charpath
0.8 0.8 2.4 setrgbcolor
fill
1 -5.56536 scale
0 1.59189 translate
0 -3.7926 translate
1 -0.202258 scale
newpath
0 0 moveto
(T) true charpath
0.8 0.9 0.8 setrgbcolor
fill
1 -4.94419 scale
0 3.7926 translate
0 0.1 translate
1 1.63409 scale
newpath
0 0 moveto
(A) true charpath
8 0 0 setrgbcolor
fill
1 0.611962 scale
0 -0.1 translate
7.65 0 translate
0 0.1 translate
1 1.70321 scale
newpath
0 0 moveto
(G) true charpath
1 0.7 0 setrgbcolor
fill
1 0.587127 scale
0 -0.1 translate
0 -0.1 translate
1 -0.443063 scale
newpath
0 0 moveto
(T) true charpath
0.8 0.9 0.8 setrgbcolor
fill
1 -2.25702 scale
0 0.1 translate
0 -4.37313 translate
1 -0.562043 scale
newpath
0 0 moveto
(C) true charpath
0.8 0.8 2.4 setrgbcolor
fill
1 -1.77922 scale
0 4.37313 translate
7.65 0 translate
0 -0.1 translate
1 -0.297109 scale
newpath
0 0 moveto
(A) true charpath
2.4 0.8 0.8 setrgbcolor
fill
1 -3.36576 scale
0 0.1 translate
0 0.1 translate
1 2.13382 scale
newpath
0 0 moveto
(T) true charpath
0 0.5 0 setrgbcolor
fill
1 0.468642 scale
0 -0.1 translate
0 -3.22468 translate
1 -0.420628 scale
newpath
0 0 moveto
(G) true charpath
1 0.94 0.8 setrgbcolor
fill
1 -2.3774 scale
0 3.22468 translate
0 -7.32129 translate
1 -0.63088 scale
newpath
0 0 moveto
(C) true charpath
0.8 0.8 2.4 setrgbcolor
fill
1 -1.58509 scale
0 7.32129 translate
7.65 0 translate
7.65 0 translate
-53.55 -23.1593 translate
newpath
-3.825 -1.9125 moveto
61.2 0 rlineto
0 45.9 rlineto
-61.2 0 rlineto
0 -45.9 rlineto
closepath
0 0 0 setrgbcolor
stroke
-275.4 0 translate
0 18.1779 translate
/Helvetica findfont
5.61816 scalefont
setfont
newpath
0 0 moveto
(Motif Name:) true charpath
0 0 0 setrgbcolor
fill
70.227 0 translate
/Helvetica-Bold findfont
5.61816 scalefont
setfont
newpath
0 0 moveto
(AAGJ06000001.1_3452722-3453868(+)_1|2|1x0) true charpath
0 0 0 setrgbcolor
fill
-70.227 0 translate
0 -68.25 translate
0 29.125 translate
/Helvetica findfont
8.262 scalefont
setfont
newpath
0 0 moveto
(Gene:) true charpath
0 0 0 setrgbcolor
fill
42.1362 0 translate
/Helvetica-Bold findfont
8.262 scalefont
setfont
newpath
0 0 moveto
(AAGJ06000001.1_3452722-3453868(+)_1) true charpath
0 0 0 setrgbcolor
fill
-42.1362 0 translate
-30.6 -29.125 translate
306 0 translate
2.10375 0 translate
/Helvetica findfont
5.508 scalefont
setfont
newpath
0 0 moveto
(1) true charpath
0 0 0 setrgbcolor
fill
7.65 0 translate
newpath
0 0 moveto
(2) true charpath
0 0 0 setrgbcolor
fill
7.65 0 translate
newpath
0 0 moveto
(3) true charpath
0 0 0 setrgbcolor
fill
7.65 0 translate
newpath
0 0 moveto
(4) true charpath
0 0 0 setrgbcolor
fill
7.65 0 translate
-32.7037 0 translate
0 3.93429 translate
0 19.225 translate
/Helvetica findfont
5.508 scalefont
setfont
38.25 -1.57371 translate
newpath
0 0 moveto
(0) true charpath
0 0 0 setrgbcolor
fill
0 19.125 translate
newpath
0 0 moveto
(+0.53) true charpath
0 0 0 setrgbcolor
fill
0 -38.25 translate
newpath
0 0 moveto
(-2.31) true charpath
0 0 0 setrgbcolor
fill
-38.25 19.125 translate
0 1.57371 translate
/Helvetica-Bold findfont
11.016 scalefont
setfont
0 -0.1 translate
1 -0.352987 scale
newpath
0 0 moveto
(G) true charpath
1 0.94 0.8 setrgbcolor
fill
1 -2.83297 scale
0 0.1 translate
0 0.1 translate
1 2.33056 scale
newpath
0 0 moveto
(T) true charpath
0 0.5 0 setrgbcolor
fill
1 0.429082 scale
0 -0.1 translate
0 -3.66436 translate
1 -0.858827 scale
newpath
0 0 moveto
(C) true charpath
0.8 0.8 2.4 setrgbcolor
fill
1 -1.16438 scale
0 3.66436 translate
0 -11.209 translate
1 -0.918742 scale
newpath
0 0 moveto
(A) true charpath
2.4 0.8 0.8 setrgbcolor
fill
1 -1.08844 scale
0 11.209 translate
7.65 0 translate
0 -0.1 translate
1 -0.377843 scale
newpath
0 0 moveto
(T) true charpath
0.8 0.9 0.8 setrgbcolor
fill
1 -2.6466 scale
0 0.1 translate
0 0.1 translate
1 2.30363 scale
newpath
0 0 moveto
(C) true charpath
0 0 8 setrgbcolor
fill
1 0.434097 scale
0 -0.1 translate
0 -3.85994 translate
1 -0.575479 scale
newpath
0 0 moveto
(G) true charpath
1 0.94 0.8 setrgbcolor
fill
1 -1.73768 scale
0 3.85994 translate
0 -9.175 translate
1 -1.13078 scale
newpath
0 0 moveto
(A) true charpath
2.4 0.8 0.8 setrgbcolor
fill
1 -0.884349 scale
0 9.175 translate
7.65 0 translate
0 0.1 translate
1 0.0309536 scale
newpath
0 0 moveto
(C) true charpath
0 0 8 setrgbcolor
fill
1 32.3064 scale
0 -0.1 translate
0 1.13042 translate
1 1.27922 scale
newpath
0 0 moveto
(G) true charpath
1 0.7 0 setrgbcolor
fill
1 0.781728 scale
0 -1.13042 translate
0 -0.1 translate
1 -1.35661 scale
newpath
0 0 moveto
(A) true charpath
2.4 0.8 0.8 setrgbcolor
fill
1 -0.73713 scale
0 0.1 translate
7.65 0 translate
7.65 0 translate
-30.6 -23.1593 translate
newpath
-3.825 -1.9125 moveto
38.25 0 rlineto
0 45.9 rlineto
-38.25 0 rlineto
0 -45.9 rlineto
closepath
0 0 0 setrgbcolor
stroke
-275.4 0 translate
0 18.1779 translate
/Helvetica findfont
5.61816 scalefont
setfont
newpath
0 0 moveto
(Motif Name:) true charpath
0 0 0 setrgbcolor
fill
70.227 0 translate
/Helvetica-Bold findfont
5.61816 scalefont
setfont
newpath
0 0 moveto
(AAGJ06000001.1_3452722-3453868(+)_1|3|1x0) true charpath
0 0 0 setrgbcolor
fill
-70.227 0 translate
0 -68.25 translate
0 29.125 translate
/Helvetica findfont
8.262 scalefont
setfont
newpath
0 0 moveto
(Gene:) true charpath
0 0 0 setrgbcolor
fill
42.1362 0 translate
/Helvetica-Bold findfont
8.262 scalefont
setfont
newpath
0 0 moveto
(AAGJ06000001.1_3452722-3453868(+)_1) true charpath
0 0 0 setrgbcolor
fill
-42.1362 0 translate
-30.6 -29.125 translate
306 0 translate
2.10375 0 translate
/Helvetica findfont
5.508 scalefont
setfont
newpath
0 0 moveto
(1) true charpath
0 0 0 setrgbcolor
fill
7.65 0 translate
newpath
0 0 moveto
(2) true charpath
0 0 0 setrgbcolor
fill
7.65 0 translate
newpath
0 0 moveto
(3) true charpath
0 0 0 setrgbcolor
fill
7.65 0 translate
newpath
0 0 moveto
(4) true charpath
0 0 0 setrgbcolor
fill
7.65 0 translate
newpath
0 0 moveto
(5) true charpath
0 0 0 setrgbcolor
fill
7.65 0 translate
newpath
0 0 moveto
(6) true charpath
0 0 0 setrgbcolor
fill
7.65 0 translate
newpath
0 0 moveto
(7) true charpath
0 0 0 setrgbcolor
fill
7.65 0 translate
-55.6537 0 translate
0 3.93429 translate
0 19.225 translate
/Helvetica findfont
5.508 scalefont
setfont
61.2 -1.57371 translate
newpath
0 0 moveto
(0) true charpath
0 0 0 setrgbcolor
fill
0 19.125 translate
newpath
0 0 moveto
(+0.57) true charpath
0 0 0 setrgbcolor
fill
0 -38.25 translate
newpath
0 0 moveto
(-3.15) true charpath
0 0 0 setrgbcolor
fill
-61.2 19.125 translate
0 1.57371 translate
/Helvetica-Bold findfont
11.016 scalefont
setfont
0 0.1 translate
1 0.00704909 scale
newpath
0 0 moveto
(G) true charpath
1 0.7 0 setrgbcolor
fill
1 141.862 scale
0 -0.1 translate
0 0.942323 translate
1 0.493044 scale
newpath
0 0 moveto
(A) true charpath
8 0 0 setrgbcolor
fill
1 2.02822 scale
0 -0.942323 translate
0 -0.1 translate
1 -0.0133302 scale
newpath
0 0 moveto
(C) true charpath
0.8 0.8 2.4 setrgbcolor
fill
1 -75.0178 scale
0 0.1 translate
7.65 0 translate
0 0.1 translate
1 0.318026 scale
newpath
0 0 moveto
(T) true charpath
0 0.5 0 setrgbcolor
fill
1 3.1444 scale
0 -0.1 translate
0 3.38927 translate
1 0.450398 scale
newpath
0 0 moveto
(A) true charpath
8 0 0 setrgbcolor
fill
1 2.22026 scale
0 -3.38927 translate
0 -0.1 translate
1 -0.00621785 scale
newpath
0 0 moveto
(C) true charpath
0.8 0.8 2.4 setrgbcolor
fill
1 -160.827 scale
0 0.1 translate
0 -0.935783 translate
1 -0.0341372 scale
newpath
0 0 moveto
(G) true charpath
1 0.94 0.8 setrgbcolor
fill
1 -29.2936 scale
0 0.935783 translate
7.65 0 translate
0 0.1 translate
1 0.033669 scale
newpath
0 0 moveto
(G) true charpath
1 0.7 0 setrgbcolor
fill
1 29.7009 scale
0 -0.1 translate
0 1.15178 translate
1 0.254766 scale
newpath
0 0 moveto
(T) true charpath
0 0.5 0 setrgbcolor
fill
1 3.92517 scale
0 -1.15178 translate
0 -0.1 translate
1 -0.0158674 scale
newpath
0 0 moveto
(A) true charpath
2.4 0.8 0.8 setrgbcolor
fill
1 -63.0222 scale
0 0.1 translate
7.65 0 translate
0 0.1 translate
1 2.33056 scale
newpath
0 0 moveto
(G) true charpath
1 0.7 0 setrgbcolor
fill
1 0.429082 scale
0 -0.1 translate
0 -0.1 translate
1 -0.664033 scale
newpath
0 0 moveto
(A) true charpath
2.4 0.8 0.8 setrgbcolor
fill
1 -1.50595 scale
0 0.1 translate
0 -6.11185 translate
1 -0.69834 scale
newpath
0 0 moveto
(C) true charpath
0.8 0.8 2.4 setrgbcolor
fill
1 -1.43197 scale
0 6.11185 translate
0 -12.3936 translate
1 -0.768183 scale
newpath
0 0 moveto
(T) true charpath
0.8 0.9 0.8 setrgbcolor
fill
1 -1.30177 scale
0 12.3936 translate
7.65 0 translate
0 -0.1 translate
1 -0.235764 scale
newpath
0 0 moveto
(C) true charpath
0.8 0.8 2.4 setrgbcolor
fill
1 -4.24154 scale
0 0.1 translate
0 0.1 translate
1 2.03924 scale
newpath
0 0 moveto
(T) true charpath
0 0.5 0 setrgbcolor
fill
1 0.49038 scale
0 -0.1 translate
0 -2.74198 translate
1 -0.358567 scale
newpath
0 0 moveto
(A) true charpath
2.4 0.8 0.8 setrgbcolor
fill
1 -2.78888 scale
0 2.74198 translate
0 -6.35025 translate
1 -0.452382 scale
newpath
0 0 moveto
(G) true charpath
1 0.94 0.8 setrgbcolor
fill
1 -2.21052 scale
0 6.35025 translate
7.65 0 translate
0 -0.1 translate
1 -0.172294 scale
newpath
0 0 moveto
(G) true charpath
1 0.94 0.8 setrgbcolor
fill
1 -5.80403 scale
0 0.1 translate
0 0.1 translate
1 1.41538 scale
newpath
0 0 moveto
(T) true charpath
0 0.5 0 setrgbcolor
fill
1 0.706526 scale
0 -0.1 translate
0 -2.24257 translate
1 -0.314871 scale
newpath
0 0 moveto
(C) true charpath
0.8 0.8 2.4 setrgbcolor
fill
1 -3.1759 scale
0 2.24257 translate
7.65 0 translate
7.65 0 translate
-53.55 -23.1593 translate
newpath
-3.825 -1.9125 moveto
61.2 0 rlineto
0 45.9 rlineto
-61.2 0 rlineto
0 -45.9 rlineto
closepath
0 0 0 setrgbcolor
stroke
-275.4 0 translate
0 18.1779 translate
/Helvetica findfont
5.61816 scalefont
setfont
newpath
0 0 moveto
(Motif Name:) true charpath
0 0 0 setrgbcolor
fill
70.227 0 translate
/Helvetica-Bold findfont
5.61816 scalefont
setfont
newpath
0 0 moveto
(AAGJ06000001.1_3452722-3453868(+)_1|4|1x0) true charpath
0 0 0 setrgbcolor
fill
-70.227 0 translate
0 -68.25 translate
0 29.125 translate
/Helvetica findfont
8.262 scalefont
setfont
newpath
0 0 moveto
(Gene:) true charpath
0 0 0 setrgbcolor
fill
42.1362 0 translate
/Helvetica-Bold findfont
8.262 scalefont
setfont
newpath
0 0 moveto
(AAGJ06000001.1_3452722-3453868(+)_1) true charpath
0 0 0 setrgbcolor
fill
-42.1362 0 translate
-30.6 -29.125 translate
306 0 translate
2.10375 0 translate
/Helvetica findfont
5.508 scalefont
setfont
newpath
0 0 moveto
(1) true charpath
0 0 0 setrgbcolor
fill
7.65 0 translate
newpath
0 0 moveto
(2) true charpath
0 0 0 setrgbcolor
fill
7.65 0 translate
newpath
0 0 moveto
(3) true charpath
0 0 0 setrgbcolor
fill
7.65 0 translate
newpath
0 0 moveto
(4) true charpath
0 0 0 setrgbcolor
fill
7.65 0 translate
newpath
0 0 moveto
(5) true charpath
0 0 0 setrgbcolor
fill
7.65 0 translate
newpath
0 0 moveto
(6) true charpath
0 0 0 setrgbcolor
fill
7.65 0 translate
newpath
0 0 moveto
(7) true charpath
0 0 0 setrgbcolor
fill
7.65 0 translate
newpath
0 0 moveto
(8) true charpath
0 0 0 setrgbcolor
fill
7.65 0 translate
newpath
0 0 moveto
(9) true charpath
0 0 0 setrgbcolor
fill
7.65 0 translate
newpath
0 0 moveto
(0) true charpath
0 0 0 setrgbcolor
fill
7.65 0 translate
-78.6038 0 translate
0 3.93429 translate
0 19.225 translate
/Helvetica findfont
5.508 scalefont
setfont
84.15 -1.57371 translate
newpath
0 0 moveto
(0) true charpath
0 0 0 setrgbcolor
fill
0 19.125 translate
newpath
0 0 moveto
(+0.55) true charpath
0 0 0 setrgbcolor
fill
0 -38.25 translate
newpath
0 0 moveto
(-2.60) true charpath
0 0 0 setrgbcolor
fill
-84.15 19.125 translate
0 1.57371 translate
/Helvetica-Bold findfont
11.016 scalefont
setfont
0 -0.1 translate
1 -0.0463556 scale
newpath
0 0 moveto
(T) true charpath
0.8 0.9 0.8 setrgbcolor
fill
1 -21.5724 scale
0 0.1 translate
0 -1.25161 translate
1 -0.0672667 scale
newpath
0 0 moveto
(C) true charpath
0.8 0.8 2.4 setrgbcolor
fill
1 -14.8662 scale
0 1.25161 translate
0 0.1 translate
1 1.49154 scale
newpath
0 0 moveto
(G) true charpath
1 0.7 0 setrgbcolor
fill
1 0.670448 scale
0 -0.1 translate
0 -2.56776 translate
1 -0.332689 scale
newpath
0 0 moveto
(A) true charpath
2.4 0.8 0.8 setrgbcolor
fill
1 -3.00581 scale
0 2.56776 translate
7.65 0 translate
0 0.1 translate
1 2.32012 scale
newpath
0 0 moveto
(C) true charpath
0 0 8 setrgbcolor
fill
1 0.431012 scale
0 -0.1 translate
0 -0.1 translate
1 -0.552434 scale
newpath
0 0 moveto
(T) true charpath
0.8 0.9 0.8 setrgbcolor
fill
1 -1.81017 scale
0 0.1 translate
0 -5.23373 translate
1 -0.621235 scale
newpath
0 0 moveto
(G) true charpath
1 0.94 0.8 setrgbcolor
fill
1 -1.6097 scale
0 5.23373 translate
0 -10.9088 translate
1 -0.868702 scale
newpath
0 0 moveto
(A) true charpath
2.4 0.8 0.8 setrgbcolor
fill
1 -1.15114 scale
0 10.9088 translate
7.65 0 translate
0 -0.1 translate
1 -0.124457 scale
newpath
0 0 moveto
(T) true charpath
0.8 0.9 0.8 setrgbcolor
fill
1 -8.03491 scale
0 0.1 translate
0 0.1 translate
1 2.09978 scale
newpath
0 0 moveto
(G) true charpath
1 0.7 0 setrgbcolor
fill
1 0.476241 scale
0 -0.1 translate
0 -1.86615 translate
1 -0.599857 scale
newpath
0 0 moveto
(C) true charpath
0.8 0.8 2.4 setrgbcolor
fill
1 -1.66706 scale
0 1.86615 translate
0 -7.37303 translate
1 -0.866523 scale
newpath
0 0 moveto
(A) true charpath
2.4 0.8 0.8 setrgbcolor
fill
1 -1.15404 scale
0 7.37303 translate
7.65 0 translate
0 0.1 translate
1 0.399822 scale
newpath
0 0 moveto
(A) true charpath
8 0 0 setrgbcolor
fill
1 2.50112 scale
0 -0.1 translate
0 4.03288 translate
1 0.570841 scale
newpath
0 0 moveto
(T) true charpath
0 0.5 0 setrgbcolor
fill
1 1.7518 scale
0 -4.03288 translate
0 -0.1 translate
1 -0.323531 scale
newpath
0 0 moveto
(C) true charpath
0.8 0.8 2.4 setrgbcolor
fill
1 -3.09089 scale
0 0.1 translate
7.65 0 translate
0 -0.1 translate
1 -0.0330268 scale
newpath
0 0 moveto
(A) true charpath
2.4 0.8 0.8 setrgbcolor
fill
1 -30.2784 scale
0 0.1 translate
0 0.1 translate
1 2.07714 scale
newpath
0 0 moveto
(G) true charpath
1 0.7 0 setrgbcolor
fill
1 0.481432 scale
0 -0.1 translate
0 -1.14673 translate
1 -0.834506 scale
newpath
0 0 moveto
(T) true charpath
0.8 0.9 0.8 setrgbcolor
fill
1 -1.19831 scale
0 1.14673 translate
0 -8.49996 translate
1 -1.02474 scale
newpath
0 0 moveto
(C) true charpath
0.8 0.8 2.4 setrgbcolor
fill
1 -0.975862 scale
0 8.49996 translate
7.65 0 translate
0 -0.1 translate
1 -0.265135 scale
newpath
0 0 moveto
(A) true charpath
2.4 0.8 0.8 setrgbcolor
fill
1 -3.77166 scale
0 0.1 translate
0 -2.97309 translate
1 -0.333357 scale
newpath
0 0 moveto
(G) true charpath
1 0.94 0.8 setrgbcolor
fill
1 -2.99978 scale
0 2.97309 translate
0 0.1 translate
1 2.04689 scale
newpath
0 0 moveto
(T) true charpath
0 0.5 0 setrgbcolor
fill
1 0.488545 scale
0 -0.1 translate
0 -6.383 translate
1 -0.593417 scale
newpath
0 0 moveto
(C) true charpath
0.8 0.8 2.4 setrgbcolor
fill
1 -1.68516 scale
0 6.383 translate
7.65 0 translate
0 0.1 translate
1 0.519656 scale
newpath
0 0 moveto
(C) true charpath
0 0 8 setrgbcolor
fill
1 1.92435 scale
0 -0.1 translate
0 4.97581 translate
1 1.43896 scale
newpath
0 0 moveto
(G) true charpath
1 0.7 0 setrgbcolor
fill
1 0.694949 scale
0 -4.97581 translate
0 -0.1 translate
1 -0.496047 scale
newpath
0 0 moveto
(A) true charpath
2.4 0.8 0.8 setrgbcolor
fill
1 -2.01594 scale
0 0.1 translate
0 -4.79004 translate
1 -0.659337 scale
newpath
0 0 moveto
(T) true charpath
0.8 0.9 0.8 setrgbcolor
fill
1 -1.51667 scale
0 4.79004 translate
7.65 0 translate
0 0.1 translate
1 2.33056 scale
newpath
0 0 moveto
(A) true charpath
8 0 0 setrgbcolor
fill
1 0.429082 scale
0 -0.1 translate
0 -0.1 translate
1 -0.583368 scale
newpath
0 0 moveto
(T) true charpath
0.8 0.9 0.8 setrgbcolor
fill
1 -1.71418 scale
0 0.1 translate
0 -5.47713 translate
1 -0.59046 scale
newpath
0 0 moveto
(G) true charpath
1 0.94 0.8 setrgbcolor
fill
1 -1.69359 scale
0 5.47713 translate
0 -10.9101 translate
1 -0.956727 scale
newpath
0 0 moveto
(C) true charpath
0.8 0.8 2.4 setrgbcolor
fill
1 -1.04523 scale
0 10.9101 translate
7.65 0 translate
0 -0.1 translate
1 -0.124051 scale
newpath
0 0 moveto
(T) true charpath
0.8 0.9 0.8 setrgbcolor
fill
1 -8.06122 scale
0 0.1 translate
0 -1.86296 translate
1 -0.150325 scale
newpath
0 0 moveto
(A) true charpath
2.4 0.8 0.8 setrgbcolor
fill
1 -6.65225 scale
0 1.86296 translate
0 0.1 translate
1 1.77156 scale
newpath
0 0 moveto
(G) true charpath
1 0.7 0 setrgbcolor
fill
1 0.564475 scale
0 -0.1 translate
0 -3.83266 translate
1 -0.501899 scale
newpath
0 0 moveto
(C) true charpath
0.8 0.8 2.4 setrgbcolor
fill
1 -1.99243 scale
0 3.83266 translate
7.65 0 translate
7.65 0 translate
-76.5 -23.1593 translate
newpath
-3.825 -1.9125 moveto
84.15 0 rlineto
0 45.9 rlineto
-84.15 0 rlineto
0 -45.9 rlineto
closepath
0 0 0 setrgbcolor
stroke
-275.4 0 translate
0 18.1779 translate
/Helvetica findfont
5.61816 scalefont
setfont
newpath
0 0 moveto
(Motif Name:) true charpath
0 0 0 setrgbcolor
fill
70.227 0 translate
/Helvetica-Bold findfont
5.61816 scalefont
setfont
newpath
0 0 moveto
(AAGJ06000001.1_3452722-3453868(+)_1|5|1x0) true charpath
0 0 0 setrgbcolor
fill
-70.227 0 translate
0 -68.25 translate
0 29.125 translate
/Helvetica findfont
8.262 scalefont
setfont
newpath
0 0 moveto
(Gene:) true charpath
0 0 0 setrgbcolor
fill
42.1362 0 translate
/Helvetica-Bold findfont
8.262 scalefont
setfont
newpath
0 0 moveto
(AAGJ06000001.1_3452722-3453868(+)_1) true charpath
0 0 0 setrgbcolor
fill
-42.1362 0 translate
-30.6 -29.125 translate
306 0 translate
2.10375 0 translate
/Helvetica findfont
5.508 scalefont
setfont
newpath
0 0 moveto
(1) true charpath
0 0 0 setrgbcolor
fill
7.65 0 translate
newpath
0 0 moveto
(2) true charpath
0 0 0 setrgbcolor
fill
7.65 0 translate
newpath
0 0 moveto
(3) true charpath
0 0 0 setrgbcolor
fill
7.65 0 translate
newpath
0 0 moveto
(4) true charpath
0 0 0 setrgbcolor
fill
7.65 0 translate
newpath
0 0 moveto
(5) true charpath
0 0 0 setrgbcolor
fill
7.65 0 translate
newpath
0 0 moveto
(6) true charpath
0 0 0 setrgbcolor
fill
7.65 0 translate
newpath
0 0 moveto
(7) true charpath
0 0 0 setrgbcolor
fill
7.65 0 translate
-55.6537 0 translate
0 3.93429 translate
0 19.225 translate
/Helvetica findfont
5.508 scalefont
setfont
61.2 -1.57371 translate
newpath
0 0 moveto
(0) true charpath
0 0 0 setrgbcolor
fill
0 19.125 translate
newpath
0 0 moveto
(+0.57) true charpath
0 0 0 setrgbcolor
fill
0 -38.25 translate
newpath
0 0 moveto
(-3.02) true charpath
0 0 0 setrgbcolor
fill
-61.2 19.125 translate
0 1.57371 translate
/Helvetica-Bold findfont
11.016 scalefont
setfont
0 0.1 translate
1 2.33056 scale
newpath
0 0 moveto
(G) true charpath
1 0.7 0 setrgbcolor
fill
1 0.429082 scale
0 -0.1 translate
0 -0.1 translate
1 -0.608625 scale
newpath
0 0 moveto
(A) true charpath
2.4 0.8 0.8 setrgbcolor
fill
1 -1.64305 scale
0 0.1 translate
0 -5.67587 translate
1 -0.712836 scale
newpath
0 0 moveto
(C) true charpath
0.8 0.8 2.4 setrgbcolor
fill
1 -1.40285 scale
0 5.67587 translate
0 -12.0717 translate
1 -0.809094 scale
newpath
0 0 moveto
(T) true charpath
0.8 0.9 0.8 setrgbcolor
fill
1 -1.23595 scale
0 12.0717 translate
7.65 0 translate
0 -0.1 translate
1 -0.156751 scale
newpath
0 0 moveto
(G) true charpath
1 0.94 0.8 setrgbcolor
fill
1 -6.37953 scale
0 0.1 translate
0 0.1 translate
1 1.46519 scale
newpath
0 0 moveto
(T) true charpath
0 0.5 0 setrgbcolor
fill
1 0.682506 scale
0 -0.1 translate
0 -2.12027 translate
1 -0.43087 scale
newpath
0 0 moveto
(C) true charpath
0.8 0.8 2.4 setrgbcolor
fill
1 -2.32088 scale
0 2.12027 translate
7.65 0 translate
0 -0.1 translate
1 -0.0521975 scale
newpath
0 0 moveto
(C) true charpath
0.8 0.8 2.4 setrgbcolor
fill
1 -19.158 scale
0 0.1 translate
0 0.1 translate
1 1.33543 scale
newpath
0 0 moveto
(T) true charpath
0 0.5 0 setrgbcolor
fill
1 0.74882 scale
0 -0.1 translate
0 -1.29758 translate
1 -0.265489 scale
newpath
0 0 moveto
(A) true charpath
2.4 0.8 0.8 setrgbcolor
fill
1 -3.76663 scale
0 1.29758 translate
7.65 0 translate
0 0.1 translate
1 0.29819 scale
newpath
0 0 moveto
(C) true charpath
0 0 8 setrgbcolor
fill
1 3.35356 scale
0 -0.1 translate
7.65 0 translate
0 -0.1 translate
1 -0.187378 scale
newpath
0 0 moveto
(T) true charpath
0.8 0.9 0.8 setrgbcolor
fill
1 -5.33681 scale
0 0.1 translate
0 0.1 translate
1 1.54238 scale
newpath
0 0 moveto
(G) true charpath
1 0.7 0 setrgbcolor
fill
1 0.648351 scale
0 -0.1 translate
0 -2.36125 translate
1 -0.442455 scale
newpath
0 0 moveto
(C) true charpath
0.8 0.8 2.4 setrgbcolor
fill
1 -2.26012 scale
0 2.36125 translate
7.65 0 translate
0 -0.1 translate
1 -0.0258592 scale
newpath
0 0 moveto
(A) true charpath
2.4 0.8 0.8 setrgbcolor
fill
1 -38.671 scale
0 0.1 translate
0 0.1 translate
1 1.30893 scale
newpath
0 0 moveto
(T) true charpath
0 0.5 0 setrgbcolor
fill
1 0.763983 scale
0 -0.1 translate
0 -1.09033 translate
1 -0.285398 scale
newpath
0 0 moveto
(C) true charpath
0.8 0.8 2.4 setrgbcolor
fill
1 -3.50388 scale
0 1.09033 translate
7.65 0 translate
7.65 0 translate
-53.55 -23.1593 translate
newpath
-3.825 -1.9125 moveto
61.2 0 rlineto
0 45.9 rlineto
-61.2 0 rlineto
0 -45.9 rlineto
closepath
0 0 0 setrgbcolor
stroke
-275.4 0 translate
0 18.1779 translate
/Helvetica findfont
5.61816 scalefont
setfont
newpath
0 0 moveto
(Motif Name:) true charpath
0 0 0 setrgbcolor
fill
70.227 0 translate
/Helvetica-Bold findfont
5.61816 scalefont
setfont
newpath
0 0 moveto
(AAGJ06000001.1_3452722-3453868(+)_1|6|1x0) true charpath
0 0 0 setrgbcolor
fill
-70.227 0 translate
0 -68.25 translate
0 29.125 translate
/Helvetica findfont
8.262 scalefont
setfont
newpath
0 0 moveto
(Gene:) true charpath
0 0 0 setrgbcolor
fill
42.1362 0 translate
/Helvetica-Bold findfont
8.262 scalefont
setfont
newpath
0 0 moveto
(AAGJ06000001.1_4631312-4633481(-)_1) true charpath
0 0 0 setrgbcolor
fill
-42.1362 0 translate
-30.6 -29.125 translate
306 0 translate
2.10375 0 translate
/Helvetica findfont
5.508 scalefont
setfont
newpath
0 0 moveto
(1) true charpath
0 0 0 setrgbcolor
fill
7.65 0 translate
newpath
0 0 moveto
(2) true charpath
0 0 0 setrgbcolor
fill
7.65 0 translate
newpath
0 0 moveto
(3) true charpath
0 0 0 setrgbcolor
fill
7.65 0 translate
newpath
0 0 moveto
(4) true charpath
0 0 0 setrgbcolor
fill
7.65 0 translate
newpath
0 0 moveto
(5) true charpath
0 0 0 setrgbcolor
fill
7.65 0 translate
newpath
0 0 moveto
(6) true charpath
0 0 0 setrgbcolor
fill
7.65 0 translate
newpath
0 0 moveto
(7) true charpath
0 0 0 setrgbcolor
fill
7.65 0 translate
-55.6537 0 translate
0 3.93429 translate
0 19.225 translate
/Helvetica findfont
5.508 scalefont
setfont
61.2 -1.57371 translate
newpath
0 0 moveto
(0) true charpath
0 0 0 setrgbcolor
fill
0 19.125 translate
newpath
0 0 moveto
(+0.56) true charpath
0 0 0 setrgbcolor
fill
0 -38.25 translate
newpath
0 0 moveto
(-2.88) true charpath
0 0 0 setrgbcolor
fill
-61.2 19.125 translate
0 1.57371 translate
/Helvetica-Bold findfont
11.016 scalefont
setfont
0 0.1 translate
1 0.329736 scale
newpath
0 0 moveto
(T) true charpath
0 0.5 0 setrgbcolor
fill
1 3.03273 scale
0 -0.1 translate
0 3.48141 translate
1 0.530021 scale
newpath
0 0 moveto
(A) true charpath
8 0 0 setrgbcolor
fill
1 1.88672 scale
0 -3.48141 translate
0 -0.1 translate
1 -0.269947 scale
newpath
0 0 moveto
(G) true charpath
1 0.94 0.8 setrgbcolor
fill
1 -3.70444 scale
0 0.1 translate
7.65 0 translate
0 -0.1 translate
1 -0.191125 scale
newpath
0 0 moveto
(G) true charpath
1 0.94 0.8 setrgbcolor
fill
1 -5.23218 scale
0 0.1 translate
0 0.1 translate
1 1.61958 scale
newpath
0 0 moveto
(T) true charpath
0 0.5 0 setrgbcolor
fill
1 0.617442 scale
0 -0.1 translate
0 -2.39074 translate
1 -0.617092 scale
newpath
0 0 moveto
(A) true charpath
2.4 0.8 0.8 setrgbcolor
fill
1 -1.6205 scale
0 2.39074 translate
7.65 0 translate
0 0.1 translate
1 2.33056 scale
newpath
0 0 moveto
(G) true charpath
1 0.7 0 setrgbcolor
fill
1 0.429082 scale
0 -0.1 translate
0 -0.1 translate
1 -0.565818 scale
newpath
0 0 moveto
(T) true charpath
0.8 0.9 0.8 setrgbcolor
fill
1 -1.76735 scale
0 0.1 translate
0 -5.33903 translate
1 -0.706445 scale
newpath
0 0 moveto
(A) true charpath
2.4 0.8 0.8 setrgbcolor
fill
1 -1.41554 scale
0 5.33903 translate
0 -11.6846 translate
1 -0.858293 scale
newpath
0 0 moveto
(C) true charpath
0.8 0.8 2.4 setrgbcolor
fill
1 -1.1651 scale
0 11.6846 translate
7.65 0 translate
0 0.1 translate
1 0.161429 scale
newpath
0 0 moveto
(G) true charpath
1 0.7 0 setrgbcolor
fill
1 6.19469 scale
0 -0.1 translate
0 2.15707 translate
1 0.80317 scale
newpath
0 0 moveto
(A) true charpath
8 0 0 setrgbcolor
fill
1 1.24507 scale
0 -2.15707 translate
0 -0.1 translate
1 -0.274026 scale
newpath
0 0 moveto
(T) true charpath
0.8 0.9 0.8 setrgbcolor
fill
1 -3.64929 scale
0 0.1 translate
7.65 0 translate
0 -0.1 translate
1 -0.201184 scale
newpath
0 0 moveto
(A) true charpath
2.4 0.8 0.8 setrgbcolor
fill
1 -4.97056 scale
0 0.1 translate
0 0.1 translate
1 2.01606 scale
newpath
0 0 moveto
(T) true charpath
0 0.5 0 setrgbcolor
fill
1 0.496017 scale
0 -0.1 translate
0 -2.46989 translate
1 -0.317803 scale
newpath
0 0 moveto
(G) true charpath
1 0.94 0.8 setrgbcolor
fill
1 -3.14661 scale
0 2.46989 translate
0 -5.7574 translate
1 -0.594474 scale
newpath
0 0 moveto
(C) true charpath
0.8 0.8 2.4 setrgbcolor
fill
1 -1.68216 scale
0 5.7574 translate
7.65 0 translate
0 -0.1 translate
1 -0.197106 scale
newpath
0 0 moveto
(G) true charpath
1 0.94 0.8 setrgbcolor
fill
1 -5.0734 scale
0 0.1 translate
0 0.1 translate
1 2.01534 scale
newpath
0 0 moveto
(T) true charpath
0 0.5 0 setrgbcolor
fill
1 0.496195 scale
0 -0.1 translate
0 -2.4378 translate
1 -0.410794 scale
newpath
0 0 moveto
(C) true charpath
0.8 0.8 2.4 setrgbcolor
fill
1 -2.43431 scale
0 2.4378 translate
0 -6.45702 translate
1 -0.45787 scale
newpath
0 0 moveto
(A) true charpath
2.4 0.8 0.8 setrgbcolor
fill
1 -2.18403 scale
0 6.45702 translate
7.65 0 translate
7.65 0 translate
-53.55 -23.1593 translate
newpath
-3.825 -1.9125 moveto
61.2 0 rlineto
0 45.9 rlineto
-61.2 0 rlineto
0 -45.9 rlineto
closepath
0 0 0 setrgbcolor
stroke
-275.4 0 translate
0 18.1779 translate
/Helvetica findfont
5.61816 scalefont
setfont
newpath
0 0 moveto
(Motif Name:) true charpath
0 0 0 setrgbcolor
fill
70.227 0 translate
/Helvetica-Bold findfont
5.61816 scalefont
setfont
newpath
0 0 moveto
(AAGJ06000001.1_4631312-4633481(-)_1|1|1x0) true charpath
0 0 0 setrgbcolor
fill
-70.227 0 translate
0 -68.25 translate
0 29.125 translate
/Helvetica findfont
8.262 scalefont
setfont
newpath
0 0 moveto
(Gene:) true charpath
0 0 0 setrgbcolor
fill
42.1362 0 translate
/Helvetica-Bold findfont
8.262 scalefont
setfont
newpath
0 0 moveto
(AAGJ06000001.1_4631312-4633481(-)_1) true charpath
0 0 0 setrgbcolor
fill
-42.1362 0 translate
-30.6 -29.125 translate
306 0 translate
2.10375 0 translate
/Helvetica findfont
5.508 scalefont
setfont
newpath
0 0 moveto
(1) true charpath
0 0 0 setrgbcolor
fill
7.65 0 translate
newpath
0 0 moveto
(2) true charpath
0 0 0 setrgbcolor
fill
7.65 0 translate
newpath
0 0 moveto
(3) true charpath
0 0 0 setrgbcolor
fill
7.65 0 translate
newpath
0 0 moveto
(4) true charpath
0 0 0 setrgbcolor
fill
7.65 0 translate
newpath
0 0 moveto
(5) true charpath
0 0 0 setrgbcolor
fill
7.65 0 translate
newpath
0 0 moveto
(6) true charpath
0 0 0 setrgbcolor
fill
7.65 0 translate
newpath
0 0 moveto
(7) true charpath
0 0 0 setrgbcolor
fill
7.65 0 translate
-55.6537 0 translate
0 3.93429 translate
0 19.225 translate
/Helvetica findfont
5.508 scalefont
setfont
61.2 -1.57371 translate
newpath
0 0 moveto
(0) true charpath
0 0 0 setrgbcolor
fill
0 19.125 translate
newpath
0 0 moveto
(+0.56) true charpath
0 0 0 setrgbcolor
fill
0 -38.25 translate
newpath
0 0 moveto
(-2.88) true charpath
0 0 0 setrgbcolor
fill
-61.2 19.125 translate
0 1.57371 translate
/Helvetica-Bold findfont
11.016 scalefont
setfont
0 0.1 translate
1 0.329736 scale
newpath
0 0 moveto
(T) true charpath
0 0.5 0 setrgbcolor
fill
1 3.03273 scale
0 -0.1 translate
0 3.48141 translate
1 0.530021 scale
newpath
0 0 moveto
(A) true charpath
8 0 0 setrgbcolor
fill
1 1.88672 scale
0 -3.48141 translate
0 -0.1 translate
1 -0.269947 scale
newpath
0 0 moveto
(G) true charpath
1 0.94 0.8 setrgbcolor
fill
1 -3.70444 scale
0 0.1 translate
7.65 0 translate
0 -0.1 translate
1 -0.191125 scale
newpath
0 0 moveto
(G) true charpath
1 0.94 0.8 setrgbcolor
fill
1 -5.23218 scale
0 0.1 translate
0 0.1 translate
1 1.61958 scale
newpath
0 0 moveto
(T) true charpath
0 0.5 0 setrgbcolor
fill
1 0.617442 scale
0 -0.1 translate
0 -2.39074 translate
1 -0.617092 scale
newpath
0 0 moveto
(A) true charpath
2.4 0.8 0.8 setrgbcolor
fill
1 -1.6205 scale
0 2.39074 translate
7.65 0 translate
0 0.1 translate
1 2.33056 scale
newpath
0 0 moveto
(G) true charpath
1 0.7 0 setrgbcolor
fill
1 0.429082 scale
0 -0.1 translate
0 -0.1 translate
1 -0.565818 scale
newpath
0 0 moveto
(T) true charpath
0.8 0.9 0.8 setrgbcolor
fill
1 -1.76735 scale
0 0.1 translate
0 -5.33903 translate
1 -0.706445 scale
newpath
0 0 moveto
(A) true charpath
2.4 0.8 0.8 setrgbcolor
fill
1 -1.41554 scale
0 5.33903 translate
0 -11.6846 translate
1 -0.858293 scale
newpath
0 0 moveto
(C) true charpath
0.8 0.8 2.4 setrgbcolor
fill
1 -1.1651 scale
0 11.6846 translate
7.65 0 translate
0 0.1 translate
1 0.585825 scale
newpath
0 0 moveto
(G) true charpath
1 0.7 0 setrgbcolor
fill
1 1.70699 scale
0 -0.1 translate
0 5.49646 translate
1 1.43276 scale
newpath
0 0 moveto
(A) true charpath
8 0 0 setrgbcolor
fill
1 0.697952 scale
0 -5.49646 translate
0 -0.1 translate
1 -0.472703 scale
newpath
0 0 moveto
(C) true charpath
0.8 0.8 2.4 setrgbcolor
fill
1 -2.11549 scale
0 0.1 translate
0 -4.60636 translate
1 -0.803821 scale
newpath
0 0 moveto
(T) true charpath
0.8 0.9 0.8 setrgbcolor
fill
1 -1.24406 scale
0 4.60636 translate
7.65 0 translate
0 0.1 translate
1 1.74603 scale
newpath
0 0 moveto
(T) true charpath
0 0.5 0 setrgbcolor
fill
1 0.572728 scale
0 -0.1 translate
0 -0.1 translate
1 -0.37694 scale
newpath
0 0 moveto
(G) true charpath
1 0.94 0.8 setrgbcolor
fill
1 -2.65294 scale
0 0.1 translate
0 -3.85284 translate
1 -0.392983 scale
newpath
0 0 moveto
(C) true charpath
0.8 0.8 2.4 setrgbcolor
fill
1 -2.54464 scale
0 3.85284 translate
7.65 0 translate
0 -0.1 translate
1 -0.155866 scale
newpath
0 0 moveto
(C) true charpath
0.8 0.8 2.4 setrgbcolor
fill
1 -6.41578 scale
0 0.1 translate
0 0.1 translate
1 2.0317 scale
newpath
0 0 moveto
(T) true charpath
0 0.5 0 setrgbcolor
fill
1 0.492198 scale
0 -0.1 translate
0 -2.1133 translate
1 -0.32325 scale
newpath
0 0 moveto
(G) true charpath
1 0.94 0.8 setrgbcolor
fill
1 -3.09358 scale
0 2.1133 translate
0 -5.44367 translate
1 -0.866988 scale
newpath
0 0 moveto
(A) true charpath
2.4 0.8 0.8 setrgbcolor
fill
1 -1.15342 scale
0 5.44367 translate
7.65 0 translate
7.65 0 translate
-53.55 -23.1593 translate
newpath
-3.825 -1.9125 moveto
61.2 0 rlineto
0 45.9 rlineto
-61.2 0 rlineto
0 -45.9 rlineto
closepath
0 0 0 setrgbcolor
stroke
-275.4 0 translate
0 18.1779 translate
/Helvetica findfont
5.61816 scalefont
setfont
newpath
0 0 moveto
(Motif Name:) true charpath
0 0 0 setrgbcolor
fill
70.227 0 translate
/Helvetica-Bold findfont
5.61816 scalefont
setfont
newpath
0 0 moveto
(AAGJ06000001.1_4631312-4633481(-)_1|2|1x0) true charpath
0 0 0 setrgbcolor
fill
-70.227 0 translate
0 -68.25 translate
showpage
30.6 674.55 translate
0 29.125 translate
/Helvetica findfont
8.262 scalefont
setfont
newpath
0 0 moveto
(Gene:) true charpath
0 0 0 setrgbcolor
fill
42.1362 0 translate
/Helvetica-Bold findfont
8.262 scalefont
setfont
newpath
0 0 moveto
(AAGJ06000001.1_4631312-4633481(-)_1) true charpath
0 0 0 setrgbcolor
fill
-42.1362 0 translate
-30.6 -29.125 translate
306 0 translate
2.10375 0 translate
/Helvetica findfont
5.508 scalefont
setfont
newpath
0 0 moveto
(1) true charpath
0 0 0 setrgbcolor
fill
7.65 0 translate
newpath
0 0 moveto
(2) true charpath
0 0 0 setrgbcolor
fill
7.65 0 translate
newpath
0 0 moveto
(3) true charpath
0 0 0 setrgbcolor
fill
7.65 0 translate
newpath
0 0 moveto
(4) true charpath
0 0 0 setrgbcolor
fill
7.65 0 translate
newpath
0 0 moveto
(5) true charpath
0 0 0 setrgbcolor
fill
7.65 0 translate
newpath
0 0 moveto
(6) true charpath
0 0 0 setrgbcolor
fill
7.65 0 translate
newpath
0 0 moveto
(7) true charpath
0 0 0 setrgbcolor
fill
7.65 0 translate
-55.6537 0 translate
0 3.93429 translate
0 19.225 translate
/Helvetica findfont
5.508 scalefont
setfont
61.2 -1.57371 translate
newpath
0 0 moveto
(0) true charpath
0 0 0 setrgbcolor
fill
0 19.125 translate
newpath
0 0 moveto
(+0.56) true charpath
0 0 0 setrgbcolor
fill
0 -38.25 translate
newpath
0 0 moveto
(-2.88) true charpath
0 0 0 setrgbcolor
fill
-61.2 19.125 translate
0 1.57371 translate
/Helvetica-Bold findfont
11.016 scalefont
setfont
0 0.1 translate
1 0.329736 scale
newpath
0 0 moveto
(T) true charpath
0 0.5 0 setrgbcolor
fill
1 3.03273 scale
0 -0.1 translate
0 3.48141 translate
1 0.530021 scale
newpath
0 0 moveto
(A) true charpath
8 0 0 setrgbcolor
fill
1 1.88672 scale
0 -3.48141 translate
0 -0.1 translate
1 -0.269947 scale
newpath
0 0 moveto
(G) true charpath
1 0.94 0.8 setrgbcolor
fill
1 -3.70444 scale
0 0.1 translate
7.65 0 translate
0 -0.1 translate
1 -0.191125 scale
newpath
0 0 moveto
(G) true charpath
1 0.94 0.8 setrgbcolor
fill
1 -5.23218 scale
0 0.1 translate
0 0.1 translate
1 1.61958 scale
newpath
0 0 moveto
(T) true charpath
0 0.5 0 setrgbcolor
fill
1 0.617442 scale
0 -0.1 translate
0 -2.39074 translate
1 -0.617092 scale
newpath
0 0 moveto
(A) true charpath
2.4 0.8 0.8 setrgbcolor
fill
1 -1.6205 scale
0 2.39074 translate
7.65 0 translate
0 0.1 translate
1 2.33056 scale
newpath
0 0 moveto
(G) true charpath
1 0.7 0 setrgbcolor
fill
1 0.429082 scale
0 -0.1 translate
0 -0.1 translate
1 -0.565818 scale
newpath
0 0 moveto
(T) true charpath
0.8 0.9 0.8 setrgbcolor
fill
1 -1.76735 scale
0 0.1 translate
0 -5.33903 translate
1 -0.706445 scale
newpath
0 0 moveto
(A) true charpath
2.4 0.8 0.8 setrgbcolor
fill
1 -1.41554 scale
0 5.33903 translate
0 -11.6846 translate
1 -0.858293 scale
newpath
0 0 moveto
(C) true charpath
0.8 0.8 2.4 setrgbcolor
fill
1 -1.1651 scale
0 11.6846 translate
7.65 0 translate
0 0.1 translate
1 0.454109 scale
newpath
0 0 moveto
(G) true charpath
1 0.7 0 setrgbcolor
fill
1 2.20211 scale
0 -0.1 translate
0 -0.1 translate
1 -0.0567817 scale
newpath
0 0 moveto
(C) true charpath
0.8 0.8 2.4 setrgbcolor
fill
1 -17.6113 scale
0 0.1 translate
0 4.46005 translate
1 0.928931 scale
newpath
0 0 moveto
(A) true charpath
8 0 0 setrgbcolor
fill
1 1.07651 scale
0 -4.46005 translate
0 -1.33365 translate
1 -0.375581 scale
newpath
0 0 moveto
(T) true charpath
0.8 0.9 0.8 setrgbcolor
fill
1 -2.66254 scale
0 1.33365 translate
7.65 0 translate
0 0.1 translate
1 0.276023 scale
newpath
0 0 moveto
(A) true charpath
8 0 0 setrgbcolor
fill
1 3.62289 scale
0 -0.1 translate
0 3.05876 translate
1 1.16556 scale
newpath
0 0 moveto
(T) true charpath
0 0.5 0 setrgbcolor
fill
1 0.857954 scale
0 -3.05876 translate
0 -0.1 translate
1 -0.199037 scale
newpath
0 0 moveto
(C) true charpath
0.8 0.8 2.4 setrgbcolor
fill
1 -5.02419 scale
0 0.1 translate
0 -2.45299 translate
1 -0.262586 scale
newpath
0 0 moveto
(G) true charpath
1 0.94 0.8 setrgbcolor
fill
1 -3.80828 scale
0 2.45299 translate
7.65 0 translate
0 0.1 translate
1 0.4074 scale
newpath
0 0 moveto
(G) true charpath
1 0.7 0 setrgbcolor
fill
1 2.45459 scale
0 -0.1 translate
0 4.09251 translate
1 1.10618 scale
newpath
0 0 moveto
(T) true charpath
0 0.5 0 setrgbcolor
fill
1 0.90401 scale
0 -4.09251 translate
0 -0.1 translate
1 -0.189539 scale
newpath
0 0 moveto
(C) true charpath
0.8 0.8 2.4 setrgbcolor
fill
1 -5.27596 scale
0 0.1 translate
0 -2.37826 translate
1 -0.303277 scale
newpath
0 0 moveto
(A) true charpath
2.4 0.8 0.8 setrgbcolor
fill
1 -3.29732 scale
0 2.37826 translate
7.65 0 translate
7.65 0 translate
-53.55 -23.1593 translate
newpath
-3.825 -1.9125 moveto
61.2 0 rlineto
0 45.9 rlineto
-61.2 0 rlineto
0 -45.9 rlineto
closepath
0 0 0 setrgbcolor
stroke
-275.4 0 translate
0 18.1779 translate
/Helvetica findfont
5.61816 scalefont
setfont
newpath
0 0 moveto
(Motif Name:) true charpath
0 0 0 setrgbcolor
fill
70.227 0 translate
/Helvetica-Bold findfont
5.61816 scalefont
setfont
newpath
0 0 moveto
(AAGJ06000001.1_4631312-4633481(-)_1|3|1x0) true charpath
0 0 0 setrgbcolor
fill
-70.227 0 translate
0 -68.25 translate
0 29.125 translate
/Helvetica findfont
8.262 scalefont
setfont
newpath
0 0 moveto
(Gene:) true charpath
0 0 0 setrgbcolor
fill
42.1362 0 translate
/Helvetica-Bold findfont
8.262 scalefont
setfont
newpath
0 0 moveto
(AAGJ06000001.1_4631312-4633481(-)_1) true charpath
0 0 0 setrgbcolor
fill
-42.1362 0 translate
-30.6 -29.125 translate
306 0 translate
2.10375 0 translate
/Helvetica findfont
5.508 scalefont
setfont
newpath
0 0 moveto
(1) true charpath
0 0 0 setrgbcolor
fill
7.65 0 translate
newpath
0 0 moveto
(2) true charpath
0 0 0 setrgbcolor
fill
7.65 0 translate
newpath
0 0 moveto
(3) true charpath
0 0 0 setrgbcolor
fill
7.65 0 translate
newpath
0 0 moveto
(4) true charpath
0 0 0 setrgbcolor
fill
7.65 0 translate
newpath
0 0 moveto
(5) true charpath
0 0 0 setrgbcolor
fill
7.65 0 translate
newpath
0 0 moveto
(6) true charpath
0 0 0 setrgbcolor
fill
7.65 0 translate
newpath
0 0 moveto
(7) true charpath
0 0 0 setrgbcolor
fill
7.65 0 translate
-55.6537 0 translate
0 3.93429 translate
0 19.225 translate
/Helvetica findfont
5.508 scalefont
setfont
61.2 -1.57371 translate
newpath
0 0 moveto
(0) true charpath
0 0 0 setrgbcolor
fill
0 19.125 translate
newpath
0 0 moveto
(+0.57) true charpath
0 0 0 setrgbcolor
fill
0 -38.25 translate
newpath
0 0 moveto
(-3.07) true charpath
0 0 0 setrgbcolor
fill
-61.2 19.125 translate
0 1.57371 translate
/Helvetica-Bold findfont
11.016 scalefont
setfont
0 0.1 translate
1 0.596787 scale
newpath
0 0 moveto
(A) true charpath
8 0 0 setrgbcolor
fill
1 1.67564 scale
0 -0.1 translate
0 -0.1 translate
1 -0.122023 scale
newpath
0 0 moveto
(G) true charpath
1 0.94 0.8 setrgbcolor
fill
1 -8.19515 scale
0 0.1 translate
7.65 0 translate
0 -0.1 translate
1 -0.163574 scale
newpath
0 0 moveto
(G) true charpath
1 0.94 0.8 setrgbcolor
fill
1 -6.11345 scale
0 0.1 translate
0 0.1 translate
1 1.62336 scale
newpath
0 0 moveto
(T) true charpath
0 0.5 0 setrgbcolor
fill
1 0.616005 scale
0 -0.1 translate
0 -2.17395 translate
1 -0.589066 scale
newpath
0 0 moveto
(A) true charpath
2.4 0.8 0.8 setrgbcolor
fill
1 -1.6976 scale
0 2.17395 translate
7.65 0 translate
0 0.1 translate
1 2.33056 scale
newpath
0 0 moveto
(G) true charpath
1 0.7 0 setrgbcolor
fill
1 0.429082 scale
0 -0.1 translate
0 -0.1 translate
1 -0.547847 scale
newpath
0 0 moveto
(T) true charpath
0.8 0.9 0.8 setrgbcolor
fill
1 -1.82533 scale
0 0.1 translate
0 -5.19763 translate
1 -0.789041 scale
newpath
0 0 moveto
(C) true charpath
0.8 0.8 2.4 setrgbcolor
fill
1 -1.26736 scale
0 5.19763 translate
0 -12.1931 translate
1 -0.793668 scale
newpath
0 0 moveto
(A) true charpath
2.4 0.8 0.8 setrgbcolor
fill
1 -1.25997 scale
0 12.1931 translate
7.65 0 translate
0 0.1 translate
1 0.25237 scale
newpath
0 0 moveto
(G) true charpath
1 0.7 0 setrgbcolor
fill
1 3.96244 scale
0 -0.1 translate
0 2.87264 translate
1 0.707861 scale
newpath
0 0 moveto
(A) true charpath
8 0 0 setrgbcolor
fill
1 1.41271 scale
0 -2.87264 translate
0 -0.1 translate
1 -0.282024 scale
newpath
0 0 moveto
(T) true charpath
0.8 0.9 0.8 setrgbcolor
fill
1 -3.5458 scale
0 0.1 translate
7.65 0 translate
0 0.1 translate
1 0.0821506 scale
newpath
0 0 moveto
(C) true charpath
0 0 8 setrgbcolor
fill
1 12.1728 scale
0 -0.1 translate
0 1.53326 translate
1 0.312526 scale
newpath
0 0 moveto
(T) true charpath
0 0.5 0 setrgbcolor
fill
1 3.19974 scale
0 -1.53326 translate
0 4.77925 translate
1 0.555191 scale
newpath
0 0 moveto
(A) true charpath
8 0 0 setrgbcolor
fill
1 1.80118 scale
0 -4.77925 translate
0 -0.1 translate
1 -0.411745 scale
newpath
0 0 moveto
(G) true charpath
1 0.94 0.8 setrgbcolor
fill
1 -2.42869 scale
0 0.1 translate
7.65 0 translate
0 0.1 translate
1 0.275104 scale
newpath
0 0 moveto
(G) true charpath
1 0.7 0 setrgbcolor
fill
1 3.63499 scale
0 -0.1 translate
0 3.05153 translate
1 1.07269 scale
newpath
0 0 moveto
(T) true charpath
0 0.5 0 setrgbcolor
fill
1 0.932234 scale
0 -3.05153 translate
0 -0.1 translate
1 -0.125394 scale
newpath
0 0 moveto
(C) true charpath
0.8 0.8 2.4 setrgbcolor
fill
1 -7.97487 scale
0 0.1 translate
0 -1.87353 translate
1 -0.234884 scale
newpath
0 0 moveto
(A) true charpath
2.4 0.8 0.8 setrgbcolor
fill
1 -4.25741 scale
0 1.87353 translate
7.65 0 translate
7.65 0 translate
-53.55 -23.1593 translate
newpath
-3.825 -1.9125 moveto
61.2 0 rlineto
0 45.9 rlineto
-61.2 0 rlineto
0 -45.9 rlineto
closepath
0 0 0 setrgbcolor
stroke
-275.4 0 translate
0 18.1779 translate
/Helvetica findfont
5.61816 scalefont
setfont
newpath
0 0 moveto
(Motif Name:) true charpath
0 0 0 setrgbcolor
fill
70.227 0 translate
/Helvetica-Bold findfont
5.61816 scalefont
setfont
newpath
0 0 moveto
(AAGJ06000001.1_4631312-4633481(-)_1|4|1x0) true charpath
0 0 0 setrgbcolor
fill
-70.227 0 translate
0 -68.25 translate
0 29.125 translate
/Helvetica findfont
8.262 scalefont
setfont
newpath
0 0 moveto
(Gene:) true charpath
0 0 0 setrgbcolor
fill
42.1362 0 translate
/Helvetica-Bold findfont
8.262 scalefont
setfont
newpath
0 0 moveto
(AAGJ06000001.1_4631312-4633481(-)_1) true charpath
0 0 0 setrgbcolor
fill
-42.1362 0 translate
-30.6 -29.125 translate
306 0 translate
2.10375 0 translate
/Helvetica findfont
5.508 scalefont
setfont
newpath
0 0 moveto
(1) true charpath
0 0 0 setrgbcolor
fill
7.65 0 translate
newpath
0 0 moveto
(2) true charpath
0 0 0 setrgbcolor
fill
7.65 0 translate
newpath
0 0 moveto
(3) true charpath
0 0 0 setrgbcolor
fill
7.65 0 translate
newpath
0 0 moveto
(4) true charpath
0 0 0 setrgbcolor
fill
7.65 0 translate
newpath
0 0 moveto
(5) true charpath
0 0 0 setrgbcolor
fill
7.65 0 translate
newpath
0 0 moveto
(6) true charpath
0 0 0 setrgbcolor
fill
7.65 0 translate
newpath
0 0 moveto
(7) true charpath
0 0 0 setrgbcolor
fill
7.65 0 translate
newpath
0 0 moveto
(8) true charpath
0 0 0 setrgbcolor
fill
7.65 0 translate
newpath
0 0 moveto
(9) true charpath
0 0 0 setrgbcolor
fill
7.65 0 translate
newpath
0 0 moveto
(0) true charpath
0 0 0 setrgbcolor
fill
7.65 0 translate
-78.6038 0 translate
0 3.93429 translate
0 19.225 translate
/Helvetica findfont
5.508 scalefont
setfont
84.15 -1.57371 translate
newpath
0 0 moveto
(0) true charpath
0 0 0 setrgbcolor
fill
0 19.125 translate
newpath
0 0 moveto
(+0.57) true charpath
0 0 0 setrgbcolor
fill
0 -38.25 translate
newpath
0 0 moveto
(-3.01) true charpath
0 0 0 setrgbcolor
fill
-84.15 19.125 translate
0 1.57371 translate
/Helvetica-Bold findfont
11.016 scalefont
setfont
0 0.1 translate
1 2.33056 scale
newpath
0 0 moveto
(G) true charpath
1 0.7 0 setrgbcolor
fill
1 0.429082 scale
0 -0.1 translate
0 -0.1 translate
1 -0.527078 scale
newpath
0 0 moveto
(A) true charpath
2.4 0.8 0.8 setrgbcolor
fill
1 -1.89725 scale
0 0.1 translate
0 -5.0342 translate
1 -0.791354 scale
newpath
0 0 moveto
(T) true charpath
0.8 0.9 0.8 setrgbcolor
fill
1 -1.26366 scale
0 5.0342 translate
0 -12.0479 translate
1 -0.812124 scale
newpath
0 0 moveto
(C) true charpath
0.8 0.8 2.4 setrgbcolor
fill
1 -1.23134 scale
0 12.0479 translate
7.65 0 translate
0 -0.1 translate
1 -0.0670223 scale
newpath
0 0 moveto
(A) true charpath
2.4 0.8 0.8 setrgbcolor
fill
1 -14.9204 scale
0 0.1 translate
0 -1.41423 translate
1 -0.148315 scale
newpath
0 0 moveto
(C) true charpath
0.8 0.8 2.4 setrgbcolor
fill
1 -6.74243 scale
0 1.41423 translate
0 0.1 translate
1 1.61176 scale
newpath
0 0 moveto
(T) true charpath
0 0.5 0 setrgbcolor
fill
1 0.620439 scale
0 -0.1 translate
0 -3.36811 translate
1 -0.235789 scale
newpath
0 0 moveto
(G) true charpath
1 0.94 0.8 setrgbcolor
fill
1 -4.24108 scale
0 3.36811 translate
7.65 0 translate
0 0.1 translate
1 0.0492422 scale
newpath
0 0 moveto
(T) true charpath
0 0.5 0 setrgbcolor
fill
1 20.3078 scale
0 -0.1 translate
0 1.27432 translate
1 0.396643 scale
newpath
0 0 moveto
(A) true charpath
8 0 0 setrgbcolor
fill
1 2.52116 scale
0 -1.27432 translate
0 5.18219 translate
1 0.470487 scale
newpath
0 0 moveto
(G) true charpath
1 0.7 0 setrgbcolor
fill
1 2.12546 scale
0 -5.18219 translate
0 -0.1 translate
1 -0.380282 scale
newpath
0 0 moveto
(C) true charpath
0.8 0.8 2.4 setrgbcolor
fill
1 -2.62963 scale
0 0.1 translate
7.65 0 translate
0 -0.1 translate
1 -0.00147348 scale
newpath
0 0 moveto
(A) true charpath
2.4 0.8 0.8 setrgbcolor
fill
1 -678.668 scale
0 0.1 translate
0 -0.898451 translate
1 -0.0730694 scale
newpath
0 0 moveto
(C) true charpath
0.8 0.8 2.4 setrgbcolor
fill
1 -13.6856 scale
0 0.898451 translate
0 0.1 translate
1 1.61636 scale
newpath
0 0 moveto
(T) true charpath
0 0.5 0 setrgbcolor
fill
1 0.618675 scale
0 -0.1 translate
0 -2.26026 translate
1 -0.610406 scale
newpath
0 0 moveto
(G) true charpath
1 0.94 0.8 setrgbcolor
fill
1 -1.63826 scale
0 2.26026 translate
7.65 0 translate
0 0.1 translate
1 2.14103 scale
newpath
0 0 moveto
(T) true charpath
0 0.5 0 setrgbcolor
fill
1 0.467065 scale
0 -0.1 translate
0 -0.1 translate
1 -0.342932 scale
newpath
0 0 moveto
(G) true charpath
1 0.94 0.8 setrgbcolor
fill
1 -2.91603 scale
0 0.1 translate
0 -3.58524 translate
1 -0.41173 scale
newpath
0 0 moveto
(A) true charpath
2.4 0.8 0.8 setrgbcolor
fill
1 -2.42877 scale
0 3.58524 translate
0 -7.61183 translate
1 -0.5407 scale
newpath
0 0 moveto
(C) true charpath
0.8 0.8 2.4 setrgbcolor
fill
1 -1.84945 scale
0 7.61183 translate
7.65 0 translate
0 0.1 translate
1 0.296364 scale
newpath
0 0 moveto
(T) true charpath
0 0.5 0 setrgbcolor
fill
1 3.37423 scale
0 -0.1 translate
0 3.21882 translate
1 1.57695 scale
newpath
0 0 moveto
(G) true charpath
1 0.7 0 setrgbcolor
fill
1 0.634137 scale
0 -3.21882 translate
0 -0.1 translate
1 -0.499365 scale
newpath
0 0 moveto
(A) true charpath
2.4 0.8 0.8 setrgbcolor
fill
1 -2.00254 scale
0 0.1 translate
0 -4.81614 translate
1 -0.627613 scale
newpath
0 0 moveto
(C) true charpath
0.8 0.8 2.4 setrgbcolor
fill
1 -1.59334 scale
0 4.81614 translate
7.65 0 translate
0 -0.1 translate
1 -0.0169084 scale
newpath
0 0 moveto
(G) true charpath
1 0.94 0.8 setrgbcolor
fill
1 -59.1423 scale
0 0.1 translate
0 -1.0199 translate
1 -0.116259 scale
newpath
0 0 moveto
(A) true charpath
2.4 0.8 0.8 setrgbcolor
fill
1 -8.60149 scale
0 1.0199 translate
0 0.1 translate
1 1.5556 scale
newpath
0 0 moveto
(T) true charpath
0 0.5 0 setrgbcolor
fill
1 0.642841 scale
0 -0.1 translate
0 -2.72155 translate
1 -0.30459 scale
newpath
0 0 moveto
(C) true charpath
0.8 0.8 2.4 setrgbcolor
fill
1 -3.28311 scale
0 2.72155 translate
7.65 0 translate
0 0.1 translate
1 1.12997 scale
newpath
0 0 moveto
(A) true charpath
8 0 0 setrgbcolor
fill
1 0.884979 scale
0 -0.1 translate
0 -0.1 translate
1 -0.358067 scale
newpath
0 0 moveto
(T) true charpath
0.8 0.9 0.8 setrgbcolor
fill
1 -2.79278 scale
0 0.1 translate
7.65 0 translate
0 -0.1 translate
1 -0.278479 scale
newpath
0 0 moveto
(C) true charpath
0.8 0.8 2.4 setrgbcolor
fill
1 -3.59094 scale
0 0.1 translate
0 0.1 translate
1 2.16048 scale
newpath
0 0 moveto
(G) true charpath
1 0.7 0 setrgbcolor
fill
1 0.46286 scale
0 -0.1 translate
0 -3.07809 translate
1 -0.546466 scale
newpath
0 0 moveto
(A) true charpath
2.4 0.8 0.8 setrgbcolor
fill
1 -1.82994 scale
0 3.07809 translate
0 -8.16485 translate
1 -0.581872 scale
newpath
0 0 moveto
(T) true charpath
0.8 0.9 0.8 setrgbcolor
fill
1 -1.71859 scale
0 8.16485 translate
7.65 0 translate
7.65 0 translate
-76.5 -23.1593 translate
newpath
-3.825 -1.9125 moveto
84.15 0 rlineto
0 45.9 rlineto
-84.15 0 rlineto
0 -45.9 rlineto
closepath
0 0 0 setrgbcolor
stroke
-275.4 0 translate
0 18.1779 translate
/Helvetica findfont
5.61816 scalefont
setfont
newpath
0 0 moveto
(Motif Name:) true charpath
0 0 0 setrgbcolor
fill
70.227 0 translate
/Helvetica-Bold findfont
5.61816 scalefont
setfont
newpath
0 0 moveto
(AAGJ06000001.1_4631312-4633481(-)_1|5|1x0) true charpath
0 0 0 setrgbcolor
fill
-70.227 0 translate
0 -68.25 translate
0 29.125 translate
/Helvetica findfont
8.262 scalefont
setfont
newpath
0 0 moveto
(Gene:) true charpath
0 0 0 setrgbcolor
fill
42.1362 0 translate
/Helvetica-Bold findfont
8.262 scalefont
setfont
newpath
0 0 moveto
(AAGJ06000001.1_4635078-4636539(-)_1) true charpath
0 0 0 setrgbcolor
fill
-42.1362 0 translate
-30.6 -29.125 translate
306 0 translate
2.10375 0 translate
/Helvetica findfont
5.508 scalefont
setfont
newpath
0 0 moveto
(1) true charpath
0 0 0 setrgbcolor
fill
7.65 0 translate
newpath
0 0 moveto
(2) true charpath
0 0 0 setrgbcolor
fill
7.65 0 translate
newpath
0 0 moveto
(3) true charpath
0 0 0 setrgbcolor
fill
7.65 0 translate
newpath
0 0 moveto
(4) true charpath
0 0 0 setrgbcolor
fill
7.65 0 translate
-32.7037 0 translate
0 3.93429 translate
0 19.225 translate
/Helvetica findfont
5.508 scalefont
setfont
38.25 -1.57371 translate
newpath
0 0 moveto
(0) true charpath
0 0 0 setrgbcolor
fill
0 19.125 translate
newpath
0 0 moveto
(+0.57) true charpath
0 0 0 setrgbcolor
fill
0 -38.25 translate
newpath
0 0 moveto
(-3.02) true charpath
0 0 0 setrgbcolor
fill
-38.25 19.125 translate
0 1.57371 translate
/Helvetica-Bold findfont
11.016 scalefont
setfont
0 0.1 translate
1 2.33056 scale
newpath
0 0 moveto
(G) true charpath
1 0.7 0 setrgbcolor
fill
1 0.429082 scale
0 -0.1 translate
0 -0.1 translate
1 -0.62869 scale
newpath
0 0 moveto
(C) true charpath
0.8 0.8 2.4 setrgbcolor
fill
1 -1.59061 scale
0 0.1 translate
0 -5.83375 translate
1 -0.694076 scale
newpath
0 0 moveto
(T) true charpath
0.8 0.9 0.8 setrgbcolor
fill
1 -1.44077 scale
0 5.83375 translate
0 -12.082 translate
1 -0.80779 scale
newpath
0 0 moveto
(A) true charpath
2.4 0.8 0.8 setrgbcolor
fill
1 -1.23795 scale
0 12.082 translate
7.65 0 translate
0 0.1 translate
1 0.169313 scale
newpath
0 0 moveto
(G) true charpath
1 0.7 0 setrgbcolor
fill
1 5.90622 scale
0 -0.1 translate
0 -0.1 translate
1 -0.00525443 scale
newpath
0 0 moveto
(A) true charpath
2.4 0.8 0.8 setrgbcolor
fill
1 -190.316 scale
0 0.1 translate
0 2.21911 translate
1 0.74064 scale
newpath
0 0 moveto
(T) true charpath
0 0.5 0 setrgbcolor
fill
1 1.35018 scale
0 -2.21911 translate
0 -0.928202 translate
1 -0.120331 scale
newpath
0 0 moveto
(C) true charpath
0.8 0.8 2.4 setrgbcolor
fill
1 -8.31044 scale
0 0.928202 translate
7.65 0 translate
0 0.1 translate
1 0.152149 scale
newpath
0 0 moveto
(T) true charpath
0 0.5 0 setrgbcolor
fill
1 6.57252 scale
0 -0.1 translate
0 -0.1 translate
1 -0.14266 scale
newpath
0 0 moveto
(A) true charpath
2.4 0.8 0.8 setrgbcolor
fill
1 -7.00969 scale
0 0.1 translate
0 2.08405 translate
1 1.22782 scale
newpath
0 0 moveto
(G) true charpath
1 0.7 0 setrgbcolor
fill
1 0.814453 scale
0 -2.08405 translate
0 -2.00939 translate
1 -0.306596 scale
newpath
0 0 moveto
(C) true charpath
0.8 0.8 2.4 setrgbcolor
fill
1 -3.26162 scale
0 2.00939 translate
7.65 0 translate
7.65 0 translate
-30.6 -23.1593 translate
newpath
-3.825 -1.9125 moveto
38.25 0 rlineto
0 45.9 rlineto
-38.25 0 rlineto
0 -45.9 rlineto
closepath
0 0 0 setrgbcolor
stroke
-275.4 0 translate
0 18.1779 translate
/Helvetica findfont
5.61816 scalefont
setfont
newpath
0 0 moveto
(Motif Name:) true charpath
0 0 0 setrgbcolor
fill
70.227 0 translate
/Helvetica-Bold findfont
5.61816 scalefont
setfont
newpath
0 0 moveto
(AAGJ06000001.1_4635078-4636539(-)_1|1|1x0) true charpath
0 0 0 setrgbcolor
fill
-70.227 0 translate
0 -68.25 translate
0 29.125 translate
/Helvetica findfont
8.262 scalefont
setfont
newpath
0 0 moveto
(Gene:) true charpath
0 0 0 setrgbcolor
fill
42.1362 0 translate
/Helvetica-Bold findfont
8.262 scalefont
setfont
newpath
0 0 moveto
(AAGJ06000001.1_4635078-4636539(-)_1) true charpath
0 0 0 setrgbcolor
fill
-42.1362 0 translate
-30.6 -29.125 translate
306 0 translate
2.10375 0 translate
/Helvetica findfont
5.508 scalefont
setfont
newpath
0 0 moveto
(1) true charpath
0 0 0 setrgbcolor
fill
7.65 0 translate
newpath
0 0 moveto
(2) true charpath
0 0 0 setrgbcolor
fill
7.65 0 translate
newpath
0 0 moveto
(3) true charpath
0 0 0 setrgbcolor
fill
7.65 0 translate
newpath
0 0 moveto
(4) true charpath
0 0 0 setrgbcolor
fill
7.65 0 translate
-32.7037 0 translate
0 3.93429 translate
0 19.225 translate
/Helvetica findfont
5.508 scalefont
setfont
38.25 -1.57371 translate
newpath
0 0 moveto
(0) true charpath
0 0 0 setrgbcolor
fill
0 19.125 translate
newpath
0 0 moveto
(+0.52) true charpath
0 0 0 setrgbcolor
fill
0 -38.25 translate
newpath
0 0 moveto
(-2.21) true charpath
0 0 0 setrgbcolor
fill
-38.25 19.125 translate
0 1.57371 translate
/Helvetica-Bold findfont
11.016 scalefont
setfont
0 0.1 translate
1 0.126895 scale
newpath
0 0 moveto
(C) true charpath
0 0 8 setrgbcolor
fill
1 7.88052 scale
0 -0.1 translate
0 1.88534 translate
1 0.93458 scale
newpath
0 0 moveto
(A) true charpath
8 0 0 setrgbcolor
fill
1 1.07 scale
0 -1.88534 translate
0 -0.1 translate
1 -0.429672 scale
newpath
0 0 moveto
(G) true charpath
1 0.94 0.8 setrgbcolor
fill
1 -2.32736 scale
0 0.1 translate
7.65 0 translate
0 -0.1 translate
1 -0.400132 scale
newpath
0 0 moveto
(A) true charpath
2.4 0.8 0.8 setrgbcolor
fill
1 -2.49917 scale
0 0.1 translate
0 0.1 translate
1 2.33056 scale
newpath
0 0 moveto
(G) true charpath
1 0.7 0 setrgbcolor
fill
1 0.429082 scale
0 -0.1 translate
0 -4.03533 translate
1 -0.540452 scale
newpath
0 0 moveto
(C) true charpath
0.8 0.8 2.4 setrgbcolor
fill
1 -1.8503 scale
0 4.03533 translate
0 -9.07477 translate
1 -1.18997 scale
newpath
0 0 moveto
(T) true charpath
0.8 0.9 0.8 setrgbcolor
fill
1 -0.840356 scale
0 9.07477 translate
7.65 0 translate
0 0.1 translate
1 0.493554 scale
newpath
0 0 moveto
(A) true charpath
8 0 0 setrgbcolor
fill
1 2.02612 scale
0 -0.1 translate
0 4.77042 translate
1 0.684855 scale
newpath
0 0 moveto
(T) true charpath
0 0.5 0 setrgbcolor
fill
1 1.46016 scale
0 -4.77042 translate
0 -0.1 translate
1 -0.148658 scale
newpath
0 0 moveto
(C) true charpath
0.8 0.8 2.4 setrgbcolor
fill
1 -6.72687 scale
0 0.1 translate
0 -2.05658 translate
1 -0.149809 scale
newpath
0 0 moveto
(G) true charpath
1 0.94 0.8 setrgbcolor
fill
1 -6.67518 scale
0 2.05658 translate
7.65 0 translate
7.65 0 translate
-30.6 -23.1593 translate
newpath
-3.825 -1.9125 moveto
38.25 0 rlineto
0 45.9 rlineto
-38.25 0 rlineto
0 -45.9 rlineto
closepath
0 0 0 setrgbcolor
stroke
-275.4 0 translate
0 18.1779 translate
/Helvetica findfont
5.61816 scalefont
setfont
newpath
0 0 moveto
(Motif Name:) true charpath
0 0 0 setrgbcolor
fill
70.227 0 translate
/Helvetica-Bold findfont
5.61816 scalefont
setfont
newpath
0 0 moveto
(AAGJ06000001.1_4635078-4636539(-)_1|2|1x0) true charpath
0 0 0 setrgbcolor
fill
-70.227 0 translate
0 -68.25 translate
0 29.125 translate
/Helvetica findfont
8.262 scalefont
setfont
newpath
0 0 moveto
(Gene:) true charpath
0 0 0 setrgbcolor
fill
42.1362 0 translate
/Helvetica-Bold findfont
8.262 scalefont
setfont
newpath
0 0 moveto
(AAGJ06000001.1_4635078-4636539(-)_1) true charpath
0 0 0 setrgbcolor
fill
-42.1362 0 translate
-30.6 -29.125 translate
306 0 translate
2.10375 0 translate
/Helvetica findfont
5.508 scalefont
setfont
newpath
0 0 moveto
(1) true charpath
0 0 0 setrgbcolor
fill
7.65 0 translate
newpath
0 0 moveto
(2) true charpath
0 0 0 setrgbcolor
fill
7.65 0 translate
newpath
0 0 moveto
(3) true charpath
0 0 0 setrgbcolor
fill
7.65 0 translate
newpath
0 0 moveto
(4) true charpath
0 0 0 setrgbcolor
fill
7.65 0 translate
newpath
0 0 moveto
(5) true charpath
0 0 0 setrgbcolor
fill
7.65 0 translate
newpath
0 0 moveto
(6) true charpath
0 0 0 setrgbcolor
fill
7.65 0 translate
newpath
0 0 moveto
(7) true charpath
0 0 0 setrgbcolor
fill
7.65 0 translate
-55.6537 0 translate
0 3.93429 translate
0 19.225 translate
/Helvetica findfont
5.508 scalefont
setfont
61.2 -1.57371 translate
newpath
0 0 moveto
(0) true charpath
0 0 0 setrgbcolor
fill
0 19.125 translate
newpath
0 0 moveto
(+0.55) true charpath
0 0 0 setrgbcolor
fill
0 -38.25 translate
newpath
0 0 moveto
(-2.64) true charpath
0 0 0 setrgbcolor
fill
-61.2 19.125 translate
0 1.57371 translate
/Helvetica-Bold findfont
11.016 scalefont
setfont
0 0.1 translate
1 0.0535982 scale
newpath
0 0 moveto
(C) true charpath
0 0 8 setrgbcolor
fill
1 18.6573 scale
0 -0.1 translate
0 1.3086 translate
1 0.620686 scale
newpath
0 0 moveto
(A) true charpath
8 0 0 setrgbcolor
fill
1 1.61112 scale
0 -1.3086 translate
0 -0.1 translate
1 -0.186394 scale
newpath
0 0 moveto
(G) true charpath
1 0.94 0.8 setrgbcolor
fill
1 -5.36499 scale
0 0.1 translate
7.65 0 translate
0 0.1 translate
1 0.0825604 scale
newpath
0 0 moveto
(C) true charpath
0 0 8 setrgbcolor
fill
1 12.1123 scale
0 -0.1 translate
0 -0.1 translate
1 -0.219308 scale
newpath
0 0 moveto
(G) true charpath
1 0.94 0.8 setrgbcolor
fill
1 -4.55979 scale
0 0.1 translate
0 1.53649 translate
1 1.44392 scale
newpath
0 0 moveto
(T) true charpath
0 0.5 0 setrgbcolor
fill
1 0.69256 scale
0 -1.53649 translate
0 -2.6125 translate
1 -0.53341 scale
newpath
0 0 moveto
(A) true charpath
2.4 0.8 0.8 setrgbcolor
fill
1 -1.87473 scale
0 2.6125 translate
7.65 0 translate
0 0.1 translate
1 2.33056 scale
newpath
0 0 moveto
(G) true charpath
1 0.7 0 setrgbcolor
fill
1 0.429082 scale
0 -0.1 translate
0 -0.1 translate
1 -0.569485 scale
newpath
0 0 moveto
(T) true charpath
0.8 0.9 0.8 setrgbcolor
fill
1 -1.75597 scale
0 0.1 translate
0 -5.36789 translate
1 -0.606986 scale
newpath
0 0 moveto
(A) true charpath
2.4 0.8 0.8 setrgbcolor
fill
1 -1.64748 scale
0 5.36789 translate
0 -10.9309 translate
1 -0.954085 scale
newpath
0 0 moveto
(C) true charpath
0.8 0.8 2.4 setrgbcolor
fill
1 -1.04813 scale
0 10.9309 translate
7.65 0 translate
0 0.1 translate
1 0.383725 scale
newpath
0 0 moveto
(G) true charpath
1 0.7 0 setrgbcolor
fill
1 2.60604 scale
0 -0.1 translate
0 -0.1 translate
1 -0.0101165 scale
newpath
0 0 moveto
(C) true charpath
0.8 0.8 2.4 setrgbcolor
fill
1 -98.8488 scale
0 0.1 translate
0 3.90622 translate
1 0.737232 scale
newpath
0 0 moveto
(A) true charpath
8 0 0 setrgbcolor
fill
1 1.35643 scale
0 -3.90622 translate
0 -0.966459 translate
1 -0.264403 scale
newpath
0 0 moveto
(T) true charpath
0.8 0.9 0.8 setrgbcolor
fill
1 -3.7821 scale
0 0.966459 translate
7.65 0 translate
0 0.1 translate
1 0.261903 scale
newpath
0 0 moveto
(A) true charpath
8 0 0 setrgbcolor
fill
1 3.81821 scale
0 -0.1 translate
0 2.94766 translate
1 0.924162 scale
newpath
0 0 moveto
(T) true charpath
0 0.5 0 setrgbcolor
fill
1 1.08206 scale
0 -2.94766 translate
0 -0.1 translate
1 -0.121322 scale
newpath
0 0 moveto
(C) true charpath
0.8 0.8 2.4 setrgbcolor
fill
1 -8.24253 scale
0 0.1 translate
0 -1.84149 translate
1 -0.172012 scale
newpath
0 0 moveto
(G) true charpath
1 0.94 0.8 setrgbcolor
fill
1 -5.81356 scale
0 1.84149 translate
7.65 0 translate
0 0.1 translate
1 0.361673 scale
newpath
0 0 moveto
(G) true charpath
1 0.7 0 setrgbcolor
fill
1 2.76493 scale
0 -0.1 translate
0 3.73271 translate
1 0.881912 scale
newpath
0 0 moveto
(T) true charpath
0 0.5 0 setrgbcolor
fill
1 1.1339 scale
0 -3.73271 translate
0 -0.1 translate
1 -0.113335 scale
newpath
0 0 moveto
(C) true charpath
0.8 0.8 2.4 setrgbcolor
fill
1 -8.8234 scale
0 0.1 translate
0 -1.77864 translate
1 -0.204059 scale
newpath
0 0 moveto
(A) true charpath
2.4 0.8 0.8 setrgbcolor
fill
1 -4.90054 scale
0 1.77864 translate
7.65 0 translate
7.65 0 translate
-53.55 -23.1593 translate
newpath
-3.825 -1.9125 moveto
61.2 0 rlineto
0 45.9 rlineto
-61.2 0 rlineto
0 -45.9 rlineto
closepath
0 0 0 setrgbcolor
stroke
-275.4 0 translate
0 18.1779 translate
/Helvetica findfont
5.61816 scalefont
setfont
newpath
0 0 moveto
(Motif Name:) true charpath
0 0 0 setrgbcolor
fill
70.227 0 translate
/Helvetica-Bold findfont
5.61816 scalefont
setfont
newpath
0 0 moveto
(AAGJ06000001.1_4635078-4636539(-)_1|3|1x0) true charpath
0 0 0 setrgbcolor
fill
-70.227 0 translate
0 -68.25 translate
0 29.125 translate
/Helvetica findfont
8.262 scalefont
setfont
newpath
0 0 moveto
(Gene:) true charpath
0 0 0 setrgbcolor
fill
42.1362 0 translate
/Helvetica-Bold findfont
8.262 scalefont
setfont
newpath
0 0 moveto
(AAGJ06000001.1_4635078-4636539(-)_1) true charpath
0 0 0 setrgbcolor
fill
-42.1362 0 translate
-30.6 -29.125 translate
306 0 translate
2.10375 0 translate
/Helvetica findfont
5.508 scalefont
setfont
newpath
0 0 moveto
(1) true charpath
0 0 0 setrgbcolor
fill
7.65 0 translate
newpath
0 0 moveto
(2) true charpath
0 0 0 setrgbcolor
fill
7.65 0 translate
newpath
0 0 moveto
(3) true charpath
0 0 0 setrgbcolor
fill
7.65 0 translate
newpath
0 0 moveto
(4) true charpath
0 0 0 setrgbcolor
fill
7.65 0 translate
newpath
0 0 moveto
(5) true charpath
0 0 0 setrgbcolor
fill
7.65 0 translate
newpath
0 0 moveto
(6) true charpath
0 0 0 setrgbcolor
fill
7.65 0 translate
newpath
0 0 moveto
(7) true charpath
0 0 0 setrgbcolor
fill
7.65 0 translate
newpath
0 0 moveto
(8) true charpath
0 0 0 setrgbcolor
fill
7.65 0 translate
newpath
0 0 moveto
(9) true charpath
0 0 0 setrgbcolor
fill
7.65 0 translate
newpath
0 0 moveto
(0) true charpath
0 0 0 setrgbcolor
fill
7.65 0 translate
newpath
0 0 moveto
(1) true charpath
0 0 0 setrgbcolor
fill
7.65 0 translate
newpath
0 0 moveto
(2) true charpath
0 0 0 setrgbcolor
fill
7.65 0 translate
newpath
0 0 moveto
(3) true charpath
0 0 0 setrgbcolor
fill
7.65 0 translate
newpath
0 0 moveto
(4) true charpath
0 0 0 setrgbcolor
fill
7.65 0 translate
newpath
0 0 moveto
(5) true charpath
0 0 0 setrgbcolor
fill
7.65 0 translate
newpath
0 0 moveto
(6) true charpath
0 0 0 setrgbcolor
fill
7.65 0 translate
newpath
0 0 moveto
(7) true charpath
0 0 0 setrgbcolor
fill
7.65 0 translate
newpath
0 0 moveto
(8) true charpath
0 0 0 setrgbcolor
fill
7.65 0 translate
newpath
0 0 moveto
(9) true charpath
0 0 0 setrgbcolor
fill
7.65 0 translate
newpath
0 0 moveto
(0) true charpath
0 0 0 setrgbcolor
fill
7.65 0 translate
newpath
0 0 moveto
(1) true charpath
0 0 0 setrgbcolor
fill
7.65 0 translate
newpath
0 0 moveto
(2) true charpath
0 0 0 setrgbcolor
fill
7.65 0 translate
-170.404 0 translate
0 3.93429 translate
0 19.225 translate
/Helvetica findfont
5.508 scalefont
setfont
175.95 -1.57371 translate
newpath
0 0 moveto
(0) true charpath
0 0 0 setrgbcolor
fill
0 19.125 translate
newpath
0 0 moveto
(+0.56) true charpath
0 0 0 setrgbcolor
fill
0 -38.25 translate
newpath
0 0 moveto
(-2.88) true charpath
0 0 0 setrgbcolor
fill
-175.95 19.125 translate
0 1.57371 translate
/Helvetica-Bold findfont
11.016 scalefont
setfont
0 0.1 translate
1 2.33056 scale
newpath
0 0 moveto
(G) true charpath
1 0.7 0 setrgbcolor
fill
1 0.429082 scale
0 -0.1 translate
0 -0.1 translate
1 -0.432735 scale
newpath
0 0 moveto
(A) true charpath
2.4 0.8 0.8 setrgbcolor
fill
1 -2.31088 scale
0 0.1 translate
0 -4.29186 translate
1 -0.838224 scale
newpath
0 0 moveto
(T) true charpath
0.8 0.9 0.8 setrgbcolor
fill
1 -1.193 scale
0 4.29186 translate
0 -11.6743 translate
1 -0.859596 scale
newpath
0 0 moveto
(C) true charpath
0.8 0.8 2.4 setrgbcolor
fill
1 -1.16334 scale
0 11.6743 translate
7.65 0 translate
0 0.1 translate
1 0.980703 scale
newpath
0 0 moveto
(C) true charpath
0 0 8 setrgbcolor
fill
1 1.01968 scale
0 -0.1 translate
0 -0.1 translate
1 -0.228259 scale
newpath
0 0 moveto
(G) true charpath
1 0.94 0.8 setrgbcolor
fill
1 -4.38099 scale
0 0.1 translate
7.65 0 translate
0 0.1 translate
1 2.18269 scale
newpath
0 0 moveto
(T) true charpath
0 0.5 0 setrgbcolor
fill
1 0.45815 scale
0 -0.1 translate
0 -0.1 translate
1 -0.360052 scale
newpath
0 0 moveto
(G) true charpath
1 0.94 0.8 setrgbcolor
fill
1 -2.77737 scale
0 0.1 translate
0 -3.71996 translate
1 -0.485925 scale
newpath
0 0 moveto
(A) true charpath
2.4 0.8 0.8 setrgbcolor
fill
1 -2.05793 scale
0 3.71996 translate
0 -8.33035 translate
1 -0.551222 scale
newpath
0 0 moveto
(C) true charpath
0.8 0.8 2.4 setrgbcolor
fill
1 -1.81415 scale
0 8.33035 translate
7.65 0 translate
0 0.1 translate
1 0.139124 scale
newpath
0 0 moveto
(A) true charpath
8 0 0 setrgbcolor
fill
1 7.18783 scale
0 -0.1 translate
0 1.98156 translate
1 0.58793 scale
newpath
0 0 moveto
(T) true charpath
0 0.5 0 setrgbcolor
fill
1 1.70088 scale
0 -1.98156 translate
0 -0.1 translate
1 -0.148391 scale
newpath
0 0 moveto
(G) true charpath
1 0.94 0.8 setrgbcolor
fill
1 -6.73894 scale
0 0.1 translate
7.65 0 translate
0 -0.1 translate
1 -0.0923954 scale
newpath
0 0 moveto
(G) true charpath
1 0.94 0.8 setrgbcolor
fill
1 -10.8231 scale
0 0.1 translate
0 0.1 translate
1 1.31622 scale
newpath
0 0 moveto
(T) true charpath
0 0.5 0 setrgbcolor
fill
1 0.759752 scale
0 -0.1 translate
0 -1.61388 translate
1 -0.204297 scale
newpath
0 0 moveto
(C) true charpath
0.8 0.8 2.4 setrgbcolor
fill
1 -4.89482 scale
0 1.61388 translate
7.65 0 translate
0 0.1 translate
1 0.0489304 scale
newpath
0 0 moveto
(T) true charpath
0 0.5 0 setrgbcolor
fill
1 20.4372 scale
0 -0.1 translate
0 -0.1 translate
1 -0.0321071 scale
newpath
0 0 moveto
(A) true charpath
2.4 0.8 0.8 setrgbcolor
fill
1 -31.1457 scale
0 0.1 translate
0 1.27187 translate
1 1.19077 scale
newpath
0 0 moveto
(G) true charpath
1 0.7 0 setrgbcolor
fill
1 0.839792 scale
0 -1.27187 translate
0 -1.13949 translate
1 -0.419932 scale
newpath
0 0 moveto
(C) true charpath
0.8 0.8 2.4 setrgbcolor
fill
1 -2.38134 scale
0 1.13949 translate
7.65 0 translate
0 -0.1 translate
1 -0.0799454 scale
newpath
0 0 moveto
(A) true charpath
2.4 0.8 0.8 setrgbcolor
fill
1 -12.5085 scale
0 0.1 translate
0 0.1 translate
1 1.99514 scale
newpath
0 0 moveto
(G) true charpath
1 0.7 0 setrgbcolor
fill
1 0.501217 scale
0 -0.1 translate
0 -1.51591 translate
1 -0.49827 scale
newpath
0 0 moveto
(T) true charpath
0.8 0.9 0.8 setrgbcolor
fill
1 -2.00694 scale
0 1.51591 translate
0 -6.22345 translate
1 -0.561162 scale
newpath
0 0 moveto
(C) true charpath
0.8 0.8 2.4 setrgbcolor
fill
1 -1.78202 scale
0 6.22345 translate
7.65 0 translate
0 -0.1 translate
1 -0.0846686 scale
newpath
0 0 moveto
(G) true charpath
1 0.94 0.8 setrgbcolor
fill
1 -11.8108 scale
0 0.1 translate
0 0.1 translate
1 0.921957 scale
newpath
0 0 moveto
(T) true charpath
0 0.5 0 setrgbcolor
fill
1 1.08465 scale
0 -0.1 translate
7.65 0 translate
0 0.1 translate
1 2.14704 scale
newpath
0 0 moveto
(C) true charpath
0 0 8 setrgbcolor
fill
1 0.465758 scale
0 -0.1 translate
0 -0.1 translate
1 -0.371123 scale
newpath
0 0 moveto
(A) true charpath
2.4 0.8 0.8 setrgbcolor
fill
1 -2.69452 scale
0 0.1 translate
0 -3.80707 translate
1 -0.385306 scale
newpath
0 0 moveto
(T) true charpath
0.8 0.9 0.8 setrgbcolor
fill
1 -2.59534 scale
0 3.80707 translate
0 -7.62573 translate
1 -0.536086 scale
newpath
0 0 moveto
(G) true charpath
1 0.94 0.8 setrgbcolor
fill
1 -1.86537 scale
0 7.62573 translate
7.65 0 translate
0 0.1 translate
1 0.0212638 scale
newpath
0 0 moveto
(G) true charpath
1 0.7 0 setrgbcolor
fill
1 47.0282 scale
0 -0.1 translate
0 -0.1 translate
1 -0.105504 scale
newpath
0 0 moveto
(A) true charpath
2.4 0.8 0.8 setrgbcolor
fill
1 -9.47829 scale
0 0.1 translate
0 1.05417 translate
1 1.24177 scale
newpath
0 0 moveto
(T) true charpath
0 0.5 0 setrgbcolor
fill
1 0.805301 scale
0 -1.05417 translate
0 -1.71703 translate
1 -0.305991 scale
newpath
0 0 moveto
(C) true charpath
0.8 0.8 2.4 setrgbcolor
fill
1 -3.26807 scale
0 1.71703 translate
7.65 0 translate
0 0.1 translate
1 0.179784 scale
newpath
0 0 moveto
(G) true charpath
1 0.7 0 setrgbcolor
fill
1 5.56223 scale
0 -0.1 translate
0 -0.1 translate
1 -0.00357583 scale
newpath
0 0 moveto
(C) true charpath
0.8 0.8 2.4 setrgbcolor
fill
1 -279.656 scale
0 0.1 translate
0 2.3015 translate
1 0.65904 scale
newpath
0 0 moveto
(A) true charpath
8 0 0 setrgbcolor
fill
1 1.51736 scale
0 -2.3015 translate
0 -0.914994 translate
1 -0.0913891 scale
newpath
0 0 moveto
(T) true charpath
0.8 0.9 0.8 setrgbcolor
fill
1 -10.9422 scale
0 0.914994 translate
7.65 0 translate
0 0.1 translate
1 0.136157 scale
newpath
0 0 moveto
(G) true charpath
1 0.7 0 setrgbcolor
fill
1 7.34444 scale
0 -0.1 translate
0 1.95822 translate
1 0.289435 scale
newpath
0 0 moveto
(C) true charpath
0 0 8 setrgbcolor
fill
1 3.45501 scale
0 -1.95822 translate
0 -0.1 translate
1 -0.0449288 scale
newpath
0 0 moveto
(T) true charpath
0.8 0.9 0.8 setrgbcolor
fill
1 -22.2574 scale
0 0.1 translate
7.65 0 translate
0 0.1 translate
1 0.610091 scale
newpath
0 0 moveto
(G) true charpath
1 0.7 0 setrgbcolor
fill
1 1.6391 scale
0 -0.1 translate
0 -0.1 translate
1 -0.11865 scale
newpath
0 0 moveto
(T) true charpath
0.8 0.9 0.8 setrgbcolor
fill
1 -8.42813 scale
0 0.1 translate
7.65 0 translate
0 0.1 translate
1 0.223816 scale
newpath
0 0 moveto
(A) true charpath
8 0 0 setrgbcolor
fill
1 4.46796 scale
0 -0.1 translate
0 -0.1 translate
1 -0.013791 scale
newpath
0 0 moveto
(C) true charpath
0.8 0.8 2.4 setrgbcolor
fill
1 -72.5113 scale
0 0.1 translate
0 2.64797 translate
1 0.545071 scale
newpath
0 0 moveto
(T) true charpath
0 0.5 0 setrgbcolor
fill
1 1.83462 scale
0 -2.64797 translate
0 -0.995372 translate
1 -0.0446049 scale
newpath
0 0 moveto
(G) true charpath
1 0.94 0.8 setrgbcolor
fill
1 -22.4191 scale
0 0.995372 translate
7.65 0 translate
0 0.1 translate
1 0.148619 scale
newpath
0 0 moveto
(G) true charpath
1 0.7 0 setrgbcolor
fill
1 6.72861 scale
0 -0.1 translate
0 2.05628 translate
1 0.284673 scale
newpath
0 0 moveto
(A) true charpath
8 0 0 setrgbcolor
fill
1 3.5128 scale
0 -2.05628 translate
7.65 0 translate
0 0.1 translate
1 0.0744135 scale
newpath
0 0 moveto
(G) true charpath
1 0.7 0 setrgbcolor
fill
1 13.4384 scale
0 -0.1 translate
0 -0.1 translate
1 -0.0201682 scale
newpath
0 0 moveto
(A) true charpath
2.4 0.8 0.8 setrgbcolor
fill
1 -49.5829 scale
0 0.1 translate
0 1.47238 translate
1 0.789277 scale
newpath
0 0 moveto
(T) true charpath
0 0.5 0 setrgbcolor
fill
1 1.26698 scale
0 -1.47238 translate
0 -1.04555 translate
1 -0.0978053 scale
newpath
0 0 moveto
(C) true charpath
0.8 0.8 2.4 setrgbcolor
fill
1 -10.2244 scale
0 1.04555 translate
7.65 0 translate
0 -0.1 translate
1 -0.000538692 scale
newpath
0 0 moveto
(T) true charpath
0.8 0.9 0.8 setrgbcolor
fill
1 -1856.35 scale
0 0.1 translate
0 -0.891096 translate
1 -0.103983 scale
newpath
0 0 moveto
(G) true charpath
1 0.94 0.8 setrgbcolor
fill
1 -9.61694 scale
0 0.891096 translate
0 0.1 translate
1 1.53445 scale
newpath
0 0 moveto
(A) true charpath
8 0 0 setrgbcolor
fill
1 0.651699 scale
0 -0.1 translate
0 -2.49615 translate
1 -0.348857 scale
newpath
0 0 moveto
(C) true charpath
0.8 0.8 2.4 setrgbcolor
fill
1 -2.8665 scale
0 2.49615 translate
7.65 0 translate
0 -0.1 translate
1 -0.126846 scale
newpath
0 0 moveto
(C) true charpath
0.8 0.8 2.4 setrgbcolor
fill
1 -7.88357 scale
0 0.1 translate
0 0.1 translate
1 1.43532 scale
newpath
0 0 moveto
(G) true charpath
1 0.7 0 setrgbcolor
fill
1 0.696709 scale
0 -0.1 translate
0 -1.88495 translate
1 -0.301696 scale
newpath
0 0 moveto
(A) true charpath
2.4 0.8 0.8 setrgbcolor
fill
1 -3.3146 scale
0 1.88495 translate
7.65 0 translate
0 0.1 translate
1 0.231425 scale
newpath
0 0 moveto
(A) true charpath
8 0 0 setrgbcolor
fill
1 4.32106 scale
0 -0.1 translate
0 -0.1 translate
1 -0.100755 scale
newpath
0 0 moveto
(T) true charpath
0.8 0.9 0.8 setrgbcolor
fill
1 -9.92511 scale
0 0.1 translate
0 2.70784 translate
1 1.06551 scale
newpath
0 0 moveto
(G) true charpath
1 0.7 0 setrgbcolor
fill
1 0.938522 scale
0 -2.70784 translate
0 -1.67965 translate
1 -0.256068 scale
newpath
0 0 moveto
(C) true charpath
0.8 0.8 2.4 setrgbcolor
fill
1 -3.90521 scale
0 1.67965 translate
7.65 0 translate
0 -0.1 translate
1 -0.0397354 scale
newpath
0 0 moveto
(G) true charpath
1 0.94 0.8 setrgbcolor
fill
1 -25.1665 scale
0 0.1 translate
0 -1.19952 translate
1 -0.0948248 scale
newpath
0 0 moveto
(C) true charpath
0.8 0.8 2.4 setrgbcolor
fill
1 -10.5458 scale
0 1.19952 translate
0 -2.73251 translate
1 -0.15017 scale
newpath
0 0 moveto
(A) true charpath
2.4 0.8 0.8 setrgbcolor
fill
1 -6.65913 scale
0 2.73251 translate
0 0.1 translate
1 1.41203 scale
newpath
0 0 moveto
(T) true charpath
0 0.5 0 setrgbcolor
fill
1 0.708201 scale
0 -0.1 translate
7.65 0 translate
0 -0.1 translate
1 -0.0940655 scale
newpath
0 0 moveto
(C) true charpath
0.8 0.8 2.4 setrgbcolor
fill
1 -10.6309 scale
0 0.1 translate
0 0.1 translate
1 1.92003 scale
newpath
0 0 moveto
(G) true charpath
1 0.7 0 setrgbcolor
fill
1 0.520826 scale
0 -0.1 translate
0 -1.62702 translate
1 -0.337227 scale
newpath
0 0 moveto
(A) true charpath
2.4 0.8 0.8 setrgbcolor
fill
1 -2.96536 scale
0 1.62702 translate
0 -5.06737 translate
1 -0.493593 scale
newpath
0 0 moveto
(T) true charpath
0.8 0.9 0.8 setrgbcolor
fill
1 -2.02596 scale
0 5.06737 translate
7.65 0 translate
7.65 0 translate
-168.3 -23.1593 translate
newpath
-3.825 -1.9125 moveto
175.95 0 rlineto
0 45.9 rlineto
-175.95 0 rlineto
0 -45.9 rlineto
closepath
0 0 0 setrgbcolor
stroke
-275.4 0 translate
0 18.1779 translate
/Helvetica findfont
5.61816 scalefont
setfont
newpath
0 0 moveto
(Motif Name:) true charpath
0 0 0 setrgbcolor
fill
70.227 0 translate
/Helvetica-Bold findfont
5.61816 scalefont
setfont
newpath
0 0 moveto
(AAGJ06000001.1_4635078-4636539(-)_1|4|1x0) true charpath
0 0 0 setrgbcolor
fill
-70.227 0 translate
0 -68.25 translate
0 29.125 translate
/Helvetica findfont
8.262 scalefont
setfont
newpath
0 0 moveto
(Gene:) true charpath
0 0 0 setrgbcolor
fill
42.1362 0 translate
/Helvetica-Bold findfont
8.262 scalefont
setfont
newpath
0 0 moveto
(AAGJ06000001.1_4656515-4658693(-)_1) true charpath
0 0 0 setrgbcolor
fill
-42.1362 0 translate
-30.6 -29.125 translate
306 0 translate
2.10375 0 translate
/Helvetica findfont
5.508 scalefont
setfont
newpath
0 0 moveto
(1) true charpath
0 0 0 setrgbcolor
fill
7.65 0 translate
newpath
0 0 moveto
(2) true charpath
0 0 0 setrgbcolor
fill
7.65 0 translate
newpath
0 0 moveto
(3) true charpath
0 0 0 setrgbcolor
fill
7.65 0 translate
newpath
0 0 moveto
(4) true charpath
0 0 0 setrgbcolor
fill
7.65 0 translate
-32.7037 0 translate
0 3.93429 translate
0 19.225 translate
/Helvetica findfont
5.508 scalefont
setfont
38.25 -1.57371 translate
newpath
0 0 moveto
(0) true charpath
0 0 0 setrgbcolor
fill
0 19.125 translate
newpath
0 0 moveto
(+0.57) true charpath
0 0 0 setrgbcolor
fill
0 -38.25 translate
newpath
0 0 moveto
(-3.02) true charpath
0 0 0 setrgbcolor
fill
-38.25 19.125 translate
0 1.57371 translate
/Helvetica-Bold findfont
11.016 scalefont
setfont
0 0.1 translate
1 2.33056 scale
newpath
0 0 moveto
(G) true charpath
1 0.7 0 setrgbcolor
fill
1 0.429082 scale
0 -0.1 translate
0 -0.1 translate
1 -0.62869 scale
newpath
0 0 moveto
(C) true charpath
0.8 0.8 2.4 setrgbcolor
fill
1 -1.59061 scale
0 0.1 translate
0 -5.83375 translate
1 -0.694076 scale
newpath
0 0 moveto
(T) true charpath
0.8 0.9 0.8 setrgbcolor
fill
1 -1.44077 scale
0 5.83375 translate
0 -12.082 translate
1 -0.80779 scale
newpath
0 0 moveto
(A) true charpath
2.4 0.8 0.8 setrgbcolor
fill
1 -1.23795 scale
0 12.082 translate
7.65 0 translate
0 0.1 translate
1 0.169313 scale
newpath
0 0 moveto
(G) true charpath
1 0.7 0 setrgbcolor
fill
1 5.90622 scale
0 -0.1 translate
0 -0.1 translate
1 -0.00525443 scale
newpath
0 0 moveto
(A) true charpath
2.4 0.8 0.8 setrgbcolor
fill
1 -190.316 scale
0 0.1 translate
0 2.21911 translate
1 0.74064 scale
newpath
0 0 moveto
(T) true charpath
0 0.5 0 setrgbcolor
fill
1 1.35018 scale
0 -2.21911 translate
0 -0.928202 translate
1 -0.120331 scale
newpath
0 0 moveto
(C) true charpath
0.8 0.8 2.4 setrgbcolor
fill
1 -8.31044 scale
0 0.928202 translate
7.65 0 translate
0 0.1 translate
1 0.152149 scale
newpath
0 0 moveto
(T) true charpath
0 0.5 0 setrgbcolor
fill
1 6.57252 scale
0 -0.1 translate
0 -0.1 translate
1 -0.14266 scale
newpath
0 0 moveto
(A) true charpath
2.4 0.8 0.8 setrgbcolor
fill
1 -7.00969 scale
0 0.1 translate
0 2.08405 translate
1 1.22782 scale
newpath
0 0 moveto
(G) true charpath
1 0.7 0 setrgbcolor
fill
1 0.814453 scale
0 -2.08405 translate
0 -2.00939 translate
1 -0.306596 scale
newpath
0 0 moveto
(C) true charpath
0.8 0.8 2.4 setrgbcolor
fill
1 -3.26162 scale
0 2.00939 translate
7.65 0 translate
7.65 0 translate
-30.6 -23.1593 translate
newpath
-3.825 -1.9125 moveto
38.25 0 rlineto
0 45.9 rlineto
-38.25 0 rlineto
0 -45.9 rlineto
closepath
0 0 0 setrgbcolor
stroke
-275.4 0 translate
0 18.1779 translate
/Helvetica findfont
5.61816 scalefont
setfont
newpath
0 0 moveto
(Motif Name:) true charpath
0 0 0 setrgbcolor
fill
70.227 0 translate
/Helvetica-Bold findfont
5.61816 scalefont
setfont
newpath
0 0 moveto
(AAGJ06000001.1_4656515-4658693(-)_1|1|1x0) true charpath
0 0 0 setrgbcolor
fill
-70.227 0 translate
0 -68.25 translate
0 29.125 translate
/Helvetica findfont
8.262 scalefont
setfont
newpath
0 0 moveto
(Gene:) true charpath
0 0 0 setrgbcolor
fill
42.1362 0 translate
/Helvetica-Bold findfont
8.262 scalefont
setfont
newpath
0 0 moveto
(AAGJ06000001.1_4656515-4658693(-)_1) true charpath
0 0 0 setrgbcolor
fill
-42.1362 0 translate
-30.6 -29.125 translate
306 0 translate
2.10375 0 translate
/Helvetica findfont
5.508 scalefont
setfont
newpath
0 0 moveto
(1) true charpath
0 0 0 setrgbcolor
fill
7.65 0 translate
newpath
0 0 moveto
(2) true charpath
0 0 0 setrgbcolor
fill
7.65 0 translate
newpath
0 0 moveto
(3) true charpath
0 0 0 setrgbcolor
fill
7.65 0 translate
newpath
0 0 moveto
(4) true charpath
0 0 0 setrgbcolor
fill
7.65 0 translate
-32.7037 0 translate
0 3.93429 translate
0 19.225 translate
/Helvetica findfont
5.508 scalefont
setfont
38.25 -1.57371 translate
newpath
0 0 moveto
(0) true charpath
0 0 0 setrgbcolor
fill
0 19.125 translate
newpath
0 0 moveto
(+0.52) true charpath
0 0 0 setrgbcolor
fill
0 -38.25 translate
newpath
0 0 moveto
(-2.30) true charpath
0 0 0 setrgbcolor
fill
-38.25 19.125 translate
0 1.57371 translate
/Helvetica-Bold findfont
11.016 scalefont
setfont
0 0.1 translate
1 0.270949 scale
newpath
0 0 moveto
(G) true charpath
1 0.7 0 setrgbcolor
fill
1 3.69073 scale
0 -0.1 translate
0 3.01884 translate
1 0.682668 scale
newpath
0 0 moveto
(T) true charpath
0 0.5 0 setrgbcolor
fill
1 1.46484 scale
0 -3.01884 translate
0 -0.1 translate
1 -0.392082 scale
newpath
0 0 moveto
(C) true charpath
0.8 0.8 2.4 setrgbcolor
fill
1 -2.55049 scale
0 0.1 translate
7.65 0 translate
0 -0.1 translate
1 -0.311663 scale
newpath
0 0 moveto
(G) true charpath
1 0.94 0.8 setrgbcolor
fill
1 -3.2086 scale
0 0.1 translate
0 0.1 translate
1 2.33056 scale
newpath
0 0 moveto
(T) true charpath
0 0.5 0 setrgbcolor
fill
1 0.429082 scale
0 -0.1 translate
0 -3.3392 translate
1 -0.680681 scale
newpath
0 0 moveto
(A) true charpath
2.4 0.8 0.8 setrgbcolor
fill
1 -1.46912 scale
0 3.3392 translate
0 -9.48204 translate
1 -1.13821 scale
newpath
0 0 moveto
(C) true charpath
0.8 0.8 2.4 setrgbcolor
fill
1 -0.878571 scale
0 9.48204 translate
7.65 0 translate
0 -0.1 translate
1 -0.243108 scale
newpath
0 0 moveto
(A) true charpath
2.4 0.8 0.8 setrgbcolor
fill
1 -4.11339 scale
0 0.1 translate
0 -2.79977 translate
1 -0.367019 scale
newpath
0 0 moveto
(C) true charpath
0.8 0.8 2.4 setrgbcolor
fill
1 -2.72465 scale
0 2.79977 translate
0 0.1 translate
1 2.0782 scale
newpath
0 0 moveto
(T) true charpath
0 0.5 0 setrgbcolor
fill
1 0.481186 scale
0 -0.1 translate
0 -6.47455 translate
1 -0.602367 scale
newpath
0 0 moveto
(G) true charpath
1 0.94 0.8 setrgbcolor
fill
1 -1.66012 scale
0 6.47455 translate
7.65 0 translate
7.65 0 translate
-30.6 -23.1593 translate
newpath
-3.825 -1.9125 moveto
38.25 0 rlineto
0 45.9 rlineto
-38.25 0 rlineto
0 -45.9 rlineto
closepath
0 0 0 setrgbcolor
stroke
-275.4 0 translate
0 18.1779 translate
/Helvetica findfont
5.61816 scalefont
setfont
newpath
0 0 moveto
(Motif Name:) true charpath
0 0 0 setrgbcolor
fill
70.227 0 translate
/Helvetica-Bold findfont
5.61816 scalefont
setfont
newpath
0 0 moveto
(AAGJ06000001.1_4656515-4658693(-)_1|2|1x0) true charpath
0 0 0 setrgbcolor
fill
-70.227 0 translate
0 -68.25 translate
0 29.125 translate
/Helvetica findfont
8.262 scalefont
setfont
newpath
0 0 moveto
(Gene:) true charpath
0 0 0 setrgbcolor
fill
42.1362 0 translate
/Helvetica-Bold findfont
8.262 scalefont
setfont
newpath
0 0 moveto
(AAGJ06000001.1_4656515-4658693(-)_1) true charpath
0 0 0 setrgbcolor
fill
-42.1362 0 translate
-30.6 -29.125 translate
306 0 translate
2.10375 0 translate
/Helvetica findfont
5.508 scalefont
setfont
newpath
0 0 moveto
(1) true charpath
0 0 0 setrgbcolor
fill
7.65 0 translate
newpath
0 0 moveto
(2) true charpath
0 0 0 setrgbcolor
fill
7.65 0 translate
newpath
0 0 moveto
(3) true charpath
0 0 0 setrgbcolor
fill
7.65 0 translate
newpath
0 0 moveto
(4) true charpath
0 0 0 setrgbcolor
fill
7.65 0 translate
newpath
0 0 moveto
(5) true charpath
0 0 0 setrgbcolor
fill
7.65 0 translate
newpath
0 0 moveto
(6) true charpath
0 0 0 setrgbcolor
fill
7.65 0 translate
newpath
0 0 moveto
(7) true charpath
0 0 0 setrgbcolor
fill
7.65 0 translate
-55.6537 0 translate
0 3.93429 translate
0 19.225 translate
/Helvetica findfont
5.508 scalefont
setfont
61.2 -1.57371 translate
newpath
0 0 moveto
(0) true charpath
0 0 0 setrgbcolor
fill
0 19.125 translate
newpath
0 0 moveto
(+0.57) true charpath
0 0 0 setrgbcolor
fill
0 -38.25 translate
newpath
0 0 moveto
(-3.19) true charpath
0 0 0 setrgbcolor
fill
-61.2 19.125 translate
0 1.57371 translate
/Helvetica-Bold findfont
11.016 scalefont
setfont
0 -0.1 translate
1 -0.105098 scale
newpath
0 0 moveto
(A) true charpath
2.4 0.8 0.8 setrgbcolor
fill
1 -9.51488 scale
0 0.1 translate
0 -1.71383 translate
1 -0.120561 scale
newpath
0 0 moveto
(T) true charpath
0.8 0.9 0.8 setrgbcolor
fill
1 -8.29459 scale
0 1.71383 translate
0 0.1 translate
1 1.68595 scale
newpath
0 0 moveto
(G) true charpath
1 0.7 0 setrgbcolor
fill
1 0.593138 scale
0 -0.1 translate
0 -3.44933 translate
1 -0.28161 scale
newpath
0 0 moveto
(C) true charpath
0.8 0.8 2.4 setrgbcolor
fill
1 -3.55101 scale
0 3.44933 translate
7.65 0 translate
0 0.1 translate
1 0.239559 scale
newpath
0 0 moveto
(C) true charpath
0 0 8 setrgbcolor
fill
1 4.17433 scale
0 -0.1 translate
7.65 0 translate
0 0.1 translate
1 2.33056 scale
newpath
0 0 moveto
(G) true charpath
1 0.7 0 setrgbcolor
fill
1 0.429082 scale
0 -0.1 translate
0 -0.1 translate
1 -0.621228 scale
newpath
0 0 moveto
(C) true charpath
0.8 0.8 2.4 setrgbcolor
fill
1 -1.60971 scale
0 0.1 translate
0 -5.77504 translate
1 -0.753865 scale
newpath
0 0 moveto
(T) true charpath
0.8 0.9 0.8 setrgbcolor
fill
1 -1.3265 scale
0 5.77504 translate
0 -12.4937 translate
1 -0.755462 scale
newpath
0 0 moveto
(A) true charpath
2.4 0.8 0.8 setrgbcolor
fill
1 -1.32369 scale
0 12.4937 translate
7.65 0 translate
0 0.1 translate
1 0.183397 scale
newpath
0 0 moveto
(A) true charpath
8 0 0 setrgbcolor
fill
1 5.45264 scale
0 -0.1 translate
7.65 0 translate
0 -0.1 translate
1 -0.0895506 scale
newpath
0 0 moveto
(T) true charpath
0.8 0.9 0.8 setrgbcolor
fill
1 -11.1669 scale
0 0.1 translate
0 -1.59149 translate
1 -0.162042 scale
newpath
0 0 moveto
(A) true charpath
2.4 0.8 0.8 setrgbcolor
fill
1 -6.17123 scale
0 1.59149 translate
0 0.1 translate
1 1.78471 scale
newpath
0 0 moveto
(G) true charpath
1 0.7 0 setrgbcolor
fill
1 0.560314 scale
0 -0.1 translate
0 -3.65339 translate
1 -0.424019 scale
newpath
0 0 moveto
(C) true charpath
0.8 0.8 2.4 setrgbcolor
fill
1 -2.35839 scale
0 3.65339 translate
7.65 0 translate
0 0.1 translate
1 1.00793 scale
newpath
0 0 moveto
(T) true charpath
0 0.5 0 setrgbcolor
fill
1 0.992131 scale
0 -0.1 translate
0 -0.1 translate
1 -0.270887 scale
newpath
0 0 moveto
(C) true charpath
0.8 0.8 2.4 setrgbcolor
fill
1 -3.69157 scale
0 0.1 translate
7.65 0 translate
7.65 0 translate
-53.55 -23.1593 translate
newpath
-3.825 -1.9125 moveto
61.2 0 rlineto
0 45.9 rlineto
-61.2 0 rlineto
0 -45.9 rlineto
closepath
0 0 0 setrgbcolor
stroke
-275.4 0 translate
0 18.1779 translate
/Helvetica findfont
5.61816 scalefont
setfont
newpath
0 0 moveto
(Motif Name:) true charpath
0 0 0 setrgbcolor
fill
70.227 0 translate
/Helvetica-Bold findfont
5.61816 scalefont
setfont
newpath
0 0 moveto
(AAGJ06000001.1_4656515-4658693(-)_1|3|1x0) true charpath
0 0 0 setrgbcolor
fill
-70.227 0 translate
0 -68.25 translate
showpage
30.6 674.55 translate
0 29.125 translate
/Helvetica findfont
8.262 scalefont
setfont
newpath
0 0 moveto
(Gene:) true charpath
0 0 0 setrgbcolor
fill
42.1362 0 translate
/Helvetica-Bold findfont
8.262 scalefont
setfont
newpath
0 0 moveto
(AAGJ06000001.1_4656515-4658693(-)_1) true charpath
0 0 0 setrgbcolor
fill
-42.1362 0 translate
-30.6 -29.125 translate
306 0 translate
2.10375 0 translate
/Helvetica findfont
5.508 scalefont
setfont
newpath
0 0 moveto
(1) true charpath
0 0 0 setrgbcolor
fill
7.65 0 translate
newpath
0 0 moveto
(2) true charpath
0 0 0 setrgbcolor
fill
7.65 0 translate
newpath
0 0 moveto
(3) true charpath
0 0 0 setrgbcolor
fill
7.65 0 translate
newpath
0 0 moveto
(4) true charpath
0 0 0 setrgbcolor
fill
7.65 0 translate
newpath
0 0 moveto
(5) true charpath
0 0 0 setrgbcolor
fill
7.65 0 translate
newpath
0 0 moveto
(6) true charpath
0 0 0 setrgbcolor
fill
7.65 0 translate
newpath
0 0 moveto
(7) true charpath
0 0 0 setrgbcolor
fill
7.65 0 translate
-55.6537 0 translate
0 3.93429 translate
0 19.225 translate
/Helvetica findfont
5.508 scalefont
setfont
61.2 -1.57371 translate
newpath
0 0 moveto
(0) true charpath
0 0 0 setrgbcolor
fill
0 19.125 translate
newpath
0 0 moveto
(+0.48) true charpath
0 0 0 setrgbcolor
fill
0 -38.25 translate
newpath
0 0 moveto
(-1.78) true charpath
0 0 0 setrgbcolor
fill
-61.2 19.125 translate
0 1.57371 translate
/Helvetica-Bold findfont
11.016 scalefont
setfont
0 0.1 translate
1 0.627718 scale
newpath
0 0 moveto
(T) true charpath
0 0.5 0 setrgbcolor
fill
1 1.59307 scale
0 -0.1 translate
0 -0.1 translate
1 -0.213152 scale
newpath
0 0 moveto
(A) true charpath
2.4 0.8 0.8 setrgbcolor
fill
1 -4.69148 scale
0 0.1 translate
0 5.8261 translate
1 1.33345 scale
newpath
0 0 moveto
(G) true charpath
1 0.7 0 setrgbcolor
fill
1 0.749932 scale
0 -5.8261 translate
0 -2.56406 translate
1 -1.3906 scale
newpath
0 0 moveto
(C) true charpath
0.8 0.8 2.4 setrgbcolor
fill
1 -0.719113 scale
0 2.56406 translate
7.65 0 translate
0 -0.1 translate
1 -0.204058 scale
newpath
0 0 moveto
(C) true charpath
0.8 0.8 2.4 setrgbcolor
fill
1 -4.90057 scale
0 0.1 translate
0 0.1 translate
1 2.33056 scale
newpath
0 0 moveto
(G) true charpath
1 0.7 0 setrgbcolor
fill
1 0.429082 scale
0 -0.1 translate
0 -2.4925 translate
1 -0.796114 scale
newpath
0 0 moveto
(A) true charpath
2.4 0.8 0.8 setrgbcolor
fill
1 -1.2561 scale
0 2.4925 translate
0 -9.54364 translate
1 -1.13038 scale
newpath
0 0 moveto
(T) true charpath
0.8 0.9 0.8 setrgbcolor
fill
1 -0.884655 scale
0 9.54364 translate
7.65 0 translate
0 -0.1 translate
1 -0.218485 scale
newpath
0 0 moveto
(T) true charpath
0.8 0.9 0.8 setrgbcolor
fill
1 -4.57698 scale
0 0.1 translate
0 -2.60602 translate
1 -0.277531 scale
newpath
0 0 moveto
(A) true charpath
2.4 0.8 0.8 setrgbcolor
fill
1 -3.6032 scale
0 2.60602 translate
0 0.1 translate
1 2.15557 scale
newpath
0 0 moveto
(C) true charpath
0 0 8 setrgbcolor
fill
1 0.463915 scale
0 -0.1 translate
0 -5.57665 translate
1 -1.49917 scale
newpath
0 0 moveto
(G) true charpath
1 0.94 0.8 setrgbcolor
fill
1 -0.667035 scale
0 5.57665 translate
7.65 0 translate
0 -0.1 translate
1 -0.290866 scale
newpath
0 0 moveto
(G) true charpath
1 0.94 0.8 setrgbcolor
fill
1 -3.43801 scale
0 0.1 translate
0 -3.17555 translate
1 -0.385223 scale
newpath
0 0 moveto
(C) true charpath
0.8 0.8 2.4 setrgbcolor
fill
1 -2.5959 scale
0 3.17555 translate
0 0.1 translate
1 2.04246 scale
newpath
0 0 moveto
(A) true charpath
8 0 0 setrgbcolor
fill
1 0.489605 scale
0 -0.1 translate
0 -6.99357 translate
1 -0.498455 scale
newpath
0 0 moveto
(T) true charpath
0.8 0.9 0.8 setrgbcolor
fill
1 -2.0062 scale
0 6.99357 translate
7.65 0 translate
0 0.1 translate
1 2.00725 scale
newpath
0 0 moveto
(T) true charpath
0 0.5 0 setrgbcolor
fill
1 0.498193 scale
0 -0.1 translate
0 -0.1 translate
1 -0.583171 scale
newpath
0 0 moveto
(A) true charpath
2.4 0.8 0.8 setrgbcolor
fill
1 -1.71476 scale
0 0.1 translate
0 -5.47558 translate
1 -1.64543 scale
newpath
0 0 moveto
(G) true charpath
1 0.94 0.8 setrgbcolor
fill
1 -0.607745 scale
0 5.47558 translate
7.65 0 translate
0 0.1 translate
1 1.32274 scale
newpath
0 0 moveto
(A) true charpath
8 0 0 setrgbcolor
fill
1 0.756007 scale
0 -0.1 translate
0 -0.1 translate
1 -1.38199 scale
newpath
0 0 moveto
(C) true charpath
0.8 0.8 2.4 setrgbcolor
fill
1 -0.723597 scale
0 0.1 translate
7.65 0 translate
7.65 0 translate
-53.55 -23.1593 translate
newpath
-3.825 -1.9125 moveto
61.2 0 rlineto
0 45.9 rlineto
-61.2 0 rlineto
0 -45.9 rlineto
closepath
0 0 0 setrgbcolor
stroke
-275.4 0 translate
0 18.1779 translate
/Helvetica findfont
5.61816 scalefont
setfont
newpath
0 0 moveto
(Motif Name:) true charpath
0 0 0 setrgbcolor
fill
70.227 0 translate
/Helvetica-Bold findfont
5.61816 scalefont
setfont
newpath
0 0 moveto
(AAGJ06000001.1_4656515-4658693(-)_1|4|1x0) true charpath
0 0 0 setrgbcolor
fill
-70.227 0 translate
0 -68.25 translate
0 29.125 translate
/Helvetica findfont
8.262 scalefont
setfont
newpath
0 0 moveto
(Gene:) true charpath
0 0 0 setrgbcolor
fill
42.1362 0 translate
/Helvetica-Bold findfont
8.262 scalefont
setfont
newpath
0 0 moveto
(AAGJ06000001.1_4656515-4658693(-)_1) true charpath
0 0 0 setrgbcolor
fill
-42.1362 0 translate
-30.6 -29.125 translate
306 0 translate
2.10375 0 translate
/Helvetica findfont
5.508 scalefont
setfont
newpath
0 0 moveto
(1) true charpath
0 0 0 setrgbcolor
fill
7.65 0 translate
newpath
0 0 moveto
(2) true charpath
0 0 0 setrgbcolor
fill
7.65 0 translate
newpath
0 0 moveto
(3) true charpath
0 0 0 setrgbcolor
fill
7.65 0 translate
newpath
0 0 moveto
(4) true charpath
0 0 0 setrgbcolor
fill
7.65 0 translate
-32.7037 0 translate
0 3.93429 translate
0 19.225 translate
/Helvetica findfont
5.508 scalefont
setfont
38.25 -1.57371 translate
newpath
0 0 moveto
(0) true charpath
0 0 0 setrgbcolor
fill
0 19.125 translate
newpath
0 0 moveto
(+0.53) true charpath
0 0 0 setrgbcolor
fill
0 -38.25 translate
newpath
0 0 moveto
(-2.30) true charpath
0 0 0 setrgbcolor
fill
-38.25 19.125 translate
0 1.57371 translate
/Helvetica-Bold findfont
11.016 scalefont
setfont
0 0.1 translate
1 0.905482 scale
newpath
0 0 moveto
(C) true charpath
0 0 8 setrgbcolor
fill
1 1.10438 scale
0 -0.1 translate
0 -0.1 translate
1 -0.370183 scale
newpath
0 0 moveto
(T) true charpath
0.8 0.9 0.8 setrgbcolor
fill
1 -2.70136 scale
0 0.1 translate
7.65 0 translate
0 0.1 translate
1 0.53565 scale
newpath
0 0 moveto
(T) true charpath
0 0.5 0 setrgbcolor
fill
1 1.86689 scale
0 -0.1 translate
0 5.10165 translate
1 1.69491 scale
newpath
0 0 moveto
(C) true charpath
0 0 8 setrgbcolor
fill
1 0.590003 scale
0 -5.10165 translate
0 -0.1 translate
1 -0.955697 scale
newpath
0 0 moveto
(A) true charpath
2.4 0.8 0.8 setrgbcolor
fill
1 -1.04636 scale
0 0.1 translate
0 -8.40683 translate
1 -1.27486 scale
newpath
0 0 moveto
(G) true charpath
1 0.94 0.8 setrgbcolor
fill
1 -0.784401 scale
0 8.40683 translate
7.65 0 translate
0 0.1 translate
1 0.793215 scale
newpath
0 0 moveto
(C) true charpath
0 0 8 setrgbcolor
fill
1 1.26069 scale
0 -0.1 translate
0 7.12832 translate
1 0.793967 scale
newpath
0 0 moveto
(G) true charpath
1 0.7 0 setrgbcolor
fill
1 1.2595 scale
0 -7.12832 translate
0 -0.1 translate
1 -0.129358 scale
newpath
0 0 moveto
(T) true charpath
0.8 0.9 0.8 setrgbcolor
fill
1 -7.73051 scale
0 0.1 translate
0 -1.90472 translate
1 -0.526352 scale
newpath
0 0 moveto
(A) true charpath
2.4 0.8 0.8 setrgbcolor
fill
1 -1.89987 scale
0 1.90472 translate
7.65 0 translate
7.65 0 translate
-30.6 -23.1593 translate
newpath
-3.825 -1.9125 moveto
38.25 0 rlineto
0 45.9 rlineto
-38.25 0 rlineto
0 -45.9 rlineto
closepath
0 0 0 setrgbcolor
stroke
-275.4 0 translate
0 18.1779 translate
/Helvetica findfont
5.61816 scalefont
setfont
newpath
0 0 moveto
(Motif Name:) true charpath
0 0 0 setrgbcolor
fill
70.227 0 translate
/Helvetica-Bold findfont
5.61816 scalefont
setfont
newpath
0 0 moveto
(AAGJ06000001.1_4656515-4658693(-)_1|5|1x0) true charpath
0 0 0 setrgbcolor
fill
-70.227 0 translate
0 -68.25 translate
0 29.125 translate
/Helvetica findfont
8.262 scalefont
setfont
newpath
0 0 moveto
(Gene:) true charpath
0 0 0 setrgbcolor
fill
42.1362 0 translate
/Helvetica-Bold findfont
8.262 scalefont
setfont
newpath
0 0 moveto
(AAGJ06000001.1_4656515-4658693(-)_1) true charpath
0 0 0 setrgbcolor
fill
-42.1362 0 translate
-30.6 -29.125 translate
306 0 translate
2.10375 0 translate
/Helvetica findfont
5.508 scalefont
setfont
newpath
0 0 moveto
(1) true charpath
0 0 0 setrgbcolor
fill
7.65 0 translate
newpath
0 0 moveto
(2) true charpath
0 0 0 setrgbcolor
fill
7.65 0 translate
newpath
0 0 moveto
(3) true charpath
0 0 0 setrgbcolor
fill
7.65 0 translate
newpath
0 0 moveto
(4) true charpath
0 0 0 setrgbcolor
fill
7.65 0 translate
newpath
0 0 moveto
(5) true charpath
0 0 0 setrgbcolor
fill
7.65 0 translate
newpath
0 0 moveto
(6) true charpath
0 0 0 setrgbcolor
fill
7.65 0 translate
newpath
0 0 moveto
(7) true charpath
0 0 0 setrgbcolor
fill
7.65 0 translate
-55.6537 0 translate
0 3.93429 translate
0 19.225 translate
/Helvetica findfont
5.508 scalefont
setfont
61.2 -1.57371 translate
newpath
0 0 moveto
(0) true charpath
0 0 0 setrgbcolor
fill
0 19.125 translate
newpath
0 0 moveto
(+0.57) true charpath
0 0 0 setrgbcolor
fill
0 -38.25 translate
newpath
0 0 moveto
(-3.21) true charpath
0 0 0 setrgbcolor
fill
-61.2 19.125 translate
0 1.57371 translate
/Helvetica-Bold findfont
11.016 scalefont
setfont
0 0.1 translate
1 2.33056 scale
newpath
0 0 moveto
(G) true charpath
1 0.7 0 setrgbcolor
fill
1 0.429082 scale
0 -0.1 translate
0 -0.1 translate
1 -0.674184 scale
newpath
0 0 moveto
(C) true charpath
0.8 0.8 2.4 setrgbcolor
fill
1 -1.48327 scale
0 0.1 translate
0 -6.19172 translate
1 -0.706471 scale
newpath
0 0 moveto
(A) true charpath
2.4 0.8 0.8 setrgbcolor
fill
1 -1.41549 scale
0 6.19172 translate
0 -12.5375 translate
1 -0.7499 scale
newpath
0 0 moveto
(T) true charpath
0.8 0.9 0.8 setrgbcolor
fill
1 -1.33351 scale
0 12.5375 translate
7.65 0 translate
0 0.1 translate
1 0.0652684 scale
newpath
0 0 moveto
(T) true charpath
0 0.5 0 setrgbcolor
fill
1 15.3213 scale
0 -0.1 translate
0 1.40043 translate
1 0.142372 scale
newpath
0 0 moveto
(G) true charpath
1 0.7 0 setrgbcolor
fill
1 7.02384 scale
0 -1.40043 translate
7.65 0 translate
0 0.1 translate
1 1.07857 scale
newpath
0 0 moveto
(G) true charpath
1 0.7 0 setrgbcolor
fill
1 0.927155 scale
0 -0.1 translate
0 -0.1 translate
1 -0.128123 scale
newpath
0 0 moveto
(C) true charpath
0.8 0.8 2.4 setrgbcolor
fill
1 -7.805 scale
0 0.1 translate
7.65 0 translate
0 0.1 translate
1 0.0519025 scale
newpath
0 0 moveto
(G) true charpath
1 0.7 0 setrgbcolor
fill
1 19.2669 scale
0 -0.1 translate
0 1.29526 translate
1 0.244637 scale
newpath
0 0 moveto
(A) true charpath
8 0 0 setrgbcolor
fill
1 4.08768 scale
0 -1.29526 translate
7.65 0 translate
0 0.1 translate
1 0.26323 scale
newpath
0 0 moveto
(G) true charpath
1 0.7 0 setrgbcolor
fill
1 3.79896 scale
0 -0.1 translate
0 2.9581 translate
1 0.400448 scale
newpath
0 0 moveto
(T) true charpath
0 0.5 0 setrgbcolor
fill
1 2.4972 scale
0 -2.9581 translate
0 -0.1 translate
1 -0.0345664 scale
newpath
0 0 moveto
(A) true charpath
2.4 0.8 0.8 setrgbcolor
fill
1 -28.9298 scale
0 0.1 translate
7.65 0 translate
0 0.1 translate
1 0.400078 scale
newpath
0 0 moveto
(G) true charpath
1 0.7 0 setrgbcolor
fill
1 2.49951 scale
0 -0.1 translate
0 -0.1 translate
1 -0.0277129 scale
newpath
0 0 moveto
(A) true charpath
2.4 0.8 0.8 setrgbcolor
fill
1 -36.0842 scale
0 0.1 translate
7.65 0 translate
7.65 0 translate
-53.55 -23.1593 translate
newpath
-3.825 -1.9125 moveto
61.2 0 rlineto
0 45.9 rlineto
-61.2 0 rlineto
0 -45.9 rlineto
closepath
0 0 0 setrgbcolor
stroke
-275.4 0 translate
0 18.1779 translate
/Helvetica findfont
5.61816 scalefont
setfont
newpath
0 0 moveto
(Motif Name:) true charpath
0 0 0 setrgbcolor
fill
70.227 0 translate
/Helvetica-Bold findfont
5.61816 scalefont
setfont
newpath
0 0 moveto
(AAGJ06000001.1_4656515-4658693(-)_1|6|1x0) true charpath
0 0 0 setrgbcolor
fill
-70.227 0 translate
0 -68.25 translate
0 29.125 translate
/Helvetica findfont
8.262 scalefont
setfont
newpath
0 0 moveto
(Gene:) true charpath
0 0 0 setrgbcolor
fill
42.1362 0 translate
/Helvetica-Bold findfont
8.262 scalefont
setfont
newpath
0 0 moveto
(AAGJ06000001.1_4656515-4658693(-)_1) true charpath
0 0 0 setrgbcolor
fill
-42.1362 0 translate
-30.6 -29.125 translate
306 0 translate
2.10375 0 translate
/Helvetica findfont
5.508 scalefont
setfont
newpath
0 0 moveto
(1) true charpath
0 0 0 setrgbcolor
fill
7.65 0 translate
newpath
0 0 moveto
(2) true charpath
0 0 0 setrgbcolor
fill
7.65 0 translate
newpath
0 0 moveto
(3) true charpath
0 0 0 setrgbcolor
fill
7.65 0 translate
newpath
0 0 moveto
(4) true charpath
0 0 0 setrgbcolor
fill
7.65 0 translate
newpath
0 0 moveto
(5) true charpath
0 0 0 setrgbcolor
fill
7.65 0 translate
newpath
0 0 moveto
(6) true charpath
0 0 0 setrgbcolor
fill
7.65 0 translate
newpath
0 0 moveto
(7) true charpath
0 0 0 setrgbcolor
fill
7.65 0 translate
-55.6537 0 translate
0 3.93429 translate
0 19.225 translate
/Helvetica findfont
5.508 scalefont
setfont
61.2 -1.57371 translate
newpath
0 0 moveto
(0) true charpath
0 0 0 setrgbcolor
fill
0 19.125 translate
newpath
0 0 moveto
(+0.57) true charpath
0 0 0 setrgbcolor
fill
0 -38.25 translate
newpath
0 0 moveto
(-3.07) true charpath
0 0 0 setrgbcolor
fill
-61.2 19.125 translate
0 1.57371 translate
/Helvetica-Bold findfont
11.016 scalefont
setfont
0 -0.1 translate
1 -0.167852 scale
newpath
0 0 moveto
(A) true charpath
2.4 0.8 0.8 setrgbcolor
fill
1 -5.95762 scale
0 0.1 translate
0 0.1 translate
1 2.02639 scale
newpath
0 0 moveto
(G) true charpath
1 0.7 0 setrgbcolor
fill
1 0.493488 scale
0 -0.1 translate
0 -2.20762 translate
1 -0.44972 scale
newpath
0 0 moveto
(C) true charpath
0.8 0.8 2.4 setrgbcolor
fill
1 -2.2236 scale
0 2.20762 translate
0 -6.53313 translate
1 -0.47223 scale
newpath
0 0 moveto
(T) true charpath
0.8 0.9 0.8 setrgbcolor
fill
1 -2.11761 scale
0 6.53313 translate
7.65 0 translate
0 0.1 translate
1 0.712405 scale
newpath
0 0 moveto
(C) true charpath
0 0 8 setrgbcolor
fill
1 1.4037 scale
0 -0.1 translate
0 6.49247 translate
1 1.08379 scale
newpath
0 0 moveto
(T) true charpath
0 0.5 0 setrgbcolor
fill
1 0.922691 scale
0 -6.49247 translate
0 -0.1 translate
1 -0.325401 scale
newpath
0 0 moveto
(A) true charpath
2.4 0.8 0.8 setrgbcolor
fill
1 -3.07314 scale
0 0.1 translate
0 -3.44729 translate
1 -0.355627 scale
newpath
0 0 moveto
(G) true charpath
1 0.94 0.8 setrgbcolor
fill
1 -2.81194 scale
0 3.44729 translate
7.65 0 translate
0 0.1 translate
1 2.33056 scale
newpath
0 0 moveto
(G) true charpath
1 0.7 0 setrgbcolor
fill
1 0.429082 scale
0 -0.1 translate
0 -0.1 translate
1 -0.667163 scale
newpath
0 0 moveto
(T) true charpath
0.8 0.9 0.8 setrgbcolor
fill
1 -1.49889 scale
0 0.1 translate
0 -6.13647 translate
1 -0.671675 scale
newpath
0 0 moveto
(A) true charpath
2.4 0.8 0.8 setrgbcolor
fill
1 -1.48882 scale
0 6.13647 translate
0 -12.2085 translate
1 -0.791718 scale
newpath
0 0 moveto
(C) true charpath
0.8 0.8 2.4 setrgbcolor
fill
1 -1.26308 scale
0 12.2085 translate
7.65 0 translate
0 0.1 translate
1 0.494676 scale
newpath
0 0 moveto
(A) true charpath
8 0 0 setrgbcolor
fill
1 2.02153 scale
0 -0.1 translate
0 4.77925 translate
1 0.839173 scale
newpath
0 0 moveto
(G) true charpath
1 0.7 0 setrgbcolor
fill
1 1.19165 scale
0 -4.77925 translate
0 -0.1 translate
1 -0.0839718 scale
newpath
0 0 moveto
(T) true charpath
0.8 0.9 0.8 setrgbcolor
fill
1 -11.9088 scale
0 0.1 translate
0 -1.5476 translate
1 -0.235955 scale
newpath
0 0 moveto
(C) true charpath
0.8 0.8 2.4 setrgbcolor
fill
1 -4.23809 scale
0 1.5476 translate
7.65 0 translate
0 0.1 translate
1 0.534721 scale
newpath
0 0 moveto
(T) true charpath
0 0.5 0 setrgbcolor
fill
1 1.87013 scale
0 -0.1 translate
0 5.09435 translate
1 1.10527 scale
newpath
0 0 moveto
(C) true charpath
0 0 8 setrgbcolor
fill
1 0.904758 scale
0 -5.09435 translate
0 -0.1 translate
1 -0.218954 scale
newpath
0 0 moveto
(G) true charpath
1 0.94 0.8 setrgbcolor
fill
1 -4.56717 scale
0 0.1 translate
0 -2.60971 translate
1 -0.337529 scale
newpath
0 0 moveto
(A) true charpath
2.4 0.8 0.8 setrgbcolor
fill
1 -2.96271 scale
0 2.60971 translate
7.65 0 translate
0 0.1 translate
1 2.17639 scale
newpath
0 0 moveto
(A) true charpath
8 0 0 setrgbcolor
fill
1 0.459477 scale
0 -0.1 translate
0 -0.1 translate
1 -0.407389 scale
newpath
0 0 moveto
(T) true charpath
0.8 0.9 0.8 setrgbcolor
fill
1 -2.45466 scale
0 0.1 translate
0 -4.09243 translate
1 -0.460729 scale
newpath
0 0 moveto
(C) true charpath
0.8 0.8 2.4 setrgbcolor
fill
1 -2.17047 scale
0 4.09243 translate
0 -8.50457 translate
1 -0.529478 scale
newpath
0 0 moveto
(G) true charpath
1 0.94 0.8 setrgbcolor
fill
1 -1.88865 scale
0 8.50457 translate
7.65 0 translate
7.65 0 translate
-53.55 -23.1593 translate
newpath
-3.825 -1.9125 moveto
61.2 0 rlineto
0 45.9 rlineto
-61.2 0 rlineto
0 -45.9 rlineto
closepath
0 0 0 setrgbcolor
stroke
-275.4 0 translate
0 18.1779 translate
/Helvetica findfont
5.61816 scalefont
setfont
newpath
0 0 moveto
(Motif Name:) true charpath
0 0 0 setrgbcolor
fill
70.227 0 translate
/Helvetica-Bold findfont
5.61816 scalefont
setfont
newpath
0 0 moveto
(AAGJ06000001.1_4656515-4658693(-)_1|7|1x0) true charpath
0 0 0 setrgbcolor
fill
-70.227 0 translate
0 -68.25 translate
0 29.125 translate
/Helvetica findfont
8.262 scalefont
setfont
newpath
0 0 moveto
(Gene:) true charpath
0 0 0 setrgbcolor
fill
42.1362 0 translate
/Helvetica-Bold findfont
8.262 scalefont
setfont
newpath
0 0 moveto
(AAGJ06000001.1_4656515-4658693(-)_1) true charpath
0 0 0 setrgbcolor
fill
-42.1362 0 translate
-30.6 -29.125 translate
306 0 translate
2.10375 0 translate
/Helvetica findfont
5.508 scalefont
setfont
newpath
0 0 moveto
(1) true charpath
0 0 0 setrgbcolor
fill
7.65 0 translate
newpath
0 0 moveto
(2) true charpath
0 0 0 setrgbcolor
fill
7.65 0 translate
newpath
0 0 moveto
(3) true charpath
0 0 0 setrgbcolor
fill
7.65 0 translate
newpath
0 0 moveto
(4) true charpath
0 0 0 setrgbcolor
fill
7.65 0 translate
newpath
0 0 moveto
(5) true charpath
0 0 0 setrgbcolor
fill
7.65 0 translate
newpath
0 0 moveto
(6) true charpath
0 0 0 setrgbcolor
fill
7.65 0 translate
newpath
0 0 moveto
(7) true charpath
0 0 0 setrgbcolor
fill
7.65 0 translate
-55.6537 0 translate
0 3.93429 translate
0 19.225 translate
/Helvetica findfont
5.508 scalefont
setfont
61.2 -1.57371 translate
newpath
0 0 moveto
(0) true charpath
0 0 0 setrgbcolor
fill
0 19.125 translate
newpath
0 0 moveto
(+0.56) true charpath
0 0 0 setrgbcolor
fill
0 -38.25 translate
newpath
0 0 moveto
(-2.93) true charpath
0 0 0 setrgbcolor
fill
-61.2 19.125 translate
0 1.57371 translate
/Helvetica-Bold findfont
11.016 scalefont
setfont
0 0.1 translate
1 2.33056 scale
newpath
0 0 moveto
(G) true charpath
1 0.7 0 setrgbcolor
fill
1 0.429082 scale
0 -0.1 translate
0 -0.1 translate
1 -0.63727 scale
newpath
0 0 moveto
(T) true charpath
0.8 0.9 0.8 setrgbcolor
fill
1 -1.56919 scale
0 0.1 translate
0 -5.90126 translate
1 -0.653383 scale
newpath
0 0 moveto
(A) true charpath
2.4 0.8 0.8 setrgbcolor
fill
1 -1.5305 scale
0 5.90126 translate
0 -11.8293 translate
1 -0.839902 scale
newpath
0 0 moveto
(C) true charpath
0.8 0.8 2.4 setrgbcolor
fill
1 -1.19061 scale
0 11.8293 translate
7.65 0 translate
0 0.1 translate
1 1.3435 scale
newpath
0 0 moveto
(A) true charpath
8 0 0 setrgbcolor
fill
1 0.744324 scale
0 -0.1 translate
0 -0.1 translate
1 -0.51414 scale
newpath
0 0 moveto
(T) true charpath
0.8 0.9 0.8 setrgbcolor
fill
1 -1.945 scale
0 0.1 translate
7.65 0 translate
0 0.1 translate
1 2.14712 scale
newpath
0 0 moveto
(G) true charpath
1 0.7 0 setrgbcolor
fill
1 0.465739 scale
0 -0.1 translate
0 -0.1 translate
1 -0.395685 scale
newpath
0 0 moveto
(A) true charpath
2.4 0.8 0.8 setrgbcolor
fill
1 -2.52726 scale
0 0.1 translate
0 -4.00033 translate
1 -0.39965 scale
newpath
0 0 moveto
(C) true charpath
0.8 0.8 2.4 setrgbcolor
fill
1 -2.50219 scale
0 4.00033 translate
0 -7.93186 translate
1 -0.544778 scale
newpath
0 0 moveto
(T) true charpath
0.8 0.9 0.8 setrgbcolor
fill
1 -1.83561 scale
0 7.93186 translate
7.65 0 translate
0 0.1 translate
1 1.70547 scale
newpath
0 0 moveto
(G) true charpath
1 0.7 0 setrgbcolor
fill
1 0.586348 scale
0 -0.1 translate
0 -0.1 translate
1 -0.428645 scale
newpath
0 0 moveto
(C) true charpath
0.8 0.8 2.4 setrgbcolor
fill
1 -2.33293 scale
0 0.1 translate
0 -4.25968 translate
1 -0.755387 scale
newpath
0 0 moveto
(T) true charpath
0.8 0.9 0.8 setrgbcolor
fill
1 -1.32382 scale
0 4.25968 translate
7.65 0 translate
0 0.1 translate
1 1.78146 scale
newpath
0 0 moveto
(A) true charpath
8 0 0 setrgbcolor
fill
1 0.561337 scale
0 -0.1 translate
0 -0.1 translate
1 -0.523662 scale
newpath
0 0 moveto
(T) true charpath
0.8 0.9 0.8 setrgbcolor
fill
1 -1.90963 scale
0 0.1 translate
0 -5.00733 translate
1 -0.529084 scale
newpath
0 0 moveto
(G) true charpath
1 0.94 0.8 setrgbcolor
fill
1 -1.89006 scale
0 5.00733 translate
7.65 0 translate
0 -0.1 translate
1 -0.0382094 scale
newpath
0 0 moveto
(T) true charpath
0.8 0.9 0.8 setrgbcolor
fill
1 -26.1716 scale
0 0.1 translate
0 -1.18751 translate
1 -0.163279 scale
newpath
0 0 moveto
(G) true charpath
1 0.94 0.8 setrgbcolor
fill
1 -6.1245 scale
0 1.18751 translate
0 0.1 translate
1 1.71982 scale
newpath
0 0 moveto
(C) true charpath
0 0 8 setrgbcolor
fill
1 0.581455 scale
0 -0.1 translate
0 -3.25914 translate
1 -0.503464 scale
newpath
0 0 moveto
(A) true charpath
2.4 0.8 0.8 setrgbcolor
fill
1 -1.98624 scale
0 3.25914 translate
7.65 0 translate
7.65 0 translate
-53.55 -23.1593 translate
newpath
-3.825 -1.9125 moveto
61.2 0 rlineto
0 45.9 rlineto
-61.2 0 rlineto
0 -45.9 rlineto
closepath
0 0 0 setrgbcolor
stroke
-275.4 0 translate
0 18.1779 translate
/Helvetica findfont
5.61816 scalefont
setfont
newpath
0 0 moveto
(Motif Name:) true charpath
0 0 0 setrgbcolor
fill
70.227 0 translate
/Helvetica-Bold findfont
5.61816 scalefont
setfont
newpath
0 0 moveto
(AAGJ06000001.1_4656515-4658693(-)_1|8|1x0) true charpath
0 0 0 setrgbcolor
fill
-70.227 0 translate
0 -68.25 translate
0 29.125 translate
/Helvetica findfont
8.262 scalefont
setfont
newpath
0 0 moveto
(Gene:) true charpath
0 0 0 setrgbcolor
fill
42.1362 0 translate
/Helvetica-Bold findfont
8.262 scalefont
setfont
newpath
0 0 moveto
(AAGJ06000001.1_5625296-5628320(-)_1) true charpath
0 0 0 setrgbcolor
fill
-42.1362 0 translate
-30.6 -29.125 translate
306 0 translate
2.10375 0 translate
/Helvetica findfont
5.508 scalefont
setfont
newpath
0 0 moveto
(1) true charpath
0 0 0 setrgbcolor
fill
7.65 0 translate
newpath
0 0 moveto
(2) true charpath
0 0 0 setrgbcolor
fill
7.65 0 translate
newpath
0 0 moveto
(3) true charpath
0 0 0 setrgbcolor
fill
7.65 0 translate
newpath
0 0 moveto
(4) true charpath
0 0 0 setrgbcolor
fill
7.65 0 translate
-32.7037 0 translate
0 3.93429 translate
0 19.225 translate
/Helvetica findfont
5.508 scalefont
setfont
38.25 -1.57371 translate
newpath
0 0 moveto
(0) true charpath
0 0 0 setrgbcolor
fill
0 19.125 translate
newpath
0 0 moveto
(+0.54) true charpath
0 0 0 setrgbcolor
fill
0 -38.25 translate
newpath
0 0 moveto
(-2.06) true charpath
0 0 0 setrgbcolor
fill
-38.25 19.125 translate
0 1.57371 translate
/Helvetica-Bold findfont
11.016 scalefont
setfont
0 0.1 translate
1 1.10868 scale
newpath
0 0 moveto
(T) true charpath
0 0.5 0 setrgbcolor
fill
1 0.901974 scale
0 -0.1 translate
0 9.61058 translate
1 1.12188 scale
newpath
0 0 moveto
(G) true charpath
1 0.7 0 setrgbcolor
fill
1 0.891365 scale
0 -9.61058 translate
0 -0.1 translate
1 -0.648403 scale
newpath
0 0 moveto
(A) true charpath
2.4 0.8 0.8 setrgbcolor
fill
1 -1.54225 scale
0 0.1 translate
0 -5.98886 translate
1 -1.58215 scale
newpath
0 0 moveto
(C) true charpath
0.8 0.8 2.4 setrgbcolor
fill
1 -0.63205 scale
0 5.98886 translate
7.65 0 translate
0 0.1 translate
1 0.323109 scale
newpath
0 0 moveto
(G) true charpath
1 0.7 0 setrgbcolor
fill
1 3.09493 scale
0 -0.1 translate
0 -0.1 translate
1 -0.114587 scale
newpath
0 0 moveto
(T) true charpath
0.8 0.9 0.8 setrgbcolor
fill
1 -8.72699 scale
0 0.1 translate
0 3.42926 translate
1 1.03765 scale
newpath
0 0 moveto
(A) true charpath
8 0 0 setrgbcolor
fill
1 0.963713 scale
0 -3.42926 translate
0 -1.78849 translate
1 -0.5059 scale
newpath
0 0 moveto
(C) true charpath
0.8 0.8 2.4 setrgbcolor
fill
1 -1.97668 scale
0 1.78849 translate
7.65 0 translate
0 -0.1 translate
1 -0.13221 scale
newpath
0 0 moveto
(A) true charpath
2.4 0.8 0.8 setrgbcolor
fill
1 -7.56372 scale
0 0.1 translate
0 -1.92716 translate
1 -0.202412 scale
newpath
0 0 moveto
(T) true charpath
0.8 0.9 0.8 setrgbcolor
fill
1 -4.94041 scale
0 1.92716 translate
0 0.1 translate
1 1.11815 scale
newpath
0 0 moveto
(G) true charpath
1 0.7 0 setrgbcolor
fill
1 0.894338 scale
0 -0.1 translate
7.65 0 translate
7.65 0 translate
-30.6 -23.1593 translate
newpath
-3.825 -1.9125 moveto
38.25 0 rlineto
0 45.9 rlineto
-38.25 0 rlineto
0 -45.9 rlineto
closepath
0 0 0 setrgbcolor
stroke
-275.4 0 translate
0 18.1779 translate
/Helvetica findfont
5.61816 scalefont
setfont
newpath
0 0 moveto
(Motif Name:) true charpath
0 0 0 setrgbcolor
fill
70.227 0 translate
/Helvetica-Bold findfont
5.61816 scalefont
setfont
newpath
0 0 moveto
(AAGJ06000001.1_5625296-5628320(-)_1|1|1x0) true charpath
0 0 0 setrgbcolor
fill
-70.227 0 translate
0 -68.25 translate
0 29.125 translate
/Helvetica findfont
8.262 scalefont
setfont
newpath
0 0 moveto
(Gene:) true charpath
0 0 0 setrgbcolor
fill
42.1362 0 translate
/Helvetica-Bold findfont
8.262 scalefont
setfont
newpath
0 0 moveto
(AAGJ06000001.1_5625296-5628320(-)_1) true charpath
0 0 0 setrgbcolor
fill
-42.1362 0 translate
-30.6 -29.125 translate
306 0 translate
2.10375 0 translate
/Helvetica findfont
5.508 scalefont
setfont
newpath
0 0 moveto
(1) true charpath
0 0 0 setrgbcolor
fill
7.65 0 translate
newpath
0 0 moveto
(2) true charpath
0 0 0 setrgbcolor
fill
7.65 0 translate
newpath
0 0 moveto
(3) true charpath
0 0 0 setrgbcolor
fill
7.65 0 translate
newpath
0 0 moveto
(4) true charpath
0 0 0 setrgbcolor
fill
7.65 0 translate
newpath
0 0 moveto
(5) true charpath
0 0 0 setrgbcolor
fill
7.65 0 translate
newpath
0 0 moveto
(6) true charpath
0 0 0 setrgbcolor
fill
7.65 0 translate
newpath
0 0 moveto
(7) true charpath
0 0 0 setrgbcolor
fill
7.65 0 translate
-55.6537 0 translate
0 3.93429 translate
0 19.225 translate
/Helvetica findfont
5.508 scalefont
setfont
61.2 -1.57371 translate
newpath
0 0 moveto
(0) true charpath
0 0 0 setrgbcolor
fill
0 19.125 translate
newpath
0 0 moveto
(+0.56) true charpath
0 0 0 setrgbcolor
fill
0 -38.25 translate
newpath
0 0 moveto
(-2.74) true charpath
0 0 0 setrgbcolor
fill
-61.2 19.125 translate
0 1.57371 translate
/Helvetica-Bold findfont
11.016 scalefont
setfont
0 0.1 translate
1 2.28352 scale
newpath
0 0 moveto
(G) true charpath
1 0.7 0 setrgbcolor
fill
1 0.43792 scale
0 -0.1 translate
0 -0.1 translate
1 -0.546765 scale
newpath
0 0 moveto
(A) true charpath
2.4 0.8 0.8 setrgbcolor
fill
1 -1.82894 scale
0 0.1 translate
0 -5.18911 translate
1 -0.598375 scale
newpath
0 0 moveto
(T) true charpath
0.8 0.9 0.8 setrgbcolor
fill
1 -1.67119 scale
0 5.18911 translate
0 -10.6843 translate
1 -0.690469 scale
newpath
0 0 moveto
(C) true charpath
0.8 0.8 2.4 setrgbcolor
fill
1 -1.44829 scale
0 10.6843 translate
7.65 0 translate
0 0.1 translate
1 2.21573 scale
newpath
0 0 moveto
(A) true charpath
8 0 0 setrgbcolor
fill
1 0.451319 scale
0 -0.1 translate
0 -0.1 translate
1 -0.481336 scale
newpath
0 0 moveto
(G) true charpath
1 0.94 0.8 setrgbcolor
fill
1 -2.07755 scale
0 0.1 translate
0 -4.67429 translate
1 -0.507026 scale
newpath
0 0 moveto
(C) true charpath
0.8 0.8 2.4 setrgbcolor
fill
1 -1.97228 scale
0 4.67429 translate
0 -9.45072 translate
1 -0.572898 scale
newpath
0 0 moveto
(T) true charpath
0.8 0.9 0.8 setrgbcolor
fill
1 -1.74551 scale
0 9.45072 translate
7.65 0 translate
0 0.1 translate
1 1.00733 scale
newpath
0 0 moveto
(G) true charpath
1 0.7 0 setrgbcolor
fill
1 0.992725 scale
0 -0.1 translate
0 8.81309 translate
1 1.02374 scale
newpath
0 0 moveto
(T) true charpath
0 0.5 0 setrgbcolor
fill
1 0.976813 scale
0 -8.81309 translate
0 -0.1 translate
1 -0.416763 scale
newpath
0 0 moveto
(A) true charpath
2.4 0.8 0.8 setrgbcolor
fill
1 -2.39945 scale
0 0.1 translate
0 -4.16618 translate
1 -0.675437 scale
newpath
0 0 moveto
(C) true charpath
0.8 0.8 2.4 setrgbcolor
fill
1 -1.48052 scale
0 4.16618 translate
7.65 0 translate
0 0.1 translate
1 2.25693 scale
newpath
0 0 moveto
(G) true charpath
1 0.7 0 setrgbcolor
fill
1 0.44308 scale
0 -0.1 translate
0 -0.1 translate
1 -0.553014 scale
newpath
0 0 moveto
(A) true charpath
2.4 0.8 0.8 setrgbcolor
fill
1 -1.80827 scale
0 0.1 translate
0 -5.23828 translate
1 -0.561213 scale
newpath
0 0 moveto
(C) true charpath
0.8 0.8 2.4 setrgbcolor
fill
1 -1.78186 scale
0 5.23828 translate
0 -10.4411 translate
1 -0.596062 scale
newpath
0 0 moveto
(T) true charpath
0.8 0.9 0.8 setrgbcolor
fill
1 -1.67768 scale
0 10.4411 translate
7.65 0 translate
0 -0.1 translate
1 -0.178951 scale
newpath
0 0 moveto
(G) true charpath
1 0.94 0.8 setrgbcolor
fill
1 -5.58811 scale
0 0.1 translate
0 -2.29495 translate
1 -0.282957 scale
newpath
0 0 moveto
(C) true charpath
0.8 0.8 2.4 setrgbcolor
fill
1 -3.53411 scale
0 2.29495 translate
0 0.1 translate
1 1.90403 scale
newpath
0 0 moveto
(T) true charpath
0 0.5 0 setrgbcolor
fill
1 0.525202 scale
0 -0.1 translate
0 -5.30827 translate
1 -0.413501 scale
newpath
0 0 moveto
(A) true charpath
2.4 0.8 0.8 setrgbcolor
fill
1 -2.41837 scale
0 5.30827 translate
7.65 0 translate
0 0.1 translate
1 2.33056 scale
newpath
0 0 moveto
(G) true charpath
1 0.7 0 setrgbcolor
fill
1 0.429082 scale
0 -0.1 translate
0 -0.1 translate
1 -0.586967 scale
newpath
0 0 moveto
(T) true charpath
0.8 0.9 0.8 setrgbcolor
fill
1 -1.70367 scale
0 0.1 translate
0 -5.50545 translate
1 -0.634585 scale
newpath
0 0 moveto
(A) true charpath
2.4 0.8 0.8 setrgbcolor
fill
1 -1.57583 scale
0 5.50545 translate
0 -11.2856 translate
1 -0.909003 scale
newpath
0 0 moveto
(C) true charpath
0.8 0.8 2.4 setrgbcolor
fill
1 -1.10011 scale
0 11.2856 translate
7.65 0 translate
7.65 0 translate
-53.55 -23.1593 translate
newpath
-3.825 -1.9125 moveto
61.2 0 rlineto
0 45.9 rlineto
-61.2 0 rlineto
0 -45.9 rlineto
closepath
0 0 0 setrgbcolor
stroke
-275.4 0 translate
0 18.1779 translate
/Helvetica findfont
5.61816 scalefont
setfont
newpath
0 0 moveto
(Motif Name:) true charpath
0 0 0 setrgbcolor
fill
70.227 0 translate
/Helvetica-Bold findfont
5.61816 scalefont
setfont
newpath
0 0 moveto
(AAGJ06000001.1_5625296-5628320(-)_1|2|1x0) true charpath
0 0 0 setrgbcolor
fill
-70.227 0 translate
0 -68.25 translate
0 29.125 translate
/Helvetica findfont
8.262 scalefont
setfont
newpath
0 0 moveto
(Gene:) true charpath
0 0 0 setrgbcolor
fill
42.1362 0 translate
/Helvetica-Bold findfont
8.262 scalefont
setfont
newpath
0 0 moveto
(AAGJ06000001.1_5625296-5628320(-)_1) true charpath
0 0 0 setrgbcolor
fill
-42.1362 0 translate
-30.6 -29.125 translate
306 0 translate
2.10375 0 translate
/Helvetica findfont
5.508 scalefont
setfont
newpath
0 0 moveto
(1) true charpath
0 0 0 setrgbcolor
fill
7.65 0 translate
newpath
0 0 moveto
(2) true charpath
0 0 0 setrgbcolor
fill
7.65 0 translate
newpath
0 0 moveto
(3) true charpath
0 0 0 setrgbcolor
fill
7.65 0 translate
newpath
0 0 moveto
(4) true charpath
0 0 0 setrgbcolor
fill
7.65 0 translate
-32.7037 0 translate
0 3.93429 translate
0 19.225 translate
/Helvetica findfont
5.508 scalefont
setfont
38.25 -1.57371 translate
newpath
0 0 moveto
(0) true charpath
0 0 0 setrgbcolor
fill
0 19.125 translate
newpath
0 0 moveto
(+0.54) true charpath
0 0 0 setrgbcolor
fill
0 -38.25 translate
newpath
0 0 moveto
(-2.46) true charpath
0 0 0 setrgbcolor
fill
-38.25 19.125 translate
0 1.57371 translate
/Helvetica-Bold findfont
11.016 scalefont
setfont
0 -0.1 translate
1 -0.00590392 scale
newpath
0 0 moveto
(A) true charpath
2.4 0.8 0.8 setrgbcolor
fill
1 -169.379 scale
0 0.1 translate
0 -0.933313 translate
1 -0.151904 scale
newpath
0 0 moveto
(G) true charpath
1 0.94 0.8 setrgbcolor
fill
1 -6.5831 scale
0 0.933313 translate
0 0.1 translate
1 1.72661 scale
newpath
0 0 moveto
(T) true charpath
0 0.5 0 setrgbcolor
fill
1 0.579168 scale
0 -0.1 translate
0 -2.91544 translate
1 -0.849966 scale
newpath
0 0 moveto
(C) true charpath
0.8 0.8 2.4 setrgbcolor
fill
1 -1.17652 scale
0 2.91544 translate
7.65 0 translate
0 0.1 translate
1 2.33056 scale
newpath
0 0 moveto
(T) true charpath
0 0.5 0 setrgbcolor
fill
1 0.429082 scale
0 -0.1 translate
0 -0.1 translate
1 -0.488119 scale
newpath
0 0 moveto
(A) true charpath
2.4 0.8 0.8 setrgbcolor
fill
1 -2.04868 scale
0 0.1 translate
0 -4.72765 translate
1 -0.598829 scale
newpath
0 0 moveto
(G) true charpath
1 0.94 0.8 setrgbcolor
fill
1 -1.66993 scale
0 4.72765 translate
0 -10.2264 translate
1 -1.04361 scale
newpath
0 0 moveto
(C) true charpath
0.8 0.8 2.4 setrgbcolor
fill
1 -0.958214 scale
0 10.2264 translate
7.65 0 translate
0 0.1 translate
1 0.369814 scale
newpath
0 0 moveto
(G) true charpath
1 0.7 0 setrgbcolor
fill
1 2.70406 scale
0 -0.1 translate
0 3.79677 translate
1 0.867141 scale
newpath
0 0 moveto
(T) true charpath
0 0.5 0 setrgbcolor
fill
1 1.15321 scale
0 -3.79677 translate
0 -0.1 translate
1 -0.504102 scale
newpath
0 0 moveto
(A) true charpath
2.4 0.8 0.8 setrgbcolor
fill
1 -1.98373 scale
0 0.1 translate
7.65 0 translate
7.65 0 translate
-30.6 -23.1593 translate
newpath
-3.825 -1.9125 moveto
38.25 0 rlineto
0 45.9 rlineto
-38.25 0 rlineto
0 -45.9 rlineto
closepath
0 0 0 setrgbcolor
stroke
-275.4 0 translate
0 18.1779 translate
/Helvetica findfont
5.61816 scalefont
setfont
newpath
0 0 moveto
(Motif Name:) true charpath
0 0 0 setrgbcolor
fill
70.227 0 translate
/Helvetica-Bold findfont
5.61816 scalefont
setfont
newpath
0 0 moveto
(AAGJ06000001.1_5625296-5628320(-)_1|3|1x0) true charpath
0 0 0 setrgbcolor
fill
-70.227 0 translate
0 -68.25 translate
0 29.125 translate
/Helvetica findfont
8.262 scalefont
setfont
newpath
0 0 moveto
(Gene:) true charpath
0 0 0 setrgbcolor
fill
42.1362 0 translate
/Helvetica-Bold findfont
8.262 scalefont
setfont
newpath
0 0 moveto
(AAGJ06000001.1_5625296-5628320(-)_1) true charpath
0 0 0 setrgbcolor
fill
-42.1362 0 translate
-30.6 -29.125 translate
306 0 translate
2.10375 0 translate
/Helvetica findfont
5.508 scalefont
setfont
newpath
0 0 moveto
(1) true charpath
0 0 0 setrgbcolor
fill
7.65 0 translate
newpath
0 0 moveto
(2) true charpath
0 0 0 setrgbcolor
fill
7.65 0 translate
newpath
0 0 moveto
(3) true charpath
0 0 0 setrgbcolor
fill
7.65 0 translate
newpath
0 0 moveto
(4) true charpath
0 0 0 setrgbcolor
fill
7.65 0 translate
-32.7037 0 translate
0 3.93429 translate
0 19.225 translate
/Helvetica findfont
5.508 scalefont
setfont
38.25 -1.57371 translate
newpath
0 0 moveto
(0) true charpath
0 0 0 setrgbcolor
fill
0 19.125 translate
newpath
0 0 moveto
(+0.55) true charpath
0 0 0 setrgbcolor
fill
0 -38.25 translate
newpath
0 0 moveto
(-2.70) true charpath
0 0 0 setrgbcolor
fill
-38.25 19.125 translate
0 1.57371 translate
/Helvetica-Bold findfont
11.016 scalefont
setfont
0 0.1 translate
1 0.983051 scale
newpath
0 0 moveto
(T) true charpath
0 0.5 0 setrgbcolor
fill
1 1.01724 scale
0 -0.1 translate
0 8.62206 translate
1 1.06087 scale
newpath
0 0 moveto
(G) true charpath
1 0.7 0 setrgbcolor
fill
1 0.942623 scale
0 -8.62206 translate
0 -0.1 translate
1 -0.390069 scale
newpath
0 0 moveto
(C) true charpath
0.8 0.8 2.4 setrgbcolor
fill
1 -2.56365 scale
0 0.1 translate
0 -3.95614 translate
1 -0.718922 scale
newpath
0 0 moveto
(A) true charpath
2.4 0.8 0.8 setrgbcolor
fill
1 -1.39097 scale
0 3.95614 translate
7.65 0 translate
0 0.1 translate
1 0.675691 scale
newpath
0 0 moveto
(T) true charpath
0 0.5 0 setrgbcolor
fill
1 1.47997 scale
0 -0.1 translate
0 6.20358 translate
1 0.873525 scale
newpath
0 0 moveto
(G) true charpath
1 0.7 0 setrgbcolor
fill
1 1.14479 scale
0 -6.20358 translate
0 -0.1 translate
1 -0.168842 scale
newpath
0 0 moveto
(A) true charpath
2.4 0.8 0.8 setrgbcolor
fill
1 -5.92269 scale
0 0.1 translate
0 -2.2154 translate
1 -0.325302 scale
newpath
0 0 moveto
(C) true charpath
0.8 0.8 2.4 setrgbcolor
fill
1 -3.07407 scale
0 2.2154 translate
7.65 0 translate
0 0.1 translate
1 2.33056 scale
newpath
0 0 moveto
(G) true charpath
1 0.7 0 setrgbcolor
fill
1 0.429082 scale
0 -0.1 translate
0 -0.1 translate
1 -0.406147 scale
newpath
0 0 moveto
(C) true charpath
0.8 0.8 2.4 setrgbcolor
fill
1 -2.46216 scale
0 0.1 translate
0 -4.08265 translate
1 -0.792506 scale
newpath
0 0 moveto
(A) true charpath
2.4 0.8 0.8 setrgbcolor
fill
1 -1.26182 scale
0 4.08265 translate
0 -11.1054 translate
1 -0.931903 scale
newpath
0 0 moveto
(T) true charpath
0.8 0.9 0.8 setrgbcolor
fill
1 -1.07307 scale
0 11.1054 translate
7.65 0 translate
7.65 0 translate
-30.6 -23.1593 translate
newpath
-3.825 -1.9125 moveto
38.25 0 rlineto
0 45.9 rlineto
-38.25 0 rlineto
0 -45.9 rlineto
closepath
0 0 0 setrgbcolor
stroke
-275.4 0 translate
0 18.1779 translate
/Helvetica findfont
5.61816 scalefont
setfont
newpath
0 0 moveto
(Motif Name:) true charpath
0 0 0 setrgbcolor
fill
70.227 0 translate
/Helvetica-Bold findfont
5.61816 scalefont
setfont
newpath
0 0 moveto
(AAGJ06000001.1_5625296-5628320(-)_1|4|1x0) true charpath
0 0 0 setrgbcolor
fill
-70.227 0 translate
0 -68.25 translate
0 29.125 translate
/Helvetica findfont
8.262 scalefont
setfont
newpath
0 0 moveto
(Gene:) true charpath
0 0 0 setrgbcolor
fill
42.1362 0 translate
/Helvetica-Bold findfont
8.262 scalefont
setfont
newpath
0 0 moveto
(AAGJ06000001.1_5625296-5628320(-)_1) true charpath
0 0 0 setrgbcolor
fill
-42.1362 0 translate
-30.6 -29.125 translate
306 0 translate
2.10375 0 translate
/Helvetica findfont
5.508 scalefont
setfont
newpath
0 0 moveto
(1) true charpath
0 0 0 setrgbcolor
fill
7.65 0 translate
newpath
0 0 moveto
(2) true charpath
0 0 0 setrgbcolor
fill
7.65 0 translate
newpath
0 0 moveto
(3) true charpath
0 0 0 setrgbcolor
fill
7.65 0 translate
newpath
0 0 moveto
(4) true charpath
0 0 0 setrgbcolor
fill
7.65 0 translate
-32.7037 0 translate
0 3.93429 translate
0 19.225 translate
/Helvetica findfont
5.508 scalefont
setfont
38.25 -1.57371 translate
newpath
0 0 moveto
(0) true charpath
0 0 0 setrgbcolor
fill
0 19.125 translate
newpath
0 0 moveto
(+0.57) true charpath
0 0 0 setrgbcolor
fill
0 -38.25 translate
newpath
0 0 moveto
(-3.24) true charpath
0 0 0 setrgbcolor
fill
-38.25 19.125 translate
0 1.57371 translate
/Helvetica-Bold findfont
11.016 scalefont
setfont
0 0.1 translate
1 2.33056 scale
newpath
0 0 moveto
(G) true charpath
1 0.7 0 setrgbcolor
fill
1 0.429082 scale
0 -0.1 translate
0 -0.1 translate
1 -0.674909 scale
newpath
0 0 moveto
(A) true charpath
2.4 0.8 0.8 setrgbcolor
fill
1 -1.48168 scale
0 0.1 translate
0 -6.19742 translate
1 -0.713122 scale
newpath
0 0 moveto
(T) true charpath
0.8 0.9 0.8 setrgbcolor
fill
1 -1.40228 scale
0 6.19742 translate
0 -12.5955 translate
1 -0.742524 scale
newpath
0 0 moveto
(C) true charpath
0.8 0.8 2.4 setrgbcolor
fill
1 -1.34676 scale
0 12.5955 translate
7.65 0 translate
0 0.1 translate
1 0.32025 scale
newpath
0 0 moveto
(T) true charpath
0 0.5 0 setrgbcolor
fill
1 3.12256 scale
0 -0.1 translate
0 3.40677 translate
1 1.05325 scale
newpath
0 0 moveto
(G) true charpath
1 0.7 0 setrgbcolor
fill
1 0.949442 scale
0 -3.40677 translate
0 -0.1 translate
1 -0.731165 scale
newpath
0 0 moveto
(C) true charpath
0.8 0.8 2.4 setrgbcolor
fill
1 -1.36768 scale
0 0.1 translate
7.65 0 translate
0 -0.1 translate
1 -0.0283136 scale
newpath
0 0 moveto
(G) true charpath
1 0.94 0.8 setrgbcolor
fill
1 -35.3187 scale
0 0.1 translate
0 0.1 translate
1 1.19212 scale
newpath
0 0 moveto
(T) true charpath
0 0.5 0 setrgbcolor
fill
1 0.838845 scale
0 -0.1 translate
0 -1.10964 translate
1 -0.195452 scale
newpath
0 0 moveto
(C) true charpath
0.8 0.8 2.4 setrgbcolor
fill
1 -5.11636 scale
0 1.10964 translate
7.65 0 translate
7.65 0 translate
-30.6 -23.1593 translate
newpath
-3.825 -1.9125 moveto
38.25 0 rlineto
0 45.9 rlineto
-38.25 0 rlineto
0 -45.9 rlineto
closepath
0 0 0 setrgbcolor
stroke
-275.4 0 translate
0 18.1779 translate
/Helvetica findfont
5.61816 scalefont
setfont
newpath
0 0 moveto
(Motif Name:) true charpath
0 0 0 setrgbcolor
fill
70.227 0 translate
/Helvetica-Bold findfont
5.61816 scalefont
setfont
newpath
0 0 moveto
(AAGJ06000001.1_5625296-5628320(-)_1|5|1x0) true charpath
0 0 0 setrgbcolor
fill
-70.227 0 translate
0 -68.25 translate
showpage
30.6 674.55 translate
0 29.125 translate
/Helvetica findfont
8.262 scalefont
setfont
newpath
0 0 moveto
(Gene:) true charpath
0 0 0 setrgbcolor
fill
42.1362 0 translate
/Helvetica-Bold findfont
8.262 scalefont
setfont
newpath
0 0 moveto
(AAGJ06000001.1_5625296-5628320(-)_1) true charpath
0 0 0 setrgbcolor
fill
-42.1362 0 translate
-30.6 -29.125 translate
306 0 translate
2.10375 0 translate
/Helvetica findfont
5.508 scalefont
setfont
newpath
0 0 moveto
(1) true charpath
0 0 0 setrgbcolor
fill
7.65 0 translate
newpath
0 0 moveto
(2) true charpath
0 0 0 setrgbcolor
fill
7.65 0 translate
newpath
0 0 moveto
(3) true charpath
0 0 0 setrgbcolor
fill
7.65 0 translate
newpath
0 0 moveto
(4) true charpath
0 0 0 setrgbcolor
fill
7.65 0 translate
newpath
0 0 moveto
(5) true charpath
0 0 0 setrgbcolor
fill
7.65 0 translate
newpath
0 0 moveto
(6) true charpath
0 0 0 setrgbcolor
fill
7.65 0 translate
newpath
0 0 moveto
(7) true charpath
0 0 0 setrgbcolor
fill
7.65 0 translate
newpath
0 0 moveto
(8) true charpath
0 0 0 setrgbcolor
fill
7.65 0 translate
newpath
0 0 moveto
(9) true charpath
0 0 0 setrgbcolor
fill
7.65 0 translate
newpath
0 0 moveto
(0) true charpath
0 0 0 setrgbcolor
fill
7.65 0 translate
newpath
0 0 moveto
(1) true charpath
0 0 0 setrgbcolor
fill
7.65 0 translate
newpath
0 0 moveto
(2) true charpath
0 0 0 setrgbcolor
fill
7.65 0 translate
newpath
0 0 moveto
(3) true charpath
0 0 0 setrgbcolor
fill
7.65 0 translate
newpath
0 0 moveto
(4) true charpath
0 0 0 setrgbcolor
fill
7.65 0 translate
newpath
0 0 moveto
(5) true charpath
0 0 0 setrgbcolor
fill
7.65 0 translate
newpath
0 0 moveto
(6) true charpath
0 0 0 setrgbcolor
fill
7.65 0 translate
-124.504 0 translate
0 3.93429 translate
0 19.225 translate
/Helvetica findfont
5.508 scalefont
setfont
130.05 -1.57371 translate
newpath
0 0 moveto
(0) true charpath
0 0 0 setrgbcolor
fill
0 19.125 translate
newpath
0 0 moveto
(+0.57) true charpath
0 0 0 setrgbcolor
fill
0 -38.25 translate
newpath
0 0 moveto
(-3.24) true charpath
0 0 0 setrgbcolor
fill
-130.05 19.125 translate
0 1.57371 translate
/Helvetica-Bold findfont
11.016 scalefont
setfont
0 0.1 translate
1 0.256668 scale
newpath
0 0 moveto
(C) true charpath
0 0 8 setrgbcolor
fill
1 3.89609 scale
0 -0.1 translate
0 -0.1 translate
1 -0.0718648 scale
newpath
0 0 moveto
(T) true charpath
0.8 0.9 0.8 setrgbcolor
fill
1 -13.915 scale
0 0.1 translate
0 2.90646 translate
1 0.967474 scale
newpath
0 0 moveto
(A) true charpath
8 0 0 setrgbcolor
fill
1 1.03362 scale
0 -2.90646 translate
0 -1.45233 translate
1 -0.190665 scale
newpath
0 0 moveto
(G) true charpath
1 0.94 0.8 setrgbcolor
fill
1 -5.24481 scale
0 1.45233 translate
7.65 0 translate
0 0.1 translate
1 1.62622 scale
newpath
0 0 moveto
(G) true charpath
1 0.7 0 setrgbcolor
fill
1 0.614924 scale
0 -0.1 translate
0 -0.1 translate
1 -0.256467 scale
newpath
0 0 moveto
(T) true charpath
0.8 0.9 0.8 setrgbcolor
fill
1 -3.89913 scale
0 0.1 translate
0 -2.90489 translate
1 -0.317339 scale
newpath
0 0 moveto
(A) true charpath
2.4 0.8 0.8 setrgbcolor
fill
1 -3.1512 scale
0 2.90489 translate
7.65 0 translate
0 0.1 translate
1 2.33056 scale
newpath
0 0 moveto
(G) true charpath
1 0.7 0 setrgbcolor
fill
1 0.429082 scale
0 -0.1 translate
0 -0.1 translate
1 -0.647804 scale
newpath
0 0 moveto
(C) true charpath
0.8 0.8 2.4 setrgbcolor
fill
1 -1.54368 scale
0 0.1 translate
0 -5.98415 translate
1 -0.740941 scale
newpath
0 0 moveto
(A) true charpath
2.4 0.8 0.8 setrgbcolor
fill
1 -1.34964 scale
0 5.98415 translate
0 -12.6012 translate
1 -0.74181 scale
newpath
0 0 moveto
(T) true charpath
0.8 0.9 0.8 setrgbcolor
fill
1 -1.34805 scale
0 12.6012 translate
7.65 0 translate
0 0.1 translate
1 0.297683 scale
newpath
0 0 moveto
(A) true charpath
8 0 0 setrgbcolor
fill
1 3.35928 scale
0 -0.1 translate
7.65 0 translate
0 -0.1 translate
1 -0.0906109 scale
newpath
0 0 moveto
(T) true charpath
0.8 0.9 0.8 setrgbcolor
fill
1 -11.0362 scale
0 0.1 translate
0 0.1 translate
1 1.75456 scale
newpath
0 0 moveto
(G) true charpath
1 0.7 0 setrgbcolor
fill
1 0.569943 scale
0 -0.1 translate
0 -1.59984 translate
1 -0.236024 scale
newpath
0 0 moveto
(A) true charpath
2.4 0.8 0.8 setrgbcolor
fill
1 -4.23685 scale
0 1.59984 translate
0 -4.24387 translate
1 -0.245429 scale
newpath
0 0 moveto
(C) true charpath
0.8 0.8 2.4 setrgbcolor
fill
1 -4.07449 scale
0 4.24387 translate
7.65 0 translate
0 0.1 translate
1 2.28532 scale
newpath
0 0 moveto
(G) true charpath
1 0.7 0 setrgbcolor
fill
1 0.437575 scale
0 -0.1 translate
0 -0.1 translate
1 -0.552596 scale
newpath
0 0 moveto
(C) true charpath
0.8 0.8 2.4 setrgbcolor
fill
1 -1.80964 scale
0 0.1 translate
0 -5.235 translate
1 -0.599688 scale
newpath
0 0 moveto
(T) true charpath
0.8 0.9 0.8 setrgbcolor
fill
1 -1.66753 scale
0 5.235 translate
0 -10.7405 translate
1 -0.679675 scale
newpath
0 0 moveto
(A) true charpath
2.4 0.8 0.8 setrgbcolor
fill
1 -1.47129 scale
0 10.7405 translate
7.65 0 translate
0 0.1 translate
1 0.864809 scale
newpath
0 0 moveto
(G) true charpath
1 0.7 0 setrgbcolor
fill
1 1.15633 scale
0 -0.1 translate
0 -0.1 translate
1 -0.216098 scale
newpath
0 0 moveto
(C) true charpath
0.8 0.8 2.4 setrgbcolor
fill
1 -4.62753 scale
0 0.1 translate
7.65 0 translate
0 0.1 translate
1 0.257449 scale
newpath
0 0 moveto
(A) true charpath
8 0 0 setrgbcolor
fill
1 3.88426 scale
0 -0.1 translate
0 2.91261 translate
1 1.14817 scale
newpath
0 0 moveto
(G) true charpath
1 0.7 0 setrgbcolor
fill
1 0.87095 scale
0 -2.91261 translate
0 -0.1 translate
1 -0.155268 scale
newpath
0 0 moveto
(C) true charpath
0.8 0.8 2.4 setrgbcolor
fill
1 -6.44049 scale
0 0.1 translate
0 -2.10859 translate
1 -0.23455 scale
newpath
0 0 moveto
(T) true charpath
0.8 0.9 0.8 setrgbcolor
fill
1 -4.26348 scale
0 2.10859 translate
7.65 0 translate
0 -0.1 translate
1 -0.00431543 scale
newpath
0 0 moveto
(A) true charpath
2.4 0.8 0.8 setrgbcolor
fill
1 -231.727 scale
0 0.1 translate
0 -0.920813 translate
1 -0.0488323 scale
newpath
0 0 moveto
(T) true charpath
0.8 0.9 0.8 setrgbcolor
fill
1 -20.4782 scale
0 0.920813 translate
0 -2.09191 translate
1 -0.0990057 scale
newpath
0 0 moveto
(G) true charpath
1 0.94 0.8 setrgbcolor
fill
1 -10.1004 scale
0 2.09191 translate
0 0.1 translate
1 1.26328 scale
newpath
0 0 moveto
(C) true charpath
0 0 8 setrgbcolor
fill
1 0.791589 scale
0 -0.1 translate
7.65 0 translate
0 -0.1 translate
1 -0.0111097 scale
newpath
0 0 moveto
(A) true charpath
2.4 0.8 0.8 setrgbcolor
fill
1 -90.0114 scale
0 0.1 translate
0 0.1 translate
1 1.01446 scale
newpath
0 0 moveto
(T) true charpath
0 0.5 0 setrgbcolor
fill
1 0.985749 scale
0 -0.1 translate
0 -0.974275 translate
1 -0.151779 scale
newpath
0 0 moveto
(C) true charpath
0.8 0.8 2.4 setrgbcolor
fill
1 -6.58851 scale
0 0.974275 translate
7.65 0 translate
0 -0.1 translate
1 -0.0911912 scale
newpath
0 0 moveto
(A) true charpath
2.4 0.8 0.8 setrgbcolor
fill
1 -10.966 scale
0 0.1 translate
0 -1.6044 translate
1 -0.124282 scale
newpath
0 0 moveto
(T) true charpath
0.8 0.9 0.8 setrgbcolor
fill
1 -8.04624 scale
0 1.6044 translate
0 0.1 translate
1 1.74524 scale
newpath
0 0 moveto
(G) true charpath
1 0.7 0 setrgbcolor
fill
1 0.572987 scale
0 -0.1 translate
0 -3.36918 translate
1 -0.400319 scale
newpath
0 0 moveto
(C) true charpath
0.8 0.8 2.4 setrgbcolor
fill
1 -2.49801 scale
0 3.36918 translate
7.65 0 translate
0 0.1 translate
1 2.28151 scale
newpath
0 0 moveto
(G) true charpath
1 0.7 0 setrgbcolor
fill
1 0.438305 scale
0 -0.1 translate
0 -0.1 translate
1 -0.514497 scale
newpath
0 0 moveto
(T) true charpath
0.8 0.9 0.8 setrgbcolor
fill
1 -1.94365 scale
0 0.1 translate
0 -4.93521 translate
1 -0.638713 scale
newpath
0 0 moveto
(C) true charpath
0.8 0.8 2.4 setrgbcolor
fill
1 -1.56565 scale
0 4.93521 translate
0 -10.7478 translate
1 -0.665679 scale
newpath
0 0 moveto
(A) true charpath
2.4 0.8 0.8 setrgbcolor
fill
1 -1.50222 scale
0 10.7478 translate
7.65 0 translate
0 0.1 translate
1 0.295952 scale
newpath
0 0 moveto
(G) true charpath
1 0.7 0 setrgbcolor
fill
1 3.37892 scale
0 -0.1 translate
0 3.21558 translate
1 0.528537 scale
newpath
0 0 moveto
(A) true charpath
8 0 0 setrgbcolor
fill
1 1.89202 scale
0 -3.21558 translate
0 -0.1 translate
1 -0.105617 scale
newpath
0 0 moveto
(T) true charpath
0.8 0.9 0.8 setrgbcolor
fill
1 -9.46822 scale
0 0.1 translate
7.65 0 translate
0 0.1 translate
1 0.161868 scale
newpath
0 0 moveto
(A) true charpath
8 0 0 setrgbcolor
fill
1 6.17786 scale
0 -0.1 translate
0 -0.1 translate
1 -0.0235426 scale
newpath
0 0 moveto
(G) true charpath
1 0.94 0.8 setrgbcolor
fill
1 -42.4762 scale
0 0.1 translate
0 2.16053 translate
1 0.834291 scale
newpath
0 0 moveto
(T) true charpath
0 0.5 0 setrgbcolor
fill
1 1.19862 scale
0 -2.16053 translate
0 -1.0721 translate
1 -0.125081 scale
newpath
0 0 moveto
(C) true charpath
0.8 0.8 2.4 setrgbcolor
fill
1 -7.99481 scale
0 1.0721 translate
7.65 0 translate
0 0.1 translate
1 0.0927992 scale
newpath
0 0 moveto
(A) true charpath
8 0 0 setrgbcolor
fill
1 10.776 scale
0 -0.1 translate
0 1.61705 translate
1 0.588248 scale
newpath
0 0 moveto
(T) true charpath
0 0.5 0 setrgbcolor
fill
1 1.69996 scale
0 -1.61705 translate
0 -0.1 translate
1 -0.0695797 scale
newpath
0 0 moveto
(G) true charpath
1 0.94 0.8 setrgbcolor
fill
1 -14.372 scale
0 0.1 translate
7.65 0 translate
7.65 0 translate
-122.4 -23.1593 translate
newpath
-3.825 -1.9125 moveto
130.05 0 rlineto
0 45.9 rlineto
-130.05 0 rlineto
0 -45.9 rlineto
closepath
0 0 0 setrgbcolor
stroke
-275.4 0 translate
0 18.1779 translate
/Helvetica findfont
5.61816 scalefont
setfont
newpath
0 0 moveto
(Motif Name:) true charpath
0 0 0 setrgbcolor
fill
70.227 0 translate
/Helvetica-Bold findfont
5.61816 scalefont
setfont
newpath
0 0 moveto
(AAGJ06000001.1_5625296-5628320(-)_1|6|1x0) true charpath
0 0 0 setrgbcolor
fill
-70.227 0 translate
0 -68.25 translate
0 29.125 translate
/Helvetica findfont
8.262 scalefont
setfont
newpath
0 0 moveto
(Gene:) true charpath
0 0 0 setrgbcolor
fill
42.1362 0 translate
/Helvetica-Bold findfont
8.262 scalefont
setfont
newpath
0 0 moveto
(AAGJ06000001.1_5625296-5628320(-)_1) true charpath
0 0 0 setrgbcolor
fill
-42.1362 0 translate
-30.6 -29.125 translate
306 0 translate
2.10375 0 translate
/Helvetica findfont
5.508 scalefont
setfont
newpath
0 0 moveto
(1) true charpath
0 0 0 setrgbcolor
fill
7.65 0 translate
newpath
0 0 moveto
(2) true charpath
0 0 0 setrgbcolor
fill
7.65 0 translate
newpath
0 0 moveto
(3) true charpath
0 0 0 setrgbcolor
fill
7.65 0 translate
newpath
0 0 moveto
(4) true charpath
0 0 0 setrgbcolor
fill
7.65 0 translate
-32.7037 0 translate
0 3.93429 translate
0 19.225 translate
/Helvetica findfont
5.508 scalefont
setfont
38.25 -1.57371 translate
newpath
0 0 moveto
(0) true charpath
0 0 0 setrgbcolor
fill
0 19.125 translate
newpath
0 0 moveto
(+0.55) true charpath
0 0 0 setrgbcolor
fill
0 -38.25 translate
newpath
0 0 moveto
(-2.62) true charpath
0 0 0 setrgbcolor
fill
-38.25 19.125 translate
0 1.57371 translate
/Helvetica-Bold findfont
11.016 scalefont
setfont
0 0.1 translate
1 0.0667536 scale
newpath
0 0 moveto
(A) true charpath
8 0 0 setrgbcolor
fill
1 14.9805 scale
0 -0.1 translate
0 1.41211 translate
1 1.58758 scale
newpath
0 0 moveto
(G) true charpath
1 0.7 0 setrgbcolor
fill
1 0.629891 scale
0 -1.41211 translate
0 -0.1 translate
1 -0.372596 scale
newpath
0 0 moveto
(T) true charpath
0.8 0.9 0.8 setrgbcolor
fill
1 -2.68387 scale
0 0.1 translate
0 -3.81866 translate
1 -0.570997 scale
newpath
0 0 moveto
(C) true charpath
0.8 0.8 2.4 setrgbcolor
fill
1 -1.75132 scale
0 3.81866 translate
7.65 0 translate
0 0.1 translate
1 0.166642 scale
newpath
0 0 moveto
(C) true charpath
0 0 8 setrgbcolor
fill
1 6.00087 scale
0 -0.1 translate
0 2.19809 translate
1 1.38746 scale
newpath
0 0 moveto
(T) true charpath
0 0.5 0 setrgbcolor
fill
1 0.720742 scale
0 -2.19809 translate
0 -0.1 translate
1 -0.261612 scale
newpath
0 0 moveto
(A) true charpath
2.4 0.8 0.8 setrgbcolor
fill
1 -3.82245 scale
0 0.1 translate
0 -2.94537 translate
1 -0.425068 scale
newpath
0 0 moveto
(G) true charpath
1 0.94 0.8 setrgbcolor
fill
1 -2.35256 scale
0 2.94537 translate
7.65 0 translate
0 0.1 translate
1 2.33056 scale
newpath
0 0 moveto
(G) true charpath
1 0.7 0 setrgbcolor
fill
1 0.429082 scale
0 -0.1 translate
0 -0.1 translate
1 -0.487165 scale
newpath
0 0 moveto
(T) true charpath
0.8 0.9 0.8 setrgbcolor
fill
1 -2.05269 scale
0 0.1 translate
0 -4.72015 translate
1 -0.681245 scale
newpath
0 0 moveto
(A) true charpath
2.4 0.8 0.8 setrgbcolor
fill
1 -1.4679 scale
0 4.72015 translate
0 -10.8674 translate
1 -0.962145 scale
newpath
0 0 moveto
(C) true charpath
0.8 0.8 2.4 setrgbcolor
fill
1 -1.03934 scale
0 10.8674 translate
7.65 0 translate
7.65 0 translate
-30.6 -23.1593 translate
newpath
-3.825 -1.9125 moveto
38.25 0 rlineto
0 45.9 rlineto
-38.25 0 rlineto
0 -45.9 rlineto
closepath
0 0 0 setrgbcolor
stroke
-275.4 0 translate
0 18.1779 translate
/Helvetica findfont
5.61816 scalefont
setfont
newpath
0 0 moveto
(Motif Name:) true charpath
0 0 0 setrgbcolor
fill
70.227 0 translate
/Helvetica-Bold findfont
5.61816 scalefont
setfont
newpath
0 0 moveto
(AAGJ06000001.1_5625296-5628320(-)_1|7|1x0) true charpath
0 0 0 setrgbcolor
fill
-70.227 0 translate
0 -68.25 translate
0 29.125 translate
/Helvetica findfont
8.262 scalefont
setfont
newpath
0 0 moveto
(Gene:) true charpath
0 0 0 setrgbcolor
fill
42.1362 0 translate
/Helvetica-Bold findfont
8.262 scalefont
setfont
newpath
0 0 moveto
(AAGJ06000001.1_5625296-5628320(-)_1) true charpath
0 0 0 setrgbcolor
fill
-42.1362 0 translate
-30.6 -29.125 translate
306 0 translate
2.10375 0 translate
/Helvetica findfont
5.508 scalefont
setfont
newpath
0 0 moveto
(1) true charpath
0 0 0 setrgbcolor
fill
7.65 0 translate
newpath
0 0 moveto
(2) true charpath
0 0 0 setrgbcolor
fill
7.65 0 translate
newpath
0 0 moveto
(3) true charpath
0 0 0 setrgbcolor
fill
7.65 0 translate
newpath
0 0 moveto
(4) true charpath
0 0 0 setrgbcolor
fill
7.65 0 translate
-32.7037 0 translate
0 3.93429 translate
0 19.225 translate
/Helvetica findfont
5.508 scalefont
setfont
38.25 -1.57371 translate
newpath
0 0 moveto
(0) true charpath
0 0 0 setrgbcolor
fill
0 19.125 translate
newpath
0 0 moveto
(+0.51) true charpath
0 0 0 setrgbcolor
fill
0 -38.25 translate
newpath
0 0 moveto
(-2.15) true charpath
0 0 0 setrgbcolor
fill
-38.25 19.125 translate
0 1.57371 translate
/Helvetica-Bold findfont
11.016 scalefont
setfont
0 -0.1 translate
1 -0.0277076 scale
newpath
0 0 moveto
(C) true charpath
0.8 0.8 2.4 setrgbcolor
fill
1 -36.0912 scale
0 0.1 translate
0 -1.10488 translate
1 -0.163312 scale
newpath
0 0 moveto
(G) true charpath
1 0.94 0.8 setrgbcolor
fill
1 -6.12325 scale
0 1.10488 translate
0 -3.17677 translate
1 -0.204461 scale
newpath
0 0 moveto
(T) true charpath
0.8 0.9 0.8 setrgbcolor
fill
1 -4.89091 scale
0 3.17677 translate
0 0.1 translate
1 1.44132 scale
newpath
0 0 moveto
(A) true charpath
8 0 0 setrgbcolor
fill
1 0.693806 scale
0 -0.1 translate
7.65 0 translate
0 -0.1 translate
1 -0.278925 scale
newpath
0 0 moveto
(A) true charpath
2.4 0.8 0.8 setrgbcolor
fill
1 -3.5852 scale
0 0.1 translate
0 0.1 translate
1 2.33056 scale
newpath
0 0 moveto
(G) true charpath
1 0.7 0 setrgbcolor
fill
1 0.429082 scale
0 -0.1 translate
0 -3.0816 translate
1 -0.611796 scale
newpath
0 0 moveto
(T) true charpath
0.8 0.9 0.8 setrgbcolor
fill
1 -1.63453 scale
0 3.0816 translate
0 -8.68241 translate
1 -1.23984 scale
newpath
0 0 moveto
(C) true charpath
0.8 0.8 2.4 setrgbcolor
fill
1 -0.806559 scale
0 8.68241 translate
7.65 0 translate
0 0.1 translate
1 1.64234 scale
newpath
0 0 moveto
(G) true charpath
1 0.7 0 setrgbcolor
fill
1 0.608887 scale
0 -0.1 translate
0 -0.1 translate
1 -0.34521 scale
newpath
0 0 moveto
(T) true charpath
0.8 0.9 0.8 setrgbcolor
fill
1 -2.89679 scale
0 0.1 translate
0 -3.60316 translate
1 -0.624374 scale
newpath
0 0 moveto
(C) true charpath
0.8 0.8 2.4 setrgbcolor
fill
1 -1.6016 scale
0 3.60316 translate
7.65 0 translate
7.65 0 translate
-30.6 -23.1593 translate
newpath
-3.825 -1.9125 moveto
38.25 0 rlineto
0 45.9 rlineto
-38.25 0 rlineto
0 -45.9 rlineto
closepath
0 0 0 setrgbcolor
stroke
-275.4 0 translate
0 18.1779 translate
/Helvetica findfont
5.61816 scalefont
setfont
newpath
0 0 moveto
(Motif Name:) true charpath
0 0 0 setrgbcolor
fill
70.227 0 translate
/Helvetica-Bold findfont
5.61816 scalefont
setfont
newpath
0 0 moveto
(AAGJ06000001.1_5625296-5628320(-)_1|8|1x0) true charpath
0 0 0 setrgbcolor
fill
-70.227 0 translate
0 -68.25 translate
0 29.125 translate
/Helvetica findfont
8.262 scalefont
setfont
newpath
0 0 moveto
(Gene:) true charpath
0 0 0 setrgbcolor
fill
42.1362 0 translate
/Helvetica-Bold findfont
8.262 scalefont
setfont
newpath
0 0 moveto
(AAGJ06000001.1_5625296-5628320(-)_1) true charpath
0 0 0 setrgbcolor
fill
-42.1362 0 translate
-30.6 -29.125 translate
306 0 translate
2.10375 0 translate
/Helvetica findfont
5.508 scalefont
setfont
newpath
0 0 moveto
(1) true charpath
0 0 0 setrgbcolor
fill
7.65 0 translate
newpath
0 0 moveto
(2) true charpath
0 0 0 setrgbcolor
fill
7.65 0 translate
newpath
0 0 moveto
(3) true charpath
0 0 0 setrgbcolor
fill
7.65 0 translate
newpath
0 0 moveto
(4) true charpath
0 0 0 setrgbcolor
fill
7.65 0 translate
-32.7037 0 translate
0 3.93429 translate
0 19.225 translate
/Helvetica findfont
5.508 scalefont
setfont
38.25 -1.57371 translate
newpath
0 0 moveto
(0) true charpath
0 0 0 setrgbcolor
fill
0 19.125 translate
newpath
0 0 moveto
(+0.53) true charpath
0 0 0 setrgbcolor
fill
0 -38.25 translate
newpath
0 0 moveto
(-2.28) true charpath
0 0 0 setrgbcolor
fill
-38.25 19.125 translate
0 1.57371 translate
/Helvetica-Bold findfont
11.016 scalefont
setfont
0 0.1 translate
1 0.332581 scale
newpath
0 0 moveto
(C) true charpath
0 0 8 setrgbcolor
fill
1 3.00679 scale
0 -0.1 translate
0 3.50379 translate
1 0.379221 scale
newpath
0 0 moveto
(G) true charpath
1 0.7 0 setrgbcolor
fill
1 2.63698 scale
0 -3.50379 translate
0 -0.1 translate
1 -0.16012 scale
newpath
0 0 moveto
(T) true charpath
0.8 0.9 0.8 setrgbcolor
fill
1 -6.24532 scale
0 0.1 translate
7.65 0 translate
0 -0.1 translate
1 -0.377619 scale
newpath
0 0 moveto
(T) true charpath
0.8 0.9 0.8 setrgbcolor
fill
1 -2.64817 scale
0 0.1 translate
0 0.1 translate
1 2.33056 scale
newpath
0 0 moveto
(G) true charpath
1 0.7 0 setrgbcolor
fill
1 0.429082 scale
0 -0.1 translate
0 -3.85818 translate
1 -0.603449 scale
newpath
0 0 moveto
(A) true charpath
2.4 0.8 0.8 setrgbcolor
fill
1 -1.65714 scale
0 3.85818 translate
0 -9.39332 translate
1 -1.14949 scale
newpath
0 0 moveto
(C) true charpath
0.8 0.8 2.4 setrgbcolor
fill
1 -0.869953 scale
0 9.39332 translate
7.65 0 translate
0 -0.1 translate
1 -0.112826 scale
newpath
0 0 moveto
(A) true charpath
2.4 0.8 0.8 setrgbcolor
fill
1 -8.86324 scale
0 0.1 translate
0 0.1 translate
1 1.31542 scale
newpath
0 0 moveto
(T) true charpath
0 0.5 0 setrgbcolor
fill
1 0.760211 scale
0 -0.1 translate
0 -1.77463 translate
1 -0.370725 scale
newpath
0 0 moveto
(C) true charpath
0.8 0.8 2.4 setrgbcolor
fill
1 -2.69742 scale
0 1.77463 translate
7.65 0 translate
7.65 0 translate
-30.6 -23.1593 translate
newpath
-3.825 -1.9125 moveto
38.25 0 rlineto
0 45.9 rlineto
-38.25 0 rlineto
0 -45.9 rlineto
closepath
0 0 0 setrgbcolor
stroke
-275.4 0 translate
0 18.1779 translate
/Helvetica findfont
5.61816 scalefont
setfont
newpath
0 0 moveto
(Motif Name:) true charpath
0 0 0 setrgbcolor
fill
70.227 0 translate
/Helvetica-Bold findfont
5.61816 scalefont
setfont
newpath
0 0 moveto
(AAGJ06000001.1_5625296-5628320(-)_1|9|1x0) true charpath
0 0 0 setrgbcolor
fill
-70.227 0 translate
0 -68.25 translate
0 29.125 translate
/Helvetica findfont
8.262 scalefont
setfont
newpath
0 0 moveto
(Gene:) true charpath
0 0 0 setrgbcolor
fill
42.1362 0 translate
/Helvetica-Bold findfont
8.262 scalefont
setfont
newpath
0 0 moveto
(AAGJ06000001.1_5642967-5646408(-)_1) true charpath
0 0 0 setrgbcolor
fill
-42.1362 0 translate
-30.6 -29.125 translate
306 0 translate
2.10375 0 translate
/Helvetica findfont
5.508 scalefont
setfont
newpath
0 0 moveto
(1) true charpath
0 0 0 setrgbcolor
fill
7.65 0 translate
newpath
0 0 moveto
(2) true charpath
0 0 0 setrgbcolor
fill
7.65 0 translate
newpath
0 0 moveto
(3) true charpath
0 0 0 setrgbcolor
fill
7.65 0 translate
newpath
0 0 moveto
(4) true charpath
0 0 0 setrgbcolor
fill
7.65 0 translate
-32.7037 0 translate
0 3.93429 translate
0 19.225 translate
/Helvetica findfont
5.508 scalefont
setfont
38.25 -1.57371 translate
newpath
0 0 moveto
(0) true charpath
0 0 0 setrgbcolor
fill
0 19.125 translate
newpath
0 0 moveto
(+0.57) true charpath
0 0 0 setrgbcolor
fill
0 -38.25 translate
newpath
0 0 moveto
(-3.24) true charpath
0 0 0 setrgbcolor
fill
-38.25 19.125 translate
0 1.57371 translate
/Helvetica-Bold findfont
11.016 scalefont
setfont
0 0.1 translate
1 0.0298748 scale
newpath
0 0 moveto
(A) true charpath
8 0 0 setrgbcolor
fill
1 33.473 scale
0 -0.1 translate
0 1.12193 translate
1 1.40175 scale
newpath
0 0 moveto
(G) true charpath
1 0.7 0 setrgbcolor
fill
1 0.713393 scale
0 -1.12193 translate
0 -0.1 translate
1 -0.246335 scale
newpath
0 0 moveto
(T) true charpath
0.8 0.9 0.8 setrgbcolor
fill
1 -4.05951 scale
0 0.1 translate
0 -2.82516 translate
1 -0.272893 scale
newpath
0 0 moveto
(C) true charpath
0.8 0.8 2.4 setrgbcolor
fill
1 -3.66444 scale
0 2.82516 translate
7.65 0 translate
0 -0.1 translate
1 -0.172343 scale
newpath
0 0 moveto
(C) true charpath
0.8 0.8 2.4 setrgbcolor
fill
1 -5.80237 scale
0 0.1 translate
0 0.1 translate
1 1.60982 scale
newpath
0 0 moveto
(T) true charpath
0 0.5 0 setrgbcolor
fill
1 0.621186 scale
0 -0.1 translate
0 -2.24295 translate
1 -0.312435 scale
newpath
0 0 moveto
(A) true charpath
2.4 0.8 0.8 setrgbcolor
fill
1 -3.20067 scale
0 2.24295 translate
7.65 0 translate
0 0.1 translate
1 2.33056 scale
newpath
0 0 moveto
(G) true charpath
1 0.7 0 setrgbcolor
fill
1 0.429082 scale
0 -0.1 translate
0 -0.1 translate
1 -0.657748 scale
newpath
0 0 moveto
(A) true charpath
2.4 0.8 0.8 setrgbcolor
fill
1 -1.52034 scale
0 0.1 translate
0 -6.0624 translate
1 -0.729431 scale
newpath
0 0 moveto
(T) true charpath
0.8 0.9 0.8 setrgbcolor
fill
1 -1.37093 scale
0 6.0624 translate
0 -12.5888 translate
1 -0.743376 scale
newpath
0 0 moveto
(C) true charpath
0.8 0.8 2.4 setrgbcolor
fill
1 -1.34522 scale
0 12.5888 translate
7.65 0 translate
7.65 0 translate
-30.6 -23.1593 translate
newpath
-3.825 -1.9125 moveto
38.25 0 rlineto
0 45.9 rlineto
-38.25 0 rlineto
0 -45.9 rlineto
closepath
0 0 0 setrgbcolor
stroke
-275.4 0 translate
0 18.1779 translate
/Helvetica findfont
5.61816 scalefont
setfont
newpath
0 0 moveto
(Motif Name:) true charpath
0 0 0 setrgbcolor
fill
70.227 0 translate
/Helvetica-Bold findfont
5.61816 scalefont
setfont
newpath
0 0 moveto
(AAGJ06000001.1_5642967-5646408(-)_1|1|1x0) true charpath
0 0 0 setrgbcolor
fill
-70.227 0 translate
0 -68.25 translate
0 29.125 translate
/Helvetica findfont
8.262 scalefont
setfont
newpath
0 0 moveto
(Gene:) true charpath
0 0 0 setrgbcolor
fill
42.1362 0 translate
/Helvetica-Bold findfont
8.262 scalefont
setfont
newpath
0 0 moveto
(AAGJ06000001.1_5642967-5646408(-)_1) true charpath
0 0 0 setrgbcolor
fill
-42.1362 0 translate
-30.6 -29.125 translate
306 0 translate
2.10375 0 translate
/Helvetica findfont
5.508 scalefont
setfont
newpath
0 0 moveto
(1) true charpath
0 0 0 setrgbcolor
fill
7.65 0 translate
newpath
0 0 moveto
(2) true charpath
0 0 0 setrgbcolor
fill
7.65 0 translate
newpath
0 0 moveto
(3) true charpath
0 0 0 setrgbcolor
fill
7.65 0 translate
newpath
0 0 moveto
(4) true charpath
0 0 0 setrgbcolor
fill
7.65 0 translate
newpath
0 0 moveto
(5) true charpath
0 0 0 setrgbcolor
fill
7.65 0 translate
newpath
0 0 moveto
(6) true charpath
0 0 0 setrgbcolor
fill
7.65 0 translate
newpath
0 0 moveto
(7) true charpath
0 0 0 setrgbcolor
fill
7.65 0 translate
-55.6537 0 translate
0 3.93429 translate
0 19.225 translate
/Helvetica findfont
5.508 scalefont
setfont
61.2 -1.57371 translate
newpath
0 0 moveto
(0) true charpath
0 0 0 setrgbcolor
fill
0 19.125 translate
newpath
0 0 moveto
(+0.52) true charpath
0 0 0 setrgbcolor
fill
0 -38.25 translate
newpath
0 0 moveto
(-2.23) true charpath
0 0 0 setrgbcolor
fill
-61.2 19.125 translate
0 1.57371 translate
/Helvetica-Bold findfont
11.016 scalefont
setfont
0 -0.1 translate
1 -0.0313239 scale
newpath
0 0 moveto
(C) true charpath
0.8 0.8 2.4 setrgbcolor
fill
1 -31.9245 scale
0 0.1 translate
0 -1.13333 translate
1 -0.252731 scale
newpath
0 0 moveto
(T) true charpath
0.8 0.9 0.8 setrgbcolor
fill
1 -3.95677 scale
0 1.13333 translate
0 0.1 translate
1 1.88823 scale
newpath
0 0 moveto
(A) true charpath
8 0 0 setrgbcolor
fill
1 0.529597 scale
0 -0.1 translate
0 -3.90882 translate
1 -0.977288 scale
newpath
0 0 moveto
(G) true charpath
1 0.94 0.8 setrgbcolor
fill
1 -1.02324 scale
0 3.90882 translate
7.65 0 translate
0 -0.1 translate
1 -0.00921332 scale
newpath
0 0 moveto
(C) true charpath
0.8 0.8 2.4 setrgbcolor
fill
1 -108.539 scale
0 0.1 translate
0 0.1 translate
1 2.01366 scale
newpath
0 0 moveto
(T) true charpath
0 0.5 0 setrgbcolor
fill
1 0.496607 scale
0 -0.1 translate
0 -0.959353 translate
1 -0.447415 scale
newpath
0 0 moveto
(G) true charpath
1 0.94 0.8 setrgbcolor
fill
1 -2.23506 scale
0 0.959353 translate
0 -5.26672 translate
1 -1.2575 scale
newpath
0 0 moveto
(A) true charpath
2.4 0.8 0.8 setrgbcolor
fill
1 -0.79523 scale
0 5.26672 translate
7.65 0 translate
0 0.1 translate
1 0.454063 scale
newpath
0 0 moveto
(G) true charpath
1 0.7 0 setrgbcolor
fill
1 2.20234 scale
0 -0.1 translate
0 -0.1 translate
1 -0.0973903 scale
newpath
0 0 moveto
(A) true charpath
2.4 0.8 0.8 setrgbcolor
fill
1 -10.268 scale
0 0.1 translate
0 4.45969 translate
1 1.216 scale
newpath
0 0 moveto
(T) true charpath
0 0.5 0 setrgbcolor
fill
1 0.822367 scale
0 -4.45969 translate
0 -1.65318 translate
1 -0.929394 scale
newpath
0 0 moveto
(C) true charpath
0.8 0.8 2.4 setrgbcolor
fill
1 -1.07597 scale
0 1.65318 translate
7.65 0 translate
0 -0.1 translate
1 -0.293508 scale
newpath
0 0 moveto
(C) true charpath
0.8 0.8 2.4 setrgbcolor
fill
1 -3.40707 scale
0 0.1 translate
0 0.1 translate
1 2.33056 scale
newpath
0 0 moveto
(A) true charpath
8 0 0 setrgbcolor
fill
1 0.429082 scale
0 -0.1 translate
0 -3.19634 translate
1 -0.73238 scale
newpath
0 0 moveto
(G) true charpath
1 0.94 0.8 setrgbcolor
fill
1 -1.36541 scale
0 3.19634 translate
0 -9.74598 translate
1 -1.10467 scale
newpath
0 0 moveto
(T) true charpath
0.8 0.9 0.8 setrgbcolor
fill
1 -0.905249 scale
0 9.74598 translate
7.65 0 translate
0 0.1 translate
1 0.365259 scale
newpath
0 0 moveto
(G) true charpath
1 0.7 0 setrgbcolor
fill
1 2.73779 scale
0 -0.1 translate
0 -0.1 translate
1 -0.0419108 scale
newpath
0 0 moveto
(T) true charpath
0.8 0.9 0.8 setrgbcolor
fill
1 -23.8602 scale
0 0.1 translate
0 3.76092 translate
1 0.508126 scale
newpath
0 0 moveto
(A) true charpath
8 0 0 setrgbcolor
fill
1 1.96802 scale
0 -3.76092 translate
0 -1.21664 translate
1 -0.103032 scale
newpath
0 0 moveto
(C) true charpath
0.8 0.8 2.4 setrgbcolor
fill
1 -9.70575 scale
0 1.21664 translate
7.65 0 translate
0 -0.1 translate
1 -0.123449 scale
newpath
0 0 moveto
(A) true charpath
2.4 0.8 0.8 setrgbcolor
fill
1 -8.10053 scale
0 0.1 translate
0 0.1 translate
1 0.856622 scale
newpath
0 0 moveto
(G) true charpath
1 0.7 0 setrgbcolor
fill
1 1.16738 scale
0 -0.1 translate
7.65 0 translate
7.65 0 translate
-53.55 -23.1593 translate
newpath
-3.825 -1.9125 moveto
61.2 0 rlineto
0 45.9 rlineto
-61.2 0 rlineto
0 -45.9 rlineto
closepath
0 0 0 setrgbcolor
stroke
-275.4 0 translate
0 18.1779 translate
/Helvetica findfont
5.61816 scalefont
setfont
newpath
0 0 moveto
(Motif Name:) true charpath
0 0 0 setrgbcolor
fill
70.227 0 translate
/Helvetica-Bold findfont
5.61816 scalefont
setfont
newpath
0 0 moveto
(AAGJ06000001.1_5642967-5646408(-)_1|2|1x0) true charpath
0 0 0 setrgbcolor
fill
-70.227 0 translate
0 -68.25 translate
0 29.125 translate
/Helvetica findfont
8.262 scalefont
setfont
newpath
0 0 moveto
(Gene:) true charpath
0 0 0 setrgbcolor
fill
42.1362 0 translate
/Helvetica-Bold findfont
8.262 scalefont
setfont
newpath
0 0 moveto
(AAGJ06000001.1_5642967-5646408(-)_1) true charpath
0 0 0 setrgbcolor
fill
-42.1362 0 translate
-30.6 -29.125 translate
306 0 translate
2.10375 0 translate
/Helvetica findfont
5.508 scalefont
setfont
newpath
0 0 moveto
(1) true charpath
0 0 0 setrgbcolor
fill
7.65 0 translate
newpath
0 0 moveto
(2) true charpath
0 0 0 setrgbcolor
fill
7.65 0 translate
newpath
0 0 moveto
(3) true charpath
0 0 0 setrgbcolor
fill
7.65 0 translate
newpath
0 0 moveto
(4) true charpath
0 0 0 setrgbcolor
fill
7.65 0 translate
newpath
0 0 moveto
(5) true charpath
0 0 0 setrgbcolor
fill
7.65 0 translate
newpath
0 0 moveto
(6) true charpath
0 0 0 setrgbcolor
fill
7.65 0 translate
newpath
0 0 moveto
(7) true charpath
0 0 0 setrgbcolor
fill
7.65 0 translate
-55.6537 0 translate
0 3.93429 translate
0 19.225 translate
/Helvetica findfont
5.508 scalefont
setfont
61.2 -1.57371 translate
newpath
0 0 moveto
(0) true charpath
0 0 0 setrgbcolor
fill
0 19.125 translate
newpath
0 0 moveto
(+0.57) true charpath
0 0 0 setrgbcolor
fill
0 -38.25 translate
newpath
0 0 moveto
(-3.05) true charpath
0 0 0 setrgbcolor
fill
-61.2 19.125 translate
0 1.57371 translate
/Helvetica-Bold findfont
11.016 scalefont
setfont
0 0.1 translate
1 0.160842 scale
newpath
0 0 moveto
(C) true charpath
0 0 8 setrgbcolor
fill
1 6.21729 scale
0 -0.1 translate
0 2.15245 translate
1 0.615051 scale
newpath
0 0 moveto
(A) true charpath
8 0 0 setrgbcolor
fill
1 1.62588 scale
0 -2.15245 translate
0 -0.1 translate
1 -0.0607041 scale
newpath
0 0 moveto
(G) true charpath
1 0.94 0.8 setrgbcolor
fill
1 -16.4734 scale
0 0.1 translate
7.65 0 translate
0 -0.1 translate
1 -0.115282 scale
newpath
0 0 moveto
(G) true charpath
1 0.94 0.8 setrgbcolor
fill
1 -8.67439 scale
0 0.1 translate
0 0.1 translate
1 1.48615 scale
newpath
0 0 moveto
(T) true charpath
0 0.5 0 setrgbcolor
fill
1 0.67288 scale
0 -0.1 translate
0 -1.79396 translate
1 -0.270917 scale
newpath
0 0 moveto
(C) true charpath
0.8 0.8 2.4 setrgbcolor
fill
1 -3.69117 scale
0 1.79396 translate
7.65 0 translate
0 0.1 translate
1 0.486698 scale
newpath
0 0 moveto
(A) true charpath
8 0 0 setrgbcolor
fill
1 2.05466 scale
0 -0.1 translate
0 4.71648 translate
1 0.612613 scale
newpath
0 0 moveto
(G) true charpath
1 0.7 0 setrgbcolor
fill
1 1.63235 scale
0 -4.71648 translate
0 -0.1 translate
1 -0.0690246 scale
newpath
0 0 moveto
(T) true charpath
0.8 0.9 0.8 setrgbcolor
fill
1 -14.4876 scale
0 0.1 translate
0 -1.42998 translate
1 -0.108964 scale
newpath
0 0 moveto
(C) true charpath
0.8 0.8 2.4 setrgbcolor
fill
1 -9.17737 scale
0 1.42998 translate
7.65 0 translate
0 0.1 translate
1 2.30106 scale
newpath
0 0 moveto
(G) true charpath
1 0.7 0 setrgbcolor
fill
1 0.434582 scale
0 -0.1 translate
0 -0.1 translate
1 -0.514976 scale
newpath
0 0 moveto
(A) true charpath
2.4 0.8 0.8 setrgbcolor
fill
1 -1.94184 scale
0 0.1 translate
0 -4.93898 translate
1 -0.705282 scale
newpath
0 0 moveto
(C) true charpath
0.8 0.8 2.4 setrgbcolor
fill
1 -1.41787 scale
0 4.93898 translate
0 -11.2754 translate
1 -0.753418 scale
newpath
0 0 moveto
(T) true charpath
0.8 0.9 0.8 setrgbcolor
fill
1 -1.32728 scale
0 11.2754 translate
7.65 0 translate
0 0.1 translate
1 2.33056 scale
newpath
0 0 moveto
(A) true charpath
8 0 0 setrgbcolor
fill
1 0.429082 scale
0 -0.1 translate
0 -0.1 translate
1 -0.662476 scale
newpath
0 0 moveto
(C) true charpath
0.8 0.8 2.4 setrgbcolor
fill
1 -1.50949 scale
0 0.1 translate
0 -6.0996 translate
1 -0.670779 scale
newpath
0 0 moveto
(G) true charpath
1 0.94 0.8 setrgbcolor
fill
1 -1.4908 scale
0 6.0996 translate
0 -12.1645 translate
1 -0.797301 scale
newpath
0 0 moveto
(T) true charpath
0.8 0.9 0.8 setrgbcolor
fill
1 -1.25423 scale
0 12.1645 translate
7.65 0 translate
0 -0.1 translate
1 -0.0179352 scale
newpath
0 0 moveto
(T) true charpath
0.8 0.9 0.8 setrgbcolor
fill
1 -55.7563 scale
0 0.1 translate
0 0.1 translate
1 1.73242 scale
newpath
0 0 moveto
(C) true charpath
0 0 8 setrgbcolor
fill
1 0.577228 scale
0 -0.1 translate
0 -1.02798 translate
1 -0.299176 scale
newpath
0 0 moveto
(A) true charpath
2.4 0.8 0.8 setrgbcolor
fill
1 -3.34251 scale
0 1.02798 translate
0 -4.16893 translate
1 -0.32983 scale
newpath
0 0 moveto
(G) true charpath
1 0.94 0.8 setrgbcolor
fill
1 -3.03187 scale
0 4.16893 translate
7.65 0 translate
7.65 0 translate
-53.55 -23.1593 translate
newpath
-3.825 -1.9125 moveto
61.2 0 rlineto
0 45.9 rlineto
-61.2 0 rlineto
0 -45.9 rlineto
closepath
0 0 0 setrgbcolor
stroke
-275.4 0 translate
0 18.1779 translate
/Helvetica findfont
5.61816 scalefont
setfont
newpath
0 0 moveto
(Motif Name:) true charpath
0 0 0 setrgbcolor
fill
70.227 0 translate
/Helvetica-Bold findfont
5.61816 scalefont
setfont
newpath
0 0 moveto
(AAGJ06000001.1_5642967-5646408(-)_1|3|1x0) true charpath
0 0 0 setrgbcolor
fill
-70.227 0 translate
0 -68.25 translate
0 29.125 translate
/Helvetica findfont
8.262 scalefont
setfont
newpath
0 0 moveto
(Gene:) true charpath
0 0 0 setrgbcolor
fill
42.1362 0 translate
/Helvetica-Bold findfont
8.262 scalefont
setfont
newpath
0 0 moveto
(AAGJ06000001.1_5642967-5646408(-)_1) true charpath
0 0 0 setrgbcolor
fill
-42.1362 0 translate
-30.6 -29.125 translate
306 0 translate
2.10375 0 translate
/Helvetica findfont
5.508 scalefont
setfont
newpath
0 0 moveto
(1) true charpath
0 0 0 setrgbcolor
fill
7.65 0 translate
newpath
0 0 moveto
(2) true charpath
0 0 0 setrgbcolor
fill
7.65 0 translate
newpath
0 0 moveto
(3) true charpath
0 0 0 setrgbcolor
fill
7.65 0 translate
newpath
0 0 moveto
(4) true charpath
0 0 0 setrgbcolor
fill
7.65 0 translate
newpath
0 0 moveto
(5) true charpath
0 0 0 setrgbcolor
fill
7.65 0 translate
newpath
0 0 moveto
(6) true charpath
0 0 0 setrgbcolor
fill
7.65 0 translate
newpath
0 0 moveto
(7) true charpath
0 0 0 setrgbcolor
fill
7.65 0 translate
-55.6537 0 translate
0 3.93429 translate
0 19.225 translate
/Helvetica findfont
5.508 scalefont
setfont
61.2 -1.57371 translate
newpath
0 0 moveto
(0) true charpath
0 0 0 setrgbcolor
fill
0 19.125 translate
newpath
0 0 moveto
(+0.57) true charpath
0 0 0 setrgbcolor
fill
0 -38.25 translate
newpath
0 0 moveto
(-3.05) true charpath
0 0 0 setrgbcolor
fill
-61.2 19.125 translate
0 1.57371 translate
/Helvetica-Bold findfont
11.016 scalefont
setfont
0 0.1 translate
1 0.540878 scale
newpath
0 0 moveto
(A) true charpath
8 0 0 setrgbcolor
fill
1 1.84885 scale
0 -0.1 translate
0 -0.1 translate
1 -0.0314837 scale
newpath
0 0 moveto
(G) true charpath
1 0.94 0.8 setrgbcolor
fill
1 -31.7625 scale
0 0.1 translate
7.65 0 translate
0 0.1 translate
1 2.33056 scale
newpath
0 0 moveto
(G) true charpath
1 0.7 0 setrgbcolor
fill
1 0.429082 scale
0 -0.1 translate
0 -0.1 translate
1 -0.596758 scale
newpath
0 0 moveto
(A) true charpath
2.4 0.8 0.8 setrgbcolor
fill
1 -1.67572 scale
0 0.1 translate
0 -5.58249 translate
1 -0.735146 scale
newpath
0 0 moveto
(T) true charpath
0.8 0.9 0.8 setrgbcolor
fill
1 -1.36027 scale
0 5.58249 translate
0 -12.1539 translate
1 -0.798651 scale
newpath
0 0 moveto
(C) true charpath
0.8 0.8 2.4 setrgbcolor
fill
1 -1.25211 scale
0 12.1539 translate
7.65 0 translate
0 -0.1 translate
1 -0.0249752 scale
newpath
0 0 moveto
(T) true charpath
0.8 0.9 0.8 setrgbcolor
fill
1 -40.0397 scale
0 0.1 translate
0 0.1 translate
1 1.8817 scale
newpath
0 0 moveto
(A) true charpath
8 0 0 setrgbcolor
fill
1 0.531433 scale
0 -0.1 translate
0 -1.08338 translate
1 -0.418079 scale
newpath
0 0 moveto
(G) true charpath
1 0.94 0.8 setrgbcolor
fill
1 -2.39189 scale
0 1.08338 translate
0 -5.15992 translate
1 -0.508981 scale
newpath
0 0 moveto
(C) true charpath
0.8 0.8 2.4 setrgbcolor
fill
1 -1.96471 scale
0 5.15992 translate
7.65 0 translate
0 0.1 translate
1 0.103793 scale
newpath
0 0 moveto
(T) true charpath
0 0.5 0 setrgbcolor
fill
1 9.63452 scale
0 -0.1 translate
0 1.70356 translate
1 0.351297 scale
newpath
0 0 moveto
(G) true charpath
1 0.7 0 setrgbcolor
fill
1 2.84659 scale
0 -1.70356 translate
0 -0.1 translate
1 -0.0795586 scale
newpath
0 0 moveto
(C) true charpath
0.8 0.8 2.4 setrgbcolor
fill
1 -12.5693 scale
0 0.1 translate
7.65 0 translate
0 0.1 translate
1 2.23342 scale
newpath
0 0 moveto
(A) true charpath
8 0 0 setrgbcolor
fill
1 0.447744 scale
0 -0.1 translate
0 -0.1 translate
1 -0.341791 scale
newpath
0 0 moveto
(G) true charpath
1 0.94 0.8 setrgbcolor
fill
1 -2.92576 scale
0 0.1 translate
0 -3.57627 translate
1 -0.668989 scale
newpath
0 0 moveto
(T) true charpath
0.8 0.9 0.8 setrgbcolor
fill
1 -1.49479 scale
0 3.57627 translate
0 -9.62711 translate
1 -0.700358 scale
newpath
0 0 moveto
(C) true charpath
0.8 0.8 2.4 setrgbcolor
fill
1 -1.42784 scale
0 9.62711 translate
7.65 0 translate
0 0.1 translate
1 0.013791 scale
newpath
0 0 moveto
(G) true charpath
1 0.7 0 setrgbcolor
fill
1 72.5111 scale
0 -0.1 translate
0 0.995373 translate
1 0.870738 scale
newpath
0 0 moveto
(C) true charpath
0 0 8 setrgbcolor
fill
1 1.14845 scale
0 -0.995373 translate
0 -0.1 translate
1 -0.36338 scale
newpath
0 0 moveto
(A) true charpath
2.4 0.8 0.8 setrgbcolor
fill
1 -2.75194 scale
0 0.1 translate
7.65 0 translate
7.65 0 translate
-53.55 -23.1593 translate
newpath
-3.825 -1.9125 moveto
61.2 0 rlineto
0 45.9 rlineto
-61.2 0 rlineto
0 -45.9 rlineto
closepath
0 0 0 setrgbcolor
stroke
-275.4 0 translate
0 18.1779 translate
/Helvetica findfont
5.61816 scalefont
setfont
newpath
0 0 moveto
(Motif Name:) true charpath
0 0 0 setrgbcolor
fill
70.227 0 translate
/Helvetica-Bold findfont
5.61816 scalefont
setfont
newpath
0 0 moveto
(AAGJ06000001.1_5642967-5646408(-)_1|4|1x0) true charpath
0 0 0 setrgbcolor
fill
-70.227 0 translate
0 -68.25 translate
0 29.125 translate
/Helvetica findfont
8.262 scalefont
setfont
newpath
0 0 moveto
(Gene:) true charpath
0 0 0 setrgbcolor
fill
42.1362 0 translate
/Helvetica-Bold findfont
8.262 scalefont
setfont
newpath
0 0 moveto
(AAGJ06000001.1_5642967-5646408(-)_1) true charpath
0 0 0 setrgbcolor
fill
-42.1362 0 translate
-30.6 -29.125 translate
306 0 translate
2.10375 0 translate
/Helvetica findfont
5.508 scalefont
setfont
newpath
0 0 moveto
(1) true charpath
0 0 0 setrgbcolor
fill
7.65 0 translate
newpath
0 0 moveto
(2) true charpath
0 0 0 setrgbcolor
fill
7.65 0 translate
newpath
0 0 moveto
(3) true charpath
0 0 0 setrgbcolor
fill
7.65 0 translate
newpath
0 0 moveto
(4) true charpath
0 0 0 setrgbcolor
fill
7.65 0 translate
newpath
0 0 moveto
(5) true charpath
0 0 0 setrgbcolor
fill
7.65 0 translate
newpath
0 0 moveto
(6) true charpath
0 0 0 setrgbcolor
fill
7.65 0 translate
newpath
0 0 moveto
(7) true charpath
0 0 0 setrgbcolor
fill
7.65 0 translate
-55.6537 0 translate
0 3.93429 translate
0 19.225 translate
/Helvetica findfont
5.508 scalefont
setfont
61.2 -1.57371 translate
newpath
0 0 moveto
(0) true charpath
0 0 0 setrgbcolor
fill
0 19.125 translate
newpath
0 0 moveto
(+0.57) true charpath
0 0 0 setrgbcolor
fill
0 -38.25 translate
newpath
0 0 moveto
(-3.23) true charpath
0 0 0 setrgbcolor
fill
-61.2 19.125 translate
0 1.57371 translate
/Helvetica-Bold findfont
11.016 scalefont
setfont
0 -0.1 translate
1 -0.0422309 scale
newpath
0 0 moveto
(G) true charpath
1 0.94 0.8 setrgbcolor
fill
1 -23.6793 scale
0 0.1 translate
0 -1.21915 translate
1 -0.0472669 scale
newpath
0 0 moveto
(C) true charpath
0.8 0.8 2.4 setrgbcolor
fill
1 -21.1565 scale
0 1.21915 translate
0 0.1 translate
1 0.86819 scale
newpath
0 0 moveto
(A) true charpath
8 0 0 setrgbcolor
fill
1 1.15182 scale
0 -0.1 translate
7.65 0 translate
0 0.1 translate
1 2.33056 scale
newpath
0 0 moveto
(G) true charpath
1 0.7 0 setrgbcolor
fill
1 0.429082 scale
0 -0.1 translate
0 -0.1 translate
1 -0.659778 scale
newpath
0 0 moveto
(A) true charpath
2.4 0.8 0.8 setrgbcolor
fill
1 -1.51566 scale
0 0.1 translate
0 -6.07836 translate
1 -0.725139 scale
newpath
0 0 moveto
(T) true charpath
0.8 0.9 0.8 setrgbcolor
fill
1 -1.37905 scale
0 6.07836 translate
0 -12.571 translate
1 -0.745639 scale
newpath
0 0 moveto
(C) true charpath
0.8 0.8 2.4 setrgbcolor
fill
1 -1.34113 scale
0 12.571 translate
7.65 0 translate
0 0.1 translate
1 2.27332 scale
newpath
0 0 moveto
(A) true charpath
8 0 0 setrgbcolor
fill
1 0.439884 scale
0 -0.1 translate
0 -0.1 translate
1 -0.553086 scale
newpath
0 0 moveto
(G) true charpath
1 0.94 0.8 setrgbcolor
fill
1 -1.80804 scale
0 0.1 translate
0 -5.23885 translate
1 -0.602974 scale
newpath
0 0 moveto
(C) true charpath
0.8 0.8 2.4 setrgbcolor
fill
1 -1.65845 scale
0 5.23885 translate
0 -10.7702 translate
1 -0.604592 scale
newpath
0 0 moveto
(T) true charpath
0.8 0.9 0.8 setrgbcolor
fill
1 -1.65401 scale
0 10.7702 translate
7.65 0 translate
0 0.1 translate
1 0.0061206 scale
newpath
0 0 moveto
(A) true charpath
8 0 0 setrgbcolor
fill
1 163.383 scale
0 -0.1 translate
0 0.935018 translate
1 0.181332 scale
newpath
0 0 moveto
(T) true charpath
0 0.5 0 setrgbcolor
fill
1 5.51473 scale
0 -0.935018 translate
0 3.1487 translate
1 0.401534 scale
newpath
0 0 moveto
(G) true charpath
1 0.7 0 setrgbcolor
fill
1 2.49045 scale
0 -3.1487 translate
0 -0.1 translate
1 -0.152415 scale
newpath
0 0 moveto
(C) true charpath
0.8 0.8 2.4 setrgbcolor
fill
1 -6.56101 scale
0 0.1 translate
7.65 0 translate
0 -0.1 translate
1 -0.0404341 scale
newpath
0 0 moveto
(A) true charpath
2.4 0.8 0.8 setrgbcolor
fill
1 -24.7316 scale
0 0.1 translate
0 0.1 translate
1 1.30818 scale
newpath
0 0 moveto
(G) true charpath
1 0.7 0 setrgbcolor
fill
1 0.764423 scale
0 -0.1 translate
0 -1.20502 translate
1 -0.155611 scale
newpath
0 0 moveto
(C) true charpath
0.8 0.8 2.4 setrgbcolor
fill
1 -6.42628 scale
0 1.20502 translate
7.65 0 translate
0 -0.1 translate
1 -0.0641206 scale
newpath
0 0 moveto
(T) true charpath
0.8 0.9 0.8 setrgbcolor
fill
1 -15.5956 scale
0 0.1 translate
0 -1.39139 translate
1 -0.114344 scale
newpath
0 0 moveto
(G) true charpath
1 0.94 0.8 setrgbcolor
fill
1 -8.74556 scale
0 1.39139 translate
0 0.1 translate
1 1.27453 scale
newpath
0 0 moveto
(A) true charpath
8 0 0 setrgbcolor
fill
1 0.784603 scale
0 -0.1 translate
7.65 0 translate
7.65 0 translate
-53.55 -23.1593 translate
newpath
-3.825 -1.9125 moveto
61.2 0 rlineto
0 45.9 rlineto
-61.2 0 rlineto
0 -45.9 rlineto
closepath
0 0 0 setrgbcolor
stroke
-275.4 0 translate
0 18.1779 translate
/Helvetica findfont
5.61816 scalefont
setfont
newpath
0 0 moveto
(Motif Name:) true charpath
0 0 0 setrgbcolor
fill
70.227 0 translate
/Helvetica-Bold findfont
5.61816 scalefont
setfont
newpath
0 0 moveto
(AAGJ06000001.1_5642967-5646408(-)_1|5|1x0) true charpath
0 0 0 setrgbcolor
fill
-70.227 0 translate
0 -68.25 translate
0 29.125 translate
/Helvetica findfont
8.262 scalefont
setfont
newpath
0 0 moveto
(Gene:) true charpath
0 0 0 setrgbcolor
fill
42.1362 0 translate
/Helvetica-Bold findfont
8.262 scalefont
setfont
newpath
0 0 moveto
(AAGJ06000001.1_5642967-5646408(-)_1) true charpath
0 0 0 setrgbcolor
fill
-42.1362 0 translate
-30.6 -29.125 translate
306 0 translate
2.10375 0 translate
/Helvetica findfont
5.508 scalefont
setfont
newpath
0 0 moveto
(1) true charpath
0 0 0 setrgbcolor
fill
7.65 0 translate
newpath
0 0 moveto
(2) true charpath
0 0 0 setrgbcolor
fill
7.65 0 translate
newpath
0 0 moveto
(3) true charpath
0 0 0 setrgbcolor
fill
7.65 0 translate
newpath
0 0 moveto
(4) true charpath
0 0 0 setrgbcolor
fill
7.65 0 translate
newpath
0 0 moveto
(5) true charpath
0 0 0 setrgbcolor
fill
7.65 0 translate
newpath
0 0 moveto
(6) true charpath
0 0 0 setrgbcolor
fill
7.65 0 translate
newpath
0 0 moveto
(7) true charpath
0 0 0 setrgbcolor
fill
7.65 0 translate
-55.6537 0 translate
0 3.93429 translate
0 19.225 translate
/Helvetica findfont
5.508 scalefont
setfont
61.2 -1.57371 translate
newpath
0 0 moveto
(0) true charpath
0 0 0 setrgbcolor
fill
0 19.125 translate
newpath
0 0 moveto
(+0.57) true charpath
0 0 0 setrgbcolor
fill
0 -38.25 translate
newpath
0 0 moveto
(-3.05) true charpath
0 0 0 setrgbcolor
fill
-61.2 19.125 translate
0 1.57371 translate
/Helvetica-Bold findfont
11.016 scalefont
setfont
0 0.1 translate
1 0.540878 scale
newpath
0 0 moveto
(A) true charpath
8 0 0 setrgbcolor
fill
1 1.84885 scale
0 -0.1 translate
0 -0.1 translate
1 -0.0314837 scale
newpath
0 0 moveto
(G) true charpath
1 0.94 0.8 setrgbcolor
fill
1 -31.7625 scale
0 0.1 translate
7.65 0 translate
0 0.1 translate
1 2.33056 scale
newpath
0 0 moveto
(G) true charpath
1 0.7 0 setrgbcolor
fill
1 0.429082 scale
0 -0.1 translate
0 -0.1 translate
1 -0.596758 scale
newpath
0 0 moveto
(A) true charpath
2.4 0.8 0.8 setrgbcolor
fill
1 -1.67572 scale
0 0.1 translate
0 -5.58249 translate
1 -0.735146 scale
newpath
0 0 moveto
(T) true charpath
0.8 0.9 0.8 setrgbcolor
fill
1 -1.36027 scale
0 5.58249 translate
0 -12.1539 translate
1 -0.798651 scale
newpath
0 0 moveto
(C) true charpath
0.8 0.8 2.4 setrgbcolor
fill
1 -1.25211 scale
0 12.1539 translate
7.65 0 translate
0 -0.1 translate
1 -0.0249752 scale
newpath
0 0 moveto
(T) true charpath
0.8 0.9 0.8 setrgbcolor
fill
1 -40.0397 scale
0 0.1 translate
0 0.1 translate
1 1.8817 scale
newpath
0 0 moveto
(A) true charpath
8 0 0 setrgbcolor
fill
1 0.531433 scale
0 -0.1 translate
0 -1.08338 translate
1 -0.418079 scale
newpath
0 0 moveto
(G) true charpath
1 0.94 0.8 setrgbcolor
fill
1 -2.39189 scale
0 1.08338 translate
0 -5.15992 translate
1 -0.508981 scale
newpath
0 0 moveto
(C) true charpath
0.8 0.8 2.4 setrgbcolor
fill
1 -1.96471 scale
0 5.15992 translate
7.65 0 translate
0 0.1 translate
1 0.868862 scale
newpath
0 0 moveto
(A) true charpath
8 0 0 setrgbcolor
fill
1 1.15093 scale
0 -0.1 translate
0 -0.1 translate
1 -0.102829 scale
newpath
0 0 moveto
(G) true charpath
1 0.94 0.8 setrgbcolor
fill
1 -9.72492 scale
0 0.1 translate
7.65 0 translate
0 -0.1 translate
1 -0.250321 scale
newpath
0 0 moveto
(G) true charpath
1 0.94 0.8 setrgbcolor
fill
1 -3.99486 scale
0 0.1 translate
0 0.1 translate
1 2.0897 scale
newpath
0 0 moveto
(A) true charpath
8 0 0 setrgbcolor
fill
1 0.478538 scale
0 -0.1 translate
0 -2.85653 translate
1 -0.415708 scale
newpath
0 0 moveto
(C) true charpath
0.8 0.8 2.4 setrgbcolor
fill
1 -2.40554 scale
0 2.85653 translate
0 -6.91441 translate
1 -0.535403 scale
newpath
0 0 moveto
(T) true charpath
0.8 0.9 0.8 setrgbcolor
fill
1 -1.86775 scale
0 6.91441 translate
7.65 0 translate
0 -0.1 translate
1 -0.270326 scale
newpath
0 0 moveto
(G) true charpath
1 0.94 0.8 setrgbcolor
fill
1 -3.69924 scale
0 0.1 translate
0 0.1 translate
1 2.07263 scale
newpath
0 0 moveto
(T) true charpath
0 0.5 0 setrgbcolor
fill
1 0.48248 scale
0 -0.1 translate
0 -3.01393 translate
1 -0.416877 scale
newpath
0 0 moveto
(A) true charpath
2.4 0.8 0.8 setrgbcolor
fill
1 -2.39879 scale
0 3.01393 translate
0 -7.08102 translate
1 -0.439442 scale
newpath
0 0 moveto
(C) true charpath
0.8 0.8 2.4 setrgbcolor
fill
1 -2.27561 scale
0 7.08102 translate
7.65 0 translate
7.65 0 translate
-53.55 -23.1593 translate
newpath
-3.825 -1.9125 moveto
61.2 0 rlineto
0 45.9 rlineto
-61.2 0 rlineto
0 -45.9 rlineto
closepath
0 0 0 setrgbcolor
stroke
-275.4 0 translate
0 18.1779 translate
/Helvetica findfont
5.61816 scalefont
setfont
newpath
0 0 moveto
(Motif Name:) true charpath
0 0 0 setrgbcolor
fill
70.227 0 translate
/Helvetica-Bold findfont
5.61816 scalefont
setfont
newpath
0 0 moveto
(AAGJ06000001.1_5642967-5646408(-)_1|6|1x0) true charpath
0 0 0 setrgbcolor
fill
-70.227 0 translate
0 -68.25 translate
showpage
30.6 674.55 translate
0 29.125 translate
/Helvetica findfont
8.262 scalefont
setfont
newpath
0 0 moveto
(Gene:) true charpath
0 0 0 setrgbcolor
fill
42.1362 0 translate
/Helvetica-Bold findfont
8.262 scalefont
setfont
newpath
0 0 moveto
(AAGJ06000001.1_5642967-5646408(-)_1) true charpath
0 0 0 setrgbcolor
fill
-42.1362 0 translate
-30.6 -29.125 translate
306 0 translate
2.10375 0 translate
/Helvetica findfont
5.508 scalefont
setfont
newpath
0 0 moveto
(1) true charpath
0 0 0 setrgbcolor
fill
7.65 0 translate
newpath
0 0 moveto
(2) true charpath
0 0 0 setrgbcolor
fill
7.65 0 translate
newpath
0 0 moveto
(3) true charpath
0 0 0 setrgbcolor
fill
7.65 0 translate
newpath
0 0 moveto
(4) true charpath
0 0 0 setrgbcolor
fill
7.65 0 translate
newpath
0 0 moveto
(5) true charpath
0 0 0 setrgbcolor
fill
7.65 0 translate
newpath
0 0 moveto
(6) true charpath
0 0 0 setrgbcolor
fill
7.65 0 translate
newpath
0 0 moveto
(7) true charpath
0 0 0 setrgbcolor
fill
7.65 0 translate
-55.6537 0 translate
0 3.93429 translate
0 19.225 translate
/Helvetica findfont
5.508 scalefont
setfont
61.2 -1.57371 translate
newpath
0 0 moveto
(0) true charpath
0 0 0 setrgbcolor
fill
0 19.125 translate
newpath
0 0 moveto
(+0.57) true charpath
0 0 0 setrgbcolor
fill
0 -38.25 translate
newpath
0 0 moveto
(-3.01) true charpath
0 0 0 setrgbcolor
fill
-61.2 19.125 translate
0 1.57371 translate
/Helvetica-Bold findfont
11.016 scalefont
setfont
0 0.1 translate
1 2.30204 scale
newpath
0 0 moveto
(G) true charpath
1 0.7 0 setrgbcolor
fill
1 0.434398 scale
0 -0.1 translate
0 -0.1 translate
1 -0.587723 scale
newpath
0 0 moveto
(A) true charpath
2.4 0.8 0.8 setrgbcolor
fill
1 -1.70148 scale
0 0.1 translate
0 -5.5114 translate
1 -0.650732 scale
newpath
0 0 moveto
(C) true charpath
0.8 0.8 2.4 setrgbcolor
fill
1 -1.53673 scale
0 5.5114 translate
0 -11.4186 translate
1 -0.701105 scale
newpath
0 0 moveto
(T) true charpath
0.8 0.9 0.8 setrgbcolor
fill
1 -1.42632 scale
0 11.4186 translate
7.65 0 translate
0 0.1 translate
1 2.33056 scale
newpath
0 0 moveto
(G) true charpath
1 0.7 0 setrgbcolor
fill
1 0.429082 scale
0 -0.1 translate
0 -0.1 translate
1 -0.645064 scale
newpath
0 0 moveto
(A) true charpath
2.4 0.8 0.8 setrgbcolor
fill
1 -1.55023 scale
0 0.1 translate
0 -5.96259 translate
1 -0.674472 scale
newpath
0 0 moveto
(T) true charpath
0.8 0.9 0.8 setrgbcolor
fill
1 -1.48264 scale
0 5.96259 translate
0 -12.0566 translate
1 -0.81102 scale
newpath
0 0 moveto
(C) true charpath
0.8 0.8 2.4 setrgbcolor
fill
1 -1.23302 scale
0 12.0566 translate
7.65 0 translate
0 0.1 translate
1 0.381931 scale
newpath
0 0 moveto
(T) true charpath
0 0.5 0 setrgbcolor
fill
1 2.61828 scale
0 -0.1 translate
0 3.8921 translate
1 1.43974 scale
newpath
0 0 moveto
(A) true charpath
8 0 0 setrgbcolor
fill
1 0.694571 scale
0 -3.8921 translate
0 -0.1 translate
1 -0.359909 scale
newpath
0 0 moveto
(G) true charpath
1 0.94 0.8 setrgbcolor
fill
1 -2.77848 scale
0 0.1 translate
0 -3.71883 translate
1 -0.575449 scale
newpath
0 0 moveto
(C) true charpath
0.8 0.8 2.4 setrgbcolor
fill
1 -1.73777 scale
0 3.71883 translate
7.65 0 translate
0 0.1 translate
1 1.04424 scale
newpath
0 0 moveto
(G) true charpath
1 0.7 0 setrgbcolor
fill
1 0.95763 scale
0 -0.1 translate
0 -0.1 translate
1 -0.205312 scale
newpath
0 0 moveto
(C) true charpath
0.8 0.8 2.4 setrgbcolor
fill
1 -4.87065 scale
0 0.1 translate
7.65 0 translate
0 0.1 translate
1 0.190429 scale
newpath
0 0 moveto
(G) true charpath
1 0.7 0 setrgbcolor
fill
1 5.2513 scale
0 -0.1 translate
0 2.38526 translate
1 0.48235 scale
newpath
0 0 moveto
(T) true charpath
0 0.5 0 setrgbcolor
fill
1 2.07318 scale
0 -2.38526 translate
0 -0.1 translate
1 -0.148978 scale
newpath
0 0 moveto
(C) true charpath
0.8 0.8 2.4 setrgbcolor
fill
1 -6.71241 scale
0 0.1 translate
7.65 0 translate
0 0.1 translate
1 0.608572 scale
newpath
0 0 moveto
(A) true charpath
8 0 0 setrgbcolor
fill
1 1.64319 scale
0 -0.1 translate
7.65 0 translate
7.65 0 translate
-53.55 -23.1593 translate
newpath
-3.825 -1.9125 moveto
61.2 0 rlineto
0 45.9 rlineto
-61.2 0 rlineto
0 -45.9 rlineto
closepath
0 0 0 setrgbcolor
stroke
-275.4 0 translate
0 18.1779 translate
/Helvetica findfont
5.61816 scalefont
setfont
newpath
0 0 moveto
(Motif Name:) true charpath
0 0 0 setrgbcolor
fill
70.227 0 translate
/Helvetica-Bold findfont
5.61816 scalefont
setfont
newpath
0 0 moveto
(AAGJ06000001.1_5642967-5646408(-)_1|7|1x0) true charpath
0 0 0 setrgbcolor
fill
-70.227 0 translate
0 -68.25 translate
0 29.125 translate
/Helvetica findfont
8.262 scalefont
setfont
newpath
0 0 moveto
(Gene:) true charpath
0 0 0 setrgbcolor
fill
42.1362 0 translate
/Helvetica-Bold findfont
8.262 scalefont
setfont
newpath
0 0 moveto
(AAGJ06000001.1_6679581-6681042(+)_1) true charpath
0 0 0 setrgbcolor
fill
-42.1362 0 translate
-30.6 -29.125 translate
306 0 translate
2.10375 0 translate
/Helvetica findfont
5.508 scalefont
setfont
newpath
0 0 moveto
(1) true charpath
0 0 0 setrgbcolor
fill
7.65 0 translate
newpath
0 0 moveto
(2) true charpath
0 0 0 setrgbcolor
fill
7.65 0 translate
newpath
0 0 moveto
(3) true charpath
0 0 0 setrgbcolor
fill
7.65 0 translate
newpath
0 0 moveto
(4) true charpath
0 0 0 setrgbcolor
fill
7.65 0 translate
newpath
0 0 moveto
(5) true charpath
0 0 0 setrgbcolor
fill
7.65 0 translate
newpath
0 0 moveto
(6) true charpath
0 0 0 setrgbcolor
fill
7.65 0 translate
newpath
0 0 moveto
(7) true charpath
0 0 0 setrgbcolor
fill
7.65 0 translate
newpath
0 0 moveto
(8) true charpath
0 0 0 setrgbcolor
fill
7.65 0 translate
newpath
0 0 moveto
(9) true charpath
0 0 0 setrgbcolor
fill
7.65 0 translate
newpath
0 0 moveto
(0) true charpath
0 0 0 setrgbcolor
fill
7.65 0 translate
newpath
0 0 moveto
(1) true charpath
0 0 0 setrgbcolor
fill
7.65 0 translate
newpath
0 0 moveto
(2) true charpath
0 0 0 setrgbcolor
fill
7.65 0 translate
newpath
0 0 moveto
(3) true charpath
0 0 0 setrgbcolor
fill
7.65 0 translate
newpath
0 0 moveto
(4) true charpath
0 0 0 setrgbcolor
fill
7.65 0 translate
newpath
0 0 moveto
(5) true charpath
0 0 0 setrgbcolor
fill
7.65 0 translate
newpath
0 0 moveto
(6) true charpath
0 0 0 setrgbcolor
fill
7.65 0 translate
newpath
0 0 moveto
(7) true charpath
0 0 0 setrgbcolor
fill
7.65 0 translate
newpath
0 0 moveto
(8) true charpath
0 0 0 setrgbcolor
fill
7.65 0 translate
newpath
0 0 moveto
(9) true charpath
0 0 0 setrgbcolor
fill
7.65 0 translate
newpath
0 0 moveto
(0) true charpath
0 0 0 setrgbcolor
fill
7.65 0 translate
newpath
0 0 moveto
(1) true charpath
0 0 0 setrgbcolor
fill
7.65 0 translate
newpath
0 0 moveto
(2) true charpath
0 0 0 setrgbcolor
fill
7.65 0 translate
newpath
0 0 moveto
(3) true charpath
0 0 0 setrgbcolor
fill
7.65 0 translate
newpath
0 0 moveto
(4) true charpath
0 0 0 setrgbcolor
fill
7.65 0 translate
newpath
0 0 moveto
(5) true charpath
0 0 0 setrgbcolor
fill
7.65 0 translate
newpath
0 0 moveto
(6) true charpath
0 0 0 setrgbcolor
fill
7.65 0 translate
newpath
0 0 moveto
(7) true charpath
0 0 0 setrgbcolor
fill
7.65 0 translate
newpath
0 0 moveto
(8) true charpath
0 0 0 setrgbcolor
fill
7.65 0 translate
-216.304 0 translate
0 3.93429 translate
0 19.225 translate
/Helvetica findfont
5.508 scalefont
setfont
221.85 -1.57371 translate
newpath
0 0 moveto
(0) true charpath
0 0 0 setrgbcolor
fill
0 19.125 translate
newpath
0 0 moveto
(+0.55) true charpath
0 0 0 setrgbcolor
fill
0 -38.25 translate
newpath
0 0 moveto
(-2.60) true charpath
0 0 0 setrgbcolor
fill
-221.85 19.125 translate
0 1.57371 translate
/Helvetica-Bold findfont
11.016 scalefont
setfont
0 -0.1 translate
1 -0.125393 scale
newpath
0 0 moveto
(A) true charpath
2.4 0.8 0.8 setrgbcolor
fill
1 -7.9749 scale
0 0.1 translate
0 -1.87352 translate
1 -0.175967 scale
newpath
0 0 moveto
(C) true charpath
0.8 0.8 2.4 setrgbcolor
fill
1 -5.68287 scale
0 1.87352 translate
0 -4.04499 translate
1 -0.223494 scale
newpath
0 0 moveto
(T) true charpath
0.8 0.9 0.8 setrgbcolor
fill
1 -4.4744 scale
0 4.04499 translate
0 0.1 translate
1 1.63293 scale
newpath
0 0 moveto
(G) true charpath
1 0.7 0 setrgbcolor
fill
1 0.612396 scale
0 -0.1 translate
7.65 0 translate
0 0.1 translate
1 0.300466 scale
newpath
0 0 moveto
(G) true charpath
1 0.7 0 setrgbcolor
fill
1 3.32816 scale
0 -0.1 translate
0 3.2511 translate
1 0.425275 scale
newpath
0 0 moveto
(C) true charpath
0 0 8 setrgbcolor
fill
1 2.35142 scale
0 -3.2511 translate
0 -0.1 translate
1 -0.147083 scale
newpath
0 0 moveto
(A) true charpath
2.4 0.8 0.8 setrgbcolor
fill
1 -6.79889 scale
0 0.1 translate
7.65 0 translate
0 0.1 translate
1 2.33056 scale
newpath
0 0 moveto
(G) true charpath
1 0.7 0 setrgbcolor
fill
1 0.429082 scale
0 -0.1 translate
0 -0.1 translate
1 -0.559703 scale
newpath
0 0 moveto
(T) true charpath
0.8 0.9 0.8 setrgbcolor
fill
1 -1.78666 scale
0 0.1 translate
0 -5.29092 translate
1 -0.601583 scale
newpath
0 0 moveto
(A) true charpath
2.4 0.8 0.8 setrgbcolor
fill
1 -1.66228 scale
0 5.29092 translate
0 -10.8114 translate
1 -0.96927 scale
newpath
0 0 moveto
(C) true charpath
0.8 0.8 2.4 setrgbcolor
fill
1 -1.0317 scale
0 10.8114 translate
7.65 0 translate
0 0.1 translate
1 0.0925987 scale
newpath
0 0 moveto
(A) true charpath
8 0 0 setrgbcolor
fill
1 10.7993 scale
0 -0.1 translate
0 1.61548 translate
1 0.153622 scale
newpath
0 0 moveto
(T) true charpath
0 0.5 0 setrgbcolor
fill
1 6.50949 scale
0 -1.61548 translate
0 -0.1 translate
1 -0.00609949 scale
newpath
0 0 moveto
(C) true charpath
0.8 0.8 2.4 setrgbcolor
fill
1 -163.948 scale
0 0.1 translate
7.65 0 translate
0 -0.1 translate
1 -0.203076 scale
newpath
0 0 moveto
(C) true charpath
0.8 0.8 2.4 setrgbcolor
fill
1 -4.92427 scale
0 0.1 translate
0 0.1 translate
1 1.42403 scale
newpath
0 0 moveto
(T) true charpath
0 0.5 0 setrgbcolor
fill
1 0.70223 scale
0 -0.1 translate
0 -2.48477 translate
1 -0.409034 scale
newpath
0 0 moveto
(A) true charpath
2.4 0.8 0.8 setrgbcolor
fill
1 -2.44478 scale
0 2.48477 translate
7.65 0 translate
0 0.1 translate
1 2.31488 scale
newpath
0 0 moveto
(G) true charpath
1 0.7 0 setrgbcolor
fill
1 0.431987 scale
0 -0.1 translate
0 -0.1 translate
1 -0.486821 scale
newpath
0 0 moveto
(T) true charpath
0.8 0.9 0.8 setrgbcolor
fill
1 -2.05414 scale
0 0.1 translate
0 -4.71745 translate
1 -0.760932 scale
newpath
0 0 moveto
(C) true charpath
0.8 0.8 2.4 setrgbcolor
fill
1 -1.31418 scale
0 4.71745 translate
0 -11.4917 translate
1 -0.761617 scale
newpath
0 0 moveto
(A) true charpath
2.4 0.8 0.8 setrgbcolor
fill
1 -1.313 scale
0 11.4917 translate
7.65 0 translate
0 -0.1 translate
1 -0.225211 scale
newpath
0 0 moveto
(T) true charpath
0.8 0.9 0.8 setrgbcolor
fill
1 -4.44028 scale
0 0.1 translate
0 -2.65895 translate
1 -0.299294 scale
newpath
0 0 moveto
(A) true charpath
2.4 0.8 0.8 setrgbcolor
fill
1 -3.3412 scale
0 2.65895 translate
0 0.1 translate
1 1.9319 scale
newpath
0 0 moveto
(G) true charpath
1 0.7 0 setrgbcolor
fill
1 0.517626 scale
0 -0.1 translate
0 -5.80082 translate
1 -0.400243 scale
newpath
0 0 moveto
(C) true charpath
0.8 0.8 2.4 setrgbcolor
fill
1 -2.49848 scale
0 5.80082 translate
7.65 0 translate
0 -0.1 translate
1 -0.321367 scale
newpath
0 0 moveto
(T) true charpath
0.8 0.9 0.8 setrgbcolor
fill
1 -3.11171 scale
0 0.1 translate
0 0.1 translate
1 2.04135 scale
newpath
0 0 moveto
(C) true charpath
0 0 8 setrgbcolor
fill
1 0.489872 scale
0 -0.1 translate
0 -3.41555 translate
1 -0.380568 scale
newpath
0 0 moveto
(G) true charpath
1 0.94 0.8 setrgbcolor
fill
1 -2.62765 scale
0 3.41555 translate
0 -7.19694 translate
1 -0.410388 scale
newpath
0 0 moveto
(A) true charpath
2.4 0.8 0.8 setrgbcolor
fill
1 -2.43672 scale
0 7.19694 translate
7.65 0 translate
0 0.1 translate
1 0.33439 scale
newpath
0 0 moveto
(G) true charpath
1 0.7 0 setrgbcolor
fill
1 2.99052 scale
0 -0.1 translate
7.65 0 translate
0 0.1 translate
1 0.217727 scale
newpath
0 0 moveto
(C) true charpath
0 0 8 setrgbcolor
fill
1 4.5929 scale
0 -0.1 translate
0 2.60006 translate
1 0.848954 scale
newpath
0 0 moveto
(A) true charpath
8 0 0 setrgbcolor
fill
1 1.17792 scale
0 -2.60006 translate
0 -0.1 translate
1 -0.113513 scale
newpath
0 0 moveto
(G) true charpath
1 0.94 0.8 setrgbcolor
fill
1 -8.80955 scale
0 0.1 translate
0 -1.78004 translate
1 -0.114998 scale
newpath
0 0 moveto
(T) true charpath
0.8 0.9 0.8 setrgbcolor
fill
1 -8.69581 scale
0 1.78004 translate
7.65 0 translate
0 -0.1 translate
1 -0.0817506 scale
newpath
0 0 moveto
(C) true charpath
0.8 0.8 2.4 setrgbcolor
fill
1 -12.2323 scale
0 0.1 translate
0 -1.53012 translate
1 -0.105115 scale
newpath
0 0 moveto
(T) true charpath
0.8 0.9 0.8 setrgbcolor
fill
1 -9.51339 scale
0 1.53012 translate
0 -3.14408 translate
1 -0.113881 scale
newpath
0 0 moveto
(G) true charpath
1 0.94 0.8 setrgbcolor
fill
1 -8.78108 scale
0 3.14408 translate
0 0.1 translate
1 1.38332 scale
newpath
0 0 moveto
(A) true charpath
8 0 0 setrgbcolor
fill
1 0.722896 scale
0 -0.1 translate
7.65 0 translate
0 -0.1 translate
1 -0.00309555 scale
newpath
0 0 moveto
(C) true charpath
0.8 0.8 2.4 setrgbcolor
fill
1 -323.045 scale
0 0.1 translate
0 -0.911215 translate
1 -0.0641251 scale
newpath
0 0 moveto
(T) true charpath
0.8 0.9 0.8 setrgbcolor
fill
1 -15.5945 scale
0 0.911215 translate
0 -2.20265 translate
1 -0.110699 scale
newpath
0 0 moveto
(G) true charpath
1 0.94 0.8 setrgbcolor
fill
1 -9.03351 scale
0 2.20265 translate
0 0.1 translate
1 1.19246 scale
newpath
0 0 moveto
(A) true charpath
8 0 0 setrgbcolor
fill
1 0.838604 scale
0 -0.1 translate
7.65 0 translate
0 0.1 translate
1 2.2066 scale
newpath
0 0 moveto
(G) true charpath
1 0.7 0 setrgbcolor
fill
1 0.453186 scale
0 -0.1 translate
0 -0.1 translate
1 -0.482552 scale
newpath
0 0 moveto
(T) true charpath
0.8 0.9 0.8 setrgbcolor
fill
1 -2.07232 scale
0 0.1 translate
0 -4.68385 translate
1 -0.506652 scale
newpath
0 0 moveto
(A) true charpath
2.4 0.8 0.8 setrgbcolor
fill
1 -1.97374 scale
0 4.68385 translate
0 -9.45734 translate
1 -0.539843 scale
newpath
0 0 moveto
(C) true charpath
0.8 0.8 2.4 setrgbcolor
fill
1 -1.85239 scale
0 9.45734 translate
7.65 0 translate
0 -0.1 translate
1 -0.184244 scale
newpath
0 0 moveto
(G) true charpath
1 0.94 0.8 setrgbcolor
fill
1 -5.42757 scale
0 0.1 translate
0 -2.3366 translate
1 -0.291018 scale
newpath
0 0 moveto
(T) true charpath
0.8 0.9 0.8 setrgbcolor
fill
1 -3.43622 scale
0 2.3366 translate
0 0.1 translate
1 1.95506 scale
newpath
0 0 moveto
(C) true charpath
0 0 8 setrgbcolor
fill
1 0.511494 scale
0 -0.1 translate
0 -5.41335 translate
1 -0.551152 scale
newpath
0 0 moveto
(A) true charpath
2.4 0.8 0.8 setrgbcolor
fill
1 -1.81438 scale
0 5.41335 translate
7.65 0 translate
0 -0.1 translate
1 -0.0413395 scale
newpath
0 0 moveto
(G) true charpath
1 0.94 0.8 setrgbcolor
fill
1 -24.19 scale
0 0.1 translate
0 -1.21214 translate
1 -0.118606 scale
newpath
0 0 moveto
(T) true charpath
0.8 0.9 0.8 setrgbcolor
fill
1 -8.43129 scale
0 1.21214 translate
0 -2.93226 translate
1 -0.196687 scale
newpath
0 0 moveto
(A) true charpath
2.4 0.8 0.8 setrgbcolor
fill
1 -5.08421 scale
0 2.93226 translate
0 0.1 translate
1 1.43718 scale
newpath
0 0 moveto
(C) true charpath
0 0 8 setrgbcolor
fill
1 0.695809 scale
0 -0.1 translate
7.65 0 translate
0 0.1 translate
1 1.01093 scale
newpath
0 0 moveto
(A) true charpath
8 0 0 setrgbcolor
fill
1 0.989188 scale
0 -0.1 translate
0 -0.1 translate
1 -0.238544 scale
newpath
0 0 moveto
(C) true charpath
0.8 0.8 2.4 setrgbcolor
fill
1 -4.1921 scale
0 0.1 translate
7.65 0 translate
0 0.1 translate
1 0.5516 scale
newpath
0 0 moveto
(C) true charpath
0 0 8 setrgbcolor
fill
1 1.81291 scale
0 -0.1 translate
0 -0.1 translate
1 -0.0580005 scale
newpath
0 0 moveto
(G) true charpath
1 0.94 0.8 setrgbcolor
fill
1 -17.2412 scale
0 0.1 translate
7.65 0 translate
0 0.1 translate
1 0.36135 scale
newpath
0 0 moveto
(T) true charpath
0 0.5 0 setrgbcolor
fill
1 2.7674 scale
0 -0.1 translate
0 3.73016 translate
1 0.897587 scale
newpath
0 0 moveto
(C) true charpath
0 0 8 setrgbcolor
fill
1 1.1141 scale
0 -3.73016 translate
0 -0.1 translate
1 -0.12237 scale
newpath
0 0 moveto
(G) true charpath
1 0.94 0.8 setrgbcolor
fill
1 -8.17197 scale
0 0.1 translate
0 -1.84973 translate
1 -0.208559 scale
newpath
0 0 moveto
(A) true charpath
2.4 0.8 0.8 setrgbcolor
fill
1 -4.79481 scale
0 1.84973 translate
7.65 0 translate
0 0.1 translate
1 0.431991 scale
newpath
0 0 moveto
(T) true charpath
0 0.5 0 setrgbcolor
fill
1 2.31486 scale
0 -0.1 translate
0 -0.1 translate
1 -0.0262891 scale
newpath
0 0 moveto
(C) true charpath
0.8 0.8 2.4 setrgbcolor
fill
1 -38.0386 scale
0 0.1 translate
7.65 0 translate
0 -0.1 translate
1 -0.299627 scale
newpath
0 0 moveto
(A) true charpath
2.4 0.8 0.8 setrgbcolor
fill
1 -3.33748 scale
0 0.1 translate
0 0.1 translate
1 1.99364 scale
newpath
0 0 moveto
(G) true charpath
1 0.7 0 setrgbcolor
fill
1 0.501594 scale
0 -0.1 translate
0 -3.24449 translate
1 -0.351918 scale
newpath
0 0 moveto
(C) true charpath
0.8 0.8 2.4 setrgbcolor
fill
1 -2.84157 scale
0 3.24449 translate
0 -6.80044 translate
1 -0.365433 scale
newpath
0 0 moveto
(T) true charpath
0.8 0.9 0.8 setrgbcolor
fill
1 -2.73648 scale
0 6.80044 translate
7.65 0 translate
0 -0.1 translate
1 -0.246616 scale
newpath
0 0 moveto
(A) true charpath
2.4 0.8 0.8 setrgbcolor
fill
1 -4.05489 scale
0 0.1 translate
0 -2.82737 translate
1 -0.301729 scale
newpath
0 0 moveto
(G) true charpath
1 0.94 0.8 setrgbcolor
fill
1 -3.31423 scale
0 2.82737 translate
0 0.1 translate
1 1.94757 scale
newpath
0 0 moveto
(T) true charpath
0 0.5 0 setrgbcolor
fill
1 0.51346 scale
0 -0.1 translate
0 -5.98841 translate
1 -0.398051 scale
newpath
0 0 moveto
(C) true charpath
0.8 0.8 2.4 setrgbcolor
fill
1 -2.51224 scale
0 5.98841 translate
7.65 0 translate
0 0.1 translate
1 0.303256 scale
newpath
0 0 moveto
(G) true charpath
1 0.7 0 setrgbcolor
fill
1 3.29754 scale
0 -0.1 translate
0 -0.1 translate
1 -0.00588478 scale
newpath
0 0 moveto
(T) true charpath
0.8 0.9 0.8 setrgbcolor
fill
1 -169.93 scale
0 0.1 translate
0 3.27305 translate
1 0.571597 scale
newpath
0 0 moveto
(A) true charpath
8 0 0 setrgbcolor
fill
1 1.74948 scale
0 -3.27305 translate
0 -0.933162 translate
1 -0.123611 scale
newpath
0 0 moveto
(C) true charpath
0.8 0.8 2.4 setrgbcolor
fill
1 -8.08988 scale
0 0.933162 translate
7.65 0 translate
0 -0.1 translate
1 -0.0567245 scale
newpath
0 0 moveto
(G) true charpath
1 0.94 0.8 setrgbcolor
fill
1 -17.6291 scale
0 0.1 translate
0 0.1 translate
1 1.94802 scale
newpath
0 0 moveto
(A) true charpath
8 0 0 setrgbcolor
fill
1 0.513341 scale
0 -0.1 translate
0 -1.3332 translate
1 -0.488007 scale
newpath
0 0 moveto
(C) true charpath
0.8 0.8 2.4 setrgbcolor
fill
1 -2.04915 scale
0 1.3332 translate
0 -5.95997 translate
1 -0.607353 scale
newpath
0 0 moveto
(T) true charpath
0.8 0.9 0.8 setrgbcolor
fill
1 -1.64649 scale
0 5.95997 translate
7.65 0 translate
0 0.1 translate
1 0.046927 scale
newpath
0 0 moveto
(A) true charpath
8 0 0 setrgbcolor
fill
1 21.3097 scale
0 -0.1 translate
0 1.25611 translate
1 0.635446 scale
newpath
0 0 moveto
(C) true charpath
0 0 8 setrgbcolor
fill
1 1.5737 scale
0 -1.25611 translate
0 -0.1 translate
1 -0.0805167 scale
newpath
0 0 moveto
(G) true charpath
1 0.94 0.8 setrgbcolor
fill
1 -12.4198 scale
0 0.1 translate
7.65 0 translate
0 -0.1 translate
1 -0.116483 scale
newpath
0 0 moveto
(C) true charpath
0.8 0.8 2.4 setrgbcolor
fill
1 -8.58497 scale
0 0.1 translate
0 0.1 translate
1 0.95383 scale
newpath
0 0 moveto
(T) true charpath
0 0.5 0 setrgbcolor
fill
1 1.0484 scale
0 -0.1 translate
7.65 0 translate
0 -0.1 translate
1 -0.102719 scale
newpath
0 0 moveto
(G) true charpath
1 0.94 0.8 setrgbcolor
fill
1 -9.73531 scale
0 0.1 translate
0 0.1 translate
1 1.86966 scale
newpath
0 0 moveto
(C) true charpath
0 0 8 setrgbcolor
fill
1 0.534855 scale
0 -0.1 translate
0 -1.69511 translate
1 -0.380526 scale
newpath
0 0 moveto
(A) true charpath
2.4 0.8 0.8 setrgbcolor
fill
1 -2.62794 scale
0 1.69511 translate
0 -5.47616 translate
1 -0.397608 scale
newpath
0 0 moveto
(T) true charpath
0.8 0.9 0.8 setrgbcolor
fill
1 -2.51504 scale
0 5.47616 translate
7.65 0 translate
0 -0.1 translate
1 -0.109227 scale
newpath
0 0 moveto
(A) true charpath
2.4 0.8 0.8 setrgbcolor
fill
1 -9.15523 scale
0 0.1 translate
0 -1.74632 translate
1 -0.135434 scale
newpath
0 0 moveto
(C) true charpath
0.8 0.8 2.4 setrgbcolor
fill
1 -7.3837 scale
0 1.74632 translate
0 0.1 translate
1 1.17516 scale
newpath
0 0 moveto
(T) true charpath
0 0.5 0 setrgbcolor
fill
1 0.850946 scale
0 -0.1 translate
7.65 0 translate
7.65 0 translate
-214.2 -23.1593 translate
newpath
-3.825 -1.9125 moveto
221.85 0 rlineto
0 45.9 rlineto
-221.85 0 rlineto
0 -45.9 rlineto
closepath
0 0 0 setrgbcolor
stroke
-275.4 0 translate
0 18.1779 translate
/Helvetica findfont
5.61816 scalefont
setfont
newpath
0 0 moveto
(Motif Name:) true charpath
0 0 0 setrgbcolor
fill
70.227 0 translate
/Helvetica-Bold findfont
5.61816 scalefont
setfont
newpath
0 0 moveto
(AAGJ06000001.1_6679581-6681042(+)_1|1|1x0) true charpath
0 0 0 setrgbcolor
fill
-70.227 0 translate
0 -68.25 translate
0 29.125 translate
/Helvetica findfont
8.262 scalefont
setfont
newpath
0 0 moveto
(Gene:) true charpath
0 0 0 setrgbcolor
fill
42.1362 0 translate
/Helvetica-Bold findfont
8.262 scalefont
setfont
newpath
0 0 moveto
(AAGJ06000001.1_6679581-6681042(+)_1) true charpath
0 0 0 setrgbcolor
fill
-42.1362 0 translate
-30.6 -29.125 translate
306 0 translate
2.10375 0 translate
/Helvetica findfont
5.508 scalefont
setfont
newpath
0 0 moveto
(1) true charpath
0 0 0 setrgbcolor
fill
7.65 0 translate
newpath
0 0 moveto
(2) true charpath
0 0 0 setrgbcolor
fill
7.65 0 translate
newpath
0 0 moveto
(3) true charpath
0 0 0 setrgbcolor
fill
7.65 0 translate
newpath
0 0 moveto
(4) true charpath
0 0 0 setrgbcolor
fill
7.65 0 translate
newpath
0 0 moveto
(5) true charpath
0 0 0 setrgbcolor
fill
7.65 0 translate
newpath
0 0 moveto
(6) true charpath
0 0 0 setrgbcolor
fill
7.65 0 translate
newpath
0 0 moveto
(7) true charpath
0 0 0 setrgbcolor
fill
7.65 0 translate
-55.6537 0 translate
0 3.93429 translate
0 19.225 translate
/Helvetica findfont
5.508 scalefont
setfont
61.2 -1.57371 translate
newpath
0 0 moveto
(0) true charpath
0 0 0 setrgbcolor
fill
0 19.125 translate
newpath
0 0 moveto
(+0.53) true charpath
0 0 0 setrgbcolor
fill
0 -38.25 translate
newpath
0 0 moveto
(-2.09) true charpath
0 0 0 setrgbcolor
fill
-61.2 19.125 translate
0 1.57371 translate
/Helvetica-Bold findfont
11.016 scalefont
setfont
0 -0.1 translate
1 -0.161829 scale
newpath
0 0 moveto
(C) true charpath
0.8 0.8 2.4 setrgbcolor
fill
1 -6.17936 scale
0 0.1 translate
0 0.1 translate
1 2.14348 scale
newpath
0 0 moveto
(A) true charpath
8 0 0 setrgbcolor
fill
1 0.46653 scale
0 -0.1 translate
0 -2.16022 translate
1 -0.550664 scale
newpath
0 0 moveto
(T) true charpath
0.8 0.9 0.8 setrgbcolor
fill
1 -1.81599 scale
0 2.16022 translate
0 -7.28002 translate
1 -1.30721 scale
newpath
0 0 moveto
(G) true charpath
1 0.94 0.8 setrgbcolor
fill
1 -0.764988 scale
0 7.28002 translate
7.65 0 translate
0 0.1 translate
1 2.33056 scale
newpath
0 0 moveto
(G) true charpath
1 0.7 0 setrgbcolor
fill
1 0.429082 scale
0 -0.1 translate
0 -0.1 translate
1 -0.583124 scale
newpath
0 0 moveto
(T) true charpath
0.8 0.9 0.8 setrgbcolor
fill
1 -1.7149 scale
0 0.1 translate
0 -5.47521 translate
1 -0.608037 scale
newpath
0 0 moveto
(A) true charpath
2.4 0.8 0.8 setrgbcolor
fill
1 -1.64464 scale
0 5.47521 translate
0 -11.0465 translate
1 -0.939394 scale
newpath
0 0 moveto
(C) true charpath
0.8 0.8 2.4 setrgbcolor
fill
1 -1.06452 scale
0 11.0465 translate
7.65 0 translate
0 -0.1 translate
1 -0.0686582 scale
newpath
0 0 moveto
(T) true charpath
0.8 0.9 0.8 setrgbcolor
fill
1 -14.5649 scale
0 0.1 translate
0 -1.4271 translate
1 -0.263043 scale
newpath
0 0 moveto
(G) true charpath
1 0.94 0.8 setrgbcolor
fill
1 -3.80166 scale
0 1.4271 translate
0 0.1 translate
1 1.70481 scale
newpath
0 0 moveto
(A) true charpath
8 0 0 setrgbcolor
fill
1 0.586575 scale
0 -0.1 translate
0 -4.28373 translate
1 -0.455609 scale
newpath
0 0 moveto
(C) true charpath
0.8 0.8 2.4 setrgbcolor
fill
1 -2.19486 scale
0 4.28373 translate
7.65 0 translate
0 0.1 translate
1 0.258799 scale
newpath
0 0 moveto
(T) true charpath
0 0.5 0 setrgbcolor
fill
1 3.86401 scale
0 -0.1 translate
0 2.92323 translate
1 0.95542 scale
newpath
0 0 moveto
(G) true charpath
1 0.7 0 setrgbcolor
fill
1 1.04666 scale
0 -2.92323 translate
0 -0.1 translate
1 -0.853208 scale
newpath
0 0 moveto
(C) true charpath
0.8 0.8 2.4 setrgbcolor
fill
1 -1.17205 scale
0 0.1 translate
7.65 0 translate
0 -0.1 translate
1 -0.096822 scale
newpath
0 0 moveto
(G) true charpath
1 0.94 0.8 setrgbcolor
fill
1 -10.3282 scale
0 0.1 translate
0 0.1 translate
1 0.909858 scale
newpath
0 0 moveto
(T) true charpath
0 0.5 0 setrgbcolor
fill
1 1.09907 scale
0 -0.1 translate
7.65 0 translate
0 -0.1 translate
1 -0.0134619 scale
newpath
0 0 moveto
(A) true charpath
2.4 0.8 0.8 setrgbcolor
fill
1 -74.2838 scale
0 0.1 translate
0 -0.992783 translate
1 -0.0334093 scale
newpath
0 0 moveto
(C) true charpath
0.8 0.8 2.4 setrgbcolor
fill
1 -29.9318 scale
0 0.992783 translate
0 -2.04252 translate
1 -0.14476 scale
newpath
0 0 moveto
(G) true charpath
1 0.94 0.8 setrgbcolor
fill
1 -6.90797 scale
0 2.04252 translate
0 0.1 translate
1 1.09569 scale
newpath
0 0 moveto
(T) true charpath
0 0.5 0 setrgbcolor
fill
1 0.912667 scale
0 -0.1 translate
7.65 0 translate
7.65 0 translate
-53.55 -23.1593 translate
newpath
-3.825 -1.9125 moveto
61.2 0 rlineto
0 45.9 rlineto
-61.2 0 rlineto
0 -45.9 rlineto
closepath
0 0 0 setrgbcolor
stroke
-275.4 0 translate
0 18.1779 translate
/Helvetica findfont
5.61816 scalefont
setfont
newpath
0 0 moveto
(Motif Name:) true charpath
0 0 0 setrgbcolor
fill
70.227 0 translate
/Helvetica-Bold findfont
5.61816 scalefont
setfont
newpath
0 0 moveto
(AAGJ06000001.1_6679581-6681042(+)_1|2|1x0) true charpath
0 0 0 setrgbcolor
fill
-70.227 0 translate
0 -68.25 translate
0 29.125 translate
/Helvetica findfont
8.262 scalefont
setfont
newpath
0 0 moveto
(Gene:) true charpath
0 0 0 setrgbcolor
fill
42.1362 0 translate
/Helvetica-Bold findfont
8.262 scalefont
setfont
newpath
0 0 moveto
(AAGJ06000001.1_6698549-6699842(+)_1) true charpath
0 0 0 setrgbcolor
fill
-42.1362 0 translate
-30.6 -29.125 translate
306 0 translate
2.10375 0 translate
/Helvetica findfont
5.508 scalefont
setfont
newpath
0 0 moveto
(1) true charpath
0 0 0 setrgbcolor
fill
7.65 0 translate
newpath
0 0 moveto
(2) true charpath
0 0 0 setrgbcolor
fill
7.65 0 translate
newpath
0 0 moveto
(3) true charpath
0 0 0 setrgbcolor
fill
7.65 0 translate
newpath
0 0 moveto
(4) true charpath
0 0 0 setrgbcolor
fill
7.65 0 translate
newpath
0 0 moveto
(5) true charpath
0 0 0 setrgbcolor
fill
7.65 0 translate
newpath
0 0 moveto
(6) true charpath
0 0 0 setrgbcolor
fill
7.65 0 translate
newpath
0 0 moveto
(7) true charpath
0 0 0 setrgbcolor
fill
7.65 0 translate
newpath
0 0 moveto
(8) true charpath
0 0 0 setrgbcolor
fill
7.65 0 translate
newpath
0 0 moveto
(9) true charpath
0 0 0 setrgbcolor
fill
7.65 0 translate
newpath
0 0 moveto
(0) true charpath
0 0 0 setrgbcolor
fill
7.65 0 translate
newpath
0 0 moveto
(1) true charpath
0 0 0 setrgbcolor
fill
7.65 0 translate
newpath
0 0 moveto
(2) true charpath
0 0 0 setrgbcolor
fill
7.65 0 translate
newpath
0 0 moveto
(3) true charpath
0 0 0 setrgbcolor
fill
7.65 0 translate
newpath
0 0 moveto
(4) true charpath
0 0 0 setrgbcolor
fill
7.65 0 translate
newpath
0 0 moveto
(5) true charpath
0 0 0 setrgbcolor
fill
7.65 0 translate
newpath
0 0 moveto
(6) true charpath
0 0 0 setrgbcolor
fill
7.65 0 translate
newpath
0 0 moveto
(7) true charpath
0 0 0 setrgbcolor
fill
7.65 0 translate
newpath
0 0 moveto
(8) true charpath
0 0 0 setrgbcolor
fill
7.65 0 translate
newpath
0 0 moveto
(9) true charpath
0 0 0 setrgbcolor
fill
7.65 0 translate
newpath
0 0 moveto
(0) true charpath
0 0 0 setrgbcolor
fill
7.65 0 translate
newpath
0 0 moveto
(1) true charpath
0 0 0 setrgbcolor
fill
7.65 0 translate
newpath
0 0 moveto
(2) true charpath
0 0 0 setrgbcolor
fill
7.65 0 translate
newpath
0 0 moveto
(3) true charpath
0 0 0 setrgbcolor
fill
7.65 0 translate
newpath
0 0 moveto
(4) true charpath
0 0 0 setrgbcolor
fill
7.65 0 translate
newpath
0 0 moveto
(5) true charpath
0 0 0 setrgbcolor
fill
7.65 0 translate
-193.354 0 translate
0 3.93429 translate
0 19.225 translate
/Helvetica findfont
5.508 scalefont
setfont
198.9 -1.57371 translate
newpath
0 0 moveto
(0) true charpath
0 0 0 setrgbcolor
fill
0 19.125 translate
newpath
0 0 moveto
(+0.56) true charpath
0 0 0 setrgbcolor
fill
0 -38.25 translate
newpath
0 0 moveto
(-2.83) true charpath
0 0 0 setrgbcolor
fill
-198.9 19.125 translate
0 1.57371 translate
/Helvetica-Bold findfont
11.016 scalefont
setfont
0 -0.1 translate
1 -0.247634 scale
newpath
0 0 moveto
(A) true charpath
2.4 0.8 0.8 setrgbcolor
fill
1 -4.03821 scale
0 0.1 translate
0 -2.83538 translate
1 -0.267376 scale
newpath
0 0 moveto
(T) true charpath
0.8 0.9 0.8 setrgbcolor
fill
1 -3.74005 scale
0 2.83538 translate
0 0.1 translate
1 1.92463 scale
newpath
0 0 moveto
(G) true charpath
1 0.7 0 setrgbcolor
fill
1 0.519582 scale
0 -0.1 translate
0 -5.72611 translate
1 -0.356273 scale
newpath
0 0 moveto
(C) true charpath
0.8 0.8 2.4 setrgbcolor
fill
1 -2.80684 scale
0 5.72611 translate
7.65 0 translate
0 0.1 translate
1 0.293786 scale
newpath
0 0 moveto
(G) true charpath
1 0.7 0 setrgbcolor
fill
1 3.40384 scale
0 -0.1 translate
0 3.19853 translate
1 1.2424 scale
newpath
0 0 moveto
(T) true charpath
0 0.5 0 setrgbcolor
fill
1 0.804897 scale
0 -3.19853 translate
0 -0.1 translate
1 -0.24166 scale
newpath
0 0 moveto
(C) true charpath
0.8 0.8 2.4 setrgbcolor
fill
1 -4.13805 scale
0 0.1 translate
0 -2.78838 translate
1 -0.321375 scale
newpath
0 0 moveto
(A) true charpath
2.4 0.8 0.8 setrgbcolor
fill
1 -3.11163 scale
0 2.78838 translate
7.65 0 translate
0 0.1 translate
1 2.29708 scale
newpath
0 0 moveto
(G) true charpath
1 0.7 0 setrgbcolor
fill
1 0.435336 scale
0 -0.1 translate
0 -0.1 translate
1 -0.434954 scale
newpath
0 0 moveto
(T) true charpath
0.8 0.9 0.8 setrgbcolor
fill
1 -2.29909 scale
0 0.1 translate
0 -4.30932 translate
1 -0.735761 scale
newpath
0 0 moveto
(A) true charpath
2.4 0.8 0.8 setrgbcolor
fill
1 -1.35914 scale
0 4.30932 translate
0 -10.8856 translate
1 -0.880803 scale
newpath
0 0 moveto
(C) true charpath
0.8 0.8 2.4 setrgbcolor
fill
1 -1.13533 scale
0 10.8856 translate
7.65 0 translate
0 -0.1 translate
1 -0.282017 scale
newpath
0 0 moveto
(T) true charpath
0.8 0.9 0.8 setrgbcolor
fill
1 -3.54588 scale
0 0.1 translate
0 0.1 translate
1 2.0451 scale
newpath
0 0 moveto
(G) true charpath
1 0.7 0 setrgbcolor
fill
1 0.488973 scale
0 -0.1 translate
0 -3.10593 translate
1 -0.361279 scale
newpath
0 0 moveto
(A) true charpath
2.4 0.8 0.8 setrgbcolor
fill
1 -2.76794 scale
0 3.10593 translate
0 -6.73554 translate
1 -0.469273 scale
newpath
0 0 moveto
(C) true charpath
0.8 0.8 2.4 setrgbcolor
fill
1 -2.13096 scale
0 6.73554 translate
7.65 0 translate
0 0.1 translate
1 2.14094 scale
newpath
0 0 moveto
(C) true charpath
0 0 8 setrgbcolor
fill
1 0.467085 scale
0 -0.1 translate
0 -0.1 translate
1 -0.390633 scale
newpath
0 0 moveto
(T) true charpath
0.8 0.9 0.8 setrgbcolor
fill
1 -2.55995 scale
0 0.1 translate
0 -3.96058 translate
1 -0.453964 scale
newpath
0 0 moveto
(G) true charpath
1 0.94 0.8 setrgbcolor
fill
1 -2.20282 scale
0 3.96058 translate
0 -8.31948 translate
1 -0.485861 scale
newpath
0 0 moveto
(A) true charpath
2.4 0.8 0.8 setrgbcolor
fill
1 -2.0582 scale
0 8.31948 translate
7.65 0 translate
0 0.1 translate
1 0.391516 scale
newpath
0 0 moveto
(G) true charpath
1 0.7 0 setrgbcolor
fill
1 2.55417 scale
0 -0.1 translate
7.65 0 translate
0 0.1 translate
1 0.115418 scale
newpath
0 0 moveto
(G) true charpath
1 0.7 0 setrgbcolor
fill
1 8.66414 scale
0 -0.1 translate
0 1.79503 translate
1 0.196085 scale
newpath
0 0 moveto
(A) true charpath
8 0 0 setrgbcolor
fill
1 5.09982 scale
0 -1.79503 translate
0 -0.1 translate
1 -0.0339782 scale
newpath
0 0 moveto
(C) true charpath
0.8 0.8 2.4 setrgbcolor
fill
1 -29.4307 scale
0 0.1 translate
7.65 0 translate
0 0.1 translate
1 0.990694 scale
newpath
0 0 moveto
(T) true charpath
0 0.5 0 setrgbcolor
fill
1 1.00939 scale
0 -0.1 translate
0 -0.1 translate
1 -0.196788 scale
newpath
0 0 moveto
(A) true charpath
2.4 0.8 0.8 setrgbcolor
fill
1 -5.08161 scale
0 0.1 translate
7.65 0 translate
0 0.1 translate
1 2.33056 scale
newpath
0 0 moveto
(G) true charpath
1 0.7 0 setrgbcolor
fill
1 0.429082 scale
0 -0.1 translate
0 -0.1 translate
1 -0.584338 scale
newpath
0 0 moveto
(T) true charpath
0.8 0.9 0.8 setrgbcolor
fill
1 -1.71134 scale
0 0.1 translate
0 -5.48476 translate
1 -0.75668 scale
newpath
0 0 moveto
(A) true charpath
2.4 0.8 0.8 setrgbcolor
fill
1 -1.32156 scale
0 5.48476 translate
0 -12.2256 translate
1 -0.789537 scale
newpath
0 0 moveto
(C) true charpath
0.8 0.8 2.4 setrgbcolor
fill
1 -1.26657 scale
0 12.2256 translate
7.65 0 translate
0 0.1 translate
1 2.27587 scale
newpath
0 0 moveto
(G) true charpath
1 0.7 0 setrgbcolor
fill
1 0.439393 scale
0 -0.1 translate
0 -0.1 translate
1 -0.573635 scale
newpath
0 0 moveto
(T) true charpath
0.8 0.9 0.8 setrgbcolor
fill
1 -1.74327 scale
0 0.1 translate
0 -5.40054 translate
1 -0.599405 scale
newpath
0 0 moveto
(A) true charpath
2.4 0.8 0.8 setrgbcolor
fill
1 -1.66832 scale
0 5.40054 translate
0 -10.9039 translate
1 -0.634895 scale
newpath
0 0 moveto
(C) true charpath
0.8 0.8 2.4 setrgbcolor
fill
1 -1.57506 scale
0 10.9039 translate
7.65 0 translate
0 -0.1 translate
1 -0.240023 scale
newpath
0 0 moveto
(G) true charpath
1 0.94 0.8 setrgbcolor
fill
1 -4.16627 scale
0 0.1 translate
0 0.1 translate
1 2.06224 scale
newpath
0 0 moveto
(C) true charpath
0 0 8 setrgbcolor
fill
1 0.48491 scale
0 -0.1 translate
0 -2.77549 translate
1 -0.354262 scale
newpath
0 0 moveto
(T) true charpath
0.8 0.9 0.8 setrgbcolor
fill
1 -2.82277 scale
0 2.77549 translate
0 -6.34989 translate
1 -0.632505 scale
newpath
0 0 moveto
(A) true charpath
2.4 0.8 0.8 setrgbcolor
fill
1 -1.58102 scale
0 6.34989 translate
7.65 0 translate
0 -0.1 translate
1 -0.0667503 scale
newpath
0 0 moveto
(G) true charpath
1 0.94 0.8 setrgbcolor
fill
1 -14.9812 scale
0 0.1 translate
0 -1.41209 translate
1 -0.149434 scale
newpath
0 0 moveto
(T) true charpath
0.8 0.9 0.8 setrgbcolor
fill
1 -6.69192 scale
0 1.41209 translate
0 0.1 translate
1 1.57441 scale
newpath
0 0 moveto
(C) true charpath
0 0 8 setrgbcolor
fill
1 0.635157 scale
0 -0.1 translate
0 -3.37478 translate
1 -0.232987 scale
newpath
0 0 moveto
(A) true charpath
2.4 0.8 0.8 setrgbcolor
fill
1 -4.29209 scale
0 3.37478 translate
7.65 0 translate
0 -0.1 translate
1 -0.0433526 scale
newpath
0 0 moveto
(A) true charpath
2.4 0.8 0.8 setrgbcolor
fill
1 -23.0667 scale
0 0.1 translate
0 0.1 translate
1 0.925238 scale
newpath
0 0 moveto
(T) true charpath
0 0.5 0 setrgbcolor
fill
1 1.0808 scale
0 -0.1 translate
7.65 0 translate
0 -0.1 translate
1 -0.122106 scale
newpath
0 0 moveto
(G) true charpath
1 0.94 0.8 setrgbcolor
fill
1 -8.18963 scale
0 0.1 translate
0 -1.84765 translate
1 -0.178742 scale
newpath
0 0 moveto
(T) true charpath
0.8 0.9 0.8 setrgbcolor
fill
1 -5.59465 scale
0 1.84765 translate
0 -4.04096 translate
1 -0.224149 scale
newpath
0 0 moveto
(A) true charpath
2.4 0.8 0.8 setrgbcolor
fill
1 -4.46132 scale
0 4.04096 translate
0 0.1 translate
1 1.66251 scale
newpath
0 0 moveto
(C) true charpath
0 0 8 setrgbcolor
fill
1 0.601502 scale
0 -0.1 translate
7.65 0 translate
0 -0.1 translate
1 -0.0675603 scale
newpath
0 0 moveto
(C) true charpath
0.8 0.8 2.4 setrgbcolor
fill
1 -14.8016 scale
0 0.1 translate
0 0.1 translate
1 1.29628 scale
newpath
0 0 moveto
(G) true charpath
1 0.7 0 setrgbcolor
fill
1 0.77144 scale
0 -0.1 translate
0 -1.41846 translate
1 -0.364327 scale
newpath
0 0 moveto
(A) true charpath
2.4 0.8 0.8 setrgbcolor
fill
1 -2.74479 scale
0 1.41846 translate
7.65 0 translate
0 0.1 translate
1 0.059474 scale
newpath
0 0 moveto
(A) true charpath
8 0 0 setrgbcolor
fill
1 16.8141 scale
0 -0.1 translate
0 1.35483 translate
1 0.616692 scale
newpath
0 0 moveto
(C) true charpath
0 0 8 setrgbcolor
fill
1 1.62155 scale
0 -1.35483 translate
0 -0.1 translate
1 -0.0596689 scale
newpath
0 0 moveto
(G) true charpath
1 0.94 0.8 setrgbcolor
fill
1 -16.7591 scale
0 0.1 translate
7.65 0 translate
0 -0.1 translate
1 -0.241683 scale
newpath
0 0 moveto
(T) true charpath
0.8 0.9 0.8 setrgbcolor
fill
1 -4.13765 scale
0 0.1 translate
0 0.1 translate
1 2.03533 scale
newpath
0 0 moveto
(G) true charpath
1 0.7 0 setrgbcolor
fill
1 0.49132 scale
0 -0.1 translate
0 -2.78856 translate
1 -0.398924 scale
newpath
0 0 moveto
(C) true charpath
0.8 0.8 2.4 setrgbcolor
fill
1 -2.50674 scale
0 2.78856 translate
0 -6.71438 translate
1 -0.463955 scale
newpath
0 0 moveto
(A) true charpath
2.4 0.8 0.8 setrgbcolor
fill
1 -2.15538 scale
0 6.71438 translate
7.65 0 translate
0 -0.1 translate
1 -0.312724 scale
newpath
0 0 moveto
(T) true charpath
0.8 0.9 0.8 setrgbcolor
fill
1 -3.1977 scale
0 0.1 translate
0 0.1 translate
1 2.1102 scale
newpath
0 0 moveto
(G) true charpath
1 0.7 0 setrgbcolor
fill
1 0.47389 scale
0 -0.1 translate
0 -3.34755 translate
1 -0.475574 scale
newpath
0 0 moveto
(C) true charpath
0.8 0.8 2.4 setrgbcolor
fill
1 -2.10272 scale
0 3.34755 translate
0 -7.8765 translate
1 -0.478847 scale
newpath
0 0 moveto
(A) true charpath
2.4 0.8 0.8 setrgbcolor
fill
1 -2.08835 scale
0 7.8765 translate
7.65 0 translate
0 -0.1 translate
1 -0.0638262 scale
newpath
0 0 moveto
(A) true charpath
2.4 0.8 0.8 setrgbcolor
fill
1 -15.6675 scale
0 0.1 translate
0 0.1 translate
1 1.16697 scale
newpath
0 0 moveto
(T) true charpath
0 0.5 0 setrgbcolor
fill
1 0.856923 scale
0 -0.1 translate
0 -1.38908 translate
1 -0.21401 scale
newpath
0 0 moveto
(C) true charpath
0.8 0.8 2.4 setrgbcolor
fill
1 -4.67267 scale
0 1.38908 translate
7.65 0 translate
0 0.1 translate
1 0.0544109 scale
newpath
0 0 moveto
(A) true charpath
8 0 0 setrgbcolor
fill
1 18.3787 scale
0 -0.1 translate
0 -0.1 translate
1 -0.117466 scale
newpath
0 0 moveto
(C) true charpath
0.8 0.8 2.4 setrgbcolor
fill
1 -8.5131 scale
0 0.1 translate
0 1.31499 translate
1 1.1868 scale
newpath
0 0 moveto
(G) true charpath
1 0.7 0 setrgbcolor
fill
1 0.842604 scale
0 -1.31499 translate
0 -1.81115 translate
1 -0.268614 scale
newpath
0 0 moveto
(T) true charpath
0.8 0.9 0.8 setrgbcolor
fill
1 -3.72282 scale
0 1.81115 translate
7.65 0 translate
0 0.1 translate
1 0.339347 scale
newpath
0 0 moveto
(A) true charpath
8 0 0 setrgbcolor
fill
1 2.94683 scale
0 -0.1 translate
0 3.55704 translate
1 1.02007 scale
newpath
0 0 moveto
(C) true charpath
0 0 8 setrgbcolor
fill
1 0.98032 scale
0 -3.55704 translate
0 -0.1 translate
1 -0.139871 scale
newpath
0 0 moveto
(G) true charpath
1 0.94 0.8 setrgbcolor
fill
1 -7.14943 scale
0 0.1 translate
0 -1.98744 translate
1 -0.246046 scale
newpath
0 0 moveto
(T) true charpath
0.8 0.9 0.8 setrgbcolor
fill
1 -4.06428 scale
0 1.98744 translate
7.65 0 translate
0 0.1 translate
1 1.07021 scale
newpath
0 0 moveto
(T) true charpath
0 0.5 0 setrgbcolor
fill
1 0.9344 scale
0 -0.1 translate
0 -0.1 translate
1 -0.137865 scale
newpath
0 0 moveto
(C) true charpath
0.8 0.8 2.4 setrgbcolor
fill
1 -7.25345 scale
0 0.1 translate
7.65 0 translate
0 -0.1 translate
1 -0.148739 scale
newpath
0 0 moveto
(G) true charpath
1 0.94 0.8 setrgbcolor
fill
1 -6.72318 scale
0 0.1 translate
0 0.1 translate
1 1.9853 scale
newpath
0 0 moveto
(C) true charpath
0 0 8 setrgbcolor
fill
1 0.503702 scale
0 -0.1 translate
0 -2.05722 translate
1 -0.445972 scale
newpath
0 0 moveto
(A) true charpath
2.4 0.8 0.8 setrgbcolor
fill
1 -2.24229 scale
0 2.05722 translate
0 -6.35324 translate
1 -0.464246 scale
newpath
0 0 moveto
(T) true charpath
0.8 0.9 0.8 setrgbcolor
fill
1 -2.15403 scale
0 6.35324 translate
7.65 0 translate
0 -0.1 translate
1 -0.133916 scale
newpath
0 0 moveto
(A) true charpath
2.4 0.8 0.8 setrgbcolor
fill
1 -7.46735 scale
0 0.1 translate
0 -1.94059 translate
1 -0.16196 scale
newpath
0 0 moveto
(C) true charpath
0.8 0.8 2.4 setrgbcolor
fill
1 -6.17438 scale
0 1.94059 translate
0 0.1 translate
1 1.30333 scale
newpath
0 0 moveto
(T) true charpath
0 0.5 0 setrgbcolor
fill
1 0.767263 scale
0 -0.1 translate
7.65 0 translate
7.65 0 translate
-191.25 -23.1593 translate
newpath
-3.825 -1.9125 moveto
198.9 0 rlineto
0 45.9 rlineto
-198.9 0 rlineto
0 -45.9 rlineto
closepath
0 0 0 setrgbcolor
stroke
-275.4 0 translate
0 18.1779 translate
/Helvetica findfont
5.61816 scalefont
setfont
newpath
0 0 moveto
(Motif Name:) true charpath
0 0 0 setrgbcolor
fill
70.227 0 translate
/Helvetica-Bold findfont
5.61816 scalefont
setfont
newpath
0 0 moveto
(AAGJ06000001.1_6698549-6699842(+)_1|1|1x0) true charpath
0 0 0 setrgbcolor
fill
-70.227 0 translate
0 -68.25 translate
0 29.125 translate
/Helvetica findfont
8.262 scalefont
setfont
newpath
0 0 moveto
(Gene:) true charpath
0 0 0 setrgbcolor
fill
42.1362 0 translate
/Helvetica-Bold findfont
8.262 scalefont
setfont
newpath
0 0 moveto
(AAGJ06000001.1_6698549-6699842(+)_1) true charpath
0 0 0 setrgbcolor
fill
-42.1362 0 translate
-30.6 -29.125 translate
306 0 translate
2.10375 0 translate
/Helvetica findfont
5.508 scalefont
setfont
newpath
0 0 moveto
(1) true charpath
0 0 0 setrgbcolor
fill
7.65 0 translate
newpath
0 0 moveto
(2) true charpath
0 0 0 setrgbcolor
fill
7.65 0 translate
newpath
0 0 moveto
(3) true charpath
0 0 0 setrgbcolor
fill
7.65 0 translate
newpath
0 0 moveto
(4) true charpath
0 0 0 setrgbcolor
fill
7.65 0 translate
newpath
0 0 moveto
(5) true charpath
0 0 0 setrgbcolor
fill
7.65 0 translate
newpath
0 0 moveto
(6) true charpath
0 0 0 setrgbcolor
fill
7.65 0 translate
newpath
0 0 moveto
(7) true charpath
0 0 0 setrgbcolor
fill
7.65 0 translate
-55.6537 0 translate
0 3.93429 translate
0 19.225 translate
/Helvetica findfont
5.508 scalefont
setfont
61.2 -1.57371 translate
newpath
0 0 moveto
(0) true charpath
0 0 0 setrgbcolor
fill
0 19.125 translate
newpath
0 0 moveto
(+0.56) true charpath
0 0 0 setrgbcolor
fill
0 -38.25 translate
newpath
0 0 moveto
(-2.74) true charpath
0 0 0 setrgbcolor
fill
-61.2 19.125 translate
0 1.57371 translate
/Helvetica-Bold findfont
11.016 scalefont
setfont
0 0.1 translate
1 2.33056 scale
newpath
0 0 moveto
(G) true charpath
1 0.7 0 setrgbcolor
fill
1 0.429082 scale
0 -0.1 translate
0 -0.1 translate
1 -0.480387 scale
newpath
0 0 moveto
(A) true charpath
2.4 0.8 0.8 setrgbcolor
fill
1 -2.08165 scale
0 0.1 translate
0 -4.66682 translate
1 -0.739812 scale
newpath
0 0 moveto
(T) true charpath
0.8 0.9 0.8 setrgbcolor
fill
1 -1.3517 scale
0 4.66682 translate
0 -11.2749 translate
1 -0.910357 scale
newpath
0 0 moveto
(C) true charpath
0.8 0.8 2.4 setrgbcolor
fill
1 -1.09847 scale
0 11.2749 translate
7.65 0 translate
0 -0.1 translate
1 -0.190675 scale
newpath
0 0 moveto
(G) true charpath
1 0.94 0.8 setrgbcolor
fill
1 -5.24452 scale
0 0.1 translate
0 -2.3872 translate
1 -0.301679 scale
newpath
0 0 moveto
(A) true charpath
2.4 0.8 0.8 setrgbcolor
fill
1 -3.31479 scale
0 2.3872 translate
0 0.1 translate
1 1.92411 scale
newpath
0 0 moveto
(T) true charpath
0 0.5 0 setrgbcolor
fill
1 0.519721 scale
0 -0.1 translate
0 -5.54784 translate
1 -0.39412 scale
newpath
0 0 moveto
(C) true charpath
0.8 0.8 2.4 setrgbcolor
fill
1 -2.5373 scale
0 5.54784 translate
7.65 0 translate
0 -0.1 translate
1 -0.0397923 scale
newpath
0 0 moveto
(G) true charpath
1 0.94 0.8 setrgbcolor
fill
1 -25.1305 scale
0 0.1 translate
0 0.1 translate
1 1.22713 scale
newpath
0 0 moveto
(A) true charpath
8 0 0 setrgbcolor
fill
1 0.814913 scale
0 -0.1 translate
0 -1.19997 translate
1 -0.375154 scale
newpath
0 0 moveto
(C) true charpath
0.8 0.8 2.4 setrgbcolor
fill
1 -2.66557 scale
0 1.19997 translate
7.65 0 translate
0 0.1 translate
1 0.627736 scale
newpath
0 0 moveto
(A) true charpath
8 0 0 setrgbcolor
fill
1 1.59303 scale
0 -0.1 translate
0 5.82624 translate
1 0.773823 scale
newpath
0 0 moveto
(C) true charpath
0 0 8 setrgbcolor
fill
1 1.29229 scale
0 -5.82624 translate
0 -0.1 translate
1 -0.156366 scale
newpath
0 0 moveto
(G) true charpath
1 0.94 0.8 setrgbcolor
fill
1 -6.39526 scale
0 0.1 translate
0 -2.11723 translate
1 -0.219311 scale
newpath
0 0 moveto
(T) true charpath
0.8 0.9 0.8 setrgbcolor
fill
1 -4.55973 scale
0 2.11723 translate
7.65 0 translate
0 0.1 translate
1 0.0591066 scale
newpath
0 0 moveto
(G) true charpath
1 0.7 0 setrgbcolor
fill
1 16.9186 scale
0 -0.1 translate
0 -0.1 translate
1 -0.0194863 scale
newpath
0 0 moveto
(A) true charpath
2.4 0.8 0.8 setrgbcolor
fill
1 -51.3182 scale
0 0.1 translate
0 1.35194 translate
1 0.811296 scale
newpath
0 0 moveto
(T) true charpath
0 0.5 0 setrgbcolor
fill
1 1.2326 scale
0 -1.35194 translate
0 -1.04019 translate
1 -0.120083 scale
newpath
0 0 moveto
(C) true charpath
0.8 0.8 2.4 setrgbcolor
fill
1 -8.32755 scale
0 1.04019 translate
7.65 0 translate
0 0.1 translate
1 0.194659 scale
newpath
0 0 moveto
(G) true charpath
1 0.7 0 setrgbcolor
fill
1 5.13718 scale
0 -0.1 translate
0 -0.1 translate
1 -0.000220881 scale
newpath
0 0 moveto
(A) true charpath
2.4 0.8 0.8 setrgbcolor
fill
1 -4527.33 scale
0 0.1 translate
0 2.41855 translate
1 0.619914 scale
newpath
0 0 moveto
(T) true charpath
0 0.5 0 setrgbcolor
fill
1 1.61313 scale
0 -2.41855 translate
0 -0.888595 translate
1 -0.0958283 scale
newpath
0 0 moveto
(C) true charpath
0.8 0.8 2.4 setrgbcolor
fill
1 -10.4353 scale
0 0.888595 translate
7.65 0 translate
7.65 0 translate
-53.55 -23.1593 translate
newpath
-3.825 -1.9125 moveto
61.2 0 rlineto
0 45.9 rlineto
-61.2 0 rlineto
0 -45.9 rlineto
closepath
0 0 0 setrgbcolor
stroke
-275.4 0 translate
0 18.1779 translate
/Helvetica findfont
5.61816 scalefont
setfont
newpath
0 0 moveto
(Motif Name:) true charpath
0 0 0 setrgbcolor
fill
70.227 0 translate
/Helvetica-Bold findfont
5.61816 scalefont
setfont
newpath
0 0 moveto
(AAGJ06000001.1_6698549-6699842(+)_1|2|1x0) true charpath
0 0 0 setrgbcolor
fill
-70.227 0 translate
0 -68.25 translate
0 29.125 translate
/Helvetica findfont
8.262 scalefont
setfont
newpath
0 0 moveto
(Gene:) true charpath
0 0 0 setrgbcolor
fill
42.1362 0 translate
/Helvetica-Bold findfont
8.262 scalefont
setfont
newpath
0 0 moveto
(AAGJ06000001.1_6701317-6702553(+)_1) true charpath
0 0 0 setrgbcolor
fill
-42.1362 0 translate
-30.6 -29.125 translate
306 0 translate
2.10375 0 translate
/Helvetica findfont
5.508 scalefont
setfont
newpath
0 0 moveto
(1) true charpath
0 0 0 setrgbcolor
fill
7.65 0 translate
newpath
0 0 moveto
(2) true charpath
0 0 0 setrgbcolor
fill
7.65 0 translate
newpath
0 0 moveto
(3) true charpath
0 0 0 setrgbcolor
fill
7.65 0 translate
newpath
0 0 moveto
(4) true charpath
0 0 0 setrgbcolor
fill
7.65 0 translate
newpath
0 0 moveto
(5) true charpath
0 0 0 setrgbcolor
fill
7.65 0 translate
newpath
0 0 moveto
(6) true charpath
0 0 0 setrgbcolor
fill
7.65 0 translate
newpath
0 0 moveto
(7) true charpath
0 0 0 setrgbcolor
fill
7.65 0 translate
newpath
0 0 moveto
(8) true charpath
0 0 0 setrgbcolor
fill
7.65 0 translate
newpath
0 0 moveto
(9) true charpath
0 0 0 setrgbcolor
fill
7.65 0 translate
newpath
0 0 moveto
(0) true charpath
0 0 0 setrgbcolor
fill
7.65 0 translate
newpath
0 0 moveto
(1) true charpath
0 0 0 setrgbcolor
fill
7.65 0 translate
newpath
0 0 moveto
(2) true charpath
0 0 0 setrgbcolor
fill
7.65 0 translate
newpath
0 0 moveto
(3) true charpath
0 0 0 setrgbcolor
fill
7.65 0 translate
newpath
0 0 moveto
(4) true charpath
0 0 0 setrgbcolor
fill
7.65 0 translate
newpath
0 0 moveto
(5) true charpath
0 0 0 setrgbcolor
fill
7.65 0 translate
newpath
0 0 moveto
(6) true charpath
0 0 0 setrgbcolor
fill
7.65 0 translate
newpath
0 0 moveto
(7) true charpath
0 0 0 setrgbcolor
fill
7.65 0 translate
newpath
0 0 moveto
(8) true charpath
0 0 0 setrgbcolor
fill
7.65 0 translate
newpath
0 0 moveto
(9) true charpath
0 0 0 setrgbcolor
fill
7.65 0 translate
newpath
0 0 moveto
(0) true charpath
0 0 0 setrgbcolor
fill
7.65 0 translate
newpath
0 0 moveto
(1) true charpath
0 0 0 setrgbcolor
fill
7.65 0 translate
newpath
0 0 moveto
(2) true charpath
0 0 0 setrgbcolor
fill
7.65 0 translate
-170.404 0 translate
0 3.93429 translate
0 19.225 translate
/Helvetica findfont
5.508 scalefont
setfont
175.95 -1.57371 translate
newpath
0 0 moveto
(0) true charpath
0 0 0 setrgbcolor
fill
0 19.125 translate
newpath
0 0 moveto
(+0.55) true charpath
0 0 0 setrgbcolor
fill
0 -38.25 translate
newpath
0 0 moveto
(-2.60) true charpath
0 0 0 setrgbcolor
fill
-175.95 19.125 translate
0 1.57371 translate
/Helvetica-Bold findfont
11.016 scalefont
setfont
0 -0.1 translate
1 -0.125393 scale
newpath
0 0 moveto
(A) true charpath
2.4 0.8 0.8 setrgbcolor
fill
1 -7.9749 scale
0 0.1 translate
0 -1.87352 translate
1 -0.175967 scale
newpath
0 0 moveto
(C) true charpath
0.8 0.8 2.4 setrgbcolor
fill
1 -5.68287 scale
0 1.87352 translate
0 -4.04499 translate
1 -0.223494 scale
newpath
0 0 moveto
(T) true charpath
0.8 0.9 0.8 setrgbcolor
fill
1 -4.4744 scale
0 4.04499 translate
0 0.1 translate
1 1.63293 scale
newpath
0 0 moveto
(G) true charpath
1 0.7 0 setrgbcolor
fill
1 0.612396 scale
0 -0.1 translate
7.65 0 translate
0 0.1 translate
1 0.300466 scale
newpath
0 0 moveto
(G) true charpath
1 0.7 0 setrgbcolor
fill
1 3.32816 scale
0 -0.1 translate
0 3.2511 translate
1 0.425275 scale
newpath
0 0 moveto
(C) true charpath
0 0 8 setrgbcolor
fill
1 2.35142 scale
0 -3.2511 translate
0 -0.1 translate
1 -0.147083 scale
newpath
0 0 moveto
(A) true charpath
2.4 0.8 0.8 setrgbcolor
fill
1 -6.79889 scale
0 0.1 translate
7.65 0 translate
0 0.1 translate
1 2.33056 scale
newpath
0 0 moveto
(G) true charpath
1 0.7 0 setrgbcolor
fill
1 0.429082 scale
0 -0.1 translate
0 -0.1 translate
1 -0.559703 scale
newpath
0 0 moveto
(T) true charpath
0.8 0.9 0.8 setrgbcolor
fill
1 -1.78666 scale
0 0.1 translate
0 -5.29092 translate
1 -0.601583 scale
newpath
0 0 moveto
(A) true charpath
2.4 0.8 0.8 setrgbcolor
fill
1 -1.66228 scale
0 5.29092 translate
0 -10.8114 translate
1 -0.96927 scale
newpath
0 0 moveto
(C) true charpath
0.8 0.8 2.4 setrgbcolor
fill
1 -1.0317 scale
0 10.8114 translate
7.65 0 translate
0 0.1 translate
1 0.0931599 scale
newpath
0 0 moveto
(G) true charpath
1 0.7 0 setrgbcolor
fill
1 10.7342 scale
0 -0.1 translate
0 1.61989 translate
1 0.163918 scale
newpath
0 0 moveto
(A) true charpath
8 0 0 setrgbcolor
fill
1 6.10063 scale
0 -1.61989 translate
0 -0.1 translate
1 -0.0243044 scale
newpath
0 0 moveto
(C) true charpath
0.8 0.8 2.4 setrgbcolor
fill
1 -41.1448 scale
0 0.1 translate
7.65 0 translate
0 0.1 translate
1 0.88388 scale
newpath
0 0 moveto
(T) true charpath
0 0.5 0 setrgbcolor
fill
1 1.13138 scale
0 -0.1 translate
0 -0.1 translate
1 -0.171586 scale
newpath
0 0 moveto
(A) true charpath
2.4 0.8 0.8 setrgbcolor
fill
1 -5.82799 scale
0 0.1 translate
7.65 0 translate
0 0.1 translate
1 2.27935 scale
newpath
0 0 moveto
(G) true charpath
1 0.7 0 setrgbcolor
fill
1 0.438722 scale
0 -0.1 translate
0 -0.1 translate
1 -0.487328 scale
newpath
0 0 moveto
(T) true charpath
0.8 0.9 0.8 setrgbcolor
fill
1 -2.05201 scale
0 0.1 translate
0 -4.72143 translate
1 -0.648543 scale
newpath
0 0 moveto
(A) true charpath
2.4 0.8 0.8 setrgbcolor
fill
1 -1.54192 scale
0 4.72143 translate
0 -10.6114 translate
1 -0.679291 scale
newpath
0 0 moveto
(C) true charpath
0.8 0.8 2.4 setrgbcolor
fill
1 -1.47212 scale
0 10.6114 translate
7.65 0 translate
0 0.1 translate
1 2.2066 scale
newpath
0 0 moveto
(G) true charpath
1 0.7 0 setrgbcolor
fill
1 0.453186 scale
0 -0.1 translate
0 -0.1 translate
1 -0.482552 scale
newpath
0 0 moveto
(T) true charpath
0.8 0.9 0.8 setrgbcolor
fill
1 -2.07232 scale
0 0.1 translate
0 -4.68385 translate
1 -0.506652 scale
newpath
0 0 moveto
(A) true charpath
2.4 0.8 0.8 setrgbcolor
fill
1 -1.97374 scale
0 4.68385 translate
0 -9.45734 translate
1 -0.539843 scale
newpath
0 0 moveto
(C) true charpath
0.8 0.8 2.4 setrgbcolor
fill
1 -1.85239 scale
0 9.45734 translate
7.65 0 translate
0 -0.1 translate
1 -0.184244 scale
newpath
0 0 moveto
(G) true charpath
1 0.94 0.8 setrgbcolor
fill
1 -5.42757 scale
0 0.1 translate
0 -2.3366 translate
1 -0.291018 scale
newpath
0 0 moveto
(T) true charpath
0.8 0.9 0.8 setrgbcolor
fill
1 -3.43622 scale
0 2.3366 translate
0 0.1 translate
1 1.95506 scale
newpath
0 0 moveto
(C) true charpath
0 0 8 setrgbcolor
fill
1 0.511494 scale
0 -0.1 translate
0 -5.41335 translate
1 -0.551152 scale
newpath
0 0 moveto
(A) true charpath
2.4 0.8 0.8 setrgbcolor
fill
1 -1.81438 scale
0 5.41335 translate
7.65 0 translate
0 -0.1 translate
1 -0.0413395 scale
newpath
0 0 moveto
(G) true charpath
1 0.94 0.8 setrgbcolor
fill
1 -24.19 scale
0 0.1 translate
0 -1.21214 translate
1 -0.118606 scale
newpath
0 0 moveto
(T) true charpath
0.8 0.9 0.8 setrgbcolor
fill
1 -8.43129 scale
0 1.21214 translate
0 -2.93226 translate
1 -0.196687 scale
newpath
0 0 moveto
(A) true charpath
2.4 0.8 0.8 setrgbcolor
fill
1 -5.08421 scale
0 2.93226 translate
0 0.1 translate
1 1.43718 scale
newpath
0 0 moveto
(C) true charpath
0 0 8 setrgbcolor
fill
1 0.695809 scale
0 -0.1 translate
7.65 0 translate
0 -0.1 translate
1 -0.0300957 scale
newpath
0 0 moveto
(A) true charpath
2.4 0.8 0.8 setrgbcolor
fill
1 -33.2274 scale
0 0.1 translate
0 0.1 translate
1 0.817527 scale
newpath
0 0 moveto
(T) true charpath
0 0.5 0 setrgbcolor
fill
1 1.2232 scale
0 -0.1 translate
7.65 0 translate
0 -0.1 translate
1 -0.0909359 scale
newpath
0 0 moveto
(G) true charpath
1 0.94 0.8 setrgbcolor
fill
1 -10.9968 scale
0 0.1 translate
0 -1.60239 translate
1 -0.143867 scale
newpath
0 0 moveto
(T) true charpath
0.8 0.9 0.8 setrgbcolor
fill
1 -6.95088 scale
0 1.60239 translate
0 -3.52128 translate
1 -0.186299 scale
newpath
0 0 moveto
(A) true charpath
2.4 0.8 0.8 setrgbcolor
fill
1 -5.36773 scale
0 3.52128 translate
0 0.1 translate
1 1.52452 scale
newpath
0 0 moveto
(C) true charpath
0 0 8 setrgbcolor
fill
1 0.655945 scale
0 -0.1 translate
7.65 0 translate
0 -0.1 translate
1 -0.0454949 scale
newpath
0 0 moveto
(C) true charpath
0.8 0.8 2.4 setrgbcolor
fill
1 -21.9805 scale
0 0.1 translate
0 0.1 translate
1 1.17714 scale
newpath
0 0 moveto
(G) true charpath
1 0.7 0 setrgbcolor
fill
1 0.849517 scale
0 -0.1 translate
0 -1.24484 translate
1 -0.322835 scale
newpath
0 0 moveto
(A) true charpath
2.4 0.8 0.8 setrgbcolor
fill
1 -3.09755 scale
0 1.24484 translate
7.65 0 translate
0 0.1 translate
1 0.05089 scale
newpath
0 0 moveto
(A) true charpath
8 0 0 setrgbcolor
fill
1 19.6502 scale
0 -0.1 translate
0 1.28729 translate
1 0.539652 scale
newpath
0 0 moveto
(C) true charpath
0 0 8 setrgbcolor
fill
1 1.85304 scale
0 -1.28729 translate
0 -0.1 translate
1 -0.0468733 scale
newpath
0 0 moveto
(G) true charpath
1 0.94 0.8 setrgbcolor
fill
1 -21.3341 scale
0 0.1 translate
7.65 0 translate
0 -0.1 translate
1 -0.187855 scale
newpath
0 0 moveto
(T) true charpath
0.8 0.9 0.8 setrgbcolor
fill
1 -5.32326 scale
0 0.1 translate
0 0.1 translate
1 1.92172 scale
newpath
0 0 moveto
(G) true charpath
1 0.7 0 setrgbcolor
fill
1 0.520367 scale
0 -0.1 translate
0 -2.36501 translate
1 -0.334821 scale
newpath
0 0 moveto
(C) true charpath
0.8 0.8 2.4 setrgbcolor
fill
1 -2.98667 scale
0 2.36501 translate
0 -5.78643 translate
1 -0.39561 scale
newpath
0 0 moveto
(A) true charpath
2.4 0.8 0.8 setrgbcolor
fill
1 -2.52774 scale
0 5.78643 translate
7.65 0 translate
0 -0.1 translate
1 -0.25023 scale
newpath
0 0 moveto
(T) true charpath
0.8 0.9 0.8 setrgbcolor
fill
1 -3.99633 scale
0 0.1 translate
0 0.1 translate
1 2.00642 scale
newpath
0 0 moveto
(G) true charpath
1 0.7 0 setrgbcolor
fill
1 0.498401 scale
0 -0.1 translate
0 -2.85581 translate
1 -0.402453 scale
newpath
0 0 moveto
(C) true charpath
0.8 0.8 2.4 setrgbcolor
fill
1 -2.48476 scale
0 2.85581 translate
0 -6.80939 translate
1 -0.405513 scale
newpath
0 0 moveto
(A) true charpath
2.4 0.8 0.8 setrgbcolor
fill
1 -2.46601 scale
0 6.80939 translate
7.65 0 translate
0 0.1 translate
1 0.303256 scale
newpath
0 0 moveto
(G) true charpath
1 0.7 0 setrgbcolor
fill
1 3.29754 scale
0 -0.1 translate
0 -0.1 translate
1 -0.00588478 scale
newpath
0 0 moveto
(T) true charpath
0.8 0.9 0.8 setrgbcolor
fill
1 -169.93 scale
0 0.1 translate
0 3.27305 translate
1 0.571597 scale
newpath
0 0 moveto
(A) true charpath
8 0 0 setrgbcolor
fill
1 1.74948 scale
0 -3.27305 translate
0 -0.933162 translate
1 -0.123611 scale
newpath
0 0 moveto
(C) true charpath
0.8 0.8 2.4 setrgbcolor
fill
1 -8.08988 scale
0 0.933162 translate
7.65 0 translate
0 -0.1 translate
1 -0.0567245 scale
newpath
0 0 moveto
(G) true charpath
1 0.94 0.8 setrgbcolor
fill
1 -17.6291 scale
0 0.1 translate
0 0.1 translate
1 1.94802 scale
newpath
0 0 moveto
(A) true charpath
8 0 0 setrgbcolor
fill
1 0.513341 scale
0 -0.1 translate
0 -1.3332 translate
1 -0.488007 scale
newpath
0 0 moveto
(C) true charpath
0.8 0.8 2.4 setrgbcolor
fill
1 -2.04915 scale
0 1.3332 translate
0 -5.95997 translate
1 -0.607353 scale
newpath
0 0 moveto
(T) true charpath
0.8 0.9 0.8 setrgbcolor
fill
1 -1.64649 scale
0 5.95997 translate
7.65 0 translate
0 0.1 translate
1 0.046927 scale
newpath
0 0 moveto
(A) true charpath
8 0 0 setrgbcolor
fill
1 21.3097 scale
0 -0.1 translate
0 1.25611 translate
1 0.635446 scale
newpath
0 0 moveto
(C) true charpath
0 0 8 setrgbcolor
fill
1 1.5737 scale
0 -1.25611 translate
0 -0.1 translate
1 -0.0805167 scale
newpath
0 0 moveto
(G) true charpath
1 0.94 0.8 setrgbcolor
fill
1 -12.4198 scale
0 0.1 translate
7.65 0 translate
0 -0.1 translate
1 -0.116483 scale
newpath
0 0 moveto
(C) true charpath
0.8 0.8 2.4 setrgbcolor
fill
1 -8.58497 scale
0 0.1 translate
0 0.1 translate
1 0.95383 scale
newpath
0 0 moveto
(T) true charpath
0 0.5 0 setrgbcolor
fill
1 1.0484 scale
0 -0.1 translate
7.65 0 translate
0 -0.1 translate
1 -0.102719 scale
newpath
0 0 moveto
(G) true charpath
1 0.94 0.8 setrgbcolor
fill
1 -9.73531 scale
0 0.1 translate
0 0.1 translate
1 1.86966 scale
newpath
0 0 moveto
(C) true charpath
0 0 8 setrgbcolor
fill
1 0.534855 scale
0 -0.1 translate
0 -1.69511 translate
1 -0.380526 scale
newpath
0 0 moveto
(A) true charpath
2.4 0.8 0.8 setrgbcolor
fill
1 -2.62794 scale
0 1.69511 translate
0 -5.47616 translate
1 -0.397608 scale
newpath
0 0 moveto
(T) true charpath
0.8 0.9 0.8 setrgbcolor
fill
1 -2.51504 scale
0 5.47616 translate
7.65 0 translate
0 -0.1 translate
1 -0.109227 scale
newpath
0 0 moveto
(A) true charpath
2.4 0.8 0.8 setrgbcolor
fill
1 -9.15523 scale
0 0.1 translate
0 -1.74632 translate
1 -0.135434 scale
newpath
0 0 moveto
(C) true charpath
0.8 0.8 2.4 setrgbcolor
fill
1 -7.3837 scale
0 1.74632 translate
0 0.1 translate
1 1.17516 scale
newpath
0 0 moveto
(T) true charpath
0 0.5 0 setrgbcolor
fill
1 0.850946 scale
0 -0.1 translate
7.65 0 translate
7.65 0 translate
-168.3 -23.1593 translate
newpath
-3.825 -1.9125 moveto
175.95 0 rlineto
0 45.9 rlineto
-175.95 0 rlineto
0 -45.9 rlineto
closepath
0 0 0 setrgbcolor
stroke
-275.4 0 translate
0 18.1779 translate
/Helvetica findfont
5.61816 scalefont
setfont
newpath
0 0 moveto
(Motif Name:) true charpath
0 0 0 setrgbcolor
fill
70.227 0 translate
/Helvetica-Bold findfont
5.61816 scalefont
setfont
newpath
0 0 moveto
(AAGJ06000001.1_6701317-6702553(+)_1|1|1x0) true charpath
0 0 0 setrgbcolor
fill
-70.227 0 translate
0 -68.25 translate
0 29.125 translate
/Helvetica findfont
8.262 scalefont
setfont
newpath
0 0 moveto
(Gene:) true charpath
0 0 0 setrgbcolor
fill
42.1362 0 translate
/Helvetica-Bold findfont
8.262 scalefont
setfont
newpath
0 0 moveto
(AAGJ06000001.1_6701317-6702553(+)_1) true charpath
0 0 0 setrgbcolor
fill
-42.1362 0 translate
-30.6 -29.125 translate
306 0 translate
2.10375 0 translate
/Helvetica findfont
5.508 scalefont
setfont
newpath
0 0 moveto
(1) true charpath
0 0 0 setrgbcolor
fill
7.65 0 translate
newpath
0 0 moveto
(2) true charpath
0 0 0 setrgbcolor
fill
7.65 0 translate
newpath
0 0 moveto
(3) true charpath
0 0 0 setrgbcolor
fill
7.65 0 translate
newpath
0 0 moveto
(4) true charpath
0 0 0 setrgbcolor
fill
7.65 0 translate
-32.7037 0 translate
0 3.93429 translate
0 19.225 translate
/Helvetica findfont
5.508 scalefont
setfont
38.25 -1.57371 translate
newpath
0 0 moveto
(0) true charpath
0 0 0 setrgbcolor
fill
0 19.125 translate
newpath
0 0 moveto
(+0.53) true charpath
0 0 0 setrgbcolor
fill
0 -38.25 translate
newpath
0 0 moveto
(-2.37) true charpath
0 0 0 setrgbcolor
fill
-38.25 19.125 translate
0 1.57371 translate
/Helvetica-Bold findfont
11.016 scalefont
setfont
0 0.1 translate
1 0.697217 scale
newpath
0 0 moveto
(C) true charpath
0 0 8 setrgbcolor
fill
1 1.43427 scale
0 -0.1 translate
0 6.37296 translate
1 1.44382 scale
newpath
0 0 moveto
(A) true charpath
8 0 0 setrgbcolor
fill
1 0.692606 scale
0 -6.37296 translate
0 -0.1 translate
1 -0.486924 scale
newpath
0 0 moveto
(G) true charpath
1 0.94 0.8 setrgbcolor
fill
1 -2.05371 scale
0 0.1 translate
0 -4.71825 translate
1 -1.08882 scale
newpath
0 0 moveto
(T) true charpath
0.8 0.9 0.8 setrgbcolor
fill
1 -0.918425 scale
0 4.71825 translate
7.65 0 translate
0 -0.1 translate
1 -0.333595 scale
newpath
0 0 moveto
(A) true charpath
2.4 0.8 0.8 setrgbcolor
fill
1 -2.99765 scale
0 0.1 translate
0 0.1 translate
1 2.33056 scale
newpath
0 0 moveto
(T) true charpath
0 0.5 0 setrgbcolor
fill
1 0.429082 scale
0 -0.1 translate
0 -3.51177 translate
1 -0.69814 scale
newpath
0 0 moveto
(G) true charpath
1 0.94 0.8 setrgbcolor
fill
1 -1.43238 scale
0 3.51177 translate
0 -9.79199 translate
1 -1.09882 scale
newpath
0 0 moveto
(C) true charpath
0.8 0.8 2.4 setrgbcolor
fill
1 -0.910067 scale
0 9.79199 translate
7.65 0 translate
0 -0.1 translate
1 -0.0421879 scale
newpath
0 0 moveto
(A) true charpath
2.4 0.8 0.8 setrgbcolor
fill
1 -23.7035 scale
0 0.1 translate
0 -1.21882 translate
1 -0.206176 scale
newpath
0 0 moveto
(G) true charpath
1 0.94 0.8 setrgbcolor
fill
1 -4.85022 scale
0 1.21882 translate
0 0.1 translate
1 1.82587 scale
newpath
0 0 moveto
(T) true charpath
0 0.5 0 setrgbcolor
fill
1 0.547684 scale
0 -0.1 translate
0 -3.62799 translate
1 -0.775013 scale
newpath
0 0 moveto
(C) true charpath
0.8 0.8 2.4 setrgbcolor
fill
1 -1.2903 scale
0 3.62799 translate
7.65 0 translate
7.65 0 translate
-30.6 -23.1593 translate
newpath
-3.825 -1.9125 moveto
38.25 0 rlineto
0 45.9 rlineto
-38.25 0 rlineto
0 -45.9 rlineto
closepath
0 0 0 setrgbcolor
stroke
-275.4 0 translate
0 18.1779 translate
/Helvetica findfont
5.61816 scalefont
setfont
newpath
0 0 moveto
(Motif Name:) true charpath
0 0 0 setrgbcolor
fill
70.227 0 translate
/Helvetica-Bold findfont
5.61816 scalefont
setfont
newpath
0 0 moveto
(AAGJ06000001.1_6701317-6702553(+)_1|2|1x0) true charpath
0 0 0 setrgbcolor
fill
-70.227 0 translate
0 -68.25 translate
0 29.125 translate
/Helvetica findfont
8.262 scalefont
setfont
newpath
0 0 moveto
(Gene:) true charpath
0 0 0 setrgbcolor
fill
42.1362 0 translate
/Helvetica-Bold findfont
8.262 scalefont
setfont
newpath
0 0 moveto
(AAGJ06000001.1_6703537-6705043(+)_1) true charpath
0 0 0 setrgbcolor
fill
-42.1362 0 translate
-30.6 -29.125 translate
306 0 translate
2.10375 0 translate
/Helvetica findfont
5.508 scalefont
setfont
newpath
0 0 moveto
(1) true charpath
0 0 0 setrgbcolor
fill
7.65 0 translate
newpath
0 0 moveto
(2) true charpath
0 0 0 setrgbcolor
fill
7.65 0 translate
newpath
0 0 moveto
(3) true charpath
0 0 0 setrgbcolor
fill
7.65 0 translate
newpath
0 0 moveto
(4) true charpath
0 0 0 setrgbcolor
fill
7.65 0 translate
newpath
0 0 moveto
(5) true charpath
0 0 0 setrgbcolor
fill
7.65 0 translate
newpath
0 0 moveto
(6) true charpath
0 0 0 setrgbcolor
fill
7.65 0 translate
newpath
0 0 moveto
(7) true charpath
0 0 0 setrgbcolor
fill
7.65 0 translate
newpath
0 0 moveto
(8) true charpath
0 0 0 setrgbcolor
fill
7.65 0 translate
newpath
0 0 moveto
(9) true charpath
0 0 0 setrgbcolor
fill
7.65 0 translate
newpath
0 0 moveto
(0) true charpath
0 0 0 setrgbcolor
fill
7.65 0 translate
newpath
0 0 moveto
(1) true charpath
0 0 0 setrgbcolor
fill
7.65 0 translate
newpath
0 0 moveto
(2) true charpath
0 0 0 setrgbcolor
fill
7.65 0 translate
newpath
0 0 moveto
(3) true charpath
0 0 0 setrgbcolor
fill
7.65 0 translate
newpath
0 0 moveto
(4) true charpath
0 0 0 setrgbcolor
fill
7.65 0 translate
newpath
0 0 moveto
(5) true charpath
0 0 0 setrgbcolor
fill
7.65 0 translate
newpath
0 0 moveto
(6) true charpath
0 0 0 setrgbcolor
fill
7.65 0 translate
newpath
0 0 moveto
(7) true charpath
0 0 0 setrgbcolor
fill
7.65 0 translate
newpath
0 0 moveto
(8) true charpath
0 0 0 setrgbcolor
fill
7.65 0 translate
newpath
0 0 moveto
(9) true charpath
0 0 0 setrgbcolor
fill
7.65 0 translate
newpath
0 0 moveto
(0) true charpath
0 0 0 setrgbcolor
fill
7.65 0 translate
newpath
0 0 moveto
(1) true charpath
0 0 0 setrgbcolor
fill
7.65 0 translate
newpath
0 0 moveto
(2) true charpath
0 0 0 setrgbcolor
fill
7.65 0 translate
newpath
0 0 moveto
(3) true charpath
0 0 0 setrgbcolor
fill
7.65 0 translate
newpath
0 0 moveto
(4) true charpath
0 0 0 setrgbcolor
fill
7.65 0 translate
newpath
0 0 moveto
(5) true charpath
0 0 0 setrgbcolor
fill
7.65 0 translate
newpath
0 0 moveto
(6) true charpath
0 0 0 setrgbcolor
fill
7.65 0 translate
newpath
0 0 moveto
(7) true charpath
0 0 0 setrgbcolor
fill
7.65 0 translate
newpath
0 0 moveto
(8) true charpath
0 0 0 setrgbcolor
fill
7.65 0 translate
-216.304 0 translate
0 3.93429 translate
0 19.225 translate
/Helvetica findfont
5.508 scalefont
setfont
221.85 -1.57371 translate
newpath
0 0 moveto
(0) true charpath
0 0 0 setrgbcolor
fill
0 19.125 translate
newpath
0 0 moveto
(+0.55) true charpath
0 0 0 setrgbcolor
fill
0 -38.25 translate
newpath
0 0 moveto
(-2.60) true charpath
0 0 0 setrgbcolor
fill
-221.85 19.125 translate
0 1.57371 translate
/Helvetica-Bold findfont
11.016 scalefont
setfont
0 -0.1 translate
1 -0.125393 scale
newpath
0 0 moveto
(A) true charpath
2.4 0.8 0.8 setrgbcolor
fill
1 -7.9749 scale
0 0.1 translate
0 -1.87352 translate
1 -0.175967 scale
newpath
0 0 moveto
(C) true charpath
0.8 0.8 2.4 setrgbcolor
fill
1 -5.68287 scale
0 1.87352 translate
0 -4.04499 translate
1 -0.223494 scale
newpath
0 0 moveto
(T) true charpath
0.8 0.9 0.8 setrgbcolor
fill
1 -4.4744 scale
0 4.04499 translate
0 0.1 translate
1 1.63293 scale
newpath
0 0 moveto
(G) true charpath
1 0.7 0 setrgbcolor
fill
1 0.612396 scale
0 -0.1 translate
7.65 0 translate
0 0.1 translate
1 0.300466 scale
newpath
0 0 moveto
(G) true charpath
1 0.7 0 setrgbcolor
fill
1 3.32816 scale
0 -0.1 translate
0 3.2511 translate
1 0.425275 scale
newpath
0 0 moveto
(C) true charpath
0 0 8 setrgbcolor
fill
1 2.35142 scale
0 -3.2511 translate
0 -0.1 translate
1 -0.147083 scale
newpath
0 0 moveto
(A) true charpath
2.4 0.8 0.8 setrgbcolor
fill
1 -6.79889 scale
0 0.1 translate
7.65 0 translate
0 0.1 translate
1 2.33056 scale
newpath
0 0 moveto
(G) true charpath
1 0.7 0 setrgbcolor
fill
1 0.429082 scale
0 -0.1 translate
0 -0.1 translate
1 -0.559703 scale
newpath
0 0 moveto
(T) true charpath
0.8 0.9 0.8 setrgbcolor
fill
1 -1.78666 scale
0 0.1 translate
0 -5.29092 translate
1 -0.601583 scale
newpath
0 0 moveto
(A) true charpath
2.4 0.8 0.8 setrgbcolor
fill
1 -1.66228 scale
0 5.29092 translate
0 -10.8114 translate
1 -0.96927 scale
newpath
0 0 moveto
(C) true charpath
0.8 0.8 2.4 setrgbcolor
fill
1 -1.0317 scale
0 10.8114 translate
7.65 0 translate
0 0.1 translate
1 0.0925987 scale
newpath
0 0 moveto
(A) true charpath
8 0 0 setrgbcolor
fill
1 10.7993 scale
0 -0.1 translate
0 1.61548 translate
1 0.153622 scale
newpath
0 0 moveto
(T) true charpath
0 0.5 0 setrgbcolor
fill
1 6.50949 scale
0 -1.61548 translate
0 -0.1 translate
1 -0.00609949 scale
newpath
0 0 moveto
(C) true charpath
0.8 0.8 2.4 setrgbcolor
fill
1 -163.948 scale
0 0.1 translate
7.65 0 translate
0 -0.1 translate
1 -0.203076 scale
newpath
0 0 moveto
(C) true charpath
0.8 0.8 2.4 setrgbcolor
fill
1 -4.92427 scale
0 0.1 translate
0 0.1 translate
1 1.42403 scale
newpath
0 0 moveto
(T) true charpath
0 0.5 0 setrgbcolor
fill
1 0.70223 scale
0 -0.1 translate
0 -2.48477 translate
1 -0.409034 scale
newpath
0 0 moveto
(A) true charpath
2.4 0.8 0.8 setrgbcolor
fill
1 -2.44478 scale
0 2.48477 translate
7.65 0 translate
0 0.1 translate
1 2.31488 scale
newpath
0 0 moveto
(G) true charpath
1 0.7 0 setrgbcolor
fill
1 0.431987 scale
0 -0.1 translate
0 -0.1 translate
1 -0.486821 scale
newpath
0 0 moveto
(T) true charpath
0.8 0.9 0.8 setrgbcolor
fill
1 -2.05414 scale
0 0.1 translate
0 -4.71745 translate
1 -0.760932 scale
newpath
0 0 moveto
(C) true charpath
0.8 0.8 2.4 setrgbcolor
fill
1 -1.31418 scale
0 4.71745 translate
0 -11.4917 translate
1 -0.761617 scale
newpath
0 0 moveto
(A) true charpath
2.4 0.8 0.8 setrgbcolor
fill
1 -1.313 scale
0 11.4917 translate
7.65 0 translate
0 -0.1 translate
1 -0.225211 scale
newpath
0 0 moveto
(T) true charpath
0.8 0.9 0.8 setrgbcolor
fill
1 -4.44028 scale
0 0.1 translate
0 -2.65895 translate
1 -0.299294 scale
newpath
0 0 moveto
(A) true charpath
2.4 0.8 0.8 setrgbcolor
fill
1 -3.3412 scale
0 2.65895 translate
0 0.1 translate
1 1.9319 scale
newpath
0 0 moveto
(G) true charpath
1 0.7 0 setrgbcolor
fill
1 0.517626 scale
0 -0.1 translate
0 -5.80082 translate
1 -0.400243 scale
newpath
0 0 moveto
(C) true charpath
0.8 0.8 2.4 setrgbcolor
fill
1 -2.49848 scale
0 5.80082 translate
7.65 0 translate
0 -0.1 translate
1 -0.321367 scale
newpath
0 0 moveto
(T) true charpath
0.8 0.9 0.8 setrgbcolor
fill
1 -3.11171 scale
0 0.1 translate
0 0.1 translate
1 2.04135 scale
newpath
0 0 moveto
(C) true charpath
0 0 8 setrgbcolor
fill
1 0.489872 scale
0 -0.1 translate
0 -3.41555 translate
1 -0.380568 scale
newpath
0 0 moveto
(G) true charpath
1 0.94 0.8 setrgbcolor
fill
1 -2.62765 scale
0 3.41555 translate
0 -7.19694 translate
1 -0.410388 scale
newpath
0 0 moveto
(A) true charpath
2.4 0.8 0.8 setrgbcolor
fill
1 -2.43672 scale
0 7.19694 translate
7.65 0 translate
0 0.1 translate
1 0.33439 scale
newpath
0 0 moveto
(G) true charpath
1 0.7 0 setrgbcolor
fill
1 2.99052 scale
0 -0.1 translate
7.65 0 translate
0 0.1 translate
1 0.217727 scale
newpath
0 0 moveto
(C) true charpath
0 0 8 setrgbcolor
fill
1 4.5929 scale
0 -0.1 translate
0 2.60006 translate
1 0.848954 scale
newpath
0 0 moveto
(A) true charpath
8 0 0 setrgbcolor
fill
1 1.17792 scale
0 -2.60006 translate
0 -0.1 translate
1 -0.113513 scale
newpath
0 0 moveto
(G) true charpath
1 0.94 0.8 setrgbcolor
fill
1 -8.80955 scale
0 0.1 translate
0 -1.78004 translate
1 -0.114998 scale
newpath
0 0 moveto
(T) true charpath
0.8 0.9 0.8 setrgbcolor
fill
1 -8.69581 scale
0 1.78004 translate
7.65 0 translate
0 -0.1 translate
1 -0.0817506 scale
newpath
0 0 moveto
(C) true charpath
0.8 0.8 2.4 setrgbcolor
fill
1 -12.2323 scale
0 0.1 translate
0 -1.53012 translate
1 -0.105115 scale
newpath
0 0 moveto
(T) true charpath
0.8 0.9 0.8 setrgbcolor
fill
1 -9.51339 scale
0 1.53012 translate
0 -3.14408 translate
1 -0.113881 scale
newpath
0 0 moveto
(G) true charpath
1 0.94 0.8 setrgbcolor
fill
1 -8.78108 scale
0 3.14408 translate
0 0.1 translate
1 1.38332 scale
newpath
0 0 moveto
(A) true charpath
8 0 0 setrgbcolor
fill
1 0.722896 scale
0 -0.1 translate
7.65 0 translate
0 -0.1 translate
1 -0.00309555 scale
newpath
0 0 moveto
(C) true charpath
0.8 0.8 2.4 setrgbcolor
fill
1 -323.045 scale
0 0.1 translate
0 -0.911215 translate
1 -0.0641251 scale
newpath
0 0 moveto
(T) true charpath
0.8 0.9 0.8 setrgbcolor
fill
1 -15.5945 scale
0 0.911215 translate
0 -2.20265 translate
1 -0.110699 scale
newpath
0 0 moveto
(G) true charpath
1 0.94 0.8 setrgbcolor
fill
1 -9.03351 scale
0 2.20265 translate
0 0.1 translate
1 1.19246 scale
newpath
0 0 moveto
(A) true charpath
8 0 0 setrgbcolor
fill
1 0.838604 scale
0 -0.1 translate
7.65 0 translate
0 0.1 translate
1 2.2066 scale
newpath
0 0 moveto
(G) true charpath
1 0.7 0 setrgbcolor
fill
1 0.453186 scale
0 -0.1 translate
0 -0.1 translate
1 -0.482552 scale
newpath
0 0 moveto
(T) true charpath
0.8 0.9 0.8 setrgbcolor
fill
1 -2.07232 scale
0 0.1 translate
0 -4.68385 translate
1 -0.506652 scale
newpath
0 0 moveto
(A) true charpath
2.4 0.8 0.8 setrgbcolor
fill
1 -1.97374 scale
0 4.68385 translate
0 -9.45734 translate
1 -0.539843 scale
newpath
0 0 moveto
(C) true charpath
0.8 0.8 2.4 setrgbcolor
fill
1 -1.85239 scale
0 9.45734 translate
7.65 0 translate
0 -0.1 translate
1 -0.184244 scale
newpath
0 0 moveto
(G) true charpath
1 0.94 0.8 setrgbcolor
fill
1 -5.42757 scale
0 0.1 translate
0 -2.3366 translate
1 -0.291018 scale
newpath
0 0 moveto
(T) true charpath
0.8 0.9 0.8 setrgbcolor
fill
1 -3.43622 scale
0 2.3366 translate
0 0.1 translate
1 1.95506 scale
newpath
0 0 moveto
(C) true charpath
0 0 8 setrgbcolor
fill
1 0.511494 scale
0 -0.1 translate
0 -5.41335 translate
1 -0.551152 scale
newpath
0 0 moveto
(A) true charpath
2.4 0.8 0.8 setrgbcolor
fill
1 -1.81438 scale
0 5.41335 translate
7.65 0 translate
0 -0.1 translate
1 -0.0413395 scale
newpath
0 0 moveto
(G) true charpath
1 0.94 0.8 setrgbcolor
fill
1 -24.19 scale
0 0.1 translate
0 -1.21214 translate
1 -0.118606 scale
newpath
0 0 moveto
(T) true charpath
0.8 0.9 0.8 setrgbcolor
fill
1 -8.43129 scale
0 1.21214 translate
0 -2.93226 translate
1 -0.196687 scale
newpath
0 0 moveto
(A) true charpath
2.4 0.8 0.8 setrgbcolor
fill
1 -5.08421 scale
0 2.93226 translate
0 0.1 translate
1 1.43718 scale
newpath
0 0 moveto
(C) true charpath
0 0 8 setrgbcolor
fill
1 0.695809 scale
0 -0.1 translate
7.65 0 translate
0 0.1 translate
1 1.01093 scale
newpath
0 0 moveto
(A) true charpath
8 0 0 setrgbcolor
fill
1 0.989188 scale
0 -0.1 translate
0 -0.1 translate
1 -0.238544 scale
newpath
0 0 moveto
(C) true charpath
0.8 0.8 2.4 setrgbcolor
fill
1 -4.1921 scale
0 0.1 translate
7.65 0 translate
0 0.1 translate
1 0.5516 scale
newpath
0 0 moveto
(C) true charpath
0 0 8 setrgbcolor
fill
1 1.81291 scale
0 -0.1 translate
0 -0.1 translate
1 -0.0580005 scale
newpath
0 0 moveto
(G) true charpath
1 0.94 0.8 setrgbcolor
fill
1 -17.2412 scale
0 0.1 translate
7.65 0 translate
0 0.1 translate
1 0.36135 scale
newpath
0 0 moveto
(T) true charpath
0 0.5 0 setrgbcolor
fill
1 2.7674 scale
0 -0.1 translate
0 3.73016 translate
1 0.897587 scale
newpath
0 0 moveto
(C) true charpath
0 0 8 setrgbcolor
fill
1 1.1141 scale
0 -3.73016 translate
0 -0.1 translate
1 -0.12237 scale
newpath
0 0 moveto
(G) true charpath
1 0.94 0.8 setrgbcolor
fill
1 -8.17197 scale
0 0.1 translate
0 -1.84973 translate
1 -0.208559 scale
newpath
0 0 moveto
(A) true charpath
2.4 0.8 0.8 setrgbcolor
fill
1 -4.79481 scale
0 1.84973 translate
7.65 0 translate
0 0.1 translate
1 0.431991 scale
newpath
0 0 moveto
(T) true charpath
0 0.5 0 setrgbcolor
fill
1 2.31486 scale
0 -0.1 translate
0 -0.1 translate
1 -0.0262891 scale
newpath
0 0 moveto
(C) true charpath
0.8 0.8 2.4 setrgbcolor
fill
1 -38.0386 scale
0 0.1 translate
7.65 0 translate
0 -0.1 translate
1 -0.299627 scale
newpath
0 0 moveto
(A) true charpath
2.4 0.8 0.8 setrgbcolor
fill
1 -3.33748 scale
0 0.1 translate
0 0.1 translate
1 1.99364 scale
newpath
0 0 moveto
(G) true charpath
1 0.7 0 setrgbcolor
fill
1 0.501594 scale
0 -0.1 translate
0 -3.24449 translate
1 -0.351918 scale
newpath
0 0 moveto
(C) true charpath
0.8 0.8 2.4 setrgbcolor
fill
1 -2.84157 scale
0 3.24449 translate
0 -6.80044 translate
1 -0.365433 scale
newpath
0 0 moveto
(T) true charpath
0.8 0.9 0.8 setrgbcolor
fill
1 -2.73648 scale
0 6.80044 translate
7.65 0 translate
0 -0.1 translate
1 -0.246616 scale
newpath
0 0 moveto
(A) true charpath
2.4 0.8 0.8 setrgbcolor
fill
1 -4.05489 scale
0 0.1 translate
0 -2.82737 translate
1 -0.301729 scale
newpath
0 0 moveto
(G) true charpath
1 0.94 0.8 setrgbcolor
fill
1 -3.31423 scale
0 2.82737 translate
0 0.1 translate
1 1.94757 scale
newpath
0 0 moveto
(T) true charpath
0 0.5 0 setrgbcolor
fill
1 0.51346 scale
0 -0.1 translate
0 -5.98841 translate
1 -0.398051 scale
newpath
0 0 moveto
(C) true charpath
0.8 0.8 2.4 setrgbcolor
fill
1 -2.51224 scale
0 5.98841 translate
7.65 0 translate
0 0.1 translate
1 0.303256 scale
newpath
0 0 moveto
(G) true charpath
1 0.7 0 setrgbcolor
fill
1 3.29754 scale
0 -0.1 translate
0 -0.1 translate
1 -0.00588478 scale
newpath
0 0 moveto
(T) true charpath
0.8 0.9 0.8 setrgbcolor
fill
1 -169.93 scale
0 0.1 translate
0 3.27305 translate
1 0.571597 scale
newpath
0 0 moveto
(A) true charpath
8 0 0 setrgbcolor
fill
1 1.74948 scale
0 -3.27305 translate
0 -0.933162 translate
1 -0.123611 scale
newpath
0 0 moveto
(C) true charpath
0.8 0.8 2.4 setrgbcolor
fill
1 -8.08988 scale
0 0.933162 translate
7.65 0 translate
0 -0.1 translate
1 -0.0567245 scale
newpath
0 0 moveto
(G) true charpath
1 0.94 0.8 setrgbcolor
fill
1 -17.6291 scale
0 0.1 translate
0 0.1 translate
1 1.94802 scale
newpath
0 0 moveto
(A) true charpath
8 0 0 setrgbcolor
fill
1 0.513341 scale
0 -0.1 translate
0 -1.3332 translate
1 -0.488007 scale
newpath
0 0 moveto
(C) true charpath
0.8 0.8 2.4 setrgbcolor
fill
1 -2.04915 scale
0 1.3332 translate
0 -5.95997 translate
1 -0.607353 scale
newpath
0 0 moveto
(T) true charpath
0.8 0.9 0.8 setrgbcolor
fill
1 -1.64649 scale
0 5.95997 translate
7.65 0 translate
0 0.1 translate
1 0.046927 scale
newpath
0 0 moveto
(A) true charpath
8 0 0 setrgbcolor
fill
1 21.3097 scale
0 -0.1 translate
0 1.25611 translate
1 0.635446 scale
newpath
0 0 moveto
(C) true charpath
0 0 8 setrgbcolor
fill
1 1.5737 scale
0 -1.25611 translate
0 -0.1 translate
1 -0.0805167 scale
newpath
0 0 moveto
(G) true charpath
1 0.94 0.8 setrgbcolor
fill
1 -12.4198 scale
0 0.1 translate
7.65 0 translate
0 -0.1 translate
1 -0.116483 scale
newpath
0 0 moveto
(C) true charpath
0.8 0.8 2.4 setrgbcolor
fill
1 -8.58497 scale
0 0.1 translate
0 0.1 translate
1 0.95383 scale
newpath
0 0 moveto
(T) true charpath
0 0.5 0 setrgbcolor
fill
1 1.0484 scale
0 -0.1 translate
7.65 0 translate
0 -0.1 translate
1 -0.102719 scale
newpath
0 0 moveto
(G) true charpath
1 0.94 0.8 setrgbcolor
fill
1 -9.73531 scale
0 0.1 translate
0 0.1 translate
1 1.86966 scale
newpath
0 0 moveto
(C) true charpath
0 0 8 setrgbcolor
fill
1 0.534855 scale
0 -0.1 translate
0 -1.69511 translate
1 -0.380526 scale
newpath
0 0 moveto
(A) true charpath
2.4 0.8 0.8 setrgbcolor
fill
1 -2.62794 scale
0 1.69511 translate
0 -5.47616 translate
1 -0.397608 scale
newpath
0 0 moveto
(T) true charpath
0.8 0.9 0.8 setrgbcolor
fill
1 -2.51504 scale
0 5.47616 translate
7.65 0 translate
0 -0.1 translate
1 -0.109227 scale
newpath
0 0 moveto
(A) true charpath
2.4 0.8 0.8 setrgbcolor
fill
1 -9.15523 scale
0 0.1 translate
0 -1.74632 translate
1 -0.135434 scale
newpath
0 0 moveto
(C) true charpath
0.8 0.8 2.4 setrgbcolor
fill
1 -7.3837 scale
0 1.74632 translate
0 0.1 translate
1 1.17516 scale
newpath
0 0 moveto
(T) true charpath
0 0.5 0 setrgbcolor
fill
1 0.850946 scale
0 -0.1 translate
7.65 0 translate
7.65 0 translate
-214.2 -23.1593 translate
newpath
-3.825 -1.9125 moveto
221.85 0 rlineto
0 45.9 rlineto
-221.85 0 rlineto
0 -45.9 rlineto
closepath
0 0 0 setrgbcolor
stroke
-275.4 0 translate
0 18.1779 translate
/Helvetica findfont
5.61816 scalefont
setfont
newpath
0 0 moveto
(Motif Name:) true charpath
0 0 0 setrgbcolor
fill
70.227 0 translate
/Helvetica-Bold findfont
5.61816 scalefont
setfont
newpath
0 0 moveto
(AAGJ06000001.1_6703537-6705043(+)_1|1|1x0) true charpath
0 0 0 setrgbcolor
fill
-70.227 0 translate
0 -68.25 translate
0 29.125 translate
/Helvetica findfont
8.262 scalefont
setfont
newpath
0 0 moveto
(Gene:) true charpath
0 0 0 setrgbcolor
fill
42.1362 0 translate
/Helvetica-Bold findfont
8.262 scalefont
setfont
newpath
0 0 moveto
(AAGJ06000001.1_6703537-6705043(+)_1) true charpath
0 0 0 setrgbcolor
fill
-42.1362 0 translate
-30.6 -29.125 translate
306 0 translate
2.10375 0 translate
/Helvetica findfont
5.508 scalefont
setfont
newpath
0 0 moveto
(1) true charpath
0 0 0 setrgbcolor
fill
7.65 0 translate
newpath
0 0 moveto
(2) true charpath
0 0 0 setrgbcolor
fill
7.65 0 translate
newpath
0 0 moveto
(3) true charpath
0 0 0 setrgbcolor
fill
7.65 0 translate
newpath
0 0 moveto
(4) true charpath
0 0 0 setrgbcolor
fill
7.65 0 translate
newpath
0 0 moveto
(5) true charpath
0 0 0 setrgbcolor
fill
7.65 0 translate
newpath
0 0 moveto
(6) true charpath
0 0 0 setrgbcolor
fill
7.65 0 translate
newpath
0 0 moveto
(7) true charpath
0 0 0 setrgbcolor
fill
7.65 0 translate
-55.6537 0 translate
0 3.93429 translate
0 19.225 translate
/Helvetica findfont
5.508 scalefont
setfont
61.2 -1.57371 translate
newpath
0 0 moveto
(0) true charpath
0 0 0 setrgbcolor
fill
0 19.125 translate
newpath
0 0 moveto
(+0.53) true charpath
0 0 0 setrgbcolor
fill
0 -38.25 translate
newpath
0 0 moveto
(-2.09) true charpath
0 0 0 setrgbcolor
fill
-61.2 19.125 translate
0 1.57371 translate
/Helvetica-Bold findfont
11.016 scalefont
setfont
0 -0.1 translate
1 -0.161829 scale
newpath
0 0 moveto
(C) true charpath
0.8 0.8 2.4 setrgbcolor
fill
1 -6.17936 scale
0 0.1 translate
0 0.1 translate
1 2.14348 scale
newpath
0 0 moveto
(A) true charpath
8 0 0 setrgbcolor
fill
1 0.46653 scale
0 -0.1 translate
0 -2.16022 translate
1 -0.550664 scale
newpath
0 0 moveto
(T) true charpath
0.8 0.9 0.8 setrgbcolor
fill
1 -1.81599 scale
0 2.16022 translate
0 -7.28002 translate
1 -1.30721 scale
newpath
0 0 moveto
(G) true charpath
1 0.94 0.8 setrgbcolor
fill
1 -0.764988 scale
0 7.28002 translate
7.65 0 translate
0 0.1 translate
1 2.33056 scale
newpath
0 0 moveto
(G) true charpath
1 0.7 0 setrgbcolor
fill
1 0.429082 scale
0 -0.1 translate
0 -0.1 translate
1 -0.583124 scale
newpath
0 0 moveto
(T) true charpath
0.8 0.9 0.8 setrgbcolor
fill
1 -1.7149 scale
0 0.1 translate
0 -5.47521 translate
1 -0.608037 scale
newpath
0 0 moveto
(A) true charpath
2.4 0.8 0.8 setrgbcolor
fill
1 -1.64464 scale
0 5.47521 translate
0 -11.0465 translate
1 -0.939394 scale
newpath
0 0 moveto
(C) true charpath
0.8 0.8 2.4 setrgbcolor
fill
1 -1.06452 scale
0 11.0465 translate
7.65 0 translate
0 -0.1 translate
1 -0.0686582 scale
newpath
0 0 moveto
(T) true charpath
0.8 0.9 0.8 setrgbcolor
fill
1 -14.5649 scale
0 0.1 translate
0 -1.4271 translate
1 -0.263043 scale
newpath
0 0 moveto
(G) true charpath
1 0.94 0.8 setrgbcolor
fill
1 -3.80166 scale
0 1.4271 translate
0 0.1 translate
1 1.70481 scale
newpath
0 0 moveto
(A) true charpath
8 0 0 setrgbcolor
fill
1 0.586575 scale
0 -0.1 translate
0 -4.28373 translate
1 -0.455609 scale
newpath
0 0 moveto
(C) true charpath
0.8 0.8 2.4 setrgbcolor
fill
1 -2.19486 scale
0 4.28373 translate
7.65 0 translate
0 0.1 translate
1 0.258799 scale
newpath
0 0 moveto
(T) true charpath
0 0.5 0 setrgbcolor
fill
1 3.86401 scale
0 -0.1 translate
0 2.92323 translate
1 0.95542 scale
newpath
0 0 moveto
(G) true charpath
1 0.7 0 setrgbcolor
fill
1 1.04666 scale
0 -2.92323 translate
0 -0.1 translate
1 -0.853208 scale
newpath
0 0 moveto
(C) true charpath
0.8 0.8 2.4 setrgbcolor
fill
1 -1.17205 scale
0 0.1 translate
7.65 0 translate
0 -0.1 translate
1 -0.096822 scale
newpath
0 0 moveto
(G) true charpath
1 0.94 0.8 setrgbcolor
fill
1 -10.3282 scale
0 0.1 translate
0 0.1 translate
1 0.909858 scale
newpath
0 0 moveto
(T) true charpath
0 0.5 0 setrgbcolor
fill
1 1.09907 scale
0 -0.1 translate
7.65 0 translate
0 -0.1 translate
1 -0.0134619 scale
newpath
0 0 moveto
(A) true charpath
2.4 0.8 0.8 setrgbcolor
fill
1 -74.2838 scale
0 0.1 translate
0 -0.992783 translate
1 -0.0334093 scale
newpath
0 0 moveto
(C) true charpath
0.8 0.8 2.4 setrgbcolor
fill
1 -29.9318 scale
0 0.992783 translate
0 -2.04252 translate
1 -0.14476 scale
newpath
0 0 moveto
(G) true charpath
1 0.94 0.8 setrgbcolor
fill
1 -6.90797 scale
0 2.04252 translate
0 0.1 translate
1 1.09569 scale
newpath
0 0 moveto
(T) true charpath
0 0.5 0 setrgbcolor
fill
1 0.912667 scale
0 -0.1 translate
7.65 0 translate
7.65 0 translate
-53.55 -23.1593 translate
newpath
-3.825 -1.9125 moveto
61.2 0 rlineto
0 45.9 rlineto
-61.2 0 rlineto
0 -45.9 rlineto
closepath
0 0 0 setrgbcolor
stroke
-275.4 0 translate
0 18.1779 translate
/Helvetica findfont
5.61816 scalefont
setfont
newpath
0 0 moveto
(Motif Name:) true charpath
0 0 0 setrgbcolor
fill
70.227 0 translate
/Helvetica-Bold findfont
5.61816 scalefont
setfont
newpath
0 0 moveto
(AAGJ06000001.1_6703537-6705043(+)_1|2|1x0) true charpath
0 0 0 setrgbcolor
fill
-70.227 0 translate
0 -68.25 translate
0 29.125 translate
/Helvetica findfont
8.262 scalefont
setfont
newpath
0 0 moveto
(Gene:) true charpath
0 0 0 setrgbcolor
fill
42.1362 0 translate
/Helvetica-Bold findfont
8.262 scalefont
setfont
newpath
0 0 moveto
(AAGJ06000001.1_6721064-6723774(+)_1) true charpath
0 0 0 setrgbcolor
fill
-42.1362 0 translate
-30.6 -29.125 translate
306 0 translate
2.10375 0 translate
/Helvetica findfont
5.508 scalefont
setfont
newpath
0 0 moveto
(1) true charpath
0 0 0 setrgbcolor
fill
7.65 0 translate
newpath
0 0 moveto
(2) true charpath
0 0 0 setrgbcolor
fill
7.65 0 translate
newpath
0 0 moveto
(3) true charpath
0 0 0 setrgbcolor
fill
7.65 0 translate
newpath
0 0 moveto
(4) true charpath
0 0 0 setrgbcolor
fill
7.65 0 translate
newpath
0 0 moveto
(5) true charpath
0 0 0 setrgbcolor
fill
7.65 0 translate
newpath
0 0 moveto
(6) true charpath
0 0 0 setrgbcolor
fill
7.65 0 translate
newpath
0 0 moveto
(7) true charpath
0 0 0 setrgbcolor
fill
7.65 0 translate
newpath
0 0 moveto
(8) true charpath
0 0 0 setrgbcolor
fill
7.65 0 translate
newpath
0 0 moveto
(9) true charpath
0 0 0 setrgbcolor
fill
7.65 0 translate
newpath
0 0 moveto
(0) true charpath
0 0 0 setrgbcolor
fill
7.65 0 translate
newpath
0 0 moveto
(1) true charpath
0 0 0 setrgbcolor
fill
7.65 0 translate
newpath
0 0 moveto
(2) true charpath
0 0 0 setrgbcolor
fill
7.65 0 translate
newpath
0 0 moveto
(3) true charpath
0 0 0 setrgbcolor
fill
7.65 0 translate
newpath
0 0 moveto
(4) true charpath
0 0 0 setrgbcolor
fill
7.65 0 translate
newpath
0 0 moveto
(5) true charpath
0 0 0 setrgbcolor
fill
7.65 0 translate
newpath
0 0 moveto
(6) true charpath
0 0 0 setrgbcolor
fill
7.65 0 translate
newpath
0 0 moveto
(7) true charpath
0 0 0 setrgbcolor
fill
7.65 0 translate
newpath
0 0 moveto
(8) true charpath
0 0 0 setrgbcolor
fill
7.65 0 translate
newpath
0 0 moveto
(9) true charpath
0 0 0 setrgbcolor
fill
7.65 0 translate
newpath
0 0 moveto
(0) true charpath
0 0 0 setrgbcolor
fill
7.65 0 translate
newpath
0 0 moveto
(1) true charpath
0 0 0 setrgbcolor
fill
7.65 0 translate
newpath
0 0 moveto
(2) true charpath
0 0 0 setrgbcolor
fill
7.65 0 translate
newpath
0 0 moveto
(3) true charpath
0 0 0 setrgbcolor
fill
7.65 0 translate
newpath
0 0 moveto
(4) true charpath
0 0 0 setrgbcolor
fill
7.65 0 translate
newpath
0 0 moveto
(5) true charpath
0 0 0 setrgbcolor
fill
7.65 0 translate
newpath
0 0 moveto
[truncated: 9,111,740 more chars]
