# Supplementary material for: Transposable elements drive the evolution of metazoan zinc finger genes
Source: Genome Res. 2023 Aug;33(8):1325–39. doi: 10.1101/gr.277966.123 (PMC10547256; doi:10.1101/gr.277966.123)
Supplement: Supplement 4 [file Supplemental_Data_4.tar.gz]

Archive with 223 entries (215 files):
- Users/jonwells/Projects/feschottelab/finz-znf/data/selection-analysis
- Users/jonwells/Projects/feschottelab/finz-znf/data/selection-analysis/pairwise_needleman_longlabel.nwk
- Users/jonwells/Projects/feschottelab/finz-znf/data/selection-analysis/clade6
- Users/jonwells/Projects/feschottelab/finz-znf/data/selection-analysis/clade1
- Users/jonwells/Projects/feschottelab/finz-znf/data/selection-analysis/clade7
- Users/jonwells/Projects/feschottelab/finz-znf/data/selection-analysis/._pairwise_needleman.nwk
- Users/jonwells/Projects/feschottelab/finz-znf/data/selection-analysis/pairwise_needleman.nwk
- Users/jonwells/Projects/feschottelab/finz-znf/data/selection-analysis/README.md
- Users/jonwells/Projects/feschottelab/finz-znf/data/selection-analysis/._hypothesis_testing.xlsx
- Users/jonwells/Projects/feschottelab/finz-znf/data/selection-analysis/hypothesis_testing.xlsx
- Users/jonwells/Projects/feschottelab/finz-znf/data/selection-analysis/clade2
- Users/jonwells/Projects/feschottelab/finz-znf/data/selection-analysis/clade5
- Users/jonwells/Projects/feschottelab/finz-znf/data/selection-analysis/pairwise_needleman.mat
- Users/jonwells/Projects/feschottelab/finz-znf/data/selection-analysis/clade4
- Users/jonwells/Projects/feschottelab/finz-znf/data/selection-analysis/clade3
- Users/jonwells/Projects/feschottelab/finz-znf/data/selection-analysis/clade3/pairwise_needleman_clade3.final.fa
- Users/jonwells/Projects/feschottelab/finz-znf/data/selection-analysis/clade3/pairwise_needleman_clade3.final.fa.iqtree
- Users/jonwells/Projects/feschottelab/finz-znf/data/selection-analysis/clade3/pairwise_needleman_clade3.final.fa.bionj
- Users/jonwells/Projects/feschottelab/finz-znf/data/selection-analysis/clade3/pairwise_needleman_clade3.final.fa.ckp.gz
- Users/jonwells/Projects/feschottelab/finz-znf/data/selection-analysis/clade3/rub
- Users/jonwells/Projects/feschottelab/finz-znf/data/selection-analysis/clade3/clade3_rst_neb12.gff
- Users/jonwells/Projects/feschottelab/finz-znf/data/selection-analysis/clade3/rst
- Users/jonwells/Projects/feschottelab/finz-znf/data/selection-analysis/clade3/lnf
- Users/jonwells/Projects/feschottelab/finz-znf/data/selection-analysis/clade3/pairwise_needleman_clade3.taxa
- Users/jonwells/Projects/feschottelab/finz-znf/data/selection-analysis/clade3/pairwise_needleman_clade3.final.fa.mldist
- Users/jonwells/Projects/feschottelab/finz-znf/data/selection-analysis/clade3/4fold.nuc
- Users/jonwells/Projects/feschottelab/finz-znf/data/selection-analysis/clade3/2NG.t
- Users/jonwells/Projects/feschottelab/finz-znf/data/selection-analysis/clade3/clade3_psel_neb12.gff
- Users/jonwells/Projects/feschottelab/finz-znf/data/selection-analysis/clade3/codeml.ctl
- Users/jonwells/Projects/feschottelab/finz-znf/data/selection-analysis/clade3/rst1
- Users/jonwells/Projects/feschottelab/finz-znf/data/selection-analysis/clade3/pairwise_needleman_clade3.fa
- Users/jonwells/Projects/feschottelab/finz-znf/data/selection-analysis/clade3/2NG.dN
- Users/jonwells/Projects/feschottelab/finz-znf/data/selection-analysis/clade3/2NG.dS
- Users/jonwells/Projects/feschottelab/finz-znf/data/selection-analysis/clade3/clade3_c2h2.jff
- Users/jonwells/Projects/feschottelab/finz-znf/data/selection-analysis/clade3/pairwise_needleman_clade3.final.fa.treefile
- Users/jonwells/Projects/feschottelab/finz-znf/data/selection-analysis/clade3/pairwise_needleman_clade3.final.fa.model.gz
- Users/jonwells/Projects/feschottelab/finz-znf/data/selection-analysis/clade3/clade3_psel_neb12.jff
- Users/jonwells/Projects/feschottelab/finz-znf/data/selection-analysis/clade3/pairwise_needleman_clade3.final.fa.log
- Users/jonwells/Projects/feschottelab/finz-znf/data/selection-analysis/clade3/._pairwise_needleman_clade3.prank.fa
- Users/jonwells/Projects/feschottelab/finz-znf/data/selection-analysis/clade3/pairwise_needleman_clade3.prank.fa
- Users/jonwells/Projects/feschottelab/finz-znf/data/selection-analysis/clade3/pairwise_needleman_clade3.final.fa.parstree
- Users/jonwells/Projects/feschottelab/finz-znf/data/selection-analysis/clade3/clade3_c2h2.gff
- Users/jonwells/Projects/feschottelab/finz-znf/data/selection-analysis/clade3/pairwise_needleman_clade3.final.out
- Users/jonwells/Projects/feschottelab/finz-znf/data/selection-analysis/clade4/pairwise_needleman_clade4.final.aa.fa
- Users/jonwells/Projects/feschottelab/finz-znf/data/selection-analysis/clade4/pairwise_needleman_clade4.final.fa.iqtree
- Users/jonwells/Projects/feschottelab/finz-znf/data/selection-analysis/clade4/pairwise_needleman_clade4.final.fa.bionj
- Users/jonwells/Projects/feschottelab/finz-znf/data/selection-analysis/clade4/pairwise_needleman_clade4.taxa
- Users/jonwells/Projects/feschottelab/finz-znf/data/selection-analysis/clade4/rub
- Users/jonwells/Projects/feschottelab/finz-znf/data/selection-analysis/clade4/rst
- Users/jonwells/Projects/feschottelab/finz-znf/data/selection-analysis/clade4/pairwise_needleman_clade4.fa
- Users/jonwells/Projects/feschottelab/finz-znf/data/selection-analysis/clade4/lnf
- Users/jonwells/Projects/feschottelab/finz-znf/data/selection-analysis/clade4/pairwise_needleman_clade4.final.fa.mldist
- Users/jonwells/Projects/feschottelab/finz-znf/data/selection-analysis/clade4/4fold.nuc
- Users/jonwells/Projects/feschottelab/finz-znf/data/selection-analysis/clade4/2NG.t
- Users/jonwells/Projects/feschottelab/finz-znf/data/selection-analysis/clade4/pairwise_needleman_clade4.final.fa
- Users/jonwells/Projects/feschottelab/finz-znf/data/selection-analysis/clade4/clade4_rst_neb12.gff
- Users/jonwells/Projects/feschottelab/finz-znf/data/selection-analysis/clade4/pairwise_needleman_clade4.final.fa.ckp.gz
- Users/jonwells/Projects/feschottelab/finz-znf/data/selection-analysis/clade4/codeml.ctl
- Users/jonwells/Projects/feschottelab/finz-znf/data/selection-analysis/clade4/clade4_c2h2.gff
- Users/jonwells/Projects/feschottelab/finz-znf/data/selection-analysis/clade4/pairwise_needleman_clade4.final.out
- Users/jonwells/Projects/feschottelab/finz-znf/data/selection-analysis/clade4/pairwise_needleman_clade4.final.fa.model.gz
- Users/jonwells/Projects/feschottelab/finz-znf/data/selection-analysis/clade4/clade4_psel_neb12.gff
- Users/jonwells/Projects/feschottelab/finz-znf/data/selection-analysis/clade4/rst1
- Users/jonwells/Projects/feschottelab/finz-znf/data/selection-analysis/clade4/2NG.dN
- Users/jonwells/Projects/feschottelab/finz-znf/data/selection-analysis/clade4/2NG.dS
- Users/jonwells/Projects/feschottelab/finz-znf/data/selection-analysis/clade4/pairwise_needleman_clade4.final.fa.parstree
- Users/jonwells/Projects/feschottelab/finz-znf/data/selection-analysis/clade4/pairwise_needleman_clade4.prank.fa
- Users/jonwells/Projects/feschottelab/finz-znf/data/selection-analysis/clade4/clade4_psel_neb12.jff
- Users/jonwells/Projects/feschottelab/finz-znf/data/selection-analysis/clade4/pairwise_needleman_clade4.final.fa.log
- Users/jonwells/Projects/feschottelab/finz-znf/data/selection-analysis/clade4/clade4_c2h2.jff
- Users/jonwells/Projects/feschottelab/finz-znf/data/selection-analysis/clade4/pairwise_needleman_clade4.final.fa.treefile
- Users/jonwells/Projects/feschottelab/finz-znf/data/selection-analysis/clade5/pairwise_needleman_clade5.final.fa.mldist
- Users/jonwells/Projects/feschottelab/finz-znf/data/selection-analysis/clade5/pairwise_needleman_clade5.taxa
- Users/jonwells/Projects/feschottelab/finz-znf/data/selection-analysis/clade5/pairwise_needleman_clade5.final.fa.bionj
- Users/jonwells/Projects/feschottelab/finz-znf/data/selection-analysis/clade5/pairwise_needleman_clade5.final.fa.ckp.gz
- Users/jonwells/Projects/feschottelab/finz-znf/data/selection-analysis/clade5/rub
- Users/jonwells/Projects/feschottelab/finz-znf/data/selection-analysis/clade5/rst
- Users/jonwells/Projects/feschottelab/finz-znf/data/selection-analysis/clade5/lnf
- Users/jonwells/Projects/feschottelab/finz-znf/data/selection-analysis/clade5/4fold.nuc
- Users/jonwells/Projects/feschottelab/finz-znf/data/selection-analysis/clade5/2NG.t
- Users/jonwells/Projects/feschottelab/finz-znf/data/selection-analysis/clade5/pairwise_needleman_clade5.fa
- Users/jonwells/Projects/feschottelab/finz-znf/data/selection-analysis/clade5/pairwise_needleman_clade5.final.fa
- Users/jonwells/Projects/feschottelab/finz-znf/data/selection-analysis/clade5/pairwise_needleman_clade5.final.fa.iqtree
- Users/jonwells/Projects/feschottelab/finz-znf/data/selection-analysis/clade5/test.gff
- Users/jonwells/Projects/feschottelab/finz-znf/data/selection-analysis/clade5/codeml.ctl
- Users/jonwells/Projects/feschottelab/finz-znf/data/selection-analysis/clade5/clade5_c2h2.gff
- Users/jonwells/Projects/feschottelab/finz-znf/data/selection-analysis/clade5/pairwise_needleman_clade5.final.fa.parstree
- Users/jonwells/Projects/feschottelab/finz-znf/data/selection-analysis/clade5/clade5_rst_neb12.gff
- Users/jonwells/Projects/feschottelab/finz-znf/data/selection-analysis/clade5/rst1
- Users/jonwells/Projects/feschottelab/finz-znf/data/selection-analysis/clade5/clade5_psel_neb12.gff
- Users/jonwells/Projects/feschottelab/finz-znf/data/selection-analysis/clade5/2NG.dN
- Users/jonwells/Projects/feschottelab/finz-znf/data/selection-analysis/clade5/2NG.dS
- Users/jonwells/Projects/feschottelab/finz-znf/data/selection-analysis/clade5/pairwise_needleman_clade5.final.fa.model.gz
- Users/jonwells/Projects/feschottelab/finz-znf/data/selection-analysis/clade5/pairwise_needleman_clade5.prank.fa
- Users/jonwells/Projects/feschottelab/finz-znf/data/selection-analysis/clade5/pairwise_needleman_clade5.final.fa.treefile
- Users/jonwells/Projects/feschottelab/finz-znf/data/selection-analysis/clade5/pairwise_needleman_clade5.final.out
- Users/jonwells/Projects/feschottelab/finz-znf/data/selection-analysis/clade5/clade5_c2h2.jff
- Users/jonwells/Projects/feschottelab/finz-znf/data/selection-analysis/clade5/pairwise_needleman_clade5.final.fa.log
- Users/jonwells/Projects/feschottelab/finz-znf/data/selection-analysis/clade5/clade5_psel_neb12.jff
- Users/jonwells/Projects/feschottelab/finz-znf/data/selection-analysis/clade2/pairwise_needleman_clade2.final.fa.bionj
- Users/jonwells/Projects/feschottelab/finz-znf/data/selection-analysis/clade2/pairwise_needleman_clade2.final.fa
- Users/jonwells/Projects/feschottelab/finz-znf/data/selection-analysis/clade2/pairwise_needleman_clade2.final.fa.ckp.gz
- Users/jonwells/Projects/feschottelab/finz-znf/data/selection-analysis/clade2/pairwise_needleman_clade2.final.fa.mldist
- Users/jonwells/Projects/feschottelab/finz-znf/data/selection-analysis/clade2/pairwise_needleman_clade2.final.fa.iqtree
- Users/jonwells/Projects/feschottelab/finz-znf/data/selection-analysis/clade2/rub
- Users/jonwells/Projects/feschottelab/finz-znf/data/selection-analysis/clade2/rst
- Users/jonwells/Projects/feschottelab/finz-znf/data/selection-analysis/clade2/lnf
- Users/jonwells/Projects/feschottelab/finz-znf/data/selection-analysis/clade2/4fold.nuc
- Users/jonwells/Projects/feschottelab/finz-znf/data/selection-analysis/clade2/pairwise_needleman_clade2.taxa
- Users/jonwells/Projects/feschottelab/finz-znf/data/selection-analysis/clade2/2NG.t
- Users/jonwells/Projects/feschottelab/finz-znf/data/selection-analysis/clade2/codeml.ctl
- Users/jonwells/Projects/feschottelab/finz-znf/data/selection-analysis/clade2/pairwise_needleman_clade2.fa
- Users/jonwells/Projects/feschottelab/finz-znf/data/selection-analysis/clade2/pairwise_needleman_clade2.final.fa.treefile
- Users/jonwells/Projects/feschottelab/finz-znf/data/selection-analysis/clade2/clade2_rst_neb12.gff
- Users/jonwells/Projects/feschottelab/finz-znf/data/selection-analysis/clade2/rst1
- Users/jonwells/Projects/feschottelab/finz-znf/data/selection-analysis/clade2/2NG.dN
- Users/jonwells/Projects/feschottelab/finz-znf/data/selection-analysis/clade2/2NG.dS
- Users/jonwells/Projects/feschottelab/finz-znf/data/selection-analysis/clade2/pairwise_needleman_clade2.final.out
- Users/jonwells/Projects/feschottelab/finz-znf/data/selection-analysis/clade2/clade2_c2h2.jff
- Users/jonwells/Projects/feschottelab/finz-znf/data/selection-analysis/clade2/clade2_psel_neb12.gff
- Users/jonwells/Projects/feschottelab/finz-znf/data/selection-analysis/clade2/pairwise_needleman_clade2.final.fa.parstree
- Users/jonwells/Projects/feschottelab/finz-znf/data/selection-analysis/clade2/._pairwise_needleman_clade2.prank.fa
- Users/jonwells/Projects/feschottelab/finz-znf/data/selection-analysis/clade2/pairwise_needleman_clade2.prank.fa
- Users/jonwells/Projects/feschottelab/finz-znf/data/selection-analysis/clade2/pairwise_needleman_clade2.final.fa.model.gz
- Users/jonwells/Projects/feschottelab/finz-znf/data/selection-analysis/clade2/clade2_c2h2.gff
- Users/jonwells/Projects/feschottelab/finz-znf/data/selection-analysis/clade2/clade2_psel_neb12.jff
- Users/jonwells/Projects/feschottelab/finz-znf/data/selection-analysis/clade2/pairwise_needleman_clade2.final.fa.log
- Users/jonwells/Projects/feschottelab/finz-znf/data/selection-analysis/clade7/pairwise_needleman_clade7.prank.fa
- Users/jonwells/Projects/feschottelab/finz-znf/data/selection-analysis/clade7/pairwise_needleman_clade7.final.fa.log
- Users/jonwells/Projects/feschottelab/finz-znf/data/selection-analysis/clade7/clade7_c2h2.gff
- Users/jonwells/Projects/feschottelab/finz-znf/data/selection-analysis/clade7/clade7_rst_neb12.gff
- Users/jonwells/Projects/feschottelab/finz-znf/data/selection-analysis/clade7/rub
- Users/jonwells/Projects/feschottelab/finz-znf/data/selection-analysis/clade7/rst
- Users/jonwells/Projects/feschottelab/finz-znf/data/selection-analysis/clade7/lnf
- Users/jonwells/Projects/feschottelab/finz-znf/data/selection-analysis/clade7/pairwise_needleman_clade7.final.out
- Users/jonwells/Projects/feschottelab/finz-znf/data/selection-analysis/clade7/4fold.nuc
- Users/jonwells/Projects/feschottelab/finz-znf/data/selection-analysis/clade7/pairwise_needleman_clade7.final.fa.bionj
- Users/jonwells/Projects/feschottelab/finz-znf/data/selection-analysis/clade7/2NG.t
- Users/jonwells/Projects/feschottelab/finz-znf/data/selection-analysis/clade7/clade7_c2h2.jff
- Users/jonwells/Projects/feschottelab/finz-znf/data/selection-analysis/clade7/codeml.ctl
- Users/jonwells/Projects/feschottelab/finz-znf/data/selection-analysis/clade7/clade7_psel_neb12.jff
- Users/jonwells/Projects/feschottelab/finz-znf/data/selection-analysis/clade7/pairwise_needleman_clade7.final.fa.treefile
- Users/jonwells/Projects/feschottelab/finz-znf/data/selection-analysis/clade7/rst1
- Users/jonwells/Projects/feschottelab/finz-znf/data/selection-analysis/clade7/2NG.dN
- Users/jonwells/Projects/feschottelab/finz-znf/data/selection-analysis/clade7/2NG.dS
- Users/jonwells/Projects/feschottelab/finz-znf/data/selection-analysis/clade7/pairwise_needleman_clade7.final.fa.iqtree
- Users/jonwells/Projects/feschottelab/finz-znf/data/selection-analysis/clade7/pairwise_needleman_clade7.fa
- Users/jonwells/Projects/feschottelab/finz-znf/data/selection-analysis/clade7/pairwise_needleman_clade7.taxa
- Users/jonwells/Projects/feschottelab/finz-znf/data/selection-analysis/clade7/._pairwise_needleman_clade7.final.fa
- Users/jonwells/Projects/feschottelab/finz-znf/data/selection-analysis/clade7/pairwise_needleman_clade7.final.fa
- Users/jonwells/Projects/feschottelab/finz-znf/data/selection-analysis/clade7/pairwise_needleman_clade7.final.fa.mldist
- Users/jonwells/Projects/feschottelab/finz-znf/data/selection-analysis/clade7/pairwise_needleman_clade7.final.fa.ckp.gz
- Users/jonwells/Projects/feschottelab/finz-znf/data/selection-analysis/clade7/pairwise_needleman_clade7.final.fa.parstree
- Users/jonwells/Projects/feschottelab/finz-znf/data/selection-analysis/clade7/clade7_psel_neb12.gff
- Users/jonwells/Projects/feschottelab/finz-znf/data/selection-analysis/clade7/pairwise_needleman_clade7.final.fa.model.gz
- Users/jonwells/Projects/feschottelab/finz-znf/data/selection-analysis/clade1/clade1_c2h2.jff
- Users/jonwells/Projects/feschottelab/finz-znf/data/selection-analysis/clade1/pairwise_needleman_clade1.final.fa.log
- Users/jonwells/Projects/feschottelab/finz-znf/data/selection-analysis/clade1/rub
- Users/jonwells/Projects/feschottelab/finz-znf/data/selection-analysis/clade1/pairwise_needleman_clade1.final.fa.bionj
- Users/jonwells/Projects/feschottelab/finz-znf/data/selection-analysis/clade1/rst
- Users/jonwells/Projects/feschottelab/finz-znf/data/selection-analysis/clade1/lnf
- Users/jonwells/Projects/feschottelab/finz-znf/data/selection-analysis/clade1/clade1_c2h2.gff
- Users/jonwells/Projects/feschottelab/finz-znf/data/selection-analysis/clade1/4fold.nuc
- Users/jonwells/Projects/feschottelab/finz-znf/data/selection-analysis/clade1/2NG.t
- Users/jonwells/Projects/feschottelab/finz-znf/data/selection-analysis/clade1/pairwise_needleman_clade1.prank.fa
- Users/jonwells/Projects/feschottelab/finz-znf/data/selection-analysis/clade1/pairwise_needleman_clade1.final.out
- Users/jonwells/Projects/feschottelab/finz-znf/data/selection-analysis/clade1/pairwise_needleman_clade1.fa
- Users/jonwells/Projects/feschottelab/finz-znf/data/selection-analysis/clade1/pairwise_needleman_clade1.final.fa.model.gz
- Users/jonwells/Projects/feschottelab/finz-znf/data/selection-analysis/clade1/codeml.ctl
- Users/jonwells/Projects/feschottelab/finz-znf/data/selection-analysis/clade1/pairwise_needleman_clade1.final.fa.ckp.gz
- Users/jonwells/Projects/feschottelab/finz-znf/data/selection-analysis/clade1/pairwise_needleman_clade1.taxa
- Users/jonwells/Projects/feschottelab/finz-znf/data/selection-analysis/clade1/clade1_rst_neb12.gff
- Users/jonwells/Projects/feschottelab/finz-znf/data/selection-analysis/clade1/pairwise_needleman_clade1.final.fa.mldist
- Users/jonwells/Projects/feschottelab/finz-znf/data/selection-analysis/clade1/pairwise_needleman_clade1.final.fa
- Users/jonwells/Projects/feschottelab/finz-znf/data/selection-analysis/clade1/clade1_psel_neb12.jff
- Users/jonwells/Projects/feschottelab/finz-znf/data/selection-analysis/clade1/rst1
- Users/jonwells/Projects/feschottelab/finz-znf/data/selection-analysis/clade1/pairwise_needleman_clade1.final.fa.parstree
- Users/jonwells/Projects/feschottelab/finz-znf/data/selection-analysis/clade1/2NG.dN
- Users/jonwells/Projects/feschottelab/finz-znf/data/selection-analysis/clade1/2NG.dS
- Users/jonwells/Projects/feschottelab/finz-znf/data/selection-analysis/clade1/pairwise_needleman_clade1.final.fa.iqtree
- Users/jonwells/Projects/feschottelab/finz-znf/data/selection-analysis/clade1/clade1_psel_neb12.gff
- Users/jonwells/Projects/feschottelab/finz-znf/data/selection-analysis/clade1/pairwise_needleman_clade1.final.fa.treefile
- Users/jonwells/Projects/feschottelab/finz-znf/data/selection-analysis/clade6/._pairwise_needleman_clade6.prank.fa
- Users/jonwells/Projects/feschottelab/finz-znf/data/selection-analysis/clade6/pairwise_needleman_clade6.prank.fa
- Users/jonwells/Projects/feschottelab/finz-znf/data/selection-analysis/clade6/pairwise_needleman_clade6.prank.fa.treefile
- Users/jonwells/Projects/feschottelab/finz-znf/data/selection-analysis/clade6/pairwise_needleman_clade6.final.out
- Users/jonwells/Projects/feschottelab/finz-znf/data/selection-analysis/clade6/pairwise_needleman_clade6.prank.fa.ckp.gz
- Users/jonwells/Projects/feschottelab/finz-znf/data/selection-analysis/clade6/pairwise_needleman_clade6.prank.fa.mldist
- Users/jonwells/Projects/feschottelab/finz-znf/data/selection-analysis/clade6/pairwise_needleman_clade6.final.fa.log
- Users/jonwells/Projects/feschottelab/finz-znf/data/selection-analysis/clade6/clade6_c2h2.gff
- Users/jonwells/Projects/feschottelab/finz-znf/data/selection-analysis/clade6/pairwise_needleman_clade6.prank.fa.parstree
- Users/jonwells/Projects/feschottelab/finz-znf/data/selection-analysis/clade6/pairwise_needleman_clade6.prank.fa.iqtree
- Users/jonwells/Projects/feschottelab/finz-znf/data/selection-analysis/clade6/rub
- Users/jonwells/Projects/feschottelab/finz-znf/data/selection-analysis/clade6/rst
- Users/jonwells/Projects/feschottelab/finz-znf/data/selection-analysis/clade6/lnf
- Users/jonwells/Projects/feschottelab/finz-znf/data/selection-analysis/clade6/pairwise_needleman_clade6.final.fa.bionj
- Users/jonwells/Projects/feschottelab/finz-znf/data/selection-analysis/clade6/4fold.nuc
- Users/jonwells/Projects/feschottelab/finz-znf/data/selection-analysis/clade6/2NG.t
- Users/jonwells/Projects/feschottelab/finz-znf/data/selection-analysis/clade6/pairwise_needleman_clade6.prank.fa.model.gz
- Users/jonwells/Projects/feschottelab/finz-znf/data/selection-analysis/clade6/clade6_c2h2.jff
- Users/jonwells/Projects/feschottelab/finz-znf/data/selection-analysis/clade6/pairwise_needleman_clade6.prank.fa.log
- Users/jonwells/Projects/feschottelab/finz-znf/data/selection-analysis/clade6/pairwise_needleman_clade6.fa
- Users/jonwells/Projects/feschottelab/finz-znf/data/selection-analysis/clade6/codeml.ctl
- Users/jonwells/Projects/feschottelab/finz-znf/data/selection-analysis/clade6/rst1
- Users/jonwells/Projects/feschottelab/finz-znf/data/selection-analysis/clade6/pairwise_needleman_clade6.final.fa.mldist
- Users/jonwells/Projects/feschottelab/finz-znf/data/selection-analysis/clade6/._pairwise_needleman_clade6.aa.fa.bak001
- Users/jonwells/Projects/feschottelab/finz-znf/data/selection-analysis/clade6/pairwise_needleman_clade6.aa.fa.bak001
- Users/jonwells/Projects/feschottelab/finz-znf/data/selection-analysis/clade6/clade6_rst_neb12.gff
- Users/jonwells/Projects/feschottelab/finz-znf/data/selection-analysis/clade6/pairwise_needleman_clade6.final.fa.treefile
- Users/jonwells/Projects/feschottelab/finz-znf/data/selection-analysis/clade6/2NG.dN
- Users/jonwells/Projects/feschottelab/finz-znf/data/selection-analysis/clade6/clade6_psel_neb12.jff
- Users/jonwells/Projects/feschottelab/finz-znf/data/selection-analysis/clade6/pairwise_needleman_clade6.final.fa.ckp.gz
- Users/jonwells/Projects/feschottelab/finz-znf/data/selection-analysis/clade6/2NG.dS
- Users/jonwells/Projects/feschottelab/finz-znf/data/selection-analysis/clade6/pairwise_needleman_clade6.aa.fa
- Users/jonwells/Projects/feschottelab/finz-znf/data/selection-analysis/clade6/pairwise_needleman_clade6.final.fa
- Users/jonwells/Projects/feschottelab/finz-znf/data/selection-analysis/clade6/pairwise_needleman_clade6.final.fa.iqtree
- Users/jonwells/Projects/feschottelab/finz-znf/data/selection-analysis/clade6/pairwise_needleman_clade6.final.fa.model.gz
- Users/jonwells/Projects/feschottelab/finz-znf/data/selection-analysis/clade6/pairwise_needleman_clade6.final.aa.fa
- Users/jonwells/Projects/feschottelab/finz-znf/data/selection-analysis/clade6/pairwise_needleman_clade6.prank.fa.bionj
- Users/jonwells/Projects/feschottelab/finz-znf/data/selection-analysis/clade6/clade6_psel_neb12.gff
- Users/jonwells/Projects/feschottelab/finz-znf/data/selection-analysis/clade6/tmp
- Users/jonwells/Projects/feschottelab/finz-znf/data/selection-analysis/clade6/pairwise_needleman_clade6.final.fa.parstree
- Users/jonwells/Projects/feschottelab/finz-znf/data/selection-analysis/clade6/pairwise_needleman_clade6.taxa
