# Supplementary material for: Transposable elements drive the evolution of metazoan zinc finger genes
Source: Genome Res. 2023 Aug;33(8):1325–39. doi: 10.1101/gr.277966.123 (PMC10547256; doi:10.1101/gr.277966.123)
Supplement: Supplement 4 [file Supplemental_Data_4.tar.gz › Users/jonwells/Projects/feschottelab/finz-znf/data/selection-analysis/README.md]

This data file contains the results of tests for positive selection acting on
Danio rerio FZNF paralogs. A neighbor-joining tree was generated from pairwise
distances for all pairs of cyprinid FZNFs, and seven zebrafish-specific clades
of in-paralogs were selected from this. These were realigned using PRANK,
trimmed to remove any gaps. Trees were generated using IQ-TREE, and these were
used as input for dN/dS analyses in PAML. Final results are given in 
`hypothesis_testing.xlsx`.
