# Supplementary material for: Transposable elements drive the evolution of metazoan zinc finger genes
Source: Genome Res. 2023 Aug;33(8):1325–39. doi: 10.1101/gr.277966.123 (PMC10547256; doi:10.1101/gr.277966.123)
Supplement: Supplement 4 [file Supplemental_Data_4.tar.gz › Users/jonwells/Projects/feschottelab/finz-znf/data/selection-analysis/clade3/pairwise_needleman_clade3.final.fa]

>g200.t1
ATGGCATTTATTAAAGAGGAGAGTGAAGATGTGAAGATTGAAGAAACATTCAGAGTCAAA
CAGGAAGATCCACAGGAACAAACAGACCTGATGGTGCTGAAAGAAGAGACTCATCAATGG
AATGAAATGGAAGAGAAACAACAAGAAATAACGACTGACGAAAAACCCACACTGACTAAA
AAGACTTCATCACGTGGAAGACCTCGGAAATCCAAATCTGGGTGTAATTTCAGCTGTAAA
CGGTGTAGAAAGAGTTTCAGTCAAAGGTCAAACCTTGATGTTCACATGAGAGTTCACACA
GGGGAGAAACCTTACACCTGCAAACAGTGTGGAAAAAGCTTCTATACTATAGGAAACTTA
ACAGTGCACATGAGAATTCACACTGGAGAGAGGCCGTACGCATGCCAAAAGTATGGGAAA
AGCTTCTATACTACAGGAAACTTGGCAGCGCACATGAGAATTCACACTGGGGAGGAGCCT
TACTCTTGCCTCCAGTGTGGAAAGAGTTATAAGCAAAATGGCAACCTTGAAGTCCACATG
AGAACTCACACTGGAGAGAGAAGCTTTATTTGCACACAGTGTGGGAAAGGTTTTTCTCAA
AAACAAAACCTTAAAATCCACATGAGGATTCACACTGGAGAGAAACCTTACACATGCACA
GAGTGTGGTAAAAGTTTCAGATGTAAAAACACACTCGATCACCACATGATAAGTCACACT
GGAGAGAAGCCGTTTGCATGTGCTCATTGTGGAAAGAGCTTCACAACCAAAGCTAGCCTC
ATGAATCACACGAATGGTCACACTGGAACCACATGTGATCAGTGTGGAAAGAGTCTCACA
TGCAAAGACTCCATAAAGCAACACATGAAGATTCACTCAGGCGAGCGTTTTCGATGCAGT
GAGTGTGGAAAGGGCTTTAAACATAAAAGAAGCCTCATCAATCACATGAAGCTTCACAAT
GGAGAGCAAAAA
>g238.t1
ATGGCATTTATTAAAGAGGAGAGTGAAGATGTGAAGATTGAAGAAACATGCAGAGTCAAA
CAGGAAGATCCACAGGAACAAACAGACCTGATGGTGCTGAAAGAAGAGACTCATCAATGG
AATGAAATGGAAGAGAAACAACAAGAAATAACGACTGACGAAAAACCCACACTGACTAAA
AAGACTTCATCACGTGGAAGACCTCGGAAATCAAAATCTGGGTGTAATTTCAGCTGTAAA
CGGTGTAGAAAGAGTTTCAGTCAAAGGTCAAACCTTGATGTTCACATGAGAGTTCACACA
GGGGAGAAACCTTACACCTGCAAACAGTGTGGAAAAAGCTTCTATACTATAGGAAACTTA
ACAGTGCACATGAGAATTCACACTGGAGAGAGGCCGTACGCATGCCAAAAGTGTGGGAAA
AGCTTCTATACTACAGGAAACTTGGCAGCGCACATGAGAATTCACACTGGGGAGGAGCCT
TACTCTTGCCTCCAGTGTGGAAAGAGTTATAAGCAAAATGGGAACCTTGAAGTCCACATG
AGAACTCACACTGGAGAGAGAAGCTTTATTTGCACACAGTGTGGGAAAGGTTTTTCTCAA
AAACAAAACCTTAAAATCCACATGAGGATTCACACTGGAGAGAAACCTTACACATGCACA
GAGTGTGGTAAAAGTTTCAGATGTAAAAACACACTCGATCACCACATGATAAGTCACACT
GGAGAGAAGCCGTTTGCATGTGCTCATTGTGGAAAGAGCTTCACAACCAAAGCTAGGCTC
ATGAATCACACGAATGGTCACACTGGAACCACATGTGATCAGTGTGGAAAGAGTCTCACA
TGCAAAGACTCCATTAAGCAACACATGAAGACTCACTCAGGCGAGCGTTTTCGATGCAGT
GAGTGTGGAAAGGTCTTTAAACATAAAAGAAGCCTCATCAATCACATGAAGCTTCACAAT
GGAGAGAAAAAA
>g676.t1
ATGGCATTTATTAAAGAGGAGAGTGAAGATGTGAAGATTGAAGAAACATTCCGAGTCAAA
CAGGAAGATCCACAGGAACAAACAGACCTGATGGTGCTGAAAGAAGAGACTCATCAATGG
AATGAAATGGAAGAGAAACAACAAGAAATAACGACTAATGAAAAACCCACACTCACTAAA
AAGACTTCATCACGCGGAAGACCTCGGAAATCCAAATCTGGGTGTAATTTCAGCTGTAAA
CGGTGTAGAAAGAGTTTCAGTCAAAGGTCAAACCTTGATGTTCACATGAGAGTTCACACA
GGGGAGAAACCTTACACCTGCAAACAGTGTGGAAAAAGCTTCTATACTATAGGAAACTTA
ACAGTGCACATGGGAATTCACACTGGAGAGAGGCCGTACGCATGCCAAAAGTGTGGGAAA
AGCTTCTATACTACAGGAAACTTGGCAGCGCACATGAGAATTCACACTGGGGAGGAGCCT
TATTCTTGCCTACAGTGTGGAAAGAGTTGTAAGCAAAATGGGAACCTTGAAGTCCACATG
AGAACTCACACTGGAGAGAGAAGCTTTATTTGCACACAGTGTGGGAAAGGTTTTTCTCAA
AAACAAAACCTTACCATCCACATGAGGATTCACTCTGGAGAGAAACCTTACACATGCACA
GAGTGTGGTAAAAGTTTCAGATGTAAAAACACACTCGATCACTACATCATAAGTCACACC
GGAGAGAAGCCGTTTGCATGTGCTCATTGTGGAAAGAGCTTCACAACCAAAGCTAGAATC
ATGAATCACACGAATGGTCATACTGGAACCACATGTGATCATTGTGGAAAGAGTCTCACA
TGCAAAGACTCCATTAAGCAACACATGAGGACTCACTCAGGAGAGCGTTTTCGATGTAGT
GAGTGTGGAAAGGTCTTTAAACATAAAAGAAGCCTCATCAATCACATGAAGCTCCACAAT
GGAGAGCAAAAA
>g520.t1
ATGGCATTTATTAAAGAGGAGAGTGAAGATGTGAAGATTGAAGAAACATTCAGAGTCAAA
CAGGAAGATCCACAGGAACAAACAGACCTGATGGTGCTGAAAGAAGAGACTCATCAATGG
AATGAAATGGAAGAAAAAAAACAAGAAATAACAACTGATGAAAAACCCACACTCACTAAA
AAGACTTCATCACGCGGAAGACCTCGGAAATCCAAATCTGGGTGTAATTTCAGCTGTAAA
CGGTGTAGAAAGAGTTTCAGTCAAAGGTCAAACCTTGATGTTCACATGAGAGTTCACACA
GGGGAGAAACCTTACACCTGCAAACAGTGTGGAAAAAGCTTCTATACTATAGGAAACTTA
ACAGTGCACATGAGAATTCACACTGGAGAGAGGCCGTATGCATGCCAAAAGTGTGGGAAA
AGCTTCTATACTACAGGAAACTTGGCAGCGCACATGAGAATTCACACTGGGGAGGAGCCT
TACTCTTGCCTCCAGTGTGGAAAGAGTTATAAGCAAAATGGCAACCTTGAAGTCCACATG
AGAACTCACACTGGAGAGAGAAGCTTTATTTGCACACAGTGTGGGAAAGGTTTTTCTCAA
AAACAAAACCTTACCATCCACATGAGGATTCACACTGGAGAGAAACCTTACACATGCACA
GAGTGTGGTAAAAGTTTCAGATGTAAAAACACACTCGATCACCACATGATAAGTCACACT
GGAGAGAAGCCGTTTGCATGTGCTCATTGTGGAAAGAGCTTCACAACCAAAGCTAGGCTC
ATGAATCACACGAATGGTCACACTGGAACCACATGTGATCAGTGTGGAAAGAGTCTCACA
TGCAAAGACTCCATAAAGCAACACATGAAGATTCACTCAGGCGAGCGTTTTCGATGCAGT
GAGTGTGGAAAGGGCTTTAAACATAAAAGAAGCCTCATCAATCATATGAAGCTTCACAAT
GGAGAGAAAAAA
>g270.t1
ATGGCATTTATTAAAGAGGAGAGTGAAGATGTGAAGATTGAAGAAACATTCACAGTCAAA
CAGGAAGATCCACAGGAACAAACAGACCTGATGGTGCTGAAAGAAGAGACTCATCAATGG
AATGAAATGGAAGAAAAAAAACAAGAAATAACAACTGATGAAAAACCCACACTCACTAAA
AAGACTTCATCACGCGGAAGACCTCGGAAATCCAAATCTGGGTGTAATTTCAGCTGTAAA
CGGTGTAGAAAGAGTTTCAGTCAAAGGTCAAACCTTGATGTTCACATGAGAGTTCACACA
GGGGAGAAACCTTACACCTGCAAACAGTGTGGAAAAAGCTTCTATACTATAGGAAACTTA
ACAGTGCACATGAGAATTCACACTGGAGAGAGGCCGTATGCATGCCAAAAGTGTGGGAAA
AGCTTCTATACTACAGGAAACTTGGCAGCGCACATGAGAATTCACACTGGGGAGGAGCCT
TACTCTTGCCTCCAGTGTGGAAAGAGTTATAAGCAAAATGGCAACCTTGAAGTCCACATG
AGAACTCACACTGGAGAGAGAAGCTTTATTTGCACACAGTGTGGGAAAGGTTTTTCTCAA
AAACAAAACCTTACCATCCACATGAGGATTCACACTGGAGAGAAACCTTACACATGCACA
GAGTGTGGTAAAAGTTTCAGATGTAAAAACACACTCGATCACCACATGATAAGTCACACT
GGAGAGAAGCCGTTTGCATGTGCTCATTGTGGAAAGAGCTTCACAACCAAAGCTAGGCTC
ATGAATCACACCAATGGTCACACTGGAACCACATGTGATCATTGTGGAAAGAGTCTCACA
TGCAAAGACTCCATAAAGCAACACATGAAGATTCACTCAGGCGAGCGTTTTCGATGCAGT
GAGTGTGGAAAGGGCTTTAAACATAAAAGAAGCCTCGTCAATCATATGAAGCTTCACAAT
GGAGAGAAAAAA
>g401.t1
ATGGCATTTATTAAAGAGGAGAGTGAAGATGTGAAGATTGAAGAAACATTCACAGTCAAA
CAGGAAGATCCACAGGAACAAACAGACCTGATGGTGCTGAAAGAAGAGACTCATCAATGG
AATGAAATGGAAGAAAAAAAACAAGAAATAACAACTGATGAAAAACCCACACTCACTAAA
AAGACTTCATCACGCGGAAGACCTCGGAAATCCAAATCTGGGTGTAATTTCAGCTGTAAA
CGGTGTAGAAAGAGTTTTAGTCAAAGGTCAAACCTTGATGTTCACATGAGAGTTCACACA
GGGGAGAAACCTTACACCTGCAAACAGTGTGGAAAAAGCTTCTATACTATAGGAAACTTA
ACAGTGCACATGAGAATTCACACTGGAGAGAGGCCGTATGCATGCCAAAAGTGTGGGAAA
AGCTTCTATACTACAGGAAACTTGGCAGCGCACATGAGAATTCACACTGGGGAGGAGCCT
TACTCTTGCCTCCAGTGTGGAAAGAGTTGTAAGCAAAATGGCAACCTTGAAGTCCACATG
AGAACTCACACTGGAGAGAGAAGCTTTATTTGCACACAGTGTGGGAAAGGTTTTTCTCAA
AAACAAAACCTTACCATCCACATGAGGATTCACACTGGAGAGAAACCTTACACTTGCACA
GAGTGTGGTAAAAGTTTCAGATGTAAAAACACACTCGATCACCACATGATAAGTCACACT
GGAGAGAAGCCGTTTGCATGTGCTCATTGTGGAAAGAGCTTCACAACCAAAGCTAGGCTC
ATGAATCACACCAATGGTCACACTGGAACCACATGTGATCATTGTGGAAAGAGTCTCACA
TGCAAAGACTCCATAAAGCAACACATGAAGATTCACTCAGGCGAGCGTTTTCGATGCAGT
GAGTGTGGAAAGGTCTTTAAACATAAAAGAAGCCTCGACAATCATATGAAGCTTCACAAT
GGAGAGAAAAAA
>g295.t1
ATGGCGTTTATTAAACAGGAGAGTGAAGATGTGAAAATTGAAGAAACATTCAGAATCAAA
CAGGAAGATCTGCAAGAACAAACAGACCTGATGGTGCTGAAAGAAGAGACTCATCAATGG
AATGAAATGGAAGAGAAACAACAAGAAATAACGACTGACGAAAAACCCACACTGACTAAA
AAGACTTCATCACGTGGAAGACCTCGGAAATCCAAATCTGGGTGTAATTTCAGCTGTAAA
CGGTGTAGAAAGAGTTTCAGTCAAAGGTCATACCTTGATGTTCACATGAGAGTTCACACA
GGGGAGAAACCTTACACCTGCGAAGAGTGTGGAAAAAGCTTCTATACTATAGGAAACTTA
ACAGTGCACATGAGAATTCACACTGGAGAGAGGCCGTACGCATGCCAACAGTGTGGGAAA
AGCTTCTATACTACAGGAAACTTGGCAGCGCACATGAGAATTCACACTGGGGAGGAGCCT
TACTCTTGCCCTCAGTGTGGAAAGAGCTATAAGCAAAATGGCAACCTTGAAGTCCACATG
AGAACTCACACTGGAGAGAGAAGCTTTATTTGCACACAGTGTGGGAAAGGTTTTTCTCAA
AAACAAAACCTTACCATCCACATGAGAATTCACACTGGAGAGAAACCTTACACATGCACA
GAGTGTGGTAAAAGTTTCAGATGTAAAAACACACTCGATCACCACATGATAAGTCACACC
GGAGAGAAGCCATTTGCATGTGCTCTTTGTGGAAAGAGCTTCACAACCAAAGCTAGGCTC
ATGAATCACACCAATGGTCACACTGGAACCACATGTGATCAGTGTGGAAAGAGTCTCTCA
TGCAAAGACTCCATAAAGCAACACATGAAGATTCACTCAGGCGAGCGTTTTCGATGCAGT
GAGTGTGGAAAGGGCTTTAAATATAAAAGAAGCCTCGTCAATCACATGAAGCTTCACAAT
GGAGAGAAAAAA
>g643.t1
ATGGCGTTTATTAAAGAGGAGAGTGAAGATGTGAAAATTGAAGAAACATTCAGAATCAAA
CAGGAAGATCTGCAAGAACAAACAGACCTGATGGTGCTGAAAGAAGAGACTCATCAATGG
AATGAAATGGAAGAAAAAAAACAAGAAATAACAACTGATGAAAAACCCACACTCACTAAA
AAGACTTCATCACGCGGAAGACCTCGGAAATCCAAATCTGGGTGTAATTTCAGCTGTAAA
CGGTGTAGAAAGAGTTTTAGTCAAAGGTCAAACCTTGATGTTCACATGAGAGTTCACACA
GGGGAGAAACCTTACACCTGCAAACAGTGTGGAAAAAGCTTCTATACTATAGGAAACTTA
ACAGTGCACATGAGAATTCACACTGGAGAGAGGCCGTATGCATGCCAAAAGTGTGGGAAA
AGCTTCTATACTACAGGAAACTTGGCAGCGCACATGAGAATTCACACTGGGGAGGAGCCT
TACTCTTGCCTCCAGTGTGGAAAGAGTTATAAGCAAAATGGCAACCTTGAAGTCCACATG
AGAACTCACACTGGAGAGAGAAGCTTTATTTGCACACAGTGTGGGAAAGGTTTTTCTCAA
AAACAAAACCTTACCATCCACATGAGGATTCACACTGGAGAGAAACCTTACACATGCACA
GAGTGTGGTAAAAGTTTCAGATGTAAAAACACACTCGATCACCACATGATAAGTCACACT
GGAGAGAAGCCGTTTGCATGTGCTCATTGTGGAAAGAGCTTCACAACCAAAGCTAGGCTC
ATGAATCACACCAATGGTCACACTGGAACCACATGTGATCATTGTGGAAAGAGTCTCACA
TGCAAAGACTCCATAAAGCAACACATGAAGATTCACTCAGGCGAGCGTTTTCGATGCATT
GAGTGTGGAAAGGGCTTTAAACATAAAAGAAGCCTCGTCAATCATATGAAGCTTCACAAT
GGAGAGAAAAAA
>g274.t1
ATGGCGTTTATTAAACAGGAGAGTGAAGATGTGAAAATTGAAGACACATTCAGAGTCAAA
CAGGAAGATCTGCAGGAACAAACAGACCTGATGGTGCTGAAAGAAGAGACTCATCAATGG
AATGAAATGGAAGAAAAAAAACAAGAAATAACAACTGATGAAAAACCCACACTCACTAAA
AAGACTTCATCACGCGGAAGACCTCGGAAATCCAAATCTGGGTGTAATTTCAGCTGTAAA
CGGTGTAGAAAGAGTTTCAGTCAAAGGTCAAACCTTGATGTTCACATGAGAGTTCACACA
GGGAAGAAACCTTACACCTGCAAACAGTGTGGAAAAAGCTTCTATACTATAGGAAACTTA
ACAGTGCACATGAGAATTCACACTGGAGAGAGGCCGTATGCATGCCAAAAGTGTGGGAAA
AGCTTCTATACTACAGGAAACTTGGCAGCGCACATGAGAATTCACACTGGAGAGAAGCCT
TACTCTTGCCTCCAGTGTGGAAAGAGCTATAAGCAAAATGGCAACCTTGAAGTCCACATG
AGAACTCACACTGGAGAGAGAAGCTTTCTTTGCACACAGTGTGGGAAAGGTTTTTCTCAA
AAACAAAACCTTAAAATCCACATGAGGATTCACACTGGAGAGAAACCTTACACATGCACA
GAGTGTGGTAAAAGTTTCAGATGTAAAAACACACTCGATCACCACATGATAAGTCACACT
GGAGAGAAGCCGTTTGCATGTGCTCATTGTGGAAAGAGCTTCACAACCAAAGCTAGGCTC
ATGAATCACACGAATGGTCACACTGGAACCACATGTGATCAGTGTGGAAAGAGTCTCACA
TGCAAAGACTCCATAAAGCAACACATGAAGATTCACTCAGGCGAGCGTTTTCGATGCAGT
GAGTGTGGAAAGGGCTTTAAACATAAAAGAAGCCTCATCAATCACATGAAGCTTCACAAT
GGAGAGCAAAAA
>g459.t1
ATGGCGTTTATTAAACAGGAGAGTGAAGATGTGAAAATTGAAGACACATTCAGAGTCAAA
CAGGAAGATCTGCAGGAACAAACAGACCTGATGGTGCTGAAAGAAGAGACTCATCAATGG
AATGAAATGGAAGAAAAAAAACAAGAAATAACAACTGATGAAAAACCCACACTCACTAAA
AAGACTTCATCACGCGGAAGACCTCGGAAATCCAAATCTGGGTGTAATTTCAGCTGTAAA
CGGTGTAGAAAGAGTTTCAGTCAAAGGTCAAACCTTGATGTTCACATGAGAGTTCACACA
GGGGAGAAACCTTACACCTGCAAACAGTGTGGAAAAAGCTTCTATACTATAGGAAACTTA
ACAGTGCACATGAGAATTCACACTGGAGAGAGGCCGTATGCATGCCAAAAGTGTGGGAAA
AGCTTCTATACTACAGGAAACTTGGCAGCGCACATGAGAATTCACACTGGGGAAAAGCCT
TACTCTTGCCTTCAGTGTGGAAAGAGTTATAAGCAAAATGGCAACCTTGAAGTCCACATG
AGAACTCACACTGGAGAGAGAAGCTTTATTTGCACACAGTGTGGGAAAGGTTTTTCTCAA
AAACAAAACCTTACCATCCACATGAGGATTCACACTGGAGAGAAACCTTACACATGCACA
GAGTGTGGTAAAAGTTTCAGATGTAAAAACACACTCGATCACCACATGATAAGTCACACT
GGAGAGAAGCCGTTTGCATGTGCTCATTGTGGAAAGAGCTTCACAACCAAAGCTAGGCTC
ATGAATCACACCAATGGTCACACTGGAACCACATGTGATCATTGTGGAAAGAGTCTCACA
TGCAAAGACTCCATAAAGCAACACATGAAGATTCACTCAGGCGAGCGTTTTCGATGCAGT
GAGTGTGGAAAGGGCTTTAAACATAAAAGAAGCCTCATCAATCATATGAAGCTTCACAAT
AGAGAGAAAAAA
>g531.t1
ATGGTGTTTATTAAACAGGAGAGTGAAGATTTGAAGATTGAAGAAACATTCAAAGTCAAA
CAGGAAGATTCACAGGAACAAACAGACCTGATGGTGCTGAAAGAAGAGACTCATCAATGG
AATGAAATGGAAGAAAAAAAACAAGAAATAACAACTGATGAAAAACCCACACTCACTAAA
AAGACTTCATCACGCGGAAGACCTCGGAAATCCAAATCTGGGTGTAATTTCAGCTGTAAA
CGGTGTAGAAAGAGTTTCAGTCAAAGGTCAAACCTTGATGTTCACATGAGAGTTCACACA
GGGGAGAAACCTTACACCTGCAAACAGTGTGGAAAAAGCTTCTATACTATAGGAAACTTA
ACAGTGCACATGAGAATTCACACTGGAGAGAGGCCGTACACATGCCAAAAGTGTGGGAAA
AGCTTCTATACTACAGGAAACTTGGCAGCGCACATGAGAATTCACACTGGGGAGGAGCCT
TACTCTTGCCTTCAGTGTGGAAAGAGTTATAAGCAAAATGGCAACCTTGAAGTCCACATG
AGAACTCACACTGGAGAGAGAAGCTTTCTTTGCACACAGTGTGGGAAAGGTTTTTCTCAA
AAACAAAACCTTACCATCCACATGAGGATTCACACTGGAGAGAAACCTTACACATGCACA
GAGTGTGGTAAAAGTTTCAGATGTAAAAACACACTCGATCACCACATGATAAGTCACACT
GGAGAGAAGCCGTTTGCATGTGCTCATTGTGGAAAGAGCTTCACAACCAAAGCTAGGCTC
ATGAATCACACCAATGGTCACACTGGAACCACATGTGATCATTGTGGAAAGAGTCTCACA
TGCAAAGACTCCATAAAGCAACACATGAAGATTCACTCAGGCGAGCGTTTTCGATGCAGT
GAGTGTGGAAAGGGCTTTAAACATAAAAGAAGCCTCGTCAATCATATGAAGCTTCACAAT
GGAGAGCAAAAA
