# Supplementary material for: Transposable elements drive the evolution of metazoan zinc finger genes
Source: Genome Res. 2023 Aug;33(8):1325–39. doi: 10.1101/gr.277966.123 (PMC10547256; doi:10.1101/gr.277966.123)
Supplement: Supplement 4 [file Supplemental_Data_4.tar.gz › Users/jonwells/Projects/feschottelab/finz-znf/data/selection-analysis/clade3/pairwise_needleman_clade3.taxa]

Danio_rerio_g200.t1_[len=324]
Danio_rerio_g238.t1_[len=324]
Danio_rerio_g270.t1_[len=325]
Danio_rerio_g274.t1_[len=325]
Danio_rerio_g295.t1_[len=337]
Danio_rerio_g401.t1_[len=325]
Danio_rerio_g459.t1_[len=325]
Danio_rerio_g520.t1_[len=325]
Danio_rerio_g531.t1_[len=325]
Danio_rerio_g643.t1_[len=325]
Danio_rerio_g676.t1_[len=341]
