# Supplementary material for: Transposable elements drive the evolution of metazoan zinc finger genes
Source: Genome Res. 2023 Aug;33(8):1325–39. doi: 10.1101/gr.277966.123 (PMC10547256; doi:10.1101/gr.277966.123)
Supplement: Supplement 4 [file Supplemental_Data_4.tar.gz › Users/jonwells/Projects/feschottelab/finz-znf/data/selection-analysis/clade3/rst1]

	11	324	117	0.4199	0.016	0.000	0.013	0.013	0.074	0.026	0.000	0.010	0.003	0.000	0.016	0.004	0.010	0.013	0.013	0.033	0.010	0.032	0.074	0.740	0.000	-1979.785	0.014	0.000	0.013	0.012	0.080	0.029	0.000	0.010	0.003	0.000	0.017	0.004	0.010	0.014	0.013	0.035	0.010	0.034	0.081	0.959	0.000	0.169	6.674	-1968.778	0.015	0.000	0.013	0.012	0.073	0.026	0.000	0.009	0.003	0.000	0.016	0.004	0.010	0.013	0.012	0.032	0.009	0.032	0.073	0.015	0.048	-1980.318	0.014	0.000	0.013	0.012	0.080	0.029	0.000	0.010	0.003	0.000	0.017	0.004	0.010	0.014	0.013	0.035	0.010	0.034	0.081	0.959	20.194	99.000	6.688	-1968.783
