# Supplementary material for: Transposable elements drive the evolution of metazoan zinc finger genes
Source: Genome Res. 2023 Aug;33(8):1325–39. doi: 10.1101/gr.277966.123 (PMC10547256; doi:10.1101/gr.277966.123)
Supplement: Supplement 4 [file Supplemental_Data_4.tar.gz › Users/jonwells/Projects/feschottelab/finz-znf/data/selection-analysis/clade3/pairwise_needleman_clade3.fa]

>g200.t1
atggcatttattaaagaggagagtgaagatgtgaagattgaagaaacattcagagtcaaacaggaagatccacaggaacaaacagacctgatggtgctgaaagaagagactcatcaatggaatgaaatggaagagaaacaacaagaaataacgactgacgaaaaacccacactgactaaaaagacttcatcacgtggaagacctcggaaatccaaatctgggtgtaatttcagctgtaaacggtgtagaaagagtttcagtcaaaggtcaaaccttgatgttcacatgagagttcacacaggggagaaaccttacacctgcaaacagtgtggaaaaagcttctatactataggaaacttaacagtgcacatgagaattcacactggagagaggccgtacgcatgccaaaagtatgggaaaagcttctatactacaggaaacttggcagcgcacatgagaattcacactggggaggagccttactcttgcctccagtgtggaaagagttataagcaaaatggcaaccttgaagtccacatgagaactcacactggagagagaagctttatttgcacacagtgtgggaaaggtttttctcaaaaacaaaaccttaaaatccacatgaggattcacactggagagaaaccttacacatgcacagagtgtggtaaaagtttcagatgtaaaaacacactcgatcaccacatgataagtcacactggagagaagccgtttgcatgtgctcattgtggaaagagcttcacaaccaaagctagcctcatgaatcacacgaatggtcacactggaaccacatgtgatcagtgtggaaagagtctcacatgcaaagactccataaagcaacacatgaagattcactcaggcgagcgttttcgatgcagtgagtgtggaaagggctttaaacataaaagaagcctcatcaatcacatgaagcttcacaatggagagcaaaaatga
>g238.t1
atggcatttattaaagaggagagtgaagatgtgaagattgaagaaacatgcagagtcaaacaggaagatccacaggaacaaacagacctgatggtgctgaaagaagagactcatcaatggaatgaaatggaagagaaacaacaagaaataacgactgacgaaaaacccacactgactaaaaagacttcatcacgtggaagacctcggaaatcaaaatctgggtgtaatttcagctgtaaacggtgtagaaagagtttcagtcaaaggtcaaaccttgatgttcacatgagagttcacacaggggagaaaccttacacctgcaaacagtgtggaaaaagcttctatactataggaaacttaacagtgcacatgagaattcacactggagagaggccgtacgcatgccaaaagtgtgggaaaagcttctatactacaggaaacttggcagcgcacatgagaattcacactggggaggagccttactcttgcctccagtgtggaaagagttataagcaaaatgggaaccttgaagtccacatgagaactcacactggagagagaagctttatttgcacacagtgtgggaaaggtttttctcaaaaacaaaaccttaaaatccacatgaggattcacactggagagaaaccttacacatgcacagagtgtggtaaaagtttcagatgtaaaaacacactcgatcaccacatgataagtcacactggagagaagccgtttgcatgtgctcattgtggaaagagcttcacaaccaaagctaggctcatgaatcacacgaatggtcacactggaaccacatgtgatcagtgtggaaagagtctcacatgcaaagactccattaagcaacacatgaagactcactcaggcgagcgttttcgatgcagtgagtgtggaaaggtctttaaacataaaagaagcctcatcaatcacatgaagcttcacaatggagagaaaaaatga
>g270.t1
atggcatttattaaagaggagagtgaagatgtgaagattgaagaaacattcacagtcaaacaggaagatccacaggaacaaacagacctgatggtgctgaaagaagagactcatcaatggaatgaaatggaagaaaaaaaacaccaagaaataacaactgatgaaaaacccacactcactaaaaagacttcatcacgcggaagacctcggaaatccaaatctgggtgtaatttcagctgtaaacggtgtagaaagagtttcagtcaaaggtcaaaccttgatgttcacatgagagttcacacaggggagaaaccttacacctgcaaacagtgtggaaaaagcttctatactataggaaacttaacagtgcacatgagaattcacactggagagaggccgtatgcatgccaaaagtgtgggaaaagcttctatactacaggaaacttggcagcgcacatgagaattcacactggggaggagccttactcttgcctccagtgtggaaagagttataagcaaaatggcaaccttgaagtccacatgagaactcacactggagagagaagctttatttgcacacagtgtgggaaaggtttttctcaaaaacaaaaccttaccatccacatgaggattcacactggagagaaaccttacacatgcacagagtgtggtaaaagtttcagatgtaaaaacacactcgatcaccacatgataagtcacactggagagaagccgtttgcatgtgctcattgtggaaagagcttcacaaccaaagctaggctcatgaatcacaccaatggtcacactggaaccacatgtgatcattgtggaaagagtctcacatgcaaagactccataaagcaacacatgaagattcactcaggcgagcgttttcgatgcagtgagtgtggaaagggctttaaacataaaagaagcctcgtcaatcatatgaagcttcacaatggagagaaaaaatga
>g274.t1
atggcgtttattaaacaggagagtgaagatgtgaaaattgaagacacattcagagtcaaacaggaagatctgcaggaacaaacagacctgatggtgctgaaagaagagactcatcaatggaatgaaatggaagaaaaaaaacaccaagaaataacaactgatgaaaaacccacactcactaaaaagacttcatcacgcggaagacctcggaaatccaaatctgggtgtaatttcagctgtaaacggtgtagaaagagtttcagtcaaaggtcaaaccttgatgttcacatgagagttcacacagggaagaaaccttacacctgcaaacagtgtggaaaaagcttctatactataggaaacttaacagtgcacatgagaattcacactggagagaggccgtatgcatgccaaaagtgtgggaaaagcttctatactacaggaaacttggcagcgcacatgagaattcacactggagagaagccttactcttgcctccagtgtggaaagagctataagcaaaatggcaaccttgaagtccacatgagaactcacactggagagagaagctttctttgcacacagtgtgggaaaggtttttctcaaaaacaaaaccttaaaatccacatgaggattcacactggagagaaaccttacacatgcacagagtgtggtaaaagtttcagatgtaaaaacacactcgatcaccacatgataagtcacactggagagaagccgtttgcatgtgctcattgtggaaagagcttcacaaccaaagctaggctcatgaatcacacgaatggtcacactggaaccacatgtgatcagtgtggaaagagtctcacatgcaaagactccataaagcaacacatgaagattcactcaggcgagcgttttcgatgcagtgagtgtggaaagggctttaaacataaaagaagcctcatcaatcacatgaagcttcacaatggagagcaaaaatga
>g295.t1
atggcgtttattaaacaggagagtgaagatgtgaaaattgaagaaacattcagaatcaaacaggaagatctgcaagaacaaacagacctgatggtgctgaaagaagagactcatcaatggaatgaaatggaagagaaacaacaagaaataacgactgacgaaaaacccacactgactaaaaagacttcatcacgtggaagacctcggaaatccaaatctgggtgtaatttcagctgtaaacggtgtagaaagagtttcagtcaaaggtcataccttgatgttcacatgagagttcacacaggggagaaaccttacacctgcgaagagtgtggaaaaagcttctatactataggaaacttaacagtgcacatgagaattcacactggagagaggccgtacgcatgccaacagtgtgggaaaagcttctatactacaggaaacttggcagcgcacatgagaattcacactggggaggagccttactcttgccctcagtgtggaaagagctataagcaaaatggcaaccttgaagtccacatgagaactcacactggagagagaagctttatttgcacacagtgtgggaaaggtttttctcaaaaacaaaaccttaccatccacatgagaattcacactggagagaaaccttacacatgcacagagtgtggtaaaagtttcagatgtaaaaacacactcgatcaccacatgataagtcacaccggagagaagccatttgcatgtgctctttgtggaaagagcttcacaaccaaagctaggctcatgaatcacaccaatggtcacactggaaccacagtgtttacatgtgatcagtgtggaaagagtctctcatgcaaagactccataaagcaacacatgaagattcactcaggcgagcgttttcgatgcagtgagtgtggaaagggctttaaatataaaagaagcctcgtcaatcacatgaagcttcacaatggagagaaaaaatgtccagcagagcttaaggctttcccgggatag
>g401.t1
atggcatttattaaagaggagagtgaagatgtgaagattgaagaaacattcacagtcaaacaggaagatccacaggaacaaacagacctgatggtgctgaaagaagagactcatcaatggaatgaaatggaagaaaaaaaacaccaagaaataacaactgatgaaaaacccacactcactaaaaagacttcatcacgcggaagacctcggaaatccaaatctgggtgtaatttcagctgtaaacggtgtagaaagagttttagtcaaaggtcaaaccttgatgttcacatgagagttcacacaggggagaaaccttacacctgcaaacagtgtggaaaaagcttctatactataggaaacttaacagtgcacatgagaattcacactggagagaggccgtatgcatgccaaaagtgtgggaaaagcttctatactacaggaaacttggcagcgcacatgagaattcacactggggaggagccttactcttgcctccagtgtggaaagagttgtaagcaaaatggcaaccttgaagtccacatgagaactcacactggagagagaagctttatttgcacacagtgtgggaaaggtttttctcaaaaacaaaaccttaccatccacatgaggattcacactggagagaaaccttacacttgcacagagtgtggtaaaagtttcagatgtaaaaacacactcgatcaccacatgataagtcacactggagagaagccgtttgcatgtgctcattgtggaaagagcttcacaaccaaagctaggctcatgaatcacaccaatggtcacactggaaccacatgtgatcattgtggaaagagtctcacatgcaaagactccataaagcaacacatgaagattcactcaggcgagcgttttcgatgcagtgagtgtggaaaggtctttaaacataaaagaagcctcgacaatcatatgaagcttcacaatggagagaaaaaatga
>g459.t1
atggcgtttattaaacaggagagtgaagatgtgaaaattgaagacacattcagagtcaaacaggaagatctgcaggaacaaacagacctgatggtgctgaaagaagagactcatcaatggaatgaaatggaagaaaaaaaacaccaagaaataacaactgatgaaaaacccacactcactaaaaagacttcatcacgcggaagacctcggaaatccaaatctgggtgtaatttcagctgtaaacggtgtagaaagagtttcagtcaaaggtcaaaccttgatgttcacatgagagttcacacaggggagaaaccttacacctgcaaacagtgtggaaaaagcttctatactataggaaacttaacagtgcacatgagaattcacactggagagaggccgtatgcatgccaaaagtgtgggaaaagcttctatactacaggaaacttggcagcgcacatgagaattcacactggggaaaagccttactcttgccttcagtgtggaaagagttataagcaaaatggcaaccttgaagtccacatgagaactcacactggagagagaagctttatttgcacacagtgtgggaaaggtttttctcaaaaacaaaaccttaccatccacatgaggattcacactggagagaaaccttacacatgcacagagtgtggtaaaagtttcagatgtaaaaacacactcgatcaccacatgataagtcacactggagagaagccgtttgcatgtgctcattgtggaaagagcttcacaaccaaagctaggctcatgaatcacaccaatggtcacactggaaccacatgtgatcattgtggaaagagtctcacatgcaaagactccataaagcaacacatgaagattcactcaggcgagcgttttcgatgcagtgagtgtggaaagggctttaaacataaaagaagcctcatcaatcatatgaagcttcacaatagagagaaaaaatga
>g520.t1
atggcatttattaaagaggagagtgaagatgtgaagattgaagaaacattcagagtcaaacaggaagatccacaggaacaaacagacctgatggtgctgaaagaagagactcatcaatggaatgaaatggaagaaaaaaaacaccaagaaataacaactgatgaaaaacccacactcactaaaaagacttcatcacgcggaagacctcggaaatccaaatctgggtgtaatttcagctgtaaacggtgtagaaagagtttcagtcaaaggtcaaaccttgatgttcacatgagagttcacacaggggagaaaccttacacctgcaaacagtgtggaaaaagcttctatactataggaaacttaacagtgcacatgagaattcacactggagagaggccgtatgcatgccaaaagtgtgggaaaagcttctatactacaggaaacttggcagcgcacatgagaattcacactggggaggagccttactcttgcctccagtgtggaaagagttataagcaaaatggcaaccttgaagtccacatgagaactcacactggagagagaagctttatttgcacacagtgtgggaaaggtttttctcaaaaacaaaaccttaccatccacatgaggattcacactggagagaaaccttacacatgcacagagtgtggtaaaagtttcagatgtaaaaacacactcgatcaccacatgataagtcacactggagagaagccgtttgcatgtgctcattgtggaaagagcttcacaaccaaagctaggctcatgaatcacacgaatggtcacactggaaccacatgtgatcagtgtggaaagagtctcacatgcaaagactccataaagcaacacatgaagattcactcaggcgagcgttttcgatgcagtgagtgtggaaagggctttaaacataaaagaagcctcatcaatcatatgaagcttcacaatggagagaaaaaatga
>g531.t1
atggtgtttattaaacaggagagtgaagatttgaagattgaagaaacattcaaagtcaaacaggaagattcacaggaacaaacagacctgatggtgctgaaagaagagactcatcaatggaatgaaatggaagaaaaaaaacaacaagaaataacaactgatgaaaaacccacactcactaaaaagacttcatcacgcggaagacctcggaaatccaaatctgggtgtaatttcagctgtaaacggtgtagaaagagtttcagtcaaaggtcaaaccttgatgttcacatgagagttcacacaggggagaaaccttacacctgcaaacagtgtggaaaaagcttctatactataggaaacttaacagtgcacatgagaattcacactggagagaggccgtacacatgccaaaagtgtgggaaaagcttctatactacaggaaacttggcagcgcacatgagaattcacactggggaggagccttactcttgccttcagtgtggaaagagttataagcaaaatggcaaccttgaagtccacatgagaactcacactggagagagaagctttctttgcacacagtgtgggaaaggtttttctcaaaaacaaaaccttaccatccacatgaggattcacactggagagaaaccttacacatgcacagagtgtggtaaaagtttcagatgtaaaaacacactcgatcaccacatgataagtcacactggagagaagccgtttgcatgtgctcattgtggaaagagcttcacaaccaaagctaggctcatgaatcacaccaatggtcacactggaaccacatgtgatcattgtggaaagagtctcacatgcaaagactccataaagcaacacatgaagattcactcaggcgagcgttttcgatgcagtgagtgtggaaagggctttaaacataaaagaagcctcgtcaatcatatgaagcttcacaatggagagcaaaaatga
>g643.t1
atggcgtttattaaagaggagagtgaagatgtgaaaattgaagaaacattcagaatcaaacaggaagatctgcaagaacaaacagacctgatggtgctgaaagaagagactcatcaatggaatgaaatggaagaaaaaaaacaccaagaaataacaactgatgaaaaacccacactcactaaaaagacttcatcacgcggaagacctcggaaatccaaatctgggtgtaatttcagctgtaaacggtgtagaaagagttttagtcaaaggtcaaaccttgatgttcacatgagagttcacacaggggagaaaccttacacctgcaaacagtgtggaaaaagcttctatactataggaaacttaacagtgcacatgagaattcacactggagagaggccgtatgcatgccaaaagtgtgggaaaagcttctatactacaggaaacttggcagcgcacatgagaattcacactggggaggagccttactcttgcctccagtgtggaaagagttataagcaaaatggcaaccttgaagtccacatgagaactcacactggagagagaagctttatttgcacacagtgtgggaaaggtttttctcaaaaacaaaaccttaccatccacatgaggattcacactggagagaaaccttacacatgcacagagtgtggtaaaagtttcagatgtaaaaacacactcgatcaccacatgataagtcacactggagagaagccgtttgcatgtgctcattgtggaaagagcttcacaaccaaagctaggctcatgaatcacaccaatggtcacactggaaccacatgtgatcattgtggaaagagtctcacatgcaaagactccataaagcaacacatgaagattcactcaggcgagcgttttcgatgcattgagtgtggaaagggctttaaacataaaagaagcctcgtcaatcatatgaagcttcacaatggagagaaaaaatga
>g676.t1
atggcatttattaaagaggagagtgaagatgtgaagattgaagaaacattccgagtcaaacaggaagatccacaggaacaaacagacctgatggtgctgaaagaagagactcatcaatggaatgaaatggaagagaaacaacaagaaataacgactaatgaaaaacccacactcactaaaaagacttcatcacgcggaagacctcggaaatccaaatctgggtgtaatttcagctgtaaacggtgtagaaagagtttcagtcaaaggtcaaaccttgatgttcacatgagagttcacacaggggagaaaccttacacctgcaaacagtgtggaaaaagcttctatactataggaaacttaacagtgcacatgggaattcacactggagagaggccgtacgcatgccaaaagtgtgggaaaagcttctatactacaggaaacttggcagcgcacatgagaattcacactggggaggagccttattcttgcctacagtgtggaaagagttgtaagcaaaatgggaaccttgaagtccacatgagaactcacactggagagagaagctttatttgcacacagtgtgggaaaggtttttctcaaaaacaaaaccttaccatccacatgaggattcactctggagagaaaccttacacatgcacagagtgtggtaaaagtttcagatgtaaaaacacactcgatcactacatcataagtcacaccggagagaagccgtttgcatgtgctcattgtggaaagagcttcacaaccaaagctagaatcatgaatcacacgaatggtcatactggaaccacatgtgatcattgtggaaagagtctcacatgcaaagactccattaagcaacacatgaggactcactcaggagagcgttttcgatgtagtgagtgtggaaaggtctttaaacataaaagaagcctcatcaatcacatgaagctccacaatggagagcaaaaaatgaggccttgtccagcggagcttaaggctctctcccgggatagcatgggatag
