# Supplementary material for: Transposable elements drive the evolution of metazoan zinc finger genes
Source: Genome Res. 2023 Aug;33(8):1325–39. doi: 10.1101/gr.277966.123 (PMC10547256; doi:10.1101/gr.277966.123)
Supplement: Supplement 4 [file Supplemental_Data_4.tar.gz › Users/jonwells/Projects/feschottelab/finz-znf/data/selection-analysis/clade3/clade3_psel_neb12.jff]

seq	g200.t1	-1	6	6	Psel	0.994
seq	g200.t1	-1	18	18	Psel	0.622
seq	g200.t1	-1	19	19	Psel	0.905
seq	g200.t1	-1	24	24	Psel	0.996
seq	g200.t1	-1	170	170	Psel	0.869
seq	g200.t1	-1	190	190	Psel	0.840
seq	g200.t1	-1	274	274	Psel	0.994
seq	g200.t1	-1	305	305	Psel	0.903
seq	g200.t1	-1	323	323	Psel	0.999
seq	g238.t1	-1	6	6	Psel	0.994
seq	g238.t1	-1	18	18	Psel	0.622
seq	g238.t1	-1	19	19	Psel	0.905
seq	g238.t1	-1	24	24	Psel	0.996
seq	g238.t1	-1	170	170	Psel	0.869
seq	g238.t1	-1	190	190	Psel	0.840
seq	g238.t1	-1	274	274	Psel	0.994
seq	g238.t1	-1	305	305	Psel	0.903
seq	g238.t1	-1	323	323	Psel	0.999
seq	g676.t1	-1	6	6	Psel	0.994
seq	g676.t1	-1	18	18	Psel	0.622
seq	g676.t1	-1	19	19	Psel	0.905
seq	g676.t1	-1	24	24	Psel	0.996
seq	g676.t1	-1	170	170	Psel	0.869
seq	g676.t1	-1	190	190	Psel	0.840
seq	g676.t1	-1	274	274	Psel	0.994
seq	g676.t1	-1	305	305	Psel	0.903
seq	g676.t1	-1	323	323	Psel	0.999
seq	g520.t1	-1	6	6	Psel	0.994
seq	g520.t1	-1	18	18	Psel	0.622
seq	g520.t1	-1	19	19	Psel	0.905
seq	g520.t1	-1	24	24	Psel	0.996
seq	g520.t1	-1	170	170	Psel	0.869
seq	g520.t1	-1	190	190	Psel	0.840
seq	g520.t1	-1	274	274	Psel	0.994
seq	g520.t1	-1	305	305	Psel	0.903
seq	g520.t1	-1	323	323	Psel	0.999
seq	g270.t1	-1	6	6	Psel	0.994
seq	g270.t1	-1	18	18	Psel	0.622
seq	g270.t1	-1	19	19	Psel	0.905
seq	g270.t1	-1	24	24	Psel	0.996
seq	g270.t1	-1	170	170	Psel	0.869
seq	g270.t1	-1	190	190	Psel	0.840
seq	g270.t1	-1	274	274	Psel	0.994
seq	g270.t1	-1	305	305	Psel	0.903
seq	g270.t1	-1	323	323	Psel	0.999
seq	g401.t1	-1	6	6	Psel	0.994
seq	g401.t1	-1	18	18	Psel	0.622
seq	g401.t1	-1	19	19	Psel	0.905
seq	g401.t1	-1	24	24	Psel	0.996
seq	g401.t1	-1	170	170	Psel	0.869
seq	g401.t1	-1	190	190	Psel	0.840
seq	g401.t1	-1	274	274	Psel	0.994
seq	g401.t1	-1	305	305	Psel	0.903
seq	g401.t1	-1	323	323	Psel	0.999
seq	g295.t1	-1	6	6	Psel	0.994
seq	g295.t1	-1	18	18	Psel	0.622
seq	g295.t1	-1	19	19	Psel	0.905
seq	g295.t1	-1	24	24	Psel	0.996
seq	g295.t1	-1	170	170	Psel	0.869
seq	g295.t1	-1	190	190	Psel	0.840
seq	g295.t1	-1	274	274	Psel	0.994
seq	g295.t1	-1	305	305	Psel	0.903
seq	g295.t1	-1	323	323	Psel	0.999
seq	g643.t1	-1	6	6	Psel	0.994
seq	g643.t1	-1	18	18	Psel	0.622
seq	g643.t1	-1	19	19	Psel	0.905
seq	g643.t1	-1	24	24	Psel	0.996
seq	g643.t1	-1	170	170	Psel	0.869
seq	g643.t1	-1	190	190	Psel	0.840
seq	g643.t1	-1	274	274	Psel	0.994
seq	g643.t1	-1	305	305	Psel	0.903
seq	g643.t1	-1	323	323	Psel	0.999
seq	g274.t1	-1	6	6	Psel	0.994
seq	g274.t1	-1	18	18	Psel	0.622
seq	g274.t1	-1	19	19	Psel	0.905
seq	g274.t1	-1	24	24	Psel	0.996
seq	g274.t1	-1	170	170	Psel	0.869
seq	g274.t1	-1	190	190	Psel	0.840
seq	g274.t1	-1	274	274	Psel	0.994
seq	g274.t1	-1	305	305	Psel	0.903
seq	g274.t1	-1	323	323	Psel	0.999
seq	g459.t1	-1	6	6	Psel	0.994
seq	g459.t1	-1	18	18	Psel	0.622
seq	g459.t1	-1	19	19	Psel	0.905
seq	g459.t1	-1	24	24	Psel	0.996
seq	g459.t1	-1	170	170	Psel	0.869
seq	g459.t1	-1	190	190	Psel	0.840
seq	g459.t1	-1	274	274	Psel	0.994
seq	g459.t1	-1	305	305	Psel	0.903
seq	g459.t1	-1	323	323	Psel	0.999
seq	g531.t1	-1	6	6	Psel	0.994
seq	g531.t1	-1	18	18	Psel	0.622
seq	g531.t1	-1	19	19	Psel	0.905
seq	g531.t1	-1	24	24	Psel	0.996
seq	g531.t1	-1	170	170	Psel	0.869
seq	g531.t1	-1	190	190	Psel	0.840
seq	g531.t1	-1	274	274	Psel	0.994
seq	g531.t1	-1	305	305	Psel	0.903
seq	g531.t1	-1	323	323	Psel	0.999
