# Supplementary material for: Transposable elements drive the evolution of metazoan zinc finger genes
Source: Genome Res. 2023 Aug;33(8):1325–39. doi: 10.1101/gr.277966.123 (PMC10547256; doi:10.1101/gr.277966.123)
Supplement: Supplement 4 [file Supplemental_Data_4.tar.gz › Users/jonwells/Projects/feschottelab/finz-znf/data/selection-analysis/clade3/pairwise_needleman_clade3.prank.fa]

>g200.t1
ATGGCATTTATTAAAGAGGAGAGTGAAGATGTGAAGATTGAAGAAACATTCAGAGTCAAA
CAGGAAGATCCACAGGAACAAACAGACCTGATGGTGCTGAAAGAAGAGACTCATCAATGG
AATGAAATGGAAGAGAAACAA---CAAGAAATAACGACTGACGAAAAACCCACACTGACT
AAAAAGACTTCATCACGTGGAAGACCTCGGAAATCCAAATCTGGGTGTAATTTCAGCTGT
AAACGGTGTAGAAAGAGTTTCAGTCAAAGGTCAAACCTTGATGTTCACATGAGAGTTCAC
ACAGGGGAGAAACCTTACACCTGCAAACAGTGTGGAAAAAGCTTCTATACTATAGGAAAC
TTAACAGTGCACATGAGAATTCACACTGGAGAGAGGCCGTACGCATGCCAAAAGTATGGG
AAAAGCTTCTATACTACAGGAAACTTGGCAGCGCACATGAGAATTCACACTGGGGAGGAG
CCTTACTCTTGCCTCCAGTGTGGAAAGAGTTATAAGCAAAATGGCAACCTTGAAGTCCAC
ATGAGAACTCACACTGGAGAGAGAAGCTTTATTTGCACACAGTGTGGGAAAGGTTTTTCT
CAAAAACAAAACCTTAAAATCCACATGAGGATTCACACTGGAGAGAAACCTTACACATGC
ACAGAGTGTGGTAAAAGTTTCAGATGTAAAAACACACTCGATCACCACATGATAAGTCAC
ACTGGAGAGAAGCCGTTTGCATGTGCTCATTGTGGAAAGAGCTTCACAACCAAAGCTAGC
CTCATGAATCACACGAATGGTCACACTGGAACCACA---------TGTGATCAGTGTGGA
AAGAGTCTCACATGCAAAGACTCCATAAAGCAACACATGAAGATTCACTCAGGCGAGCGT
TTTCGATGCAGTGAGTGTGGAAAGGGCTTTAAACATAAAAGAAGCCTCATCAATCACATG
AAGCTTCACAATGGAGAGCAAAAA------------------------------------
---------------------------------------------
>g238.t1
ATGGCATTTATTAAAGAGGAGAGTGAAGATGTGAAGATTGAAGAAACATGCAGAGTCAAA
CAGGAAGATCCACAGGAACAAACAGACCTGATGGTGCTGAAAGAAGAGACTCATCAATGG
AATGAAATGGAAGAGAAACAA---CAAGAAATAACGACTGACGAAAAACCCACACTGACT
AAAAAGACTTCATCACGTGGAAGACCTCGGAAATCAAAATCTGGGTGTAATTTCAGCTGT
AAACGGTGTAGAAAGAGTTTCAGTCAAAGGTCAAACCTTGATGTTCACATGAGAGTTCAC
ACAGGGGAGAAACCTTACACCTGCAAACAGTGTGGAAAAAGCTTCTATACTATAGGAAAC
TTAACAGTGCACATGAGAATTCACACTGGAGAGAGGCCGTACGCATGCCAAAAGTGTGGG
AAAAGCTTCTATACTACAGGAAACTTGGCAGCGCACATGAGAATTCACACTGGGGAGGAG
CCTTACTCTTGCCTCCAGTGTGGAAAGAGTTATAAGCAAAATGGGAACCTTGAAGTCCAC
ATGAGAACTCACACTGGAGAGAGAAGCTTTATTTGCACACAGTGTGGGAAAGGTTTTTCT
CAAAAACAAAACCTTAAAATCCACATGAGGATTCACACTGGAGAGAAACCTTACACATGC
ACAGAGTGTGGTAAAAGTTTCAGATGTAAAAACACACTCGATCACCACATGATAAGTCAC
ACTGGAGAGAAGCCGTTTGCATGTGCTCATTGTGGAAAGAGCTTCACAACCAAAGCTAGG
CTCATGAATCACACGAATGGTCACACTGGAACCACA---------TGTGATCAGTGTGGA
AAGAGTCTCACATGCAAAGACTCCATTAAGCAACACATGAAGACTCACTCAGGCGAGCGT
TTTCGATGCAGTGAGTGTGGAAAGGTCTTTAAACATAAAAGAAGCCTCATCAATCACATG
AAGCTTCACAATGGAGAGAAAAAA------------------------------------
---------------------------------------------
>g676.t1
ATGGCATTTATTAAAGAGGAGAGTGAAGATGTGAAGATTGAAGAAACATTCCGAGTCAAA
CAGGAAGATCCACAGGAACAAACAGACCTGATGGTGCTGAAAGAAGAGACTCATCAATGG
AATGAAATGGAAGAGAAACAA---CAAGAAATAACGACTAATGAAAAACCCACACTCACT
AAAAAGACTTCATCACGCGGAAGACCTCGGAAATCCAAATCTGGGTGTAATTTCAGCTGT
AAACGGTGTAGAAAGAGTTTCAGTCAAAGGTCAAACCTTGATGTTCACATGAGAGTTCAC
ACAGGGGAGAAACCTTACACCTGCAAACAGTGTGGAAAAAGCTTCTATACTATAGGAAAC
TTAACAGTGCACATGGGAATTCACACTGGAGAGAGGCCGTACGCATGCCAAAAGTGTGGG
AAAAGCTTCTATACTACAGGAAACTTGGCAGCGCACATGAGAATTCACACTGGGGAGGAG
CCTTATTCTTGCCTACAGTGTGGAAAGAGTTGTAAGCAAAATGGGAACCTTGAAGTCCAC
ATGAGAACTCACACTGGAGAGAGAAGCTTTATTTGCACACAGTGTGGGAAAGGTTTTTCT
CAAAAACAAAACCTTACCATCCACATGAGGATTCACTCTGGAGAGAAACCTTACACATGC
ACAGAGTGTGGTAAAAGTTTCAGATGTAAAAACACACTCGATCACTACATCATAAGTCAC
ACCGGAGAGAAGCCGTTTGCATGTGCTCATTGTGGAAAGAGCTTCACAACCAAAGCTAGA
ATCATGAATCACACGAATGGTCATACTGGAACCACA---------TGTGATCATTGTGGA
AAGAGTCTCACATGCAAAGACTCCATTAAGCAACACATGAGGACTCACTCAGGAGAGCGT
TTTCGATGTAGTGAGTGTGGAAAGGTCTTTAAACATAAAAGAAGCCTCATCAATCACATG
AAGCTCCACAATGGAGAGCAAAAA------------------------------ATGAGG
CCTTGTCCAGCGGAGCTTAAGGCTCTCTCCCGGGATAGCATGGGA
>g520.t1
ATGGCATTTATTAAAGAGGAGAGTGAAGATGTGAAGATTGAAGAAACATTCAGAGTCAAA
CAGGAAGATCCACAGGAACAAACAGACCTGATGGTGCTGAAAGAAGAGACTCATCAATGG
AATGAAATGGAAGAAAAAAAACACCAAGAAATAACAACTGATGAAAAACCCACACTCACT
AAAAAGACTTCATCACGCGGAAGACCTCGGAAATCCAAATCTGGGTGTAATTTCAGCTGT
AAACGGTGTAGAAAGAGTTTCAGTCAAAGGTCAAACCTTGATGTTCACATGAGAGTTCAC
ACAGGGGAGAAACCTTACACCTGCAAACAGTGTGGAAAAAGCTTCTATACTATAGGAAAC
TTAACAGTGCACATGAGAATTCACACTGGAGAGAGGCCGTATGCATGCCAAAAGTGTGGG
AAAAGCTTCTATACTACAGGAAACTTGGCAGCGCACATGAGAATTCACACTGGGGAGGAG
CCTTACTCTTGCCTCCAGTGTGGAAAGAGTTATAAGCAAAATGGCAACCTTGAAGTCCAC
ATGAGAACTCACACTGGAGAGAGAAGCTTTATTTGCACACAGTGTGGGAAAGGTTTTTCT
CAAAAACAAAACCTTACCATCCACATGAGGATTCACACTGGAGAGAAACCTTACACATGC
ACAGAGTGTGGTAAAAGTTTCAGATGTAAAAACACACTCGATCACCACATGATAAGTCAC
ACTGGAGAGAAGCCGTTTGCATGTGCTCATTGTGGAAAGAGCTTCACAACCAAAGCTAGG
CTCATGAATCACACGAATGGTCACACTGGAACCACA---------TGTGATCAGTGTGGA
AAGAGTCTCACATGCAAAGACTCCATAAAGCAACACATGAAGATTCACTCAGGCGAGCGT
TTTCGATGCAGTGAGTGTGGAAAGGGCTTTAAACATAAAAGAAGCCTCATCAATCATATG
AAGCTTCACAATGGAGAGAAAAAA------------------------------------
---------------------------------------------
>g270.t1
ATGGCATTTATTAAAGAGGAGAGTGAAGATGTGAAGATTGAAGAAACATTCACAGTCAAA
CAGGAAGATCCACAGGAACAAACAGACCTGATGGTGCTGAAAGAAGAGACTCATCAATGG
AATGAAATGGAAGAAAAAAAACACCAAGAAATAACAACTGATGAAAAACCCACACTCACT
AAAAAGACTTCATCACGCGGAAGACCTCGGAAATCCAAATCTGGGTGTAATTTCAGCTGT
AAACGGTGTAGAAAGAGTTTCAGTCAAAGGTCAAACCTTGATGTTCACATGAGAGTTCAC
ACAGGGGAGAAACCTTACACCTGCAAACAGTGTGGAAAAAGCTTCTATACTATAGGAAAC
TTAACAGTGCACATGAGAATTCACACTGGAGAGAGGCCGTATGCATGCCAAAAGTGTGGG
AAAAGCTTCTATACTACAGGAAACTTGGCAGCGCACATGAGAATTCACACTGGGGAGGAG
CCTTACTCTTGCCTCCAGTGTGGAAAGAGTTATAAGCAAAATGGCAACCTTGAAGTCCAC
ATGAGAACTCACACTGGAGAGAGAAGCTTTATTTGCACACAGTGTGGGAAAGGTTTTTCT
CAAAAACAAAACCTTACCATCCACATGAGGATTCACACTGGAGAGAAACCTTACACATGC
ACAGAGTGTGGTAAAAGTTTCAGATGTAAAAACACACTCGATCACCACATGATAAGTCAC
ACTGGAGAGAAGCCGTTTGCATGTGCTCATTGTGGAAAGAGCTTCACAACCAAAGCTAGG
CTCATGAATCACACCAATGGTCACACTGGAACCACA---------TGTGATCATTGTGGA
AAGAGTCTCACATGCAAAGACTCCATAAAGCAACACATGAAGATTCACTCAGGCGAGCGT
TTTCGATGCAGTGAGTGTGGAAAGGGCTTTAAACATAAAAGAAGCCTCGTCAATCATATG
AAGCTTCACAATGGAGAGAAAAAA------------------------------------
---------------------------------------------
>g401.t1
ATGGCATTTATTAAAGAGGAGAGTGAAGATGTGAAGATTGAAGAAACATTCACAGTCAAA
CAGGAAGATCCACAGGAACAAACAGACCTGATGGTGCTGAAAGAAGAGACTCATCAATGG
AATGAAATGGAAGAAAAAAAACACCAAGAAATAACAACTGATGAAAAACCCACACTCACT
AAAAAGACTTCATCACGCGGAAGACCTCGGAAATCCAAATCTGGGTGTAATTTCAGCTGT
AAACGGTGTAGAAAGAGTTTTAGTCAAAGGTCAAACCTTGATGTTCACATGAGAGTTCAC
ACAGGGGAGAAACCTTACACCTGCAAACAGTGTGGAAAAAGCTTCTATACTATAGGAAAC
TTAACAGTGCACATGAGAATTCACACTGGAGAGAGGCCGTATGCATGCCAAAAGTGTGGG
AAAAGCTTCTATACTACAGGAAACTTGGCAGCGCACATGAGAATTCACACTGGGGAGGAG
CCTTACTCTTGCCTCCAGTGTGGAAAGAGTTGTAAGCAAAATGGCAACCTTGAAGTCCAC
ATGAGAACTCACACTGGAGAGAGAAGCTTTATTTGCACACAGTGTGGGAAAGGTTTTTCT
CAAAAACAAAACCTTACCATCCACATGAGGATTCACACTGGAGAGAAACCTTACACTTGC
ACAGAGTGTGGTAAAAGTTTCAGATGTAAAAACACACTCGATCACCACATGATAAGTCAC
ACTGGAGAGAAGCCGTTTGCATGTGCTCATTGTGGAAAGAGCTTCACAACCAAAGCTAGG
CTCATGAATCACACCAATGGTCACACTGGAACCACA---------TGTGATCATTGTGGA
AAGAGTCTCACATGCAAAGACTCCATAAAGCAACACATGAAGATTCACTCAGGCGAGCGT
TTTCGATGCAGTGAGTGTGGAAAGGTCTTTAAACATAAAAGAAGCCTCGACAATCATATG
AAGCTTCACAATGGAGAGAAAAAA------------------------------------
---------------------------------------------
>g295.t1
ATGGCGTTTATTAAACAGGAGAGTGAAGATGTGAAAATTGAAGAAACATTCAGAATCAAA
CAGGAAGATCTGCAAGAACAAACAGACCTGATGGTGCTGAAAGAAGAGACTCATCAATGG
AATGAAATGGAAGAGAAACAA---CAAGAAATAACGACTGACGAAAAACCCACACTGACT
AAAAAGACTTCATCACGTGGAAGACCTCGGAAATCCAAATCTGGGTGTAATTTCAGCTGT
AAACGGTGTAGAAAGAGTTTCAGTCAAAGGTCATACCTTGATGTTCACATGAGAGTTCAC
ACAGGGGAGAAACCTTACACCTGCGAAGAGTGTGGAAAAAGCTTCTATACTATAGGAAAC
TTAACAGTGCACATGAGAATTCACACTGGAGAGAGGCCGTACGCATGCCAACAGTGTGGG
AAAAGCTTCTATACTACAGGAAACTTGGCAGCGCACATGAGAATTCACACTGGGGAGGAG
CCTTACTCTTGCCCTCAGTGTGGAAAGAGCTATAAGCAAAATGGCAACCTTGAAGTCCAC
ATGAGAACTCACACTGGAGAGAGAAGCTTTATTTGCACACAGTGTGGGAAAGGTTTTTCT
CAAAAACAAAACCTTACCATCCACATGAGAATTCACACTGGAGAGAAACCTTACACATGC
ACAGAGTGTGGTAAAAGTTTCAGATGTAAAAACACACTCGATCACCACATGATAAGTCAC
ACCGGAGAGAAGCCATTTGCATGTGCTCTTTGTGGAAAGAGCTTCACAACCAAAGCTAGG
CTCATGAATCACACCAATGGTCACACTGGAACCACAGTGTTTACATGTGATCAGTGTGGA
AAGAGTCTCTCATGCAAAGACTCCATAAAGCAACACATGAAGATTCACTCAGGCGAGCGT
TTTCGATGCAGTGAGTGTGGAAAGGGCTTTAAATATAAAAGAAGCCTCGTCAATCACATG
AAGCTTCACAATGGAGAGAAAAAATGTCCAGCAGAGCTTAAGGCTTTCCCGGGA------
---------------------------------------------
>g643.t1
ATGGCGTTTATTAAAGAGGAGAGTGAAGATGTGAAAATTGAAGAAACATTCAGAATCAAA
CAGGAAGATCTGCAAGAACAAACAGACCTGATGGTGCTGAAAGAAGAGACTCATCAATGG
AATGAAATGGAAGAAAAAAAACACCAAGAAATAACAACTGATGAAAAACCCACACTCACT
AAAAAGACTTCATCACGCGGAAGACCTCGGAAATCCAAATCTGGGTGTAATTTCAGCTGT
AAACGGTGTAGAAAGAGTTTTAGTCAAAGGTCAAACCTTGATGTTCACATGAGAGTTCAC
ACAGGGGAGAAACCTTACACCTGCAAACAGTGTGGAAAAAGCTTCTATACTATAGGAAAC
TTAACAGTGCACATGAGAATTCACACTGGAGAGAGGCCGTATGCATGCCAAAAGTGTGGG
AAAAGCTTCTATACTACAGGAAACTTGGCAGCGCACATGAGAATTCACACTGGGGAGGAG
CCTTACTCTTGCCTCCAGTGTGGAAAGAGTTATAAGCAAAATGGCAACCTTGAAGTCCAC
ATGAGAACTCACACTGGAGAGAGAAGCTTTATTTGCACACAGTGTGGGAAAGGTTTTTCT
CAAAAACAAAACCTTACCATCCACATGAGGATTCACACTGGAGAGAAACCTTACACATGC
ACAGAGTGTGGTAAAAGTTTCAGATGTAAAAACACACTCGATCACCACATGATAAGTCAC
ACTGGAGAGAAGCCGTTTGCATGTGCTCATTGTGGAAAGAGCTTCACAACCAAAGCTAGG
CTCATGAATCACACCAATGGTCACACTGGAACCACA---------TGTGATCATTGTGGA
AAGAGTCTCACATGCAAAGACTCCATAAAGCAACACATGAAGATTCACTCAGGCGAGCGT
TTTCGATGCATTGAGTGTGGAAAGGGCTTTAAACATAAAAGAAGCCTCGTCAATCATATG
AAGCTTCACAATGGAGAGAAAAAA------------------------------------
---------------------------------------------
>g274.t1
ATGGCGTTTATTAAACAGGAGAGTGAAGATGTGAAAATTGAAGACACATTCAGAGTCAAA
CAGGAAGATCTGCAGGAACAAACAGACCTGATGGTGCTGAAAGAAGAGACTCATCAATGG
AATGAAATGGAAGAAAAAAAACACCAAGAAATAACAACTGATGAAAAACCCACACTCACT
AAAAAGACTTCATCACGCGGAAGACCTCGGAAATCCAAATCTGGGTGTAATTTCAGCTGT
AAACGGTGTAGAAAGAGTTTCAGTCAAAGGTCAAACCTTGATGTTCACATGAGAGTTCAC
ACAGGGAAGAAACCTTACACCTGCAAACAGTGTGGAAAAAGCTTCTATACTATAGGAAAC
TTAACAGTGCACATGAGAATTCACACTGGAGAGAGGCCGTATGCATGCCAAAAGTGTGGG
AAAAGCTTCTATACTACAGGAAACTTGGCAGCGCACATGAGAATTCACACTGGAGAGAAG
CCTTACTCTTGCCTCCAGTGTGGAAAGAGCTATAAGCAAAATGGCAACCTTGAAGTCCAC
ATGAGAACTCACACTGGAGAGAGAAGCTTTCTTTGCACACAGTGTGGGAAAGGTTTTTCT
CAAAAACAAAACCTTAAAATCCACATGAGGATTCACACTGGAGAGAAACCTTACACATGC
ACAGAGTGTGGTAAAAGTTTCAGATGTAAAAACACACTCGATCACCACATGATAAGTCAC
ACTGGAGAGAAGCCGTTTGCATGTGCTCATTGTGGAAAGAGCTTCACAACCAAAGCTAGG
CTCATGAATCACACGAATGGTCACACTGGAACCACA---------TGTGATCAGTGTGGA
AAGAGTCTCACATGCAAAGACTCCATAAAGCAACACATGAAGATTCACTCAGGCGAGCGT
TTTCGATGCAGTGAGTGTGGAAAGGGCTTTAAACATAAAAGAAGCCTCATCAATCACATG
AAGCTTCACAATGGAGAGCAAAAA------------------------------------
---------------------------------------------
>g459.t1
ATGGCGTTTATTAAACAGGAGAGTGAAGATGTGAAAATTGAAGACACATTCAGAGTCAAA
CAGGAAGATCTGCAGGAACAAACAGACCTGATGGTGCTGAAAGAAGAGACTCATCAATGG
AATGAAATGGAAGAAAAAAAACACCAAGAAATAACAACTGATGAAAAACCCACACTCACT
AAAAAGACTTCATCACGCGGAAGACCTCGGAAATCCAAATCTGGGTGTAATTTCAGCTGT
AAACGGTGTAGAAAGAGTTTCAGTCAAAGGTCAAACCTTGATGTTCACATGAGAGTTCAC
ACAGGGGAGAAACCTTACACCTGCAAACAGTGTGGAAAAAGCTTCTATACTATAGGAAAC
TTAACAGTGCACATGAGAATTCACACTGGAGAGAGGCCGTATGCATGCCAAAAGTGTGGG
AAAAGCTTCTATACTACAGGAAACTTGGCAGCGCACATGAGAATTCACACTGGGGAAAAG
CCTTACTCTTGCCTTCAGTGTGGAAAGAGTTATAAGCAAAATGGCAACCTTGAAGTCCAC
ATGAGAACTCACACTGGAGAGAGAAGCTTTATTTGCACACAGTGTGGGAAAGGTTTTTCT
CAAAAACAAAACCTTACCATCCACATGAGGATTCACACTGGAGAGAAACCTTACACATGC
ACAGAGTGTGGTAAAAGTTTCAGATGTAAAAACACACTCGATCACCACATGATAAGTCAC
ACTGGAGAGAAGCCGTTTGCATGTGCTCATTGTGGAAAGAGCTTCACAACCAAAGCTAGG
CTCATGAATCACACCAATGGTCACACTGGAACCACA---------TGTGATCATTGTGGA
AAGAGTCTCACATGCAAAGACTCCATAAAGCAACACATGAAGATTCACTCAGGCGAGCGT
TTTCGATGCAGTGAGTGTGGAAAGGGCTTTAAACATAAAAGAAGCCTCATCAATCATATG
AAGCTTCACAATAGAGAGAAAAAA------------------------------------
---------------------------------------------
>g531.t1
ATGGTGTTTATTAAACAGGAGAGTGAAGATTTGAAGATTGAAGAAACATTCAAAGTCAAA
CAGGAAGATTCACAGGAACAAACAGACCTGATGGTGCTGAAAGAAGAGACTCATCAATGG
AATGAAATGGAAGAAAAAAAACAACAAGAAATAACAACTGATGAAAAACCCACACTCACT
AAAAAGACTTCATCACGCGGAAGACCTCGGAAATCCAAATCTGGGTGTAATTTCAGCTGT
AAACGGTGTAGAAAGAGTTTCAGTCAAAGGTCAAACCTTGATGTTCACATGAGAGTTCAC
ACAGGGGAGAAACCTTACACCTGCAAACAGTGTGGAAAAAGCTTCTATACTATAGGAAAC
TTAACAGTGCACATGAGAATTCACACTGGAGAGAGGCCGTACACATGCCAAAAGTGTGGG
AAAAGCTTCTATACTACAGGAAACTTGGCAGCGCACATGAGAATTCACACTGGGGAGGAG
CCTTACTCTTGCCTTCAGTGTGGAAAGAGTTATAAGCAAAATGGCAACCTTGAAGTCCAC
ATGAGAACTCACACTGGAGAGAGAAGCTTTCTTTGCACACAGTGTGGGAAAGGTTTTTCT
CAAAAACAAAACCTTACCATCCACATGAGGATTCACACTGGAGAGAAACCTTACACATGC
ACAGAGTGTGGTAAAAGTTTCAGATGTAAAAACACACTCGATCACCACATGATAAGTCAC
ACTGGAGAGAAGCCGTTTGCATGTGCTCATTGTGGAAAGAGCTTCACAACCAAAGCTAGG
CTCATGAATCACACCAATGGTCACACTGGAACCACA---------TGTGATCATTGTGGA
AAGAGTCTCACATGCAAAGACTCCATAAAGCAACACATGAAGATTCACTCAGGCGAGCGT
TTTCGATGCAGTGAGTGTGGAAAGGGCTTTAAACATAAAAGAAGCCTCGTCAATCATATG
AAGCTTCACAATGGAGAGCAAAAA------------------------------------
---------------------------------------------
