# Supplementary material for: Transposable elements drive the evolution of metazoan zinc finger genes
Source: Genome Res. 2023 Aug;33(8):1325–39. doi: 10.1101/gr.277966.123 (PMC10547256; doi:10.1101/gr.277966.123)
Supplement: Supplement 4 [file Supplemental_Data_4.tar.gz › Users/jonwells/Projects/feschottelab/finz-znf/data/selection-analysis/clade3/pairwise_needleman_clade3.final.fa.parstree]

(g274.t1:0.0285850405,g295.t1:0.0658616905,((g459.t1:0.0156780768,g531.t1:0.0285850405):0.0030961350,(g643.t1:0.0125026047,((g401.t1:0.0156780768,g270.t1:0.0000010000):0.0030961350,(g520.t1:0.0000010000,(g200.t1:0.0062118232,(g676.t1:0.0693870808,g238.t1:0.0093472504):0.0125026047):0.0318640467):0.0093472504):0.0093472504):0.0030961350):0.0093472504);
