# Supplementary material for: Transposable elements drive the evolution of metazoan zinc finger genes
Source: Genome Res. 2023 Aug;33(8):1325–39. doi: 10.1101/gr.277966.123 (PMC10547256; doi:10.1101/gr.277966.123)
Supplement: Supplement 4 [file Supplemental_Data_4.tar.gz › Users/jonwells/Projects/feschottelab/finz-znf/data/selection-analysis/clade4/pairwise_needleman_clade4.final.aa.fa]

>g293.t1
MAFIKEESEDMKIEETFTVNQEDLQEQTDLMVLKEETHQWNEMEEKHQDITTDEKPTLTK
MTSSCRRPRKSKSKFNFSSKQSRKSFSQKPKLDVHMRVHKGEKTCTCKQCGKSFYKTSSL
TMHMRIHTGEKPYTCKQCGKSFCNTTNLTMHMRIHTGEKPYTCEQCGKSFCQKENFKTHM
RIHTGERPYTCQQCGKSFRHAGNFTVHMRTHTGERLYTCQQCGKGFHMKVHTGEKPYTCT
ECGKSFTYKSTLKHHMRTHTGEKLFACAQCGKSFTTKSSLRRHMKTHSRENRFRCSECGK
GFTHKRSLSAHMKLHNEEQSPEK
>g641.t1
MAFIKEESEDMKIEETFTVKQEDLQNQTDLMVLKEETHQWNEMEEKHQDITTDEKPTLTK
MTSSCRRPRKSKSKCNFSSKQSRKSFSQKPKLDVHMRVHKGEKTCTCKQCGKSFYKTSSL
TMHMRIHTGEKPYTCKQCGKSFCNTTNLTMHMRIHTGEKPYTCEQCGKSFCQKENFKTHM
RTHTGERPYTCQQCGKGFYHAGSLAVHMKVHTGEKPYTCTVCGKSFHMRTHTGEKLFACA
QCGKSFTTKSSLMNHMNGHTGTIVFTCDQCGIKLTRKDYIRRHMKTHSRENRFRCSECGK
GFTHKRSLSAHMKLHNEEQSPEK
>g470.t1
MAFIKVESEDVKIEETFTVKQEDLQEQTDLMVLKEETHQWNEIEEKHQDITTDEKPTLTK
MTSSCRRPRKSKSKCNFSGKQSRKSFSQKPKLDVHMRVHKGKKTCTCKQCGKSFYKTSSL
TMHMRIHTGEKPYTCKQCGKSFCNTTNLTMHMRIHTGEKPYTCGQCGKSFCQKENFKTHM
RTHTGERPYTCQQCGKSFRHAGNFTVHMRIHTGERSYTCQQCGKGFHMKVHTGEKPYTCT
ECGKSFPHKSSINHHMRTHTGEKPFACAQCGKSFTTKSSLRRHMKTHSRENRFRCSECGK
GFTHKRSLSAHLKLHNAEQSPEK
>g169.t1
MAFIKEESEDVKIEETFTVKQEDLQEQTDLMVLKEETHQCNEMEEKHQDILADEKPTLTK
KTSSRGRPRKSKSKCNFSSKQRRKTFSQKPKLDVHTRVHTGEKPCTCKQCGKSFYTIGNL
TVHMRIHTGEKPYTCEQCGKSFCKKENFKTHMRIHTGERPYTCQQCGKSFYHSGNLIMHM
RIHTEERPYSCLQCGKSFKQNGNLEVHMRTHTGEKRFTCTQCGKSFHMRIHTGEKPYTCT
ECGKSFTYKSSLNNHMRTHTGENPFACAQCGKSFSSKSSLRRHMKTHSREDHFRCNECGK
GFTHKRSLSAHMKLHNEEQSPEK
>g398.t1
MAFIKEESEDVKIEEAFTVKQEDLQEQTDLMVLKEETHQCNEMEEKHQDIMADEKPTLTK
KTSSRGRPRKSKSKCNFSSKQRRKTFSQKPKLDVHMRVHTGEKPCTCKQCGKSFYTIGNL
TVHMRIHTGEKPYTCEQCGKSFCKKENFKTHMRIHTGERPYTCQQCGKSFYHSGNLIMHM
RIHTEERPYSCPQCGKSFKQNGNLEVHMRTHTGEKRFTCTQCGKSFHMRIHTGEKPYTCT
ECGKSFTYKSSLNHHMRTHTGENPFACAQCGKSFSTKSSLRRHMKTHSREDHFRCSECGK
GFTHKRSLSAHMKLHNAEQSPEK
>g227.t1
MAFIKEESEDLKIEETFTVKQEDLLEQTDLMVLKEETHQCNEMEEKHQDIMADEKPTLTK
KTSSRGRPRKSKSKCNFSSKQRRKTFSQKPKLDVHMRVHTGEKPCTCKQCGKSFYTIGNL
TVHMRIHTGEKPYTCEQCGKSFCKKENFKTHMRIHTGERPYTCQQCGKSFYHAGNLIMHM
RIHTEERPYSCPQCGKSFKQNGNLEVHMRTHTGEKRFTCTQCGKSFHMRIHTGEKPYTCT
ECGKSFTYKSSLKHHMRTHTGENPFACAQCGKSFSTKSSLRRHMKTHSRENRFRCNEFGK
GFTHKRSLSAHLKLHNAEQSPEK
>g330.t1
MAFIKEESEDLKIEETFTVKQEDLQEQTDLMVLKEETHQCNEMEEKHQDIMADEKPTLTK
KTSSRGRPRKSKSKCNFSSKQRRKTFSQKPKLDVHMRVHTGEKPCTCKQCGKSFYTIGNL
TVHMRIHTGEKPYTCEQCGKSFCKKENFKTHMRIHTGERPYTCQQCGKSFYHSGNLIMHM
RIHTEERPYYCPQCGKSFKQNGNLEVHMRTHTGEKRFTCTQCGKSFHMRIHTGEKPYTCT
ECGKSFTYKSSLKHHIRTRTGENPFACAQCGKSFSTKSSLRRHMKTHSREDHFRCNECGK
GFTHKRSLSAHLKLHNAEQSPEK
>g522.t1
MAFIKVESEDLKIEETFTVKQEDLQEQTDLMVLKEETHQWNEMEEKHQDILTDEKPTLTK
KTSSRGRPRKSKSKCNFSSKQRRKTFSQKPKLDVHMRVHTGEKPCTCKQCGKSFYTIGNL
TVHMRIHTGEKPYTCEQCGKSFFQKENFKTHIRIHTGERPYTCQQCGKSFYHAGNLIMHM
RIHTEERPYSCPQCGKSFKQNGNLEVHMRTHTGEKRFTCTQCGKSFHMRIHTGEKPYTCT
ECGKSFTYKSTLKHHMRTHTGENPFACAQCGKSFSTKSSLRRHMKTHSREDHFRCSECGK
GFTHKRSLSAHLKLHNAEQSPEK
>g203.t1
MAFIKEESEDLKIEETFTVKQEDLQEQTDLMVLKEETHQWNEMEEKHQDIMTDEKRTLTK
KTSSRGRPRKSKSKCNFSSKQRRKTFSQKPKLDVHMRVHKGEKTCTCKQCGKSFYTIGNL
TVHMRIHTGEKPYTCEQCGKSFCQKENFKTHMRIHTGERPYTCQQCGKSFYHAGNLIMHM
RIHTEERPYSCPQCGKSFKQNGNLEVHMRTHTGEKRFTCTQCGKSFHMRIHTGEKPYTCT
ECGKSFTYKSSLKHHMRTHTGENPFGCAQCEKSFSTKSSLRRHMKTHSREDHFRCSECGK
GFTHKRSLSAHLKLHNAEQSPEK
>g218.t1
MAFIKEESEDVKIEETFTVKQEDLQEQTDLMVLKEETHQWNEMEEKHQDIMTDEKPTLTK
KTSSRGRPRKSKSKCNFSSKQRRKTFSQKPKLDVHMRVHKGEKTCTCKQCGKSFYTIGNL
TVHMRIHTGEKPYTCEQCGKSFFQKENFKTHMRIHTGERPYTCQQCGKSFYHAGNLIMHM
RIHTEERPYSCPQCGKSFKQNGNLEVHMRTHTGEKRFTCTQCGKSFHMRIHTGEKPYTCT
ECGKSFTYKSSLNNHMRTHTGENPFACAQCGKSLSSKSSLRRHMKTHSREDHFRCSECGK
GFTHKRSLSAHMKLHNAEQSPEK
>g331.t1
MAFIKEESEDVKIKETFTVKQEDLQEQTDLMVLKEETHQWNEMEEQHQDIPTDEKPTLTK
KTSSRGRPRKSKSKCNFSSKQSRKTFSQKPKLDVHMRVHKEEKTCTCKQCGKSFYTIGNL
TVHMRIHTGEKPYTCEQCGKSFCQKENFKTHMRIHTGERPYTCRQCGKSFYHAGNLIMHM
RIHTEERPYSCPQCEKSFKQNGNLEVHMRTHTGEKGFTCTQCGKSFHMRIHTGEKPYTCT
ECGKSFTYKSSLNNHMRTHTGENPFACAQCGKSFSSKSSLRRHMKTHSREDHFRCSECGK
GFTHKRSLSAHLKLHNAEQSPEK
>g735.t1
MAFIKEESEDLKIEETFTVKQEDLQEQTDLMVLKEETHQWNEIEEKHQDIMTDEKPTLTK
KTSSRGRPRKSKSKCNFSSKQRRKTFSQKPKLDVHMRVHRGEKTCTCKQCGKSFYTIGNL
TVHMRIHTGEKPYTCEQCGKSFCQKENFKTHMRIHTGERPYTCQQCGKSFYHAGNLIMHM
RIHTEERPYSCPQCGKSFKQNGNLEVHMRTHTGEKRFTCTQCGKSFHMRIHTGEKPYTCT
ECGKSFTYKSSLNNHMRTHTGENPFACAQCGKSFSSKSSLRRHMKTHSRENHFRCSECGK
GFTHKRSLSAHMKLHNEEQSPEK
>g689.t1
MAFIKEESEDVKIKETFTVKQEDLQEQTDLMVLKEETHQWNKMEEKHQDIMTDEKPTLTK
KTSSRGRPRKSKSKCNFSSKQRRKTFSQKPKLDVHMRVHKGEKTCTCKQCGKSFYTIGNL
TVHMRIHTGEKPYTCEQCGKSFCQKENFKTHMRIHTGERPYTCQQCGKSFYHAGNLIMHM
RIHTEERPYYCPQCGKSFKQNGNLEVHMRTHTGEKRFTCTQCGKSFHMRIHTGEKPYTCT
ECGKSFTYKSSLKHHMRTHTGEKPFACDQCGKSFTTKTSLRRHMKTHSREDHFRCSECGK
GFTHKRSLSAHLKLHNAEQSPEK
