# Supplementary material for: Transposable elements drive the evolution of metazoan zinc finger genes
Source: Genome Res. 2023 Aug;33(8):1325–39. doi: 10.1101/gr.277966.123 (PMC10547256; doi:10.1101/gr.277966.123)
Supplement: Supplement 4 [file Supplemental_Data_4.tar.gz › Users/jonwells/Projects/feschottelab/finz-znf/data/selection-analysis/clade4/pairwise_needleman_clade4.taxa]

Danio_rerio_g169.t1_[len=359]
Danio_rerio_g203.t1_[len=359]
Danio_rerio_g218.t1_[len=359]
Danio_rerio_g227.t1_[len=359]
Danio_rerio_g293.t1_[len=359]
Danio_rerio_g330.t1_[len=359]
Danio_rerio_g331.t1_[len=359]
Danio_rerio_g398.t1_[len=359]
Danio_rerio_g470.t1_[len=359]
Danio_rerio_g522.t1_[len=359]
Danio_rerio_g641.t1_[len=331]
Danio_rerio_g689.t1_[len=359]
Danio_rerio_g735.t1_[len=359]
