# Supplementary material for: Transposable elements drive the evolution of metazoan zinc finger genes
Source: Genome Res. 2023 Aug;33(8):1325–39. doi: 10.1101/gr.277966.123 (PMC10547256; doi:10.1101/gr.277966.123)
Supplement: Supplement 4 [file Supplemental_Data_4.tar.gz › Users/jonwells/Projects/feschottelab/finz-znf/data/selection-analysis/clade4/pairwise_needleman_clade4.fa]

>g169.t1
atggcgtttattaaagaggagagtgaagatgtgaagattgaagaaacattcacagtcaaacaggaagatctgcaggaacaaacagacctgatggtgctgaaagaagagactcatcaatgcaatgaaatggaagagaaacatcaagacatattggctgatgaaaaacccacactgactaaaaagacttcatcacgtggaagacctcggaaatccaaatctaagtgtaatttcagcagtaaacagcgtagaaagacttttagtcaaaagccaaagcttgatgttcacacgagagttcacacaggggagaaaccttgcacctgcaaacagtgtggaaaaagcttctatactataggaaacttaacggtgcacatgagaattcacactggggagaagccttacacctgtgaacagtgtggaaagagtttttgtaaaaaagaaaactttaaaacccacatgagaattcacactggagagaggccgtacacatgccaacagtgtggaaaaagcttctatcattcaggaaacttgataatgcacatgagaattcacactgaggagaggccttactcttgccttcagtgtggaaagagttttaagcaaaatggcaatcttgaagtccacatgagaacacacactggagagaaaagatttacttgcacacagtgtgggaaaagttttgttaaaaaacaaaaccttgacatccacatgaggattcacaccggagagaaaccttacacatgcacagagtgtggtaaaagtttcacatataaaagctcactcaataaccacatgagaactcacaccggagagaacccgtttgcatgtgctcagtgtggaaagagcttctcaagcaaatctagcctcatgaaccacatgaatggtcacactggaaccatagtgttcacatgtgatcagtgtggaattaaactcaaacgcaaagactacattaggcgacacatgaagacccactcaagagaggatcattttagatgcaatgagtgtggaaagggctttacccataaaagaagcctcagcgctcacatgaagcttcacaatgaagagcagagtcctgaaaaatga
>g203.t1
atggcgtttattaaagaggagagtgaagatttgaagattgaagaaacattcacagtcaaacaggaagatctgcaggaacaaacagacctgatggtgctgaaagaagagactcatcaatggaatgaaatggaagagaaacaccaagacataatgactgatgaaaaacgcacactgactaaaaaaacttcatcacgtggaagacctcggaaatccaaatctaagtgtaatttcagcagtaaacagcgtagaaagacttttagtcaaaagccaaagcttgatgttcacatgagagttcacaaaggggagaaaacttgcacctgcaaacagtgtggaaaaagcttctatactataggaaacttaacagtgcacatgagaattcacactggggagaagccttacacctgtgaacagtgtggaaagagtttttgtcaaaaagaaaactttaaaacccacatgagaattcacactggagagaggccgtacacatgccaacagtgtggaaagagcttctatcatgcaggaaacttgataatgcacatgagaattcacactgaggagaggccttactcttgccctcagtgtggaaagagttttaagcaaaatggcaatcttgaagtccacatgagaactcacactggagagaaaagatttacttgcacacagtgtgggaaaagttttgttaaaaaacaaaaccttgacatccacatgaggattcacactggagagaaaccttacacatgcacagagtgtggtaaaagtttcacatataaaagctcactcaaacaccacatgagaactcacaccggagagaacccgtttggatgtgctcagtgtgaaaagagcttctcaaccaaatctagcctcatgaaccacatgaatggtcacactggaaccatagtgttcacatgtgatcagtgtggaattaaactcacacgcaaagactacattaggcgacacatgaagactcactcaagagaggatcattttagatgcagtgagtgtggaaagggctttacccataaaagaagcctcagcgctcacttgaagcttcacaatgcagagcagagtcctgaaaaatga
>g218.t1
atggcgtttattaaagaggagagtgaagatgtgaagattgaagaaacattcacagtcaaacaggaagatctgcaggaacaaacagatctgatggtgctgaaagaagagacacatcaatggaatgaaatggaagagaaacaccaagacataatgactgatgaaaaacccacactgactaaaaagacttcatcacgtggaagacctcggaaatccaaatctaagtgtaatttcagcagtaaacagcgtagaaagacttttagtcaaaagccaaagcttgatgttcacatgagagttcacaaaggggagaaaacttgcacctgcaaacagtgtggaaaaagcttctatactataggaaacttaacggtgcacatgagaattcacactggggagaagccttacacctgtgaacagtgtggaaagagtttttttcaaaaagaaaactttaaaacccacatgagaattcacactggagagaggccgtacacatgccaacagtgtggaaaaagcttctatcatgcaggaaacttgataatgcacatgagaattcacactgaggagaggccttactcttgccctcagtgtggaaagagttttaagcaaaatggcaaccttgaagtccacatgagaactcacactggagagaaaagatttacttgcacacagtgtgggaaaagttttgttaaaaaacaaaaccttgacatccacatgaggattcacaccggagagaaaccttacacatgcacagagtgtggtaaaagtttcacatataaaagctcactcaataaccacatgagaactcacaccggagagaacccgtttgcatgtgctcagtgtggaaagagcctctcaagcaaatctagcctcatgaaccacatgaatggtcacactggaaccatagtgttcacatgtgatcattgtggaattaaactcaaacgcaaagactacattaggcgacacatgaagactcactcaagagaggatcattttagatgcagtgagtgtggaaagggctttactcataaaagaagcctcagcgctcacatgaagcttcacaatgcagagcagagtcctgaaaaatga
>g227.t1
atggcgtttattaaagaggagagtgaagatttgaagattgaagaaacattcacagtcaaacaggaagatctgctggaacaaacagacctgatggtgctgaaagaagagactcatcaatgcaatgaaatggaagagaaacatcaagacataatggctgatgaaaaacccacactgactaaaaagacttcatcacgtggaagacctcggaaatccaaatctaagtgtaatttcagcagtaaacagcgtagaaagacttttagtcaaaagccaaagcttgatgttcacatgagagttcacacaggggagaaaccttgcacctgcaaacagtgtggaaaaagcttctatactataggaaacttaacagtgcacatgagaattcacactggggagaagccttacacctgtgaacagtgtggaaagagtttttgtaaaaaagaaaactttaaaacccacatgagaattcacactggagagaggccgtacacatgccaacagtgtggaaaaagcttctatcatgcaggaaacttgataatgcacatgcgaattcacactgaggagaggccttactcttgccctcagtgtggaaagagttttaagcaaaatggcaatcttgaagtccacatgagaactcacactggagagaaaagatttacttgcacacagtgtgggaaaagttttgttaaaaaacaaaaccttgacatccacatgaggattcacactggagagaaaccttacacatgcacagagtgtggtaaaagtttcacatataaaagctcactcaaacaccacatgagaactcacaccggagagaacccgtttgcatgtgctcagtgtggaaagagcttctcaaccaaatctagcctcatgaaccacatgaatggtcacactggaaccatagtgttcacatgtgatcagtgtggaattaaactcacacgcaaagactacattaggcgacacatgaagacccactcaagagagaatcgttttagatgcaatgagtttggaaagggctttacccataaaagaagtctcagcgctcacttgaagcttcacaatgcagagcagagtcctgaaaaatga
>g293.t1
atggcgtttattaaagaggagagtgaagatatgaagattgaagagacattcacagtcaatcaggaagatctgcaggaacaaacagatctgatggtcctgaaagaagagacacatcaatggaatgaaatggaagagaaacaccaagacataacgactgatgaaaaacccacactgactaaaatgacttcatcatgcagaagacctcggaaatccaaatctaagtttaatttcagcagtaaacagagtagaaagagtttcagtcaaaagccaaagcttgatgttcacatgagagttcacaaaggggagaaaacttgcacctgcaaacagtgtgggaaaagcttctataaaacatcaagtttaacaatgcacatgagaattcacactggggagaagccttacacctgcaaacagtgtggaaaaagcttctgtaatacaacaaacttgacaatgcacatgagaatacacactggggagaagccttacacctgtgaacagtgtggaaagagtttttgtcaaaaagaaaactttaaaacccacatgagaattcacactggagagaggccgtacacatgccaacagtgtggaaaaagcttccgtcatgcaggaaactttacagtgcacatgagaactcacactggagagaggctatacacatgccaacagtgtggaaaaggcttctatcatgcaggaaaccttgcagtgcacatgaaagttcacactggagagaaaccttacacatgcacagagtgtggtaaaagtttcacatataaaagcacactcaaacaccacatgagaactcacaccggagagaagctgtttgcatgtgctcagtgtggaaagagcttcacaaccaaatctagcctcatgaaccacatgaatggtcacactggaaccatagtgttcacatgtgatcagtgtggaattaaactcacacgcaaagactacattaggcgacacatgaagacccactcaagagagaatcgttttagatgcagtgagtgtggaaagggctttacccataaaagaagtctcagcgctcacatgaagcttcacaatgaagagcagagtcctgaaaaatga
>g330.t1
atggcgtttattaaagaggagagtgaagatttgaagattgaagaaacattcacagtcaaacaggaagatctgcaggaacaaacagacctgatggtgctgaaagaagagacacatcaatgcaatgaaatggaagagaaacatcaagacataatggctgatgaaaaacccacactgactaaaaagacttcatcacgtggaagacctcggaaatccaaatctaagtgtaatttcagcagtaaacagcgtagaaagacttttagtcaaaagccaaagcttgatgttcacatgagagttcacacaggggagaaaccttgcacctgcaaacagtgtggaaaaagcttctatactataggaaacttaacggtgcacatgagaattcacactggggagaagccttacacctgtgaacagtgtggaaagagtttttgtaaaaaagaaaactttaaaacccacatgagaattcacactggagagaggccgtacacatgccaacagtgtggaaaaagcttctatcattcaggaaacttgataatgcacatgagaattcacactgaggagaggccttactattgccctcagtgtggaaagagttttaagcaaaatggcaatcttgaagtccacatgagaacacacactggagagaaaagatttacttgcacacagtgtggaaaaagttttgttaaaaaacaaaaccttgacatccacatgaggattcacactggagagaaaccttacacatgcacagagtgtggtaaaagtttcacatataaaagctcactcaaacaccacataagaactcgcaccggagagaacccgtttgcatgtgctcagtgtggaaagagcttctcaaccaaatctagcctcatgaaccacatgaatggtcacactggaaccatagtgttcacatgtgatcattgtggaattaaactcaaacgcaaagactacattaggcgacacatgaagactcactcaagagaggatcattttagatgcaatgagtgtggaaagggctttacccataaaagaagcctcagcgctcacttgaagcttcacaatgcagagcagagtcctgaaaaatga
>g331.t1
atggcgtttattaaagaggagagtgaagatgtgaagattaaagaaacattcacagtcaaacaggaagatctgcaggaacaaacagacctgatggtgctgaaagaagagactcatcaatggaatgaaatggaagagcaacaccaagacataccgactgatgaaaaacccacacttactaaaaaaacttcatcacgtggaagacctcggaaatccaaatctaagtgtaattttagcagtaaacagagtagaaagacttttagtcaaaagccaaagcttgatgttcacatgagagttcacaaagaggagaaaacgtgcacctgcaaacagtgtggaaaaagcttctatactataggaaacttaacagtgcacatgagaattcatactggggagaagccttacacctgtgaacagtgtggaaagagtttttgtcaaaaagaaaactttaaaacccacatgagaattcacactggagagaggccgtacacatgccgacagtgtggaaaaagcttctatcatgcaggaaacttgataatgcacatgcgaattcacactgaggagaggccttactcttgccctcagtgtgaaaagagttttaaacaaaatggcaatcttgaagtccacatgagaactcacactggagagaaaggatttacttgcacacagtgtggaaaaagttttgttaaaaaacaaaaccttgacatccacatgaggattcacaccggagagaaaccttacacatgcacagagtgtggtaaaagtttcacatataaaagctcactcaataaccacatgagaactcacaccggagagaacccgtttgcatgtgctcagtgtggaaagagcttctcaagcaaatctagcctcatgaaccacatgaatggtcacactggaaccatagtgttcacatgtgatcaatgtggaattaaactcaaacgcaaagactacattaggcgacacatgaagactcactcaagagaggatcattttagatgcagtgagtgtggaaagggctttacccataaaagaagcctcagcgctcacttgaagcttcacaatgcagagcagagtcctgaaaaatga
>g398.t1
atggcgtttattaaagaggagagtgaagatgtgaagattgaagaagcattcacagtcaaacaggaagatctgcaggaacaaacagacctgatggtgctgaaagaagagactcatcaatgcaatgaaatggaagagaaacatcaagacataatggctgatgaaaaacccacactgactaaaaagacttcatcacgtggaagacctcggaaatccaaatctaagtgtaatttcagcagtaaacagcgtagaaagacttttagtcaaaagccaaagcttgatgttcacatgagagttcacacaggggagaaaccttgcacctgcaaacagtgtggaaaaagcttctatactataggaaacttaacagtgcacatgagaattcacactggggagaagccttacacctgtgaacagtgtggaaagagtttttgtaaaaaagaaaactttaaaacccacatgagaattcacactggagagaggccgtacacatgccaacagtgtggaaaaagcttctatcattcaggaaacttgataatgcacatgagaattcacactgaggagaggccttactcttgccctcagtgtggaaagagttttaagcaaaatggcaatcttgaagtccacatgagaactcacactggagagaaaagatttacttgcacacagtgtgggaaaagttttgttaaaaaacaaaaccttgacatccacatgaggattcacactggagagaaaccttacacatgcacagagtgtggtaaaagtttcacatataaaagctcactcaatcaccacatgagaactcacaccggagagaacccgtttgcatgtgctcagtgtggaaagagcttctcaaccaaatctagcctcatgaaccacatgaatggtcacactggaaccatagtgttcacatgtgatcaatgtggaattaaactcaaacgcaaagactacattaggcgacacatgaagactcactcaagagaggatcattttagatgcagtgagtgtggaaagggctttacccataaaagaagcctcagcgctcacatgaagcttcacaatgcagagcagagtcctgaaaaatga
>g470.t1
atggcgtttattaaagtggagagtgaagatgtgaagattgaagaaacattcacagtcaaacaggaagatctgcaggaacaaacagatctgatggtcctgaaagaagagactcatcaatggaatgaaatagaagagaaacaccaagacataacgactgatgaaaaacccacactgactaaaatgacttcatcatgcagaagacctcggaaatccaaatctaagtgtaatttcagcggtaaacagagtagaaagagtttcagtcaaaagccaaagcttgatgttcacatgagagttcacaaaggaaagaaaacttgcacctgcaaacagtgtggaaaaagcttctataaaacatcaagtttaacaatgcacatgagaattcacactggggagaagccttacacctgcaaacaatgtggaaaaagcttctgtaatacaacaaacttgacaatgcacatgagaattcacactggggagaagccttacacctgtggacagtgtggaaagagtttttgtcaaaaagaaaactttaaaacccacatgagaactcacactggagagaggccgtacacatgccaacagtgtggaaaaagcttccgtcacgcaggaaactttacagtgcacatgagaattcacactggagagaggtcgtacacatgccaacagtgtggaaaaggcttctatcatgcaggaagccttgcagtgcacatgaaagttcacactggagagaaaccttacacatgcacagagtgtggtaaaagtttcccacataaaagctcaatcaatcaccacatgagaactcacaccggagagaagccgtttgcatgtgctcagtgtggaaagagcttcacaaccaaatctagcctcatgaaccacttgaatggtcacactggaaccatagtgttcacgtgtgatcagtgtggaattaaactcacacgcaaagactacattaggcgacacatgaagacccactcaagagagaatcgttttagatgcagtgagtgtggaaagggctttacccataaaagaagtctcagcgctcacttgaagcttcacaatgcagagcagagtcctgaaaaatga
>g522.t1
atggcatttattaaagtggagagtgaagatttgaagattgaagaaacattcacagtcaaacaggaagatctgcaggaacaaacagacctgatggtgctgaaagaagagactcatcaatggaatgaaatggaagagaaacaccaagacatattgactgatgaaaaacccacattgactaaaaagacttcatcacgtggaagacctcggaaatccaaatctaagtgtaatttcagcagtaaacagcgtagaaagacttttagtcaaaagccaaagcttgatgttcacatgagagttcacacaggggagaaaccttgcacctgcaaacagtgtggaaaaagcttctatactataggaaacttaacggtgcacatgagaattcacactggggagaagccttacacctgtgaacagtgtggaaagagtttttttcaaaaagaaaactttaaaacccacataagaattcacactggagagaggccgtacacatgccaacagtgtggaaaaagcttctatcatgcaggaaacttgataatgcacatgagaattcacactgaggagaggccttactcttgccctcagtgtggaaagagttttaagcaaaatggcaaccttgaagtccacatgagaactcacactggagagaaaagatttacttgcacacagtgtgggaaaagttttgttaaaaaacaaaaccttgacatccacatgaggattcacactggagagaaaccttacacatgcacagagtgtggtaaaagtttcacatataaaagcacactcaaacaccacatgagaactcacaccggagagaacccgtttgcatgtgctcagtgtggaaagagcttctcaaccaaatctagcctcatgaaccacatgaatggtcacactggaaccatagtgttcacatgtgatcagtgtggaattaaactcacacgcaaagactacattaggcgacacatgaagactcactcaagagaggatcattttagatgcagtgagtgtggaaagggctttacccataaaagaagcctcagcgctcacttgaagcttcacaatgcagagcagagtcctgaaaaatga
>g641.t1
atggcgtttattaaagaggagagtgaagatatgaagattgaagagacattcacagtcaaacaggaagatctgcagaaccaaacagatctgatggtcctgaaagaagagacacatcaatggaatgaaatggaagagaaacaccaagacataacgactgatgaaaaacccacactgactaaaatgacttcatcatgcagaagacctcggaaatccaaatctaagtgtaatttcagcagtaaacagagtagaaagagtttcagtcaaaagccaaagcttgatgttcacatgagagttcacaaaggggagaaaacttgcacctgcaaacagtgtggaaaaagcttctataaaacatcaagtttaacaatgcacatgagaattcacactggggagaagccttacacctgcaaacagtgtggaaaaagcttctgtaatacaacaaacttgacaatgcacatgagaatacacactggggagaagccttacacctgtgaacagtgtggaaagagtttttgtcaaaaagaaaactttaaaacccacatgagaactcacactggagagaggccatacacatgccaacagtgtggaaaaggcttctatcatgcaggaagccttgcagtgcacatgaaagttcacactggagagaaaccttacacatgcacagtgtgtggtaaaagtttcacatataaaagcacactcaataaccacatgagaactcacaccggagagaagctgtttgcatgtgctcagtgtggaaagagcttcacaaccaaatctagcctcatgaaccacatgaatggtcacactggaaccatagtgttcacgtgtgatcagtgtggaattaaactcacacgcaaagactacattaggcgacacatgaagacccactcaagagagaatcgttttagatgcagtgagtgtggaaagggctttacccataaaagaagtctcagcgctcacatgaagcttcacaatgaagagcagagtcctgaaaaatga
>g689.t1
atggcgtttattaaagaggagagtgaagatgtgaagattaaagaaacattcacagtcaaacaggaagatctgcaggaacaaacagacctgatggtgctgaaagaagagactcatcaatggaataaaatggaagagaaacatcaagacataatgactgatgaaaaacccacactgactaaaaagacttcatcacgtggaagacctcggaaatccaaatctaagtgtaatttcagcagtaaacagcgtagaaagacttttagtcaaaagccaaagcttgatgttcacatgagagttcacaaaggggagaaaacttgcacctgcaaacagtgtggaaaaagcttctatactataggaaacttaacagtgcacatgagaattcatactggggagaagccttacacctgtgaacagtgtggaaagagtttttgtcaaaaagaaaactttaaaacccacatgagaattcacactggagagaggccgtacacatgccaacagtgtggaaaaagcttctatcatgcaggaaacttgataatgcacatgagaattcacactgaggagaggccttactattgccctcagtgtggaaagagttttaagcaaaatggcaatcttgaagtccacatgagaactcacactggagagaaaagatttacttgcacacagtgtggaaaaagttttgttaaaaaacaaaaccttgatatccacatgaggattcacaccggagagaaaccttacacatgcacagagtgtggtaaaagtttcacatataaaagctcactcaaacaccacatgagaactcacaccggagagaagccgtttgcatgtgatcagtgtggaaagagcttcacaaccaaaactagcctcatgaaccacatgaatggtcacactggaaccatagtgttcacatgtgatcagtgtggaattaaactcacacgcaaagactacattaggcgacacatgaagactcactcaagagaggatcattttagatgcagtgagtgtggaaagggctttacccataaaagaagcctcagcgctcacttgaagcttcacaatgcagagcagagtcctgaaaaatga
>g735.t1
atggcgtttattaaagaggagagtgaagatttgaagattgaagaaacattcacagtcaaacaggaagatctgcaggaacaaacagacctgatggtgctgaaagaagagactcatcaatggaatgaaatagaagagaaacaccaagacataatgactgatgaaaaacccacactgactaaaaagacttcatcacgtggaagacctcggaaatccaaatctaagtgtaatttcagcagtaaacagcgtagaaagacttttagtcaaaagccaaagcttgatgttcacatgagagttcacagaggggagaaaacttgcacctgcaaacagtgtggaaaaagcttctatactataggaaacttaacagtgcacatgagaattcacactggggagaagccttacacctgtgaacagtgtggaaagagtttttgtcaaaaagaaaactttaaaacccacatgagaattcacactggagagaggccgtacacatgccaacagtgtggaaaaagcttctatcatgcaggaaacttgataatgcacatgagaattcacactgaggagaggccttactcttgccctcagtgtggaaagagttttaagcaaaatggcaatcttgaagtccacatgagaactcacactggagagaaaagatttacttgcacacagtgtgggaaaagttttgttaaaaaacaaaaccttgacatccacatgaggattcacactggagagaagccttacacatgcacagagtgtggtaaaagtttcacatataaaagctcactcaataaccacatgagaactcacaccggagagaacccgtttgcatgtgctcagtgtggaaagagcttctcaagcaaatctagcctcatgaaccacatgaatggtcacactggaaccatagtgttcacatgtgatcagtgtggaattaaactcacacgcaaagactacattaggcgacacatgaagactcactcaagagagaatcattttagatgcagtgagtgtggaaagggctttacccataaaagaagtctcagcgctcacatgaagcttcacaatgaagagcagagtcctgaaaaatga
