# Supplementary material for: Transposable elements drive the evolution of metazoan zinc finger genes
Source: Genome Res. 2023 Aug;33(8):1325–39. doi: 10.1101/gr.277966.123 (PMC10547256; doi:10.1101/gr.277966.123)
Supplement: Supplement 4 [file Supplemental_Data_4.tar.gz › Users/jonwells/Projects/feschottelab/finz-znf/data/selection-analysis/clade4/pairwise_needleman_clade4.final.fa]

>g293.t1
ATGGCGTTTATTAAAGAGGAGAGTGAAGATATGAAGATTGAAGAGACATTCACAGTCAAT
CAGGAAGATCTGCAGGAACAAACAGATCTGATGGTCCTGAAAGAAGAGACACATCAATGG
AATGAAATGGAAGAGAAACACCAAGACATAACGACTGATGAAAAACCCACACTGACTAAA
ATGACTTCATCATGCAGAAGACCTCGGAAATCCAAATCTAAGTTTAATTTCAGCAGTAAA
CAGAGTAGAAAGAGTTTCAGTCAAAAGCCAAAGCTTGATGTTCACATGAGAGTTCACAAA
GGGGAGAAAACTTGCACCTGCAAACAGTGTGGGAAAAGCTTCTATAAAACATCAAGTTTA
ACAATGCACATGAGAATTCACACTGGGGAGAAGCCTTACACCTGCAAACAGTGTGGAAAA
AGCTTCTGTAATACAACAAACTTGACAATGCACATGAGAATACACACTGGGGAGAAGCCT
TACACCTGTGAACAGTGTGGAAAGAGTTTTTGTCAAAAAGAAAACTTTAAAACCCACATG
AGAATTCACACTGGAGAGAGGCCGTACACATGCCAACAGTGTGGAAAAAGCTTCCGTCAT
GCAGGAAACTTTACAGTGCACATGAGAACTCACACTGGAGAGAGGCTATACACATGCCAA
CAGTGTGGAAAAGGCTTCCACATGAAAGTTCACACTGGAGAGAAACCTTACACATGCACA
GAGTGTGGTAAAAGTTTCACATATAAAAGCACACTCAAACACCACATGAGAACTCACACC
GGAGAGAAGCTGTTTGCATGTGCTCAGTGTGGAAAGAGCTTCACAACCAAATCTAGCCTC
AGGCGACACATGAAGACCCACTCAAGAGAGAATCGTTTTAGATGCAGTGAGTGTGGAAAG
GGCTTTACCCATAAAAGAAGTCTCAGCGCTCACATGAAGCTTCACAATGAAGAGCAGAGT
CCTGAAAAA
>g641.t1
ATGGCGTTTATTAAAGAGGAGAGTGAAGATATGAAGATTGAAGAGACATTCACAGTCAAA
CAGGAAGATCTGCAGAACCAAACAGATCTGATGGTCCTGAAAGAAGAGACACATCAATGG
AATGAAATGGAAGAGAAACACCAAGACATAACGACTGATGAAAAACCCACACTGACTAAA
ATGACTTCATCATGCAGAAGACCTCGGAAATCCAAATCTAAGTGTAATTTCAGCAGTAAA
CAGAGTAGAAAGAGTTTCAGTCAAAAGCCAAAGCTTGATGTTCACATGAGAGTTCACAAA
GGGGAGAAAACTTGCACCTGCAAACAGTGTGGAAAAAGCTTCTATAAAACATCAAGTTTA
ACAATGCACATGAGAATTCACACTGGGGAGAAGCCTTACACCTGCAAACAGTGTGGAAAA
AGCTTCTGTAATACAACAAACTTGACAATGCACATGAGAATACACACTGGGGAGAAGCCT
TACACCTGTGAACAGTGTGGAAAGAGTTTTTGTCAAAAAGAAAACTTTAAAACCCACATG
AGAACTCACACTGGAGAGAGGCCATACACATGCCAACAGTGTGGAAAAGGCTTCTATCAT
GCAGGAAGCCTTGCAGTGCACATGAAAGTTCACACTGGAGAGAAACCTTACACATGCACA
GTGTGTGGTAAAAGTTTCCACATGAGAACTCACACCGGAGAGAAGCTGTTTGCATGTGCT
CAGTGTGGAAAGAGCTTCACAACCAAATCTAGCCTCATGAACCACATGAATGGTCACACT
GGAACCATAGTGTTCACGTGTGATCAGTGTGGAATTAAACTCACACGCAAAGACTACATT
AGGCGACACATGAAGACCCACTCAAGAGAGAATCGTTTTAGATGCAGTGAGTGTGGAAAG
GGCTTTACCCATAAAAGAAGTCTCAGCGCTCACATGAAGCTTCACAATGAAGAGCAGAGT
CCTGAAAAA
>g470.t1
ATGGCGTTTATTAAAGTGGAGAGTGAAGATGTGAAGATTGAAGAAACATTCACAGTCAAA
CAGGAAGATCTGCAGGAACAAACAGATCTGATGGTCCTGAAAGAAGAGACTCATCAATGG
AATGAAATAGAAGAGAAACACCAAGACATAACGACTGATGAAAAACCCACACTGACTAAA
ATGACTTCATCATGCAGAAGACCTCGGAAATCCAAATCTAAGTGTAATTTCAGCGGTAAA
CAGAGTAGAAAGAGTTTCAGTCAAAAGCCAAAGCTTGATGTTCACATGAGAGTTCACAAA
GGAAAGAAAACTTGCACCTGCAAACAGTGTGGAAAAAGCTTCTATAAAACATCAAGTTTA
ACAATGCACATGAGAATTCACACTGGGGAGAAGCCTTACACCTGCAAACAATGTGGAAAA
AGCTTCTGTAATACAACAAACTTGACAATGCACATGAGAATTCACACTGGGGAGAAGCCT
TACACCTGTGGACAGTGTGGAAAGAGTTTTTGTCAAAAAGAAAACTTTAAAACCCACATG
AGAACTCACACTGGAGAGAGGCCGTACACATGCCAACAGTGTGGAAAAAGCTTCCGTCAC
GCAGGAAACTTTACAGTGCACATGAGAATTCACACTGGAGAGAGGTCGTACACATGCCAA
CAGTGTGGAAAAGGCTTCCACATGAAAGTTCACACTGGAGAGAAACCTTACACATGCACA
GAGTGTGGTAAAAGTTTCCCACATAAAAGCTCAATCAATCACCACATGAGAACTCACACC
GGAGAGAAGCCGTTTGCATGTGCTCAGTGTGGAAAGAGCTTCACAACCAAATCTAGCCTC
AGGCGACACATGAAGACCCACTCAAGAGAGAATCGTTTTAGATGCAGTGAGTGTGGAAAG
GGCTTTACCCATAAAAGAAGTCTCAGCGCTCACTTGAAGCTTCACAATGCAGAGCAGAGT
CCTGAAAAA
>g169.t1
ATGGCGTTTATTAAAGAGGAGAGTGAAGATGTGAAGATTGAAGAAACATTCACAGTCAAA
CAGGAAGATCTGCAGGAACAAACAGACCTGATGGTGCTGAAAGAAGAGACTCATCAATGC
AATGAAATGGAAGAGAAACATCAAGACATATTGGCTGATGAAAAACCCACACTGACTAAA
AAGACTTCATCACGTGGAAGACCTCGGAAATCCAAATCTAAGTGTAATTTCAGCAGTAAA
CAGCGTAGAAAGACTTTTAGTCAAAAGCCAAAGCTTGATGTTCACACGAGAGTTCACACA
GGGGAGAAACCTTGCACCTGCAAACAGTGTGGAAAAAGCTTCTATACTATAGGAAACTTA
ACGGTGCACATGAGAATTCACACTGGGGAGAAGCCTTACACCTGTGAACAGTGTGGAAAG
AGTTTTTGTAAAAAAGAAAACTTTAAAACCCACATGAGAATTCACACTGGAGAGAGGCCG
TACACATGCCAACAGTGTGGAAAAAGCTTCTATCATTCAGGAAACTTGATAATGCACATG
AGAATTCACACTGAGGAGAGGCCTTACTCTTGCCTTCAGTGTGGAAAGAGTTTTAAGCAA
AATGGCAATCTTGAAGTCCACATGAGAACACACACTGGAGAGAAAAGATTTACTTGCACA
CAGTGTGGGAAAAGTTTTCACATGAGGATTCACACCGGAGAGAAACCTTACACATGCACA
GAGTGTGGTAAAAGTTTCACATATAAAAGCTCACTCAATAACCACATGAGAACTCACACC
GGAGAGAACCCGTTTGCATGTGCTCAGTGTGGAAAGAGCTTCTCAAGCAAATCTAGCCTC
AGGCGACACATGAAGACCCACTCAAGAGAGGATCATTTTAGATGCAATGAGTGTGGAAAG
GGCTTTACCCATAAAAGAAGCCTCAGCGCTCACATGAAGCTTCACAATGAAGAGCAGAGT
CCTGAAAAA
>g398.t1
ATGGCGTTTATTAAAGAGGAGAGTGAAGATGTGAAGATTGAAGAAGCATTCACAGTCAAA
CAGGAAGATCTGCAGGAACAAACAGACCTGATGGTGCTGAAAGAAGAGACTCATCAATGC
AATGAAATGGAAGAGAAACATCAAGACATAATGGCTGATGAAAAACCCACACTGACTAAA
AAGACTTCATCACGTGGAAGACCTCGGAAATCCAAATCTAAGTGTAATTTCAGCAGTAAA
CAGCGTAGAAAGACTTTTAGTCAAAAGCCAAAGCTTGATGTTCACATGAGAGTTCACACA
GGGGAGAAACCTTGCACCTGCAAACAGTGTGGAAAAAGCTTCTATACTATAGGAAACTTA
ACAGTGCACATGAGAATTCACACTGGGGAGAAGCCTTACACCTGTGAACAGTGTGGAAAG
AGTTTTTGTAAAAAAGAAAACTTTAAAACCCACATGAGAATTCACACTGGAGAGAGGCCG
TACACATGCCAACAGTGTGGAAAAAGCTTCTATCATTCAGGAAACTTGATAATGCACATG
AGAATTCACACTGAGGAGAGGCCTTACTCTTGCCCTCAGTGTGGAAAGAGTTTTAAGCAA
AATGGCAATCTTGAAGTCCACATGAGAACTCACACTGGAGAGAAAAGATTTACTTGCACA
CAGTGTGGGAAAAGTTTTCACATGAGGATTCACACTGGAGAGAAACCTTACACATGCACA
GAGTGTGGTAAAAGTTTCACATATAAAAGCTCACTCAATCACCACATGAGAACTCACACC
GGAGAGAACCCGTTTGCATGTGCTCAGTGTGGAAAGAGCTTCTCAACCAAATCTAGCCTC
AGGCGACACATGAAGACTCACTCAAGAGAGGATCATTTTAGATGCAGTGAGTGTGGAAAG
GGCTTTACCCATAAAAGAAGCCTCAGCGCTCACATGAAGCTTCACAATGCAGAGCAGAGT
CCTGAAAAA
>g227.t1
ATGGCGTTTATTAAAGAGGAGAGTGAAGATTTGAAGATTGAAGAAACATTCACAGTCAAA
CAGGAAGATCTGCTGGAACAAACAGACCTGATGGTGCTGAAAGAAGAGACTCATCAATGC
AATGAAATGGAAGAGAAACATCAAGACATAATGGCTGATGAAAAACCCACACTGACTAAA
AAGACTTCATCACGTGGAAGACCTCGGAAATCCAAATCTAAGTGTAATTTCAGCAGTAAA
CAGCGTAGAAAGACTTTTAGTCAAAAGCCAAAGCTTGATGTTCACATGAGAGTTCACACA
GGGGAGAAACCTTGCACCTGCAAACAGTGTGGAAAAAGCTTCTATACTATAGGAAACTTA
ACAGTGCACATGAGAATTCACACTGGGGAGAAGCCTTACACCTGTGAACAGTGTGGAAAG
AGTTTTTGTAAAAAAGAAAACTTTAAAACCCACATGAGAATTCACACTGGAGAGAGGCCG
TACACATGCCAACAGTGTGGAAAAAGCTTCTATCATGCAGGAAACTTGATAATGCACATG
CGAATTCACACTGAGGAGAGGCCTTACTCTTGCCCTCAGTGTGGAAAGAGTTTTAAGCAA
AATGGCAATCTTGAAGTCCACATGAGAACTCACACTGGAGAGAAAAGATTTACTTGCACA
CAGTGTGGGAAAAGTTTTCACATGAGGATTCACACTGGAGAGAAACCTTACACATGCACA
GAGTGTGGTAAAAGTTTCACATATAAAAGCTCACTCAAACACCACATGAGAACTCACACC
GGAGAGAACCCGTTTGCATGTGCTCAGTGTGGAAAGAGCTTCTCAACCAAATCTAGCCTC
AGGCGACACATGAAGACCCACTCAAGAGAGAATCGTTTTAGATGCAATGAGTTTGGAAAG
GGCTTTACCCATAAAAGAAGTCTCAGCGCTCACTTGAAGCTTCACAATGCAGAGCAGAGT
CCTGAAAAA
>g330.t1
ATGGCGTTTATTAAAGAGGAGAGTGAAGATTTGAAGATTGAAGAAACATTCACAGTCAAA
CAGGAAGATCTGCAGGAACAAACAGACCTGATGGTGCTGAAAGAAGAGACACATCAATGC
AATGAAATGGAAGAGAAACATCAAGACATAATGGCTGATGAAAAACCCACACTGACTAAA
AAGACTTCATCACGTGGAAGACCTCGGAAATCCAAATCTAAGTGTAATTTCAGCAGTAAA
CAGCGTAGAAAGACTTTTAGTCAAAAGCCAAAGCTTGATGTTCACATGAGAGTTCACACA
GGGGAGAAACCTTGCACCTGCAAACAGTGTGGAAAAAGCTTCTATACTATAGGAAACTTA
ACGGTGCACATGAGAATTCACACTGGGGAGAAGCCTTACACCTGTGAACAGTGTGGAAAG
AGTTTTTGTAAAAAAGAAAACTTTAAAACCCACATGAGAATTCACACTGGAGAGAGGCCG
TACACATGCCAACAGTGTGGAAAAAGCTTCTATCATTCAGGAAACTTGATAATGCACATG
AGAATTCACACTGAGGAGAGGCCTTACTATTGCCCTCAGTGTGGAAAGAGTTTTAAGCAA
AATGGCAATCTTGAAGTCCACATGAGAACACACACTGGAGAGAAAAGATTTACTTGCACA
CAGTGTGGAAAAAGTTTTCACATGAGGATTCACACTGGAGAGAAACCTTACACATGCACA
GAGTGTGGTAAAAGTTTCACATATAAAAGCTCACTCAAACACCACATAAGAACTCGCACC
GGAGAGAACCCGTTTGCATGTGCTCAGTGTGGAAAGAGCTTCTCAACCAAATCTAGCCTC
AGGCGACACATGAAGACTCACTCAAGAGAGGATCATTTTAGATGCAATGAGTGTGGAAAG
GGCTTTACCCATAAAAGAAGCCTCAGCGCTCACTTGAAGCTTCACAATGCAGAGCAGAGT
CCTGAAAAA
>g522.t1
ATGGCATTTATTAAAGTGGAGAGTGAAGATTTGAAGATTGAAGAAACATTCACAGTCAAA
CAGGAAGATCTGCAGGAACAAACAGACCTGATGGTGCTGAAAGAAGAGACTCATCAATGG
AATGAAATGGAAGAGAAACACCAAGACATATTGACTGATGAAAAACCCACATTGACTAAA
AAGACTTCATCACGTGGAAGACCTCGGAAATCCAAATCTAAGTGTAATTTCAGCAGTAAA
CAGCGTAGAAAGACTTTTAGTCAAAAGCCAAAGCTTGATGTTCACATGAGAGTTCACACA
GGGGAGAAACCTTGCACCTGCAAACAGTGTGGAAAAAGCTTCTATACTATAGGAAACTTA
ACGGTGCACATGAGAATTCACACTGGGGAGAAGCCTTACACCTGTGAACAGTGTGGAAAG
AGTTTTTTTCAAAAAGAAAACTTTAAAACCCACATAAGAATTCACACTGGAGAGAGGCCG
TACACATGCCAACAGTGTGGAAAAAGCTTCTATCATGCAGGAAACTTGATAATGCACATG
AGAATTCACACTGAGGAGAGGCCTTACTCTTGCCCTCAGTGTGGAAAGAGTTTTAAGCAA
AATGGCAACCTTGAAGTCCACATGAGAACTCACACTGGAGAGAAAAGATTTACTTGCACA
CAGTGTGGGAAAAGTTTTCACATGAGGATTCACACTGGAGAGAAACCTTACACATGCACA
GAGTGTGGTAAAAGTTTCACATATAAAAGCACACTCAAACACCACATGAGAACTCACACC
GGAGAGAACCCGTTTGCATGTGCTCAGTGTGGAAAGAGCTTCTCAACCAAATCTAGCCTC
AGGCGACACATGAAGACTCACTCAAGAGAGGATCATTTTAGATGCAGTGAGTGTGGAAAG
GGCTTTACCCATAAAAGAAGCCTCAGCGCTCACTTGAAGCTTCACAATGCAGAGCAGAGT
CCTGAAAAA
>g203.t1
ATGGCGTTTATTAAAGAGGAGAGTGAAGATTTGAAGATTGAAGAAACATTCACAGTCAAA
CAGGAAGATCTGCAGGAACAAACAGACCTGATGGTGCTGAAAGAAGAGACTCATCAATGG
AATGAAATGGAAGAGAAACACCAAGACATAATGACTGATGAAAAACGCACACTGACTAAA
AAAACTTCATCACGTGGAAGACCTCGGAAATCCAAATCTAAGTGTAATTTCAGCAGTAAA
CAGCGTAGAAAGACTTTTAGTCAAAAGCCAAAGCTTGATGTTCACATGAGAGTTCACAAA
GGGGAGAAAACTTGCACCTGCAAACAGTGTGGAAAAAGCTTCTATACTATAGGAAACTTA
ACAGTGCACATGAGAATTCACACTGGGGAGAAGCCTTACACCTGTGAACAGTGTGGAAAG
AGTTTTTGTCAAAAAGAAAACTTTAAAACCCACATGAGAATTCACACTGGAGAGAGGCCG
TACACATGCCAACAGTGTGGAAAGAGCTTCTATCATGCAGGAAACTTGATAATGCACATG
AGAATTCACACTGAGGAGAGGCCTTACTCTTGCCCTCAGTGTGGAAAGAGTTTTAAGCAA
AATGGCAATCTTGAAGTCCACATGAGAACTCACACTGGAGAGAAAAGATTTACTTGCACA
CAGTGTGGGAAAAGTTTTCACATGAGGATTCACACTGGAGAGAAACCTTACACATGCACA
GAGTGTGGTAAAAGTTTCACATATAAAAGCTCACTCAAACACCACATGAGAACTCACACC
GGAGAGAACCCGTTTGGATGTGCTCAGTGTGAAAAGAGCTTCTCAACCAAATCTAGCCTC
AGGCGACACATGAAGACTCACTCAAGAGAGGATCATTTTAGATGCAGTGAGTGTGGAAAG
GGCTTTACCCATAAAAGAAGCCTCAGCGCTCACTTGAAGCTTCACAATGCAGAGCAGAGT
CCTGAAAAA
>g218.t1
ATGGCGTTTATTAAAGAGGAGAGTGAAGATGTGAAGATTGAAGAAACATTCACAGTCAAA
CAGGAAGATCTGCAGGAACAAACAGATCTGATGGTGCTGAAAGAAGAGACACATCAATGG
AATGAAATGGAAGAGAAACACCAAGACATAATGACTGATGAAAAACCCACACTGACTAAA
AAGACTTCATCACGTGGAAGACCTCGGAAATCCAAATCTAAGTGTAATTTCAGCAGTAAA
CAGCGTAGAAAGACTTTTAGTCAAAAGCCAAAGCTTGATGTTCACATGAGAGTTCACAAA
GGGGAGAAAACTTGCACCTGCAAACAGTGTGGAAAAAGCTTCTATACTATAGGAAACTTA
ACGGTGCACATGAGAATTCACACTGGGGAGAAGCCTTACACCTGTGAACAGTGTGGAAAG
AGTTTTTTTCAAAAAGAAAACTTTAAAACCCACATGAGAATTCACACTGGAGAGAGGCCG
TACACATGCCAACAGTGTGGAAAAAGCTTCTATCATGCAGGAAACTTGATAATGCACATG
AGAATTCACACTGAGGAGAGGCCTTACTCTTGCCCTCAGTGTGGAAAGAGTTTTAAGCAA
AATGGCAACCTTGAAGTCCACATGAGAACTCACACTGGAGAGAAAAGATTTACTTGCACA
CAGTGTGGGAAAAGTTTTCACATGAGGATTCACACCGGAGAGAAACCTTACACATGCACA
GAGTGTGGTAAAAGTTTCACATATAAAAGCTCACTCAATAACCACATGAGAACTCACACC
GGAGAGAACCCGTTTGCATGTGCTCAGTGTGGAAAGAGCCTCTCAAGCAAATCTAGCCTC
AGGCGACACATGAAGACTCACTCAAGAGAGGATCATTTTAGATGCAGTGAGTGTGGAAAG
GGCTTTACTCATAAAAGAAGCCTCAGCGCTCACATGAAGCTTCACAATGCAGAGCAGAGT
CCTGAAAAA
>g331.t1
ATGGCGTTTATTAAAGAGGAGAGTGAAGATGTGAAGATTAAAGAAACATTCACAGTCAAA
CAGGAAGATCTGCAGGAACAAACAGACCTGATGGTGCTGAAAGAAGAGACTCATCAATGG
AATGAAATGGAAGAGCAACACCAAGACATACCGACTGATGAAAAACCCACACTTACTAAA
AAAACTTCATCACGTGGAAGACCTCGGAAATCCAAATCTAAGTGTAATTTTAGCAGTAAA
CAGAGTAGAAAGACTTTTAGTCAAAAGCCAAAGCTTGATGTTCACATGAGAGTTCACAAA
GAGGAGAAAACGTGCACCTGCAAACAGTGTGGAAAAAGCTTCTATACTATAGGAAACTTA
ACAGTGCACATGAGAATTCATACTGGGGAGAAGCCTTACACCTGTGAACAGTGTGGAAAG
AGTTTTTGTCAAAAAGAAAACTTTAAAACCCACATGAGAATTCACACTGGAGAGAGGCCG
TACACATGCCGACAGTGTGGAAAAAGCTTCTATCATGCAGGAAACTTGATAATGCACATG
CGAATTCACACTGAGGAGAGGCCTTACTCTTGCCCTCAGTGTGAAAAGAGTTTTAAACAA
AATGGCAATCTTGAAGTCCACATGAGAACTCACACTGGAGAGAAAGGATTTACTTGCACA
CAGTGTGGAAAAAGTTTTCACATGAGGATTCACACCGGAGAGAAACCTTACACATGCACA
GAGTGTGGTAAAAGTTTCACATATAAAAGCTCACTCAATAACCACATGAGAACTCACACC
GGAGAGAACCCGTTTGCATGTGCTCAGTGTGGAAAGAGCTTCTCAAGCAAATCTAGCCTC
AGGCGACACATGAAGACTCACTCAAGAGAGGATCATTTTAGATGCAGTGAGTGTGGAAAG
GGCTTTACCCATAAAAGAAGCCTCAGCGCTCACTTGAAGCTTCACAATGCAGAGCAGAGT
CCTGAAAAA
>g735.t1
ATGGCGTTTATTAAAGAGGAGAGTGAAGATTTGAAGATTGAAGAAACATTCACAGTCAAA
CAGGAAGATCTGCAGGAACAAACAGACCTGATGGTGCTGAAAGAAGAGACTCATCAATGG
AATGAAATAGAAGAGAAACACCAAGACATAATGACTGATGAAAAACCCACACTGACTAAA
AAGACTTCATCACGTGGAAGACCTCGGAAATCCAAATCTAAGTGTAATTTCAGCAGTAAA
CAGCGTAGAAAGACTTTTAGTCAAAAGCCAAAGCTTGATGTTCACATGAGAGTTCACAGA
GGGGAGAAAACTTGCACCTGCAAACAGTGTGGAAAAAGCTTCTATACTATAGGAAACTTA
ACAGTGCACATGAGAATTCACACTGGGGAGAAGCCTTACACCTGTGAACAGTGTGGAAAG
AGTTTTTGTCAAAAAGAAAACTTTAAAACCCACATGAGAATTCACACTGGAGAGAGGCCG
TACACATGCCAACAGTGTGGAAAAAGCTTCTATCATGCAGGAAACTTGATAATGCACATG
AGAATTCACACTGAGGAGAGGCCTTACTCTTGCCCTCAGTGTGGAAAGAGTTTTAAGCAA
AATGGCAATCTTGAAGTCCACATGAGAACTCACACTGGAGAGAAAAGATTTACTTGCACA
CAGTGTGGGAAAAGTTTTCACATGAGGATTCACACTGGAGAGAAGCCTTACACATGCACA
GAGTGTGGTAAAAGTTTCACATATAAAAGCTCACTCAATAACCACATGAGAACTCACACC
GGAGAGAACCCGTTTGCATGTGCTCAGTGTGGAAAGAGCTTCTCAAGCAAATCTAGCCTC
AGGCGACACATGAAGACTCACTCAAGAGAGAATCATTTTAGATGCAGTGAGTGTGGAAAG
GGCTTTACCCATAAAAGAAGTCTCAGCGCTCACATGAAGCTTCACAATGAAGAGCAGAGT
CCTGAAAAA
>g689.t1
ATGGCGTTTATTAAAGAGGAGAGTGAAGATGTGAAGATTAAAGAAACATTCACAGTCAAA
CAGGAAGATCTGCAGGAACAAACAGACCTGATGGTGCTGAAAGAAGAGACTCATCAATGG
AATAAAATGGAAGAGAAACATCAAGACATAATGACTGATGAAAAACCCACACTGACTAAA
AAGACTTCATCACGTGGAAGACCTCGGAAATCCAAATCTAAGTGTAATTTCAGCAGTAAA
CAGCGTAGAAAGACTTTTAGTCAAAAGCCAAAGCTTGATGTTCACATGAGAGTTCACAAA
GGGGAGAAAACTTGCACCTGCAAACAGTGTGGAAAAAGCTTCTATACTATAGGAAACTTA
ACAGTGCACATGAGAATTCATACTGGGGAGAAGCCTTACACCTGTGAACAGTGTGGAAAG
AGTTTTTGTCAAAAAGAAAACTTTAAAACCCACATGAGAATTCACACTGGAGAGAGGCCG
TACACATGCCAACAGTGTGGAAAAAGCTTCTATCATGCAGGAAACTTGATAATGCACATG
AGAATTCACACTGAGGAGAGGCCTTACTATTGCCCTCAGTGTGGAAAGAGTTTTAAGCAA
AATGGCAATCTTGAAGTCCACATGAGAACTCACACTGGAGAGAAAAGATTTACTTGCACA
CAGTGTGGAAAAAGTTTTCACATGAGGATTCACACCGGAGAGAAACCTTACACATGCACA
GAGTGTGGTAAAAGTTTCACATATAAAAGCTCACTCAAACACCACATGAGAACTCACACC
GGAGAGAAGCCGTTTGCATGTGATCAGTGTGGAAAGAGCTTCACAACCAAAACTAGCCTC
AGGCGACACATGAAGACTCACTCAAGAGAGGATCATTTTAGATGCAGTGAGTGTGGAAAG
GGCTTTACCCATAAAAGAAGCCTCAGCGCTCACTTGAAGCTTCACAATGCAGAGCAGAGT
CCTGAAAAA
