# Supplementary material for: Transposable elements drive the evolution of metazoan zinc finger genes
Source: Genome Res. 2023 Aug;33(8):1325–39. doi: 10.1101/gr.277966.123 (PMC10547256; doi:10.1101/gr.277966.123)
Supplement: Supplement 4 [file Supplemental_Data_4.tar.gz › Users/jonwells/Projects/feschottelab/finz-znf/data/selection-analysis/clade4/pairwise_needleman_clade4.final.fa.parstree]

(g689.t1:0.0189334175,g331.t1:0.0556070436,((((g641.t1:0.1416765053,(g470.t1:0.0625651721,g293.t1:0.0221600802):0.0286761192):0.2830752874,g735.t1:0.0093764651):0.0221600802,(g203.t1:0.0157273919,(g218.t1:0.0319659030,g522.t1:0.0254075799):0.0093764651):0.0000010000):0.0031057508,(g227.t1:0.0221600802,(g398.t1:0.0062311767,(g330.t1:0.0254075799,g169.t1:0.0254075799):0.0062311767):0.0125418060):0.0189334175):0.0157273919);
