# Supplementary material for: Transposable elements drive the evolution of metazoan zinc finger genes
Source: Genome Res. 2023 Aug;33(8):1325–39. doi: 10.1101/gr.277966.123 (PMC10547256; doi:10.1101/gr.277966.123)
Supplement: Supplement 4 [file Supplemental_Data_4.tar.gz › Users/jonwells/Projects/feschottelab/finz-znf/data/selection-analysis/clade4/pairwise_needleman_clade4.prank.fa]

>g293.t1
ATGGCGTTTATTAAAGAGGAGAGTGAAGATATGAAGATTGAAGAGACATTCACAGTCAAT
CAGGAAGATCTGCAGGAACAAACAGATCTGATGGTCCTGAAAGAAGAGACACATCAATGG
AATGAAATGGAAGAGAAACACCAAGACATAACGACTGATGAAAAACCCACACTGACTAAA
ATGACTTCATCATGCAGAAGACCTCGGAAATCCAAATCTAAGTTTAATTTCAGCAGTAAA
CAGAGTAGAAAGAGTTTCAGTCAAAAGCCAAAGCTTGATGTTCACATGAGAGTTCACAAA
GGGGAGAAAACTTGCACCTGCAAACAGTGTGGGAAAAGCTTCTATAAAACATCAAGTTTA
ACAATGCACATGAGAATTCACACTGGGGAGAAGCCTTACACCTGCAAACAGTGTGGAAAA
AGCTTCTGTAATACAACAAACTTGACAATGCACATGAGAATACACACTGGGGAGAAGCCT
TACACCTGTGAACAGTGTGGAAAGAGTTTTTGTCAAAAAGAAAACTTTAAAACCCACATG
AGAATTCACACTGGAGAGAGGCCGTACACATGCCAACAGTGTGGAAAAAGCTTCCGTCAT
GCAGGAAACTTTACAGTGCACATGAGAACTCACACTGGAGAGAGGCTATACACATGCCAA
CAGTGTGGAAAAGGCTTCTATCATGCAGGAAACCTTGCAGTG------------------
------CACATGAAAGTTCACACTGGAGAGAAACCTTACACATGCACAGAGTGTGGTAAA
AGTTTCACATATAAAAGCACACTCAAACACCACATGAGAACTCACACCGGAGAGAAGCTG
TTTGCATGTGCTCAGTGTGGAAAGAGCTTCACAACCAAATCTAGCCTCATGAACCACATG
AATGGTCACACTGGAACCATAGTGTTCACATGTGATCAGTGTGGAATTAAACTCACACGC
AAAGACTACATTAGGCGACACATGAAGACCCACTCAAGAGAGAATCGTTTTAGATGCAGT
GAGTGTGGAAAGGGCTTTACCCATAAAAGAAGTCTCAGCGCTCACATGAAGCTTCACAAT
GAAGAGCAGAGTCCTGAAAAA
>g641.t1
ATGGCGTTTATTAAAGAGGAGAGTGAAGATATGAAGATTGAAGAGACATTCACAGTCAAA
CAGGAAGATCTGCAGAACCAAACAGATCTGATGGTCCTGAAAGAAGAGACACATCAATGG
AATGAAATGGAAGAGAAACACCAAGACATAACGACTGATGAAAAACCCACACTGACTAAA
ATGACTTCATCATGCAGAAGACCTCGGAAATCCAAATCTAAGTGTAATTTCAGCAGTAAA
CAGAGTAGAAAGAGTTTCAGTCAAAAGCCAAAGCTTGATGTTCACATGAGAGTTCACAAA
GGGGAGAAAACTTGCACCTGCAAACAGTGTGGAAAAAGCTTCTATAAAACATCAAGTTTA
ACAATGCACATGAGAATTCACACTGGGGAGAAGCCTTACACCTGCAAACAGTGTGGAAAA
AGCTTCTGTAATACAACAAACTTGACAATGCACATGAGAATACACACTGGGGAGAAGCCT
TACACCTGTGAACAGTGTGGAAAGAGTTTTTGTCAAAAAGAAAACTTTAAAACCCACATG
AGAACTCACACTGGAGAGAGGCCATACACATGCCAACAGTGTGGAAAAGGCTTCTATCAT
GCAGGAAGCCTTGCAGTGCACATGAAAGTTCACACTGGAGAGAAACCTTACACATGCACA
GTGTGTGGTAAAAGTTTC------------------------ACATATAAAAGCACACTC
AATAACCACATGAGAACTCACACCGGAGAGAAGCTGTTTGCATGTGCTCAGTGTGGAAAG
AGCTTCACAACCAAATCTAGCCTCATGAACCACATGAATGGTCACACTGGAACCATAGTG
TTCACGTGTGATCAGTGTGGAATTAAACTCACACGCAAAGACTACATT------------
------------------------------------------------------------
------------AGGCGACACATGAAGACCCACTCAAGAGAGAATCGTTTTAGATGCAGT
GAGTGTGGAAAGGGCTTTACCCATAAAAGAAGTCTCAGCGCTCACATGAAGCTTCACAAT
GAAGAGCAGAGTCCTGAAAAA
>g470.t1
ATGGCGTTTATTAAAGTGGAGAGTGAAGATGTGAAGATTGAAGAAACATTCACAGTCAAA
CAGGAAGATCTGCAGGAACAAACAGATCTGATGGTCCTGAAAGAAGAGACTCATCAATGG
AATGAAATAGAAGAGAAACACCAAGACATAACGACTGATGAAAAACCCACACTGACTAAA
ATGACTTCATCATGCAGAAGACCTCGGAAATCCAAATCTAAGTGTAATTTCAGCGGTAAA
CAGAGTAGAAAGAGTTTCAGTCAAAAGCCAAAGCTTGATGTTCACATGAGAGTTCACAAA
GGAAAGAAAACTTGCACCTGCAAACAGTGTGGAAAAAGCTTCTATAAAACATCAAGTTTA
ACAATGCACATGAGAATTCACACTGGGGAGAAGCCTTACACCTGCAAACAATGTGGAAAA
AGCTTCTGTAATACAACAAACTTGACAATGCACATGAGAATTCACACTGGGGAGAAGCCT
TACACCTGTGGACAGTGTGGAAAGAGTTTTTGTCAAAAAGAAAACTTTAAAACCCACATG
AGAACTCACACTGGAGAGAGGCCGTACACATGCCAACAGTGTGGAAAAAGCTTCCGTCAC
GCAGGAAACTTTACAGTGCACATGAGAATTCACACTGGAGAGAGGTCGTACACATGCCAA
CAGTGTGGAAAAGGCTTCTATCATGCAGGAAGCCTTGCAGTG------------------
------CACATGAAAGTTCACACTGGAGAGAAACCTTACACATGCACAGAGTGTGGTAAA
AGTTTCCCACATAAAAGCTCAATCAATCACCACATGAGAACTCACACCGGAGAGAAGCCG
TTTGCATGTGCTCAGTGTGGAAAGAGCTTCACAACCAAATCTAGCCTCATGAACCACTTG
AATGGTCACACTGGAACCATAGTGTTCACGTGTGATCAGTGTGGAATTAAACTCACACGC
AAAGACTACATTAGGCGACACATGAAGACCCACTCAAGAGAGAATCGTTTTAGATGCAGT
GAGTGTGGAAAGGGCTTTACCCATAAAAGAAGTCTCAGCGCTCACTTGAAGCTTCACAAT
GCAGAGCAGAGTCCTGAAAAA
>g169.t1
ATGGCGTTTATTAAAGAGGAGAGTGAAGATGTGAAGATTGAAGAAACATTCACAGTCAAA
CAGGAAGATCTGCAGGAACAAACAGACCTGATGGTGCTGAAAGAAGAGACTCATCAATGC
AATGAAATGGAAGAGAAACATCAAGACATATTGGCTGATGAAAAACCCACACTGACTAAA
AAGACTTCATCACGTGGAAGACCTCGGAAATCCAAATCTAAGTGTAATTTCAGCAGTAAA
CAGCGTAGAAAGACTTTTAGTCAAAAGCCAAAGCTTGATGTTCACACGAGAGTTCACACA
GGGGAGAAACCTTGCACCTGCAAACAGTGTGGAAAAAGCTTCTATACTATAGGAAACTTA
ACGGTGCACATGAGAATTCACACTGGGGAGAAGCCTTACACCTGTGAACAGTGTGGAAAG
AGTTTTTGTAAAAAAGAAAACTTTAAAACCCACATGAGAATTCACACTGGAGAGAGGCCG
TACACATGCCAACAGTGTGGAAAAAGCTTCTATCATTCAGGAAACTTGATAATGCACATG
AGAATTCACACTGAGGAGAGGCCTTACTCTTGCCTTCAGTGTGGAAAGAGTTTTAAGCAA
AATGGCAATCTTGAAGTCCACATGAGAACACACACTGGAGAGAAAAGATTTACTTGCACA
CAGTGTGGGAAAAGTTTTGTTAAAAAACAAAACCTTGACATC------------------
------CACATGAGGATTCACACCGGAGAGAAACCTTACACATGCACAGAGTGTGGTAAA
AGTTTCACATATAAAAGCTCACTCAATAACCACATGAGAACTCACACCGGAGAGAACCCG
TTTGCATGTGCTCAGTGTGGAAAGAGCTTCTCAAGCAAATCTAGCCTCATGAACCACATG
AATGGTCACACTGGAACCATAGTGTTCACATGTGATCAGTGTGGAATTAAACTCAAACGC
AAAGACTACATTAGGCGACACATGAAGACCCACTCAAGAGAGGATCATTTTAGATGCAAT
GAGTGTGGAAAGGGCTTTACCCATAAAAGAAGCCTCAGCGCTCACATGAAGCTTCACAAT
GAAGAGCAGAGTCCTGAAAAA
>g398.t1
ATGGCGTTTATTAAAGAGGAGAGTGAAGATGTGAAGATTGAAGAAGCATTCACAGTCAAA
CAGGAAGATCTGCAGGAACAAACAGACCTGATGGTGCTGAAAGAAGAGACTCATCAATGC
AATGAAATGGAAGAGAAACATCAAGACATAATGGCTGATGAAAAACCCACACTGACTAAA
AAGACTTCATCACGTGGAAGACCTCGGAAATCCAAATCTAAGTGTAATTTCAGCAGTAAA
CAGCGTAGAAAGACTTTTAGTCAAAAGCCAAAGCTTGATGTTCACATGAGAGTTCACACA
GGGGAGAAACCTTGCACCTGCAAACAGTGTGGAAAAAGCTTCTATACTATAGGAAACTTA
ACAGTGCACATGAGAATTCACACTGGGGAGAAGCCTTACACCTGTGAACAGTGTGGAAAG
AGTTTTTGTAAAAAAGAAAACTTTAAAACCCACATGAGAATTCACACTGGAGAGAGGCCG
TACACATGCCAACAGTGTGGAAAAAGCTTCTATCATTCAGGAAACTTGATAATGCACATG
AGAATTCACACTGAGGAGAGGCCTTACTCTTGCCCTCAGTGTGGAAAGAGTTTTAAGCAA
AATGGCAATCTTGAAGTCCACATGAGAACTCACACTGGAGAGAAAAGATTTACTTGCACA
CAGTGTGGGAAAAGTTTTGTTAAAAAACAAAACCTTGACATC------------------
------CACATGAGGATTCACACTGGAGAGAAACCTTACACATGCACAGAGTGTGGTAAA
AGTTTCACATATAAAAGCTCACTCAATCACCACATGAGAACTCACACCGGAGAGAACCCG
TTTGCATGTGCTCAGTGTGGAAAGAGCTTCTCAACCAAATCTAGCCTCATGAACCACATG
AATGGTCACACTGGAACCATAGTGTTCACATGTGATCAATGTGGAATTAAACTCAAACGC
AAAGACTACATTAGGCGACACATGAAGACTCACTCAAGAGAGGATCATTTTAGATGCAGT
GAGTGTGGAAAGGGCTTTACCCATAAAAGAAGCCTCAGCGCTCACATGAAGCTTCACAAT
GCAGAGCAGAGTCCTGAAAAA
>g227.t1
ATGGCGTTTATTAAAGAGGAGAGTGAAGATTTGAAGATTGAAGAAACATTCACAGTCAAA
CAGGAAGATCTGCTGGAACAAACAGACCTGATGGTGCTGAAAGAAGAGACTCATCAATGC
AATGAAATGGAAGAGAAACATCAAGACATAATGGCTGATGAAAAACCCACACTGACTAAA
AAGACTTCATCACGTGGAAGACCTCGGAAATCCAAATCTAAGTGTAATTTCAGCAGTAAA
CAGCGTAGAAAGACTTTTAGTCAAAAGCCAAAGCTTGATGTTCACATGAGAGTTCACACA
GGGGAGAAACCTTGCACCTGCAAACAGTGTGGAAAAAGCTTCTATACTATAGGAAACTTA
ACAGTGCACATGAGAATTCACACTGGGGAGAAGCCTTACACCTGTGAACAGTGTGGAAAG
AGTTTTTGTAAAAAAGAAAACTTTAAAACCCACATGAGAATTCACACTGGAGAGAGGCCG
TACACATGCCAACAGTGTGGAAAAAGCTTCTATCATGCAGGAAACTTGATAATGCACATG
CGAATTCACACTGAGGAGAGGCCTTACTCTTGCCCTCAGTGTGGAAAGAGTTTTAAGCAA
AATGGCAATCTTGAAGTCCACATGAGAACTCACACTGGAGAGAAAAGATTTACTTGCACA
CAGTGTGGGAAAAGTTTTGTTAAAAAACAAAACCTTGACATC------------------
------CACATGAGGATTCACACTGGAGAGAAACCTTACACATGCACAGAGTGTGGTAAA
AGTTTCACATATAAAAGCTCACTCAAACACCACATGAGAACTCACACCGGAGAGAACCCG
TTTGCATGTGCTCAGTGTGGAAAGAGCTTCTCAACCAAATCTAGCCTCATGAACCACATG
AATGGTCACACTGGAACCATAGTGTTCACATGTGATCAGTGTGGAATTAAACTCACACGC
AAAGACTACATTAGGCGACACATGAAGACCCACTCAAGAGAGAATCGTTTTAGATGCAAT
GAGTTTGGAAAGGGCTTTACCCATAAAAGAAGTCTCAGCGCTCACTTGAAGCTTCACAAT
GCAGAGCAGAGTCCTGAAAAA
>g330.t1
ATGGCGTTTATTAAAGAGGAGAGTGAAGATTTGAAGATTGAAGAAACATTCACAGTCAAA
CAGGAAGATCTGCAGGAACAAACAGACCTGATGGTGCTGAAAGAAGAGACACATCAATGC
AATGAAATGGAAGAGAAACATCAAGACATAATGGCTGATGAAAAACCCACACTGACTAAA
AAGACTTCATCACGTGGAAGACCTCGGAAATCCAAATCTAAGTGTAATTTCAGCAGTAAA
CAGCGTAGAAAGACTTTTAGTCAAAAGCCAAAGCTTGATGTTCACATGAGAGTTCACACA
GGGGAGAAACCTTGCACCTGCAAACAGTGTGGAAAAAGCTTCTATACTATAGGAAACTTA
ACGGTGCACATGAGAATTCACACTGGGGAGAAGCCTTACACCTGTGAACAGTGTGGAAAG
AGTTTTTGTAAAAAAGAAAACTTTAAAACCCACATGAGAATTCACACTGGAGAGAGGCCG
TACACATGCCAACAGTGTGGAAAAAGCTTCTATCATTCAGGAAACTTGATAATGCACATG
AGAATTCACACTGAGGAGAGGCCTTACTATTGCCCTCAGTGTGGAAAGAGTTTTAAGCAA
AATGGCAATCTTGAAGTCCACATGAGAACACACACTGGAGAGAAAAGATTTACTTGCACA
CAGTGTGGAAAAAGTTTTGTTAAAAAACAAAACCTTGACATC------------------
------CACATGAGGATTCACACTGGAGAGAAACCTTACACATGCACAGAGTGTGGTAAA
AGTTTCACATATAAAAGCTCACTCAAACACCACATAAGAACTCGCACCGGAGAGAACCCG
TTTGCATGTGCTCAGTGTGGAAAGAGCTTCTCAACCAAATCTAGCCTCATGAACCACATG
AATGGTCACACTGGAACCATAGTGTTCACATGTGATCATTGTGGAATTAAACTCAAACGC
AAAGACTACATTAGGCGACACATGAAGACTCACTCAAGAGAGGATCATTTTAGATGCAAT
GAGTGTGGAAAGGGCTTTACCCATAAAAGAAGCCTCAGCGCTCACTTGAAGCTTCACAAT
GCAGAGCAGAGTCCTGAAAAA
>g522.t1
ATGGCATTTATTAAAGTGGAGAGTGAAGATTTGAAGATTGAAGAAACATTCACAGTCAAA
CAGGAAGATCTGCAGGAACAAACAGACCTGATGGTGCTGAAAGAAGAGACTCATCAATGG
AATGAAATGGAAGAGAAACACCAAGACATATTGACTGATGAAAAACCCACATTGACTAAA
AAGACTTCATCACGTGGAAGACCTCGGAAATCCAAATCTAAGTGTAATTTCAGCAGTAAA
CAGCGTAGAAAGACTTTTAGTCAAAAGCCAAAGCTTGATGTTCACATGAGAGTTCACACA
GGGGAGAAACCTTGCACCTGCAAACAGTGTGGAAAAAGCTTCTATACTATAGGAAACTTA
ACGGTGCACATGAGAATTCACACTGGGGAGAAGCCTTACACCTGTGAACAGTGTGGAAAG
AGTTTTTTTCAAAAAGAAAACTTTAAAACCCACATAAGAATTCACACTGGAGAGAGGCCG
TACACATGCCAACAGTGTGGAAAAAGCTTCTATCATGCAGGAAACTTGATAATGCACATG
AGAATTCACACTGAGGAGAGGCCTTACTCTTGCCCTCAGTGTGGAAAGAGTTTTAAGCAA
AATGGCAACCTTGAAGTCCACATGAGAACTCACACTGGAGAGAAAAGATTTACTTGCACA
CAGTGTGGGAAAAGTTTTGTTAAAAAACAAAACCTTGACATC------------------
------CACATGAGGATTCACACTGGAGAGAAACCTTACACATGCACAGAGTGTGGTAAA
AGTTTCACATATAAAAGCACACTCAAACACCACATGAGAACTCACACCGGAGAGAACCCG
TTTGCATGTGCTCAGTGTGGAAAGAGCTTCTCAACCAAATCTAGCCTCATGAACCACATG
AATGGTCACACTGGAACCATAGTGTTCACATGTGATCAGTGTGGAATTAAACTCACACGC
AAAGACTACATTAGGCGACACATGAAGACTCACTCAAGAGAGGATCATTTTAGATGCAGT
GAGTGTGGAAAGGGCTTTACCCATAAAAGAAGCCTCAGCGCTCACTTGAAGCTTCACAAT
GCAGAGCAGAGTCCTGAAAAA
>g203.t1
ATGGCGTTTATTAAAGAGGAGAGTGAAGATTTGAAGATTGAAGAAACATTCACAGTCAAA
CAGGAAGATCTGCAGGAACAAACAGACCTGATGGTGCTGAAAGAAGAGACTCATCAATGG
AATGAAATGGAAGAGAAACACCAAGACATAATGACTGATGAAAAACGCACACTGACTAAA
AAAACTTCATCACGTGGAAGACCTCGGAAATCCAAATCTAAGTGTAATTTCAGCAGTAAA
CAGCGTAGAAAGACTTTTAGTCAAAAGCCAAAGCTTGATGTTCACATGAGAGTTCACAAA
GGGGAGAAAACTTGCACCTGCAAACAGTGTGGAAAAAGCTTCTATACTATAGGAAACTTA
ACAGTGCACATGAGAATTCACACTGGGGAGAAGCCTTACACCTGTGAACAGTGTGGAAAG
AGTTTTTGTCAAAAAGAAAACTTTAAAACCCACATGAGAATTCACACTGGAGAGAGGCCG
TACACATGCCAACAGTGTGGAAAGAGCTTCTATCATGCAGGAAACTTGATAATGCACATG
AGAATTCACACTGAGGAGAGGCCTTACTCTTGCCCTCAGTGTGGAAAGAGTTTTAAGCAA
AATGGCAATCTTGAAGTCCACATGAGAACTCACACTGGAGAGAAAAGATTTACTTGCACA
CAGTGTGGGAAAAGTTTTGTTAAAAAACAAAACCTTGACATC------------------
------CACATGAGGATTCACACTGGAGAGAAACCTTACACATGCACAGAGTGTGGTAAA
AGTTTCACATATAAAAGCTCACTCAAACACCACATGAGAACTCACACCGGAGAGAACCCG
TTTGGATGTGCTCAGTGTGAAAAGAGCTTCTCAACCAAATCTAGCCTCATGAACCACATG
AATGGTCACACTGGAACCATAGTGTTCACATGTGATCAGTGTGGAATTAAACTCACACGC
AAAGACTACATTAGGCGACACATGAAGACTCACTCAAGAGAGGATCATTTTAGATGCAGT
GAGTGTGGAAAGGGCTTTACCCATAAAAGAAGCCTCAGCGCTCACTTGAAGCTTCACAAT
GCAGAGCAGAGTCCTGAAAAA
>g218.t1
ATGGCGTTTATTAAAGAGGAGAGTGAAGATGTGAAGATTGAAGAAACATTCACAGTCAAA
CAGGAAGATCTGCAGGAACAAACAGATCTGATGGTGCTGAAAGAAGAGACACATCAATGG
AATGAAATGGAAGAGAAACACCAAGACATAATGACTGATGAAAAACCCACACTGACTAAA
AAGACTTCATCACGTGGAAGACCTCGGAAATCCAAATCTAAGTGTAATTTCAGCAGTAAA
CAGCGTAGAAAGACTTTTAGTCAAAAGCCAAAGCTTGATGTTCACATGAGAGTTCACAAA
GGGGAGAAAACTTGCACCTGCAAACAGTGTGGAAAAAGCTTCTATACTATAGGAAACTTA
ACGGTGCACATGAGAATTCACACTGGGGAGAAGCCTTACACCTGTGAACAGTGTGGAAAG
AGTTTTTTTCAAAAAGAAAACTTTAAAACCCACATGAGAATTCACACTGGAGAGAGGCCG
TACACATGCCAACAGTGTGGAAAAAGCTTCTATCATGCAGGAAACTTGATAATGCACATG
AGAATTCACACTGAGGAGAGGCCTTACTCTTGCCCTCAGTGTGGAAAGAGTTTTAAGCAA
AATGGCAACCTTGAAGTCCACATGAGAACTCACACTGGAGAGAAAAGATTTACTTGCACA
CAGTGTGGGAAAAGTTTTGTTAAAAAACAAAACCTTGACATC------------------
------CACATGAGGATTCACACCGGAGAGAAACCTTACACATGCACAGAGTGTGGTAAA
AGTTTCACATATAAAAGCTCACTCAATAACCACATGAGAACTCACACCGGAGAGAACCCG
TTTGCATGTGCTCAGTGTGGAAAGAGCCTCTCAAGCAAATCTAGCCTCATGAACCACATG
AATGGTCACACTGGAACCATAGTGTTCACATGTGATCATTGTGGAATTAAACTCAAACGC
AAAGACTACATTAGGCGACACATGAAGACTCACTCAAGAGAGGATCATTTTAGATGCAGT
GAGTGTGGAAAGGGCTTTACTCATAAAAGAAGCCTCAGCGCTCACATGAAGCTTCACAAT
GCAGAGCAGAGTCCTGAAAAA
>g331.t1
ATGGCGTTTATTAAAGAGGAGAGTGAAGATGTGAAGATTAAAGAAACATTCACAGTCAAA
CAGGAAGATCTGCAGGAACAAACAGACCTGATGGTGCTGAAAGAAGAGACTCATCAATGG
AATGAAATGGAAGAGCAACACCAAGACATACCGACTGATGAAAAACCCACACTTACTAAA
AAAACTTCATCACGTGGAAGACCTCGGAAATCCAAATCTAAGTGTAATTTTAGCAGTAAA
CAGAGTAGAAAGACTTTTAGTCAAAAGCCAAAGCTTGATGTTCACATGAGAGTTCACAAA
GAGGAGAAAACGTGCACCTGCAAACAGTGTGGAAAAAGCTTCTATACTATAGGAAACTTA
ACAGTGCACATGAGAATTCATACTGGGGAGAAGCCTTACACCTGTGAACAGTGTGGAAAG
AGTTTTTGTCAAAAAGAAAACTTTAAAACCCACATGAGAATTCACACTGGAGAGAGGCCG
TACACATGCCGACAGTGTGGAAAAAGCTTCTATCATGCAGGAAACTTGATAATGCACATG
CGAATTCACACTGAGGAGAGGCCTTACTCTTGCCCTCAGTGTGAAAAGAGTTTTAAACAA
AATGGCAATCTTGAAGTCCACATGAGAACTCACACTGGAGAGAAAGGATTTACTTGCACA
CAGTGTGGAAAAAGTTTTGTTAAAAAACAAAACCTTGACATC------------------
------CACATGAGGATTCACACCGGAGAGAAACCTTACACATGCACAGAGTGTGGTAAA
AGTTTCACATATAAAAGCTCACTCAATAACCACATGAGAACTCACACCGGAGAGAACCCG
TTTGCATGTGCTCAGTGTGGAAAGAGCTTCTCAAGCAAATCTAGCCTCATGAACCACATG
AATGGTCACACTGGAACCATAGTGTTCACATGTGATCAATGTGGAATTAAACTCAAACGC
AAAGACTACATTAGGCGACACATGAAGACTCACTCAAGAGAGGATCATTTTAGATGCAGT
GAGTGTGGAAAGGGCTTTACCCATAAAAGAAGCCTCAGCGCTCACTTGAAGCTTCACAAT
GCAGAGCAGAGTCCTGAAAAA
>g735.t1
ATGGCGTTTATTAAAGAGGAGAGTGAAGATTTGAAGATTGAAGAAACATTCACAGTCAAA
CAGGAAGATCTGCAGGAACAAACAGACCTGATGGTGCTGAAAGAAGAGACTCATCAATGG
AATGAAATAGAAGAGAAACACCAAGACATAATGACTGATGAAAAACCCACACTGACTAAA
AAGACTTCATCACGTGGAAGACCTCGGAAATCCAAATCTAAGTGTAATTTCAGCAGTAAA
CAGCGTAGAAAGACTTTTAGTCAAAAGCCAAAGCTTGATGTTCACATGAGAGTTCACAGA
GGGGAGAAAACTTGCACCTGCAAACAGTGTGGAAAAAGCTTCTATACTATAGGAAACTTA
ACAGTGCACATGAGAATTCACACTGGGGAGAAGCCTTACACCTGTGAACAGTGTGGAAAG
AGTTTTTGTCAAAAAGAAAACTTTAAAACCCACATGAGAATTCACACTGGAGAGAGGCCG
TACACATGCCAACAGTGTGGAAAAAGCTTCTATCATGCAGGAAACTTGATAATGCACATG
AGAATTCACACTGAGGAGAGGCCTTACTCTTGCCCTCAGTGTGGAAAGAGTTTTAAGCAA
AATGGCAATCTTGAAGTCCACATGAGAACTCACACTGGAGAGAAAAGATTTACTTGCACA
CAGTGTGGGAAAAGTTTTGTTAAAAAACAAAACCTTGACATC------------------
------CACATGAGGATTCACACTGGAGAGAAGCCTTACACATGCACAGAGTGTGGTAAA
AGTTTCACATATAAAAGCTCACTCAATAACCACATGAGAACTCACACCGGAGAGAACCCG
TTTGCATGTGCTCAGTGTGGAAAGAGCTTCTCAAGCAAATCTAGCCTCATGAACCACATG
AATGGTCACACTGGAACCATAGTGTTCACATGTGATCAGTGTGGAATTAAACTCACACGC
AAAGACTACATTAGGCGACACATGAAGACTCACTCAAGAGAGAATCATTTTAGATGCAGT
GAGTGTGGAAAGGGCTTTACCCATAAAAGAAGTCTCAGCGCTCACATGAAGCTTCACAAT
GAAGAGCAGAGTCCTGAAAAA
>g689.t1
ATGGCGTTTATTAAAGAGGAGAGTGAAGATGTGAAGATTAAAGAAACATTCACAGTCAAA
CAGGAAGATCTGCAGGAACAAACAGACCTGATGGTGCTGAAAGAAGAGACTCATCAATGG
AATAAAATGGAAGAGAAACATCAAGACATAATGACTGATGAAAAACCCACACTGACTAAA
AAGACTTCATCACGTGGAAGACCTCGGAAATCCAAATCTAAGTGTAATTTCAGCAGTAAA
CAGCGTAGAAAGACTTTTAGTCAAAAGCCAAAGCTTGATGTTCACATGAGAGTTCACAAA
GGGGAGAAAACTTGCACCTGCAAACAGTGTGGAAAAAGCTTCTATACTATAGGAAACTTA
ACAGTGCACATGAGAATTCATACTGGGGAGAAGCCTTACACCTGTGAACAGTGTGGAAAG
AGTTTTTGTCAAAAAGAAAACTTTAAAACCCACATGAGAATTCACACTGGAGAGAGGCCG
TACACATGCCAACAGTGTGGAAAAAGCTTCTATCATGCAGGAAACTTGATAATGCACATG
AGAATTCACACTGAGGAGAGGCCTTACTATTGCCCTCAGTGTGGAAAGAGTTTTAAGCAA
AATGGCAATCTTGAAGTCCACATGAGAACTCACACTGGAGAGAAAAGATTTACTTGCACA
CAGTGTGGAAAAAGTTTTGTTAAAAAACAAAACCTTGATATC------------------
------CACATGAGGATTCACACCGGAGAGAAACCTTACACATGCACAGAGTGTGGTAAA
AGTTTCACATATAAAAGCTCACTCAAACACCACATGAGAACTCACACCGGAGAGAAGCCG
TTTGCATGTGATCAGTGTGGAAAGAGCTTCACAACCAAAACTAGCCTCATGAACCACATG
AATGGTCACACTGGAACCATAGTGTTCACATGTGATCAGTGTGGAATTAAACTCACACGC
AAAGACTACATTAGGCGACACATGAAGACTCACTCAAGAGAGGATCATTTTAGATGCAGT
GAGTGTGGAAAGGGCTTTACCCATAAAAGAAGCCTCAGCGCTCACTTGAAGCTTCACAAT
GCAGAGCAGAGTCCTGAAAAA
