# Supplementary material for: Transposable elements drive the evolution of metazoan zinc finger genes
Source: Genome Res. 2023 Aug;33(8):1325–39. doi: 10.1101/gr.277966.123 (PMC10547256; doi:10.1101/gr.277966.123)
Supplement: Supplement 4 [file Supplemental_Data_4.tar.gz › Users/jonwells/Projects/feschottelab/finz-znf/data/selection-analysis/clade5/pairwise_needleman_clade5.taxa]

Danio_rerio_g117.t1_[len=400]
Danio_rerio_g120.t1_[len=426]
Danio_rerio_g170.t1_[len=427]
Danio_rerio_g180.t1_[len=426]
Danio_rerio_g196.t1_[len=427]
Danio_rerio_g256.t1_[len=427]
Danio_rerio_g259.t1_[len=426]
Danio_rerio_g299.t1_[len=426]
Danio_rerio_g304.t1_[len=426]
Danio_rerio_g396.t1_[len=398]
Danio_rerio_g505.t1_[len=426]
Danio_rerio_g519.t1_[len=427]
Danio_rerio_g666.t1_[len=427]
