# Supplementary material for: Transposable elements drive the evolution of metazoan zinc finger genes
Source: Genome Res. 2023 Aug;33(8):1325–39. doi: 10.1101/gr.277966.123 (PMC10547256; doi:10.1101/gr.277966.123)
Supplement: Supplement 4 [file Supplemental_Data_4.tar.gz › Users/jonwells/Projects/feschottelab/finz-znf/data/selection-analysis/clade5/pairwise_needleman_clade5.fa]

>g117.t1
atggcgtttattaaagaggagagtgaagatgtgaagattgaagaaacattcacagtcaaacaggaagatacgcaggaacaaacagacctaattaaagactacgatgagagtaaagaggaggaacatcatgtcaaaattgaggacaaaactcatttagtgactactggtattttaaaagtgagagacaagagttgtttaacctgcactcagtgtggaaagagtttggcaagcaaaagcaaactaaagactcacatgatgatgcacactggagagaaaccattctcatgctatcaatatgggaagagtttcagcaaatcatcactttatagacacaagaagatccacaccggtaaaaaaacattctcttgcactcagtgtgggaagagttttaactgctcatcacaccttaatcaacacatcaggatccacactggagagaaaccattcagatgcactcagtgtgggaagagttttaactgctcatcacaccttaatgaacacatgatgatccacactggagagagaccattcacatgcactcagtgtgggaagagttttagcaaatcatcgtcgctttatagacacatgaagatccacactggagaaaaaccattcacttgcactgagtgtaggaagagtttcagccaatcatcatcccttaatctacacatgaggatccacactggagagaaaccattcacatgcactgagtgtgggaacagtttcagtaaatcatcatcgctttatagacacatgaagatccacaccggagaaaaaccattcacttgcactgagtgtgggaagagtttcatccaatcatcatgccttaatgtacacatgaggatccacactggagagaaacctttcacatgcactcagtgtgggaagagtttcagcacatcatcacaccttaaaaaacacatgaagatccacactggtgtgagagagtatatgtgcttggagtgtgagaagacttttattacagctgcagaattgaaacggcacaagaggatacacactggagaaaaaccgtacaagtgttcacagtgcagtaagaggtttactcactcaggaaccctgaaaacacatgagaggattcacactggagagaaactgtacaagtgttcacactgcagtaagaggtttgctcacttaggaaccctgaaagcacatcagaggattcacactggagataaactgtag
>g120.t1
atggcgtttattaaagaggagagtgaagatgtgaagattgaagaaacattcacagtcaaacaggaagatctgcaggaacaaacagacctaattaaagactacgatgagagtaaagaggaacatcatgtcaaaattgaggacaaaactcatttagtgactgatgatattttaaaagtgagagacaagagttgtttaacctgcactcagtgtggaaagagtttggcaagcaaaagcaaactaaagactcacatgaggattcacactggagagaaaccattcacatgctatcaatatgggaagagtttcagcaaatcatcactttatagacacaagaagatccacaccggtaaaaaaacattcacttgcactcagtgtgggaagagttttaactgctcatcacaccttaatcaacacatcaggatccacactggagagaaaccattcagatgcactcagtgtgggaagagttttaactgctcatcacaccttaatgaacacatgatgatccacactggagagaaaccattcacatgcactcagtgtgggaagagttttagcaaatcatcgtcgctttatagacacatgaagatccacactggagaaaaaccatacacttgcactgagtgtaggaagagtttcagccaatcatcatcccttaatctacacatgaggatccacactggagagaaaccattcacatgcactgagtgtgggaacagtttcagtaaatcatcatcgctttatagacacatgaagatccacaccggagaaaaacctttcacttgcactgagtgtgggaagagtttcatccaatcatcatgccttaatgtacacatgaggatccacactggagagaaacctttcacatgcactcagtgtgggaagagtttcatccactcatcacaccttaatcaacacctcatgatccacactggagagaaaccattcaaatgccctcagtgtgggaagagttttagccaatcataccttaaaaaacacatgaagattcacactggtgtgagagagtatatgtgcttggagtgtgagaagacttttattacagctgcagaattgaaacggcacaagaggatacacactggagaaaaaccgtacaagtgttcacagtgcagtaagaggtttgctcactcaggaaccctgaaaacacatgagaggattcacactggagagaaactgtacaagtgttcacactgcagtaagaggtttgctcactcaggaaccctgaaagcacaccagaggattcacactggagataaactgtag
>g170.t1
atggcgtttattaaagaggagagtgaagatgtgaagattgaagaaacattcacagtcaaacaggaagatacgcaggaacaaacagacctaattaaagactacgatgagagtaaagaggaggaacatcatgtcaaaattgaggataaaactcatttagagactgatggtattttaaaagtgagagacaagagttgtttaacctgcacacagtgtggaaagagtttggcaagcaaaagcaaactaaagactcacatgaggattcacaatgaagagaaaccattcacatgctatcaatatgggaagagtttcagcaaatcatcactttatagacacaagaagatccacaccggtaaaaaaacatttacttgcactcagtgtgggaagagttttaactgctcatcacaccttaatcaacacatcaggatccacactggagagaaaccattcagatgcactcagtgtgggaagagttttaactgctcatcacaccttaatgaacacatgatgatccacactggagagaaaccattcacgtgcactcagtgtgggaagagttttagcaaatcatcgtcgctttatagacacatgaagatccacactggagaaaaaccattcacttgcactgagtgtaggaagagtttcagccaatcatcatcccttaatgtacacatgaggatccacactggagagaaaccattcacatgcactgagtgtgggaccagtttcagtaaatcatcatcgctttatacacacatgaagatccacaccggagaaaaacctttcacttgcactgagtgtgggaagagtttcatccaatcatcatgccttaatgtacacatgaggatccacactggagagaaacctttcacatgcactcagtgtgggaagagtttcatccactcatcacaccttaatcaacaccttatgattcacactggagagaaaccattcaaatgcactcattgtgggaagagttttagccaatcataccttaaaaaacacatgaagattcacactggtgtaagagagtacgtgtgcttggagtgtgagaagacttttattacagctgcagaattgaaacggcaccagaggattcacactggagaaaaaccgtacaagtgttcacactgcagtaagaggtttactcactcaggaaccctgaaaacacatgagaggattcacactggagagaaactgtacaagtgttcacactgcagtaagaggtttgctcactcaggaaccctgaaagcacatcagaggattcacactggagagaaactgtag
>g180.t1
atggcgtttattaaagaggagagtgaagatgtgaagattgaagaaacattcacagtcaaacaggaagatctgcaggaacaaacagacctaattaaagactacgatgagagtaaagaggaacatcatgtcaaaattgaggacaaaactcatttagtgactgatgatattttaaaagtgagagacaagagttgtttaacctgcactcagtgtggaaagagtttggcaagcaaaagcaaactaaagactcacatgaggattcacactggagagaaaccattcacatgctatcaatatgggaagagtttcagcaaatcatcactttatagacacaagaagatccacaccggtaaaaaaacattcacttgcactcagtgtgggaagagttttaactgctcatcacaccttaatcaacacatcaggatccacactggagagaaaccattcagatgcactcagtgtgggaagagttttaactgctcatcacaccttaatgaacacatgatgatccacactggagagaaaccattcacatgcactcagtgtgggaagagttttagcaaatcatcgtcgctttatagacacatgaagatccacactggagaaaaaccattcacttgcactgagtgtaggaagagtttcagccaatcatcatcccttaatctacacatgaggatccacactggagagaaaccattcacatgcactgagtgtgggaacagtttcagtaaatcatcatcgctttatagacacatgaagatccacaccggagaaaaacctttcacttgcactgagtgtgggaagagtttcatccaatcatcatgccttaatgtacacatgaggatccacactggagagaaacctttcacatgcactcagtgtgggaagagtttcatccactcatcacaccttaatcaacacctcatgatccacactggagagaaaccattcaaatgccctcagtgtgggaagagttttagccaatcataccttaaaaaacacatgaagattcacactggtgtgagagagtatatgtgcttggagtgtgagaagacttttattacagctgcagaattgaaacggcacaagaggatacacactggagaaaaaccgtacaagtgttcacagtgcagtaagaggtttgctcactcaggaaccctgaaaacacatgagaggattcacactggagagaaactgtacaagtgttcacactgcagtaagaggtttgctcactcaggaaccctgaaagcacaccagaggattcacactggagataaactgtag
>g196.t1
atggcgtttattaaagaggagagtgaagatgtgaagattgaagagacattcacagtcaaacaggaagatctgcaggaacaaacagacctaattaaagactacgatgagagtaaagaggaggaacatcatgtcaaaattgaggacaaaactcatttagtgactaatagtattttaaaagtgagagacaagagttgtttaacctgcactcagtgtggaaagagtttggcaagcaaaagcaaactaaagactcacatgaggatgcacactggagagaaaccattctcatgctatcaatatgggaagagtttcagcaaatcatcactttatagacacaagaagatccacaccggtaaaaaaacattctcttgcactcagtgtgggaagagttttaactgctcatcacaccttaatcaacacatcaggatccacactggagagaaaccattcagatgcactcagtgtgggaagagttttaactgctcatcacaccttaatgaacacatgatgatccacactggagagagaccattcacatgcactcagtgtgggaagagttttagcaaatcatcgtcgctttatagacacatgaagatccacactggagaaaaaccattcacttgcactcagtgtaggaagagtttcacccaatcatcatcccttaatctacacatgaggattcacactggagagaaaccattcacatgcactgagtgtgggaagagtttcagtaaatcatcatcgctttatagacacatgaagatccacaccggagaaaaacctttcacttgcactgagtgtgggaagagtttcatccaatcatcatgccttaatgtacacatgaggatccacactggagagaaacctttcacatgcactcagtgtgggaagagtttcatccactcatcacaccttaatcaacacctcatgatccacactggagagaaaccattcaaatgcactcattgtgggaagagttttagccaatcataccttaaaaaacacatgaagattcacactggtgtgagagagtatatgtgcttggagtgtgagaagacttttatcacagctgcagaattgaaacggcaccagaggattcacactggagaaaaaccgtacaagtgttcacagtgcagtaagaggtttactcactcaggaaccctgaaaacacatgagaggattcacactggagagaaactgtacaagtgttcacagtgcagtaagaggtttgctcactcaggaaccctgaaagcacatcagaggatttacactggagataaactgtag
>g256.t1
atggcgtttattaaagaggagagtgaagatgtgaagattgaagaaacattcacagtcaaacaggaagatacgcaggaacaaacagacctaattaaagattacgatgagagtaaagaggaggaacatcatgtcaaaattgaggacaaaactcatttagagactgatggtctgttaaaagtgagagacaagagttgtttaacctgcactcagtgtggaaagagtttggcaagcaaaagcaaactaaagactcacatgaggatccacactggagagaaaccattctcatgctatcaatatgggaaaagtttcagcaaatcatcactttatagacacaagaagatccacaccggtaaaaaaacatttacttgcactcagtgtgggaagagttttaactgctcatcacaccttaatcaacacatcaggatccacactggagagaaaccattcagatgcactcagtgtgggaagagttttaactgctcatcacaccttaatgaacacatgatgatccacactggagagaaaccattcccttgcactcagtgtgggaagagttttagcaaatcatcgtcgctttatagacacatgaggatccacactggagaaaaaccattcacttgcactgagtgtaggaagagtttcagccaatcatcatcccttaatctacacatgaggatccacactggagagaaaccattcacatgcactgagtgtgggaacagtttcagtaaatcatcatcgctttatacacacatgaagatccacaccggagaaaaaccattcacttgcactgagtgtgggaagagtttcatccaatcatcatgccttaatgtacacatgaggatccacactggagagaaacctttcacatgcactcagtgtgggaagagtttcatccactcatcacaccttaatcaacacctcatgatccacactggagagaagccattcaaatgcactcagtgtgggaagagttttagccaatcataccttaaaaaacacatgaagattcacactggtgtgagagagtatatgtgcttggagtgtgagaagacttttattacagctgcagaattgaaacggcacaagaggatacacactggagaaaaaccgtacaagtgttcacagtgcagtaagaggtttactcactcaggaaccctgaaaacacatgagaggattcacactggagagaaactgtacaagtgttcacactgcagtaagaggtttgctcactcaggaaccctgaaagcacatcagaggattcacactggagataaactgtag
>g259.t1
atggtgtttattaaagaggagagtgaagatgtgaagattgaagaagcatttacagtcaaacaggaagatctgcaggaacaaacagacctaattaaagacaacgatgagattaaagaggaacatcatgtcaaaattgaggacaaaactcatttagtgactgatggtatattaaaagtgagagacaagagttgtttaacctgcactcagtgtggaaagagtttggcaagcaaaagcaaactaaagactcacatgaggatccacactggagagaaaccattcacatgctatcaatatgggaagagtttcagcaaatcatcactttatagacacaagaagatccacaccggtaaaaaaacattcacttgcactcagtgtgggaagagttttaactgctcatcacaccttaatcaacacatcaggatccacactggagagaaaccattcagatgcactcagtgtgggaagagttttaactgctcatcacaccttaatgaacacatgatgatccacactggagagaaaccattcacatgccctcagtgtgggaagagttttagcaaatcatcgtcgctttatagacacatgaagatccacactggagaaaaaccattcacttgcactgagtgtaggaagagtttcagccaatcatcatcccttaatctacacatgaggatccacactggagagaaaccattcacatgcactgagtgtgggaagagtttcagtaaatcatcatcgctttatacacacatgaagatccacaccggagaaaaaccattcacttgcactgagtgtgggaagagtttcatccaatcatcatgccttaatgtacacatgaggatccacactggagagaaaccattcacatgcactcagtgtgggaagagttttaacagctcatcacaccttaatcaacaccttatgattcacactagagagaaaccattcaaatgcactcagtgtgggaagagtttgagccaatcataccttaaaaaacacatgaagattcacactggtgtgagagagtatatgtgcttggagtgtgagaagacttttattacagctgcagaattgaaacggcaccagaggattcacactggagaaaaaccgtacaagtgttcacagtgcagtaagaggtttgctcactcaggaaccctgaaaacacatgagaggattcacactggagagaaactgtacaagtgttcacactgcagtaagaggtttgctcactcaggaaccctgaaagcacatcagaggattcacactggagataaactgtag
>g299.t1
atggcgtttattaaagaggagagtgaagatgtgaagattgaagaaacattcacagtcaaacaggaagatctgcaggaacaaacagacctaattaaagactacgatgagattaaagaggaacatcatgtcaaaattgaggacaaaactcatttagtgactgatggtattttaaaagtgagagacaagagttgtttaacctgcactcagtgtggaaagagtttggcaagcaaaagcaaactaaagactcacatgaggattcacaatgaagagaaaccattcacatgctatcaatatgggaagagtttcagcaaatcatcactttatagacacaagaagatccacaccggtaaaaaaacattcacttgcactcagtgtgggaagagatttaactgctcatcacaccttaatcaacacatcaggatccacactggagagaaaccattcagatgcactcagtgtgggaagagttttaactgctcatcacaccttaatgaacacatgatgatccacactggagagaaaccattcacatgcactcagtgtgggaagagttttagcaaatcatcgtcgctttatagacacatgaagatccacactggagaaaaaccattcacttgcactgagtgtaggaagagtttcagccaatcatcatcccttaatcaacacatgaggatccacactggagagaaaccattcacatgcactcagtgtgggaacagtttcagtaaatcatcatcgctttatacacacatgaagatccacaccggagaaaaaccattcacttgcactgagtgtgggaagagtttcatccaatcatcatgccttaatgtacacatgaggatccacactggagagaaacctttcacatgcactcagtgtgggaagagtttcatccactcatcacaccttaatcaacaccttatgattcacactagagagaaaccattcaaatgcactcattgtgggaagagttttagccaatcataccttaaaaaacacatgaagatccacactggtgtgagagagtatatgtgcttggagtgtgagaagacttttattacagctgcagaattgaaacggcaccagaggattcacactggagaaaaaacgtacaagtgttcacactgcagtaagaggtttactcactcaggaaccctgaaaacacatgagaggattcacactggagagaaactgtacaagtgttcacactgcagtaagaggtttgctcactcaggaaccctgaaagcacatcagaggattcacactggagataaactgtag
>g304.t1
atggcgtttattaaagaggagagtgaagatgtgaagattgaagaaacattcacagtcaaacaggaagatacgcaggaacaaacagacctaattaaagactacgatgagagtaaagaggaacatcatgtcaaaattgaggacaaaactcatttagagactgatggtgtgttaaaagtgagagacaagagttgttttacctgcactcagtgtggaaagagtttggcaagcaaaagcaaactaaagactcacatgaggatccacactggagagaaaccattcacatgctatcaatatgggaagagtttcagcaaatcatcactttatagacacaagaagatccacaccggtaaaaaaacatttacttgcactcagtgcgggaagagttttaactgctcatcacaccttaatcaacacatcaggatccacactggagagaaaccattcagatgcactcagtgtgggaagagttttaactgctcatcacaccttaatgaacacatgatgatccacactggagagagaccatttacttgcactcagtgtgggaagagttttagcaaatcatcgtcgctttatagacacatgaagatccacactggagaaaaaccattcacttgcactgagtgtaggaagagtttcagccaatcatcatcccttaatcaacacatgaggatccacactggagagaaaccattcacatgcactgagtgtgggaacagtttcagtaaatcatcatcgctttatacacacatgaagatccacaccggagaaaaaccattcacttgcactgagtgtgggaagagtttcatccaatcatcatgccttaatgtacacatgaggatccacactggagagaaacctttcacatgcactcagtgtgggaagagtttcatccactcatcacaccttaatcaacaccttatgattcacactagagagaaaccattcaaatgcactcagtgtgggaagagtttgagccaatcataccttaaaaaacacatgaagattcacactggtgtgagagagcatatgtgcttggagtgtgagaagacttttattacagctgcagaattgaaacggcaccagaggattcacactggagaaaaaccgtacaagtgttcacactgcagtaagaggtttactcactcaggaaccctgaaaacacatgagaggattcacactggagagaaactgtacaagtgttcacactgcagtaagaggtttgctcactcaggaaccctgaaagcacatcagaggattcaaactggagataaactgtag
>g396.t1
atggcgtttattaaagaggagagtgaagatgtgaagattgaagaaacattcacagtcaaacaggaagatctgcaggaacaaatagacctaattaaagactacgaggagagtaaagaggaacatcatgtcaaaattgaggacaaaactcatttagtgactgatggtattttaaaagtgagagacaagagttgtttaacctgcactcagtgtggaaagagtttggcaagcaaaagcaaactaaagactcacatgaggattcacactggagagaaaccattcacatgctatcaatatgggaagagtttcagcaaatcatcactttatagacacaagaagatccacaccggtaaaaaaacattcacttgcactcagtgtgggaagagttttaactgctcatcacaccttaatcaacacatcaggatccacactggagagaaaccattcagatgcactcagtgtgggaagagttttaactgctcatcacaccttaatgaacacatgatgatccacactggagagaaaccattcacatgcacccagtgtgggaagagttttagcaaatcatcgtcgctttatagacacatgaagatccacaccggagaaaaaccatacacttgcactgagtgtaggaagagtttcagccaatcatcatcccttaatctacacatgaggatccacactggagagaaaccattcacatgcactgagtgtgggaacagtttcagtaaatcatcatcgctttatagacacatgaagatccacaccggagaaaaaccattcacttgcactgagtgtgggaagagtttcatccaatcatcatgccttaatgtacacatgaggatccacactggagagaaacctttcacatgcactcagtgtgggaagagtttcatccactcatcacaccttaatcaacacctcatgatccacactggagagaaaccattcaaatgccctcagtgtgggaagagttttagccaatcataccttaaaaaacacatgaagattcacactggtgtgagagagtatatgtgcttggagtgtgagaagacttttattacagctgcagaattgaaacggcacaagaggatacacactggagaaaaaccgtacaagtgttcacagtgcagtaagaggtttgctcactcaggaaccctgaaagcacatcagaggattcacactggagataaactgtag
>g505.t1
atggcgtttattaaagaggagagtgaagatgtgaagattgaagaaacattcacagtcaaacaggaagatctgcaggaacaaacagacctaattaaagactacgaggagagtaaagaggaacatcatgtcaaaattgaggacaaaactcatttagtgactgatggtattttaaaagtgagagacaagagttgttttacctgcactcagtgtggaaagagtttggcaagcaaaagcaaactaaagactcacatgaggattcacactggagagaaaccattcacatgctatcaatatgggaagagtttcagcaaatcatcactttatagacacaagaagatccacaccggtaaaaaaacattcacttgcactcagtgtgggaagagttttaactgctcatcacaccttaatcaacacatcaggatccacactggagagaaaccattcagatgcactcagtgtgggaagagttttaactgctcatcacaccttaatgaacacatgatgatccacactggagagaaaccattcacatgcactcagtgtgggaagagttttagcaaatcatcgtcgctttatagacacatgaagatccacaccggagaaaaaccatacacttgcactgagtgtaggaagagtttcagccaatcatcatcccttaatctacacatgaggatccacactggagagaaaccattcacatgcactgagtgtgggaacagtttcagtaaatcatcatcgctttatagacacatgaagatccacaccggagaaaaaccattcacatgcactgagtgtgggaagagtttcatccaatcatcatgccttaatgtacacatgaggatccacactggagagaaacctttcacatgcactcagtgtgggaagagtttcatccactcatcacaccttaatcaacacctcatgatccacactggagagaaaccattcaaatgccctcagtgtgggaagagttttagccaatcataccttaaaaaacacatgaagattcacactggtgtgagagagtatatgtgcttggagtgcgagaagacttttattacagctgcagaattgaaacggcacaagaggatacacactggagaaaaaccgtacaagtgttcacagtgcagtaagaggtttgctcactcaggaaccctgaaaacacatgagaggattcacactggagagaaactgtacaagtgttcacactgcagtaagaggtttgctcactcaggaaccctgaaagcacatcagaggattcacactggagataaactgtag
>g519.t1
atggcgtttattaaagaggagagtgaagatgtgaagattgaagaaacattcacagtcaaacatgaagatctgcaggaacaaacagacctaattaaagactacgatgagagtaaagaggaggaacatcatgtcaaaattgaggacaaaactcatttagagactgatggtattttaaaagtgagagacaagagttgttttacctgcactcagtgtggaaagagtttggcaagcaaaagcaaactaaagactcacatgaggatccacactggagagaaaccattcacatgctatcaatatgggaagagtttcagcaaatcatcactttatagacacaagaagatccacaccggtaaaaaaacattcacttgcactcagtgtgggaagagttttaactgctcatcacaccttaatcaacacatcaggatccacactggagagaaaccattcagatgcactcagtgtgggaagagttttaactgctcatcacaccttaatgaacacatgatgatccacactggagagaaaccattcacatgcactcagtgtgggaagagttttagcaaatcatcgtcgctttatagacacatgaagatccacactggagagaaaccattcacttgcactgagtgtaggaagagtttcagccaatcatcatcccttaatgtacacatgaggatccacactggagagaaaccattcacatgcactgagtgtgggaacagtttcagtaaatcatcatcgctttatacacacataaagatccacaccggagaaaaaccattcacttgcactgagtgtgggaagagtttcatccaatcatcatgccttaatgtacacatgaggatccacactggagagaaacctttcacatgcactcagtgtgggaagagtttcatccactcatcacaccttaatcaacaccttatgattcacactggagagaaaccattcaaatgcactcagtgtgggaagagttttagccaatcataccttaaaaaacacatgaagattcacactggtgtgagagagtatatgtgcttggagtgtaagaagacttttattacagctgcagaattgaaacggcaccagaggattcacactggagaaaaaccgtacaagtgttcacactgcagtaagaggtttactcactcaggaaccctgaaaacacatgagaggattcacactggagagaaactgtacaagtgttcacactgcagtaagaggtttgctcactcaggaaccctgaaagcacatcagaggattcacactggagataaactgtag
>g666.t1
atggcgtttattaaagaggagagtgaagatatgaagattgaagagacattcacagtcaaacaagaagatctgcaggaacaaacagacctaattaaagactacgatgagagtaaagaggaggaacatcatgtcaaaattgaggacaaaactcatttagagactgatggtattttaaaagtgagagacaagagttgtttaacctgcactcagtgtggaaagagtttggcaaacaaaagcaaattaaagactcacatgaggatccacactggagagaaaccattcacatgctatcaatatgggaagagtttcagcaaatcatcactttatagacacaagaagatccacaccggtaaaaaaacattcacttgcactcagtgcgggaagagttttaactgctcatcacaccttaatcaacacatcaggatccacactggagagaaaccattcacatgcactcagtgtgggaagagttttaactgctcatcacaccttaatgaacacatgatgatccacactggagagaaaccattcacttgcactcagtgtgggaagagttttagcaaatcatcgtcgctttatagacacatgaagatccacactggagaaaaaccattcacttgcactgagtgtaggaagagtttcaggcactcatcacaccttaatctacacatgaggatccacactggagagaaaccattcacatgcactgagtgtgggaacagtttcagtaaatcatcatcgctttatagacacatgaagatccacaccggagaaaaaccattcacttgcactgagtgtgggaagagtttcatccaatcatcatgccttaatgtacacatgaggatccacactggagagaaaccattcacatgcactcagtgtgggaagagtttcatccactcatcacaccttaatcaacaccttatgattcacactggagagaaaccattcaaatgccctcagtgtgggaagagttttagccaatcataccttaaaaaacacatgaagattcacactggtgtgagagagtatatgtgcttggagtgtgaaaagacttttattacagctgcagaattgaaacggcaccagaggattcacactggagaaaaaccgtacaagtgttcacactgcagtaagaggtttactcactcaggaaccctgaaaacacatgagaggattcacactggagagaaactgtacaagtgttcacagtgcagtaagaggtttgctcactcaggaaccctgaaagcacatcagaggattcacactggagataaactgtag
