# Supplementary material for: Transposable elements drive the evolution of metazoan zinc finger genes
Source: Genome Res. 2023 Aug;33(8):1325–39. doi: 10.1101/gr.277966.123 (PMC10547256; doi:10.1101/gr.277966.123)
Supplement: Supplement 4 [file Supplemental_Data_4.tar.gz › Users/jonwells/Projects/feschottelab/finz-znf/data/selection-analysis/clade5/pairwise_needleman_clade5.final.fa]

>g117.t1
ATGGCGTTTATTAAAGAGGAGAGTGAAGATGTGAAGATTGAAGAAACATTCACAGTCAAA
CAGGAAGATACGCAGGAACAAACAGACCTAATTAAAGACTACGATGAGAGTAAAGAGGAA
CATCATGTCAAAATTGAGGACAAAACTCATTTAGTGACTACTGGTATTTTAAAAGTGAGA
GACAAGAGTTGTTTAACCTGCACTCAGTGTGGAAAGAGTTTGGCAAGCAAAAGCAAACTA
AAGACTCACATGATGATGCACACTGGAGAGAAACCATTCTCATGCTATCAATATGGGAAG
AGTTTCAGCAAATCATCACTTTATAGACACAAGAAGATCCACACCGGTAAAAAAACATTC
TCTTGCACTCAGTGTGGGAAGAGTTTTAACTGCTCATCACACCTTAATCAACACATCAGG
ATCCACACTGGAGAGAAACCATTCAGATGCACTCAGTGTGGGAAGAGTTTTAACTGCTCA
TCACACCTTAATGAACACATGATGATCCACACTGGAGAGAGACCATTCACATGCACTCAG
TGTGGGAAGAGTTTTAGCAAATCATCGTCGCTTTATAGACACATGAAGATCCACACTGGA
GAAAAACCATTCACTTGCACTGAGTGTAGGAAGAGTTTCAGCCAATCATCATCCCTTAAT
CTACACATGAGGATCCACACTGGAGAGAAACCATTCACATGCACTGAGTGTGGGAACAGT
TTCAGTAAATCATCATCGCTTTATAGACACATGAAGATCCACACCGGAGAAAAACCATTC
ACTTGCACTGAGTGTGGGAAGAGTTTCATCCAATCATCATGCCTTAATGTACACATGAGG
ATCCACACTGGAGAGAAACCTTTCACATGCACTCAGTGTGGGAAGAGTTTCAGCACATCA
TCACACCTTAAAAAACACATGAAGATCCACACTGGTGTGAGAGAGTATATGTGCTTGGAG
TGTGAGAAGACTTTTATTACAGCTGCAGAATTGAAACGGCACAAGAGGATACACACTGGA
GAAAAACCGTACAAGTGTTCACAGTGCAGTAAGAGGTTTACTCACTCAGGAACCCTGAAA
GCACATCAGAGGATTCACACTGGAGATAAACTG
>g170.t1
ATGGCGTTTATTAAAGAGGAGAGTGAAGATGTGAAGATTGAAGAAACATTCACAGTCAAA
CAGGAAGATACGCAGGAACAAACAGACCTAATTAAAGACTACGATGAGAGTAAAGAGGAA
CATCATGTCAAAATTGAGGATAAAACTCATTTAGAGACTGATGGTATTTTAAAAGTGAGA
GACAAGAGTTGTTTAACCTGCACACAGTGTGGAAAGAGTTTGGCAAGCAAAAGCAAACTA
AAGACTCACATGAGGATTCACAATGAAGAGAAACCATTCACATGCTATCAATATGGGAAG
AGTTTCAGCAAATCATCACTTTATAGACACAAGAAGATCCACACCGGTAAAAAAACATTT
ACTTGCACTCAGTGTGGGAAGAGTTTTAACTGCTCATCACACCTTAATCAACACATCAGG
ATCCACACTGGAGAGAAACCATTCAGATGCACTCAGTGTGGGAAGAGTTTTAACTGCTCA
TCACACCTTAATGAACACATGATGATCCACACTGGAGAGAAACCATTCACGTGCACTCAG
TGTGGGAAGAGTTTTAGCAAATCATCGTCGCTTTATAGACACATGAAGATCCACACTGGA
GAAAAACCATTCACTTGCACTGAGTGTAGGAAGAGTTTCAGCCAATCATCATCCCTTAAT
GTACACATGAGGATCCACACTGGAGAGAAACCATTCACATGCACTGAGTGTGGGACCAGT
TTCAGTAAATCATCATCGCTTTATACACACATGAAGATCCACACCGGAGAAAAACCTTTC
ACTTGCACTGAGTGTGGGAAGAGTTTCATCCAATCATCATGCCTTAATGTACACATGAGG
ATCCACACTGGAGAGAAACCTTTCACATGCACTCAGTGTGGGAAGAGTTTCATCCACTCA
TCACACCTTAATCAACACCTTATGATTCACACTGGAGAGAAACCATTCAAATGCTTGGAG
TGTGAGAAGACTTTTATTACAGCTGCAGAATTGAAACGGCACCAGAGGATTCACACTGGA
GAAAAACCGTACAAGTGTTCACACTGCAGTAAGAGGTTTACTCACTCAGGAACCCTGAAA
GCACATCAGAGGATTCACACTGGAGAGAAACTG
>g299.t1
ATGGCGTTTATTAAAGAGGAGAGTGAAGATGTGAAGATTGAAGAAACATTCACAGTCAAA
CAGGAAGATCTGCAGGAACAAACAGACCTAATTAAAGACTACGATGAGATTAAAGAGGAA
CATCATGTCAAAATTGAGGACAAAACTCATTTAGTGACTGATGGTATTTTAAAAGTGAGA
GACAAGAGTTGTTTAACCTGCACTCAGTGTGGAAAGAGTTTGGCAAGCAAAAGCAAACTA
AAGACTCACATGAGGATTCACAATGAAGAGAAACCATTCACATGCTATCAATATGGGAAG
AGTTTCAGCAAATCATCACTTTATAGACACAAGAAGATCCACACCGGTAAAAAAACATTC
ACTTGCACTCAGTGTGGGAAGAGATTTAACTGCTCATCACACCTTAATCAACACATCAGG
ATCCACACTGGAGAGAAACCATTCAGATGCACTCAGTGTGGGAAGAGTTTTAACTGCTCA
TCACACCTTAATGAACACATGATGATCCACACTGGAGAGAAACCATTCACATGCACTCAG
TGTGGGAAGAGTTTTAGCAAATCATCGTCGCTTTATAGACACATGAAGATCCACACTGGA
GAAAAACCATTCACTTGCACTGAGTGTAGGAAGAGTTTCAGCCAATCATCATCCCTTAAT
CAACACATGAGGATCCACACTGGAGAGAAACCATTCACATGCACTCAGTGTGGGAACAGT
TTCAGTAAATCATCATCGCTTTATACACACATGAAGATCCACACCGGAGAAAAACCATTC
ACTTGCACTGAGTGTGGGAAGAGTTTCATCCAATCATCATGCCTTAATGTACACATGAGG
ATCCACACTGGAGAGAAACCTTTCACATGCACTCAGTGTGGGAAGAGTTTCATCCACTCA
TCACACCTTAATCAACACCTTATGATTCACACTAGAGAGAAACCATTCAAATGCTTGGAG
TGTGAGAAGACTTTTATTACAGCTGCAGAATTGAAACGGCACCAGAGGATTCACACTGGA
GAAAAAACGTACAAGTGTTCACACTGCAGTAAGAGGTTTACTCACTCAGGAACCCTGAAA
GCACATCAGAGGATTCACACTGGAGATAAACTG
>g304.t1
ATGGCGTTTATTAAAGAGGAGAGTGAAGATGTGAAGATTGAAGAAACATTCACAGTCAAA
CAGGAAGATACGCAGGAACAAACAGACCTAATTAAAGACTACGATGAGAGTAAAGAGGAA
CATCATGTCAAAATTGAGGACAAAACTCATTTAGAGACTGATGGTGTGTTAAAAGTGAGA
GACAAGAGTTGTTTTACCTGCACTCAGTGTGGAAAGAGTTTGGCAAGCAAAAGCAAACTA
AAGACTCACATGAGGATCCACACTGGAGAGAAACCATTCACATGCTATCAATATGGGAAG
AGTTTCAGCAAATCATCACTTTATAGACACAAGAAGATCCACACCGGTAAAAAAACATTT
ACTTGCACTCAGTGCGGGAAGAGTTTTAACTGCTCATCACACCTTAATCAACACATCAGG
ATCCACACTGGAGAGAAACCATTCAGATGCACTCAGTGTGGGAAGAGTTTTAACTGCTCA
TCACACCTTAATGAACACATGATGATCCACACTGGAGAGAGACCATTTACTTGCACTCAG
TGTGGGAAGAGTTTTAGCAAATCATCGTCGCTTTATAGACACATGAAGATCCACACTGGA
GAAAAACCATTCACTTGCACTGAGTGTAGGAAGAGTTTCAGCCAATCATCATCCCTTAAT
CAACACATGAGGATCCACACTGGAGAGAAACCATTCACATGCACTGAGTGTGGGAACAGT
TTCAGTAAATCATCATCGCTTTATACACACATGAAGATCCACACCGGAGAAAAACCATTC
ACTTGCACTGAGTGTGGGAAGAGTTTCATCCAATCATCATGCCTTAATGTACACATGAGG
ATCCACACTGGAGAGAAACCTTTCACATGCACTCAGTGTGGGAAGAGTTTCATCCACTCA
TCACACCTTAATCAACACCTTATGATTCACACTAGAGAGAAACCATTCAAATGCTTGGAG
TGTGAGAAGACTTTTATTACAGCTGCAGAATTGAAACGGCACCAGAGGATTCACACTGGA
GAAAAACCGTACAAGTGTTCACACTGCAGTAAGAGGTTTACTCACTCAGGAACCCTGAAA
GCACATCAGAGGATTCAAACTGGAGATAAACTG
>g519.t1
ATGGCGTTTATTAAAGAGGAGAGTGAAGATGTGAAGATTGAAGAAACATTCACAGTCAAA
CATGAAGATCTGCAGGAACAAACAGACCTAATTAAAGACTACGATGAGAGTAAAGAGGAA
CATCATGTCAAAATTGAGGACAAAACTCATTTAGAGACTGATGGTATTTTAAAAGTGAGA
GACAAGAGTTGTTTTACCTGCACTCAGTGTGGAAAGAGTTTGGCAAGCAAAAGCAAACTA
AAGACTCACATGAGGATCCACACTGGAGAGAAACCATTCACATGCTATCAATATGGGAAG
AGTTTCAGCAAATCATCACTTTATAGACACAAGAAGATCCACACCGGTAAAAAAACATTC
ACTTGCACTCAGTGTGGGAAGAGTTTTAACTGCTCATCACACCTTAATCAACACATCAGG
ATCCACACTGGAGAGAAACCATTCAGATGCACTCAGTGTGGGAAGAGTTTTAACTGCTCA
TCACACCTTAATGAACACATGATGATCCACACTGGAGAGAAACCATTCACATGCACTCAG
TGTGGGAAGAGTTTTAGCAAATCATCGTCGCTTTATAGACACATGAAGATCCACACTGGA
GAGAAACCATTCACTTGCACTGAGTGTAGGAAGAGTTTCAGCCAATCATCATCCCTTAAT
GTACACATGAGGATCCACACTGGAGAGAAACCATTCACATGCACTGAGTGTGGGAACAGT
TTCAGTAAATCATCATCGCTTTATACACACATAAAGATCCACACCGGAGAAAAACCATTC
ACTTGCACTGAGTGTGGGAAGAGTTTCATCCAATCATCATGCCTTAATGTACACATGAGG
ATCCACACTGGAGAGAAACCTTTCACATGCACTCAGTGTGGGAAGAGTTTCATCCACTCA
TCACACCTTAATCAACACCTTATGATTCACACTGGAGAGAAACCATTCAAATGCTTGGAG
TGTAAGAAGACTTTTATTACAGCTGCAGAATTGAAACGGCACCAGAGGATTCACACTGGA
GAAAAACCGTACAAGTGTTCACACTGCAGTAAGAGGTTTACTCACTCAGGAACCCTGAAA
GCACATCAGAGGATTCACACTGGAGATAAACTG
>g666.t1
ATGGCGTTTATTAAAGAGGAGAGTGAAGATATGAAGATTGAAGAGACATTCACAGTCAAA
CAAGAAGATCTGCAGGAACAAACAGACCTAATTAAAGACTACGATGAGAGTAAAGAGGAA
CATCATGTCAAAATTGAGGACAAAACTCATTTAGAGACTGATGGTATTTTAAAAGTGAGA
GACAAGAGTTGTTTAACCTGCACTCAGTGTGGAAAGAGTTTGGCAAACAAAAGCAAATTA
AAGACTCACATGAGGATCCACACTGGAGAGAAACCATTCACATGCTATCAATATGGGAAG
AGTTTCAGCAAATCATCACTTTATAGACACAAGAAGATCCACACCGGTAAAAAAACATTC
ACTTGCACTCAGTGCGGGAAGAGTTTTAACTGCTCATCACACCTTAATCAACACATCAGG
ATCCACACTGGAGAGAAACCATTCACATGCACTCAGTGTGGGAAGAGTTTTAACTGCTCA
TCACACCTTAATGAACACATGATGATCCACACTGGAGAGAAACCATTCACTTGCACTCAG
TGTGGGAAGAGTTTTAGCAAATCATCGTCGCTTTATAGACACATGAAGATCCACACTGGA
GAAAAACCATTCACTTGCACTGAGTGTAGGAAGAGTTTCAGGCACTCATCACACCTTAAT
CTACACATGAGGATCCACACTGGAGAGAAACCATTCACATGCACTGAGTGTGGGAACAGT
TTCAGTAAATCATCATCGCTTTATAGACACATGAAGATCCACACCGGAGAAAAACCATTC
ACTTGCACTGAGTGTGGGAAGAGTTTCATCCAATCATCATGCCTTAATGTACACATGAGG
ATCCACACTGGAGAGAAACCATTCACATGCACTCAGTGTGGGAAGAGTTTCATCCACTCA
TCACACCTTAATCAACACCTTATGATTCACACTGGAGAGAAACCATTCAAATGCTTGGAG
TGTGAAAAGACTTTTATTACAGCTGCAGAATTGAAACGGCACCAGAGGATTCACACTGGA
GAAAAACCGTACAAGTGTTCACACTGCAGTAAGAGGTTTACTCACTCAGGAACCCTGAAA
GCACATCAGAGGATTCACACTGGAGATAAACTG
>g259.t1
ATGGTGTTTATTAAAGAGGAGAGTGAAGATGTGAAGATTGAAGAAGCATTTACAGTCAAA
CAGGAAGATCTGCAGGAACAAACAGACCTAATTAAAGACAACGATGAGATTAAAGAGGAA
CATCATGTCAAAATTGAGGACAAAACTCATTTAGTGACTGATGGTATATTAAAAGTGAGA
GACAAGAGTTGTTTAACCTGCACTCAGTGTGGAAAGAGTTTGGCAAGCAAAAGCAAACTA
AAGACTCACATGAGGATCCACACTGGAGAGAAACCATTCACATGCTATCAATATGGGAAG
AGTTTCAGCAAATCATCACTTTATAGACACAAGAAGATCCACACCGGTAAAAAAACATTC
ACTTGCACTCAGTGTGGGAAGAGTTTTAACTGCTCATCACACCTTAATCAACACATCAGG
ATCCACACTGGAGAGAAACCATTCAGATGCACTCAGTGTGGGAAGAGTTTTAACTGCTCA
TCACACCTTAATGAACACATGATGATCCACACTGGAGAGAAACCATTCACATGCCCTCAG
TGTGGGAAGAGTTTTAGCAAATCATCGTCGCTTTATAGACACATGAAGATCCACACTGGA
GAAAAACCATTCACTTGCACTGAGTGTAGGAAGAGTTTCAGCCAATCATCATCCCTTAAT
CTACACATGAGGATCCACACTGGAGAGAAACCATTCACATGCACTGAGTGTGGGAAGAGT
TTCAGTAAATCATCATCGCTTTATACACACATGAAGATCCACACCGGAGAAAAACCATTC
ACTTGCACTGAGTGTGGGAAGAGTTTCATCCAATCATCATGCCTTAATGTACACATGAGG
ATCCACACTGGAGAGAAACCATTCACATGCACTCAGTGTGGGAAGAGTTTTAACAGCTCA
TCACACCTTAATCAACACCTTATGATTCACACTAGAGAGAAACCATTCAAATGCTTGGAG
TGTGAGAAGACTTTTATTACAGCTGCAGAATTGAAACGGCACCAGAGGATTCACACTGGA
GAAAAACCGTACAAGTGTTCACAGTGCAGTAAGAGGTTTGCTCACTCAGGAACCCTGAAA
GCACATCAGAGGATTCACACTGGAGATAAACTG
>g256.t1
ATGGCGTTTATTAAAGAGGAGAGTGAAGATGTGAAGATTGAAGAAACATTCACAGTCAAA
CAGGAAGATACGCAGGAACAAACAGACCTAATTAAAGATTACGATGAGAGTAAAGAGGAA
CATCATGTCAAAATTGAGGACAAAACTCATTTAGAGACTGATGGTCTGTTAAAAGTGAGA
GACAAGAGTTGTTTAACCTGCACTCAGTGTGGAAAGAGTTTGGCAAGCAAAAGCAAACTA
AAGACTCACATGAGGATCCACACTGGAGAGAAACCATTCTCATGCTATCAATATGGGAAA
AGTTTCAGCAAATCATCACTTTATAGACACAAGAAGATCCACACCGGTAAAAAAACATTT
ACTTGCACTCAGTGTGGGAAGAGTTTTAACTGCTCATCACACCTTAATCAACACATCAGG
ATCCACACTGGAGAGAAACCATTCAGATGCACTCAGTGTGGGAAGAGTTTTAACTGCTCA
TCACACCTTAATGAACACATGATGATCCACACTGGAGAGAAACCATTCCCTTGCACTCAG
TGTGGGAAGAGTTTTAGCAAATCATCGTCGCTTTATAGACACATGAGGATCCACACTGGA
GAAAAACCATTCACTTGCACTGAGTGTAGGAAGAGTTTCAGCCAATCATCATCCCTTAAT
CTACACATGAGGATCCACACTGGAGAGAAACCATTCACATGCACTGAGTGTGGGAACAGT
TTCAGTAAATCATCATCGCTTTATACACACATGAAGATCCACACCGGAGAAAAACCATTC
ACTTGCACTGAGTGTGGGAAGAGTTTCATCCAATCATCATGCCTTAATGTACACATGAGG
ATCCACACTGGAGAGAAACCTTTCACATGCACTCAGTGTGGGAAGAGTTTCATCCACTCA
TCACACCTTAATCAACACCTCATGATCCACACTGGAGAGAAGCCATTCAAATGCTTGGAG
TGTGAGAAGACTTTTATTACAGCTGCAGAATTGAAACGGCACAAGAGGATACACACTGGA
GAAAAACCGTACAAGTGTTCACAGTGCAGTAAGAGGTTTACTCACTCAGGAACCCTGAAA
GCACATCAGAGGATTCACACTGGAGATAAACTG
>g120.t1
ATGGCGTTTATTAAAGAGGAGAGTGAAGATGTGAAGATTGAAGAAACATTCACAGTCAAA
CAGGAAGATCTGCAGGAACAAACAGACCTAATTAAAGACTACGATGAGAGTAAAGAGGAA
CATCATGTCAAAATTGAGGACAAAACTCATTTAGTGACTGATGATATTTTAAAAGTGAGA
GACAAGAGTTGTTTAACCTGCACTCAGTGTGGAAAGAGTTTGGCAAGCAAAAGCAAACTA
AAGACTCACATGAGGATTCACACTGGAGAGAAACCATTCACATGCTATCAATATGGGAAG
AGTTTCAGCAAATCATCACTTTATAGACACAAGAAGATCCACACCGGTAAAAAAACATTC
ACTTGCACTCAGTGTGGGAAGAGTTTTAACTGCTCATCACACCTTAATCAACACATCAGG
ATCCACACTGGAGAGAAACCATTCAGATGCACTCAGTGTGGGAAGAGTTTTAACTGCTCA
TCACACCTTAATGAACACATGATGATCCACACTGGAGAGAAACCATTCACATGCACTCAG
TGTGGGAAGAGTTTTAGCAAATCATCGTCGCTTTATAGACACATGAAGATCCACACTGGA
GAAAAACCATACACTTGCACTGAGTGTAGGAAGAGTTTCAGCCAATCATCATCCCTTAAT
CTACACATGAGGATCCACACTGGAGAGAAACCATTCACATGCACTGAGTGTGGGAACAGT
TTCAGTAAATCATCATCGCTTTATAGACACATGAAGATCCACACCGGAGAAAAACCTTTC
ACTTGCACTGAGTGTGGGAAGAGTTTCATCCAATCATCATGCCTTAATGTACACATGAGG
ATCCACACTGGAGAGAAACCTTTCACATGCACTCAGTGTGGGAAGAGTTTCATCCACTCA
TCACACCTTAATCAACACCTCATGATCCACACTGGAGAGAAACCATTCAAATGCTTGGAG
TGTGAGAAGACTTTTATTACAGCTGCAGAATTGAAACGGCACAAGAGGATACACACTGGA
GAAAAACCGTACAAGTGTTCACAGTGCAGTAAGAGGTTTGCTCACTCAGGAACCCTGAAA
GCACACCAGAGGATTCACACTGGAGATAAACTG
>g180.t1
ATGGCGTTTATTAAAGAGGAGAGTGAAGATGTGAAGATTGAAGAAACATTCACAGTCAAA
CAGGAAGATCTGCAGGAACAAACAGACCTAATTAAAGACTACGATGAGAGTAAAGAGGAA
CATCATGTCAAAATTGAGGACAAAACTCATTTAGTGACTGATGATATTTTAAAAGTGAGA
GACAAGAGTTGTTTAACCTGCACTCAGTGTGGAAAGAGTTTGGCAAGCAAAAGCAAACTA
AAGACTCACATGAGGATTCACACTGGAGAGAAACCATTCACATGCTATCAATATGGGAAG
AGTTTCAGCAAATCATCACTTTATAGACACAAGAAGATCCACACCGGTAAAAAAACATTC
ACTTGCACTCAGTGTGGGAAGAGTTTTAACTGCTCATCACACCTTAATCAACACATCAGG
ATCCACACTGGAGAGAAACCATTCAGATGCACTCAGTGTGGGAAGAGTTTTAACTGCTCA
TCACACCTTAATGAACACATGATGATCCACACTGGAGAGAAACCATTCACATGCACTCAG
TGTGGGAAGAGTTTTAGCAAATCATCGTCGCTTTATAGACACATGAAGATCCACACTGGA
GAAAAACCATTCACTTGCACTGAGTGTAGGAAGAGTTTCAGCCAATCATCATCCCTTAAT
CTACACATGAGGATCCACACTGGAGAGAAACCATTCACATGCACTGAGTGTGGGAACAGT
TTCAGTAAATCATCATCGCTTTATAGACACATGAAGATCCACACCGGAGAAAAACCTTTC
ACTTGCACTGAGTGTGGGAAGAGTTTCATCCAATCATCATGCCTTAATGTACACATGAGG
ATCCACACTGGAGAGAAACCTTTCACATGCACTCAGTGTGGGAAGAGTTTCATCCACTCA
TCACACCTTAATCAACACCTCATGATCCACACTGGAGAGAAACCATTCAAATGCTTGGAG
TGTGAGAAGACTTTTATTACAGCTGCAGAATTGAAACGGCACAAGAGGATACACACTGGA
GAAAAACCGTACAAGTGTTCACAGTGCAGTAAGAGGTTTGCTCACTCAGGAACCCTGAAA
GCACACCAGAGGATTCACACTGGAGATAAACTG
>g396.t1
ATGGCGTTTATTAAAGAGGAGAGTGAAGATGTGAAGATTGAAGAAACATTCACAGTCAAA
CAGGAAGATCTGCAGGAACAAATAGACCTAATTAAAGACTACGAGGAGAGTAAAGAGGAA
CATCATGTCAAAATTGAGGACAAAACTCATTTAGTGACTGATGGTATTTTAAAAGTGAGA
GACAAGAGTTGTTTAACCTGCACTCAGTGTGGAAAGAGTTTGGCAAGCAAAAGCAAACTA
AAGACTCACATGAGGATTCACACTGGAGAGAAACCATTCACATGCTATCAATATGGGAAG
AGTTTCAGCAAATCATCACTTTATAGACACAAGAAGATCCACACCGGTAAAAAAACATTC
ACTTGCACTCAGTGTGGGAAGAGTTTTAACTGCTCATCACACCTTAATCAACACATCAGG
ATCCACACTGGAGAGAAACCATTCAGATGCACTCAGTGTGGGAAGAGTTTTAACTGCTCA
TCACACCTTAATGAACACATGATGATCCACACTGGAGAGAAACCATTCACATGCACCCAG
TGTGGGAAGAGTTTTAGCAAATCATCGTCGCTTTATAGACACATGAAGATCCACACCGGA
GAAAAACCATACACTTGCACTGAGTGTAGGAAGAGTTTCAGCCAATCATCATCCCTTAAT
CTACACATGAGGATCCACACTGGAGAGAAACCATTCACATGCACTGAGTGTGGGAACAGT
TTCAGTAAATCATCATCGCTTTATAGACACATGAAGATCCACACCGGAGAAAAACCATTC
ACTTGCACTGAGTGTGGGAAGAGTTTCATCCAATCATCATGCCTTAATGTACACATGAGG
ATCCACACTGGAGAGAAACCTTTCACATGCACTCAGTGTGGGAAGAGTTTCATCCACTCA
TCACACCTTAATCAACACCTCATGATCCACACTGGAGAGAAACCATTCAAATGCTTGGAG
TGTGAGAAGACTTTTATTACAGCTGCAGAATTGAAACGGCACAAGAGGATACACACTGGA
GAAAAACCGTACAAGTGTTCACAGTGCAGTAAGAGGTTTGCTCACTCAGGAACCCTGAAA
GCACATCAGAGGATTCACACTGGAGATAAACTG
>g505.t1
ATGGCGTTTATTAAAGAGGAGAGTGAAGATGTGAAGATTGAAGAAACATTCACAGTCAAA
CAGGAAGATCTGCAGGAACAAACAGACCTAATTAAAGACTACGAGGAGAGTAAAGAGGAA
CATCATGTCAAAATTGAGGACAAAACTCATTTAGTGACTGATGGTATTTTAAAAGTGAGA
GACAAGAGTTGTTTTACCTGCACTCAGTGTGGAAAGAGTTTGGCAAGCAAAAGCAAACTA
AAGACTCACATGAGGATTCACACTGGAGAGAAACCATTCACATGCTATCAATATGGGAAG
AGTTTCAGCAAATCATCACTTTATAGACACAAGAAGATCCACACCGGTAAAAAAACATTC
ACTTGCACTCAGTGTGGGAAGAGTTTTAACTGCTCATCACACCTTAATCAACACATCAGG
ATCCACACTGGAGAGAAACCATTCAGATGCACTCAGTGTGGGAAGAGTTTTAACTGCTCA
TCACACCTTAATGAACACATGATGATCCACACTGGAGAGAAACCATTCACATGCACTCAG
TGTGGGAAGAGTTTTAGCAAATCATCGTCGCTTTATAGACACATGAAGATCCACACCGGA
GAAAAACCATACACTTGCACTGAGTGTAGGAAGAGTTTCAGCCAATCATCATCCCTTAAT
CTACACATGAGGATCCACACTGGAGAGAAACCATTCACATGCACTGAGTGTGGGAACAGT
TTCAGTAAATCATCATCGCTTTATAGACACATGAAGATCCACACCGGAGAAAAACCATTC
ACATGCACTGAGTGTGGGAAGAGTTTCATCCAATCATCATGCCTTAATGTACACATGAGG
ATCCACACTGGAGAGAAACCTTTCACATGCACTCAGTGTGGGAAGAGTTTCATCCACTCA
TCACACCTTAATCAACACCTCATGATCCACACTGGAGAGAAACCATTCAAATGCTTGGAG
TGCGAGAAGACTTTTATTACAGCTGCAGAATTGAAACGGCACAAGAGGATACACACTGGA
GAAAAACCGTACAAGTGTTCACAGTGCAGTAAGAGGTTTGCTCACTCAGGAACCCTGAAA
GCACATCAGAGGATTCACACTGGAGATAAACTG
>g196.t1
ATGGCGTTTATTAAAGAGGAGAGTGAAGATGTGAAGATTGAAGAGACATTCACAGTCAAA
CAGGAAGATCTGCAGGAACAAACAGACCTAATTAAAGACTACGATGAGAGTAAAGAGGAA
CATCATGTCAAAATTGAGGACAAAACTCATTTAGTGACTAATAGTATTTTAAAAGTGAGA
GACAAGAGTTGTTTAACCTGCACTCAGTGTGGAAAGAGTTTGGCAAGCAAAAGCAAACTA
AAGACTCACATGAGGATGCACACTGGAGAGAAACCATTCTCATGCTATCAATATGGGAAG
AGTTTCAGCAAATCATCACTTTATAGACACAAGAAGATCCACACCGGTAAAAAAACATTC
TCTTGCACTCAGTGTGGGAAGAGTTTTAACTGCTCATCACACCTTAATCAACACATCAGG
ATCCACACTGGAGAGAAACCATTCAGATGCACTCAGTGTGGGAAGAGTTTTAACTGCTCA
TCACACCTTAATGAACACATGATGATCCACACTGGAGAGAGACCATTCACATGCACTCAG
TGTGGGAAGAGTTTTAGCAAATCATCGTCGCTTTATAGACACATGAAGATCCACACTGGA
GAAAAACCATTCACTTGCACTCAGTGTAGGAAGAGTTTCACCCAATCATCATCCCTTAAT
CTACACATGAGGATTCACACTGGAGAGAAACCATTCACATGCACTGAGTGTGGGAAGAGT
TTCAGTAAATCATCATCGCTTTATAGACACATGAAGATCCACACCGGAGAAAAACCTTTC
ACTTGCACTGAGTGTGGGAAGAGTTTCATCCAATCATCATGCCTTAATGTACACATGAGG
ATCCACACTGGAGAGAAACCTTTCACATGCACTCAGTGTGGGAAGAGTTTCATCCACTCA
TCACACCTTAATCAACACCTCATGATCCACACTGGAGAGAAACCATTCAAATGCTTGGAG
TGTGAGAAGACTTTTATCACAGCTGCAGAATTGAAACGGCACCAGAGGATTCACACTGGA
GAAAAACCGTACAAGTGTTCACAGTGCAGTAAGAGGTTTACTCACTCAGGAACCCTGAAA
GCACATCAGAGGATTTACACTGGAGATAAACTG
