# Supplementary material for: Transposable elements drive the evolution of metazoan zinc finger genes
Source: Genome Res. 2023 Aug;33(8):1325–39. doi: 10.1101/gr.277966.123 (PMC10547256; doi:10.1101/gr.277966.123)
Supplement: Supplement 4 [file Supplemental_Data_4.tar.gz › Users/jonwells/Projects/feschottelab/finz-znf/data/selection-analysis/clade5/rst1]

	13	371	122	0.4141	0.071	0.013	0.014	0.004	0.010	0.028	0.004	0.022	0.034	0.000	0.017	0.042	0.005	0.020	0.040	0.011	0.008	0.000	0.003	0.006	0.006	0.008	0.027	0.683	0.000	-2391.440	0.073	0.013	0.014	0.004	0.010	0.028	0.004	0.022	0.034	0.000	0.017	0.042	0.005	0.020	0.041	0.008	0.008	0.003	0.000	0.008	0.006	0.008	0.028	0.697	0.223	0.000	4.220	-2382.241	0.071	0.013	0.013	0.004	0.010	0.028	0.004	0.022	0.033	0.000	0.017	0.041	0.005	0.019	0.039	0.011	0.008	0.000	0.003	0.006	0.006	0.008	0.027	0.005	0.012	-2391.513	0.073	0.013	0.014	0.004	0.010	0.028	0.004	0.022	0.034	0.000	0.017	0.042	0.005	0.020	0.041	0.008	0.008	0.003	0.000	0.008	0.006	0.008	0.028	0.911	0.016	0.054	4.011	-2382.271
