# Supplementary material for: Transposable elements drive the evolution of metazoan zinc finger genes
Source: Genome Res. 2023 Aug;33(8):1325–39. doi: 10.1101/gr.277966.123 (PMC10547256; doi:10.1101/gr.277966.123)
Supplement: Supplement 4 [file Supplemental_Data_4.tar.gz › Users/jonwells/Projects/feschottelab/finz-znf/data/selection-analysis/clade5/pairwise_needleman_clade5.prank.fa]

>g117.t1
ATGGCGTTTATTAAAGAGGAGAGTGAAGATGTGAAGATTGAAGAAACATTCACAGTCAAA
CAGGAAGATACGCAGGAACAAACAGACCTAATTAAAGACTACGATGAGAGTAAAGAGGAG
GAACATCATGTCAAAATTGAGGACAAAACTCATTTAGTGACTACTGGTATTTTAAAAGTG
AGAGACAAGAGTTGTTTAACCTGCACTCAGTGTGGAAAGAGTTTGGCAAGCAAAAGCAAA
CTAAAGACTCACATGATGATGCACACTGGAGAGAAACCATTCTCATGCTATCAATATGGG
AAGAGTTTCAGCAAATCATCACTTTATAGACACAAGAAGATCCACACCGGTAAAAAAACA
TTCTCTTGCACTCAGTGTGGGAAGAGTTTTAACTGCTCATCACACCTTAATCAACACATC
AGGATCCACACTGGAGAGAAACCATTCAGATGCACTCAGTGTGGGAAGAGTTTTAACTGC
TCATCACACCTTAATGAACACATGATGATCCACACTGGAGAGAGACCATTCACATGCACT
CAGTGTGGGAAGAGTTTTAGCAAATCATCGTCGCTTTATAGACACATGAAGATCCACACT
GGAGAAAAACCATTCACTTGCACTGAGTGTAGGAAGAGTTTCAGCCAATCATCATCCCTT
AATCTACACATGAGGATCCACACTGGAGAGAAACCATTCACATGCACTGAGTGTGGGAAC
AGTTTCAGTAAATCATCATCGCTTTATAGACACATGAAGATCCACACCGGAGAAAAACCA
TTCACTTGCACTGAGTGTGGGAAGAGTTTCATCCAATCATCATGCCTTAATGTACACATG
AGGATCCACACTGGAGAGAAACCTTTCACATGCACTCAGTGTGGGAAGAGTTTCAGCACA
TCATCACACCTTAAAAAACACATGAAGATCCACACTGGTGTGAGAGAGTATATGTGC---
------------------------------------------------------------
------------------TTGGAGTGTGAGAAGACTTTTATTACAGCTGCAGAATTGAAA
CGGCACAAGAGGATACACACTGGAGAAAAACCGTACAAGTGTTCACAGTGCAGTAAGAGG
TTTACTCACTCAGGAACCCTGAAAACACATGAGAGGATTCACACTGGAGAGAAACTGTAC
AAGTGTTCACACTGCAGTAAGAGGTTTGCTCACTTAGGAACCCTGAAAGCACATCAGAGG
ATTCACACTGGAGATAAACTG
>g170.t1
ATGGCGTTTATTAAAGAGGAGAGTGAAGATGTGAAGATTGAAGAAACATTCACAGTCAAA
CAGGAAGATACGCAGGAACAAACAGACCTAATTAAAGACTACGATGAGAGTAAAGAGGAG
GAACATCATGTCAAAATTGAGGATAAAACTCATTTAGAGACTGATGGTATTTTAAAAGTG
AGAGACAAGAGTTGTTTAACCTGCACACAGTGTGGAAAGAGTTTGGCAAGCAAAAGCAAA
CTAAAGACTCACATGAGGATTCACAATGAAGAGAAACCATTCACATGCTATCAATATGGG
AAGAGTTTCAGCAAATCATCACTTTATAGACACAAGAAGATCCACACCGGTAAAAAAACA
TTTACTTGCACTCAGTGTGGGAAGAGTTTTAACTGCTCATCACACCTTAATCAACACATC
AGGATCCACACTGGAGAGAAACCATTCAGATGCACTCAGTGTGGGAAGAGTTTTAACTGC
TCATCACACCTTAATGAACACATGATGATCCACACTGGAGAGAAACCATTCACGTGCACT
CAGTGTGGGAAGAGTTTTAGCAAATCATCGTCGCTTTATAGACACATGAAGATCCACACT
GGAGAAAAACCATTCACTTGCACTGAGTGTAGGAAGAGTTTCAGCCAATCATCATCCCTT
AATGTACACATGAGGATCCACACTGGAGAGAAACCATTCACATGCACTGAGTGTGGGACC
AGTTTCAGTAAATCATCATCGCTTTATACACACATGAAGATCCACACCGGAGAAAAACCT
TTCACTTGCACTGAGTGTGGGAAGAGTTTCATCCAATCATCATGCCTTAATGTACACATG
AGGATCCACACTGGAGAGAAACCTTTCACATGCACTCAGTGTGGGAAGAGTTTCATCCAC
TCATCACACCTTAATCAACACCTTATGATTCACACTGGAGAGAAACCATTCAAATGCACT
CATTGTGGGAAGAGTTTTAGCCAATCATACCTTAAAAAACACATGAAGATTCACACTGGT
GTAAGAGAGTACGTGTGCTTGGAGTGTGAGAAGACTTTTATTACAGCTGCAGAATTGAAA
CGGCACCAGAGGATTCACACTGGAGAAAAACCGTACAAGTGTTCACACTGCAGTAAGAGG
TTTACTCACTCAGGAACCCTGAAAACACATGAGAGGATTCACACTGGAGAGAAACTGTAC
AAGTGTTCACACTGCAGTAAGAGGTTTGCTCACTCAGGAACCCTGAAAGCACATCAGAGG
ATTCACACTGGAGAGAAACTG
>g299.t1
ATGGCGTTTATTAAAGAGGAGAGTGAAGATGTGAAGATTGAAGAAACATTCACAGTCAAA
CAGGAAGATCTGCAGGAACAAACAGACCTAATTAAAGACTACGATGAGATTAAA---GAG
GAACATCATGTCAAAATTGAGGACAAAACTCATTTAGTGACTGATGGTATTTTAAAAGTG
AGAGACAAGAGTTGTTTAACCTGCACTCAGTGTGGAAAGAGTTTGGCAAGCAAAAGCAAA
CTAAAGACTCACATGAGGATTCACAATGAAGAGAAACCATTCACATGCTATCAATATGGG
AAGAGTTTCAGCAAATCATCACTTTATAGACACAAGAAGATCCACACCGGTAAAAAAACA
TTCACTTGCACTCAGTGTGGGAAGAGATTTAACTGCTCATCACACCTTAATCAACACATC
AGGATCCACACTGGAGAGAAACCATTCAGATGCACTCAGTGTGGGAAGAGTTTTAACTGC
TCATCACACCTTAATGAACACATGATGATCCACACTGGAGAGAAACCATTCACATGCACT
CAGTGTGGGAAGAGTTTTAGCAAATCATCGTCGCTTTATAGACACATGAAGATCCACACT
GGAGAAAAACCATTCACTTGCACTGAGTGTAGGAAGAGTTTCAGCCAATCATCATCCCTT
AATCAACACATGAGGATCCACACTGGAGAGAAACCATTCACATGCACTCAGTGTGGGAAC
AGTTTCAGTAAATCATCATCGCTTTATACACACATGAAGATCCACACCGGAGAAAAACCA
TTCACTTGCACTGAGTGTGGGAAGAGTTTCATCCAATCATCATGCCTTAATGTACACATG
AGGATCCACACTGGAGAGAAACCTTTCACATGCACTCAGTGTGGGAAGAGTTTCATCCAC
TCATCACACCTTAATCAACACCTTATGATTCACACTAGAGAGAAACCATTCAAATGCACT
CATTGTGGGAAGAGTTTTAGCCAATCATACCTTAAAAAACACATGAAGATCCACACTGGT
GTGAGAGAGTATATGTGCTTGGAGTGTGAGAAGACTTTTATTACAGCTGCAGAATTGAAA
CGGCACCAGAGGATTCACACTGGAGAAAAAACGTACAAGTGTTCACACTGCAGTAAGAGG
TTTACTCACTCAGGAACCCTGAAAACACATGAGAGGATTCACACTGGAGAGAAACTGTAC
AAGTGTTCACACTGCAGTAAGAGGTTTGCTCACTCAGGAACCCTGAAAGCACATCAGAGG
ATTCACACTGGAGATAAACTG
>g304.t1
ATGGCGTTTATTAAAGAGGAGAGTGAAGATGTGAAGATTGAAGAAACATTCACAGTCAAA
CAGGAAGATACGCAGGAACAAACAGACCTAATTAAAGACTACGATGAGAGTAAA---GAG
GAACATCATGTCAAAATTGAGGACAAAACTCATTTAGAGACTGATGGTGTGTTAAAAGTG
AGAGACAAGAGTTGTTTTACCTGCACTCAGTGTGGAAAGAGTTTGGCAAGCAAAAGCAAA
CTAAAGACTCACATGAGGATCCACACTGGAGAGAAACCATTCACATGCTATCAATATGGG
AAGAGTTTCAGCAAATCATCACTTTATAGACACAAGAAGATCCACACCGGTAAAAAAACA
TTTACTTGCACTCAGTGCGGGAAGAGTTTTAACTGCTCATCACACCTTAATCAACACATC
AGGATCCACACTGGAGAGAAACCATTCAGATGCACTCAGTGTGGGAAGAGTTTTAACTGC
TCATCACACCTTAATGAACACATGATGATCCACACTGGAGAGAGACCATTTACTTGCACT
CAGTGTGGGAAGAGTTTTAGCAAATCATCGTCGCTTTATAGACACATGAAGATCCACACT
GGAGAAAAACCATTCACTTGCACTGAGTGTAGGAAGAGTTTCAGCCAATCATCATCCCTT
AATCAACACATGAGGATCCACACTGGAGAGAAACCATTCACATGCACTGAGTGTGGGAAC
AGTTTCAGTAAATCATCATCGCTTTATACACACATGAAGATCCACACCGGAGAAAAACCA
TTCACTTGCACTGAGTGTGGGAAGAGTTTCATCCAATCATCATGCCTTAATGTACACATG
AGGATCCACACTGGAGAGAAACCTTTCACATGCACTCAGTGTGGGAAGAGTTTCATCCAC
TCATCACACCTTAATCAACACCTTATGATTCACACTAGAGAGAAACCATTCAAATGCACT
CAGTGTGGGAAGAGTTTGAGCCAATCATACCTTAAAAAACACATGAAGATTCACACTGGT
GTGAGAGAGCATATGTGCTTGGAGTGTGAGAAGACTTTTATTACAGCTGCAGAATTGAAA
CGGCACCAGAGGATTCACACTGGAGAAAAACCGTACAAGTGTTCACACTGCAGTAAGAGG
TTTACTCACTCAGGAACCCTGAAAACACATGAGAGGATTCACACTGGAGAGAAACTGTAC
AAGTGTTCACACTGCAGTAAGAGGTTTGCTCACTCAGGAACCCTGAAAGCACATCAGAGG
ATTCAAACTGGAGATAAACTG
>g519.t1
ATGGCGTTTATTAAAGAGGAGAGTGAAGATGTGAAGATTGAAGAAACATTCACAGTCAAA
CATGAAGATCTGCAGGAACAAACAGACCTAATTAAAGACTACGATGAGAGTAAAGAGGAG
GAACATCATGTCAAAATTGAGGACAAAACTCATTTAGAGACTGATGGTATTTTAAAAGTG
AGAGACAAGAGTTGTTTTACCTGCACTCAGTGTGGAAAGAGTTTGGCAAGCAAAAGCAAA
CTAAAGACTCACATGAGGATCCACACTGGAGAGAAACCATTCACATGCTATCAATATGGG
AAGAGTTTCAGCAAATCATCACTTTATAGACACAAGAAGATCCACACCGGTAAAAAAACA
TTCACTTGCACTCAGTGTGGGAAGAGTTTTAACTGCTCATCACACCTTAATCAACACATC
AGGATCCACACTGGAGAGAAACCATTCAGATGCACTCAGTGTGGGAAGAGTTTTAACTGC
TCATCACACCTTAATGAACACATGATGATCCACACTGGAGAGAAACCATTCACATGCACT
CAGTGTGGGAAGAGTTTTAGCAAATCATCGTCGCTTTATAGACACATGAAGATCCACACT
GGAGAGAAACCATTCACTTGCACTGAGTGTAGGAAGAGTTTCAGCCAATCATCATCCCTT
AATGTACACATGAGGATCCACACTGGAGAGAAACCATTCACATGCACTGAGTGTGGGAAC
AGTTTCAGTAAATCATCATCGCTTTATACACACATAAAGATCCACACCGGAGAAAAACCA
TTCACTTGCACTGAGTGTGGGAAGAGTTTCATCCAATCATCATGCCTTAATGTACACATG
AGGATCCACACTGGAGAGAAACCTTTCACATGCACTCAGTGTGGGAAGAGTTTCATCCAC
TCATCACACCTTAATCAACACCTTATGATTCACACTGGAGAGAAACCATTCAAATGCACT
CAGTGTGGGAAGAGTTTTAGCCAATCATACCTTAAAAAACACATGAAGATTCACACTGGT
GTGAGAGAGTATATGTGCTTGGAGTGTAAGAAGACTTTTATTACAGCTGCAGAATTGAAA
CGGCACCAGAGGATTCACACTGGAGAAAAACCGTACAAGTGTTCACACTGCAGTAAGAGG
TTTACTCACTCAGGAACCCTGAAAACACATGAGAGGATTCACACTGGAGAGAAACTGTAC
AAGTGTTCACACTGCAGTAAGAGGTTTGCTCACTCAGGAACCCTGAAAGCACATCAGAGG
ATTCACACTGGAGATAAACTG
>g666.t1
ATGGCGTTTATTAAAGAGGAGAGTGAAGATATGAAGATTGAAGAGACATTCACAGTCAAA
CAAGAAGATCTGCAGGAACAAACAGACCTAATTAAAGACTACGATGAGAGTAAAGAGGAG
GAACATCATGTCAAAATTGAGGACAAAACTCATTTAGAGACTGATGGTATTTTAAAAGTG
AGAGACAAGAGTTGTTTAACCTGCACTCAGTGTGGAAAGAGTTTGGCAAACAAAAGCAAA
TTAAAGACTCACATGAGGATCCACACTGGAGAGAAACCATTCACATGCTATCAATATGGG
AAGAGTTTCAGCAAATCATCACTTTATAGACACAAGAAGATCCACACCGGTAAAAAAACA
TTCACTTGCACTCAGTGCGGGAAGAGTTTTAACTGCTCATCACACCTTAATCAACACATC
AGGATCCACACTGGAGAGAAACCATTCACATGCACTCAGTGTGGGAAGAGTTTTAACTGC
TCATCACACCTTAATGAACACATGATGATCCACACTGGAGAGAAACCATTCACTTGCACT
CAGTGTGGGAAGAGTTTTAGCAAATCATCGTCGCTTTATAGACACATGAAGATCCACACT
GGAGAAAAACCATTCACTTGCACTGAGTGTAGGAAGAGTTTCAGGCACTCATCACACCTT
AATCTACACATGAGGATCCACACTGGAGAGAAACCATTCACATGCACTGAGTGTGGGAAC
AGTTTCAGTAAATCATCATCGCTTTATAGACACATGAAGATCCACACCGGAGAAAAACCA
TTCACTTGCACTGAGTGTGGGAAGAGTTTCATCCAATCATCATGCCTTAATGTACACATG
AGGATCCACACTGGAGAGAAACCATTCACATGCACTCAGTGTGGGAAGAGTTTCATCCAC
TCATCACACCTTAATCAACACCTTATGATTCACACTGGAGAGAAACCATTCAAATGCCCT
CAGTGTGGGAAGAGTTTTAGCCAATCATACCTTAAAAAACACATGAAGATTCACACTGGT
GTGAGAGAGTATATGTGCTTGGAGTGTGAAAAGACTTTTATTACAGCTGCAGAATTGAAA
CGGCACCAGAGGATTCACACTGGAGAAAAACCGTACAAGTGTTCACACTGCAGTAAGAGG
TTTACTCACTCAGGAACCCTGAAAACACATGAGAGGATTCACACTGGAGAGAAACTGTAC
AAGTGTTCACAGTGCAGTAAGAGGTTTGCTCACTCAGGAACCCTGAAAGCACATCAGAGG
ATTCACACTGGAGATAAACTG
>g259.t1
ATGGTGTTTATTAAAGAGGAGAGTGAAGATGTGAAGATTGAAGAAGCATTTACAGTCAAA
CAGGAAGATCTGCAGGAACAAACAGACCTAATTAAAGACAACGATGAGATTAAA---GAG
GAACATCATGTCAAAATTGAGGACAAAACTCATTTAGTGACTGATGGTATATTAAAAGTG
AGAGACAAGAGTTGTTTAACCTGCACTCAGTGTGGAAAGAGTTTGGCAAGCAAAAGCAAA
CTAAAGACTCACATGAGGATCCACACTGGAGAGAAACCATTCACATGCTATCAATATGGG
AAGAGTTTCAGCAAATCATCACTTTATAGACACAAGAAGATCCACACCGGTAAAAAAACA
TTCACTTGCACTCAGTGTGGGAAGAGTTTTAACTGCTCATCACACCTTAATCAACACATC
AGGATCCACACTGGAGAGAAACCATTCAGATGCACTCAGTGTGGGAAGAGTTTTAACTGC
TCATCACACCTTAATGAACACATGATGATCCACACTGGAGAGAAACCATTCACATGCCCT
CAGTGTGGGAAGAGTTTTAGCAAATCATCGTCGCTTTATAGACACATGAAGATCCACACT
GGAGAAAAACCATTCACTTGCACTGAGTGTAGGAAGAGTTTCAGCCAATCATCATCCCTT
AATCTACACATGAGGATCCACACTGGAGAGAAACCATTCACATGCACTGAGTGTGGGAAG
AGTTTCAGTAAATCATCATCGCTTTATACACACATGAAGATCCACACCGGAGAAAAACCA
TTCACTTGCACTGAGTGTGGGAAGAGTTTCATCCAATCATCATGCCTTAATGTACACATG
AGGATCCACACTGGAGAGAAACCATTCACATGCACTCAGTGTGGGAAGAGTTTTAACAGC
TCATCACACCTTAATCAACACCTTATGATTCACACTAGAGAGAAACCATTCAAATGCACT
CAGTGTGGGAAGAGTTTGAGCCAATCATACCTTAAAAAACACATGAAGATTCACACTGGT
GTGAGAGAGTATATGTGCTTGGAGTGTGAGAAGACTTTTATTACAGCTGCAGAATTGAAA
CGGCACCAGAGGATTCACACTGGAGAAAAACCGTACAAGTGTTCACAGTGCAGTAAGAGG
TTTGCTCACTCAGGAACCCTGAAAACACATGAGAGGATTCACACTGGAGAGAAACTGTAC
AAGTGTTCACACTGCAGTAAGAGGTTTGCTCACTCAGGAACCCTGAAAGCACATCAGAGG
ATTCACACTGGAGATAAACTG
>g256.t1
ATGGCGTTTATTAAAGAGGAGAGTGAAGATGTGAAGATTGAAGAAACATTCACAGTCAAA
CAGGAAGATACGCAGGAACAAACAGACCTAATTAAAGATTACGATGAGAGTAAAGAGGAG
GAACATCATGTCAAAATTGAGGACAAAACTCATTTAGAGACTGATGGTCTGTTAAAAGTG
AGAGACAAGAGTTGTTTAACCTGCACTCAGTGTGGAAAGAGTTTGGCAAGCAAAAGCAAA
CTAAAGACTCACATGAGGATCCACACTGGAGAGAAACCATTCTCATGCTATCAATATGGG
AAAAGTTTCAGCAAATCATCACTTTATAGACACAAGAAGATCCACACCGGTAAAAAAACA
TTTACTTGCACTCAGTGTGGGAAGAGTTTTAACTGCTCATCACACCTTAATCAACACATC
AGGATCCACACTGGAGAGAAACCATTCAGATGCACTCAGTGTGGGAAGAGTTTTAACTGC
TCATCACACCTTAATGAACACATGATGATCCACACTGGAGAGAAACCATTCCCTTGCACT
CAGTGTGGGAAGAGTTTTAGCAAATCATCGTCGCTTTATAGACACATGAGGATCCACACT
GGAGAAAAACCATTCACTTGCACTGAGTGTAGGAAGAGTTTCAGCCAATCATCATCCCTT
AATCTACACATGAGGATCCACACTGGAGAGAAACCATTCACATGCACTGAGTGTGGGAAC
AGTTTCAGTAAATCATCATCGCTTTATACACACATGAAGATCCACACCGGAGAAAAACCA
TTCACTTGCACTGAGTGTGGGAAGAGTTTCATCCAATCATCATGCCTTAATGTACACATG
AGGATCCACACTGGAGAGAAACCTTTCACATGCACTCAGTGTGGGAAGAGTTTCATCCAC
TCATCACACCTTAATCAACACCTCATGATCCACACTGGAGAGAAGCCATTCAAATGCACT
CAGTGTGGGAAGAGTTTTAGCCAATCATACCTTAAAAAACACATGAAGATTCACACTGGT
GTGAGAGAGTATATGTGCTTGGAGTGTGAGAAGACTTTTATTACAGCTGCAGAATTGAAA
CGGCACAAGAGGATACACACTGGAGAAAAACCGTACAAGTGTTCACAGTGCAGTAAGAGG
TTTACTCACTCAGGAACCCTGAAAACACATGAGAGGATTCACACTGGAGAGAAACTGTAC
AAGTGTTCACACTGCAGTAAGAGGTTTGCTCACTCAGGAACCCTGAAAGCACATCAGAGG
ATTCACACTGGAGATAAACTG
>g120.t1
ATGGCGTTTATTAAAGAGGAGAGTGAAGATGTGAAGATTGAAGAAACATTCACAGTCAAA
CAGGAAGATCTGCAGGAACAAACAGACCTAATTAAAGACTACGATGAGAGTAAA---GAG
GAACATCATGTCAAAATTGAGGACAAAACTCATTTAGTGACTGATGATATTTTAAAAGTG
AGAGACAAGAGTTGTTTAACCTGCACTCAGTGTGGAAAGAGTTTGGCAAGCAAAAGCAAA
CTAAAGACTCACATGAGGATTCACACTGGAGAGAAACCATTCACATGCTATCAATATGGG
AAGAGTTTCAGCAAATCATCACTTTATAGACACAAGAAGATCCACACCGGTAAAAAAACA
TTCACTTGCACTCAGTGTGGGAAGAGTTTTAACTGCTCATCACACCTTAATCAACACATC
AGGATCCACACTGGAGAGAAACCATTCAGATGCACTCAGTGTGGGAAGAGTTTTAACTGC
TCATCACACCTTAATGAACACATGATGATCCACACTGGAGAGAAACCATTCACATGCACT
CAGTGTGGGAAGAGTTTTAGCAAATCATCGTCGCTTTATAGACACATGAAGATCCACACT
GGAGAAAAACCATACACTTGCACTGAGTGTAGGAAGAGTTTCAGCCAATCATCATCCCTT
AATCTACACATGAGGATCCACACTGGAGAGAAACCATTCACATGCACTGAGTGTGGGAAC
AGTTTCAGTAAATCATCATCGCTTTATAGACACATGAAGATCCACACCGGAGAAAAACCT
TTCACTTGCACTGAGTGTGGGAAGAGTTTCATCCAATCATCATGCCTTAATGTACACATG
AGGATCCACACTGGAGAGAAACCTTTCACATGCACTCAGTGTGGGAAGAGTTTCATCCAC
TCATCACACCTTAATCAACACCTCATGATCCACACTGGAGAGAAACCATTCAAATGCCCT
CAGTGTGGGAAGAGTTTTAGCCAATCATACCTTAAAAAACACATGAAGATTCACACTGGT
GTGAGAGAGTATATGTGCTTGGAGTGTGAGAAGACTTTTATTACAGCTGCAGAATTGAAA
CGGCACAAGAGGATACACACTGGAGAAAAACCGTACAAGTGTTCACAGTGCAGTAAGAGG
TTTGCTCACTCAGGAACCCTGAAAACACATGAGAGGATTCACACTGGAGAGAAACTGTAC
AAGTGTTCACACTGCAGTAAGAGGTTTGCTCACTCAGGAACCCTGAAAGCACACCAGAGG
ATTCACACTGGAGATAAACTG
>g180.t1
ATGGCGTTTATTAAAGAGGAGAGTGAAGATGTGAAGATTGAAGAAACATTCACAGTCAAA
CAGGAAGATCTGCAGGAACAAACAGACCTAATTAAAGACTACGATGAGAGTAAA---GAG
GAACATCATGTCAAAATTGAGGACAAAACTCATTTAGTGACTGATGATATTTTAAAAGTG
AGAGACAAGAGTTGTTTAACCTGCACTCAGTGTGGAAAGAGTTTGGCAAGCAAAAGCAAA
CTAAAGACTCACATGAGGATTCACACTGGAGAGAAACCATTCACATGCTATCAATATGGG
AAGAGTTTCAGCAAATCATCACTTTATAGACACAAGAAGATCCACACCGGTAAAAAAACA
TTCACTTGCACTCAGTGTGGGAAGAGTTTTAACTGCTCATCACACCTTAATCAACACATC
AGGATCCACACTGGAGAGAAACCATTCAGATGCACTCAGTGTGGGAAGAGTTTTAACTGC
TCATCACACCTTAATGAACACATGATGATCCACACTGGAGAGAAACCATTCACATGCACT
CAGTGTGGGAAGAGTTTTAGCAAATCATCGTCGCTTTATAGACACATGAAGATCCACACT
GGAGAAAAACCATTCACTTGCACTGAGTGTAGGAAGAGTTTCAGCCAATCATCATCCCTT
AATCTACACATGAGGATCCACACTGGAGAGAAACCATTCACATGCACTGAGTGTGGGAAC
AGTTTCAGTAAATCATCATCGCTTTATAGACACATGAAGATCCACACCGGAGAAAAACCT
TTCACTTGCACTGAGTGTGGGAAGAGTTTCATCCAATCATCATGCCTTAATGTACACATG
AGGATCCACACTGGAGAGAAACCTTTCACATGCACTCAGTGTGGGAAGAGTTTCATCCAC
TCATCACACCTTAATCAACACCTCATGATCCACACTGGAGAGAAACCATTCAAATGCCCT
CAGTGTGGGAAGAGTTTTAGCCAATCATACCTTAAAAAACACATGAAGATTCACACTGGT
GTGAGAGAGTATATGTGCTTGGAGTGTGAGAAGACTTTTATTACAGCTGCAGAATTGAAA
CGGCACAAGAGGATACACACTGGAGAAAAACCGTACAAGTGTTCACAGTGCAGTAAGAGG
TTTGCTCACTCAGGAACCCTGAAAACACATGAGAGGATTCACACTGGAGAGAAACTGTAC
AAGTGTTCACACTGCAGTAAGAGGTTTGCTCACTCAGGAACCCTGAAAGCACACCAGAGG
ATTCACACTGGAGATAAACTG
>g396.t1
ATGGCGTTTATTAAAGAGGAGAGTGAAGATGTGAAGATTGAAGAAACATTCACAGTCAAA
CAGGAAGATCTGCAGGAACAAATAGACCTAATTAAAGACTACGAGGAGAGTAAA---GAG
GAACATCATGTCAAAATTGAGGACAAAACTCATTTAGTGACTGATGGTATTTTAAAAGTG
AGAGACAAGAGTTGTTTAACCTGCACTCAGTGTGGAAAGAGTTTGGCAAGCAAAAGCAAA
CTAAAGACTCACATGAGGATTCACACTGGAGAGAAACCATTCACATGCTATCAATATGGG
AAGAGTTTCAGCAAATCATCACTTTATAGACACAAGAAGATCCACACCGGTAAAAAAACA
TTCACTTGCACTCAGTGTGGGAAGAGTTTTAACTGCTCATCACACCTTAATCAACACATC
AGGATCCACACTGGAGAGAAACCATTCAGATGCACTCAGTGTGGGAAGAGTTTTAACTGC
TCATCACACCTTAATGAACACATGATGATCCACACTGGAGAGAAACCATTCACATGCACC
CAGTGTGGGAAGAGTTTTAGCAAATCATCGTCGCTTTATAGACACATGAAGATCCACACC
GGAGAAAAACCATACACTTGCACTGAGTGTAGGAAGAGTTTCAGCCAATCATCATCCCTT
AATCTACACATGAGGATCCACACTGGAGAGAAACCATTCACATGCACTGAGTGTGGGAAC
AGTTTCAGTAAATCATCATCGCTTTATAGACACATGAAGATCCACACCGGAGAAAAACCA
TTCACTTGCACTGAGTGTGGGAAGAGTTTCATCCAATCATCATGCCTTAATGTACACATG
AGGATCCACACTGGAGAGAAACCTTTCACATGCACTCAGTGTGGGAAGAGTTTCATCCAC
TCATCACACCTTAATCAACACCTCATGATCCACACTGGAGAGAAACCATTCAAATGCCCT
CAGTGTGGGAAGAGTTTTAGCCAATCATACCTTAAAAAACACATGAAGATTCACACTGGT
GTGAGAGAGTATATGTGCTTGGAGTGTGAGAAGACTTTTATTACAGCTGCAGAATTGAAA
CGGCACAAGAGGATACACACTGGAGAAAAACCGTACAAGTGTTCACAGTGCAGTAAGAGG
TTTGCTCACTCAGGAACCCTGAAA------------------------------------
------------------------------------------------GCACATCAGAGG
ATTCACACTGGAGATAAACTG
>g505.t1
ATGGCGTTTATTAAAGAGGAGAGTGAAGATGTGAAGATTGAAGAAACATTCACAGTCAAA
CAGGAAGATCTGCAGGAACAAACAGACCTAATTAAAGACTACGAGGAGAGTAAA---GAG
GAACATCATGTCAAAATTGAGGACAAAACTCATTTAGTGACTGATGGTATTTTAAAAGTG
AGAGACAAGAGTTGTTTTACCTGCACTCAGTGTGGAAAGAGTTTGGCAAGCAAAAGCAAA
CTAAAGACTCACATGAGGATTCACACTGGAGAGAAACCATTCACATGCTATCAATATGGG
AAGAGTTTCAGCAAATCATCACTTTATAGACACAAGAAGATCCACACCGGTAAAAAAACA
TTCACTTGCACTCAGTGTGGGAAGAGTTTTAACTGCTCATCACACCTTAATCAACACATC
AGGATCCACACTGGAGAGAAACCATTCAGATGCACTCAGTGTGGGAAGAGTTTTAACTGC
TCATCACACCTTAATGAACACATGATGATCCACACTGGAGAGAAACCATTCACATGCACT
CAGTGTGGGAAGAGTTTTAGCAAATCATCGTCGCTTTATAGACACATGAAGATCCACACC
GGAGAAAAACCATACACTTGCACTGAGTGTAGGAAGAGTTTCAGCCAATCATCATCCCTT
AATCTACACATGAGGATCCACACTGGAGAGAAACCATTCACATGCACTGAGTGTGGGAAC
AGTTTCAGTAAATCATCATCGCTTTATAGACACATGAAGATCCACACCGGAGAAAAACCA
TTCACATGCACTGAGTGTGGGAAGAGTTTCATCCAATCATCATGCCTTAATGTACACATG
AGGATCCACACTGGAGAGAAACCTTTCACATGCACTCAGTGTGGGAAGAGTTTCATCCAC
TCATCACACCTTAATCAACACCTCATGATCCACACTGGAGAGAAACCATTCAAATGCCCT
CAGTGTGGGAAGAGTTTTAGCCAATCATACCTTAAAAAACACATGAAGATTCACACTGGT
GTGAGAGAGTATATGTGCTTGGAGTGCGAGAAGACTTTTATTACAGCTGCAGAATTGAAA
CGGCACAAGAGGATACACACTGGAGAAAAACCGTACAAGTGTTCACAGTGCAGTAAGAGG
TTTGCTCACTCAGGAACCCTGAAAACACATGAGAGGATTCACACTGGAGAGAAACTGTAC
AAGTGTTCACACTGCAGTAAGAGGTTTGCTCACTCAGGAACCCTGAAAGCACATCAGAGG
ATTCACACTGGAGATAAACTG
>g196.t1
ATGGCGTTTATTAAAGAGGAGAGTGAAGATGTGAAGATTGAAGAGACATTCACAGTCAAA
CAGGAAGATCTGCAGGAACAAACAGACCTAATTAAAGACTACGATGAGAGTAAAGAGGAG
GAACATCATGTCAAAATTGAGGACAAAACTCATTTAGTGACTAATAGTATTTTAAAAGTG
AGAGACAAGAGTTGTTTAACCTGCACTCAGTGTGGAAAGAGTTTGGCAAGCAAAAGCAAA
CTAAAGACTCACATGAGGATGCACACTGGAGAGAAACCATTCTCATGCTATCAATATGGG
AAGAGTTTCAGCAAATCATCACTTTATAGACACAAGAAGATCCACACCGGTAAAAAAACA
TTCTCTTGCACTCAGTGTGGGAAGAGTTTTAACTGCTCATCACACCTTAATCAACACATC
AGGATCCACACTGGAGAGAAACCATTCAGATGCACTCAGTGTGGGAAGAGTTTTAACTGC
TCATCACACCTTAATGAACACATGATGATCCACACTGGAGAGAGACCATTCACATGCACT
CAGTGTGGGAAGAGTTTTAGCAAATCATCGTCGCTTTATAGACACATGAAGATCCACACT
GGAGAAAAACCATTCACTTGCACTCAGTGTAGGAAGAGTTTCACCCAATCATCATCCCTT
AATCTACACATGAGGATTCACACTGGAGAGAAACCATTCACATGCACTGAGTGTGGGAAG
AGTTTCAGTAAATCATCATCGCTTTATAGACACATGAAGATCCACACCGGAGAAAAACCT
TTCACTTGCACTGAGTGTGGGAAGAGTTTCATCCAATCATCATGCCTTAATGTACACATG
AGGATCCACACTGGAGAGAAACCTTTCACATGCACTCAGTGTGGGAAGAGTTTCATCCAC
TCATCACACCTTAATCAACACCTCATGATCCACACTGGAGAGAAACCATTCAAATGCACT
CATTGTGGGAAGAGTTTTAGCCAATCATACCTTAAAAAACACATGAAGATTCACACTGGT
GTGAGAGAGTATATGTGCTTGGAGTGTGAGAAGACTTTTATCACAGCTGCAGAATTGAAA
CGGCACCAGAGGATTCACACTGGAGAAAAACCGTACAAGTGTTCACAGTGCAGTAAGAGG
TTTACTCACTCAGGAACCCTGAAAACACATGAGAGGATTCACACTGGAGAGAAACTGTAC
AAGTGTTCACAGTGCAGTAAGAGGTTTGCTCACTCAGGAACCCTGAAAGCACATCAGAGG
ATTTACACTGGAGATAAACTG
