# Supplementary material for: Transposable elements drive the evolution of metazoan zinc finger genes
Source: Genome Res. 2023 Aug;33(8):1325–39. doi: 10.1101/gr.277966.123 (PMC10547256; doi:10.1101/gr.277966.123)
Supplement: Supplement 4 [file Supplemental_Data_4.tar.gz › Users/jonwells/Projects/feschottelab/finz-znf/data/selection-analysis/clade2/pairwise_needleman_clade2.final.fa.bionj]

(((g338.t1:0.01837423,((g553.t1:0.02586632,g634.t1:0.03288228):0.00376417,((g449.t1:0.01782285,(g493.t1:0.03831406,g246.t1:0.01176724):0.01667804):0.00327434,g45.t1:0.01172917):0.00237403):0.00154196):0.00064321,g397.t1:0.01350241):0.00042049,(g250.t1:0.01780308,g222.t1:0.02067702):0.01450108,g302.t1:0.01574078);
