# Supplementary material for: Transposable elements drive the evolution of metazoan zinc finger genes
Source: Genome Res. 2023 Aug;33(8):1325–39. doi: 10.1101/gr.277966.123 (PMC10547256; doi:10.1101/gr.277966.123)
Supplement: Supplement 4 [file Supplemental_Data_4.tar.gz › Users/jonwells/Projects/feschottelab/finz-znf/data/selection-analysis/clade2/pairwise_needleman_clade2.final.fa]

>g246.t1
ATGGCGTTTATTAAAGAGGAGAGTGAAGATGTGAAGATTGAAGAAACATTTACAGTCAAA
CAGGAAGATCTGCAGGAACAAACAGACCTGATAGTGCTGAAAGAAGAGACTTGCAATAAA
ATGGAAGAGCAACACCAAGAAATAACAGCTGATGAAAAACCCACACTGACTGAAAAGACT
TCATCACTCGGAAGACCTCGGAAATCCAAAACTGAGTGTAATTTTAGCAGTAAACAGCGT
AGAAAGAGTTTCATTCAAAAGCGTAACCTTGGTGATCACATGAGAGTTCACACTAGGGAG
AAACCTTACACTTGCGAACAGTGTGGAAAGAGCTTTGGTAAAAAGAGAAGCTTAAAGACC
CACATGAGAATTCACACTGGAGAGAGGCCGTACACATGCCAACAGTGTGGAAAGAGTTTT
AAGCAAATTGGCACCCTTAAAGGCCACATGAGAATTCACACTGGAGAGAGGCCGTACACA
TGCCAACAATGTGGAAAGAGTTTTAAGCAAAGTGCCACACTTAAAGGCCACATGAGAAGT
CACACTGGAGAGAGGCCGTACACATGCCAACAGTGTGGACAAAGCTTCTATTATGCAGGA
AACTTTGCAGCGCACAAGAGAATTCACACTGGAGAAAAGCCCTACACATGTCAACAGTGT
GGAAAGAGTTTTAAGCAAAGTGGCACCCTTAAAGGCCACATTAGAACTCACAATGGAGGA
AAAACACTGTGTGGTAAAAGTTTTGCTCAAAAACAAAAGCTTGACACCGACATGATGATC
CACACTGGAGAGAAACCCTACACATGCACAGAGTGTGGTAAAAGTTTCACATGTAAAAGC
TCACTCATTAACCACATGAAAACTCACACCAGAGAGAAGCTGTTTGCATGTAATCAGTGT
GAAAAGAGCTTCACATGTAAAGCTAACCTCATGAACCACATGGATGGTCACTCTGGAATC
ATAGTGTTCATATGTGATCAGTGTGGAAAGAGTCTCACACGCAAAGACTACATTAAGCAA
CACATGAAGACTCACTCAAGAGAGGATCGTTTTAGATGCAGTGAGTGTGGAAAGAGCTTT
AAACAAAAAATAAACCTCAGCGCTCACATGAAGCTTCACAATGCAGAGCAAAGTCCTCAA
CAT
>g493.t1
ATGGCGTTTATTAAAGACGAGAGTGAAGATGTGAAGATTGAAGAAACATTCACAGTCAAA
CAGGAAGATCTGCAGGAACAAACAGACCTGATAGTGCTGAAGGAAGAGACTTGGAATAAA
ATGGAAGAGCAACACCAAGAAATAACAGCTGATGAAAAACCCACACTGACTGTAAAGACT
TCATCACTCGGAAGACCTCGGAAATCCAAAACTGAGTGTAATTTCAGCAGTAAACAGTGT
AAAAAGAGTTTCATTCAAAAGCTTAACCTTGGTGATCACATGAGAGTTCACATTAGGGAG
AAACCTTACACTTGCGAACAGTGTGGAAAGAGTTTTGGTAAAAAGAGAAGCTTCAAGACC
CACATGAGAATTCACACTGGAGAGAGGCCGTACACATGCCAACAGTGTGGAAAGAGTTTT
AAGCAAAGTGGCACCCTTAAAGGCCACATGAGAATACACACCGGAGAGAGGCCGTACACA
TGCCAACAATGTGGAAAGAGTTTTAAGCAAAGTGCCACACTTAAAGGCCACATGAGAAGT
CACACTGGAGAGAGGCCGTACACATGCCAACAGTGTGGACAAAGCTTCTATTATGCAGGA
AACTTTGCAGCGCACAAGAGAATTCACACTGGAGAAAAGCCCTACACATGTCAACAGTGT
GGAAAGAGTTTTAAGCAAAGTGGCACCCTTAAAGGCCACATTAGAACTCACAATGGAGGA
AAAACACTGTGTGGTAAAAGTTTTGCTCAAAAACAAAAGCTTGACACCGACATGATGATC
CACACTGGAGAGAAACCTTACACATGCACAGAGTGTGGTAAAAGTTTCACATGTAAAAGC
TCACTCATTAACCACATGAAAACTCATACCAGAGAGAAGCTGTTTGCATGTAATCAGTGT
GAAAAGAGCTTCACATGTAAAGCTAACCTCATGAACCACATGGATGGTCACTCTGGAATC
ATAGTGTTCATATGTGATCAGTGTGGAAAGAGTCTCACACGCAAAGACTACATTAAGCAA
CACATGAAGACTCACTCAAGAGAGGATCGTTATAGATGCAGTGAGTGTGGAAAGAGCTTT
AAACAAAAAATAAACCTCAGCGCTCACATGAAGCTTCACAATGCAGAGCAAAGTCCTCAA
CAT
>g45.t1
ATGGCGTTTATTAAAGAGGAGAGTGAAGATGTGAAGATTGAAGAAACATTCACAGTCAAA
CAGGAAGATCTGCAGGAACAAACAGACCTGATAGTGCTGAAAGAAGAGACTTGCAATAAA
ATGGAAGAGCAACACCAAGAAATAACAGCTGATGAAAAACCCACACTGACTGAAAAGACT
TCATCACTCGGAAGACCTCGGAAATCCAAAACTGAGTGTAATTTTAGCAGTAAACAGCGT
AGAAAGAGTTTCATTCAAAAGCTTAACCTTGGTGTTCACATGAGAGTTCACACTAGGGAG
AAACCTCACACTTGCGAACAGTGTGGAAAGAGTTTTGGTAAAAAGAGAAGCTTAAAGACC
CACATGAGAATTCACACTGGAGAGAGGCCGTACACATGCCAACAGTGTGGAAAGAGTTTT
AAGCAAATTGGCACCCTTAAAGGCCACATGAGAATTCACACTGGAGAGAGGCCGTACACA
TGCCAACAATGTGGAAAGAGTTTTAAGCAAAGTGCCACACTTAAAGGCCACATGAGAAGT
CACACTGGAGAGAGGCCGTACACATGCCAACAGTGTGGACAAAGCTTCTATTATGCAGGA
AACTTTGCAGCGCACAAGAGAATTCACACTGGAGAAAAGCCCTACACATGTCAACAGTGT
GGAAAGAGTTTTAAGCAAAGTGGCACCCTTAAAGGCCACATGAGAATTCACAATGGAGGA
AAAACACAGTGTGGGAAAAGTTTTGCTCAAAAACAAAAGCTTGACACCCACATGACGATC
CACACTGGAGAGAAACCTTACACATGCACAGAGTGTGGTAAAAGTTTCACATGTAAAAGC
TCACTCATTAACCACATGAAAACTCACACCAGAGAGAAGCTGTTTGCATGTAATCAGTGT
GAAAAGAGCTTCACATGTAAAGCTAACCTCATGAACCACATGGATGGTCACTCTGGAACC
ATAGTGTTCATATGTGACCAGTGTGGAAAGACTCTCACACGCAAAGACTACATTAAGCAA
CACATGAAGACTCACTCAAGAGAGGATCGTTTTAGATGCAGTGAGTGTGGAAAGAGCTTT
AAACAAAAAATAAACCTCAGTGCTCACATGAAGCTTCACAATGCAGAGCAGAGTCCTCAA
CAT
>g449.t1
ATGGCGTTTATTAAAGAGGAGAGTGAAGATGTGAAGATTGAAGAAACATTCACAGTCAAA
CAGGAAGATCTGCAGGAACAAACAGACCTGATAGTGCTGAAAGAAGAGACTTGCAATAAA
ATGGAAGCGCAACACCAAGAAATAACAGCTGATGAAAAACCCACACTGACTGAAAAGACT
TTATCACTCGGAAGACCTCGGAAATCCAAAACTGAGTGTAATTTTAGCAGTAAACAGCGT
AGAAAGAGTTTCAGTCAAAAGCTTAACCTTGGTGTTCACATGAGAGTTCACACTAGGGAG
AAACCTCACACTTGCGAACAGTGTGAAAAGAGTTTTGGTAAAAAGAGAAGCTTAAAGACC
CACATGAGAATTCACACTGGAGAGAGGCCGTACACATGCCAACAGTGTGGAAAGAGTTTT
AAGCAAATTGGCACCCTTAAAGGCCACATGAGAATTCACACTGGAGAGAGGCCGTACACA
TGCCAACAATGTGGAAAGAGTTTTAAGCAAAGTGCCACACTTAAAGGCCACATGAGAAGT
CACACTGGAGAGAGGCCGTACACATGCCAACAGTGTGGACAAAGCTTCTATTATGCAGGA
AACTTTGCAGCGCACAAGAGAATTCACACTGGAGAAAAGCCCTACACATGTCAACAGTGT
GGAAAGAGTTTTAAGCAAAGTGGCACCCTTAAAGGCCACATGAGAATTCACAATGGAGGA
AAAACACTGTGTGGGAAAAGTTTTGCTCAAAAACAAAAGCTTGACACCCACATGACGATC
CACACTGGAGAGAAACCCTACACATGCACAGAGTGTGGTAAAAGTTTCACATGTAAAAGC
TCACTCATTAACCACATGAAAACTCACACCAGAGAGAAGCTGTTTGCATGTAATCAGTGT
GAAAAGAGCTTCACATGTAAAGCTAACCTCATGAACCACATGGATGGTCACTCTGGAATC
ATAGTGTTCATATGTGATCAGTGTGGAAAGAGTCTCACACGCAAAGACTACATTAAGCAA
CACATGAAGACTCACTCAAGAGAGGATCGTTTTAGATGCAGTGAGTGTGGAAAGAGCTTT
AAACAAAAAATAAACCTCAGCGCTCACATGAAGCTTCACAATGCAGAGCAGAGTCCACAA
CAT
>g634.t1
ATGGCGTTTATCAAAGAGGAGAGTGAAGATGTGAAGATTGAAGAAATATTCACAGTCAAA
CAGGAAGATCTGCAGGAACAAACAGACCTGATAGTGCTGAAAGCAGAGACTTGGAATAAA
ATGGAAGAGCAACACCAAGAAATAACAGCTGATGAAAAACCCCAACTGACTGTAAAGACT
TTATCACTCGGAAGACCTCGGAAATCCAAAACTGAGTGTAATTTTAGCAGTAAACAGCGT
AGAAAGAGTTTCATTCAAAAGCTTAACCTTGGTGTTCACATGAGAGTTCACACTAGGGAG
AAACCTCACACTTGCGAACAGTGTGGAAAGAGTTTTGGTAAAAAGAGAAGCTTAAAGACC
CACATGAGAATTCACACTGGAGAAAGGCCGTACACATGCCAACAGTGTGGAAAGAGTTTT
AAGCAAATTGGCACCCTTAAAGGCCACATGAGAATACACACCGGAGAGAGGCCGTACACA
TGCCAACAATGTGGAAAGAGTTTTAAGCAAAGTGCCACACTTAAAGGCCACATGAGAAGT
CACACTGGAGAGAGGCCGTACACATGCCAACAGTGTGGACAAAGCTTCTATTATGCAGGA
AACTTTGCAGCGCACAAGAGAATTCACACTGGAGAAAAGCCCTACACATGCCAACAGTGT
GGAAAGAGTTTTAAGCAAAGTGGCACCCTTAAAGGCCACATGAGAATTCACAATGAAGGA
AAAACACAGTGTGGGAAAAGTTTTGCTCAAAAACAAAAGCTTGACACCCACATGACGATC
CACACTGGAGAGAAACCTTACACATGCACAGAGTGTGGTAAAAGTTTCACATGTAAAAGC
TCACTCATTAACCACATGAAAACTCACACCAGAGAGAAGCTGTTTGCATGTAATCAGTGT
GGAAAGAGCTTCACATGTAAAGCTAACCTCATGAACCACATGGATGGTCACTCTGGAACC
ATAGTGTTCATATGTGATCAGTGTGGAAAGAGTCTCACACGCAAAGACTACATTAAGCAA
CACATGAAGACTCACTCAAGAGAGGATCGTTTTAGATGCAGTGAGTGTGGAAAGAGCTTT
AAACAAAAAATAAACCTCAGCGCTCACATGAAGCTTCACAATGCAGAGCAGAGTCCTCAA
CAT
>g397.t1
ATGGCGTTTATTAAAGAGGAGAGTGAAGATGTGAAGATTGAAGAAACATTCACAGTCAAA
CAGGAAGATCTGCAGGATCAAACAGACCTGATAGTGCTGAAAGAAGAGACTTGCAATAAA
ATGGAAGAGCAACACCAAGAAATAACAGCTGATGAAAAACCCACACTGACTGAAAAGACT
TCATCACTCGGAAGACCTCGGAAATCCAAAACTGAGTGTAATTTTAGCAGTAAACAGCGT
AAAAAGAGTTTCATTCAAAAGCTTAACCTTGGTGTTCACATGAGAGTTCACACTAGGGAG
AAACCTTACACTTGCGAACAGTGTGGAAAGAGCTTTGGTAAAAAGAGAAGCTTCAAGACC
CACATGAGAATTCACACTGGAGAGAGGCCGTACACATGCCAACAGTGTGGAAAGAGTTTT
AAGCAAATTGGCACCCTTAAAGGCCACATGAGAATTCACACTGGAGAGAGGCCGTACACA
TGCCAACAATGTGGAAAGAGTTTTAAGCAAAGTGCCACACTTAAAGGCCACATGAGAAGT
CACACTGGAGAGAGGCCGTACACATGCCAACAGTGTGGACAAAGCTTCTATTATGCAGGA
AACTTTGCAGCGCACAAGAGAATTCACACTGGAGAAAAGCCCTACACATGCCAACAGTGT
GGAAAGAGTTTTAAGCAAAGTGGCACCCTTAAAGGCCACATGAGAATTCACAATGGAGGA
AAAACACAGTGTGGGAAAAGTTTTGCTCAAAAACAAAAGCTTGACACCCACATGACGATC
CACACTGAAGAGAAACCTTACACATGCACAGAGTGTGGTAAAAGTTTCACATGTAAAAGC
TCACTCATTAACCACATGAAAACTCACACCAGAGAGAAGCTGTTTGCATGTAATCAGTGT
GGAAAGAGCTTCACATGTAAAGCTAACCTCATGAACCACATGGATGGTCACTCTGGAACC
ATAGTGTTCATATGTGATCAGTGTGGAAAGAGTCTCACACGCAAAGACTACATTAAGCAA
CACATGAAGACTCACTCAAGAGAGGATCGTTTTAGATGCAGTGAGTGTGGAAAGAGCTTT
AAACAAAAAATAAACCTCAGCGCTCACATGAAGCTTCACAATGCAGAGCAGAGTCCTCAA
CAT
>g553.t1
ATGGCGTTTATTAAAGAGGAGAGTGAAGATGTGAAGATTGAAGAGACATTCACAGTCAAA
CAGGAAGATCCACAGGAACAAACAGACCTGATAGTGCTGAAAGAAGAGACTTGCAATAAA
ATGGAAGAGCAACACCAAGAAATAACAGCTGATGAAAAACCCACACTGACTGAAAAGACT
TCATCACTCGGAAGACCTCGGAAATCCAAAACTGAGTGTAATTTTAGCAGTAAACAGCGT
AAAAAGAGTTTCATTCAAAAGCTTAACCTTGGTGTTCACATGAGAGTTCACACTAGGGAG
AAACCTCACACTTGCGAACGGTGTGGAAAGAGTTTTGGTAAAAAGAGAAGCTTAAAGACC
CACATGAGAATTCACACTGGAGAGAGGCCGTACACATGCCAACAGTGTGGAAAGAGTTTT
AAGCAAATTGGCACCCTTAAAGGCCACATGAGAATACACACCGGAGAGAGGCCGTACACA
TGCCAACAATGTGGAAAGAGTTTTAAGCAAAGTGCCACACTTAAAGGCCACATGAGAAGT
CACACTGGAGAGAGGCCGTACACATGCCAACAGTGTGGACAAAGCTTCTATTATGCAGGA
AACTTTGCAGCGCACAAGAGAATTCACACTAGAGAAAAGCCCTACACATGCCAACAGTGT
GGAAAGAGTTTTAAGCAAAGTGGCACCCTTAAAGGCCACATGAGAATTCACAATGGAGGA
AAAACACAGTGTGGGAAAAGTTTTGCTCAAAAACAAAAGCTTGACACCCACATGACGATC
CACACTGAAGAGAAACCTTACACATGCACAGAGTGTGGTAAAAGTTTCACATGTAAAAGC
TCACTCATTAACCACATGAAAACTCACACCAGAGAGAAGCTGTTTACATGTAATCAGTGT
GAAAAGAGCTTCACATGTAAAGCTAACCTCATGAACCACATGGATGGTCATTCTGGAAAC
ATAGTGTTCATATGTGATCAGTGTGGAAAGAGTCTCACACGCAAAGACTACATTAAGCAA
CACATGAAGACTCACTCAAGAGAGGATCGTTTTAGATGCAGTGAGTGTGGAAAGAGCTTT
AAACAAAAAATAAACCTCAGCGCTCACATGAAGCTTCACAATGCAGAGCAGAGTCCTCAA
CAT
>g338.t1
ATGGCGTTTATTAAAGAGGAGAGTGAAGATGTGAAGATTGAAGAAACATTCACAGTCAAA
CAGGAAGATCTGCAGGAACAAACAGACCTGATAGTGCTGAAAGAAGAGACTTGCAATAAA
ATGGAAGAGCAACACCAAGAAATAACAGCTGATGAAAAACCCACACTGACTGAAAAGACT
TCATCACTCGGAAGATCTCGGAAATCCAAAACTGAGTGTAATTTTAGCAGTAAACAGCGT
AGAAAGAGTTTCATTCAAAAGCTTAACCTTGGTGTTCACATGAGAGTTCACACTAGGGAG
AAACCTTACACTTGCGAACAGTGTGGAAAGAGCTTTGGTAAAAAGAGAAGCTTAAAGACC
CACATGAGAATTCACACTGGAGAGAGGCCGTACACATGCCAACAGTGTGGAAAGAGTTTT
AAGCAAATTGGCACCCTTAAAGGCCACATGAGAATTCACACTGGAGAGAGGCCGTACACA
TGCCAACAATGTGGAAAGAGTTTTAAGCAAAGTGCCACACTTAAAGGCCACATGAGAAGT
CACACTGGAGAGAGGCCGTACACATGCCAACAGTGTGGACAAAGCTTCTATTATGCAGGA
AACTTTGCAGCGCACAAGAGAATTCACACTGGAGAAAAGCCCTACACATGCCAACAGTGT
GGAAAGAGTTTTAAGCAAAGTGGCACCCTTAAAAGCCACATGAGAATTCACAATGGAGGA
AAAACACAGTGTGGGAAAAGTTTTGCTCAAAAACAAAAGCTTGACACCCACATGACGATC
CACACTGGAGAGAAACCTTACACATGCACAGAGTGTGGTAAAAGTTTCACATGTAAAAGC
TCACTCATTAACCACATGAAAACTCACACCAGAGAGAAGCTGTTTACATGTAATCAGTGT
GAAAAGAGCTTCACATGTAAAGCTAACCTCATAAACCACATGGATGGTCATTCTGGAATC
ATAGTGTTCATATGTGATCAGTGTGGAAAGAGTCTCACACGCAAAGACTACATTAAGCAA
CACATGAAGACTCACTCAAGAGAAGATCGTTTTAGATGCAGTGAGTGTGGAAAGAGCTTT
AAACAAAAAATAAACCTCAGCGCTCACATGAAGCTTCACAATGCAGAGCAGAGTCCTCAA
CAT
>g222.t1
ATGGCATTTATTAAAGAGGAGAGTGAAGATGTGAAGATTGAAGAAACATTCACAGTCAAA
CAGGAAGATCTGCAGGAACAAGCAGACCTGATAGTGCTGAAAGAAGAGACTTGCAATAAA
ATGGAAGAGCAACACCAAGAAATAACAGCTGATGAAAAACCCACACTGACTGAAAAGACT
TCATCACTCGGAAGACCTCGGAAATCCAAAACTGAGTGTAATTTTAGCAGTAAACAGCGT
AGAAAGAGTTTAATTCAAAAGCGTAACCTTGGTGTTCACAGGAGAGTTCACACTAGGGAG
AAACCTTACACTTGCGAACAGTGTGGAAAGAGCTTTGGTAAAAAGAGAAGCTTAAAGACC
CACATGAGAATTCACACTGGAGAGAGGCCGTACACATGTCAACAGTGTGGAAAGAGTTTT
AAGCAAATTGGCACCCTTAAAGGCCACATGAGAATTCACACTGGAGAGAGGCCGTACACA
TGCCAACAATGTGGAAAGAGTTTTAAGCAAAGTGCCACACTTAAAGGCCACATGAGAAGT
CACACTGGAGATAGGCCGTACACATGCCAACAGTGTGGACAAAGCTTCTATTATGCAGGA
AACTTTGCAGCGCACAAGAGGATTCACACTGGAGAAAAGCCCTACACATGCCAACAGTGT
GGAAAGAGTTTTAAGCAAAGTGGCACCCTTAAAGGCCACATGAGAATTCACAATGAAGGA
AAAACTCAGTGTGGGAAAAGTTTTGCTCAAAAACAAAAGCTTGACACCCACATGACGATC
CACACTGGAGAGAAACCTTACACATGCACAGAGTGTGGTAAAAGTTTCACATGTAAAAGC
TCACTCATTAACCACATGAAAACTCACACCAGAGAGAAGCTGTTTGCATGTAATCAGTGT
GGAAAGAGCTTCACATGTAAAGCTAACCTCATGAACCACATGGATGGTCACTCTGGAATC
ATAGTGTTCATATGTGATCAGTGTGGAAAGAGTCTCACACGCAAAGACTACATTAAGCAA
CACATGAAGACTCACTCAAGAGAGGATCGTTTTAGATGCAGTGAGTGTGGAAAGAGCTTT
AAACAAAAAATAAACCTTAGTGCTCACATGAAGCTTCACAATGCAGAGCAGAGTCCTCAA
CAT
>g250.t1
ATGGCGTTTATTAAAGACGAGAGTGAAGATGTGAAGATTGAAGAAACATTCACAGTCAAA
CAGGAAGATCTGCAGGAACAAACAGACCTGATAGTGCTGAAAGAAGAGACTTGCAATAAA
ATGGAAGAGCAACACCAAGAAATAACAGCTGATGAAAAACCCACACTGACTGAAAAGACT
TCATCACTCGGAAGACCTCGGAAATCCAAAACTGAGTGTAATTTTAGCAGTAAACAGCGT
AGAAAGAGTTTCATTCAAAAGCGTAACCTTGGTGTTCACAGGAGAGTTCACACTAGGGAG
AAACCTTACACTTGCGAACAGTGTGGAAAGAGTTTTGGTAAAAAGAGAAGCTTAAAGACC
CACATGAGAATTCACACTGGAGAGAGGCCGTACACATGTCAACAGTGTGGAAAGAGTTTT
AAGCAAATTGGCACCCTTAAAGGCCACATGAGAATTCACACTGGAGAGAGGCCGTACACA
TGCCAACAATGTGGAAAGAGTTTTAAGCAAAGTGCCACCCTTAAAGGCCACATGAGAAGT
CACACTGGAGATAGGCCGTACACATGCCAACAGTGTGGACAAAGCTTCTATTATGCAGGA
AACTTTGCAGCGCACAAGAGGATTCACACTGGAGAAAAGCCCTACACATGCCAACAGTGT
GGAAAGAGTTTTAAGCAAAGTGGCACCCTTAAAGGCCACATGAGAATTCACAATGGAGGA
AAAACACAGTGTGGGAAAAGTTTTGCTCAAAAACAAAAGCTTGACACCCACATGACGATC
CACACTGGAGAGAAACCTTACAGATGCACAGAGTGTGGTAAAAGTTTCACATGTAAAAGC
TCACTCATTAACCACATGAAAACTCACACCAGAGAGAAGCTGTTTGCATGTAATCAGTGT
GGAAAGAGCTTCACATGTAAAGCTAACCTCATGAACCACATGGATGGTCACTCTGGAATC
ATAGTGTTCATATGTGATCAGTGTGAAAAGAGTCTCACACGCAAAGACTACATTAAGCAA
CACATGAAGACTCACTCAAGAGAGGATTGTTTTAGATGCAGTGAGTGTGGAAAGAGCTTT
AAACAAAAAATATACCTCAGCGCTCACATGAAGCTTCACAATGCAGAGCAGAGTCCTCAA
CAT
>g302.t1
ATGGCGTTTATTAAAGAGGAGAGTGAAGATGTGAAGATTAAAGAAACATTCACAGTCAAA
CAGGAAGATCTGCAGGAACAAACAGACCTGATAGTGCTGAAGGAAGAGACTTGCAATAAA
ATGGAAGAGCAACACCAAGAAATAACAGCTGATGAAAAACCCACACTGACTGAAAAGACT
TCATCACTCGGAAGACCTCGGAAATCCAAAACTGAGTGTAATTTTAGCTGTAAACAGCGT
AGAAAGAGTTTCATTCAAAAGCTTAACCTTGGTGTTCACATGAGAGTTCACACTAGGGAG
AAACCTTACACTTGCGAACAGTGTGGAAAGAGTTTTGGTAAAAAGAGAAGCTTAAAGACC
CACATGAGAATTCACACTGGAGAGAGGCCGTACACATGCCAACAGTGTGGAAAGAGTTTT
AAGCAAATTGGCACCCTTAAAGGCCACATGAGAATTCACACTGGAGAGAGGCCGTACACA
TGCCAACAATGTGGAAAGAGTTTTAAGCAAAGTGCCACCCTTAAAGGCCACATGAGAAGT
CACACTGGAGAGAGGCCGTACACATGCCAACAGTGTGGACAAAGCTTCTATTATGCAGGA
AACTTTGCAGCGCACAAGAGAATTCACACTGGAGAAAAGCCCTACACATGCCAACAGTGT
GGAAAGAGTTTTAAGCAAAGTGGCACCCTTAAAGGCCACATGAGAACTCACAATGGAGGA
AAAACACAGTGTGGGAAAAGTTTTGCTCAAAAACAAAAGCTTGACACCCACATGACGATC
CACACTGAAGAGAAACCTTACACATGCACAGAGTGTGGTAAAAGTTTCACATGTAAAAGC
TCACTCATTAACCACATGAAAACTCACACCAGAGAGAAGCTGTTTGCATGTAATCAGTGT
GAAAAGAGCTTCACATGTAAAGCTAACCTCATGAACCACATGGATGGTCACTCTGGAATC
ATAGTGTTCATATGTGATCAGTGTGGAAAGAGTCTCACACGCAAAGACTACATTAAGCAA
CACATGAAGACTCACTCAAGAGAGGATCGTTTTAGATGCAGTGAGTGTGGAAAGAGCTTT
AAACAAAAAATAAACCTCAGCGCTCACATGAAGCTTCACAATGCAGAGCAGAGTCCTCAA
CAT
