# Supplementary material for: Transposable elements drive the evolution of metazoan zinc finger genes
Source: Genome Res. 2023 Aug;33(8):1325–39. doi: 10.1101/gr.277966.123 (PMC10547256; doi:10.1101/gr.277966.123)
Supplement: Supplement 4 [file Supplemental_Data_4.tar.gz › Users/jonwells/Projects/feschottelab/finz-znf/data/selection-analysis/clade2/pairwise_needleman_clade2.taxa]

Danio_rerio_g222.t1_[len=382]
Danio_rerio_g246.t1_[len=382]
Danio_rerio_g250.t1_[len=382]
Danio_rerio_g302.t1_[len=383]
Danio_rerio_g338.t1_[len=382]
Danio_rerio_g397.t1_[len=382]
Danio_rerio_g449.t1_[len=410]
Danio_rerio_g45.t1_[len=382]
Danio_rerio_g493.t1_[len=383]
Danio_rerio_g553.t1_[len=382]
Danio_rerio_g634.t1_[len=383]
