# Supplementary material for: Transposable elements drive the evolution of metazoan zinc finger genes
Source: Genome Res. 2023 Aug;33(8):1325–39. doi: 10.1101/gr.277966.123 (PMC10547256; doi:10.1101/gr.277966.123)
Supplement: Supplement 4 [file Supplemental_Data_4.tar.gz › Users/jonwells/Projects/feschottelab/finz-znf/data/selection-analysis/clade2/pairwise_needleman_clade2.fa]

>g45.t1
atggcgtttattaaagaggagagtgaagatgtgaagattgaagaaacattcacagtcaaacaggaagatctgcaggaacaaacagacctgatagtgctgaaagaagagactcaatgcaataaaatggaagagcaacaccaagaaataacagctgatgaaaaacccacactgactgaaaagacttcatcactcggaagacctcggaaatccaaaactgagtgtaattttagcagtaaacagcgtagaaagagtttcattcaaaagcttaaccttggtgttcacatgagagttcacactagggagaaacctcacacttgcgaacagtgtggaaagagttttggtaaaaagagaagcttaaagacccacatgagaattcacactggagagaggccgtacacatgccaacagtgtggaaagagttttaagcaaattggcacccttaaaggccacatgagaattcacactggagagaggccgtacacatgccaacaatgtggaaagagttttaagcaaagtgccacacttaaaggccacatgagaagtcacactggagagaggccgtacacatgccaacagtgtggacaaagcttctattatgcaggaaactttgcagcgcacaagagaattcacactggagaaaagccctacacatgtcaacagtgtggaaagagttttaagcaaagtggcacccttaaaggccacatgagaattcacaatggaggaaaaacacagtgtgggaaaagttttgctcaaaaacaaaagcttgacacccacatgacgatccacactggagagaaaccttacacatgcacagagtgtggtaaaagtttcacatgtaaaagctcactcattaaccacatgaaaactcacaccagagagaagctgtttgcatgtaatcagtgtgaaaagagcttcacatgtaaagctaacctcatgaaccacatggatggtcactctggaaccatagtgttcatatgtgaccagtgtggaaagactctcacacgcaaagactacattaagcaacacatgaagactcactcaagagaggatcgttttagatgcagtgagtgtggaaagagctttaaacaaaaaataaacctcagtgctcacatgaagcttcacaatgcagagcagagtcctcaacattga
>g222.t1
atggcatttattaaagaggagagtgaagatgtgaagattgaagaaacattcacagtcaaacaggaagatctgcaggaacaagcagacctgatagtgctgaaagaagagactcaatgcaataaaatggaagagcaacaccaagaaataacagctgatgaaaaacccacactgactgaaaagacttcatcactcggaagacctcggaaatccaaaactgagtgtaattttagcagtaaacagcgtagaaagagtttaattcaaaagcgtaaccttggtgttcacaggagagttcacactagggagaaaccttacacttgcgaacagtgtggaaagagctttggtaaaaagagaagcttaaagacccacatgagaattcacactggagagaggccgtacacatgtcaacagtgtggaaagagttttaagcaaattggcacccttaaaggccacatgagaattcacactggagagaggccgtacacatgccaacaatgtggaaagagttttaagcaaagtgccacacttaaaggccacatgagaagtcacactggagataggccgtacacatgccaacagtgtggacaaagcttctattatgcaggaaactttgcagcgcacaagaggattcacactggagaaaagccctacacatgccaacagtgtggaaagagttttaagcaaagtggcacccttaaaggccacatgagaattcacaatgaaggaaaaactcagtgtgggaaaagttttgctcaaaaacaaaagcttgacacccacatgacgatccacactggagagaaaccttacacatgcacagagtgtggtaaaagtttcacatgtaaaagctcactcattaaccacatgaaaactcacaccagagagaagctgtttgcatgtaatcagtgtggaaagagcttcacatgtaaagctaacctcatgaaccacatggatggtcactctggaatcatagtgttcatatgtgatcagtgtggaaagagtctcacacgcaaagactacattaagcaacacatgaagactcactcaagagaggatcgttttagatgcagtgagtgtggaaagagctttaaacaaaaaataaaccttagtgctcacatgaagcttcacaatgcagagcagagtcctcaacattga
>g246.t1
atggcgtttattaaagaggagagtgaagatgtgaagattgaagaaacatttacagtcaaacaggaagatctgcaggaacaaacagacctgatagtgctgaaagaagagactcaatgcaataaaatggaagagcaacaccaagaaataacagctgatgaaaaacccacactgactgaaaagacttcatcactcggaagacctcggaaatccaaaactgagtgtaattttagcagtaaacagcgtagaaagagtttcattcaaaagcgtaaccttggtgatcacatgagagttcacactagggagaaaccttacacttgcgaacagtgtggaaagagctttggtaaaaagagaagcttaaagacccacatgagaattcacactggagagaggccgtacacatgccaacagtgtggaaagagttttaagcaaattggcacccttaaaggccacatgagaattcacactggagagaggccgtacacatgccaacaatgtggaaagagttttaagcaaagtgccacacttaaaggccacatgagaagtcacactggagagaggccgtacacatgccaacagtgtggacaaagcttctattatgcaggaaactttgcagcgcacaagagaattcacactggagaaaagccctacacatgtcaacagtgtggaaagagttttaagcaaagtggcacccttaaaggccacattagaactcacaatggaggaaaaacactgtgtggtaaaagttttgctcaaaaacaaaagcttgacaccgacatgatgatccacactggagagaaaccctacacatgcacagagtgtggtaaaagtttcacatgtaaaagctcactcattaaccacatgaaaactcacaccagagagaagctgtttgcatgtaatcagtgtgaaaagagcttcacatgtaaagctaacctcatgaaccacatggatggtcactctggaatcatagtgttcatatgtgatcagtgtggaaagagtctcacacgcaaagactacattaagcaacacatgaagactcactcaagagaggatcgttttagatgcagtgagtgtggaaagagctttaaacaaaaaataaacctcagcgctcacatgaagcttcacaatgcagagcaaagtcctcaacattga
>g250.t1
atggcgtttattaaagacgagagtgaagatgtgaagattgaagaaacattcacagtcaaacaggaagatctgcaggaacaaacagacctgatagtgctgaaagaagagactcaatgcaataaaatggaagagcaacaccaagaaataacagctgatgaaaaacccacactgactgaaaagacttcatcactcggaagacctcggaaatccaaaactgagtgtaattttagcagtaaacagcgtagaaagagtttcattcaaaagcgtaaccttggtgttcacaggagagttcacactagggagaaaccttacacttgcgaacagtgtggaaagagttttggtaaaaagagaagcttaaagacccacatgagaattcacactggagagaggccgtacacatgtcaacagtgtggaaagagttttaagcaaattggcacccttaaaggccacatgagaattcacactggagagaggccgtacacatgccaacaatgtggaaagagttttaagcaaagtgccacccttaaaggccacatgagaagtcacactggagataggccgtacacatgccaacagtgtggacaaagcttctattatgcaggaaactttgcagcgcacaagaggattcacactggagaaaagccctacacatgccaacagtgtggaaagagttttaagcaaagtggcacccttaaaggccacatgagaattcacaatggaggaaaaacacagtgtgggaaaagttttgctcaaaaacaaaagcttgacacccacatgacgatccacactggagagaaaccttacagatgcacagagtgtggtaaaagtttcacatgtaaaagctcactcattaaccacatgaaaactcacaccagagagaagctgtttgcatgtaatcagtgtggaaagagcttcacatgtaaagctaacctcatgaaccacatggatggtcactctggaatcatagtgttcatatgtgatcagtgtgaaaagagtctcacacgcaaagactacattaagcaacacatgaagactcactcaagagaggattgttttagatgcagtgagtgtggaaagagctttaaacaaaaaatatacctcagcgctcacatgaagcttcacaatgcagagcagagtcctcaacattga
>g302.t1
atggcgtttattaaagaggagagtgaagatgtgaagattaaagaaacattcacagtcaaacaggaagatctgcaggaacaaacagacctgatagtgctgaaggaagagactcaacaatgcaataaaatggaagagcaacaccaagaaataacagctgatgaaaaacccacactgactgaaaagacttcatcactcggaagacctcggaaatccaaaactgagtgtaattttagctgtaaacagcgtagaaagagtttcattcaaaagcttaaccttggtgttcacatgagagttcacactagggagaaaccttacacttgcgaacagtgtggaaagagttttggtaaaaagagaagcttaaagacccacatgagaattcacactggagagaggccgtacacatgccaacagtgtggaaagagttttaagcaaattggcacccttaaaggccacatgagaattcacactggagagaggccgtacacatgccaacaatgtggaaagagttttaagcaaagtgccacccttaaaggccacatgagaagtcacactggagagaggccgtacacatgccaacagtgtggacaaagcttctattatgcaggaaactttgcagcgcacaagagaattcacactggagaaaagccctacacatgccaacagtgtggaaagagttttaagcaaagtggcacccttaaaggccacatgagaactcacaatggaggaaaaacacagtgtgggaaaagttttgctcaaaaacaaaagcttgacacccacatgacgatccacactgaagagaaaccttacacatgcacagagtgtggtaaaagtttcacatgtaaaagctcactcattaaccacatgaaaactcacaccagagagaagctgtttgcatgtaatcagtgtgaaaagagcttcacatgtaaagctaacctcatgaaccacatggatggtcactctggaatcatagtgttcatatgtgatcagtgtggaaagagtctcacacgcaaagactacattaagcaacacatgaagactcactcaagagaggatcgttttagatgcagtgagtgtggaaagagctttaaacaaaaaataaacctcagcgctcacatgaagcttcacaatgcagagcagagtcctcaacattga
>g338.t1
atggcgtttattaaagaggagagtgaagatgtgaagattgaagaaacattcacagtcaaacaggaagatctgcaggaacaaacagacctgatagtgctgaaagaagagactcaatgcaataaaatggaagagcaacaccaagaaataacagctgatgaaaaacccacactgactgaaaagacttcatcactcggaagatctcggaaatccaaaactgagtgtaattttagcagtaaacagcgtagaaagagtttcattcaaaagcttaaccttggtgttcacatgagagttcacactagggagaaaccttacacttgcgaacagtgtggaaagagctttggtaaaaagagaagcttaaagacccacatgagaattcacactggagagaggccgtacacatgccaacagtgtggaaagagttttaagcaaattggcacccttaaaggccacatgagaattcacactggagagaggccgtacacatgccaacaatgtggaaagagttttaagcaaagtgccacacttaaaggccacatgagaagtcacactggagagaggccgtacacatgccaacagtgtggacaaagcttctattatgcaggaaactttgcagcgcacaagagaattcacactggagaaaagccctacacatgccaacagtgtggaaagagttttaagcaaagtggcacccttaaaagccacatgagaattcacaatggaggaaaaacacagtgtgggaaaagttttgctcaaaaacaaaagcttgacacccacatgacgatccacactggagagaaaccttacacatgcacagagtgtggtaaaagtttcacatgtaaaagctcactcattaaccacatgaaaactcacaccagagagaagctgtttacatgtaatcagtgtgaaaagagcttcacatgtaaagctaacctcataaaccacatggatggtcattctggaatcatagtgttcatatgtgatcagtgtggaaagagtctcacacgcaaagactacattaagcaacacatgaagactcactcaagagaagatcgttttagatgcagtgagtgtggaaagagctttaaacaaaaaataaacctcagcgctcacatgaagcttcacaatgcagagcagagtcctcaacattga
>g397.t1
atggcgtttattaaagaggagagtgaagatgtgaagattgaagaaacattcacagtcaaacaggaagatctgcaggatcaaacagacctgatagtgctgaaagaagagactcaatgcaataaaatggaagagcaacaccaagaaataacagctgatgaaaaacccacactgactgaaaagacttcatcactcggaagacctcggaaatccaaaactgagtgtaattttagcagtaaacagcgtaaaaagagtttcattcaaaagcttaaccttggtgttcacatgagagttcacactagggagaaaccttacacttgcgaacagtgtggaaagagctttggtaaaaagagaagcttcaagacccacatgagaattcacactggagagaggccgtacacatgccaacagtgtggaaagagttttaagcaaattggcacccttaaaggccacatgagaattcacactggagagaggccgtacacatgccaacaatgtggaaagagttttaagcaaagtgccacacttaaaggccacatgagaagtcacactggagagaggccgtacacatgccaacagtgtggacaaagcttctattatgcaggaaactttgcagcgcacaagagaattcacactggagaaaagccctacacatgccaacagtgtggaaagagttttaagcaaagtggcacccttaaaggccacatgagaattcacaatggaggaaaaacacagtgtgggaaaagttttgctcaaaaacaaaagcttgacacccacatgacgatccacactgaagagaaaccttacacatgcacagagtgtggtaaaagtttcacatgtaaaagctcactcattaaccacatgaaaactcacaccagagagaagctgtttgcatgtaatcagtgtggaaagagcttcacatgtaaagctaacctcatgaaccacatggatggtcactctggaaccatagtgttcatatgtgatcagtgtggaaagagtctcacacgcaaagactacattaagcaacacatgaagactcactcaagagaggatcgttttagatgcagtgagtgtggaaagagctttaaacaaaaaataaacctcagcgctcacatgaagcttcacaatgcagagcagagtcctcaacattga
>g449.t1
atggcgtttattaaagaggagagtgaagatgtgaagattgaagaaacattcacagtcaaacaggaagatctgcaggaacaaacagacctgatagtgctgaaagaagagactcaatgcaataaaatggaagcgcaacaccaagaaataacagctgatgaaaaacccacactgactgaaaagactttatcactcggaagacctcggaaatccaaaactgagtgtaattttagcagtaaacagcgtagaaagagtttcagtcaaaagcttaaccttggtgttcacatgagagttcacactagggagaaacctcacacttgcgaacagtgtgaaaagagttttggtaaaaagagaagcttaaagacccacatgagaattcacactggagagaggccgtacacatgccaacagtgtggaaagagttttaagcaaattggcacccttaaaggccacatgagaattcacactggagagaggccgtacacatgccaacaatgtggaaagagttttaagcaaattggcacccttaaaggccacatgagaattcacactggagagaggccgtacacatgccaacaatgtggaaagagttttaagcaaagtgccacacttaaaggccacatgagaagtcacactggagagaggccgtacacatgccaacagtgtggacaaagcttctattatgcaggaaactttgcagcgcacaagagaattcacactggagaaaagccctacacatgtcaacagtgtggaaagagttttaagcaaagtggcacccttaaaggccacatgagaattcacaatggaggaaaaacactgtgtgggaaaagttttgctcaaaaacaaaagcttgacacccacatgacgatccacactggagagaaaccctacacatgcacagagtgtggtaaaagtttcacatgtaaaagctcactcattaaccacatgaaaactcacaccagagagaagctgtttgcatgtaatcagtgtgaaaagagcttcacatgtaaagctaacctcatgaaccacatggatggtcactctggaatcatagtgttcatatgtgatcagtgtggaaagagtctcacacgcaaagactacattaagcaacacatgaagactcactcaagagaggatcgttttagatgcagtgagtgtggaaagagctttaaacaaaaaataaacctcagcgctcacatgaagcttcacaatgcagagcagagtccacaacattga
>g493.t1
atggcgtttattaaagacgagagtgaagatgtgaagattgaagaaacattcacagtcaaacaggaagatctgcaggaacaaacagacctgatagtgctgaaggaagagactcaacaatggaataaaatggaagagcaacaccaagaaataacagctgatgaaaaacccacactgactgtaaagacttcatcactcggaagacctcggaaatccaaaactgagtgtaatttcagcagtaaacagtgtaaaaagagtttcattcaaaagcttaaccttggtgatcacatgagagttcacattagggagaaaccttacacttgcgaacagtgtggaaagagttttggtaaaaagagaagcttcaagacccacatgagaattcacactggagagaggccgtacacatgccaacagtgtggaaagagttttaagcaaagtggcacccttaaaggccacatgagaatacacaccggagagaggccgtacacatgccaacaatgtggaaagagttttaagcaaagtgccacacttaaaggccacatgagaagtcacactggagagaggccgtacacatgccaacagtgtggacaaagcttctattatgcaggaaactttgcagcgcacaagagaattcacactggagaaaagccctacacatgtcaacagtgtggaaagagttttaagcaaagtggcacccttaaaggccacattagaactcacaatggaggaaaaacactgtgtggtaaaagttttgctcaaaaacaaaagcttgacaccgacatgatgatccacactggagagaaaccttacacatgcacagagtgtggtaaaagtttcacatgtaaaagctcactcattaaccacatgaaaactcataccagagagaagctgtttgcatgtaatcagtgtgaaaagagcttcacatgtaaagctaacctcatgaaccacatggatggtcactctggaatcatagtgttcatatgtgatcagtgtggaaagagtctcacacgcaaagactacattaagcaacacatgaagactcactcaagagaggatcgttatagatgcagtgagtgtggaaagagctttaaacaaaaaataaacctcagcgctcacatgaagcttcacaatgcagagcaaagtcctcaacattga
>g553.t1
atggcgtttattaaagaggagagtgaagatgtgaagattgaagagacattcacagtcaaacaggaagatccacaggaacaaacagacctgatagtgctgaaagaagagactcaatgcaataaaatggaagagcaacaccaagaaataacagctgatgaaaaacccacactgactgaaaagacttcatcactcggaagacctcggaaatccaaaactgagtgtaattttagcagtaaacagcgtaaaaagagtttcattcaaaagcttaaccttggtgttcacatgagagttcacactagggagaaacctcacacttgcgaacggtgtggaaagagttttggtaaaaagagaagcttaaagacccacatgagaattcacactggagagaggccgtacacatgccaacagtgtggaaagagttttaagcaaattggcacccttaaaggccacatgagaatacacaccggagagaggccgtacacatgccaacaatgtggaaagagttttaagcaaagtgccacacttaaaggccacatgagaagtcacactggagagaggccgtacacatgccaacagtgtggacaaagcttctattatgcaggaaactttgcagcgcacaagagaattcacactagagaaaagccctacacatgccaacagtgtggaaagagttttaagcaaagtggcacccttaaaggccacatgagaattcacaatggaggaaaaacacagtgtgggaaaagttttgctcaaaaacaaaagcttgacacccacatgacgatccacactgaagagaaaccttacacatgcacagagtgtggtaaaagtttcacatgtaaaagctcactcattaaccacatgaaaactcacaccagagagaagctgtttacatgtaatcagtgtgaaaagagcttcacatgtaaagctaacctcatgaaccacatggatggtcattctggaaacatagtgttcatatgtgatcagtgtggaaagagtctcacacgcaaagactacattaagcaacacatgaagactcactcaagagaggatcgttttagatgcagtgagtgtggaaagagctttaaacaaaaaataaacctcagcgctcacatgaagcttcacaatgcagagcagagtcctcaacattaa
>g634.t1
atggcgtttatcaaagaggagagtgaagatgtgaagattgaagaaatattcacagtcaaacaggaagatctgcaggaacaaacagacctgatagtgctgaaagcagagactcaacaatggaataaaatggaagagcaacaccaagaaataacagctgatgaaaaaccccaactgactgtaaagactttatcactcggaagacctcggaaatccaaaactgagtgtaattttagcagtaaacagcgtagaaagagtttcattcaaaagcttaaccttggtgttcacatgagagttcacactagggagaaacctcacacttgcgaacagtgtggaaagagttttggtaaaaagagaagcttaaagacccacatgagaattcacactggagaaaggccgtacacatgccaacagtgtggaaagagttttaagcaaattggcacccttaaaggccacatgagaatacacaccggagagaggccgtacacatgccaacaatgtggaaagagttttaagcaaagtgccacacttaaaggccacatgagaagtcacactggagagaggccgtacacatgccaacagtgtggacaaagcttctattatgcaggaaactttgcagcgcacaagagaattcacactggagaaaagccctacacatgccaacagtgtggaaagagttttaagcaaagtggcacccttaaaggccacatgagaattcacaatgaaggaaaaacacagtgtgggaaaagttttgctcaaaaacaaaagcttgacacccacatgacgatccacactggagagaaaccttacacatgcacagagtgtggtaaaagtttcacatgtaaaagctcactcattaaccacatgaaaactcacaccagagagaagctgtttgcatgtaatcagtgtggaaagagcttcacatgtaaagctaacctcatgaaccacatggatggtcactctggaaccatagtgttcatatgtgatcagtgtggaaagagtctcacacgcaaagactacattaagcaacacatgaagactcactcaagagaggatcgttttagatgcagtgagtgtggaaagagctttaaacaaaaaataaacctcagcgctcacatgaagcttcacaatgcagagcagagtcctcaacattga
