# Supplementary material for: Transposable elements drive the evolution of metazoan zinc finger genes
Source: Genome Res. 2023 Aug;33(8):1325–39. doi: 10.1101/gr.277966.123 (PMC10547256; doi:10.1101/gr.277966.123)
Supplement: Supplement 4 [file Supplemental_Data_4.tar.gz › Users/jonwells/Projects/feschottelab/finz-znf/data/selection-analysis/clade2/pairwise_needleman_clade2.final.fa.treefile]

(g246.t1:0.0079375579,g493.t1:0.0410116200,((((g45.t1:0.0106119561,(g634.t1:0.0269662921,g553.t1:0.0242033078):0.0052775090):0.0052775090,g302.t1:0.0160042678):0.0000010000,((g397.t1:0.0133008202,(g222.t1:0.0187224179,g250.t1:0.0187224179):0.0133008202):0.0026316944,g338.t1:0.0160042678):0.0026316944):0.0079375579,g449.t1:0.0160042678):0.0187224179);
