# Supplementary material for: Transposable elements drive the evolution of metazoan zinc finger genes
Source: Genome Res. 2023 Aug;33(8):1325–39. doi: 10.1101/gr.277966.123 (PMC10547256; doi:10.1101/gr.277966.123)
Supplement: Supplement 4 [file Supplemental_Data_4.tar.gz › Users/jonwells/Projects/feschottelab/finz-znf/data/selection-analysis/clade2/rst1]

	11	381	122	0.4214	0.009	0.040	0.019	0.007	0.000	0.005	0.011	0.005	0.030	0.027	0.016	0.003	0.003	0.013	0.014	0.019	0.019	0.016	0.017	0.602	0.000	-2210.869	0.009	0.040	0.019	0.007	0.000	0.005	0.011	0.005	0.031	0.027	0.016	0.003	0.003	0.014	0.014	0.019	0.019	0.016	0.017	0.764	0.000	0.000	2.634	-2205.510	0.009	0.040	0.019	0.007	0.000	0.005	0.011	0.005	0.030	0.027	0.016	0.003	0.003	0.013	0.014	0.019	0.019	0.016	0.017	0.005	0.008	-2210.869	0.009	0.040	0.019	0.007	0.000	0.005	0.011	0.005	0.031	0.027	0.016	0.003	0.003	0.014	0.014	0.019	0.019	0.016	0.017	0.764	0.005	1.558	2.634	-2205.510
