# Supplementary material for: Transposable elements drive the evolution of metazoan zinc finger genes
Source: Genome Res. 2023 Aug;33(8):1325–39. doi: 10.1101/gr.277966.123 (PMC10547256; doi:10.1101/gr.277966.123)
Supplement: Supplement 4 [file Supplemental_Data_4.tar.gz › Users/jonwells/Projects/feschottelab/finz-znf/data/selection-analysis/clade2/pairwise_needleman_clade2.prank.fa]

>g246.t1
ATGGCGTTTATTAAAGAGGAGAGTGAAGATGTGAAGATTGAAGAAACATTTACAGTCAAA
CAGGAAGATCTGCAGGAACAAACAGACCTGATAGTGCTGAAAGAAGAGACTCAA---TGC
AATAAAATGGAAGAGCAACACCAAGAAATAACAGCTGATGAAAAACCCACACTGACTGAA
AAGACTTCATCACTCGGAAGACCTCGGAAATCCAAAACTGAGTGTAATTTTAGCAGTAAA
CAGCGTAGAAAGAGTTTCATTCAAAAGCGTAACCTTGGTGATCACATGAGAGTTCACACT
AGGGAGAAACCTTACACTTGCGAACAGTGTGGAAAGAGCTTTGGTAAAAAGAGAAGCTTA
AAGACCCACATGAGAATTCACACTGGAGAGAGGCCGTACACATGCCAACAGTGTGGAAAG
AGTTTTAAGCAAATTGGCACCCTTAAAGGCCACATGAGAATTCACACTGGAGAGAGGCCG
TAC---------------------------------------------------------
---------------------------ACATGCCAACAATGTGGAAAGAGTTTTAAGCAA
AGTGCCACACTTAAAGGCCACATGAGAAGTCACACTGGAGAGAGGCCGTACACATGCCAA
CAGTGTGGACAAAGCTTCTATTATGCAGGAAACTTTGCAGCGCACAAGAGAATTCACACT
GGAGAAAAGCCCTACACATGTCAACAGTGTGGAAAGAGTTTTAAGCAAAGTGGCACCCTT
AAAGGCCACATTAGAACTCACAATGGAGGAAAAACACTGTGTGGTAAAAGTTTTGCTCAA
AAACAAAAGCTTGACACCGACATGATGATCCACACTGGAGAGAAACCCTACACATGCACA
GAGTGTGGTAAAAGTTTCACATGTAAAAGCTCACTCATTAACCACATGAAAACTCACACC
AGAGAGAAGCTGTTTGCATGTAATCAGTGTGAAAAGAGCTTCACATGTAAAGCTAACCTC
ATGAACCACATGGATGGTCACTCTGGAATCATAGTGTTCATATGTGATCAGTGTGGAAAG
AGTCTCACACGCAAAGACTACATTAAGCAACACATGAAGACTCACTCAAGAGAGGATCGT
TTTAGATGCAGTGAGTGTGGAAAGAGCTTTAAACAAAAAATAAACCTCAGCGCTCACATG
AAGCTTCACAATGCAGAGCAAAGTCCTCAACAT
>g493.t1
ATGGCGTTTATTAAAGACGAGAGTGAAGATGTGAAGATTGAAGAAACATTCACAGTCAAA
CAGGAAGATCTGCAGGAACAAACAGACCTGATAGTGCTGAAGGAAGAGACTCAACAATGG
AATAAAATGGAAGAGCAACACCAAGAAATAACAGCTGATGAAAAACCCACACTGACTGTA
AAGACTTCATCACTCGGAAGACCTCGGAAATCCAAAACTGAGTGTAATTTCAGCAGTAAA
CAGTGTAAAAAGAGTTTCATTCAAAAGCTTAACCTTGGTGATCACATGAGAGTTCACATT
AGGGAGAAACCTTACACTTGCGAACAGTGTGGAAAGAGTTTTGGTAAAAAGAGAAGCTTC
AAGACCCACATGAGAATTCACACTGGAGAGAGGCCGTACACATGCCAACAGTGTGGAAAG
AGTTTTAAGCAAAGTGGCACCCTTAAAGGCCACATGAGAATACACACCGGAGAGAGGCCG
TAC---------------------------------------------------------
---------------------------ACATGCCAACAATGTGGAAAGAGTTTTAAGCAA
AGTGCCACACTTAAAGGCCACATGAGAAGTCACACTGGAGAGAGGCCGTACACATGCCAA
CAGTGTGGACAAAGCTTCTATTATGCAGGAAACTTTGCAGCGCACAAGAGAATTCACACT
GGAGAAAAGCCCTACACATGTCAACAGTGTGGAAAGAGTTTTAAGCAAAGTGGCACCCTT
AAAGGCCACATTAGAACTCACAATGGAGGAAAAACACTGTGTGGTAAAAGTTTTGCTCAA
AAACAAAAGCTTGACACCGACATGATGATCCACACTGGAGAGAAACCTTACACATGCACA
GAGTGTGGTAAAAGTTTCACATGTAAAAGCTCACTCATTAACCACATGAAAACTCATACC
AGAGAGAAGCTGTTTGCATGTAATCAGTGTGAAAAGAGCTTCACATGTAAAGCTAACCTC
ATGAACCACATGGATGGTCACTCTGGAATCATAGTGTTCATATGTGATCAGTGTGGAAAG
AGTCTCACACGCAAAGACTACATTAAGCAACACATGAAGACTCACTCAAGAGAGGATCGT
TATAGATGCAGTGAGTGTGGAAAGAGCTTTAAACAAAAAATAAACCTCAGCGCTCACATG
AAGCTTCACAATGCAGAGCAAAGTCCTCAACAT
>g45.t1
ATGGCGTTTATTAAAGAGGAGAGTGAAGATGTGAAGATTGAAGAAACATTCACAGTCAAA
CAGGAAGATCTGCAGGAACAAACAGACCTGATAGTGCTGAAAGAAGAGACT---CAATGC
AATAAAATGGAAGAGCAACACCAAGAAATAACAGCTGATGAAAAACCCACACTGACTGAA
AAGACTTCATCACTCGGAAGACCTCGGAAATCCAAAACTGAGTGTAATTTTAGCAGTAAA
CAGCGTAGAAAGAGTTTCATTCAAAAGCTTAACCTTGGTGTTCACATGAGAGTTCACACT
AGGGAGAAACCTCACACTTGCGAACAGTGTGGAAAGAGTTTTGGTAAAAAGAGAAGCTTA
AAGACCCACATGAGAATTCACACTGGAGAGAGGCCGTACACATGCCAACAGTGTGGAAAG
AGTTTTAAGCAAATTGGCACCCTTAAAGGCCACATGAGAATTCACACTGGAGAGAGGCCG
TAC---------------------------------------------------------
---------------------------ACATGCCAACAATGTGGAAAGAGTTTTAAGCAA
AGTGCCACACTTAAAGGCCACATGAGAAGTCACACTGGAGAGAGGCCGTACACATGCCAA
CAGTGTGGACAAAGCTTCTATTATGCAGGAAACTTTGCAGCGCACAAGAGAATTCACACT
GGAGAAAAGCCCTACACATGTCAACAGTGTGGAAAGAGTTTTAAGCAAAGTGGCACCCTT
AAAGGCCACATGAGAATTCACAATGGAGGAAAAACACAGTGTGGGAAAAGTTTTGCTCAA
AAACAAAAGCTTGACACCCACATGACGATCCACACTGGAGAGAAACCTTACACATGCACA
GAGTGTGGTAAAAGTTTCACATGTAAAAGCTCACTCATTAACCACATGAAAACTCACACC
AGAGAGAAGCTGTTTGCATGTAATCAGTGTGAAAAGAGCTTCACATGTAAAGCTAACCTC
ATGAACCACATGGATGGTCACTCTGGAACCATAGTGTTCATATGTGACCAGTGTGGAAAG
ACTCTCACACGCAAAGACTACATTAAGCAACACATGAAGACTCACTCAAGAGAGGATCGT
TTTAGATGCAGTGAGTGTGGAAAGAGCTTTAAACAAAAAATAAACCTCAGTGCTCACATG
AAGCTTCACAATGCAGAGCAGAGTCCTCAACAT
>g449.t1
ATGGCGTTTATTAAAGAGGAGAGTGAAGATGTGAAGATTGAAGAAACATTCACAGTCAAA
CAGGAAGATCTGCAGGAACAAACAGACCTGATAGTGCTGAAAGAAGAGACT---CAATGC
AATAAAATGGAAGCGCAACACCAAGAAATAACAGCTGATGAAAAACCCACACTGACTGAA
AAGACTTTATCACTCGGAAGACCTCGGAAATCCAAAACTGAGTGTAATTTTAGCAGTAAA
CAGCGTAGAAAGAGTTTCAGTCAAAAGCTTAACCTTGGTGTTCACATGAGAGTTCACACT
AGGGAGAAACCTCACACTTGCGAACAGTGTGAAAAGAGTTTTGGTAAAAAGAGAAGCTTA
AAGACCCACATGAGAATTCACACTGGAGAGAGGCCGTACACATGCCAACAGTGTGGAAAG
AGTTTTAAGCAAATTGGCACCCTTAAAGGCCACATGAGAATTCACACTGGAGAGAGGCCG
TACACATGCCAACAATGTGGAAAGAGTTTTAAGCAAATTGGCACCCTTAAAGGCCACATG
AGAATTCACACTGGAGAGAGGCCGTACACATGCCAACAATGTGGAAAGAGTTTTAAGCAA
AGTGCCACACTTAAAGGCCACATGAGAAGTCACACTGGAGAGAGGCCGTACACATGCCAA
CAGTGTGGACAAAGCTTCTATTATGCAGGAAACTTTGCAGCGCACAAGAGAATTCACACT
GGAGAAAAGCCCTACACATGTCAACAGTGTGGAAAGAGTTTTAAGCAAAGTGGCACCCTT
AAAGGCCACATGAGAATTCACAATGGAGGAAAAACACTGTGTGGGAAAAGTTTTGCTCAA
AAACAAAAGCTTGACACCCACATGACGATCCACACTGGAGAGAAACCCTACACATGCACA
GAGTGTGGTAAAAGTTTCACATGTAAAAGCTCACTCATTAACCACATGAAAACTCACACC
AGAGAGAAGCTGTTTGCATGTAATCAGTGTGAAAAGAGCTTCACATGTAAAGCTAACCTC
ATGAACCACATGGATGGTCACTCTGGAATCATAGTGTTCATATGTGATCAGTGTGGAAAG
AGTCTCACACGCAAAGACTACATTAAGCAACACATGAAGACTCACTCAAGAGAGGATCGT
TTTAGATGCAGTGAGTGTGGAAAGAGCTTTAAACAAAAAATAAACCTCAGCGCTCACATG
AAGCTTCACAATGCAGAGCAGAGTCCACAACAT
>g634.t1
ATGGCGTTTATCAAAGAGGAGAGTGAAGATGTGAAGATTGAAGAAATATTCACAGTCAAA
CAGGAAGATCTGCAGGAACAAACAGACCTGATAGTGCTGAAAGCAGAGACTCAACAATGG
AATAAAATGGAAGAGCAACACCAAGAAATAACAGCTGATGAAAAACCCCAACTGACTGTA
AAGACTTTATCACTCGGAAGACCTCGGAAATCCAAAACTGAGTGTAATTTTAGCAGTAAA
CAGCGTAGAAAGAGTTTCATTCAAAAGCTTAACCTTGGTGTTCACATGAGAGTTCACACT
AGGGAGAAACCTCACACTTGCGAACAGTGTGGAAAGAGTTTTGGTAAAAAGAGAAGCTTA
AAGACCCACATGAGAATTCACACTGGAGAAAGGCCGTACACATGCCAACAGTGTGGAAAG
AGTTTTAAGCAAATTGGCACCCTTAAAGGCCACATGAGAATACACACCGGAGAGAGGCCG
TAC---------------------------------------------------------
---------------------------ACATGCCAACAATGTGGAAAGAGTTTTAAGCAA
AGTGCCACACTTAAAGGCCACATGAGAAGTCACACTGGAGAGAGGCCGTACACATGCCAA
CAGTGTGGACAAAGCTTCTATTATGCAGGAAACTTTGCAGCGCACAAGAGAATTCACACT
GGAGAAAAGCCCTACACATGCCAACAGTGTGGAAAGAGTTTTAAGCAAAGTGGCACCCTT
AAAGGCCACATGAGAATTCACAATGAAGGAAAAACACAGTGTGGGAAAAGTTTTGCTCAA
AAACAAAAGCTTGACACCCACATGACGATCCACACTGGAGAGAAACCTTACACATGCACA
GAGTGTGGTAAAAGTTTCACATGTAAAAGCTCACTCATTAACCACATGAAAACTCACACC
AGAGAGAAGCTGTTTGCATGTAATCAGTGTGGAAAGAGCTTCACATGTAAAGCTAACCTC
ATGAACCACATGGATGGTCACTCTGGAACCATAGTGTTCATATGTGATCAGTGTGGAAAG
AGTCTCACACGCAAAGACTACATTAAGCAACACATGAAGACTCACTCAAGAGAGGATCGT
TTTAGATGCAGTGAGTGTGGAAAGAGCTTTAAACAAAAAATAAACCTCAGCGCTCACATG
AAGCTTCACAATGCAGAGCAGAGTCCTCAACAT
>g397.t1
ATGGCGTTTATTAAAGAGGAGAGTGAAGATGTGAAGATTGAAGAAACATTCACAGTCAAA
CAGGAAGATCTGCAGGATCAAACAGACCTGATAGTGCTGAAAGAAGAGACT---CAATGC
AATAAAATGGAAGAGCAACACCAAGAAATAACAGCTGATGAAAAACCCACACTGACTGAA
AAGACTTCATCACTCGGAAGACCTCGGAAATCCAAAACTGAGTGTAATTTTAGCAGTAAA
CAGCGTAAAAAGAGTTTCATTCAAAAGCTTAACCTTGGTGTTCACATGAGAGTTCACACT
AGGGAGAAACCTTACACTTGCGAACAGTGTGGAAAGAGCTTTGGTAAAAAGAGAAGCTTC
AAGACCCACATGAGAATTCACACTGGAGAGAGGCCGTACACATGCCAACAGTGTGGAAAG
AGTTTTAAGCAAATTGGCACCCTTAAAGGCCACATGAGAATTCACACTGGAGAGAGGCCG
TAC---------------------------------------------------------
---------------------------ACATGCCAACAATGTGGAAAGAGTTTTAAGCAA
AGTGCCACACTTAAAGGCCACATGAGAAGTCACACTGGAGAGAGGCCGTACACATGCCAA
CAGTGTGGACAAAGCTTCTATTATGCAGGAAACTTTGCAGCGCACAAGAGAATTCACACT
GGAGAAAAGCCCTACACATGCCAACAGTGTGGAAAGAGTTTTAAGCAAAGTGGCACCCTT
AAAGGCCACATGAGAATTCACAATGGAGGAAAAACACAGTGTGGGAAAAGTTTTGCTCAA
AAACAAAAGCTTGACACCCACATGACGATCCACACTGAAGAGAAACCTTACACATGCACA
GAGTGTGGTAAAAGTTTCACATGTAAAAGCTCACTCATTAACCACATGAAAACTCACACC
AGAGAGAAGCTGTTTGCATGTAATCAGTGTGGAAAGAGCTTCACATGTAAAGCTAACCTC
ATGAACCACATGGATGGTCACTCTGGAACCATAGTGTTCATATGTGATCAGTGTGGAAAG
AGTCTCACACGCAAAGACTACATTAAGCAACACATGAAGACTCACTCAAGAGAGGATCGT
TTTAGATGCAGTGAGTGTGGAAAGAGCTTTAAACAAAAAATAAACCTCAGCGCTCACATG
AAGCTTCACAATGCAGAGCAGAGTCCTCAACAT
>g553.t1
ATGGCGTTTATTAAAGAGGAGAGTGAAGATGTGAAGATTGAAGAGACATTCACAGTCAAA
CAGGAAGATCCACAGGAACAAACAGACCTGATAGTGCTGAAAGAAGAGACT---CAATGC
AATAAAATGGAAGAGCAACACCAAGAAATAACAGCTGATGAAAAACCCACACTGACTGAA
AAGACTTCATCACTCGGAAGACCTCGGAAATCCAAAACTGAGTGTAATTTTAGCAGTAAA
CAGCGTAAAAAGAGTTTCATTCAAAAGCTTAACCTTGGTGTTCACATGAGAGTTCACACT
AGGGAGAAACCTCACACTTGCGAACGGTGTGGAAAGAGTTTTGGTAAAAAGAGAAGCTTA
AAGACCCACATGAGAATTCACACTGGAGAGAGGCCGTACACATGCCAACAGTGTGGAAAG
AGTTTTAAGCAAATTGGCACCCTTAAAGGCCACATGAGAATACACACCGGAGAGAGGCCG
TAC---------------------------------------------------------
---------------------------ACATGCCAACAATGTGGAAAGAGTTTTAAGCAA
AGTGCCACACTTAAAGGCCACATGAGAAGTCACACTGGAGAGAGGCCGTACACATGCCAA
CAGTGTGGACAAAGCTTCTATTATGCAGGAAACTTTGCAGCGCACAAGAGAATTCACACT
AGAGAAAAGCCCTACACATGCCAACAGTGTGGAAAGAGTTTTAAGCAAAGTGGCACCCTT
AAAGGCCACATGAGAATTCACAATGGAGGAAAAACACAGTGTGGGAAAAGTTTTGCTCAA
AAACAAAAGCTTGACACCCACATGACGATCCACACTGAAGAGAAACCTTACACATGCACA
GAGTGTGGTAAAAGTTTCACATGTAAAAGCTCACTCATTAACCACATGAAAACTCACACC
AGAGAGAAGCTGTTTACATGTAATCAGTGTGAAAAGAGCTTCACATGTAAAGCTAACCTC
ATGAACCACATGGATGGTCATTCTGGAAACATAGTGTTCATATGTGATCAGTGTGGAAAG
AGTCTCACACGCAAAGACTACATTAAGCAACACATGAAGACTCACTCAAGAGAGGATCGT
TTTAGATGCAGTGAGTGTGGAAAGAGCTTTAAACAAAAAATAAACCTCAGCGCTCACATG
AAGCTTCACAATGCAGAGCAGAGTCCTCAACAT
>g338.t1
ATGGCGTTTATTAAAGAGGAGAGTGAAGATGTGAAGATTGAAGAAACATTCACAGTCAAA
CAGGAAGATCTGCAGGAACAAACAGACCTGATAGTGCTGAAAGAAGAGACT---CAATGC
AATAAAATGGAAGAGCAACACCAAGAAATAACAGCTGATGAAAAACCCACACTGACTGAA
AAGACTTCATCACTCGGAAGATCTCGGAAATCCAAAACTGAGTGTAATTTTAGCAGTAAA
CAGCGTAGAAAGAGTTTCATTCAAAAGCTTAACCTTGGTGTTCACATGAGAGTTCACACT
AGGGAGAAACCTTACACTTGCGAACAGTGTGGAAAGAGCTTTGGTAAAAAGAGAAGCTTA
AAGACCCACATGAGAATTCACACTGGAGAGAGGCCGTACACATGCCAACAGTGTGGAAAG
AGTTTTAAGCAAATTGGCACCCTTAAAGGCCACATGAGAATTCACACTGGAGAGAGGCCG
TAC---------------------------------------------------------
---------------------------ACATGCCAACAATGTGGAAAGAGTTTTAAGCAA
AGTGCCACACTTAAAGGCCACATGAGAAGTCACACTGGAGAGAGGCCGTACACATGCCAA
CAGTGTGGACAAAGCTTCTATTATGCAGGAAACTTTGCAGCGCACAAGAGAATTCACACT
GGAGAAAAGCCCTACACATGCCAACAGTGTGGAAAGAGTTTTAAGCAAAGTGGCACCCTT
AAAAGCCACATGAGAATTCACAATGGAGGAAAAACACAGTGTGGGAAAAGTTTTGCTCAA
AAACAAAAGCTTGACACCCACATGACGATCCACACTGGAGAGAAACCTTACACATGCACA
GAGTGTGGTAAAAGTTTCACATGTAAAAGCTCACTCATTAACCACATGAAAACTCACACC
AGAGAGAAGCTGTTTACATGTAATCAGTGTGAAAAGAGCTTCACATGTAAAGCTAACCTC
ATAAACCACATGGATGGTCATTCTGGAATCATAGTGTTCATATGTGATCAGTGTGGAAAG
AGTCTCACACGCAAAGACTACATTAAGCAACACATGAAGACTCACTCAAGAGAAGATCGT
TTTAGATGCAGTGAGTGTGGAAAGAGCTTTAAACAAAAAATAAACCTCAGCGCTCACATG
AAGCTTCACAATGCAGAGCAGAGTCCTCAACAT
>g222.t1
ATGGCATTTATTAAAGAGGAGAGTGAAGATGTGAAGATTGAAGAAACATTCACAGTCAAA
CAGGAAGATCTGCAGGAACAAGCAGACCTGATAGTGCTGAAAGAAGAGACT---CAATGC
AATAAAATGGAAGAGCAACACCAAGAAATAACAGCTGATGAAAAACCCACACTGACTGAA
AAGACTTCATCACTCGGAAGACCTCGGAAATCCAAAACTGAGTGTAATTTTAGCAGTAAA
CAGCGTAGAAAGAGTTTAATTCAAAAGCGTAACCTTGGTGTTCACAGGAGAGTTCACACT
AGGGAGAAACCTTACACTTGCGAACAGTGTGGAAAGAGCTTTGGTAAAAAGAGAAGCTTA
AAGACCCACATGAGAATTCACACTGGAGAGAGGCCGTACACATGTCAACAGTGTGGAAAG
AGTTTTAAGCAAATTGGCACCCTTAAAGGCCACATGAGAATTCACACTGGAGAGAGGCCG
TAC---------------------------------------------------------
---------------------------ACATGCCAACAATGTGGAAAGAGTTTTAAGCAA
AGTGCCACACTTAAAGGCCACATGAGAAGTCACACTGGAGATAGGCCGTACACATGCCAA
CAGTGTGGACAAAGCTTCTATTATGCAGGAAACTTTGCAGCGCACAAGAGGATTCACACT
GGAGAAAAGCCCTACACATGCCAACAGTGTGGAAAGAGTTTTAAGCAAAGTGGCACCCTT
AAAGGCCACATGAGAATTCACAATGAAGGAAAAACTCAGTGTGGGAAAAGTTTTGCTCAA
AAACAAAAGCTTGACACCCACATGACGATCCACACTGGAGAGAAACCTTACACATGCACA
GAGTGTGGTAAAAGTTTCACATGTAAAAGCTCACTCATTAACCACATGAAAACTCACACC
AGAGAGAAGCTGTTTGCATGTAATCAGTGTGGAAAGAGCTTCACATGTAAAGCTAACCTC
ATGAACCACATGGATGGTCACTCTGGAATCATAGTGTTCATATGTGATCAGTGTGGAAAG
AGTCTCACACGCAAAGACTACATTAAGCAACACATGAAGACTCACTCAAGAGAGGATCGT
TTTAGATGCAGTGAGTGTGGAAAGAGCTTTAAACAAAAAATAAACCTTAGTGCTCACATG
AAGCTTCACAATGCAGAGCAGAGTCCTCAACAT
>g250.t1
ATGGCGTTTATTAAAGACGAGAGTGAAGATGTGAAGATTGAAGAAACATTCACAGTCAAA
CAGGAAGATCTGCAGGAACAAACAGACCTGATAGTGCTGAAAGAAGAGACT---CAATGC
AATAAAATGGAAGAGCAACACCAAGAAATAACAGCTGATGAAAAACCCACACTGACTGAA
AAGACTTCATCACTCGGAAGACCTCGGAAATCCAAAACTGAGTGTAATTTTAGCAGTAAA
CAGCGTAGAAAGAGTTTCATTCAAAAGCGTAACCTTGGTGTTCACAGGAGAGTTCACACT
AGGGAGAAACCTTACACTTGCGAACAGTGTGGAAAGAGTTTTGGTAAAAAGAGAAGCTTA
AAGACCCACATGAGAATTCACACTGGAGAGAGGCCGTACACATGTCAACAGTGTGGAAAG
AGTTTTAAGCAAATTGGCACCCTTAAAGGCCACATGAGAATTCACACTGGAGAGAGGCCG
TAC---------------------------------------------------------
---------------------------ACATGCCAACAATGTGGAAAGAGTTTTAAGCAA
AGTGCCACCCTTAAAGGCCACATGAGAAGTCACACTGGAGATAGGCCGTACACATGCCAA
CAGTGTGGACAAAGCTTCTATTATGCAGGAAACTTTGCAGCGCACAAGAGGATTCACACT
GGAGAAAAGCCCTACACATGCCAACAGTGTGGAAAGAGTTTTAAGCAAAGTGGCACCCTT
AAAGGCCACATGAGAATTCACAATGGAGGAAAAACACAGTGTGGGAAAAGTTTTGCTCAA
AAACAAAAGCTTGACACCCACATGACGATCCACACTGGAGAGAAACCTTACAGATGCACA
GAGTGTGGTAAAAGTTTCACATGTAAAAGCTCACTCATTAACCACATGAAAACTCACACC
AGAGAGAAGCTGTTTGCATGTAATCAGTGTGGAAAGAGCTTCACATGTAAAGCTAACCTC
ATGAACCACATGGATGGTCACTCTGGAATCATAGTGTTCATATGTGATCAGTGTGAAAAG
AGTCTCACACGCAAAGACTACATTAAGCAACACATGAAGACTCACTCAAGAGAGGATTGT
TTTAGATGCAGTGAGTGTGGAAAGAGCTTTAAACAAAAAATATACCTCAGCGCTCACATG
AAGCTTCACAATGCAGAGCAGAGTCCTCAACAT
>g302.t1
ATGGCGTTTATTAAAGAGGAGAGTGAAGATGTGAAGATTAAAGAAACATTCACAGTCAAA
CAGGAAGATCTGCAGGAACAAACAGACCTGATAGTGCTGAAGGAAGAGACTCAACAATGC
AATAAAATGGAAGAGCAACACCAAGAAATAACAGCTGATGAAAAACCCACACTGACTGAA
AAGACTTCATCACTCGGAAGACCTCGGAAATCCAAAACTGAGTGTAATTTTAGCTGTAAA
CAGCGTAGAAAGAGTTTCATTCAAAAGCTTAACCTTGGTGTTCACATGAGAGTTCACACT
AGGGAGAAACCTTACACTTGCGAACAGTGTGGAAAGAGTTTTGGTAAAAAGAGAAGCTTA
AAGACCCACATGAGAATTCACACTGGAGAGAGGCCGTACACATGCCAACAGTGTGGAAAG
AGTTTTAAGCAAATTGGCACCCTTAAAGGCCACATGAGAATTCACACTGGAGAGAGGCCG
TAC---------------------------------------------------------
---------------------------ACATGCCAACAATGTGGAAAGAGTTTTAAGCAA
AGTGCCACCCTTAAAGGCCACATGAGAAGTCACACTGGAGAGAGGCCGTACACATGCCAA
CAGTGTGGACAAAGCTTCTATTATGCAGGAAACTTTGCAGCGCACAAGAGAATTCACACT
GGAGAAAAGCCCTACACATGCCAACAGTGTGGAAAGAGTTTTAAGCAAAGTGGCACCCTT
AAAGGCCACATGAGAACTCACAATGGAGGAAAAACACAGTGTGGGAAAAGTTTTGCTCAA
AAACAAAAGCTTGACACCCACATGACGATCCACACTGAAGAGAAACCTTACACATGCACA
GAGTGTGGTAAAAGTTTCACATGTAAAAGCTCACTCATTAACCACATGAAAACTCACACC
AGAGAGAAGCTGTTTGCATGTAATCAGTGTGAAAAGAGCTTCACATGTAAAGCTAACCTC
ATGAACCACATGGATGGTCACTCTGGAATCATAGTGTTCATATGTGATCAGTGTGGAAAG
AGTCTCACACGCAAAGACTACATTAAGCAACACATGAAGACTCACTCAAGAGAGGATCGT
TTTAGATGCAGTGAGTGTGGAAAGAGCTTTAAACAAAAAATAAACCTCAGCGCTCACATG
AAGCTTCACAATGCAGAGCAGAGTCCTCAACAT
