# Supplementary material for: Transposable elements drive the evolution of metazoan zinc finger genes
Source: Genome Res. 2023 Aug;33(8):1325–39. doi: 10.1101/gr.277966.123 (PMC10547256; doi:10.1101/gr.277966.123)
Supplement: Supplement 4 [file Supplemental_Data_4.tar.gz › Users/jonwells/Projects/feschottelab/finz-znf/data/selection-analysis/clade7/pairwise_needleman_clade7.prank.fa]

>g646.t1
ATGGCGTTTATTAAAGAGGAGAGTGAAGATGTGAAGATTGAAGAAACATTCACAGTCAAA
CAGGAAGATCTGCAGGAACAAACAGACCTAATTGAAGAGAATGAGGAGAGTAAAGAGGAG
GAACATCATGTCAAAATTGAGGAAAAAAATAATTTACAGACTGATGGTATTTTGAAAAGG
AGAGACAGAAATCGTTTCACCTGCACTCAGTGTGGAAAGAGTTTTGGAAGAAAACACAAT
CTTAAGATTCACATGAGGATCCACACTGGAGAGAAACCATTCACATGCACTCAGTGTGGG
AAGAGTTTTAACTGCTCATCAAACCTTTATAATCACATGATGATCCACACTGGAGAGAAA
CCATTCAAATGCACTCAATGTGGGAAAAGTTTTAACCGCTCATCAGACCTCCATCAA---
------------------------------------------------------------
------------------------CATATGAGGATTCACACTGGAGAGAAACCATACACA
TGCACTCAGTGTGGGAAGAGTTTTTACTGCTCATCACACCTTCATCAACACATGAGGATC
CACACTGGAGAGAAACCATTCACATGCACTCAGTGTGGGAAGAGTTTCAGCCAATCATCA
AACTTTAAGCAACACATGAGGATCCACACTGAAGAGAAACCATTCACATGCACTCAGTGT
GGGAAGAGTTTC------------------------------------------------
------------------------------------------------AGCCAA
>g50.t1
ATGGCGTTTATTAAAGAGGAGAGTGAAGATGTGAAGATTAAAGAAACATTCACAGTCAAA
CAGGAAGATCTGCAGGAACAAACAGACCTAATTGAAGAGAATGAGGAGAGTAAAGAGGAG
GAACATCATGTCAAAATTGAGGAAAAAAATAATTTACAGACTGATGATATTTTGAAAAGG
AGAGACAAGAATCATTTCACCTGCACTCAGTGTGGAAAGAGTTTTGGAAGAAAACACAAT
CTTAAGATTCACATGAGGATCCACACTGGAGAGAAACCATACACATGCAATCAGTGTGGG
AAGAGTTTCAACCAATCATCAAACCTTTATAATCACATGATGATCCACACTGGAGAGAAA
CCATTCAAATGCACTCAATGTGGGAAAAGTTTTAACCGCTCATCAGACCTTCATCAA---
------------------------------------------------------------
------------------------CATATGAGGATTCACACTGGAGAGAAACCATTCACA
TGCCCTCAGTGTGGGAAGAGTTTTTACTGCTCATCACACCTTCATCAACACATGAGGATC
CACACTGGAGAGAAACCATTCACATGCTCTCAGTGTGGGAAGAGTTTCAGGCAATCATCA
AACTTTAAGCAACACATGAGGATCCACACTGAAGAGAAACCATTCACATGCACTCAGTGT
GGAAAGAGTTTC------------------------------------------------
------------------------------------------------AACCAA
>g303.t1
ATGGCGTTTATTAAAGAGGAGAGTGAAGATGTGAAGATTAAAGAAACATTCACAGTCAAA
CAGGAAGATCTGCAGGAACAAACAGACCTAATTGAAGAGAATGAGGAGAGTAAAGAGGAG
GAACATCATGTCAAAATTGAGGAAAAAAATAATTTACAGACTGATGATATTTTGAAAAGG
AGAGACAAGAATCATTTCACCTGCACTCAGTGTGGAAAGAGTTTTGGAAGAAAACACAAT
CTTAAGATTCACATGAGGATCCACACTGGAGAGAAACCATACACATGCAATCAGTGTGGG
AAGAGTTTCAACCAATCATCAAACCTTTATAATCACATGATGATCCACACTGGAGAGAAA
CCATTCAAATGCACTCAATGTGGGAAAAGTTTTAACCGCTCATCAGACCTTCATCAA---
------------------------------------------------------------
------------------------CATATGAGGATTCACACTGGAGAGAAACCATTCACA
TGCCCTCAGTGTGGGAAGAGTTTTTACTGCTCATCACACCTTCATCAACACATGAGGATC
CACACTGGAGAGAAACCATTCACATGCTCTCAGTGTGGGAAGAGTTTCAGGCAATCATCA
AACTTTAAGCAACACATGAGGATCCACACTGAAGAGAAACCATTCACATGCACTCAGTGT
GGAAAGAGTTTC------------------------------------------------
------------------------------------------------AACCAA
>g233.t1
ATGGCGTTTATTAAAGAGGAGAGTGAAGATGTGAAGATTAAAGAAACATTCACAGTCAAA
CAGGAAGATCTGCAGGAACAAACAGACCTAATTGAAGAGAATGAGGAGAGTAAAGAGGAG
GAACATCATGTCAAAATTGAGGAAAAAAATAATTTACAGACTGATGATATTTTGAAAAGG
AGAGACAAGAATCATTTCACCTGCACTCAGTGTGGAAAGAGTTTTGGAAGAAAACACAAT
CTTAAGATTCACATGAGGATCCACACTGGAGAGAAACCATACACATGCAATCAGTGTGGG
AAGAGTTTCAACCAATCATCAAACCTTTATAATCACATGATGATCCACACTGGAGAGAAA
CCATTCAAATGCACTCAATGTGGGAAAAGTTTTAACCGCTCATCAGACCTTCATCAA---
------------------------------------------------------------
------------------------CATATGAGGATTCACACTGGAGAGAAACCATTCACA
TGCTCTCAGTGTGGGAAGAGTTTTTACTGCTCATCACACCTTCATCAACACATGAGGATC
CACACTGGAGAGAAACCATTCACATGCTCTCAGTGTGGGAAGAGTTTCAGGCAATCATCA
AACTTTAAGCAACACATGAGGATCCACACTGAAGAGAAACCATTCACATGCACTCAGTGT
GGAAAGAGTTTC------------------------------------------------
------------------------------------------------AACCAA
>g671.t1
ATGGCGTTTATTAAAGAGGAGAGTGAAGATGTGAAGATTAAAGAAACATTCACAGTCAAA
CAGGAAGATTTGCAGGAACAAACAGACCTAATTGAAGAGAATGAGGAGAGTAAAGAGGAG
GAACATCATGTCAAAATTGAGGAAAAAAATAATTTACAGACTGATGATATTTTGAAAAGG
AGAGACAAGAATCATTTCACCTGCACTCAGTGTGGAAAGAGTTTTGGAAGAAAACACAAT
CTTAAGATTCACATGAGGATCCACACTGGA------------------------------
------------------------------------------------------GAGAAA
CCATTCAAATGCACTCAATGTGGGAAAAGTTTTAACCGCTCATCAGACCTTCATCAA---
------------------------------------------------------------
------------------------CATATGAGGATTCACACTGGAGAGAAACCATTCACA
TGCACTCAGTGTGGAAAGAGTTTTTACTGCTCATCACACCTTCATCAACACATGAGGATC
CACACTGGAGAGAAACCATTCACATGCTCTCAGTGTGGGAAGAGTTTCAGGCAATCATCA
AACTTTAAGCAACACATGAGGATCCACACTGAAGAGAAACCATTCACATGCACTCAGTGT
GGAAAGAGTTTC------------------------------------------------
------------------------------------------------AACCAA
>g63.t1
ATGGCGTTTATTAAAGAGGAGAGTGAAGATGTGAAGATTAAAGAAACATTCACAGTCAAA
CAGGAAAATCTGCAGGAACTAACAGACCTAATTGAAGAGAATGAGGAGAGTAAAGAGGAG
GAACATCATGTCAAAATTGAGGAAAAAACTAATTTACAGACTGATGGTATTTTGAAAAGG
AGAGACAAGAACCGTTTTACCTGCACTCAGTGTGGAAAGAGTTTTGGAAGAAAACACAAT
CTTAAGATTCACATGAGGATCCACACTGGAGAGAAACCATTCACATGCAATCAGTGTGGG
AAGAGTTTCAACCAATCATCAAACCTTTATAATCACATGATGATCCACACTGGAGAGAAA
CCATTCAAATGCACTCAATGTGGGAAAAGTTTTAACCGCTCAGCAGACCTTCATCAA---
------------------------------------------------------------
------------------------CATATGAGGATTCACACTGGAGAGAAACCATTCACA
TGCACTCAGTGTGGGAAGAGTTTTTACTGCTCATCACACCTTCATCAACACATGAGGATC
CACACTGGAGAGAAACCATTCACGTGCTCTGAGTGTGGGAAGAGTTTCAGGCAATCATCA
AACTTTAAGCAACACATGAGGATCCACACTGAAGAGAAACCATTCACATGCACTCAGTGT
GGGAAGAGTTTA------------------------------------------------
------------------------------------------------AGCCAA
>g318.t1
ATGGCGTTTATTAAAGAGGAGAATGAAGATGTGAAGATTGAAGAAACATTCACAGTCAAG
CAGGAAGATTTGCAGGAACAAATAGACCTAATTGAAGAGAATGAGGAGAGTAAAGAGGAG
GAACATCATGTCAAAATTGAGGAAAAAACTAATTTACAGACTGATGGTATTTTGAAAAGG
AGAGACAAGAACCGTTTCACCTGCACTCAGTGTGGAAAGAGTTTTGGAAGAAAACACAAT
CTTAAGATTCACATGAGGATCCACACTGGAGAGAAACCATTCACATGCAATCAGTGTGGG
AAGAGTTTCAACCAATCATCAAACCTTTATAATCACATGATGATCCACAATGGAGAGAAA
CCATTCAAATGCACTCAATGTGGGAAAAGTTTTAACCGCTCAGCAGACCTTCATCAA---
------------------------------------------------------------
------------------------CATATGAGGATTCACACTGGAGAGAAACCATTCACA
TGCACTCAGTGTGGGAAGAGTTTTTACTGCTCATCACACCTTCATCAACACATGAGGATC
CACACTGGAGAGAAACCATTCACGTGCTCTGAGTGTGGGAAGAGTTTCAGGCAATCATCA
AACTTTAAGCAACACATGAGGATCCACACTGGAGAGAAACCATTCACATGCACTCAGTGT
GGGAAGAGTTTA------------------------------------------------
------------------------------------------------AGCCAA
>g119.t1
ATGGCGTTTATTAAAGAGGAGAGTGAAGATGTGAAGATTGAAGAAACATTCACAGTCAAA
CAGGAAGATTTGCAGGAACAAACAGACCTAATTGAAGAGAATGAGGAGAGTAAAGAGGAG
GAACATCATGTCAAAATTGAGGAAAAAACTATTTTACAGACTGATGGTGTTTTGAAAAGG
AGAGACAAGAATCATTTCACCTGCACTCAGTGTGGAAGGAGTTTTGGAAGAAAACACAAT
CTTAAGATTCACATGAGGATCCACACTGGAGAGAAACCATACACATGCAATCAGTGTGGG
AAGAGTTTCAACCAATCATCAAACCTTTATAATCACATGATGATCCACACTGGAGAGAAA
CCATTCAAATGCACTCAATGTGGGAAAAGTTTTAACCGCTCATCAGACCTTCATCAA---
------------------------------------------------------------
------------------------CATATGAGGATTCACACTGGAGAGAAACCATACACA
TGCACTCAGTGTGGGAAGAGTTTTTACTGCTCATCACACCTTCATCAACACATGAGGATC
CACACTGGAGAGAAACCATTCACATGCACTCAGTGTGGGAAGAGTTTCAGCCAATCATCA
AACTTTAAGCAACACATGAGGATCCACAGTGAAGAGAAACCATTCGCATGCACTCAGTGT
GGAAAGAGTTTC------------------------------------------------
------------------------------------------------AACCAA
>g560.t1
ATGGCGTTTATTAAAGAGGAGAGTGAAGATGTGAAGATTAAAGAAACATTCACAGTCAAA
CAGGAAGATTTGCAGGAACAAACAGACCTAATTGAAGAGAATGAGGAGAGTAAAGAGGAG
GAACATCATGTCAAAATTGAGGAAAAAACTATTTTACAGACTGATGGTATTTTGAAAAGG
AGAGACAAGAATCATTTCACCTGCACTCAGTGTGGAAAGAGTTTTGGAAGAAAACACAAT
CTTAAGATTCACATGAGGATCCACACTGGAGAGAAACCATTCACATGCACTCAGTGTGGG
AAGAGTTTCAACCAATCATCAAACCTTTATAATCACATGATGATCCACACTGGAGAGAAA
CCATTCACATGCTCTCAATGTGGGAAAAGTTTTAACCGCTCATCAGACCTTCATCAACAT
ATGAGGATGATTCACACTGGAGAGAAACCATACACATGCACTCAGTGTGGGAAGAGTTTT
TACTGCTCATCACACCTTCATCAACACATGAGGATCCACACTGGAGAGAAACCATTCACA
TGCACTCAGTGTGGGAAGAGTTTCAGCCAATCATCACACTTTAAGCAACACATGAGGATC
CACACT------------------------------------------------------
------------------------------GAAGAGAAACCATTCACATGCACTCAGTGT
GGGAAGAGTTTC------------------------------------------------
------------------------------------------------AGCCAA
>g177.t1
ATGGCGTTTATTAAAGAGGAGAGTGAAGATGTGAAGATTAAAGAAACATTCACAGTCAAA
CAGGAAGATTTGCAGGAAAAAACAGACCTAATTGAAGAGAATGAGGAGAGTAAAGAGGAG
GAACATCATGTCAAAATTGAGGAAAAAACTATTTTACAGACTGATGGTATTTTGAAAAGG
AGAGACAAGAATCATTTCACCTGCACTCAGTGTGGAAAGAGTTTTGGAAGAAAACACAAT
CTTAAGATTCACATGAGGATCCACACTGGAGAGAAACCATTCAAATGCACT---------
------------------------------------------------------------
---------------CAATGTGGGAAAAGTTTTAACCGCTCATCAGACCTTCATCAA---
------------------------------------------------------------
------------------------CACATGAGGATCCACACTGGAGAGAAACCATTCACA
TGCACTCAGTGTGGGAAGAGTTTCAGCCAATCATCACACTTTAAGCAACACATGAGGATC
CACACT------------------------------------------------------
------------------------------GAAGAGAAACCATTCACATGCACTCAGTGT
GGGAAGACCTACTGTTTGAAAGATAATGAAAAAAATATTTGCCACAAAAAAAGTTTAATT
GCAGAAAAAAATATTCATTTTAGAAAAAAAAAATGTATATGGTGGTGCAGTGGG
>g171.t1
ATGGCGTTTATTAAAGAGGAGAGTGAAGATGTGAAGATTGAAGAAACATTCACAGTCAAA
CAGGAAGATTTGCAGGAACAAACAGACCTAATTGAAGAGAATGAGGAGAGTAAAGAGGAG
GAACATCATGTCAAAATTGAGGAAAAAACTATTTTACAGACTGATGGTATTTTGAAAAGG
AGAGACAAGAATCATTTCACCTGCACTCAGTGTGGAAAGAGTTTTGGAAGAAAACACAAT
CTTAAGATTCACATGAGGATCCACACTGGAGAGAAACCATTCACATGCACTCAGTGTGGG
AAGAGTTTCAACCAATCATCAAACCTTTATAATCACATGATGATCCACACTGGAGAGAAA
CCATTCAAATGCACTCAATGTGGGAAAAGTTTTAACCGCTCATCAGACCTTCATCAA---
------------------------------------------------------------
------------------------CATATGAGGATTCACACTGGAGAGAAACCATACACA
TGCACTCAGTGTGGGAAGAGTTTTTACTGCTCATCACACCTTCATCAACACATGAGGATC
CACACTGGAGAGAAACCATTCACATGCACTCAGTGTGGGAAGAGTTTCAGCCAATCATCA
CACTTTAAGCAACACATGAGGATCCACACTGAAGAGAAACCATTCACATGCACTCAGTGT
GGGAAGAGTTTC------------------------------------------------
------------------------------------------------AGCCAA
>g317.t1
ATGCCGTTTATTAAAGAGGAGAGTGAAGATGTGAAGATTGAAGAAACATTCACAGTCAAA
CAGGAAGATCTGCAGGAACAAACAGACCTAATTGAAGAGAATGAGGAGAGTAAAGAGGAG
GAACATCATGTCAAAATTGAGGAAAAAACTCATTTACAGACTGATGGTATTTTGAAAAGG
AGAGACAAGAATCATTTCACCTGCACTCAGTGTGGAAAGAGTTTTGGAAGAAAACACAAT
CTTAAGATTCACATGAGGATCCACACTGGAGAGAAACCATTCACATGCACTCAGTGTGGG
AAGAGTTTCAACCAATCATCAAACCTTTATAATCACATGATGATCCACACTGGAGAGAAA
CCATTCAAATGCACTCAATGTGGGAAAAGTTTTAACCGCTCATCAGACCTTCATCAA---
------------------------------------------------------------
------------------------CATATGAGGATTCACACTGGAGAGAAACCATACACA
TGCACTCAGTGTGGGAAGAGTTTTTACTGCTCATCACACCTTCATCAACACATGAGGATC
CACACTGGAGAGAAACCATTCACATGCACTCAGTGTGGGAAGAGTTTCAGCCAATCATCA
CACTTTAAGCAACACATGAGGATCCACACTGAAGAGAAACCATTCACATGCACTCAGTGT
GGGAAGAGTTTC------------------------------------------------
------------------------------------------------AGCCAA
>g135.t1
ATGGCCTTTATTAAAGAGGAGAGTGAAGATGTGAAGATTGAAGAAACATTCACAGTCAAA
CAGGAAGATCTGCAGGAACAAACAGACCTAATTGAAGAGAATGAGGAGAGTAAAGAGGAG
GAACATCATGTCAAAATTGAGGAAAAAACTATTTTACAGACTGATGATATTTTGAAAAGG
AGAGACAAGAATCATTTCACCTGCACTCAGTGTGGAAAGAGTTTTGGAAGAAAACACAAT
CTTAAGATTCACATGAGGATCCACACTGGAGAGAAACCATTCAAATGCACTCAGTGTGGG
AAGAGTTTCAACCAATCATCAAACCTTTATAATCACATGATGATCCACACTGGAGAGAAA
CCATTCAAATGCACTCAATGTGGGAAAAGTTTTAACCGCTCATCAGACCTTCATCAA---
------------------------------------------------------------
------------------------CATATGAGGATTCACACTGGAGAGAAACCATACACA
TGCACTCAGTGTGGGAAGAGTTTTTACTGCTCATCACACCTTCATCAACACATGAGGATC
CACACTGGAGAGAAACTATTCACATGCACTCAGTGTGGGAAGAGTTTCAGCCAATCATCA
AACTTTAAGCAACACATGAGGATCCACACTGAAGAGAAACCATTCACATGCACTCAGTGT
GGGAAGAGTTTC------------------------------------------------
------------------------------------------------AGCCAA
>g153.t1
ATGGCGTTTATTAAAGAGGAGAGTGAAGATGTGAAGATTGAAGAAACATTCACAGTCAAA
CAGGAAGATCTGCAGGAACAAACAGACCTAATTGAAGAGAATGAGGAGAGTAAAGAGGAG
GAACATCATGTCAAAATTGAGGAAAAAACTATTTTACAGACTGATGATATTTTGAAAAGG
AGAGACAAGAATCATTTCACCTGCACTCAGTGTGGAAAGAGTTTTGGAAGAAAACACAAT
CTTAAGATTCACATGAGGATCCACACTGGAGAGAAACCATTCAAATGCACTCAGTGTGGG
AAGAGTTTCAACCAATCATCAAACCTTTATAATCACATGATGATCCACACTGGAGAGAAA
CCATTCAAATGCACTCAATGTGGGAAAAGTTTTAACCGCTCATCAGACCTTCATCAA---
------------------------------------------------------------
------------------------CATATGAGGATTCACACTGGAGAGAAACCATACACA
TGCACTCAGTGTGGGAAGAGTTTTTACTGCTCATCACACCTTCATCAACACATGAGGATC
CACACTGGAGAGAAACCATTCACATGCACTCAGTGTGGGAAGAGTTTCAGCCAATCATCA
CACTTTAAGCAACACATGAGGATCCACACTGAAGAGAAACCATTCACATGCACTCAGTGT
GGGAAGAGTTTC------------------------------------------------
------------------------------------------------AGCCAA
>g75.t1
ATGGCGTTTATTAAAGAGGAGAGTGAAGATGTGAAGATCAAGGAAACATTCACAGTCAAA
CAGGAAGATCTGCAGGAACAAACAGACCTAATTGAAGAGAATGAGGAGAGTAAAGAGGAG
GAACATCATGTCAAAATTGAGGAAAAAACTATTTTACAGACTGATGATATTTTGAAAAGG
AGAGACAAGAATCATTTCACCTGCACTCAGTGTGGAAAGAGTTTTGGAAGAAAACACAAT
CTTAAGATTCACATGAGGATCCACACTGGAGAGAAACCATACACATGCAATCAGTGTGGG
AAGAGTTTCAACCAATCATCAAACCTTTATAATCACATGATGATCCACACTGGAGAGAAA
CCATTCAAATGCACTCAATGTGGGAAAAGTTTTAACCGCTCATCAGACCTTCATCAA---
------------------------------------------------------------
------------------------CATATGAGGATTCACACTGGAGAGAAACCATACACA
TGCACTCAGTGTGGGAAGAGTTTTTACTGCTCATCACACCTTCATCAACACATGAGGATC
CACACTGGAGAGAAACCATTCACATGCACTCAGTGTGGGAAGAGTTTCAGCCAATCATCA
CACTTTAAGCAACACATGAGGATCCACACTGAAGAGAAACCATTCACATGCACTCAGTGT
GGGAAGAGTTTC------------------------------------------------
------------------------------------------------AGCCAA
