# Supplementary material for: Transposable elements drive the evolution of metazoan zinc finger genes
Source: Genome Res. 2023 Aug;33(8):1325–39. doi: 10.1101/gr.277966.123 (PMC10547256; doi:10.1101/gr.277966.123)
Supplement: Supplement 4 [file Supplemental_Data_4.tar.gz › Users/jonwells/Projects/feschottelab/finz-znf/data/selection-analysis/clade7/pairwise_needleman_clade7.final.fa.bionj]

((g171.t1:0.00484598,(g177.t1:0.21878588,g560.t1:-0.04539069):0.33878791):0.01265880,((g317.t1:0.04927668,((g318.t1:0.10572783,g63.t1:0.07825988):0.07954149,g646.t1:0.09714790):0.00909047):0.01613272,(g119.t1:0.08708799,(g671.t1:0.03153143,(g233.t1:0.00994369,(g303.t1:0.00000050,g50.t1:0.00000050):0.00994282):0.01857217):0.08061141):0.01979315):0.00206274,(g75.t1:0.05366759,(g153.t1:-0.00105345,g135.t1:0.02096135):0.00820715):0.01700136);
