# Supplementary material for: Transposable elements drive the evolution of metazoan zinc finger genes
Source: Genome Res. 2023 Aug;33(8):1325–39. doi: 10.1101/gr.277966.123 (PMC10547256; doi:10.1101/gr.277966.123)
Supplement: Supplement 4 [file Supplemental_Data_4.tar.gz › Users/jonwells/Projects/feschottelab/finz-znf/data/selection-analysis/clade7/clade7_c2h2.jff]

seq	g646.t1	-1	68	68	Cys	0.0
seq	g646.t1	-1	71	71	Cys	0.0
seq	g646.t1	-1	76	77	Base-contacting	0.0
seq	g646.t1	-1	79	80	Base-contacting	0.0
seq	g646.t1	-1	82	83	Base-contacting	0.0
seq	g646.t1	-1	84	84	His	0.0
seq	g646.t1	-1	88	88	His	0.0
seq	g646.t1	-1	117	117	Cys	0.0
seq	g646.t1	-1	120	120	Cys	0.0
seq	g646.t1	-1	125	126	Base-contacting	0.0
seq	g646.t1	-1	128	129	Base-contacting	0.0
seq	g646.t1	-1	131	132	Base-contacting	0.0
seq	g646.t1	-1	133	133	His	0.0
seq	g646.t1	-1	137	137	His	0.0
seq	g50.t1	-1	68	68	Cys	0.0
seq	g50.t1	-1	71	71	Cys	0.0
seq	g50.t1	-1	76	77	Base-contacting	0.0
seq	g50.t1	-1	79	80	Base-contacting	0.0
seq	g50.t1	-1	82	83	Base-contacting	0.0
seq	g50.t1	-1	84	84	His	0.0
seq	g50.t1	-1	88	88	His	0.0
seq	g50.t1	-1	117	117	Cys	0.0
seq	g50.t1	-1	120	120	Cys	0.0
seq	g50.t1	-1	125	126	Base-contacting	0.0
seq	g50.t1	-1	128	129	Base-contacting	0.0
seq	g50.t1	-1	131	132	Base-contacting	0.0
seq	g50.t1	-1	133	133	His	0.0
seq	g50.t1	-1	137	137	His	0.0
seq	g303.t1	-1	68	68	Cys	0.0
seq	g303.t1	-1	71	71	Cys	0.0
seq	g303.t1	-1	76	77	Base-contacting	0.0
seq	g303.t1	-1	79	80	Base-contacting	0.0
seq	g303.t1	-1	82	83	Base-contacting	0.0
seq	g303.t1	-1	84	84	His	0.0
seq	g303.t1	-1	88	88	His	0.0
seq	g303.t1	-1	117	117	Cys	0.0
seq	g303.t1	-1	120	120	Cys	0.0
seq	g303.t1	-1	125	126	Base-contacting	0.0
seq	g303.t1	-1	128	129	Base-contacting	0.0
seq	g303.t1	-1	131	132	Base-contacting	0.0
seq	g303.t1	-1	133	133	His	0.0
seq	g303.t1	-1	137	137	His	0.0
seq	g233.t1	-1	68	68	Cys	0.0
seq	g233.t1	-1	71	71	Cys	0.0
seq	g233.t1	-1	76	77	Base-contacting	0.0
seq	g233.t1	-1	79	80	Base-contacting	0.0
seq	g233.t1	-1	82	83	Base-contacting	0.0
seq	g233.t1	-1	84	84	His	0.0
seq	g233.t1	-1	88	88	His	0.0
seq	g233.t1	-1	117	117	Cys	0.0
seq	g233.t1	-1	120	120	Cys	0.0
seq	g233.t1	-1	125	126	Base-contacting	0.0
seq	g233.t1	-1	128	129	Base-contacting	0.0
seq	g233.t1	-1	131	132	Base-contacting	0.0
seq	g233.t1	-1	133	133	His	0.0
seq	g233.t1	-1	137	137	His	0.0
seq	g671.t1	-1	68	68	Cys	0.0
seq	g671.t1	-1	71	71	Cys	0.0
seq	g671.t1	-1	76	77	Base-contacting	0.0
seq	g671.t1	-1	79	80	Base-contacting	0.0
seq	g671.t1	-1	82	83	Base-contacting	0.0
seq	g671.t1	-1	84	84	His	0.0
seq	g671.t1	-1	88	88	His	0.0
seq	g671.t1	-1	117	117	Cys	0.0
seq	g671.t1	-1	120	120	Cys	0.0
seq	g671.t1	-1	125	126	Base-contacting	0.0
seq	g671.t1	-1	128	129	Base-contacting	0.0
seq	g671.t1	-1	131	132	Base-contacting	0.0
seq	g671.t1	-1	133	133	His	0.0
seq	g671.t1	-1	137	137	His	0.0
seq	g63.t1	-1	68	68	Cys	0.0
seq	g63.t1	-1	71	71	Cys	0.0
seq	g63.t1	-1	76	77	Base-contacting	0.0
seq	g63.t1	-1	79	80	Base-contacting	0.0
seq	g63.t1	-1	82	83	Base-contacting	0.0
seq	g63.t1	-1	84	84	His	0.0
seq	g63.t1	-1	88	88	His	0.0
seq	g63.t1	-1	117	117	Cys	0.0
seq	g63.t1	-1	120	120	Cys	0.0
seq	g63.t1	-1	125	126	Base-contacting	0.0
seq	g63.t1	-1	128	129	Base-contacting	0.0
seq	g63.t1	-1	131	132	Base-contacting	0.0
seq	g63.t1	-1	133	133	His	0.0
seq	g63.t1	-1	137	137	His	0.0
seq	g318.t1	-1	68	68	Cys	0.0
seq	g318.t1	-1	71	71	Cys	0.0
seq	g318.t1	-1	76	77	Base-contacting	0.0
seq	g318.t1	-1	79	80	Base-contacting	0.0
seq	g318.t1	-1	82	83	Base-contacting	0.0
seq	g318.t1	-1	84	84	His	0.0
seq	g318.t1	-1	88	88	His	0.0
seq	g318.t1	-1	117	117	Cys	0.0
seq	g318.t1	-1	120	120	Cys	0.0
seq	g318.t1	-1	125	126	Base-contacting	0.0
seq	g318.t1	-1	128	129	Base-contacting	0.0
seq	g318.t1	-1	131	132	Base-contacting	0.0
seq	g318.t1	-1	133	133	His	0.0
seq	g318.t1	-1	137	137	His	0.0
seq	g119.t1	-1	68	68	Cys	0.0
seq	g119.t1	-1	71	71	Cys	0.0
seq	g119.t1	-1	76	77	Base-contacting	0.0
seq	g119.t1	-1	79	80	Base-contacting	0.0
seq	g119.t1	-1	82	83	Base-contacting	0.0
seq	g119.t1	-1	84	84	His	0.0
seq	g119.t1	-1	88	88	His	0.0
seq	g119.t1	-1	117	117	Cys	0.0
seq	g119.t1	-1	120	120	Cys	0.0
seq	g119.t1	-1	125	126	Base-contacting	0.0
seq	g119.t1	-1	128	129	Base-contacting	0.0
seq	g119.t1	-1	131	132	Base-contacting	0.0
seq	g119.t1	-1	133	133	His	0.0
seq	g119.t1	-1	137	137	His	0.0
seq	g560.t1	-1	68	68	Cys	0.0
seq	g560.t1	-1	71	71	Cys	0.0
seq	g560.t1	-1	76	77	Base-contacting	0.0
seq	g560.t1	-1	79	80	Base-contacting	0.0
seq	g560.t1	-1	82	83	Base-contacting	0.0
seq	g560.t1	-1	84	84	His	0.0
seq	g560.t1	-1	88	88	His	0.0
seq	g560.t1	-1	117	117	Cys	0.0
seq	g560.t1	-1	120	120	Cys	0.0
seq	g560.t1	-1	125	126	Base-contacting	0.0
seq	g560.t1	-1	128	129	Base-contacting	0.0
seq	g560.t1	-1	131	132	Base-contacting	0.0
seq	g560.t1	-1	133	133	His	0.0
seq	g560.t1	-1	137	137	His	0.0
seq	g177.t1	-1	68	68	Cys	0.0
seq	g177.t1	-1	71	71	Cys	0.0
seq	g177.t1	-1	76	77	Base-contacting	0.0
seq	g177.t1	-1	79	80	Base-contacting	0.0
seq	g177.t1	-1	82	83	Base-contacting	0.0
seq	g177.t1	-1	84	84	His	0.0
seq	g177.t1	-1	88	88	His	0.0
seq	g177.t1	-1	117	117	Cys	0.0
seq	g177.t1	-1	120	120	Cys	0.0
seq	g177.t1	-1	125	126	Base-contacting	0.0
seq	g177.t1	-1	128	129	Base-contacting	0.0
seq	g177.t1	-1	131	132	Base-contacting	0.0
seq	g177.t1	-1	133	133	His	0.0
seq	g177.t1	-1	137	137	His	0.0
seq	g171.t1	-1	68	68	Cys	0.0
seq	g171.t1	-1	71	71	Cys	0.0
seq	g171.t1	-1	76	77	Base-contacting	0.0
seq	g171.t1	-1	79	80	Base-contacting	0.0
seq	g171.t1	-1	82	83	Base-contacting	0.0
seq	g171.t1	-1	84	84	His	0.0
seq	g171.t1	-1	88	88	His	0.0
seq	g171.t1	-1	117	117	Cys	0.0
seq	g171.t1	-1	120	120	Cys	0.0
seq	g171.t1	-1	125	126	Base-contacting	0.0
seq	g171.t1	-1	128	129	Base-contacting	0.0
seq	g171.t1	-1	131	132	Base-contacting	0.0
seq	g171.t1	-1	133	133	His	0.0
seq	g171.t1	-1	137	137	His	0.0
seq	g317.t1	-1	68	68	Cys	0.0
seq	g317.t1	-1	71	71	Cys	0.0
seq	g317.t1	-1	76	77	Base-contacting	0.0
seq	g317.t1	-1	79	80	Base-contacting	0.0
seq	g317.t1	-1	82	83	Base-contacting	0.0
seq	g317.t1	-1	84	84	His	0.0
seq	g317.t1	-1	88	88	His	0.0
seq	g317.t1	-1	117	117	Cys	0.0
seq	g317.t1	-1	120	120	Cys	0.0
seq	g317.t1	-1	125	126	Base-contacting	0.0
seq	g317.t1	-1	128	129	Base-contacting	0.0
seq	g317.t1	-1	131	132	Base-contacting	0.0
seq	g317.t1	-1	133	133	His	0.0
seq	g317.t1	-1	137	137	His	0.0
seq	g135.t1	-1	68	68	Cys	0.0
seq	g135.t1	-1	71	71	Cys	0.0
seq	g135.t1	-1	76	77	Base-contacting	0.0
seq	g135.t1	-1	79	80	Base-contacting	0.0
seq	g135.t1	-1	82	83	Base-contacting	0.0
seq	g135.t1	-1	84	84	His	0.0
seq	g135.t1	-1	88	88	His	0.0
seq	g135.t1	-1	117	117	Cys	0.0
seq	g135.t1	-1	120	120	Cys	0.0
seq	g135.t1	-1	125	126	Base-contacting	0.0
seq	g135.t1	-1	128	129	Base-contacting	0.0
seq	g135.t1	-1	131	132	Base-contacting	0.0
seq	g135.t1	-1	133	133	His	0.0
seq	g135.t1	-1	137	137	His	0.0
seq	g153.t1	-1	68	68	Cys	0.0
seq	g153.t1	-1	71	71	Cys	0.0
seq	g153.t1	-1	76	77	Base-contacting	0.0
seq	g153.t1	-1	79	80	Base-contacting	0.0
seq	g153.t1	-1	82	83	Base-contacting	0.0
seq	g153.t1	-1	84	84	His	0.0
seq	g153.t1	-1	88	88	His	0.0
seq	g153.t1	-1	117	117	Cys	0.0
seq	g153.t1	-1	120	120	Cys	0.0
seq	g153.t1	-1	125	126	Base-contacting	0.0
seq	g153.t1	-1	128	129	Base-contacting	0.0
seq	g153.t1	-1	131	132	Base-contacting	0.0
seq	g153.t1	-1	133	133	His	0.0
seq	g153.t1	-1	137	137	His	0.0
seq	g75.t1	-1	68	68	Cys	0.0
seq	g75.t1	-1	71	71	Cys	0.0
seq	g75.t1	-1	76	77	Base-contacting	0.0
seq	g75.t1	-1	79	80	Base-contacting	0.0
seq	g75.t1	-1	82	83	Base-contacting	0.0
seq	g75.t1	-1	84	84	His	0.0
seq	g75.t1	-1	88	88	His	0.0
seq	g75.t1	-1	117	117	Cys	0.0
seq	g75.t1	-1	120	120	Cys	0.0
seq	g75.t1	-1	125	126	Base-contacting	0.0
seq	g75.t1	-1	128	129	Base-contacting	0.0
seq	g75.t1	-1	131	132	Base-contacting	0.0
seq	g75.t1	-1	133	133	His	0.0
seq	g75.t1	-1	137	137	His	0.0
