# Supplementary material for: Transposable elements drive the evolution of metazoan zinc finger genes
Source: Genome Res. 2023 Aug;33(8):1325–39. doi: 10.1101/gr.277966.123 (PMC10547256; doi:10.1101/gr.277966.123)
Supplement: Supplement 4 [file Supplemental_Data_4.tar.gz › Users/jonwells/Projects/feschottelab/finz-znf/data/selection-analysis/clade7/rst1]

	15	154	73	0.3975	0.033	0.008	0.032	0.006	0.003	0.000	0.000	0.003	0.013	0.027	0.026	0.034	0.000	0.007	0.007	0.000	0.034	0.090	0.000	0.053	0.000	0.007	0.000	0.007	0.000	0.020	0.013	0.603	0.000	-1002.759	0.034	0.008	0.033	0.006	0.004	0.000	0.000	0.004	0.013	0.029	0.027	0.036	0.000	0.007	0.007	0.000	0.035	0.094	0.000	0.056	0.000	0.007	0.000	0.007	0.000	0.021	0.014	0.757	0.000	0.000	3.525	-995.577	0.032	0.007	0.031	0.006	0.003	0.000	0.000	0.003	0.013	0.026	0.025	0.033	0.000	0.006	0.006	0.000	0.032	0.087	0.000	0.052	0.000	0.006	0.000	0.006	0.000	0.019	0.013	0.005	0.012	-1003.586	0.034	0.008	0.033	0.006	0.004	0.000	0.000	0.004	0.013	0.029	0.027	0.036	0.000	0.007	0.007	0.000	0.035	0.094	0.000	0.056	0.000	0.007	0.000	0.007	0.000	0.021	0.014	0.757	0.005	2.257	3.525	-995.577
