# Supplementary material for: Transposable elements drive the evolution of metazoan zinc finger genes
Source: Genome Res. 2023 Aug;33(8):1325–39. doi: 10.1101/gr.277966.123 (PMC10547256; doi:10.1101/gr.277966.123)
Supplement: Supplement 4 [file Supplemental_Data_4.tar.gz › Users/jonwells/Projects/feschottelab/finz-znf/data/selection-analysis/clade7/pairwise_needleman_clade7.fa]

>g50.t1
atggcgtttattaaagaggagagtgaagatgtgaagattaaagaaacattcacagtcaaacaggaagatctgcaggaacaaacagacctaattgaagagaatgaggagagtaaagaggaggaacatcatgtcaaaattgaggaaaaaaataatttacagactgatgatattttgaaaaggagagacaagaatcatttcacctgcactcagtgtggaaagagttttggaagaaaacacaatcttaagattcacatgaggatccacactggagagaaaccatacacatgcaatcagtgtgggaagagtttcaaccaatcatcaaacctttataatcacatgatgatccacactggagagaaaccattcaaatgcactcaatgtgggaaaagttttaaccgctcatcagaccttcatcaacatatgaggattcacactggagagaaaccattcacatgccctcagtgtgggaagagtttttactgctcatcacaccttcatcaacacatgaggatccacactggagagaaaccattcacatgctctcagtgtgggaagagtttcaggcaatcatcaaactttaagcaacacatgaggatccacactgaagagaaaccattcacatgcactcagtgtggaaagagtttcaaccaataa
>g63.t1
atggcgtttattaaagaggagagtgaagatgtgaagattaaagaaacattcacagtcaaacaggaaaatctgcaggaactaacagacctaattgaagagaatgaggagagtaaagaggaggaacatcatgtcaaaattgaggaaaaaactaatttacagactgatggtattttgaaaaggagagacaagaaccgttttacctgcactcagtgtggaaagagttttggaagaaaacacaatcttaagattcacatgaggatccacactggagagaaaccattcacatgcaatcagtgtgggaagagtttcaaccaatcatcaaacctttataatcacatgatgatccacactggagagaaaccattcaaatgcactcaatgtgggaaaagttttaaccgctcagcagaccttcatcaacatatgaggattcacactggagagaaaccattcacatgcactcagtgtgggaagagtttttactgctcatcacaccttcatcaacacatgaggatccacactggagagaaaccattcacgtgctctgagtgtgggaagagtttcaggcaatcatcaaactttaagcaacacatgaggatccacactgaagagaaaccattcacatgcactcagtgtgggaagagtttaagccaataa
>g75.t1
atggcgtttattaaagaggagagtgaagatgtgaagatcaaggaaacattcacagtcaaacaggaagatctgcaggaacaaacagacctaattgaagagaatgaggagagtaaagaggaggaacatcatgtcaaaattgaggaaaaaactattttacagactgatgatattttgaaaaggagagacaagaatcatttcacctgcactcagtgtggaaagagttttggaagaaaacacaatcttaagattcacatgaggatccacactggagagaaaccatacacatgcaatcagtgtgggaagagtttcaaccaatcatcaaacctttataatcacatgatgatccacactggagagaaaccattcaaatgcactcaatgtgggaaaagttttaaccgctcatcagaccttcatcaacatatgaggattcacactggagagaaaccatacacatgcactcagtgtgggaagagtttttactgctcatcacaccttcatcaacacatgaggatccacactggagagaaaccattcacatgcactcagtgtgggaagagtttcagccaatcatcacactttaagcaacacatgaggatccacactgaagagaaaccattcacatgcactcagtgtgggaagagtttcagccaataa
>g119.t1
atggcgtttattaaagaggagagtgaagatgtgaagattgaagaaacattcacagtcaaacaggaagatttgcaggaacaaacagacctaattgaagagaatgaggagagtaaagaggaggaacatcatgtcaaaattgaggaaaaaactattttacagactgatggtgttttgaaaaggagagacaagaatcatttcacctgcactcagtgtggaaggagttttggaagaaaacacaatcttaagattcacatgaggatccacactggagagaaaccatacacatgcaatcagtgtgggaagagtttcaaccaatcatcaaacctttataatcacatgatgatccacactggagagaaaccattcaaatgcactcaatgtgggaaaagttttaaccgctcatcagaccttcatcaacatatgaggattcacactggagagaaaccatacacatgcactcagtgtgggaagagtttttactgctcatcacaccttcatcaacacatgaggatccacactggagagaaaccattcacatgcactcagtgtgggaagagtttcagccaatcatcaaactttaagcaacacatgaggatccacagtgaagagaaaccattcgcatgcactcagtgtggaaagagtttcaaccaataa
>g135.t1
atggcctttattaaagaggagagtgaagatgtgaagattgaagaaacattcacagtcaaacaggaagatctgcaggaacaaacagacctaattgaagagaatgaggagagtaaagaggaggaacatcatgtcaaaattgaggaaaaaactattttacagactgatgatattttgaaaaggagagacaagaatcatttcacctgcactcagtgtggaaagagttttggaagaaaacacaatcttaagattcacatgaggatccacactggagagaaaccattcaaatgcactcagtgtgggaagagtttcaaccaatcatcaaacctttataatcacatgatgatccacactggagagaaaccattcaaatgcactcaatgtgggaaaagttttaaccgctcatcagaccttcatcaacatatgaggattcacactggagagaaaccatacacatgcactcagtgtgggaagagtttttactgctcatcacaccttcatcaacacatgaggatccacactggagagaaactattcacatgcactcagtgtgggaagagtttcagccaatcatcaaactttaagcaacacatgaggatccacactgaagagaaaccattcacatgcactcagtgtgggaagagtttcagccaataa
>g153.t1
atggcgtttattaaagaggagagtgaagatgtgaagattgaagaaacattcacagtcaaacaggaagatctgcaggaacaaacagacctaattgaagagaatgaggagagtaaagaggaggaacatcatgtcaaaattgaggaaaaaactattttacagactgatgatattttgaaaaggagagacaagaatcatttcacctgcactcagtgtggaaagagttttggaagaaaacacaatcttaagattcacatgaggatccacactggagagaaaccattcaaatgcactcagtgtgggaagagtttcaaccaatcatcaaacctttataatcacatgatgatccacactggagagaaaccattcaaatgcactcaatgtgggaaaagttttaaccgctcatcagaccttcatcaacatatgaggattcacactggagagaaaccatacacatgcactcagtgtgggaagagtttttactgctcatcacaccttcatcaacacatgaggatccacactggagagaaaccattcacatgcactcagtgtgggaagagtttcagccaatcatcacactttaagcaacacatgaggatccacactgaagagaaaccattcacatgcactcagtgtgggaagagtttcagccaataa
>g171.t1
atggcgtttattaaagaggagagtgaagatgtgaagattgaagaaacattcacagtcaaacaggaagatttgcaggaacaaacagacctaattgaagagaatgaggagagtaaagaggaggaacatcatgtcaaaattgaggaaaaaactattttacagactgatggtattttgaaaaggagagacaagaatcatttcacctgcactcagtgtggaaagagttttggaagaaaacacaatcttaagattcacatgaggatccacactggagagaaaccattcacatgcactcagtgtgggaagagtttcaaccaatcatcaaacctttataatcacatgatgatccacactggagagaaaccattcaaatgcactcaatgtgggaaaagttttaaccgctcatcagaccttcatcaacatatgaggattcacactggagagaaaccatacacatgcactcagtgtgggaagagtttttactgctcatcacaccttcatcaacacatgaggatccacactggagagaaaccattcacatgcactcagtgtgggaagagtttcagccaatcatcacactttaagcaacacatgaggatccacactgaagagaaaccattcacatgcactcagtgtgggaagagtttcagccaataa
>g177.t1
atggcgtttattaaagaggagagtgaagatgtgaagattaaagaaacattcacagtcaaacaggaagatttgcaggaaaaaacagacctaattgaagagaatgaggagagtaaagaggaggaacatcatgtcaaaattgaggaaaaaactattttacagactgatggtattttgaaaaggagagacaagaatcatttcacctgcactcagtgtggaaagagttttggaagaaaacacaatcttaagattcacatgaggatccacactggagagaaaccattcaaatgcactcaatgtgggaaaagttttaaccgctcatcagaccttcatcaacacatgaggatccacactggagagaaaccattcacatgcactcagtgtgggaagagtttcagccaatcatcacactttaagcaacacatgaggatccacactgaagagaaaccattcacatgcactcagtgtgggaagacctactgtttgaaagataatgaaaaaaatatttgccacaaaaaaagtttaattgcagaaaaaaatattcattttagaaaaaaaaaatgtatatggtggtgcagtgggtag
>g233.t1
atggcgtttattaaagaggagagtgaagatgtgaagattaaagaaacattcacagtcaaacaggaagatctgcaggaacaaacagacctaattgaagagaatgaggagagtaaagaggaggaacatcatgtcaaaattgaggaaaaaaataatttacagactgatgatattttgaaaaggagagacaagaatcatttcacctgcactcagtgtggaaagagttttggaagaaaacacaatcttaagattcacatgaggatccacactggagagaaaccatacacatgcaatcagtgtgggaagagtttcaaccaatcatcaaacctttataatcacatgatgatccacactggagagaaaccattcaaatgcactcaatgtgggaaaagttttaaccgctcatcagaccttcatcaacatatgaggattcacactggagagaaaccattcacatgctctcagtgtgggaagagtttttactgctcatcacaccttcatcaacacatgaggatccacactggagagaaaccattcacatgctctcagtgtgggaagagtttcaggcaatcatcaaactttaagcaacacatgaggatccacactgaagagaaaccattcacatgcactcagtgtggaaagagtttcaaccaataa
>g303.t1
atggcgtttattaaagaggagagtgaagatgtgaagattaaagaaacattcacagtcaaacaggaagatctgcaggaacaaacagacctaattgaagagaatgaggagagtaaagaggaggaacatcatgtcaaaattgaggaaaaaaataatttacagactgatgatattttgaaaaggagagacaagaatcatttcacctgcactcagtgtggaaagagttttggaagaaaacacaatcttaagattcacatgaggatccacactggagagaaaccatacacatgcaatcagtgtgggaagagtttcaaccaatcatcaaacctttataatcacatgatgatccacactggagagaaaccattcaaatgcactcaatgtgggaaaagttttaaccgctcatcagaccttcatcaacatatgaggattcacactggagagaaaccattcacatgccctcagtgtgggaagagtttttactgctcatcacaccttcatcaacacatgaggatccacactggagagaaaccattcacatgctctcagtgtgggaagagtttcaggcaatcatcaaactttaagcaacacatgaggatccacactgaagagaaaccattcacatgcactcagtgtggaaagagtttcaaccaataa
>g317.t1
atgccgtttattaaagaggagagtgaagatgtgaagattgaagaaacattcacagtcaaacaggaagatctgcaggaacaaacagacctaattgaagagaatgaggagagtaaagaggaggaacatcatgtcaaaattgaggaaaaaactcatttacagactgatggtattttgaaaaggagagacaagaatcatttcacctgcactcagtgtggaaagagttttggaagaaaacacaatcttaagattcacatgaggatccacactggagagaaaccattcacatgcactcagtgtgggaagagtttcaaccaatcatcaaacctttataatcacatgatgatccacactggagagaaaccattcaaatgcactcaatgtgggaaaagttttaaccgctcatcagaccttcatcaacatatgaggattcacactggagagaaaccatacacatgcactcagtgtgggaagagtttttactgctcatcacaccttcatcaacacatgaggatccacactggagagaaaccattcacatgcactcagtgtgggaagagtttcagccaatcatcacactttaagcaacacatgaggatccacactgaagagaaaccattcacatgcactcagtgtgggaagagtttcagccaataa
>g318.t1
atggcgtttattaaagaggagaatgaagatgtgaagattgaagaaacattcacagtcaagcaggaagatttgcaggaacaaatagacctaattgaagagaatgaggagagtaaagaggaggaacatcatgtcaaaattgaggaaaaaactaatttacagactgatggtattttgaaaaggagagacaagaaccgtttcacctgcactcagtgtggaaagagttttggaagaaaacacaatcttaagattcacatgaggatccacactggagagaaaccattcacatgcaatcagtgtgggaagagtttcaaccaatcatcaaacctttataatcacatgatgatccacaatggagagaaaccattcaaatgcactcaatgtgggaaaagttttaaccgctcagcagaccttcatcaacatatgaggattcacactggagagaaaccattcacatgcactcagtgtgggaagagtttttactgctcatcacaccttcatcaacacatgaggatccacactggagagaaaccattcacgtgctctgagtgtgggaagagtttcaggcaatcatcaaactttaagcaacacatgaggatccacactggagagaaaccattcacatgcactcagtgtgggaagagtttaagccaataa
>g560.t1
atggcgtttattaaagaggagagtgaagatgtgaagattaaagaaacattcacagtcaaacaggaagatttgcaggaacaaacagacctaattgaagagaatgaggagagtaaagaggaggaacatcatgtcaaaattgaggaaaaaactattttacagactgatggtattttgaaaaggagagacaagaatcatttcacctgcactcagtgtggaaagagttttggaagaaaacacaatcttaagattcacatgaggatccacactggagagaaaccattcacatgcactcagtgtgggaagagtttcaaccaatcatcaaacctttataatcacatgatgatccacactggagagaaaccattcacatgctctcaatgtgggaaaagttttaaccgctcatcagaccttcatcaacatatgaggatgattcacactggagagaaaccatacacatgcactcagtgtgggaagagtttttactgctcatcacaccttcatcaacacatgaggatccacactggagagaaaccattcacatgcactcagtgtgggaagagtttcagccaatcatcacactttaagcaacacatgaggatccacactgaagagaaaccattcacatgcactcagtgtgggaagagtttcagccaataa
>g646.t1
atggcgtttattaaagaggagagtgaagatgtgaagattgaagaaacattcacagtcaaacaggaagatctgcaggaacaaacagacctaattgaagagaatgaggagagtaaagaggaggaacatcatgtcaaaattgaggaaaaaaataatttacagactgatggtattttgaaaaggagagacagaaatcgtttcacctgcactcagtgtggaaagagttttggaagaaaacacaatcttaagattcacatgaggatccacactggagagaaaccattcacatgcactcagtgtgggaagagttttaactgctcatcaaacctttataatcacatgatgatccacactggagagaaaccattcaaatgcactcaatgtgggaaaagttttaaccgctcatcagacctccatcaacatatgaggattcacactggagagaaaccatacacatgcactcagtgtgggaagagtttttactgctcatcacaccttcatcaacacatgaggatccacactggagagaaaccattcacatgcactcagtgtgggaagagtttcagccaatcatcaaactttaagcaacacatgaggatccacactgaagagaaaccattcacatgcactcagtgtgggaagagtttcagccaataa
>g671.t1
atggcgtttattaaagaggagagtgaagatgtgaagattaaagaaacattcacagtcaaacaggaagatttgcaggaacaaacagacctaattgaagagaatgaggagagtaaagaggaggaacatcatgtcaaaattgaggaaaaaaataatttacagactgatgatattttgaaaaggagagacaagaatcatttcacctgcactcagtgtggaaagagttttggaagaaaacacaatcttaagattcacatgaggatccacactggagagaaaccattcaaatgcactcaatgtgggaaaagttttaaccgctcatcagaccttcatcaacatatgaggattcacactggagagaaaccattcacatgcactcagtgtggaaagagtttttactgctcatcacaccttcatcaacacatgaggatccacactggagagaaaccattcacatgctctcagtgtgggaagagtttcaggcaatcatcaaactttaagcaacacatgaggatccacactgaagagaaaccattcacatgcactcagtgtggaaagagtttcaaccaataa
