# Supplementary material for: Transposable elements drive the evolution of metazoan zinc finger genes
Source: Genome Res. 2023 Aug;33(8):1325–39. doi: 10.1101/gr.277966.123 (PMC10547256; doi:10.1101/gr.277966.123)
Supplement: Supplement 4 [file Supplemental_Data_4.tar.gz › Users/jonwells/Projects/feschottelab/finz-znf/data/selection-analysis/clade7/pairwise_needleman_clade7.taxa]

Danio_rerio_g119.t1_[len=217]
Danio_rerio_g135.t1_[len=217]
Danio_rerio_g153.t1_[len=217]
Danio_rerio_g171.t1_[len=217]
Danio_rerio_g177.t1_[len=193]
Danio_rerio_g233.t1_[len=217]
Danio_rerio_g303.t1_[len=217]
Danio_rerio_g317.t1_[len=217]
Danio_rerio_g318.t1_[len=217]
Danio_rerio_g50.t1_[len=217]
Danio_rerio_g560.t1_[len=218]
Danio_rerio_g63.t1_[len=217]
Danio_rerio_g646.t1_[len=217]
Danio_rerio_g671.t1_[len=189]
Danio_rerio_g75.t1_[len=217]
