# Supplementary material for: Transposable elements drive the evolution of metazoan zinc finger genes
Source: Genome Res. 2023 Aug;33(8):1325–39. doi: 10.1101/gr.277966.123 (PMC10547256; doi:10.1101/gr.277966.123)
Supplement: Supplement 4 [file Supplemental_Data_4.tar.gz › Users/jonwells/Projects/feschottelab/finz-znf/data/selection-analysis/clade7/pairwise_needleman_clade7.final.fa]

>g646.t1
ATGGCGTTTATTAAAGAGGAGAGTGAAGATGTGAAGATTGAAGAAACATTCACAGTCAAA
CAGGAAGATCTGCAGGAACAAACAGACCTAATTGAAGAGAATGAGGAGAGTAAAGAGGAG
GAACATCATGTCAAAATTGAGGAAAAAAATAATTTACAGACTGATGGTATTTTGAAAAGG
AGAGACAGAAATCGTTTCACCTGCACTCAGTGTGGAAAGAGTTTTGGAAGAAAACACAAT
CTTAAGATTCACATGAGGATCCACACTGGACAATGTGGGAAAAGTTTTAACCGCTCATCA
GACCTCCATCAACATATGAGGATTCACACTGGAGAGAAACCATACACATGCACTCAGTGT
GGGAAGAGTTTTTACTGCTCATCACACCTTCATCAACACATGAGGATCCACACTGAAGAG
AAACCATTCACATGCACTCAGTGTGGGAAGAGTTTCAGCCAA
>g50.t1
ATGGCGTTTATTAAAGAGGAGAGTGAAGATGTGAAGATTAAAGAAACATTCACAGTCAAA
CAGGAAGATCTGCAGGAACAAACAGACCTAATTGAAGAGAATGAGGAGAGTAAAGAGGAG
GAACATCATGTCAAAATTGAGGAAAAAAATAATTTACAGACTGATGATATTTTGAAAAGG
AGAGACAAGAATCATTTCACCTGCACTCAGTGTGGAAAGAGTTTTGGAAGAAAACACAAT
CTTAAGATTCACATGAGGATCCACACTGGACAATGTGGGAAAAGTTTTAACCGCTCATCA
GACCTTCATCAACATATGAGGATTCACACTGGAGAGAAACCATTCACATGCCCTCAGTGT
GGGAAGAGTTTTTACTGCTCATCACACCTTCATCAACACATGAGGATCCACACTGAAGAG
AAACCATTCACATGCACTCAGTGTGGAAAGAGTTTCAACCAA
>g303.t1
ATGGCGTTTATTAAAGAGGAGAGTGAAGATGTGAAGATTAAAGAAACATTCACAGTCAAA
CAGGAAGATCTGCAGGAACAAACAGACCTAATTGAAGAGAATGAGGAGAGTAAAGAGGAG
GAACATCATGTCAAAATTGAGGAAAAAAATAATTTACAGACTGATGATATTTTGAAAAGG
AGAGACAAGAATCATTTCACCTGCACTCAGTGTGGAAAGAGTTTTGGAAGAAAACACAAT
CTTAAGATTCACATGAGGATCCACACTGGACAATGTGGGAAAAGTTTTAACCGCTCATCA
GACCTTCATCAACATATGAGGATTCACACTGGAGAGAAACCATTCACATGCCCTCAGTGT
GGGAAGAGTTTTTACTGCTCATCACACCTTCATCAACACATGAGGATCCACACTGAAGAG
AAACCATTCACATGCACTCAGTGTGGAAAGAGTTTCAACCAA
>g233.t1
ATGGCGTTTATTAAAGAGGAGAGTGAAGATGTGAAGATTAAAGAAACATTCACAGTCAAA
CAGGAAGATCTGCAGGAACAAACAGACCTAATTGAAGAGAATGAGGAGAGTAAAGAGGAG
GAACATCATGTCAAAATTGAGGAAAAAAATAATTTACAGACTGATGATATTTTGAAAAGG
AGAGACAAGAATCATTTCACCTGCACTCAGTGTGGAAAGAGTTTTGGAAGAAAACACAAT
CTTAAGATTCACATGAGGATCCACACTGGACAATGTGGGAAAAGTTTTAACCGCTCATCA
GACCTTCATCAACATATGAGGATTCACACTGGAGAGAAACCATTCACATGCTCTCAGTGT
GGGAAGAGTTTTTACTGCTCATCACACCTTCATCAACACATGAGGATCCACACTGAAGAG
AAACCATTCACATGCACTCAGTGTGGAAAGAGTTTCAACCAA
>g671.t1
ATGGCGTTTATTAAAGAGGAGAGTGAAGATGTGAAGATTAAAGAAACATTCACAGTCAAA
CAGGAAGATTTGCAGGAACAAACAGACCTAATTGAAGAGAATGAGGAGAGTAAAGAGGAG
GAACATCATGTCAAAATTGAGGAAAAAAATAATTTACAGACTGATGATATTTTGAAAAGG
AGAGACAAGAATCATTTCACCTGCACTCAGTGTGGAAAGAGTTTTGGAAGAAAACACAAT
CTTAAGATTCACATGAGGATCCACACTGGACAATGTGGGAAAAGTTTTAACCGCTCATCA
GACCTTCATCAACATATGAGGATTCACACTGGAGAGAAACCATTCACATGCACTCAGTGT
GGAAAGAGTTTTTACTGCTCATCACACCTTCATCAACACATGAGGATCCACACTGAAGAG
AAACCATTCACATGCACTCAGTGTGGAAAGAGTTTCAACCAA
>g63.t1
ATGGCGTTTATTAAAGAGGAGAGTGAAGATGTGAAGATTAAAGAAACATTCACAGTCAAA
CAGGAAAATCTGCAGGAACTAACAGACCTAATTGAAGAGAATGAGGAGAGTAAAGAGGAG
GAACATCATGTCAAAATTGAGGAAAAAACTAATTTACAGACTGATGGTATTTTGAAAAGG
AGAGACAAGAACCGTTTTACCTGCACTCAGTGTGGAAAGAGTTTTGGAAGAAAACACAAT
CTTAAGATTCACATGAGGATCCACACTGGACAATGTGGGAAAAGTTTTAACCGCTCAGCA
GACCTTCATCAACATATGAGGATTCACACTGGAGAGAAACCATTCACATGCACTCAGTGT
GGGAAGAGTTTTTACTGCTCATCACACCTTCATCAACACATGAGGATCCACACTGAAGAG
AAACCATTCACATGCACTCAGTGTGGGAAGAGTTTAAGCCAA
>g318.t1
ATGGCGTTTATTAAAGAGGAGAATGAAGATGTGAAGATTGAAGAAACATTCACAGTCAAG
CAGGAAGATTTGCAGGAACAAATAGACCTAATTGAAGAGAATGAGGAGAGTAAAGAGGAG
GAACATCATGTCAAAATTGAGGAAAAAACTAATTTACAGACTGATGGTATTTTGAAAAGG
AGAGACAAGAACCGTTTCACCTGCACTCAGTGTGGAAAGAGTTTTGGAAGAAAACACAAT
CTTAAGATTCACATGAGGATCCACACTGGACAATGTGGGAAAAGTTTTAACCGCTCAGCA
GACCTTCATCAACATATGAGGATTCACACTGGAGAGAAACCATTCACATGCACTCAGTGT
GGGAAGAGTTTTTACTGCTCATCACACCTTCATCAACACATGAGGATCCACACTGGAGAG
AAACCATTCACATGCACTCAGTGTGGGAAGAGTTTAAGCCAA
>g119.t1
ATGGCGTTTATTAAAGAGGAGAGTGAAGATGTGAAGATTGAAGAAACATTCACAGTCAAA
CAGGAAGATTTGCAGGAACAAACAGACCTAATTGAAGAGAATGAGGAGAGTAAAGAGGAG
GAACATCATGTCAAAATTGAGGAAAAAACTATTTTACAGACTGATGGTGTTTTGAAAAGG
AGAGACAAGAATCATTTCACCTGCACTCAGTGTGGAAGGAGTTTTGGAAGAAAACACAAT
CTTAAGATTCACATGAGGATCCACACTGGACAATGTGGGAAAAGTTTTAACCGCTCATCA
GACCTTCATCAACATATGAGGATTCACACTGGAGAGAAACCATACACATGCACTCAGTGT
GGGAAGAGTTTTTACTGCTCATCACACCTTCATCAACACATGAGGATCCACACTGAAGAG
AAACCATTCGCATGCACTCAGTGTGGAAAGAGTTTCAACCAA
>g560.t1
ATGGCGTTTATTAAAGAGGAGAGTGAAGATGTGAAGATTAAAGAAACATTCACAGTCAAA
CAGGAAGATTTGCAGGAACAAACAGACCTAATTGAAGAGAATGAGGAGAGTAAAGAGGAG
GAACATCATGTCAAAATTGAGGAAAAAACTATTTTACAGACTGATGGTATTTTGAAAAGG
AGAGACAAGAATCATTTCACCTGCACTCAGTGTGGAAAGAGTTTTGGAAGAAAACACAAT
CTTAAGATTCACATGAGGATCCACACTGGACAATGTGGGAAAAGTTTTAACCGCTCATCA
GACCTTCATCAACACATGAGGATCCACACTGGAGAGAAACCATTCACATGCACTCAGTGT
GGGAAGAGTTTCAGCCAATCATCACACTTTAAGCAACACATGAGGATCCACACTGAAGAG
AAACCATTCACATGCACTCAGTGTGGGAAGAGTTTCAGCCAA
>g177.t1
ATGGCGTTTATTAAAGAGGAGAGTGAAGATGTGAAGATTAAAGAAACATTCACAGTCAAA
CAGGAAGATTTGCAGGAAAAAACAGACCTAATTGAAGAGAATGAGGAGAGTAAAGAGGAG
GAACATCATGTCAAAATTGAGGAAAAAACTATTTTACAGACTGATGGTATTTTGAAAAGG
AGAGACAAGAATCATTTCACCTGCACTCAGTGTGGAAAGAGTTTTGGAAGAAAACACAAT
CTTAAGATTCACATGAGGATCCACACTGGACAATGTGGGAAAAGTTTTAACCGCTCATCA
GACCTTCATCAACACATGAGGATCCACACTGGAGAGAAACCATTCACATGCACTCAGTGT
GGGAAGAGTTTCAGCCAATCATCACACTTTAAGCAACACATGAGGATCCACACTGAAGAG
AAACCATTCACATGCACTCAGTGTGGGAAGACCTACAGTGGG
>g171.t1
ATGGCGTTTATTAAAGAGGAGAGTGAAGATGTGAAGATTGAAGAAACATTCACAGTCAAA
CAGGAAGATTTGCAGGAACAAACAGACCTAATTGAAGAGAATGAGGAGAGTAAAGAGGAG
GAACATCATGTCAAAATTGAGGAAAAAACTATTTTACAGACTGATGGTATTTTGAAAAGG
AGAGACAAGAATCATTTCACCTGCACTCAGTGTGGAAAGAGTTTTGGAAGAAAACACAAT
CTTAAGATTCACATGAGGATCCACACTGGACAATGTGGGAAAAGTTTTAACCGCTCATCA
GACCTTCATCAACATATGAGGATTCACACTGGAGAGAAACCATACACATGCACTCAGTGT
GGGAAGAGTTTTTACTGCTCATCACACCTTCATCAACACATGAGGATCCACACTGAAGAG
AAACCATTCACATGCACTCAGTGTGGGAAGAGTTTCAGCCAA
>g317.t1
ATGCCGTTTATTAAAGAGGAGAGTGAAGATGTGAAGATTGAAGAAACATTCACAGTCAAA
CAGGAAGATCTGCAGGAACAAACAGACCTAATTGAAGAGAATGAGGAGAGTAAAGAGGAG
GAACATCATGTCAAAATTGAGGAAAAAACTCATTTACAGACTGATGGTATTTTGAAAAGG
AGAGACAAGAATCATTTCACCTGCACTCAGTGTGGAAAGAGTTTTGGAAGAAAACACAAT
CTTAAGATTCACATGAGGATCCACACTGGACAATGTGGGAAAAGTTTTAACCGCTCATCA
GACCTTCATCAACATATGAGGATTCACACTGGAGAGAAACCATACACATGCACTCAGTGT
GGGAAGAGTTTTTACTGCTCATCACACCTTCATCAACACATGAGGATCCACACTGAAGAG
AAACCATTCACATGCACTCAGTGTGGGAAGAGTTTCAGCCAA
>g135.t1
ATGGCCTTTATTAAAGAGGAGAGTGAAGATGTGAAGATTGAAGAAACATTCACAGTCAAA
CAGGAAGATCTGCAGGAACAAACAGACCTAATTGAAGAGAATGAGGAGAGTAAAGAGGAG
GAACATCATGTCAAAATTGAGGAAAAAACTATTTTACAGACTGATGATATTTTGAAAAGG
AGAGACAAGAATCATTTCACCTGCACTCAGTGTGGAAAGAGTTTTGGAAGAAAACACAAT
CTTAAGATTCACATGAGGATCCACACTGGACAATGTGGGAAAAGTTTTAACCGCTCATCA
GACCTTCATCAACATATGAGGATTCACACTGGAGAGAAACCATACACATGCACTCAGTGT
GGGAAGAGTTTTTACTGCTCATCACACCTTCATCAACACATGAGGATCCACACTGAAGAG
AAACCATTCACATGCACTCAGTGTGGGAAGAGTTTCAGCCAA
>g153.t1
ATGGCGTTTATTAAAGAGGAGAGTGAAGATGTGAAGATTGAAGAAACATTCACAGTCAAA
CAGGAAGATCTGCAGGAACAAACAGACCTAATTGAAGAGAATGAGGAGAGTAAAGAGGAG
GAACATCATGTCAAAATTGAGGAAAAAACTATTTTACAGACTGATGATATTTTGAAAAGG
AGAGACAAGAATCATTTCACCTGCACTCAGTGTGGAAAGAGTTTTGGAAGAAAACACAAT
CTTAAGATTCACATGAGGATCCACACTGGACAATGTGGGAAAAGTTTTAACCGCTCATCA
GACCTTCATCAACATATGAGGATTCACACTGGAGAGAAACCATACACATGCACTCAGTGT
GGGAAGAGTTTTTACTGCTCATCACACCTTCATCAACACATGAGGATCCACACTGAAGAG
AAACCATTCACATGCACTCAGTGTGGGAAGAGTTTCAGCCAA
>g75.t1
ATGGCGTTTATTAAAGAGGAGAGTGAAGATGTGAAGATCAAGGAAACATTCACAGTCAAA
CAGGAAGATCTGCAGGAACAAACAGACCTAATTGAAGAGAATGAGGAGAGTAAAGAGGAG
GAACATCATGTCAAAATTGAGGAAAAAACTATTTTACAGACTGATGATATTTTGAAAAGG
AGAGACAAGAATCATTTCACCTGCACTCAGTGTGGAAAGAGTTTTGGAAGAAAACACAAT
CTTAAGATTCACATGAGGATCCACACTGGACAATGTGGGAAAAGTTTTAACCGCTCATCA
GACCTTCATCAACATATGAGGATTCACACTGGAGAGAAACCATACACATGCACTCAGTGT
GGGAAGAGTTTTTACTGCTCATCACACCTTCATCAACACATGAGGATCCACACTGAAGAG
AAACCATTCACATGCACTCAGTGTGGGAAGAGTTTCAGCCAA
