# Supplementary material for: Transposable elements drive the evolution of metazoan zinc finger genes
Source: Genome Res. 2023 Aug;33(8):1325–39. doi: 10.1101/gr.277966.123 (PMC10547256; doi:10.1101/gr.277966.123)
Supplement: Supplement 4 [file Supplemental_Data_4.tar.gz › Users/jonwells/Projects/feschottelab/finz-znf/data/selection-analysis/clade7/pairwise_needleman_clade7.final.fa.parstree]

(g177.t1:0.0335758254,g560.t1:0.0000010000,(((g646.t1:0.0198741305,((g50.t1:0.0000010000,g303.t1:0.0000010000):0.0065366598,(g233.t1:0.0065366598,g671.t1:0.0131607809):0.0000010000):0.0335758254):0.0065366598,(g318.t1:0.0335758254,g63.t1:0.0266785238):0.0198741305):0.0198741305,(g119.t1:0.0335758254,(g171.t1:0.0000010000,((g75.t1:0.0131607809,(g135.t1:0.0065366598,g153.t1:0.0000010000):0.0000010000):0.0065366598,g317.t1:0.0131607809):0.0065366598):0.0000010000):0.0065366598):0.0548446069);
