# Supplementary material for: Transposable elements drive the evolution of metazoan zinc finger genes
Source: Genome Res. 2023 Aug;33(8):1325–39. doi: 10.1101/gr.277966.123 (PMC10547256; doi:10.1101/gr.277966.123)
Supplement: Supplement 4 [file Supplemental_Data_4.tar.gz › Users/jonwells/Projects/feschottelab/finz-znf/data/selection-analysis/clade1/pairwise_needleman_clade1.prank.fa]

>g276.t1
ATGGCGTTTATTAAAGAGGAGAGTGAAGATGTGAAGATTGAAGAAACATTCACAGTCAAA
CATGAAGATCCACAGGAACAAACAGACCTGATGGTGCTGAAAGAAAAGACTCATCAACAG
AATGAAATGGAAGAAAAACACCAAGACATAACGACTGATGAAAAACCTACACTGACGAAA
AAGACTTTGTCACGTGGAAGACCTCGGAAATCCAAACCTAGGTGTAATTACAGCTGTAAA
CAATGTGGAATAAGTTTCCGTCAGAAGCCAAAGCTTGATGTTCACATAAGAGGTCACACT
AGAGAGAAAGCTTACACTTGCAAACAGTGTGGAAAGAGCTTCTACAATACAAGAAACCTA
ACAGTGCACATGAGAATTCACACTGGAGAAAGGCCGTACACATGCCAACAGTGTGGGAAA
AGCTTCCATAAAACAGGAAACTTAACAGTGCACATGAGAATTCACACTGGAGAGAGGCCA
TACACATGCCAACAGTGTGGGAAAAGCTTTTATACTACAGGAAACTTGACAGTGCACATG
AGAATTCACACTGGGGAGAAGCCTTACTCTTGCCCTCAGTGTGGAAAAAGTTATAATCAA
AATAGCAACCTTGAAGTCCACATGAGAACTCACAATGGAGGAAGAACTTTTGTTTGCACA
CAGTGTGGAAAAAGTTTCGCTCAAAAACAAAATCTTGACCTCCACATGAGGATTCACACT
GGAGAGAAGCCTTACACATGCACAGAGTGTGGTAAAAGTTTCCCATATAAAAGCACACTC
AAACACCACATGATAGTTCACACCGGAGAGAAGCCGTTTGCATGTGCGCAGTGTGGAAAG
AGCTTCACATGTAAAGCTAACCTCAGGAACCACATGAATGGTCACACTGGAACCATAGTG
TTCATATGTGATCTGTGTGGAAAGAGTCTCACACACAAATACTCCATAAAGAACCACATG
AAGACTCACTCAGGAGAGCGTTTTATATGCATTGAGTGTGGAAAGGGCTTTAAACATAAA
AGAAGCCTCAGCAATCACATGGAGCTTCACAATGGAGAGCAGAGTGCTCAAAAT
>g96.t1
ATGGCGTTTATTAAAGAGGAGAGTGAAGATGTGAAGATTGAAGAAACATTCACAGTCAAA
CAGGAAGATCTGCAGGAACAAACAGACCTGATGTTGCTGAAAGAAAAGACTCATCAACAG
AATGAAATGGAAGAGAAACAGCAAGACATGACGACTGATGAAAAACCCACACTGACGAAA
AAGACTTTGTCATGTGGAAGACCTCGGAAATCCAAACTTAGGTGTAATTTCAGCTGTAAA
CAGTGTGGAAAAAGTTTCAGTCAGAAGCCAAAGCTTGATGTTCACATAAGAGATCACACT
AGGGAGAAAGCTTATACTTGCGAACAGTGTGGAAAGAGCTTCTATAATACAAGAAACCTA
ACAGTGCACATGAGAATTCACACTGGAGAAAGGCCGTACACATGCCAACAGTGTGGGAAA
AGCTTCCATAAAACAGGAAACTTAACAGTGCACATGAGAATTCACACTGGAGAGAGGCCA
TACACATGCCAACAGTGTGGGAAAAGCTTTCAAACTACAGGAAACTTAACAGTGCACATG
AGAATTCACACTGGGGAGAAGCCTTACTCTTGCCCTCAGTGTGGAAAAAGTTATAGTCAA
AATAGCACCCTTGAAGTCCACATGAGAACTCACAATGGAGGAAAAACTTTTGTTTGCACA
CAGTGTGGTAAAAGTTTTGTTAAAAAACAAAATCTTGACCTCCACATGAGGATTCACACT
GGAGAGAAACCTTACACATGCACAGAGTGTGGTAAAAGTTTCCCATATAAAAGCACACTC
AAACACCACATGATAGTTCACACCGGAGAGAAGCCGTTTGCATGTGCGCAGTGTGGAAAG
AGCTTCACATGTAATGCTAACCTCAGGAACCACATGAATGGTCACACTGGAACCATAGTG
TTCACATGTGATCTGTGTGGAAAGAGTCTCACACACAAATACTCCATAAAGAACCACATG
AAGACTCACTCAGGAGAGCGTTTTATATGCATTGAGTGTGGAAAGGGCTTTAAACATAAA
AGAAGCCTCAGCAATCACATGGAGCTTCACAATGGAGAGCAGAGTCCTCAAAAT
>g280.t1
ATGGCGTTTATTAAAGAGGAGAGTGAAGATGTGAAGATTGAAGAAACATTCACAGTCAAA
CAGGAAGATCTGCAGGAACAAACAGACCTGATGTTGCTGAAAGAAAAGACTCATCAACAG
AATGAAATGGAAGAGAAACAGCAAGACATGACGACTGATGAAAAACCCACACTGACGAAA
AAGACTTTGTCATGTGGAAGACCTCGGAAATCCAAACTTAGGTGTAATTTCAGCTGTAAA
CAGTGTGGAAAAAGTTTCAGTCAGAAGCCAAAGCTTGATGTTCACATAAGAGATCACACT
AGGGAGAAAGCTTATACTTGCAAACAGTGTGGAAAGAGCTTCTATAATACAAGAAACCTA
ACAGTGCACATGAGAATTCACACTGGAGAAAGGCCGTACACATGCCAACAGTGTGGGAAA
AGCTTCCATAAAACAGGAAACTTAACAGTGCACATGCGAATTCACACTGGAGAGAGGCCA
TACACATGCCAACAGTGTGGGAAAAGCTTTCAAACTACAGGAAACTTAACAGTGCACATG
AGAATTCACACTGGGGAGAAGCCTTACTCTTGCCCTCAGTGTGGAAAAAGTTATAGTCAA
AATAGCAACCTTGAAGTCCACATGAGAACTCACAATGGAGGAAGAACTTTTGTTTGCACA
CAGTGTGGTAAAAGTTTTGTTAAAAAACAAAATCTTGACCTCCACATGAGGATTCACACT
GGAGAGAAACCTTACACATGCACAGAGTGTGGTAAAAGTTTCCCATATAAAAGCACACTC
AAACACCACATGATAGTTCACACCGGAGAGAAGCCGTTTGCATGTGCGCAGTGTGGAAAG
AGCTTCACATATAATGCTAACCTCAGGAACCACATGAATGGTCACACTGGAACCATAGTG
TTCACATGTGATCTGTGTGGAAAGAGTCTCACACACAAATACTCCATAAAGAACCACATG
AAGACTCACTCAGGAGAGCGTTTTATATGCATTGAGTGTGGAAAGGGCTTTAAACATAAA
AGAAGCCTCAGCAATCACATGGAGCTTCACAATGGAGAGCAGAGTCCTCAAAAT
>g358.t1
ATGGCGTTTATTAAAGAGGAGAGTGAAGATGTGAAGATTGAAGAAACATTCACAGTCAAG
CAGGAAGATCTGCAGGAACAAACAGACCTGATGTTGCTGAAAGAAAAGACTCATCAACAG
AATGAAATGGAAGAGATACAGCAAGACATGACGACTGATGAAAAACCCACACTGACGAAA
AAGACTTTGTCATGTGGAAGACCTCGGAAATCCAAACTTAGGTGTAATTTCAGCTGTAAA
CAGTGTGGAAAAAGTTTCAGTCAGAAGCCAAAGCTTGATGTTCACATAAGAGATCACACT
AGGGAGAAAGCTTATACTTGCAAACAGTGTGGAAAGAGCTTCTATAATACAAGAAACCTA
ACAGTGCACATGAGAATTCACACTGGAGAAAGGCCGTACACATGCCAACAGTGTGGGAAA
AGCTTCCATAAAACAGGAAACTTAACAGTGCACATGCGAATTCACACTGGAGAGAGGCCA
TACACATGCCAACAGTGTGGGAAAAGCTTTCAAACTACAGGAAACTTAACAGTGCACATG
AGAATTCACACTGGGGAGAAGCCTTACTCTTGCCCTCAGTGTGGAAAAAGTTATAGTCAA
AATAGCAACCTTGAAGTCCACATGAGAACTCACAATGGAGGAAGAACTTTTGTTTGCACA
CAGTGTGGTAAAAGTTTTGTTAAAAAACAAAATCTTGACCTCCACATGAGGATTCACACT
GGAGAGAAACCTTACACATGCACAGAGTGTGGTAAAAGTTTCCCATATAAAAGCACACTC
AAACACCACATGATAGTTCACACCGGAGAGAAGCCGTTTGCATGTGCGCAGTGTGGAAAG
AGCTTCACATATAATGCTAACCTCAGGAACCACATGAATGGTCACACTGGAACCATAGTG
TTCACATGTGATCTGTGTGGAAAGAGTCTCACACACAAATACTCCATAAAGAACCACATG
AAGACTCACTCAGGAGAGCGTTTTATATGCATTGAGTGTGGAAAGGGCTTTAAACATAAA
AGAAGCCTCAGCAATCACATGGAGCTTCACAATGGAGAGCAGAGTCCTCAAAAT
>g148.t1
ATGGCGTTTATTAAAGAGGAGAGTGAAGATGTGAAGATTGAAGAAACATTCACAGTCAAA
CAGGAAGATCTGCAGGAACAAACAGACCTGATGTTGCTGAAAGAAAAGACTCATCAACAG
AATGAAATGGAAGAGAAACAGCAAGACATGACGACTGATGAAAAACCTACACTGACGAAA
AAGACTTTGTCACGTGGAAGACCTCGGAAATCCAAACCTAGGTGTAATTTCAGCTGTAAA
CAATGTGGAAAAAGTTTCAGTCAGAAGCCAAAGCTTGATGTTCACATAAGAGATCACACT
AGGGAGAAAGCTTATACTTGCAAACAGTGTGGAAAGAGCTTCTATAATACAAGAAACCTA
ACAGTGCACATGAGAATTCACACTGGAGAAAGGCCGTACACATGCCAACAGTGTGGGAAA
AGCTTCCATAAAACAGGAAACTTAACAGTGCACTTGAGAATTCACACTGGAGAGAGGCCA
TACACATGCCAACAGTGTGGGAAAAGCTTTCAAACTACAGGAAACTTAACAGTGCACATG
AGAATTCACACTGGGGAGAAGCCTTACTCTTGCCCTCAGTGTGGAAAAAGTTATAGTCAA
AATAGCAACCTTGAAGTCCACATGAGAACTCACAATGGAGGAAGAACTTTTGTTTGCACA
CAGTGTGGTAAAAGATTTGTTAAAAAACAAAATCTTGACCTCCACATGAGGATTCACACT
GGAGAGAAACCTTACACATGCACAGAGTGTGGTAAAAGTTTCCCATATAAAAGCACACTC
AAACACCACATGATAGTTCACACCGGAGAGAAGCCGTTTGCATGTGCGCAGTGTGGAAAG
AGCTTCACATGTAATGCTAACCTCAGGAACCACATGAATGGTCACACTGGAACCATAGTG
TTCACATGTGATCTGTGTGGAAAGAGTCTCACACACAAATACTCCATAAAGAACCACATG
AAGACTCACTCAGGAGAGCGTTTTATATGCATTGAGTGTGGAAAGGGCTTTAAACATAAA
AGAAGCCTCAGCAATCACATGGAGCTTCACAATGGAGAGCAGAGTCCTCAAAAT
>g642.t1
ATGGCGTTTATTAAAGAGGAGAGTGAAGATGTGAAGATTGAAGAAACATTCACAGTCAAA
CAGGAAGATCTGCAGGAACAAACAGACCTGATGTTGCTGAAAGAAAAGACTCATCAACAG
AATGAAATGGAAGAGAAACAGCAAGACATGACGACTGATGAAAAACCTACACTGACGAAA
AAGACTTTGTCACGTGGAAGACCTCGGAAATCCAAACCTAGGTGTAATTTCAGCTGTAAA
CAATGTGGAAAAAGTTTCAGTCAGAAGCCAAAGCTTGATGTTCACATAAGAGATCACACT
AGGGAGAAAGCTTATACTTGCAAACAGTGTGGAAAGAGCTTCTATAATACAAGAAACCTA
ACAGTGCACATGAGAATTCACACTGGAGAAAGGCCGTACACATGCCAACAGTGTGGGAAA
AGCTTCCATAAAACAGGAAACTTAACAGTGCACTTGAGAATTCACACTGGAGAGAGGCCA
TACACATGCCAACAGTGTGGGAAAAGCTTTCAAACTACAGGAAACTTAACAGTGCACATG
AGAATTCACACTGGGGAGAAGCCTTACTCTTGCCCTCAGTGTGGAAAAAGTTATAGTCAA
AATAGCAACCTTGAAGTCCACATGAGAACTCACAATGGAGGAAGAACTTTTGTTTGCACA
CAGTGTGGTAAAAGTTTTGTTAAAAAACAAAATCTTGACCTCCACATGAGGATTCACACT
GGAGAGAAACCTTACACATGCACAGAGTGTGGTAAAAGTTTCCCATATAAAAGCACACTC
AAACACCACATGATAGTTCACACCGGAGAGAAGCCGTTTGCATGTGCGCAGTGTGGAAAG
AGCTTCACATGTAATGCTAACCTCAGGAACCACATGAATGGTCACACTGGAACCATAGTG
TTCACATGTGATCTGTGTGGAAAGAGTCTCACACACAAATACTCCATAAAGAACCACATG
AAGACTCACTCAGGAGAGCGTTTTATATGCATTGAGTGTGGAAAGGGCTTTAAACATAAA
AGAAGCCTCAGCAATCACATGGAGCTTCACAATGGAGAGCAGAGTCCTCAAAAT
>g165.t1
ATGGCGTTTGTTAAAGAGGAGAGTGAAGATGTGAAGATTGAAGAAACATTCACAGTCAAA
CAGGAAGATCTGCAGGAACAAACAGACCTGATGTTGCTGAAAGAAAAGACTCATCAACAG
AATGAAATGGAAGAGAAACAGCAAGACATGACGACTGATGAAAAACCTACACTGACGAAA
AAGACTTTGTCACGTGGAAGACCTCGGAAATCCAAACCTAGGTGTAATTTCAGCTGTAAA
CAATGTGGAAAAAGTTTCAGTCAGAAGCCAAAGCTTGATGTTCACATAAGAGATCACACT
AGGGAGAAAGCTTATACTTGCAAACAGTGTGGAAAGAGCTTCTATAATACAAGAAACCTA
ACAGTGCACATGAGAATTCACACTGGAGAAAGGCCGTACACATGCCAACAGTGTGGGAAA
AGCTTCCATAAAACAGGAAACTTAACAGTGCACATGAGAATTCACACTGGAGAGAGGCCA
TACACATGCCAACAGTGTGGGAAAAGCTTTCAAACTACAGGAAACTTAACAGTGCACATG
AGAATTCACACTGGGGAGAAGCCTTACTCTTGCCCTCAGTGTGGAAAAAGTTATAGTCAA
AATAGCAACCTTGAAGTCCACATGAGAACTCACAATGGAGGAAGAACTTTTGTTTGCACA
CAGTGTGGTAAAAGTTTTGTTAAAAAACAAAATCTTGACCTCCACATGAGGATTCACACT
GGAGAGAAGCCTTACACATGCACAGAGTGTGGGAAAAGTTTCCCATATAAAAGCACACTC
AAACACCACATGATAGTTCACACCGGAGAGAAGCCGTTTGCATGTGCGCAGTGTGGAAAG
AGCTTCACATGTAATGCTAACCTCAGGAACCACATGAATGGTCACACTGGAACCATAGTG
TTCACATGTGATCTGTGTGGAAAGAGTCTCACACACAAATACTCCATAAAGAACCACATG
AAGACTCACTCAGGAGAGCGTTTTATATGCATTGAGTGTGGAAAGGGCTTTAAACATAAA
AGAAGCCTCAGCAATCACATGGAGCTTCACAATGGAGAGCAGAGTCCTCAAAAT
>g367.t1
ATGGCGTTTATTAAAGAGGAGAATGAAGATATGAAGATTGAAGAAACATTCACAGTCAAA
CAGGAAGATCTGCAGGAACAAACAGACCTGATGTTGCTGAAAGAAAAGACTCATCAACAG
AATGAAATGGAAGAGATACAGCAAGACATGACGACTGATGAAAAACCTACACTGACGAAA
AAGACTTTGTCACGTGGAAGACCTCGGAAATCCAAACCTAGGTGTAATTTCAGCTGTAAA
CAATGTGGAAAAAGTTTCAGTCAGAAGCCAAAGCTTGATGTTCACATAAGAGATCACACT
AGGGAGAAAGCTTATACTTGCAAACAGTGTGGAAAGAGCTTCTATAATACAAGAAACCTA
ACAGTGCACATGAGAATTCACACTGGAGAAAGGCCATACACATGCCAACAGTGTGGGAAA
AGCTTCCATAAAACAGGAAACTTAACAGTGCACATGAGAATTCACACTGGAGAGAGGCCA
TACACATGCCAACAGTGTGGGAAAAGCTTTCAAACTACAGGAAACTTAACAGTGCACATG
AGAATTCACACTGGGGAGAAGCCTTACTCTTGCCCTCAGTGTGGAAAAAGTTATAATCAA
AATAGCAACCTTGAAGTCCACATGAGAACTCACAATGGAGGAAGAACTTTTGTTTGCACA
CAGTGTGGAAAAAGTTTTGCTCAAAAACAAAATCTTGACCTCCACATGAGGATTCACACT
GGAGAGAAACCTTACACATGCACAGAGTGTGGTAAAAGTTTCCCATATAAAAGCACACTC
AAACACCACATGATAGTTCACACCGGAGAGAAGCCGTTTGCATGTGCGCAGTGTGGAAAG
AGCTTCACATGTAATGCTAACCTCAGGAACCACATGAATGGTCACACTGGAACCATAGTG
TTCACATGTGATCTGTGTGGAAAGAGTCTCACACACAAATACTCCATAAAGAACCACATG
AAGACTCACTCAGGAGAGCGTTTTATATGCATTGAGTGTGGAAAGGGCTTTAAACATAAA
AGAAGCCTCAGCAATCACATGGAGCTTCACAATGGAGAGCAGAGTCCTCAAAAT
>g473.t1
ATGGCGTTTGTTAAAGAGGAGAGTGAAGATGTGAAGATTGAAGAAACATTCACAGTCAAA
CAGGAAGATCTGCAGGAACAAACAGACCTGATGTTGCTGAAAGAAAAGACTCATCAACAG
AATGAAATGGAAGAGATACAGCAAGACATGACGACCGATGAAAAACCTACACTGACGAAA
AAGACTTTATCACGTGGAAGACATCGGAAATCCAAACCTAGCTGTAATTTCAGCTGTAAA
CAATGTGGAAAAAGTTTCAGTCAGAAGCCAAAGCTTGATGTTCACATAAGAGATCACACT
AGGGAGAAAGCTTATACTTGCAAACAGTGTGGAAAGAGCTTCTATAATACAAGAAACCTA
ACAGTGCACATGAGAATTCACACTGGAGAAAGGCCATACACATGCCAACAGTGTGGGAAA
AGCTTCCATAAAACAGGAAACTTAACAGTGCACATGAGAATTCACACTGGAGAGAGGCCA
TACACATGCCAACAGTGTGGGAAAAGCTTTCAAACTACAGGAAACTTAACAGTGCACATG
AGAATTCACACTGGGGAGAAGCCTTACTCTTGCCCTCAGTGTGGAAAAAGTTATAATCAA
AATAGCAACCTTGAAGTCCACATGAGAACTCACAATGGAGGAAGAACTTTTGTTTGCACA
CAGTGTGGAAAAAGTTTTGCTCAAAAACAAAATCTTGACCTCCACATGAGGATTCACACT
GGAGAGAAACCTTACACATGCACAGAGTGTGGTAAAAGTTTCCCATATAAAAGCACACTC
AAACACCACATGATAGTTCACACCGGAGAGAAGCCGTTTGCATGTGCGCAGTGTGGAAAG
AGCTTCACATGTAAAGCTAACCTCAGGAACCACATGAATGGTCACACTGGAACCATAGTG
TTCACATGTGATCTGTGTGGAAAGAGTCTCACACACAAATACTCCATAAAGAACCACATG
AAGACTCACTCAGGAGAGCGTTTTATATGCATTGAGTGTGGAAAGGGCTTTAAACATAAA
AGAAGCCTCAGCAATCACATGGAGCTTCACAATGGAGAGCAGAGTCCTCAAAAT
>g499.t1
ATGGCGTTTATTAAAGAGGAGAGTGAAGATGTGAAGATTGAAGAAACATTCAGAGTCAAA
CAGGAAGATCTGCAGGAACAAACAGACCTGATGTTGCTGAAAGAAAAGACTCATCAACAG
AATGAAATGGAAGAGATACAGCAAGACATGACGACTGATGAAAAACCTACACTGACGAAA
AAGACTTTGTCACGTGGAAGACCTCGGAAATCCAAACCTAGGTGTAATTTCAGCTGTAAA
CAATGTGGAAAAAGTTTCAGTCAAAAGCCAAAGCTTGATGTTCACATAAGAGGTCACACT
ATGGAGAAAGCTTACACTTGCAAACAGTGTGGAAAGAGCTTCTATAATACAAGAAACCTA
ACAGTGCACATGAGAATTCACACTGGAGAAAGGCCATACACATGCCAACAGTGTGGGAAA
AGCTTCCATAAAACAGGAAACTTAACAGTGCACATGAGAATTCACACTGGAGAGAGGCCA
TACACATGCCAACAGTGTGGGAAAAGCTTTCAAACTACAGGAAACTTAACAGTGCACATG
AGAATTCACACTGGGGAGAAGCCTTACTCTTGCCCTCAGTGTGGAAAAAGTTATAATCAA
AATAGCAACCTTGAAGTCCACATGAGAACTCACAATGGAGGAAGAACTTTTGTTTGCACA
CAGTGTGGTAAAAGTTTTGCTCAAAAACAAAATCTTGACCTCCACATGAGGATTCACACT
GGAGAGAAACCTTACACATGCACAGAGTGTGGTAAAAGTTTCCCATATAAAAGCACACTC
AAACACCACATGATAGTTCACACCGGAAAGAAGCCGTTTGCATGTGCGCAGTGTGGAAAG
AGCTTCACATGTAAAGCTAACCTCAGGAACCACATGAATGGTCACACTGGAACCATAGTG
TTCACATGTGATCTGTGTGGAAAGAGTCTCACACACAAATACTCCATAAAGAACCACATG
AAGACTCACTCAGGAGAGCGTTTTATATGCATTGAGTGTGGAAAGGGCTTTAAACATAAA
AGAAGCCTCAGCAATCACATGGAGCTTCACAATGGAGAGCAGAGTCCTCAAAAT
>g731.t1
ATGGCGTTTATTAAAGAGGAGAGTGAAGATGTGAAGATTGAAGAAACATTCACAGTCAAG
CAGGAAGATCTGCAGGAACAAACAGACCTGATGGTGCTGAAAGAAAAGGCTCATCAACAG
AATGAAATGGAAGAGAAACACCAAGACATAACGACTGATGAAAAACCTACACTGACGAAA
AAGACTTTGTCACGTGGAAGACCTCGGAAATCCAAACCTAGGTGTAATTTCAGCTGTAAA
CAATGTGGAAAAAGTTTCAGTCAAAAGCCAAAGCTTGATGTTCACATAAGAGGTCACACT
ATGGAGAAAGCTTACACTTGCAAACAGTGTGGAAAGAGCTTCTATAATACAAGAAACCTA
ACAGTGCACATGAGAATTCACACTGGAGAAAGGCCATACACATGCCAACAGTGTGGGAAA
AGCTTCCATAAAACAGGAAACTTAACAGTGCACATGAGAATTCACACTGGAGAGAGGCCA
TACACATGCCAACAGTGTGGGAAAAGCTTTCAAACTACAGGAAACTTAACAGTGCACATG
AGAATTCACACTGGGGAGAAGCCTTACTCTTGCCCTCAGTGTGGAAAAAGTTATAGTCAA
AATAGCAACCTTGAAGTCCACATGAGAACTCACAATGGAGGAAGAACTTTTGTTTGCACA
CAGTGTGGTAAAAGTTTTGTTAAAAAACAAAATCTTGACCTCCACATGAGGATTCACACT
GGAGAGAAGCCTTACACATGCACAGAGTGTGGTAAAAGTTTCCCATATAAAAGCACACTG
AAACACCACATGATAGTTCACACCGGAGAGAAGCCGTTTGCATGTGCGCAGTGTGGAAAG
AGCTTCACATGTAATGCTAACCTCAGGAACCACATGAATGTTCACACTGGAACCATAGTG
TTCACATGTGATCTGTGTGGAAAGAGTCTCACACACAAATACTCCATAAAGAACCACATG
AAGACTCACTCAGGAGAGCGTTTTATATGCATTGAGTGTGGAAAGGGCTTTAAACATAAA
AGAAGCCTCAGCAATCACATGGAGCTTCACAATGGAGAGCAGAGTCCTCAAAAT
