# Supplementary material for: Transposable elements drive the evolution of metazoan zinc finger genes
Source: Genome Res. 2023 Aug;33(8):1325–39. doi: 10.1101/gr.277966.123 (PMC10547256; doi:10.1101/gr.277966.123)
Supplement: Supplement 4 [file Supplemental_Data_4.tar.gz › Users/jonwells/Projects/feschottelab/finz-znf/data/selection-analysis/clade1/pairwise_needleman_clade1.fa]

>g96.t1
atggcgtttattaaagaggagagtgaagatgtgaagattgaagaaacattcacagtcaaacaggaagatctgcaggaacaaacagacctgatgttgctgaaagaaaagactcatcaacagaatgaaatggaagagaaacagcaagacatgacgactgatgaaaaacccacactgacgaaaaagactttgtcatgtggaagacctcggaaatccaaacttaggtgtaatttcagctgtaaacagtgtggaaaaagtttcagtcagaagccaaagcttgatgttcacataagagatcacactagggagaaagcttatacttgcgaacagtgtggaaagagcttctataatacaagaaacctaacagtgcacatgagaattcacactggagaaaggccgtacacatgccaacagtgtgggaaaagcttccataaaacaggaaacttaacagtgcacatgagaattcacactggagagaggccatacacatgccaacagtgtgggaaaagctttcaaactacaggaaacttaacagtgcacatgagaattcacactggggagaagccttactcttgccctcagtgtggaaaaagttatagtcaaaatagcacccttgaagtccacatgagaactcacaatggaggaaaaacttttgtttgcacacagtgtggtaaaagttttgttaaaaaacaaaatcttgacctccacatgaggattcacactggagagaaaccttacacatgcacagagtgtggtaaaagtttcccatataaaagcacactcaaacaccacatgatagttcacaccggagagaagccgtttgcatgtgcgcagtgtggaaagagcttcacatgtaatgctaacctcaggaaccacatgaatggtcacactggaaccatagtgttcacatgtgatctgtgtggaaagagtctcacacacaaatactccataaagaaccacatgaagactcactcaggagagcgttttatatgcattgagtgtggaaagggctttaaacataaaagaagcctcagcaatcacatggagcttcacaatggagagcagagtcctcaaaattaa
>g148.t1
atggcgtttattaaagaggagagtgaagatgtgaagattgaagaaacattcacagtcaaacaggaagatctgcaggaacaaacagacctgatgttgctgaaagaaaagactcatcaacagaatgaaatggaagagaaacagcaagacatgacgactgatgaaaaacctacactgacgaaaaagactttgtcacgtggaagacctcggaaatccaaacctaggtgtaatttcagctgtaaacaatgtggaaaaagtttcagtcagaagccaaagcttgatgttcacataagagatcacactagggagaaagcttatacttgcaaacagtgtggaaagagcttctataatacaagaaacctaacagtgcacatgagaattcacactggagaaaggccgtacacatgccaacagtgtgggaaaagcttccataaaacaggaaacttaacagtgcacttgagaattcacactggagagaggccatacacatgccaacagtgtgggaaaagctttcaaactacaggaaacttaacagtgcacatgagaattcacactggggagaagccttactcttgccctcagtgtggaaaaagttatagtcaaaatagcaaccttgaagtccacatgagaactcacaatggaggaagaacttttgtttgcacacagtgtggtaaaagatttgttaaaaaacaaaatcttgacctccacatgaggattcacactggagagaaaccttacacatgcacagagtgtggtaaaagtttcccatataaaagcacactcaaacaccacatgatagttcacaccggagagaagccgtttgcatgtgcgcagtgtggaaagagcttcacatgtaatgctaacctcaggaaccacatgaatggtcacactggaaccatagtgttcacatgtgatctgtgtggaaagagtctcacacacaaatactccataaagaaccacatgaagactcactcaggagagcgttttatatgcattgagtgtggaaagggctttaaacataaaagaagcctcagcaatcacatggagcttcacaatggagagcagagtcctcaaaattaa
>g165.t1
atggcgtttgttaaagaggagagtgaagatgtgaagattgaagaaacattcacagtcaaacaggaagatctgcaggaacaaacagacctgatgttgctgaaagaaaagactcatcaacagaatgaaatggaagagaaacagcaagacatgacgactgatgaaaaacctacactgacgaaaaagactttgtcacgtggaagacctcggaaatccaaacctaggtgtaatttcagctgtaaacaatgtggaaaaagtttcagtcagaagccaaagcttgatgttcacataagagatcacactagggagaaagcttatacttgcaaacagtgtggaaagagcttctataatacaagaaacctaacagtgcacatgagaattcacactggagaaaggccgtacacatgccaacagtgtgggaaaagcttccataaaacaggaaacttaacagtgcacatgagaattcacactggagagaggccatacacatgccaacagtgtgggaaaagctttcaaactacaggaaacttaacagtgcacatgagaattcacactggggagaagccttactcttgccctcagtgtggaaaaagttatagtcaaaatagcaaccttgaagtccacatgagaactcacaatggaggaagaacttttgtttgcacacagtgtggtaaaagttttgttaaaaaacaaaatcttgacctccacatgaggattcacactggagagaagccttacacatgcacagagtgtgggaaaagtttcccatataaaagcacactcaaacaccacatgatagttcacaccggagagaagccgtttgcatgtgcgcagtgtggaaagagcttcacatgtaatgctaacctcaggaaccacatgaatggtcacactggaaccatagtgttcacatgtgatctgtgtggaaagagtctcacacacaaatactccataaagaaccacatgaagactcactcaggagagcgttttatatgcattgagtgtggaaagggctttaaacataaaagaagcctcagcaatcacatggagcttcacaatggagagcagagtcctcaaaattaa
>g276.t1
atggcgtttattaaagaggagagtgaagatgtgaagattgaagaaacattcacagtcaaacatgaagatccacaggaacaaacagacctgatggtgctgaaagaaaagactcatcaacagaatgaaatggaagaaaaacaccaagacataacgactgatgaaaaacctacactgacgaaaaagactttgtcacgtggaagacctcggaaatccaaacctaggtgtaattacagctgtaaacaatgtggaataagtttccgtcagaagccaaagcttgatgttcacataagaggtcacactagagagaaagcttacacttgcaaacagtgtggaaagagcttctacaatacaagaaacctaacagtgcacatgagaattcacactggagaaaggccgtacacatgccaacagtgtgggaaaagcttccataaaacaggaaacttaacagtgcacatgagaattcacactggagagaggccatacacatgccaacagtgtgggaaaagcttttatactacaggaaacttgacagtgcacatgagaattcacactggggagaagccttactcttgccctcagtgtggaaaaagttataatcaaaatagcaaccttgaagtccacatgagaactcacaatggaggaagaacttttgtttgcacacagtgtggaaaaagtttcgctcaaaaacaaaatcttgacctccacatgaggattcacactggagagaagccttacacatgcacagagtgtggtaaaagtttcccatataaaagcacactcaaacaccacatgatagttcacaccggagagaagccgtttgcatgtgcgcagtgtggaaagagcttcacatgtaaagctaacctcaggaaccacatgaatggtcacactggaaccatagtgttcatatgtgatctgtgtggaaagagtctcacacacaaatactccataaagaaccacatgaagactcactcaggagagcgttttatatgcattgagtgtggaaagggctttaaacataaaagaagcctcagcaatcacatggagcttcacaatggagagcagagtgctcaaaattaa
>g280.t1
atggcgtttattaaagaggagagtgaagatgtgaagattgaagaaacattcacagtcaaacaggaagatctgcaggaacaaacagacctgatgttgctgaaagaaaagactcatcaacagaatgaaatggaagagaaacagcaagacatgacgactgatgaaaaacccacactgacgaaaaagactttgtcatgtggaagacctcggaaatccaaacttaggtgtaatttcagctgtaaacagtgtggaaaaagtttcagtcagaagccaaagcttgatgttcacataagagatcacactagggagaaagcttatacttgcaaacagtgtggaaagagcttctataatacaagaaacctaacagtgcacatgagaattcacactggagaaaggccgtacacatgccaacagtgtgggaaaagcttccataaaacaggaaacttaacagtgcacatgcgaattcacactggagagaggccatacacatgccaacagtgtgggaaaagctttcaaactacaggaaacttaacagtgcacatgagaattcacactggggagaagccttactcttgccctcagtgtggaaaaagttatagtcaaaatagcaaccttgaagtccacatgagaactcacaatggaggaagaacttttgtttgcacacagtgtggtaaaagttttgttaaaaaacaaaatcttgacctccacatgaggattcacactggagagaaaccttacacatgcacagagtgtggtaaaagtttcccatataaaagcacactcaaacaccacatgatagttcacaccggagagaagccgtttgcatgtgcgcagtgtggaaagagcttcacatataatgctaacctcaggaaccacatgaatggtcacactggaaccatagtgttcacatgtgatctgtgtggaaagagtctcacacacaaatactccataaagaaccacatgaagactcactcaggagagcgttttatatgcattgagtgtggaaagggctttaaacataaaagaagcctcagcaatcacatggagcttcacaatggagagcagagtcctcaaaattaa
>g358.t1
atggcgtttattaaagaggagagtgaagatgtgaagattgaagaaacattcacagtcaagcaggaagatctgcaggaacaaacagacctgatgttgctgaaagaaaagactcatcaacagaatgaaatggaagagatacagcaagacatgacgactgatgaaaaacccacactgacgaaaaagactttgtcatgtggaagacctcggaaatccaaacttaggtgtaatttcagctgtaaacagtgtggaaaaagtttcagtcagaagccaaagcttgatgttcacataagagatcacactagggagaaagcttatacttgcaaacagtgtggaaagagcttctataatacaagaaacctaacagtgcacatgagaattcacactggagaaaggccgtacacatgccaacagtgtgggaaaagcttccataaaacaggaaacttaacagtgcacatgcgaattcacactggagagaggccatacacatgccaacagtgtgggaaaagctttcaaactacaggaaacttaacagtgcacatgagaattcacactggggagaagccttactcttgccctcagtgtggaaaaagttatagtcaaaatagcaaccttgaagtccacatgagaactcacaatggaggaagaacttttgtttgcacacagtgtggtaaaagttttgttaaaaaacaaaatcttgacctccacatgaggattcacactggagagaaaccttacacatgcacagagtgtggtaaaagtttcccatataaaagcacactcaaacaccacatgatagttcacaccggagagaagccgtttgcatgtgcgcagtgtggaaagagcttcacatataatgctaacctcaggaaccacatgaatggtcacactggaaccatagtgttcacatgtgatctgtgtggaaagagtctcacacacaaatactccataaagaaccacatgaagactcactcaggagagcgttttatatgcattgagtgtggaaagggctttaaacataaaagaagcctcagcaatcacatggagcttcacaatggagagcagagtcctcaaaattaa
>g367.t1
atggcgtttattaaagaggagaatgaagatatgaagattgaagaaacattcacagtcaaacaggaagatctgcaggaacaaacagacctgatgttgctgaaagaaaagactcatcaacagaatgaaatggaagagatacagcaagacatgacgactgatgaaaaacctacactgacgaaaaagactttgtcacgtggaagacctcggaaatccaaacctaggtgtaatttcagctgtaaacaatgtggaaaaagtttcagtcagaagccaaagcttgatgttcacataagagatcacactagggagaaagcttatacttgcaaacagtgtggaaagagcttctataatacaagaaacctaacagtgcacatgagaattcacactggagaaaggccatacacatgccaacagtgtgggaaaagcttccataaaacaggaaacttaacagtgcacatgagaattcacactggagagaggccatacacatgccaacagtgtgggaaaagctttcaaactacaggaaacttaacagtgcacatgagaattcacactggggagaagccttactcttgccctcagtgtggaaaaagttataatcaaaatagcaaccttgaagtccacatgagaactcacaatggaggaagaacttttgtttgcacacagtgtggaaaaagttttgctcaaaaacaaaatcttgacctccacatgaggattcacactggagagaaaccttacacatgcacagagtgtggtaaaagtttcccatataaaagcacactcaaacaccacatgatagttcacaccggagagaagccgtttgcatgtgcgcagtgtggaaagagcttcacatgtaatgctaacctcaggaaccacatgaatggtcacactggaaccatagtgttcacatgtgatctgtgtggaaagagtctcacacacaaatactccataaagaaccacatgaagactcactcaggagagcgttttatatgcattgagtgtggaaagggctttaaacataaaagaagcctcagcaatcacatggagcttcacaatggagagcagagtcctcaaaattaa
>g473.t1
atggcgtttgttaaagaggagagtgaagatgtgaagattgaagaaacattcacagtcaaacaggaagatctgcaggaacaaacagacctgatgttgctgaaagaaaagactcatcaacagaatgaaatggaagagatacagcaagacatgacgaccgatgaaaaacctacactgacgaaaaagactttatcacgtggaagacatcggaaatccaaacctagctgtaatttcagctgtaaacaatgtggaaaaagtttcagtcagaagccaaagcttgatgttcacataagagatcacactagggagaaagcttatacttgcaaacagtgtggaaagagcttctataatacaagaaacctaacagtgcacatgagaattcacactggagaaaggccatacacatgccaacagtgtgggaaaagcttccataaaacaggaaacttaacagtgcacatgagaattcacactggagagaggccatacacatgccaacagtgtgggaaaagctttcaaactacaggaaacttaacagtgcacatgagaattcacactggggagaagccttactcttgccctcagtgtggaaaaagttataatcaaaatagcaaccttgaagtccacatgagaactcacaatggaggaagaacttttgtttgcacacagtgtggaaaaagttttgctcaaaaacaaaatcttgacctccacatgaggattcacactggagagaaaccttacacatgcacagagtgtggtaaaagtttcccatataaaagcacactcaaacaccacatgatagttcacaccggagagaagccgtttgcatgtgcgcagtgtggaaagagcttcacatgtaaagctaacctcaggaaccacatgaatggtcacactggaaccatagtgttcacatgtgatctgtgtggaaagagtctcacacacaaatactccataaagaaccacatgaagactcactcaggagagcgttttatatgcattgagtgtggaaagggctttaaacataaaagaagcctcagcaatcacatggagcttcacaatggagagcagagtcctcaaaattaa
>g499.t1
atggcgtttattaaagaggagagtgaagatgtgaagattgaagaaacattcagagtcaaacaggaagatctgcaggaacaaacagacctgatgttgctgaaagaaaagactcatcaacagaatgaaatggaagagatacagcaagacatgacgactgatgaaaaacctacactgacgaaaaagactttgtcacgtggaagacctcggaaatccaaacctaggtgtaatttcagctgtaaacaatgtggaaaaagtttcagtcaaaagccaaagcttgatgttcacataagaggtcacactatggagaaagcttacacttgcaaacagtgtggaaagagcttctataatacaagaaacctaacagtgcacatgagaattcacactggagaaaggccatacacatgccaacagtgtgggaaaagcttccataaaacaggaaacttaacagtgcacatgagaattcacactggagagaggccatacacatgccaacagtgtgggaaaagctttcaaactacaggaaacttaacagtgcacatgagaattcacactggggagaagccttactcttgccctcagtgtggaaaaagttataatcaaaatagcaaccttgaagtccacatgagaactcacaatggaggaagaacttttgtttgcacacagtgtggtaaaagttttgctcaaaaacaaaatcttgacctccacatgaggattcacactggagagaaaccttacacatgcacagagtgtggtaaaagtttcccatataaaagcacactcaaacaccacatgatagttcacaccggaaagaagccgtttgcatgtgcgcagtgtggaaagagcttcacatgtaaagctaacctcaggaaccacatgaatggtcacactggaaccatagtgttcacatgtgatctgtgtggaaagagtctcacacacaaatactccataaagaaccacatgaagactcactcaggagagcgttttatatgcattgagtgtggaaagggctttaaacataaaagaagcctcagcaatcacatggagcttcacaatggagagcagagtcctcaaaattaa
>g642.t1
atggcgtttattaaagaggagagtgaagatgtgaagattgaagaaacattcacagtcaaacaggaagatctgcaggaacaaacagacctgatgttgctgaaagaaaagactcatcaacagaatgaaatggaagagaaacagcaagacatgacgactgatgaaaaacctacactgacgaaaaagactttgtcacgtggaagacctcggaaatccaaacctaggtgtaatttcagctgtaaacaatgtggaaaaagtttcagtcagaagccaaagcttgatgttcacataagagatcacactagggagaaagcttatacttgcaaacagtgtggaaagagcttctataatacaagaaacctaacagtgcacatgagaattcacactggagaaaggccgtacacatgccaacagtgtgggaaaagcttccataaaacaggaaacttaacagtgcacttgagaattcacactggagagaggccatacacatgccaacagtgtgggaaaagctttcaaactacaggaaacttaacagtgcacatgagaattcacactggggagaagccttactcttgccctcagtgtggaaaaagttatagtcaaaatagcaaccttgaagtccacatgagaactcacaatggaggaagaacttttgtttgcacacagtgtggtaaaagttttgttaaaaaacaaaatcttgacctccacatgaggattcacactggagagaaaccttacacatgcacagagtgtggtaaaagtttcccatataaaagcacactcaaacaccacatgatagttcacaccggagagaagccgtttgcatgtgcgcagtgtggaaagagcttcacatgtaatgctaacctcaggaaccacatgaatggtcacactggaaccatagtgttcacatgtgatctgtgtggaaagagtctcacacacaaatactccataaagaaccacatgaagactcactcaggagagcgttttatatgcattgagtgtggaaagggctttaaacataaaagaagcctcagcaatcacatggagcttcacaatggagagcagagtcctcaaaattaa
>g731.t1
atggcgtttattaaagaggagagtgaagatgtgaagattgaagaaacattcacagtcaagcaggaagatctgcaggaacaaacagacctgatggtgctgaaagaaaaggctcatcaacagaatgaaatggaagagaaacaccaagacataacgactgatgaaaaacctacactgacgaaaaagactttgtcacgtggaagacctcggaaatccaaacctaggtgtaatttcagctgtaaacaatgtggaaaaagtttcagtcaaaagccaaagcttgatgttcacataagaggtcacactatggagaaagcttacacttgcaaacagtgtggaaagagcttctataatacaagaaacctaacagtgcacatgagaattcacactggagaaaggccatacacatgccaacagtgtgggaaaagcttccataaaacaggaaacttaacagtgcacatgagaattcacactggagagaggccatacacatgccaacagtgtgggaaaagctttcaaactacaggaaacttaacagtgcacatgagaattcacactggggagaagccttactcttgccctcagtgtggaaaaagttatagtcaaaatagcaaccttgaagtccacatgagaactcacaatggaggaagaacttttgtttgcacacagtgtggtaaaagttttgttaaaaaacaaaatcttgacctccacatgaggattcacactggagagaagccttacacatgcacagagtgtggtaaaagtttcccatataaaagcacactgaaacaccacatgatagttcacaccggagagaagccgtttgcatgtgcgcagtgtggaaagagcttcacatgtaatgctaacctcaggaaccacatgaatgttcacactggaaccatagtgttcacatgtgatctgtgtggaaagagtctcacacacaaatactccataaagaaccacatgaagactcactcaggagagcgttttatatgcattgagtgtggaaagggctttaaacataaaagaagcctcagcaatcacatggagcttcacaatggagagcagagtcctcaaaattaa
