# Supplementary material for: Transposable elements drive the evolution of metazoan zinc finger genes
Source: Genome Res. 2023 Aug;33(8):1325–39. doi: 10.1101/gr.277966.123 (PMC10547256; doi:10.1101/gr.277966.123)
Supplement: Supplement 4 [file Supplemental_Data_4.tar.gz › Users/jonwells/Projects/feschottelab/finz-znf/data/selection-analysis/clade1/pairwise_needleman_clade1.taxa]

Danio_rerio_g148.t1_[len=358]
Danio_rerio_g165.t1_[len=358]
Danio_rerio_g276.t1_[len=358]
Danio_rerio_g280.t1_[len=358]
Danio_rerio_g358.t1_[len=358]
Danio_rerio_g367.t1_[len=358]
Danio_rerio_g473.t1_[len=358]
Danio_rerio_g499.t1_[len=358]
Danio_rerio_g642.t1_[len=358]
Danio_rerio_g731.t1_[len=358]
Danio_rerio_g96.t1_[len=358]
