# Supplementary material for: Transposable elements drive the evolution of metazoan zinc finger genes
Source: Genome Res. 2023 Aug;33(8):1325–39. doi: 10.1101/gr.277966.123 (PMC10547256; doi:10.1101/gr.277966.123)
Supplement: Supplement 4 [file Supplemental_Data_4.tar.gz › Users/jonwells/Projects/feschottelab/finz-znf/data/selection-analysis/clade1/pairwise_needleman_clade1.final.fa.parstree]

(g642.t1:0.0000010000,(g165.t1:0.0056185036,(((g276.t1:0.0407252982,((g367.t1:0.0084518946,g473.t1:0.0141676505):0.0084518946,g499.t1:0.0113015634):0.0141676505):0.0141676505,g731.t1:0.0141676505):0.0199496509,((g280.t1:0.0000010000,g358.t1:0.0056185036):0.0056185036,g96.t1:0.0084518946):0.0141676505):0.0000010000):0.0056185036,g148.t1:0.0028012512);
