# Supplementary material for: Transposable elements drive the evolution of metazoan zinc finger genes
Source: Genome Res. 2023 Aug;33(8):1325–39. doi: 10.1101/gr.277966.123 (PMC10547256; doi:10.1101/gr.277966.123)
Supplement: Supplement 4 [file Supplemental_Data_4.tar.gz › Users/jonwells/Projects/feschottelab/finz-znf/data/selection-analysis/clade1/pairwise_needleman_clade1.final.fa.treefile]

(g276.t1:0.0638369839,(((((g96.t1:0.0085901058,(g280.t1:0.0000010000,g358.t1:0.0056822166):0.0056953958):0.0114665979,(g148.t1:0.0028334228,g642.t1:0.0000010000):0.0028364906):0.0000010000,(g165.t1:0.0058140092,g731.t1:0.0352685161):0.0027145925):0.0172186476,g367.t1:0.0057952049):0.0028824705,g473.t1:0.0145655219):0.0053255712,g499.t1:0.0148318734);
