# Supplementary material for: Transposable elements drive the evolution of metazoan zinc finger genes
Source: Genome Res. 2023 Aug;33(8):1325–39. doi: 10.1101/gr.277966.123 (PMC10547256; doi:10.1101/gr.277966.123)
Supplement: Supplement 4 [file Supplemental_Data_4.tar.gz › Users/jonwells/Projects/feschottelab/finz-znf/data/selection-analysis/clade6/pairwise_needleman_clade6.prank.fa]

>g103.t1
ATGGCGTTTATTAAAGAGGAGAGTGAAGATGTGAAGATTGAAGAAACATTCACAGTCAAA
CAGGAAGATCTGCAGGAACAAACA---------------------GATCTGATGGTGCTG
AAAGAAGAGACTCATCAACAGATTGAAATAGATGAGAAACAGCAGTTTGAGAAACCCCAA
GAAATAGCGACTGATGAAAAACCCACACTGACTAAAAAGACTTCATCACACGGAAGACCT
CGGAAATCCAAATCGGGGTGTAATTTCAGCTGTAAACAGTGTAGAAAAAGTTTCAGTCAG
AAGTCAAAGCTTGATGTTCACATGAGAGTTCACACTAGGGAGCAACCTTTCACCTGCGAA
CAGTGTGGGAAGAGTTTTGGTCAAATACAAGGCTTTAAAGCCCACATGAGAATTCACACT
GGAGAGAGGAAGTTCACATGCCGAAAGTGTGAAAAAAGCTTTTATCATGCTGGACACTTT
GCAGCACACATGAGAATTCACACTGGGGAAAAGCCTTTCAGCTGTAAACAGTGTGGAAAG
AGTTTTTGTCAAAAGCCAAACCTTGATGATCACAAGAGAGTTCACACAGGGGAGAAACCT
TACACCTGCGAACAGTGTGGAAAGAGTTTTAGTCAAAAACAAAACTTTAAAACCCACATG
AGAATTCACACTGGAGAGAGGCCATACACATGCCAAAAGTGTGGAAAAAGCTTCCGTCAT
GCAATAAACTTGGAAGTGCACATGAGAACTCATACTGGAGAAAAGCCTTTCAGCTGTAAA
CAGTGTAGAAAGAGTTTCAGTAAAAAGCCGAACCTGATTGCTCACATGAGAGTTCACACT
AGGGAGAAACCTCACACCTGCGAACAGTGTGGAAAGAGTTTTAGTCAAAAACGAGACCTT
TACATCCACATGAGGATTCACACTGGAGAGAAACCTTACACATGCACAGAGTGTGGTAAA
GGTTTCTCACATATAAGCACACTCAAACACCACATGAGAACTCACACTGGAGAGAAGCCG
TTTGCATGTGCTCAGTGTGGAAAGAGCTTCACAACCAAACCTAGCCTCAAGAACCACATG
AATGGTCACACTGGAACCATAGTGTTCACATGTGATCAGTGTGGAAAGAGTCTCACACGC
AAAGACACCATTAAGAAACACATGAAGATTCACTCAAGAGAGGATCGTTTTAGATGCTGT
GAGTGTGGAAAGGGCTTTAAAAGTAAAAGAAGCCTCAACACTCACATGAAGATTCACAAT
GGAGAGCTGAGTCCT------
>g201.t1
ATGGCGTCAATTAAAGAGGAGAGTGAAGATGTGAAGATTGAAGAAACATTCACAGTCAAA
CAGGAAGATCTGCAGGAACAAACA---------------------GATCTGATGGTGCTG
AAAGAAGAGACTCATCAACAGATTGAAATAGGTGAGAAACAGCAGTTTGAGAAACCCCAA
GAAATAGCGACTGATGAAAAACCCACACTGACTAAAAAGACTTCATCACACGGAAGACCT
CGGAAATCCAAATCGGGGTGTAATTTCAGCTGTAAACAGTGTAGAAAAAGTTTCAGTCAG
AAGTCAAAGCTTGATGTTCACATGAGAGTTCACACTAGGGAGCAACCTTTCACCTGCGAA
CAGTGTGGGAAGAGTTTTGGTCAAATACAAGGCTTTAAAGCCCACATGAGAATTCACACT
GGAGAGAGGAAGTTCACATGCCGAAAGTGTGAAAAAAGCTTTTATCATGCTGGACACTTT
GCAGCACACATGAGAATTCACACTGGGGAGAAGCCTTTCAGCTGTAAACAGTGTGGAAAG
AGTTTTTGTCAAAAGCCAAACCTTGATGATCACAAGAGAGTTCACACAGGGGAGAAACCT
TACACCTGCGAACAGTGTGGAAAGAGTTTTAGTCAAAAACAAAACTTTAAAACCCACATG
AGAATTCACACTGGAGAGAGGCCATACACATGCCAAAAGTGTGGAAAAAGCTTCCGTCAT
GCAATAAACTTGGAAGTGCACATGAGAACTCATACTGGAGAAAAGCCTTTCAGCTGTAAA
CAGTGTAGAAAGAGTTTCAGTAAAAAGCCGAACCTGATTGCTCACATGAGAGTTCACACT
AGGGAGAAACCTTACACCTGCGAACAGTGTGGAAAGAGTTTTAGTCAAAAACGAGACCTT
TACATCCACATGAGGATTCACACTGGAGAGAAACCTTACACATGCACAGAGTGTGGTAAA
GGTTTCTCACATATAAGCACACTCAAACACCACATGAGAACTCACACTGGAGAGAAGCCG
TTTGCATGTGCTCAGTGTGGAAAGAGCTTCACAACCAAACCTAGCCTCAAGAACCACATG
AATGGTCACACTGGAACCATAGTGTTCACATGTGATCAGTGTGGAAAGAGTCTCACACGC
AAAGACACCATTAAGAAACACATGAAGATTCACTCAAGAGAGGATCGTTTTAGATGCTGT
GAGTGTGGAAAGGGCTTTAAAAGTAAAAGAAGCCTCAACACTCACATGAAGATTCACAAT
GGAGAGCTGAGTCCT------
>g713.t1
ATGGCGTTTATTAAAGAGGAGAGTGAAGATGTGAAGATTGAAGAAACATTCACAGTCAAA
CAGGAAGATCTGCAAGAACAAACA---------------------GATCTGATGGTGCTG
AAAGAAGAGACTCATCAACAGATTGAAATAGATGAGAAACAGCAGTTTGAGAAACCCCAA
GAAATAGCGACTGATGAAAAACCCACACTGACTAAAAAGACTTCATCACACGGAAGACCT
CGGAAATCCAAATCGGGGTATAATTTCAGCTGTAAACAGTGTAGAAAAAGTTTCAGTCAG
AAGTCAAAGCTTGATGTTCACATGAGAGTTCACACTAGGGAGCAACCTTACACCTGCGAA
CAGTGTGGGAAGAGTTTTGGTCAAATACAAGGCTTTAAAGCCCACATGAGAATTCACACT
GGAGAGAGGAAGTTCACATGCCGAAAGTGTGAAAAAAGCTTTTATCATGCTGGACACTTT
GCAGCACACATGAGAATTCACACTGGGGAGAAGCCTTTCAGCTGTAAACGGTGTGGAAAG
AGTTTTTGTCAAAAGCCAAACCTTGATGATCACAAGAGAGTTCACACAGGGGAGAAACCT
TACACCTGCGAACAGTGTGGAAAGAGTTTTAGTCAAAAACAAAACTTTAAAACCCACATG
AGAATTCACACTGGAGAGAGGCCATACACATGCCAAAAGTGTGGAAAAAGCTTCCGTCAT
GCAATAAACTTGGAAGTACACATGAGAACTCATACTGGAGAAAAGCCTTTCAGCTGTAAA
CAGTGTAGAAAGAGTTTCAGTAAAAAGCCGAACCTGATTGCTCACATGAGAGTTCACACT
AGGGAGAAACCTTACACCTGCGAACAGTGTGGAAAGAGTTTTAGTCAAAAAAGAGACCTT
TACATCCACATGAGGATTCACACTGGAGAGAAACCTTACACATGCACAGAGTGTGGTAAA
GGTTTCTCACATATAAGCACACTCAATCACCACATGAGAACTCACACTGGAGAGAAACCG
TTTGCATGTGCTCAGTGTGGAAAGAGCTTCACAACCAAACCTAGCCTCAAGAACCACATG
AATGGTCACACTGGAACCATAGTGTTCACATGTGATCAGTGTGGAAAGAGTCTCACACGC
AAAGACACCATTAAGAAACACATGAAGATTCACTCAAGAGAGGATCGTTTTAGATGCTGT
GAGTGTGGAAAGGGCTTTAAAAGTAAAAGAAGCCTCAACACTCACATGAAGATTCACAAT
GGAGAGCTGAGTCCT------
>g68.t1
ATGGCGTTTATTAAAGAGGAGAGTGAAGATGTGAAGATTGAAGAAACATTCACAGTCAAA
CAGGAAGATCTGCAGGAACAAACA---------------------GATCTGATGGTGCGG
AAAGAACAGACTAATCAACAGAATGAAATAGATGAGAAACAGCAGTTTGAGAAACCCCAA
GAAATAACGACTGATGAAAAACCCATTCTGACTAAAAAGACTTCCCTAAATGGAAGACCT
CGGAAATCCGAATCTGGGTGTAATTTCAGCTGTAAACAGTGTAGAAAGAGTTTCAGTCAG
AAGTCAAAGCTTGATGTTCACATGAGAGTTCACACAAGGGAGCAACCTTACACCTGCGAA
CAGTGTGGAAAGAGTTTTGGTCAAATACAAGGCTTTAAAGCCCACATGAGAATTCACACT
AGAGAGAGGTCGTACACATGCCAACAGTGTGGAAAAAGCTTTTATCATGCTGGACACTTT
GCAGCACACATGAGAATTCACACTGGGGAGAAGCCTTTCAGCTGTAAACAGTGTGGAAAG
AGTTTCAGTCAAAAGTCAAACCTTGATGTTCACATGAGAGTTCACACAGGGGAGAAACCT
TACACCTGCGAACAGTGTGGAAAGAGTTTTAGTCAAAAACAAAACTTTAAAACCCACATG
AGAATTCACACTGGAGAGAGGTCTTGCACATGCCAACAGTGTGGAAAAAGCTTCCGTCAT
GCAAGAAACTTGGCAGTGCACATGAGAACTCATACTGGAGAGAAGCCTTTCAGCTGTAAA
CAGTGTAGAAAGAGTTTCAGTAAAAAGCTGAACCTGATTGCTCACATGAGAGTTCACACT
AGGGAGAAACCTTACACCTGCGAACAGTGTGGAAAGAGTTTTGGTCAAAAACAAGACCTT
TACATCCACATGAGGATTCACACTGGAGAGAAACCTTACACATGCACAGAGTGTGGTAAA
AGTTTTCCACATAAAAGCACACTCAATAACCACGTAAGAACTCACACCGGAGAGAAGCCG
TTTGCATGTGATCAGTGTGGAAAGAGCTTCACAACCAAAACTAGCCTCAAGAACCACATG
AATGGTCACACTGGAACCATAGTGTTCACATGTGATCAGTGTGGAAAGAGTCTCACACGC
AAAGACTCCATTAAGAACCATATGAAGATTCACTCAAGAGAGGATCGTTTTAGATGCAGT
GAGTGTGAAAAGGGCTTTAAGTGTAAAAGAAGCCTCAGCTCTCACCTAAAGCTTCACAAT
GGAGAGCAGAGTCCGCAAAAT
>g236.t1
ATGGCGTTTATTAAAGAGGAGAGTGAAGATGTGAAGATTGAAGAAACATTCACAGTCAAA
CAGGAAGATCCACAGGAACAAACAGGTTGTGTCACGGAGAACGAAGATCTGATG------
AAAGAACAGACTCATCAACAGAATGAATTAGATGAGAAACAGCAGTTTGAGAAACCCCAA
GAAATAATGACTGATGAAAAACCCACACTGACTAAAAAGACTTCCTTAAATGGAAGACCT
CGGAAATCCAAATTGGGGTGTAATTTCAGCTGTAAACAGTGTAGAAAGAGTTTTAGTCAA
AAGCCAAAGCTTGATGTTCACATGAGAGTTCACACTAGGGAGCAACCTTACACCTGCGAA
CAGTGTGGAAAGAGTTTTGGTCAAATACAAGGCTTTAAAGCCCACATGAGAATTCACACT
AGAGAGAGGTCGTACACATGCCAACAGTGTGGAAAAAGCTTTTATCATGCTGGACACTTT
GCAGCACACATGAGAATTCACACTGGAGAGAAGCCTTTCAGCTGTAAACAGTGTGGAAAG
AGTTTCAGTCAAAAGTCAAACCTTAATGTTCACATGAGGGTTCACACAGGGGAGAAACCT
TACACCTGCGAACAGTGTGGAAAGAGTTTTAGTCAAAAACAAAACTTTAAAATCCACATG
AGAATTCACACTGGAGAGAGGTCTTGCACATGCCAACAGTGTGGAAAAAGCTTCCGTCAT
GCAAGAAACTTGGCAGTGCACATGAGAACTCACACAGGAGAGAAGCCTTTCAGCTGTAAG
CAGTGTGGAAAGAGTTTCAGTAAAAAGCCGAACCTGATTGCTCACATGAGAGTTCACACT
AGAGAGAAACCTTACACCTGCGAACAGTGTGGAAAGAGTTTTGGTCAAAAACAAGACCTT
TACATCCACATGAGGATTCACACTGGAGAGAAACCTTACACATGCACAGAGTGTGGTAAA
AGTTTTCCACATAAAAACACACTCAATCACCACATGAGAACTCACACTGGAGAGAAGCCG
TTTGCATGTGCTCAGTGTGGAAAGAGCTTCACAACCAAATTTAGCCTCAAGAACCACATG
AATGGTCACACTGGAACCATAGTGTTTACATGTGATCAGTGTGGAAAGAGTCTCACACGC
AAAGACACCATTAAGCAACACATGAAGACTCACTCAAGAGAGGATCGTTTTAGATGCAGT
GAATGTGGAAAGGGCTTTAAAAGTAAAAGAAGCCTCAACACTCACATGAAGCTTCACAAT
GGAGAGCTGAGTCCTCAACAT
>g346.t1
ATGGCGTTTATTAAAGAGGAGAGTGAAGATGTGAAGATTGAAGAAACATTCACAGTCAAA
CAGGAAGATCCACAGGAACAAACAGGTTGTGTCACGGAGAACGAAGATCTGATG------
AAAGAACAGACTCATCAACAGAATGAATTAGATGAGAAACAGCAGTTTGAGAAACCCCAA
GAAATAATGACTGATGAAAAACCCACACTGACTAAAAAGACTTCCTTAAATGGAAGACCT
CGGAAATCCAAATTGGGGTGTAATTTCAGCTGTAAACAGTGTAGAAAGAGTTTCAGTCAA
AAGCCAAAGCTTGATGTTCACATGAGAGTTCACACTAGGGAGCAACCTTACACCTGCGAA
CAGTGTGGAAAGAGTTTTGGTCAAATACAAGGCTTTAAAGCCCACATGAGAATTCACACT
AGAGAGAGGTCGTACACATGCCAACAGTGTGGAAAAAGCTTTTATCATGCTGGACACTTT
GCAGCACACATGAGAATTCACACTGGAGAGAAGCCTTTCAGCTGTAAACAGTGTGGAAAG
AGTTTCAGTCAAAAGTCAAACCTTGATGTTCACATGAGAGTTCACACAGGGGAGAAACCT
TACACCTGCGAACAGTGTGGAAAGAGTTTTAGTCAAAAACAAAACTTTAAAATCCACATG
AGAATTCACACTGGAGAGAGGTCTTGCACATGCCAACAGTGTGGAAAAAGCTTCCGTCAT
GCAAGAAACTTGGCAGTGCACATGAGAACTCATACTGGAGAGAAGCCTTTCAGCTGTAAA
CAGTGTAGAAAGAGTTTCAGTAAAAAGCCGAACCTGATTGCTCACATAAGAGTTCACACT
AGAGAGAAACCTTACACCTGCGAACAGTGTGGAAAGAGTTTTGGTCAAAAACAAGACCTT
TACATCCACATGAGGATTCACACTGGAGAGAAACCTTACACATGCACAGAGTGTGGTAAA
AGTTTTCCACATAAAAGCACACTCAATCACCATATGAGAACTCACACTGGAGAGAAGCCG
TTTGCATGTGCTCAGTGTGGAAAGAGCTTCACAACCAAAACTAGCCTCAAGAACCACATG
AATGGTCACACTGGAACCATAGTGTTCACATGTGATCAGTGTGGAAAGAGTCTCACACGC
AAAGACTCCATTAGGAACCACATGAAGATTCACTCAAGAGAAGATCGTTTTAGATGCTGT
AAGTGTGGAAAGGGCTTTAAGTGTAAAAGAAGCCTCAACACTCACATGAAGCTTCACAAT
GGAGAGCAGAGTCCTCAACAA
>g472.t1
ATGGCGTTTATTAAAGTGGAGAGTGAAGATGTGAAGATTGAAGAAACATTCACAGTCAAA
CAGGAAGATCCACAGGAACAAACAGGTTGTGTCACGGAGAACGAAGATCTGATG------
AAAGAACAGACTCATCAACAGAATGAATTAGATGAGAAACAGCAGTTTGAGAAACCCCAA
GAAATAATGACTGATGAAAAACCCACACTGACTAAAAAGACTTCCTTAAATGGAAGACCT
CGGAAATCCAAATTGGGGTGTAATTTCAGATGTAAACAGTGTAGAAAGAGTTTCAGTCAA
AAGCCAAAGCTTGATGTTCACATGAGAGTTCACACTAGGGAGCAACCTTACACCTGCGAA
CAGTGTGGAAAGAGTTTTGGTCAAATACAAGGCTTTAAAGCCCACATGAGAATTCACACT
AGAGAGAGGTCGTACACATGCCAACAGTGTGGAAAAAGCTTTTATCATGCTGGACACTTT
GCAGCACACATGAGAATTCACACTGGAGAGAAGCCTTTCAGCTGTAAGCAGTGTGGAAAG
AGTTTCAGTCAAAAGTCAAACCTTGATGTTCACATGAGAGTTCACACAGGGGAGAAACCT
TACACCTGCGAACAGTGTGGAAAGAGTTTTAGTCAAAAACAAAACTTTAAAATCCACATG
AGAATTCACACTGGAGAGAGGTCTTGCACATGCCAACAGTGTGGAAAAAGCTTCCGTCAT
GCAAGAAACTTGGCAGTGCACATGAGAACTCATACTGGAGAGAAGCCTTTCAGCTGTAAA
CAGTGTAGAAAGAGTTTCAGTAAAAAGCCGAACCTGATTGCTCACATAAGAGTTCACACT
AGAGAGAAACCTTACACCTGCGAACAGTGTGGAAAGAGTTTTGGTCAAAAACAAGACCTT
TACATCCACATGAGGATTCACACTGGAGAGAAACCTTACACATGCACAGAGTGTGGTAAA
AGTTTTCCACATAAAAGCACACTCAATCACCATATGAGAACTCACACTGGAGAGAAGCCG
TTTGCATGTGCTCAGTGTGGAAAGAGCTTCACAACCAAAACTAGCCTCAAGAACCACATG
AATGGTCACACTGGAACCATAGTGTTCACATGTGATCAGTGTGGAAAGAGTCTCACACGC
AAAGACTCCATTAGGAACCACATGAAGATTCACTCAAGAGAAGATCGTTTTAGATGCTGT
AAGTGTGGAAAGGGCTTTAAGTGTAAAAGAAGCCTCAACACTCACATGAAGCTTCACAAT
AGAGAGCAGAGTCCTCAACAA
>g431.t1
ATGGCGTTTATTAAAGAGGAGAGTGAAGATGTGAAGATTGAAGAAACATTCACAGTCAAA
CTGGAAGATCCACAGGAACAAACAGGTTGTGTCACGGAGAACGAAGATCTGATG------
AAAGAACAGACTCATCAACAGAATGAAATAGATGAGAAACAGCAGTTTGAGCAACCCCAA
GAAATAATGACTGATGAAAAACCCACACTGACTAAAAAGACTTCCTTAAATGAAAGACCT
CGGAAATCCAAATTGGGGTGTAATTTCAGCTGTAAACAGTGTAGAAAGAGTTTCAGTCAA
AAGCCAAAGCTTGATGTTCACATGAGAGTTCACACTAGGGAGCAACCTTACACCTGCGAA
CAGTGTGGAAAGAGTTTTGGTCAAATACAAGGCTTTAAAGCCCACATGAGAATTCACACT
AGAGAGAGGTCGTACACATGCCAACAGTGTGGAAAAAGCTTTTATCATGCTGGACACTTT
GCAGCACACATGAGAATTCACACTGGAGAGAAGCCTTTCAGCTGTAAACAGTGTGGAAAG
AGTTTTAGTCAAAAGTCAAACCTTGATGTTCACATGAGAGTTCACACAGGGGAGAAACCT
TACACCTGCGAACAGTGTGGAAAGAGTTTTAGTCAAAAACAAAACTTTAAAATCCACATG
AGAATTCACACTGGAGAGAGGTCTTGCACATGCCAACAGTGTGGAAAAAGCTTCCGTCAT
GCAAGAAACTTGGCAGTGCACATGAGAACTCATACTGGAGAGAAGCCTTTCAGCTGTAAA
CAGTGTAGAAAGAGTTTCAGTAAAAAGCCGAACCTGATTGCTCACATGAGAGTTCACACT
AGAGAGAAACCTTACACCTGCGAACAGTGTGGAAAGAGTTTTGGTCAAAAACAAGACCTT
TACATCCACATGAGGATTCACACTGGAGAGAAGCCTTACACATGCACAGAGTGTGGTAAA
AGTTTTGCACATAAAAGCACACTCAATCACCATATGAGAACTCACACTGGAGAGAAGCCG
TTTGCATGTGCTCAGTGTGGAAAGAGCTTCACAACCAAATTTAGCCTTAAGAACCACATA
AATGGTCACACTGGAACCATAGTGTTCACATGTGATCAGTGTGGAAAGAGTCTCACACGC
AAAGACTCCATTAAGAACCACATGAAGATTCACTCAAGAGAAGATCGTTTTAGATGCTGT
AAGTGTGGAAAGGGCTTTAAAAGTAAAAGAAGCCTCAACACTCACATGAAGCTTCACAAT
GCAGAGCAGAGTCCTCAACAT
>g422.t1
ATGGCGTTTATTAAAGAGGAGAGTGAAGATCTGAAGATTGAAGAAACATTTACAGTCAAA
CAGGAAGATCTGCAGGAACAAACA---------------------GATCTGATGGTGCTG
AAAGAAGAGACTCATCAACAGAATGAAATAGATGAGAAGCAGCAGTTTGAGAAACCCCAA
GAAATAACGACTGATAAAAAACCCACACTGACTAAAAAGACT---TCACACGGAAGACCT
TGGAAATCCAAATTGGGGTGTAATTTCAGCTGTAAACAGTGTAGAAAGAGTTTCAGTCAG
AAGTCAAACCTTGATGTTCACATGAGAGTTCACACTAGGGAGCAACCTTTCACCTGCGAA
CAGTGTGGAAAGAGTTTTGGTCAAAAACAAAGCTTTAAAGCTCACATGAGAATTCACACT
AGAGAGAAGCCATACACATGCCAACAGTGTGAAAAAAGCTTTTATCATGCTGGACACTTT
GCAGCACACATGAGAATTCACACTGGGGAGAAGCCTTTCAGCTGTAAACAGTGTGGAAAG
AGTTTCAGTCAAAAGCCAAACCTTGATGTTCACATGAGAGTTCACACAGGGGAGAAACCT
TACACCTGCGAACAGTGTGGAAAGAGTTTTAGTCAAAAACAAAGCTTTAAAACCCACATG
AGAATTCACACTGGAGAGAGGCCGTACACATGCCAACAGTGTGGAAAAAGCTTCCGCCAT
GCAAGAAACTTGGATGTGCACATGAGAATTCACACTGGAGAGAAGCCTTTCAGCTGTAAA
CAGTGTAGAAAGAGTTTCAGTAAAAAGCTGAACCTGATTGCTCACATGAGAGTTCACACT
AGGGAGAAACCTTACACCTGCGAACAGTGTGGAAAGAGTTTAGGTAAAAAACAAGACCTT
TACATCCACATGAGGATTCACACTGGAGAGAAACCTTACACATGCACAGAGTGTGGTAAA
AGTTTCCCACATAAAAACACACTCAATCACCACATGAGAACACACACCGGAGAGAAGCCG
TTTACATGTGATCAGTGTGGAAAGAGCTTCACAACCAAATTTAGCCTCAAGAACCACATG
AATGGTCACACTGGAACCATAGTGTTCACATGTGATCAGTGTGGAAAGAGTCTCACACGG
AAAGACACCATTAAGCAACACATGAAGACTCACTCAAGAGAGGATCGATTTAGATGCAGT
GAGTGTGGAAAGGGCTTTAAAAGTAAAAGAAGCCTCAACACTCACATGAAGCTTCACAAT
GGAGAGCAGAGTCCTCAACAT
>g677.t1
ATGGCGTTAATTAAAGAGGAGAGTGAAGATGTGAAGATTGAAGAAACATTCACAGTCAAA
CAGGAAGATCTGCAGGAACAAACA---------------------GATCTGATGGTGCTG
AAAGAAGAGACTCATCAACAGAATGAAATAGATGAGAAGCAGCAGTTTGAGAAACCCCAA
GAAATAACGACTGATAAAAAACCCACACTGACTAAAAAGACT---TCACACGGAAGACCT
TGGAAATCCAAATTGGGGTGTAATTTCAGCTGTAAACAGTGTAGAAAGAGTTTCAGTCAG
AAGTCAAACCTTGATGTTCACATGAGAGTTCACACTAGGGAGCAACCTTTCACCTGCGAA
CAGTGTGGAAAGAGTTTTGGTCAAAAACAAAGCTTTAAAGCTCACATGAGAATTCACACT
AGAGAGAAGCCATACACATGCCAACAGTGTGAAAAAAGCTTTTATCATGCTGGACACTTT
GCAGCACACATGAGAATTCACACTGGGGAGAAGCCTTTCAGCTGTAAACAGTGTGGAAAG
AGTTTCAGTCAAAAGCCAAACCTTGATGTTCACATGAGAGTTCACACAGGGGAGAAACCT
TACACCTGCGAACAGTGTGGAAAGAGTTTTAGTCAAAAACAAAGCTTTAAAACCCACATG
AGAATTCACACTGGAGAGAGGCCATACACATGCCAAAAGTGTGGAAAAAGCTTCCGCCAT
GCAAGAAACTTGGATGTGCACATGAGAATTCACACTGGAGAGAAGCCTTTCAGCTGTAAA
CAGTGTAGAAAGAGTTTCAGTAAAAAGCTGAACCTGATTGCTCACATGAGAGTTCACACT
AGGGAGAAACCTTACACCTGCGAACAGTGTGGAAAGAGTTTAGGTAAAAAACAAGACCTT
TACATCCACATGAGGATTCACACTGGAGAGAAACCTTACACATGCACAGAGTGTGGTAAA
AGTTTCCCACATAAAAACACACTCAATCACCACATGAGAACTCACACCGGAGAGAAGCCG
TTTACATGTGATCAGTGTGGAAAGAGCTTCACAACCAAATTTAGCCTCAAGAACCACATG
AATGGTCACACTGGAACCATAGTGTTCACATGTGATCAGTGTGGAAAGAGTCTCACACGG
AAAGACACCATTAAGCAACACATGAAGACTCACTCAAGAGAGGATCGATTTAGATGCAGT
GAGTGTGGAAAGGGCTTTAAAAGTAAAAGAAGCCTCAACACTCACATGAAGCTTCACAAT
GGAGAGCAGAGTCCTCAACAT
>g376.t1
ATGGCGTTTATTAAAGAGGAGAGTGAAGATGTAAAGATTGAAGAAACATTCACAGTCAAA
CATGAAGATCCACAGGAACAAACA---------------------GATCTGATGGTGCTG
AAAGAAGAGACTCATGGACAGAATGAAATAGATGAGAAACAGCAGTTTGAGAAACCCCAA
GAAATAATGACTGATGAAAAACCCACACTGACTAAAAAGACTTCATCACACGGAAGACCT
CGGAAATCCAAATCTGGGTGTAATTTCAGCTGTAAACAGTGTAGTAAGAGTTTCAGTCAG
AAGTCAAAGCTTGATGTTCACATGAGAGTTCACACTAGGGAGCAACCTTTCACCTGCGAA
CAGTGTGGAAAGAGTTTTGGTCAAAAACAAAGCTTTAAAGCTCACATGAGAATTCACACT
AGAGAGAAGCCATACACATGCCAACAGTGTGAAAAAAGCTTTTATCATGCTGGACACTTT
GCAGCACACATGAGAATTCACACTGGGGAGAAGCCTTTCAGCTGTAAACAGTGTGGAAAG
AGTTTCAGTCAAAAGCCAAACCTTGATGTTCACATGAGAGTTCACACAGGGGAGAAACCT
TACACCTGCGAACAGTGTGGAAAGAGTTTTAGTCAAAAACAAAGCTTTAAAACCCACATG
AGAATTCACACTGGAGAGAGGCCGTACACATGCCAACAGTGTGGAAAAAGCTTCCGCCAT
GCAAGAAACTTGGATGTGCACATGAGAATTCACACTGGAGAGAAACCTTACACATGCACA
GAGTGT---------------------------------------------GTTTACACT
AGGGAGAAACCTTACACCTGCGAACAGTGTGGAAAGAGTTTAGGTAAAAAACAAGACCTT
TACATCCACATGAGGATTCACACTGGAGAGAAACCTTACACATGCACAGAGTGTGGTAAA
AGTTTCCCACATAAAAACACACTCAATCACCACATGAGAACACACACCGGAGAGAAGCCG
TTTACATGTGATCAGTGTGGAAAGAGCTTCACAACCAAATTTAGCCTCAAGAACCACATG
AATGGTCACACTGGAACCATAGTGTTCACATGTGATCAGTGTGGAAAGAGTCTCACACGG
AAAGACACCATTAAGCAACACATGAAGACTCACTCAAGAGAGGATCGATTTAGATGCAGT
GAGTGTGGAAAGGGCTTTAAAAGTAAAAGAAGCCTCAACACTCACATGAAGCTTCACAAT
GGAGAGCAGAGTCCTCAACAT
>g46.t1
ATGGTGTTTATTAAAGAGGAGAGTGAAGATGTGAAGATTGAAGAAACATTCACAGTCAAA
CAGGAAGATCTGCAGGAACAAACA---------------------GATCTGATGGTGCGG
AAAGAACAGACTCATCAACAGAATGAAATAGATGAGAAACAGCAATTTGAGAAACCCCAA
GAAATAACGACTGATGAAAAACCCACACTGACTAAAAAGACTTCA---CACGGAACACCT
CGGAAATCCAAATCGGGGTGTATTTTCAGCTGTAAACAGAGTAGAAAGAGTTTCAGTCAA
AAGTCAAACCTTGATGTTCACATGAGAGTTCACACTAGGGAGCAACCTTTCACCTGCGAA
CAGTGTGGAAAGAGTTTTGGTCAAAAACAAAGCTTTAAAGCCCACATGAGAATTCACACT
AGAGAAAGGTTGTACACATGCCAACTGTGTGGAAAAAGCTTTTATCATGCTGGACACTTT
GCAGCACACATGAGAATTCACACTGGAGAGAAGCCTTTTAGCTGTAAGCAGTGTGGAAAG
AGTTTTAGTCAAAAGCCAAACCTTGATGTTCACATGAGAGTTCACACAGGGGAGAAACCT
TACACCTGCGAACAGTGTGGAAAGAGTTTTAGTCAAAAACGAAGCTTTAAAGCCCACATG
AGAATTCACACTGGAGAGAGGCCGTACACATGCCAACAGTGTGGAAAAAGCTTCTGTCAT
GCAAGAAACTTGGAAGTGCACATGAGAACTCATACTGGAGAGAAGCCTTTCAGCTGTAAA
CAGTGTAGAAAGAATTTCAGTACAAAGCTAAACCTGATTGCTCACATGAGAGTTCACACT
AGGGAGAAACCCTACACCTGCGAACAGTGTGGAAAGAGTTTAGGTAAAAAACAAGACCTT
TACATCCACATGAGGATTCACACTGGAGAGAAACCTTACACATGCACAGAGTGTGGTAAA
AGTTTCCCACATAAAAACACACTCAATCACCACATGAGAACTCACACTGGAGAGAAGCCG
TTTGTATGTGCTCAGTGTGGAAAGAGCTTCACAACCAAATTTAGCCTCAAGAACCACATG
AATGGTCACACTGGAACCATAGTGTTCACATGTGATCAGTGTGGAAAGAGTCTCACACGC
AAAGACACCATTAAGCAACACATGAAGACTCACTCAAGAGAAGATCGTTTTAGATGCTGT
AAGTGTGGAAAGGGCTTTAAAAGTAAAAGAAGCCTCAACACTCACATGAAGCTTCACAAT
GCAGAGCAGAGTCCTCAACAT
>g389.t1
ATGGCGTTTATTAAAGAGGAGAGTGAAGATGTGAAGATTGAAGAAACATTCACAGTCAAA
CAGGAAGATCTGCAGGAACAAACA---------------------GATTTGATGATGCTG
AAAGAAGAGACTCATCAACAGAATGAAATAGATGAGAAGCAGCAGTTTGAGAAACCCCAA
GAAATAACGACTGATAAAAAACCCACACTGACTAAAAAGACTTCATCACACAGAAGACCT
CGGAAATCCAAATTGGGGTGTATTTTCAGCTGTAAACAGTGTAGTAAGAGTTTCAGTCAA
AAGTCAAACCTTAATGTTCACATGAGAGTTCACACTAGGGAGCAACTTTTCACCTGCGAA
CAGTGTGGAAAGAGTTTTGGTCAAAAACAAAGCTTTAAAGCCCACATGAGAATTCACACT
AGAGAAAGGTTGTACACATGCCAACTGTGTGGAAAAAGCTTTTATCATGCTGGACACTTT
GCAGCACACATGAGAATTCACACTGGAGAGAAGCCTTTTAGCTGTAAGCAGTGTGGAAAG
AGTTTTAGTCAAAAGCCAAACCTTGATGTTCACATGAGAGTTCACACAGGGGAGAAACCT
TACACCTGCGAACAGTGTGGAAAGAGTTTTAGTCAAAAACGAAGCTTTAAAGCCCACATG
AGAATTCACACTGGAGAGAGGCCGTACACATGCCAACAGTGTGGAAAAAGCTTCTGTCAT
GCAAGAAACTTGGAAGTGCACAAAAGAATTCACACTGGAGAGAAGCCTTTCAGCTGTAAA
CAGTGTAGAAAGAATTTCAGTACAAAGCTAAACCTGATTGCTCACATGAGAGTTCACACT
AGGGAGAAACCCTACACCTGCGAACAGTGTGGAAAGAGTTTAGGTAAAAAACAAGACCTT
TACATCCACATGAGGATTCACACTGGAGAGAAACCTTACACATGCACAGAGTGTGGTAAA
AGTTTCCCACATAAAAACACACTCAATCACCACATGAGAACTCACACTGGAGAGAAGCCG
TTTGCATGTGCTCAGTGTGGAAAGAGCTTCACAACCAAATTTAGCCTCAAGAACCACATG
AATGGTCACACTGGAACCATAGTGTTCACATGTGATCAGTGTGGAAAGAGTCTCACACGC
AAAGACACCATTAAGCAACACATGAAGACTCACTCAAGAGAGGATCGTTTTAGATGCTGT
GAGTGTGGAAAGGGCTTTAAAAGTAAAAGAAGCCTCAACACTCACATGAAGCTTCACAAT
GGAGAGCAGAGTCCTCATTAT
>g204.t1
ATGGCGTTTATTAAAGAGGAGAGTGAAGATGTGAAGATTGAAGAAACATTCACAGTCAAA
CAGGAAGATCTGCAGGAACAAACA---------------------GATTTGATGGTGCTG
AAAGAAGAGACTCATCAACAGAATGAAATAGATGAGAAGCAGCAGTTTGAGAAACCCCAA
GAAATAACGACTGATAAAAAACCCACACTGACTAAAAAGACTTCATCACACGGAAGACCT
CGGAAATCCAAATTGGGGTGTAATTTCAGCTGTAAACAGTGTAGTAAGAGTTTCAGTCAG
AAGTCAAAGCTTGATGTTCACATGAGAGTTCACACTAGGGAGCAACCTTTTACCTGCGAA
CAGTGTGGAAAGAGTTTTGGTCAAAAACAAAGCTTTAAATCCCACATGAGAATTCACACT
AGAGAAAGGTTGTACACATGCCAACTGTGTGGAAAAAGCTTTTATCATGCTGGACACTTT
GCAGCACACATGAGAATTCACACTGGGGAGAAGCCTTTCAGGTGTAAACAGTGTGGAAAG
AGTTTCAGTCAAAAGTCAAACCTTTATGTTCACATGAGAGTTCACACAGGGGAGAAACCT
TACACCTGCGAACAGTGTGGAAAGAGTTTTAGTCAAAAACGAAGCTTTAAAGCCCACATG
ACAATTCACACTGGAGAGAGACCGTACACATGCCAACAGTGTGGAAAAAGCTTCCGTCAT
GCAAGAAACTTGGCAGTGCACAATAGAACTCATACTGGAGAGAAGCCTTTCAGCTGTAAA
CAGTGTAGAAAGAATTTTAGTACAAAGCTGAACCTGATTGCTCACATGAGAGTTCACACT
AGGGAGAAACCATACACCTGCGAACAGTGTGGAAAGAGTTTAGGTAAAAAACAAGACCTT
TACATCCACATGAGGATTCATACTGGAGAGAAACCTTACACATGCACAGAGTGTGGTAAA
AATTTCCCACATAAAAACACACTCAATCACCACATGAGAATTCACACTGGAGAGAAGCCG
TTTGCATGTGCTCAGTGTGGAAAGAGCTTCACAACCAAATTTAGCCTCAAGAACCACATG
AATGGTCACACTGGAACCATAGTGTTCACATGTGATCAGTGTGGAAAAAGTCTCACACGG
AAAGACACCATTAAGCAACACATGAAGACTCACTCAAGAGAGGATCGTTTTAGATGCAGT
GAGTGTGGAAAGGGCTTTAAAAGTAAAAGAAGCCTCAACACTCACGTGAAGCTTCACAAT
GGAGAGCAGAGTCCTCAACAT
