# Supplementary material for: Transposable elements drive the evolution of metazoan zinc finger genes
Source: Genome Res. 2023 Aug;33(8):1325–39. doi: 10.1101/gr.277966.123 (PMC10547256; doi:10.1101/gr.277966.123)
Supplement: Supplement 4 [file Supplemental_Data_4.tar.gz › Users/jonwells/Projects/feschottelab/finz-znf/data/selection-analysis/clade6/pairwise_needleman_clade6.fa]

>g46.t1
atggtgtttattaaagaggagagtgaagatgtgaagattgaagaaacattcacagtcaaacaggaagatctgcaggaacaaacagatctgatggtgcggaaagaacagactcatcaacagaatgaaatagatgagaaacagcaatttgagaaaccccaagaaataacgactgatgaaaaacccacactgactaaaaagacttcacacggaacacctcggaaatccaaatcggggtgtattttcagctgtaaacagagtagaaagagtttcagtcaaaagtcaaaccttgatgttcacatgagagttcacactagggagcaacctttcacctgcgaacagtgtggaaagagttttggtcaaaaacaaagctttaaagcccacatgagaattcacactagagaaaggttgtacacatgccaactgtgtggaaaaagcttttatcatgctggacactttgcagcacacatgagaattcacactggagagaagccttttagctgtaagcagtgtggaaagagttttagtcaaaagccaaaccttgatgttcacatgagagttcacacaggggagaaaccttacacctgcgaacagtgtggaaagagttttagtcaaaaacgaagctttaaagcccacatgagaattcacactggagagaggccgtacacatgccaacagtgtggaaaaagcttctgtcatgcaagaaacttggaagtgcacatgagaactcatactggagagaagcctttcagctgtaaacagtgtagaaagaatttcagtacaaagctaaacctgattgctcacatgagagttcacactagggagaaaccctacacctgcgaacagtgtggaaagagtttaggtaaaaaacaagacctttacatccacatgaggattcacactggagagaaaccttacacatgcacagagtgtggtaaaagtttcccacataaaaacacactcaatcaccacatgagaactcacactggagagaagccgtttgtatgtgctcagtgtggaaagagcttcacaaccaaatttagcctcaagaaccacatgaatggtcacactggaaccatagtgttcacatgtgatcagtgtggaaagagtctcacacgcaaagacaccattaagcaacacatgaagactcactcaagagaagatcgttttagatgctgtaagtgtggaaagggctttaaaagtaaaagaagcctcaacactcacatgaagcttcacaatgcagagcagagtcctcaacattga
>g68.t1
atggcgtttattaaagaggagagtgaagatgtgaagattgaagaaacattcacagtcaaacaggaagatctgcaggaacaaacagatctgatggtgcggaaagaacagactaatcaacagaatgaaatagatgagaaacagcagtttgagaaaccccaagaaataacgactgatgaaaaacccattctgactaaaaagacttccctaaatggaagacctcggaaatccgaatctgggtgtaatttcagctgtaaacagtgtagaaagagtttcagtcagaagtcaaagcttgatgttcacatgagagttcacacaagggagcaaccttacacctgcgaacagtgtggaaagagttttggtcaaatacaaggctttaaagcccacatgagaattcacactagagagaggtcgtacacatgccaacagtgtggaaaaagcttttatcatgctggacactttgcagcacacatgagaattcacactggggagaagcctttcagctgtaaacagtgtggaaagagtttcagtcaaaagtcaaaccttgatgttcacatgagagttcacacaggggagaaaccttacacctgcgaacagtgtggaaagagttttagtcaaaaacaaaactttaaaacccacatgagaattcacactggagagaggtcttgcacatgccaacagtgtggaaaaagcttccgtcatgcaagaaacttggcagtgcacatgagaactcatactggagagaagcctttcagctgtaaacagtgtagaaagagtttcagtaaaaagctgaacctgattgctcacatgagagttcacactagggagaaaccttacacctgcgaacagtgtggaaagagttttggtcaaaaacaagacctttacatccacatgaggattcacactggagagaaaccttacacatgcacagagtgtggtaaaagttttccacataaaagcacactcaataaccacgtaagaactcacaccggagagaagccgtttgcatgtgatcagtgtggaaagagcttcacaaccaaaactagcctcaagaaccacatgaatggtcacactggaaccatagtgttcacatgtgatcagtgtggaaagagtctcacacgcaaagactccattaagaaccatatgaagattcactcaagagaggatcgttttagatgcagtgagtgtgaaaagggctttaagtgtaaaagaagcctcagctctcacctaaagcttcacaatggagagcagagtccgcaaaattga
>g103.t1
atggcgtttattaaagaggagagtgaagatgtgaagattgaagaaacattcacagtcaaacaggaagatctgcaggaacaaacagatctgatggtgctgaaagaagagactcatcaacagattgaaatagatgagaaacagcagtttgagaaaccccaagaaatagcgactgatgaaaaacccacactgactaaaaagacttcatcacacggaagacctcggaaatccaaatcggggtgtaatttcagctgtaaacagtgtagaaaaagtttcagtcagaagtcaaagcttgatgttcacatgagagttcacactagggagcaacctttcacctgcgaacagtgtgggaagagttttggtcaaatacaaggctttaaagcccacatgagaattcacactggagagaggaagttcacatgccgaaagtgtgaaaaaagcttttatcatgctggacactttgcagcacacatgagaattcacactggggaaaagcctttcagctgtaaacagtgtggaaagagtttttgtcaaaagccaaaccttgatgatcacaagagagttcacacaggggagaaaccttacacctgcgaacagtgtggaaagagttttagtcaaaaacaaaactttaaaacccacatgagaattcacactggagagaggccatacacatgccaaaagtgtggaaaaagcttccgtcatgcaataaacttggaagtgcacatgagaactcatactggagaaaagcctttcagctgtaaacagtgtagaaagagtttcagtaaaaagccgaacctgattgctcacatgagagttcacactagggagaaacctcacacctgcgaacagtgtggaaagagttttagtcaaaaacgagacctttacatccacatgaggattcacactggagagaaaccttacacatgcacagagtgtggtaaaggtttctcacatataagcacactcaaacaccacatgagaactcacactggagagaagccgtttgcatgtgctcagtgtggaaagagcttcacaaccaaacctagcctcaagaaccacatgaatggtcacactggaaccatagtgttcacatgtgatcagtgtggaaagagtctcacacgcaaagacaccattaagaaacacatgaagattcactcaagagaggatcgttttagatgctgtgagtgtggaaagggctttaaaagtaaaagaagcctcaacactcacatgaagattcacaatggagagctgagtccttaa
>g201.t1
atggcgtcaattaaagaggagagtgaagatgtgaagattgaagaaacattcacagtcaaacaggaagatctgcaggaacaaacagatctgatggtgctgaaagaagagactcatcaacagattgaaataggtgagaaacagcagtttgagaaaccccaagaaatagcgactgatgaaaaacccacactgactaaaaagacttcatcacacggaagacctcggaaatccaaatcggggtgtaatttcagctgtaaacagtgtagaaaaagtttcagtcagaagtcaaagcttgatgttcacatgagagttcacactagggagcaacctttcacctgcgaacagtgtgggaagagttttggtcaaatacaaggctttaaagcccacatgagaattcacactggagagaggaagttcacatgccgaaagtgtgaaaaaagcttttatcatgctggacactttgcagcacacatgagaattcacactggggagaagcctttcagctgtaaacagtgtggaaagagtttttgtcaaaagccaaaccttgatgatcacaagagagttcacacaggggagaaaccttacacctgcgaacagtgtggaaagagttttagtcaaaaacaaaactttaaaacccacatgagaattcacactggagagaggccatacacatgccaaaagtgtggaaaaagcttccgtcatgcaataaacttggaagtgcacatgagaactcatactggagaaaagcctttcagctgtaaacagtgtagaaagagtttcagtaaaaagccgaacctgattgctcacatgagagttcacactagggagaaaccttacacctgcgaacagtgtggaaagagttttagtcaaaaacgagacctttacatccacatgaggattcacactggagagaaaccttacacatgcacagagtgtggtaaaggtttctcacatataagcacactcaaacaccacatgagaactcacactggagagaagccgtttgcatgtgctcagtgtggaaagagcttcacaaccaaacctagcctcaagaaccacatgaatggtcacactggaaccatagtgttcacatgtgatcagtgtggaaagagtctcacacgcaaagacaccattaagaaacacatgaagattcactcaagagaggatcgttttagatgctgtgagtgtggaaagggctttaaaagtaaaagaagcctcaacactcacatgaagattcacaatggagagctgagtccttaa
>g204.t1
atggcgtttattaaagaggagagtgaagatgtgaagattgaagaaacattcacagtcaaacaggaagatctgcaggaacaaacagatttgatggtgctgaaagaagagactcatcaacagaatgaaatagatgagaagcagcagtttgagaaaccccaagaaataacgactgataaaaaacccacactgactaaaaagacttcatcacacggaagacctcggaaatccaaattggggtgtaatttcagctgtaaacagtgtagtaagagtttcagtcagaagtcaaagcttgatgttcacatgagagttcacactagggagcaaccttttacctgcgaacagtgtggaaagagttttggtcaaaaacaaagctttaaatcccacatgagaattcacactagagaaaggttgtacacatgccaactgtgtggaaaaagcttttatcatgctggacactttgcagcacacatgagaattcacactggggagaagcctttcaggtgtaaacagtgtggaaagagtttcagtcaaaagtcaaacctttatgttcacatgagagttcacacaggggagaaaccttacacctgcgaacagtgtggaaagagttttagtcaaaaacgaagctttaaagcccacatgacaattcacactggagagagaccgtacacatgccaacagtgtggaaaaagcttccgtcatgcaagaaacttggcagtgcacaatagaactcatactggagagaagcctttcagctgtaaacagtgtagaaagaattttagtacaaagctgaacctgattgctcacatgagagttcacactagggagaaaccatacacctgcgaacagtgtggaaagagtttaggtaaaaaacaagacctttacatccacatgaggattcatactggagagaaaccttacacatgcacagagtgtggtaaaaatttcccacataaaaacacactcaatcaccacatgagaattcacactggagagaagccgtttgcatgtgctcagtgtggaaagagcttcacaaccaaatttagcctcaagaaccacatgaatggtcacactggaaccatagtgttcacatgtgatcagtgtggaaaaagtctcacacggaaagacaccattaagcaacacatgaagactcactcaagagaggatcgttttagatgcagtgagtgtggaaagggctttaaaagtaaaagaagcctcaacactcacgtgaagcttcacaatggagagcagagtcctcaacattaa
>g236.t1
atggcgtttattaaagaggagagtgaagatgtgaagattgaagaaacattcacagtcaaacaggaagatccacaggaacaaacaggttgtgtcacggagaacgaagatctgatgaaagaacagactcatcaacagaatgaattagatgagaaacagcagtttgagaaaccccaagaaataatgactgatgaaaaacccacactgactaaaaagacttccttaaatggaagacctcggaaatccaaattggggtgtaatttcagctgtaaacagtgtagaaagagttttagtcaaaagccaaagcttgatgttcacatgagagttcacactagggagcaaccttacacctgcgaacagtgtggaaagagttttggtcaaatacaaggctttaaagcccacatgagaattcacactagagagaggtcgtacacatgccaacagtgtggaaaaagcttttatcatgctggacactttgcagcacacatgagaattcacactggagagaagcctttcagctgtaaacagtgtggaaagagtttcagtcaaaagtcaaaccttaatgttcacatgagggttcacacaggggagaaaccttacacctgcgaacagtgtggaaagagttttagtcaaaaacaaaactttaaaatccacatgagaattcacactggagagaggtcttgcacatgccaacagtgtggaaaaagcttccgtcatgcaagaaacttggcagtgcacatgagaactcacacaggagagaagcctttcagctgtaagcagtgtggaaagagtttcagtaaaaagccgaacctgattgctcacatgagagttcacactagagagaaaccttacacctgcgaacagtgtggaaagagttttggtcaaaaacaagacctttacatccacatgaggattcacactggagagaaaccttacacatgcacagagtgtggtaaaagttttccacataaaaacacactcaatcaccacatgagaactcacactggagagaagccgtttgcatgtgctcagtgtggaaagagcttcacaaccaaatttagcctcaagaaccacatgaatggtcacactggaaccatagtgtttacatgtgatcagtgtggaaagagtctcacacgcaaagacaccattaagcaacacatgaagactcactcaagagaggatcgttttagatgcagtgaatgtggaaagggctttaaaagtaaaagaagcctcaacactcacatgaagcttcacaatggagagctgagtcctcaacattga
>g346.t1
atggcgtttattaaagaggagagtgaagatgtgaagattgaagaaacattcacagtcaaacaggaagatccacaggaacaaacaggttgtgtcacggagaacgaagatctgatgaaagaacagactcatcaacagaatgaattagatgagaaacagcagtttgagaaaccccaagaaataatgactgatgaaaaacccacactgactaaaaagacttccttaaatggaagacctcggaaatccaaattggggtgtaatttcagctgtaaacagtgtagaaagagtttcagtcaaaagccaaagcttgatgttcacatgagagttcacactagggagcaaccttacacctgcgaacagtgtggaaagagttttggtcaaatacaaggctttaaagcccacatgagaattcacactagagagaggtcgtacacatgccaacagtgtggaaaaagcttttatcatgctggacactttgcagcacacatgagaattcacactggagagaagcctttcagctgtaaacagtgtggaaagagtttcagtcaaaagtcaaaccttgatgttcacatgagagttcacacaggggagaaaccttacacctgcgaacagtgtggaaagagttttagtcaaaaacaaaactttaaaatccacatgagaattcacactggagagaggtcttgcacatgccaacagtgtggaaaaagcttccgtcatgcaagaaacttggcagtgcacatgagaactcatactggagagaagcctttcagctgtaaacagtgtagaaagagtttcagtaaaaagccgaacctgattgctcacataagagttcacactagagagaaaccttacacctgcgaacagtgtggaaagagttttggtcaaaaacaagacctttacatccacatgaggattcacactggagagaaaccttacacatgcacagagtgtggtaaaagttttccacataaaagcacactcaatcaccatatgagaactcacactggagagaagccgtttgcatgtgctcagtgtggaaagagcttcacaaccaaaactagcctcaagaaccacatgaatggtcacactggaaccatagtgttcacatgtgatcagtgtggaaagagtctcacacgcaaagactccattaggaaccacatgaagattcactcaagagaagatcgttttagatgctgtaagtgtggaaagggctttaagtgtaaaagaagcctcaacactcacatgaagcttcacaatggagagcagagtcctcaacaatga
>g376.t1
atggcgtttattaaagaggagagtgaagatgtaaagattgaagaaacattcacagtcaaacatgaagatccacaggaacaaacagatctgatggtgctgaaagaagagactcatggacagaatgaaatagatgagaaacagcagtttgagaaaccccaagaaataatgactgatgaaaaacccacactgactaaaaagacttcatcacacggaagacctcggaaatccaaatctgggtgtaatttcagctgtaaacagtgtagtaagagtttcagtcagaagtcaaagcttgatgttcacatgagagttcacactagggagcaacctttcacctgcgaacagtgtggaaagagttttggtcaaaaacaaagctttaaagctcacatgagaattcacactagagagaagccatacacatgccaacagtgtgaaaaaagcttttatcatgctggacactttgcagcacacatgagaattcacactggggagaagcctttcagctgtaaacagtgtggaaagagtttcagtcaaaagccaaaccttgatgttcacatgagagttcacacaggggagaaaccttacacctgcgaacagtgtggaaagagttttagtcaaaaacaaagctttaaaacccacatgagaattcacactggagagaggccgtacacatgccaacagtgtggaaaaagcttccgccatgcaagaaacttggatgtgcacatgagaattcacactggagagaaaccttacacatgcacagagtgtgtttacactagggagaaaccttacacctgcgaacagtgtggaaagagtttaggtaaaaaacaagacctttacatccacatgaggattcacactggagagaaaccttacacatgcacagagtgtggtaaaagtttcccacataaaaacacactcaatcaccacatgagaacacacaccggagagaagccgtttacatgtgatcagtgtggaaagagcttcacaaccaaatttagcctcaagaaccacatgaatggtcacactggaaccatagtgttcacatgtgatcagtgtggaaagagtctcacacggaaagacaccattaagcaacacatgaagactcactcaagagaggatcgatttagatgcagtgagtgtggaaagggctttaaaagtaaaagaagcctcaacactcacatgaagcttcacaatggagagcagagtcctcaacattga
>g389.t1
atggcgtttattaaagaggagagtgaagatgtgaagattgaagaaacattcacagtcaaacaggaagatctgcaggaacaaacagatttgatgatgctgaaagaagagactcatcaacagaatgaaatagatgagaagcagcagtttgagaaaccccaagaaataacgactgataaaaaacccacactgactaaaaagacttcatcacacagaagacctcggaaatccaaattggggtgtattttcagctgtaaacagtgtagtaagagtttcagtcaaaagtcaaaccttaatgttcacatgagagttcacactagggagcaacttttcacctgcgaacagtgtggaaagagttttggtcaaaaacaaagctttaaagcccacatgagaattcacactagagaaaggttgtacacatgccaactgtgtggaaaaagcttttatcatgctggacactttgcagcacacatgagaattcacactggagagaagccttttagctgtaagcagtgtggaaagagttttagtcaaaagccaaaccttgatgttcacatgagagttcacacaggggagaaaccttacacctgcgaacagtgtggaaagagttttagtcaaaaacgaagctttaaagcccacatgagaattcacactggagagaggccgtacacatgccaacagtgtggaaaaagcttctgtcatgcaagaaacttggaagtgcacaaaagaattcacactggagagaagcctttcagctgtaaacagtgtagaaagaatttcagtacaaagctaaacctgattgctcacatgagagttcacactagggagaaaccctacacctgcgaacagtgtggaaagagtttaggtaaaaaacaagacctttacatccacatgaggattcacactggagagaaaccttacacatgcacagagtgtggtaaaagtttcccacataaaaacacactcaatcaccacatgagaactcacactggagagaagccgtttgcatgtgctcagtgtggaaagagcttcacaaccaaatttagcctcaagaaccacatgaatggtcacactggaaccatagtgttcacatgtgatcagtgtggaaagagtctcacacgcaaagacaccattaagcaacacatgaagactcactcaagagaggatcgttttagatgctgtgagtgtggaaagggctttaaaagtaaaagaagcctcaacactcacatgaagcttcacaatggagagcagagtcctcattattga
>g422.t1
atggcgtttattaaagaggagagtgaagatctgaagattgaagaaacatttacagtcaaacaggaagatctgcaggaacaaacagatctgatggtgctgaaagaagagactcatcaacagaatgaaatagatgagaagcagcagtttgagaaaccccaagaaataacgactgataaaaaacccacactgactaaaaagacttcacacggaagaccttggaaatccaaattggggtgtaatttcagctgtaaacagtgtagaaagagtttcagtcagaagtcaaaccttgatgttcacatgagagttcacactagggagcaacctttcacctgcgaacagtgtggaaagagttttggtcaaaaacaaagctttaaagctcacatgagaattcacactagagagaagccatacacatgccaacagtgtgaaaaaagcttttatcatgctggacactttgcagcacacatgagaattcacactggggagaagcctttcagctgtaaacagtgtggaaagagtttcagtcaaaagccaaaccttgatgttcacatgagagttcacacaggggagaaaccttacacctgcgaacagtgtggaaagagttttagtcaaaaacaaagctttaaaacccacatgagaattcacactggagagaggccgtacacatgccaacagtgtggaaaaagcttccgccatgcaagaaacttggatgtgcacatgagaattcacactggagagaagcctttcagctgtaaacagtgtagaaagagtttcagtaaaaagctgaacctgattgctcacatgagagttcacactagggagaaaccttacacctgcgaacagtgtggaaagagtttaggtaaaaaacaagacctttacatccacatgaggattcacactggagagaaaccttacacatgcacagagtgtggtaaaagtttcccacataaaaacacactcaatcaccacatgagaacacacaccggagagaagccgtttacatgtgatcagtgtggaaagagcttcacaaccaaatttagcctcaagaaccacatgaatggtcacactggaaccatagtgttcacatgtgatcagtgtggaaagagtctcacacggaaagacaccattaagcaacacatgaagactcactcaagagaggatcgatttagatgcagtgagtgtggaaagggctttaaaagtaaaagaagcctcaacactcacatgaagcttcacaatggagagcagagtcctcaacattga
>g431.t1
atggcgtttattaaagaggagagtgaagatgtgaagattgaagaaacattcacagtcaaactggaagatccacaggaacaaacaggttgtgtcacggagaacgaagatctgatgaaagaacagactcatcaacagaatgaaatagatgagaaacagcagtttgagcaaccccaagaaataatgactgatgaaaaacccacactgactaaaaagacttccttaaatgaaagacctcggaaatccaaattggggtgtaatttcagctgtaaacagtgtagaaagagtttcagtcaaaagccaaagcttgatgttcacatgagagttcacactagggagcaaccttacacctgcgaacagtgtggaaagagttttggtcaaatacaaggctttaaagcccacatgagaattcacactagagagaggtcgtacacatgccaacagtgtggaaaaagcttttatcatgctggacactttgcagcacacatgagaattcacactggagagaagcctttcagctgtaaacagtgtggaaagagttttagtcaaaagtcaaaccttgatgttcacatgagagttcacacaggggagaaaccttacacctgcgaacagtgtggaaagagttttagtcaaaaacaaaactttaaaatccacatgagaattcacactggagagaggtcttgcacatgccaacagtgtggaaaaagcttccgtcatgcaagaaacttggcagtgcacatgagaactcatactggagagaagcctttcagctgtaaacagtgtagaaagagtttcagtaaaaagccgaacctgattgctcacatgagagttcacactagagagaaaccttacacctgcgaacagtgtggaaagagttttggtcaaaaacaagacctttacatccacatgaggattcacactggagagaagccttacacatgcacagagtgtggtaaaagttttgcacataaaagcacactcaatcaccatatgagaactcacactggagagaagccgtttgcatgtgctcagtgtggaaagagcttcacaaccaaatttagccttaagaaccacataaatggtcacactggaaccatagtgttcacatgtgatcagtgtggaaagagtctcacacgcaaagactccattaagaaccacatgaagattcactcaagagaagatcgttttagatgctgtaagtgtggaaagggctttaaaagtaaaagaagcctcaacactcacatgaagcttcacaatgcagagcagagtcctcaacattga
>g472.t1
atggcgtttattaaagtggagagtgaagatgtgaagattgaagaaacattcacagtcaaacaggaagatccacaggaacaaacaggttgtgtcacggagaacgaagatctgatgaaagaacagactcatcaacagaatgaattagatgagaaacagcagtttgagaaaccccaagaaataatgactgatgaaaaacccacactgactaaaaagacttccttaaatggaagacctcggaaatccaaattggggtgtaatttcagatgtaaacagtgtagaaagagtttcagtcaaaagccaaagcttgatgttcacatgagagttcacactagggagcaaccttacacctgcgaacagtgtggaaagagttttggtcaaatacaaggctttaaagcccacatgagaattcacactagagagaggtcgtacacatgccaacagtgtggaaaaagcttttatcatgctggacactttgcagcacacatgagaattcacactggagagaagcctttcagctgtaagcagtgtggaaagagtttcagtcaaaagtcaaaccttgatgttcacatgagagttcacacaggggagaaaccttacacctgcgaacagtgtggaaagagttttagtcaaaaacaaaactttaaaatccacatgagaattcacactggagagaggtcttgcacatgccaacagtgtggaaaaagcttccgtcatgcaagaaacttggcagtgcacatgagaactcatactggagagaagcctttcagctgtaaacagtgtagaaagagtttcagtaaaaagccgaacctgattgctcacataagagttcacactagagagaaaccttacacctgcgaacagtgtggaaagagttttggtcaaaaacaagacctttacatccacatgaggattcacactggagagaaaccttacacatgcacagagtgtggtaaaagttttccacataaaagcacactcaatcaccatatgagaactcacactggagagaagccgtttgcatgtgctcagtgtggaaagagcttcacaaccaaaactagcctcaagaaccacatgaatggtcacactggaaccatagtgttcacatgtgatcagtgtggaaagagtctcacacgcaaagactccattaggaaccacatgaagattcactcaagagaagatcgttttagatgctgtaagtgtggaaagggctttaagtgtaaaagaagcctcaacactcacatgaagcttcacaatagagagcagagtcctcaacaatga
>g677.t1
atggcgttaattaaagaggagagtgaagatgtgaagattgaagaaacattcacagtcaaacaggaagatctgcaggaacaaacagatctgatggtgctgaaagaagagactcatcaacagaatgaaatagatgagaagcagcagtttgagaaaccccaagaaataacgactgataaaaaacccacactgactaaaaagacttcacacggaagaccttggaaatccaaattggggtgtaatttcagctgtaaacagtgtagaaagagtttcagtcagaagtcaaaccttgatgttcacatgagagttcacactagggagcaacctttcacctgcgaacagtgtggaaagagttttggtcaaaaacaaagctttaaagctcacatgagaattcacactagagagaagccatacacatgccaacagtgtgaaaaaagcttttatcatgctggacactttgcagcacacatgagaattcacactggggagaagcctttcagctgtaaacagtgtggaaagagtttcagtcaaaagccaaaccttgatgttcacatgagagttcacacaggggagaaaccttacacctgcgaacagtgtggaaagagttttagtcaaaaacaaagctttaaaacccacatgagaattcacactggagagaggccatacacatgccaaaagtgtggaaaaagcttccgccatgcaagaaacttggatgtgcacatgagaattcacactggagagaagcctttcagctgtaaacagtgtagaaagagtttcagtaaaaagctgaacctgattgctcacatgagagttcacactagggagaaaccttacacctgcgaacagtgtggaaagagtttaggtaaaaaacaagacctttacatccacatgaggattcacactggagagaaaccttacacatgcacagagtgtggtaaaagtttcccacataaaaacacactcaatcaccacatgagaactcacaccggagagaagccgtttacatgtgatcagtgtggaaagagcttcacaaccaaatttagcctcaagaaccacatgaatggtcacactggaaccatagtgttcacatgtgatcagtgtggaaagagtctcacacggaaagacaccattaagcaacacatgaagactcactcaagagaggatcgatttagatgcagtgagtgtggaaagggctttaaaagtaaaagaagcctcaacactcacatgaagcttcacaatggagagcagagtcctcaacattga
>g713.t1
atggcgtttattaaagaggagagtgaagatgtgaagattgaagaaacattcacagtcaaacaggaagatctgcaagaacaaacagatctgatggtgctgaaagaagagactcatcaacagattgaaatagatgagaaacagcagtttgagaaaccccaagaaatagcgactgatgaaaaacccacactgactaaaaagacttcatcacacggaagacctcggaaatccaaatcggggtataatttcagctgtaaacagtgtagaaaaagtttcagtcagaagtcaaagcttgatgttcacatgagagttcacactagggagcaaccttacacctgcgaacagtgtgggaagagttttggtcaaatacaaggctttaaagcccacatgagaattcacactggagagaggaagttcacatgccgaaagtgtgaaaaaagcttttatcatgctggacactttgcagcacacatgagaattcacactggggagaagcctttcagctgtaaacggtgtggaaagagtttttgtcaaaagccaaaccttgatgatcacaagagagttcacacaggggagaaaccttacacctgcgaacagtgtggaaagagttttagtcaaaaacaaaactttaaaacccacatgagaattcacactggagagaggccatacacatgccaaaagtgtggaaaaagcttccgtcatgcaataaacttggaagtacacatgagaactcatactggagaaaagcctttcagctgtaaacagtgtagaaagagtttcagtaaaaagccgaacctgattgctcacatgagagttcacactagggagaaaccttacacctgcgaacagtgtggaaagagttttagtcaaaaaagagacctttacatccacatgaggattcacactggagagaaaccttacacatgcacagagtgtggtaaaggtttctcacatataagcacactcaatcaccacatgagaactcacactggagagaaaccgtttgcatgtgctcagtgtggaaagagcttcacaaccaaacctagcctcaagaaccacatgaatggtcacactggaaccatagtgttcacatgtgatcagtgtggaaagagtctcacacgcaaagacaccattaagaaacacatgaagattcactcaagagaggatcgttttagatgctgtgagtgtggaaagggctttaaaagtaaaagaagcctcaacactcacatgaagattcacaatggagagctgagtccttaa
