# Supplementary material for: Transposable elements drive the evolution of metazoan zinc finger genes
Source: Genome Res. 2023 Aug;33(8):1325–39. doi: 10.1101/gr.277966.123 (PMC10547256; doi:10.1101/gr.277966.123)
Supplement: Supplement 4 [file Supplemental_Data_4.tar.gz › Users/jonwells/Projects/feschottelab/finz-znf/data/selection-analysis/clade6/rst1]

	14	399	184	0.4199	0.005	0.008	0.002	0.018	0.078	0.030	0.062	0.023	0.037	0.012	0.013	0.000	0.010	0.026	0.029	0.037	0.006	0.007	0.008	0.053	0.018	0.025	0.034	0.021	0.047	0.551	0.000	-3052.260	0.005	0.008	0.003	0.018	0.081	0.031	0.064	0.023	0.038	0.011	0.013	0.000	0.010	0.027	0.029	0.039	0.006	0.007	0.009	0.054	0.017	0.026	0.035	0.021	0.049	0.532	0.415	0.000	4.792	-3041.846	0.005	0.008	0.002	0.018	0.077	0.030	0.061	0.023	0.036	0.011	0.013	0.000	0.010	0.026	0.028	0.036	0.006	0.007	0.008	0.052	0.017	0.025	0.034	0.020	0.046	0.007	0.009	-3052.866	0.005	0.008	0.003	0.018	0.081	0.031	0.064	0.023	0.038	0.011	0.013	0.000	0.010	0.026	0.029	0.038	0.006	0.007	0.008	0.054	0.017	0.026	0.035	0.021	0.049	0.929	0.014	0.019	4.195	-3041.939
