# Supplementary material for: Transposable elements drive the evolution of metazoan zinc finger genes
Source: Genome Res. 2023 Aug;33(8):1325–39. doi: 10.1101/gr.277966.123 (PMC10547256; doi:10.1101/gr.277966.123)
Supplement: Supplement 4 [file Supplemental_Data_4.tar.gz › Users/jonwells/Projects/feschottelab/finz-znf/data/selection-analysis/clade6/pairwise_needleman_clade6.aa.fa.bak001]

>g103.t1
MAFIKEESEDVKIEETFTVKQEDLQEQTDLMVLKEETHQQIEIDEKQQFEKPQEIATDEK
PTLTKKTSSHGRPRKSKSGCNFSCKQCRKSFSQKSKLDVHMRVHTREQPFTCEQCGKSFG
QIQGFKAHMRIHTGERKFTCRKCEKSFYHAGHFAAHMRIHTGEKPFSCKQCGKSFCQKPN
LDDHKRVHTGEKPYTCEQCGKSFSQKQNFKTHMRIHTGERPYTCQKCGKSFRHAINLEVH
MRTHTGEKPFSCKQCRKSFSKKPNLIAHMRVHTREKPHTCEQCGKSFSQKRDLYIHMRIH
TGEKPYTCTECGKGFSHISTLKHHMRTHTGEKPFACAQCGKSFTTKPSLKNHMNGHTGTI
VFTCDQCGKSLTRKDTIKKHMKIHSREDRFRCCECGKGFKSKRSLNTHMKIHNGELSP
>g201.t1
MASIKEESEDVKIEETFTVKQEDLQEQTDLMVLKEETHQQIEIGEKQQFEKPQEIATDEK
PTLTKKTSSHGRPRKSKSGCNFSCKQCRKSFSQKSKLDVHMRVHTREQPFTCEQCGKSFG
QIQGFKAHMRIHTGERKFTCRKCEKSFYHAGHFAAHMRIHTGEKPFSCKQCGKSFCQKPN
LDDHKRVHTGEKPYTCEQCGKSFSQKQNFKTHMRIHTGERPYTCQKCGKSFRHAINLEVH
MRTHTGEKPFSCKQCRKSFSKKPNLIAHMRVHTREKPYTCEQCGKSFSQKRDLYIHMRIH
TGEKPYTCTECGKGFSHISTLKHHMRTHTGEKPFACAQCGKSFTTKPSLKNHMNGHTGTI
VFTCDQCGKSLTRKDTIKKHMKIHSREDRFRCCECGKGFKSKRSLNTHMKIHNGELSP
>g713.t1
MAFIKEESEDVKIEETFTVKQEDLQEQTDLMVLKEETHQQIEIDEKQQFEKPQEIATDEK
PTLTKKTSSHGRPRKSKSGYNFSCKQCRKSFSQKSKLDVHMRVHTREQPYTCEQCGKSFG
QIQGFKAHMRIHTGERKFTCRKCEKSFYHAGHFAAHMRIHTGEKPFSCKRCGKSFCQKPN
LDDHKRVHTGEKPYTCEQCGKSFSQKQNFKTHMRIHTGERPYTCQKCGKSFRHAINLEVH
MRTHTGEKPFSCKQCRKSFSKKPNLIAHMRVHTREKPYTCEQCGKSFSQKRDLYIHMRIH
TGEKPYTCTECGKGFSHISTLNHHMRTHTGEKPFACAQCGKSFTTKPSLKNHMNGHTGTI
VFTCDQCGKSLTRKDTIKKHMKIHSREDRFRCCECGKGFKSKRSLNTHMKIHNGELSP
>g68.t1
MAFIKEESEDVKIEETFTVKQEDLQEQTDLMVRKEQTNQQNEIDEKQQFEKPQEITTDEK
PILTKKTSLNGRPRKSESGCNFSCKQCRKSFSQKSKLDVHMRVHTREQPYTCEQCGKSFG
QIQGFKAHMRIHTRERSYTCQQCGKSFYHAGHFAAHMRIHTGEKPFSCKQCGKSFSQKSN
LDVHMRVHTGEKPYTCEQCGKSFSQKQNFKTHMRIHTGERSCTCQQCGKSFRHARNLAVH
MRTHTGEKPFSCKQCRKSFSKKLNLIAHMRVHTREKPYTCEQCGKSFGQKQDLYIHMRIH
TGEKPYTCTECGKSFPHKSTLNNHVRTHTGEKPFACDQCGKSFTTKTSLKNHMNGHTGTI
VFTCDQCGKSLTRKDSIKNHMKIHSREDRFRCSECEKGFKCKRSLSSHLKLHNGEQSPQN
>g236.t1
MAFIKEESEDVKIEETFTVKQEDPQEQTGCVTENEDLMKEQTHQQNELDEKQQFEKPQEI
MTDEKPTLTKKTSLNGRPRKSKLGCNFSCKQCRKSFSQKPKLDVHMRVHTREQPYTCEQC
GKSFGQIQGFKAHMRIHTRERSYTCQQCGKSFYHAGHFAAHMRIHTGEKPFSCKQCGKSF
SQKSNLNVHMRVHTGEKPYTCEQCGKSFSQKQNFKIHMRIHTGERSCTCQQCGKSFRHAR
NLAVHMRTHTGEKPFSCKQCGKSFSKKPNLIAHMRVHTREKPYTCEQCGKSFGQKQDLYI
HMRIHTGEKPYTCTECGKSFPHKNTLNHHMRTHTGEKPFACAQCGKSFTTKFSLKNHMNG
HTGTIVFTCDQCGKSLTRKDTIKQHMKTHSREDRFRCSECGKGFKSKRSLNTHMKLHNGE
LSPQH
>g346.t1
MAFIKEESEDVKIEETFTVKQEDPQEQTGCVTENEDLMKEQTHQQNELDEKQQFEKPQEI
MTDEKPTLTKKTSLNGRPRKSKLGCNFSCKQCRKSFSQKPKLDVHMRVHTREQPYTCEQC
GKSFGQIQGFKAHMRIHTRERSYTCQQCGKSFYHAGHFAAHMRIHTGEKPFSCKQCGKSF
SQKSNLDVHMRVHTGEKPYTCEQCGKSFSQKQNFKIHMRIHTGERSCTCQQCGKSFRHAR
NLAVHMRTHTGEKPFSCKQCRKSFSKKPNLIAHIRVHTREKPYTCEQCGKSFGQKQDLYI
HMRIHTGEKPYTCTECGKSFPHKSTLNHHMRTHTGEKPFACAQCGKSFTTKTSLKNHMNG
HTGTIVFTCDQCGKSLTRKDSIRNHMKIHSREDRFRCCKCGKGFKCKRSLNTHMKLHNGE
QSPQQ
>g472.t1
MAFIKVESEDVKIEETFTVKQEDPQEQTGCVTENEDLMKEQTHQQNELDEKQQFEKPQEI
MTDEKPTLTKKTSLNGRPRKSKLGCNFRCKQCRKSFSQKPKLDVHMRVHTREQPYTCEQC
GKSFGQIQGFKAHMRIHTRERSYTCQQCGKSFYHAGHFAAHMRIHTGEKPFSCKQCGKSF
SQKSNLDVHMRVHTGEKPYTCEQCGKSFSQKQNFKIHMRIHTGERSCTCQQCGKSFRHAR
NLAVHMRTHTGEKPFSCKQCRKSFSKKPNLIAHIRVHTREKPYTCEQCGKSFGQKQDLYI
HMRIHTGEKPYTCTECGKSFPHKSTLNHHMRTHTGEKPFACAQCGKSFTTKTSLKNHMNG
HTGTIVFTCDQCGKSLTRKDSIRNHMKIHSREDRFRCCKCGKGFKCKRSLNTHMKLHNRE
QSPQQ
>g431.t1
MAFIKEESEDVKIEETFTVKLEDPQEQTGCVTENEDLMKEQTHQQNEIDEKQQFEQPQEI
MTDEKPTLTKKTSLNERPRKSKLGCNFSCKQCRKSFSQKPKLDVHMRVHTREQPYTCEQC
GKSFGQIQGFKAHMRIHTRERSYTCQQCGKSFYHAGHFAAHMRIHTGEKPFSCKQCGKSF
SQKSNLDVHMRVHTGEKPYTCEQCGKSFSQKQNFKIHMRIHTGERSCTCQQCGKSFRHAR
NLAVHMRTHTGEKPFSCKQCRKSFSKKPNLIAHMRVHTREKPYTCEQCGKSFGQKQDLYI
HMRIHTGEKPYTCTECGKSFAHKSTLNHHMRTHTGEKPFACAQCGKSFTTKFSLKNHING
HTGTIVFTCDQCGKSLTRKDSIKNHMKIHSREDRFRCCKCGKGFKSKRSLNTHMKLHNAE
QSPQH
>g422.t1
MAFIKEESEDLKIEETFTVKQEDLQEQTDLMVLKEETHQQNEIDEKQQFEKPQEITTDKK
PTLTKKTSHGRPWKSKLGCNFSCKQCRKSFSQKSNLDVHMRVHTREQPFTCEQCGKSFGQ
KQSFKAHMRIHTREKPYTCQQCEKSFYHAGHFAAHMRIHTGEKPFSCKQCGKSFSQKPNL
DVHMRVHTGEKPYTCEQCGKSFSQKQSFKTHMRIHTGERPYTCQQCGKSFRHARNLDVHM
RIHTGEKPFSCKQCRKSFSKKLNLIAHMRVHTREKPYTCEQCGKSLGKKQDLYIHMRIHT
GEKPYTCTECGKSFPHKNTLNHHMRTHTGEKPFTCDQCGKSFTTKFSLKNHMNGHTGTIV
FTCDQCGKSLTRKDTIKQHMKTHSREDRFRCSECGKGFKSKRSLNTHMKLHNGEQSPQH
>g677.t1
MALIKEESEDVKIEETFTVKQEDLQEQTDLMVLKEETHQQNEIDEKQQFEKPQEITTDKK
PTLTKKTSHGRPWKSKLGCNFSCKQCRKSFSQKSNLDVHMRVHTREQPFTCEQCGKSFGQ
KQSFKAHMRIHTREKPYTCQQCEKSFYHAGHFAAHMRIHTGEKPFSCKQCGKSFSQKPNL
DVHMRVHTGEKPYTCEQCGKSFSQKQSFKTHMRIHTGERPYTCQKCGKSFRHARNLDVHM
RIHTGEKPFSCKQCRKSFSKKLNLIAHMRVHTREKPYTCEQCGKSLGKKQDLYIHMRIHT
GEKPYTCTECGKSFPHKNTLNHHMRTHTGEKPFTCDQCGKSFTTKFSLKNHMNGHTGTIV
FTCDQCGKSLTRKDTIKQHMKTHSREDRFRCSECGKGFKSKRSLNTHMKLHNGEQSPQH
>g376.t1
MAFIKEESEDVKIEETFTVKHEDPQEQTDLMVLKEETHGQNEIDEKQQFEKPQEIMTDEK
PTLTKKTSSHGRPRKSKSGCNFSCKQCSKSFSQKSKLDVHMRVHTREQPFTCEQCGKSFG
QKQSFKAHMRIHTREKPYTCQQCEKSFYHAGHFAAHMRIHTGEKPFSCKQCGKSFSQKPN
LDVHMRVHTGEKPYTCEQCGKSFSQKQSFKTHMRIHTGERPYTCQQCGKSFRHARNLDVH
MRIHTGEKPYTCTECVYTREKPYTCEQCGKSLGKKQDLYIHMRIHTGEKPYTCTECGKSF
PHKNTLNHHMRTHTGEKPFTCDQCGKSFTTKFSLKNHMNGHTGTIVFTCDQCGKSLTRKD
TIKQHMKTHSREDRFRCSECGKGFKSKRSLNTHMKLHNGEQSPQH
>g46.t1
MVFIKEESEDVKIEETFTVKQEDLQEQTDLMVRKEQTHQQNEIDEKQQFEKPQEITTDEK
PTLTKKTSHGTPRKSKSGCIFSCKQSRKSFSQKSNLDVHMRVHTREQPFTCEQCGKSFGQ
KQSFKAHMRIHTRERLYTCQLCGKSFYHAGHFAAHMRIHTGEKPFSCKQCGKSFSQKPNL
DVHMRVHTGEKPYTCEQCGKSFSQKRSFKAHMRIHTGERPYTCQQCGKSFCHARNLEVHM
RTHTGEKPFSCKQCRKNFSTKLNLIAHMRVHTREKPYTCEQCGKSLGKKQDLYIHMRIHT
GEKPYTCTECGKSFPHKNTLNHHMRTHTGEKPFVCAQCGKSFTTKFSLKNHMNGHTGTIV
FTCDQCGKSLTRKDTIKQHMKTHSREDRFRCCKCGKGFKSKRSLNTHMKLHNAEQSPQH
>g389.t1
MAFIKEESEDVKIEETFTVKQEDLQEQTDLMMLKEETHQQNEIDEKQQFEKPQEITTDKK
PTLTKKTSSHRRPRKSKLGCIFSCKQCSKSFSQKSNLNVHMRVHTREQLFTCEQCGKSFG
QKQSFKAHMRIHTRERLYTCQLCGKSFYHAGHFAAHMRIHTGEKPFSCKQCGKSFSQKPN
LDVHMRVHTGEKPYTCEQCGKSFSQKRSFKAHMRIHTGERPYTCQQCGKSFCHARNLEVH
KRIHTGEKPFSCKQCRKNFSTKLNLIAHMRVHTREKPYTCEQCGKSLGKKQDLYIHMRIH
TGEKPYTCTECGKSFPHKNTLNHHMRTHTGEKPFACAQCGKSFTTKFSLKNHMNGHTGTI
VFTCDQCGKSLTRKDTIKQHMKTHSREDRFRCCECGKGFKSKRSLNTHMKLHNGEQSPHY
>g204.t1
MAFIKEESEDVKIEETFTVKQEDLQEQTDLMVLKEETHQQNEIDEKQQFEKPQEITTDKK
PTLTKKTSSHGRPRKSKLGCNFSCKQCSKSFSQKSKLDVHMRVHTREQPFTCEQCGKSFG
QKQSFKSHMRIHTRERLYTCQLCGKSFYHAGHFAAHMRIHTGEKPFRCKQCGKSFSQKSN
LYVHMRVHTGEKPYTCEQCGKSFSQKRSFKAHMTIHTGERPYTCQQCGKSFRHARNLAVH
NRTHTGEKPFSCKQCRKNFSTKLNLIAHMRVHTREKPYTCEQCGKSLGKKQDLYIHMRIH
TGEKPYTCTECGKNFPHKNTLNHHMRIHTGEKPFACAQCGKSFTTKFSLKNHMNGHTGTI
VFTCDQCGKSLTRKDTIKQHMKTHSREDRFRCSECGKGFKSKRSLNTHVKLHNGEQSPQH
