# Supplementary material for: Transposable elements drive the evolution of metazoan zinc finger genes
Source: Genome Res. 2023 Aug;33(8):1325–39. doi: 10.1101/gr.277966.123 (PMC10547256; doi:10.1101/gr.277966.123)
Supplement: Supplement 4 [file Supplemental_Data_4.tar.gz › Users/jonwells/Projects/feschottelab/finz-znf/data/selection-analysis/clade6/pairwise_needleman_clade6.aa.fa]

>g103.t1
MAFIKEESEDVKIEETFTVKQEDLQEQT-------DLMVLKEETHQQIEIDEKQQFEKPQEIATDEKPTLTK
KTSSHGRPRKSKSGCNFSCKQCRKSFSQKSKLDVHMRVHTREQPFTCEQCGKSFGQIQGFKAHMRIHTGERK
FTCRKCEKSFYHAGHFAAHMRIHTGEKPFSCKQCGKSFCQKPNLDDHKRVHTGEKPYTCEQCGKSFSQKQNF
KTHMRIHTGERPYTCQKCGKSFRHAINLEVHMRTHTGEKPFSCKQCRKSFSKKPNLIAHMRVHTREKPHTCE
QCGKSFSQKRDLYIHMRIHTGEKPYTCTECGKGFSHISTLKHHMRTHTGEKPFACAQCGKSFTTKPSLKNHM
NGHTGTIVFTCDQCGKSLTRKDTIKKHMKIHSREDRFRCCECGKGFKSKRSLNTHMKIHNGELSP--
>g201.t1
MASIKEESEDVKIEETFTVKQEDLQEQT-------DLMVLKEETHQQIEIGEKQQFEKPQEIATDEKPTLTK
KTSSHGRPRKSKSGCNFSCKQCRKSFSQKSKLDVHMRVHTREQPFTCEQCGKSFGQIQGFKAHMRIHTGERK
FTCRKCEKSFYHAGHFAAHMRIHTGEKPFSCKQCGKSFCQKPNLDDHKRVHTGEKPYTCEQCGKSFSQKQNF
KTHMRIHTGERPYTCQKCGKSFRHAINLEVHMRTHTGEKPFSCKQCRKSFSKKPNLIAHMRVHTREKPYTCE
QCGKSFSQKRDLYIHMRIHTGEKPYTCTECGKGFSHISTLKHHMRTHTGEKPFACAQCGKSFTTKPSLKNHM
NGHTGTIVFTCDQCGKSLTRKDTIKKHMKIHSREDRFRCCECGKGFKSKRSLNTHMKIHNGELSP--
>g713.t1
MAFIKEESEDVKIEETFTVKQEDLQEQT-------DLMVLKEETHQQIEIDEKQQFEKPQEIATDEKPTLTK
KTSSHGRPRKSKSGYNFSCKQCRKSFSQKSKLDVHMRVHTREQPYTCEQCGKSFGQIQGFKAHMRIHTGERK
FTCRKCEKSFYHAGHFAAHMRIHTGEKPFSCKRCGKSFCQKPNLDDHKRVHTGEKPYTCEQCGKSFSQKQNF
KTHMRIHTGERPYTCQKCGKSFRHAINLEVHMRTHTGEKPFSCKQCRKSFSKKPNLIAHMRVHTREKPYTCE
QCGKSFSQKRDLYIHMRIHTGEKPYTCTECGKGFSHISTLNHHMRTHTGEKPFACAQCGKSFTTKPSLKNHM
NGHTGTIVFTCDQCGKSLTRKDTIKKHMKIHSREDRFRCCECGKGFKSKRSLNTHMKIHNGELSP--
>g68.t1
MAFIKEESEDVKIEETFTVKQEDLQEQT-------DLMVRKEQTNQQNEIDEKQQFEKPQEITTDEKPILTK
KTSLNGRPRKSESGCNFSCKQCRKSFSQKSKLDVHMRVHTREQPYTCEQCGKSFGQIQGFKAHMRIHTRERS
YTCQQCGKSFYHAGHFAAHMRIHTGEKPFSCKQCGKSFSQKSNLDVHMRVHTGEKPYTCEQCGKSFSQKQNF
KTHMRIHTGERSCTCQQCGKSFRHARNLAVHMRTHTGEKPFSCKQCRKSFSKKLNLIAHMRVHTREKPYTCE
QCGKSFGQKQDLYIHMRIHTGEKPYTCTECGKSFPHKSTLNNHVRTHTGEKPFACDQCGKSFTTKTSLKNHM
NGHTGTIVFTCDQCGKSLTRKDSIKNHMKIHSREDRFRCSECEKGFKCKRSLSSHLKLHNGEQSPQN
>g236.t1
MAFIKEESEDVKIEETFTVKQEDPQEQTGCVTENEDLM--KEQTHQQNELDEKQQFEKPQEIMTDEKPTLTK
KTSLNGRPRKSKLGCNFSCKQCRKSFSQKPKLDVHMRVHTREQPYTCEQCGKSFGQIQGFKAHMRIHTRERS
YTCQQCGKSFYHAGHFAAHMRIHTGEKPFSCKQCGKSFSQKSNLNVHMRVHTGEKPYTCEQCGKSFSQKQNF
KIHMRIHTGERSCTCQQCGKSFRHARNLAVHMRTHTGEKPFSCKQCGKSFSKKPNLIAHMRVHTREKPYTCE
QCGKSFGQKQDLYIHMRIHTGEKPYTCTECGKSFPHKNTLNHHMRTHTGEKPFACAQCGKSFTTKFSLKNHM
NGHTGTIVFTCDQCGKSLTRKDTIKQHMKTHSREDRFRCSECGKGFKSKRSLNTHMKLHNGELSPQH
>g346.t1
MAFIKEESEDVKIEETFTVKQEDPQEQTGCVTENEDLM--KEQTHQQNELDEKQQFEKPQEIMTDEKPTLTK
KTSLNGRPRKSKLGCNFSCKQCRKSFSQKPKLDVHMRVHTREQPYTCEQCGKSFGQIQGFKAHMRIHTRERS
YTCQQCGKSFYHAGHFAAHMRIHTGEKPFSCKQCGKSFSQKSNLDVHMRVHTGEKPYTCEQCGKSFSQKQNF
KIHMRIHTGERSCTCQQCGKSFRHARNLAVHMRTHTGEKPFSCKQCRKSFSKKPNLIAHIRVHTREKPYTCE
QCGKSFGQKQDLYIHMRIHTGEKPYTCTECGKSFPHKSTLNHHMRTHTGEKPFACAQCGKSFTTKTSLKNHM
NGHTGTIVFTCDQCGKSLTRKDSIRNHMKIHSREDRFRCCKCGKGFKCKRSLNTHMKLHNGEQSPQQ
>g472.t1
MAFIKVESEDVKIEETFTVKQEDPQEQTGCVTENEDLM--KEQTHQQNELDEKQQFEKPQEIMTDEKPTLTK
KTSLNGRPRKSKLGCNFRCKQCRKSFSQKPKLDVHMRVHTREQPYTCEQCGKSFGQIQGFKAHMRIHTRERS
YTCQQCGKSFYHAGHFAAHMRIHTGEKPFSCKQCGKSFSQKSNLDVHMRVHTGEKPYTCEQCGKSFSQKQNF
KIHMRIHTGERSCTCQQCGKSFRHARNLAVHMRTHTGEKPFSCKQCRKSFSKKPNLIAHIRVHTREKPYTCE
QCGKSFGQKQDLYIHMRIHTGEKPYTCTECGKSFPHKSTLNHHMRTHTGEKPFACAQCGKSFTTKTSLKNHM
NGHTGTIVFTCDQCGKSLTRKDSIRNHMKIHSREDRFRCCKCGKGFKCKRSLNTHMKLHNREQSPQQ
>g431.t1
MAFIKEESEDVKIEETFTVKLEDPQEQTGCVTENEDLM--KEQTHQQNEIDEKQQFEQPQEIMTDEKPTLTK
KTSLNERPRKSKLGCNFSCKQCRKSFSQKPKLDVHMRVHTREQPYTCEQCGKSFGQIQGFKAHMRIHTRERS
YTCQQCGKSFYHAGHFAAHMRIHTGEKPFSCKQCGKSFSQKSNLDVHMRVHTGEKPYTCEQCGKSFSQKQNF
KIHMRIHTGERSCTCQQCGKSFRHARNLAVHMRTHTGEKPFSCKQCRKSFSKKPNLIAHMRVHTREKPYTCE
QCGKSFGQKQDLYIHMRIHTGEKPYTCTECGKSFAHKSTLNHHMRTHTGEKPFACAQCGKSFTTKFSLKNHI
NGHTGTIVFTCDQCGKSLTRKDSIKNHMKIHSREDRFRCCKCGKGFKSKRSLNTHMKLHNAEQSPQH
>g422.t1
MAFIKEESEDLKIEETFTVKQEDLQEQT-------DLMVLKEETHQQNEIDEKQQFEKPQEITTDKKPTLTK
KT-SHGRPWKSKLGCNFSCKQCRKSFSQKSNLDVHMRVHTREQPFTCEQCGKSFGQKQSFKAHMRIHTREKP
YTCQQCEKSFYHAGHFAAHMRIHTGEKPFSCKQCGKSFSQKPNLDVHMRVHTGEKPYTCEQCGKSFSQKQSF
KTHMRIHTGERPYTCQQCGKSFRHARNLDVHMRIHTGEKPFSCKQCRKSFSKKLNLIAHMRVHTREKPYTCE
QCGKSLGKKQDLYIHMRIHTGEKPYTCTECGKSFPHKNTLNHHMRTHTGEKPFTCDQCGKSFTTKFSLKNHM
NGHTGTIVFTCDQCGKSLTRKDTIKQHMKTHSREDRFRCSECGKGFKSKRSLNTHMKLHNGEQSPQH
>g677.t1
MALIKEESEDVKIEETFTVKQEDLQEQT-------DLMVLKEETHQQNEIDEKQQFEKPQEITTDKKPTLTK
KT-SHGRPWKSKLGCNFSCKQCRKSFSQKSNLDVHMRVHTREQPFTCEQCGKSFGQKQSFKAHMRIHTREKP
YTCQQCEKSFYHAGHFAAHMRIHTGEKPFSCKQCGKSFSQKPNLDVHMRVHTGEKPYTCEQCGKSFSQKQSF
KTHMRIHTGERPYTCQKCGKSFRHARNLDVHMRIHTGEKPFSCKQCRKSFSKKLNLIAHMRVHTREKPYTCE
QCGKSLGKKQDLYIHMRIHTGEKPYTCTECGKSFPHKNTLNHHMRTHTGEKPFTCDQCGKSFTTKFSLKNHM
NGHTGTIVFTCDQCGKSLTRKDTIKQHMKTHSREDRFRCSECGKGFKSKRSLNTHMKLHNGEQSPQH
>g376.t1
MAFIKEESEDVKIEETFTVKHEDPQEQT-------DLMVLKEETHGQNEIDEKQQFEKPQEIMTDEKPTLTK
KTSSHGRPRKSKSGCNFSCKQCSKSFSQKSKLDVHMRVHTREQPFTCEQCGKSFGQKQSFKAHMRIHTREKP
YTCQQCEKSFYHAGHFAAHMRIHTGEKPFSCKQCGKSFSQKPNLDVHMRVHTGEKPYTCEQCGKSFSQKQSF
KTHMRIHTGERPYTCQQCGKSFRHARNLDVHMRIHTGEKPYTCTEC---------------VYTREKPYTCE
QCGKSLGKKQDLYIHMRIHTGEKPYTCTECGKSFPHKNTLNHHMRTHTGEKPFTCDQCGKSFTTKFSLKNHM
NGHTGTIVFTCDQCGKSLTRKDTIKQHMKTHSREDRFRCSECGKGFKSKRSLNTHMKLHNGEQSPQH
>g46.t1
MVFIKEESEDVKIEETFTVKQEDLQEQT-------DLMVRKEQTHQQNEIDEKQQFEKPQEITTDEKPTLTK
KTS-HGTPRKSKSGCIFSCKQSRKSFSQKSNLDVHMRVHTREQPFTCEQCGKSFGQKQSFKAHMRIHTRERL
YTCQLCGKSFYHAGHFAAHMRIHTGEKPFSCKQCGKSFSQKPNLDVHMRVHTGEKPYTCEQCGKSFSQKRSF
KAHMRIHTGERPYTCQQCGKSFCHARNLEVHMRTHTGEKPFSCKQCRKNFSTKLNLIAHMRVHTREKPYTCE
QCGKSLGKKQDLYIHMRIHTGEKPYTCTECGKSFPHKNTLNHHMRTHTGEKPFVCAQCGKSFTTKFSLKNHM
NGHTGTIVFTCDQCGKSLTRKDTIKQHMKTHSREDRFRCCKCGKGFKSKRSLNTHMKLHNAEQSPQH
>g389.t1
MAFIKEESEDVKIEETFTVKQEDLQEQT-------DLMMLKEETHQQNEIDEKQQFEKPQEITTDKKPTLTK
KTSSHRRPRKSKLGCIFSCKQCSKSFSQKSNLNVHMRVHTREQLFTCEQCGKSFGQKQSFKAHMRIHTRERL
YTCQLCGKSFYHAGHFAAHMRIHTGEKPFSCKQCGKSFSQKPNLDVHMRVHTGEKPYTCEQCGKSFSQKRSF
KAHMRIHTGERPYTCQQCGKSFCHARNLEVHKRIHTGEKPFSCKQCRKNFSTKLNLIAHMRVHTREKPYTCE
QCGKSLGKKQDLYIHMRIHTGEKPYTCTECGKSFPHKNTLNHHMRTHTGEKPFACAQCGKSFTTKFSLKNHM
NGHTGTIVFTCDQCGKSLTRKDTIKQHMKTHSREDRFRCCECGKGFKSKRSLNTHMKLHNGEQSPHY
>g204.t1
MAFIKEESEDVKIEETFTVKQEDLQEQT-------DLMVLKEETHQQNEIDEKQQFEKPQEITTDKKPTLTK
KTSSHGRPRKSKLGCNFSCKQCSKSFSQKSKLDVHMRVHTREQPFTCEQCGKSFGQKQSFKSHMRIHTRERL
YTCQLCGKSFYHAGHFAAHMRIHTGEKPFRCKQCGKSFSQKSNLYVHMRVHTGEKPYTCEQCGKSFSQKRSF
KAHMTIHTGERPYTCQQCGKSFRHARNLAVHNRTHTGEKPFSCKQCRKNFSTKLNLIAHMRVHTREKPYTCE
QCGKSLGKKQDLYIHMRIHTGEKPYTCTECGKNFPHKNTLNHHMRIHTGEKPFACAQCGKSFTTKFSLKNHM
NGHTGTIVFTCDQCGKSLTRKDTIKQHMKTHSREDRFRCSECGKGFKSKRSLNTHVKLHNGEQSPQH
