# Supplementary material for: Transposable elements drive the evolution of metazoan zinc finger genes
Source: Genome Res. 2023 Aug;33(8):1325–39. doi: 10.1101/gr.277966.123 (PMC10547256; doi:10.1101/gr.277966.123)
Supplement: Supplement 4 [file Supplemental_Data_4.tar.gz › Users/jonwells/Projects/feschottelab/finz-znf/data/selection-analysis/clade6/pairwise_needleman_clade6.final.fa]

>g103.t1
ATGGCGTTTATTAAAGAGGAGAGTGAAGATGTGAAGATTGAAGAAACATTCACAGTCAAA
CAGGAAGATCTGCAGGAACAAACAGATCTGATGAAAGAAGAGACTCATCAACAGATTGAA
ATAGATGAGAAACAGCAGTTTGAGAAACCCCAAGAAATAGCGACTGATGAAAAACCCACA
CTGACTAAAAAGACTCACGGAAGACCTCGGAAATCCAAATCGGGGTGTAATTTCAGCTGT
AAACAGTGTAGAAAAAGTTTCAGTCAGAAGTCAAAGCTTGATGTTCACATGAGAGTTCAC
ACTAGGGAGCAACCTTTCACCTGCGAACAGTGTGGGAAGAGTTTTGGTCAAATACAAGGC
TTTAAAGCCCACATGAGAATTCACACTGGAGAGAGGAAGTTCACATGCCGAAAGTGTGAA
AAAAGCTTTTATCATGCTGGACACTTTGCAGCACACATGAGAATTCACACTGGGGAAAAG
CCTTTCAGCTGTAAACAGTGTGGAAAGAGTTTTTGTCAAAAGCCAAACCTTGATGATCAC
AAGAGAGTTCACACAGGGGAGAAACCTTACACCTGCGAACAGTGTGGAAAGAGTTTTAGT
CAAAAACAAAACTTTAAAACCCACATGAGAATTCACACTGGAGAGAGGCCATACACATGC
CAAAAGTGTGGAAAAAGCTTCCGTCATGCAATAAACTTGGAAGTGCACATGAGAACTCAT
ACTGGAGAAAAGCCTTTCAGCTGTAAACAGTGTGTTCACACTAGGGAGAAACCTCACACC
TGCGAACAGTGTGGAAAGAGTTTTAGTCAAAAACGAGACCTTTACATCCACATGAGGATT
CACACTGGAGAGAAACCTTACACATGCACAGAGTGTGGTAAAGGTTTCTCACATATAAGC
ACACTCAAACACCACATGAGAACTCACACTGGAGAGAAGCCGTTTGCATGTGCTCAGTGT
GGAAAGAGCTTCACAACCAAACCTAGCCTCAAGAACCACATGAATGGTCACACTGGAACC
ATAGTGTTCACATGTGATCAGTGTGGAAAGAGTCTCACACGCAAAGACACCATTAAGAAA
CACATGAAGATTCACTCAAGAGAGGATCGTTTTAGATGCTGTGAGTGTGGAAAGGGCTTT
AAAAGTAAAAGAAGCCTCAACACTCACATGAAGATTCACAATGGAGAGCTGAGTCCT
>g201.t1
ATGGCGTCAATTAAAGAGGAGAGTGAAGATGTGAAGATTGAAGAAACATTCACAGTCAAA
CAGGAAGATCTGCAGGAACAAACAGATCTGATGAAAGAAGAGACTCATCAACAGATTGAA
ATAGGTGAGAAACAGCAGTTTGAGAAACCCCAAGAAATAGCGACTGATGAAAAACCCACA
CTGACTAAAAAGACTCACGGAAGACCTCGGAAATCCAAATCGGGGTGTAATTTCAGCTGT
AAACAGTGTAGAAAAAGTTTCAGTCAGAAGTCAAAGCTTGATGTTCACATGAGAGTTCAC
ACTAGGGAGCAACCTTTCACCTGCGAACAGTGTGGGAAGAGTTTTGGTCAAATACAAGGC
TTTAAAGCCCACATGAGAATTCACACTGGAGAGAGGAAGTTCACATGCCGAAAGTGTGAA
AAAAGCTTTTATCATGCTGGACACTTTGCAGCACACATGAGAATTCACACTGGGGAGAAG
CCTTTCAGCTGTAAACAGTGTGGAAAGAGTTTTTGTCAAAAGCCAAACCTTGATGATCAC
AAGAGAGTTCACACAGGGGAGAAACCTTACACCTGCGAACAGTGTGGAAAGAGTTTTAGT
CAAAAACAAAACTTTAAAACCCACATGAGAATTCACACTGGAGAGAGGCCATACACATGC
CAAAAGTGTGGAAAAAGCTTCCGTCATGCAATAAACTTGGAAGTGCACATGAGAACTCAT
ACTGGAGAAAAGCCTTTCAGCTGTAAACAGTGTGTTCACACTAGGGAGAAACCTTACACC
TGCGAACAGTGTGGAAAGAGTTTTAGTCAAAAACGAGACCTTTACATCCACATGAGGATT
CACACTGGAGAGAAACCTTACACATGCACAGAGTGTGGTAAAGGTTTCTCACATATAAGC
ACACTCAAACACCACATGAGAACTCACACTGGAGAGAAGCCGTTTGCATGTGCTCAGTGT
GGAAAGAGCTTCACAACCAAACCTAGCCTCAAGAACCACATGAATGGTCACACTGGAACC
ATAGTGTTCACATGTGATCAGTGTGGAAAGAGTCTCACACGCAAAGACACCATTAAGAAA
CACATGAAGATTCACTCAAGAGAGGATCGTTTTAGATGCTGTGAGTGTGGAAAGGGCTTT
AAAAGTAAAAGAAGCCTCAACACTCACATGAAGATTCACAATGGAGAGCTGAGTCCT
>g713.t1
ATGGCGTTTATTAAAGAGGAGAGTGAAGATGTGAAGATTGAAGAAACATTCACAGTCAAA
CAGGAAGATCTGCAAGAACAAACAGATCTGATGAAAGAAGAGACTCATCAACAGATTGAA
ATAGATGAGAAACAGCAGTTTGAGAAACCCCAAGAAATAGCGACTGATGAAAAACCCACA
CTGACTAAAAAGACTCACGGAAGACCTCGGAAATCCAAATCGGGGTATAATTTCAGCTGT
AAACAGTGTAGAAAAAGTTTCAGTCAGAAGTCAAAGCTTGATGTTCACATGAGAGTTCAC
ACTAGGGAGCAACCTTACACCTGCGAACAGTGTGGGAAGAGTTTTGGTCAAATACAAGGC
TTTAAAGCCCACATGAGAATTCACACTGGAGAGAGGAAGTTCACATGCCGAAAGTGTGAA
AAAAGCTTTTATCATGCTGGACACTTTGCAGCACACATGAGAATTCACACTGGGGAGAAG
CCTTTCAGCTGTAAACGGTGTGGAAAGAGTTTTTGTCAAAAGCCAAACCTTGATGATCAC
AAGAGAGTTCACACAGGGGAGAAACCTTACACCTGCGAACAGTGTGGAAAGAGTTTTAGT
CAAAAACAAAACTTTAAAACCCACATGAGAATTCACACTGGAGAGAGGCCATACACATGC
CAAAAGTGTGGAAAAAGCTTCCGTCATGCAATAAACTTGGAAGTACACATGAGAACTCAT
ACTGGAGAAAAGCCTTTCAGCTGTAAACAGTGTGTTCACACTAGGGAGAAACCTTACACC
TGCGAACAGTGTGGAAAGAGTTTTAGTCAAAAAAGAGACCTTTACATCCACATGAGGATT
CACACTGGAGAGAAACCTTACACATGCACAGAGTGTGGTAAAGGTTTCTCACATATAAGC
ACACTCAATCACCACATGAGAACTCACACTGGAGAGAAACCGTTTGCATGTGCTCAGTGT
GGAAAGAGCTTCACAACCAAACCTAGCCTCAAGAACCACATGAATGGTCACACTGGAACC
ATAGTGTTCACATGTGATCAGTGTGGAAAGAGTCTCACACGCAAAGACACCATTAAGAAA
CACATGAAGATTCACTCAAGAGAGGATCGTTTTAGATGCTGTGAGTGTGGAAAGGGCTTT
AAAAGTAAAAGAAGCCTCAACACTCACATGAAGATTCACAATGGAGAGCTGAGTCCT
>g68.t1
ATGGCGTTTATTAAAGAGGAGAGTGAAGATGTGAAGATTGAAGAAACATTCACAGTCAAA
CAGGAAGATCTGCAGGAACAAACAGATCTGATGAAAGAACAGACTAATCAACAGAATGAA
ATAGATGAGAAACAGCAGTTTGAGAAACCCCAAGAAATAACGACTGATGAAAAACCCATT
CTGACTAAAAAGACTAATGGAAGACCTCGGAAATCCGAATCTGGGTGTAATTTCAGCTGT
AAACAGTGTAGAAAGAGTTTCAGTCAGAAGTCAAAGCTTGATGTTCACATGAGAGTTCAC
ACAAGGGAGCAACCTTACACCTGCGAACAGTGTGGAAAGAGTTTTGGTCAAATACAAGGC
TTTAAAGCCCACATGAGAATTCACACTAGAGAGAGGTCGTACACATGCCAACAGTGTGGA
AAAAGCTTTTATCATGCTGGACACTTTGCAGCACACATGAGAATTCACACTGGGGAGAAG
CCTTTCAGCTGTAAACAGTGTGGAAAGAGTTTCAGTCAAAAGTCAAACCTTGATGTTCAC
ATGAGAGTTCACACAGGGGAGAAACCTTACACCTGCGAACAGTGTGGAAAGAGTTTTAGT
CAAAAACAAAACTTTAAAACCCACATGAGAATTCACACTGGAGAGAGGTCTTGCACATGC
CAACAGTGTGGAAAAAGCTTCCGTCATGCAAGAAACTTGGCAGTGCACATGAGAACTCAT
ACTGGAGAGAAGCCTTTCAGCTGTAAACAGTGTGTTCACACTAGGGAGAAACCTTACACC
TGCGAACAGTGTGGAAAGAGTTTTGGTCAAAAACAAGACCTTTACATCCACATGAGGATT
CACACTGGAGAGAAACCTTACACATGCACAGAGTGTGGTAAAAGTTTTCCACATAAAAGC
ACACTCAATAACCACGTAAGAACTCACACCGGAGAGAAGCCGTTTGCATGTGATCAGTGT
GGAAAGAGCTTCACAACCAAAACTAGCCTCAAGAACCACATGAATGGTCACACTGGAACC
ATAGTGTTCACATGTGATCAGTGTGGAAAGAGTCTCACACGCAAAGACTCCATTAAGAAC
CATATGAAGATTCACTCAAGAGAGGATCGTTTTAGATGCAGTGAGTGTGAAAAGGGCTTT
AAGTGTAAAAGAAGCCTCAGCTCTCACCTAAAGCTTCACAATGGAGAGCAGAGTCCG
>g236.t1
ATGGCGTTTATTAAAGAGGAGAGTGAAGATGTGAAGATTGAAGAAACATTCACAGTCAAA
CAGGAAGATCCACAGGAACAAACAGATCTGATGAAAGAACAGACTCATCAACAGAATGAA
TTAGATGAGAAACAGCAGTTTGAGAAACCCCAAGAAATAATGACTGATGAAAAACCCACA
CTGACTAAAAAGACTAATGGAAGACCTCGGAAATCCAAATTGGGGTGTAATTTCAGCTGT
AAACAGTGTAGAAAGAGTTTTAGTCAAAAGCCAAAGCTTGATGTTCACATGAGAGTTCAC
ACTAGGGAGCAACCTTACACCTGCGAACAGTGTGGAAAGAGTTTTGGTCAAATACAAGGC
TTTAAAGCCCACATGAGAATTCACACTAGAGAGAGGTCGTACACATGCCAACAGTGTGGA
AAAAGCTTTTATCATGCTGGACACTTTGCAGCACACATGAGAATTCACACTGGAGAGAAG
CCTTTCAGCTGTAAACAGTGTGGAAAGAGTTTCAGTCAAAAGTCAAACCTTAATGTTCAC
ATGAGGGTTCACACAGGGGAGAAACCTTACACCTGCGAACAGTGTGGAAAGAGTTTTAGT
CAAAAACAAAACTTTAAAATCCACATGAGAATTCACACTGGAGAGAGGTCTTGCACATGC
CAACAGTGTGGAAAAAGCTTCCGTCATGCAAGAAACTTGGCAGTGCACATGAGAACTCAC
ACAGGAGAGAAGCCTTTCAGCTGTAAGCAGTGTGTTCACACTAGAGAGAAACCTTACACC
TGCGAACAGTGTGGAAAGAGTTTTGGTCAAAAACAAGACCTTTACATCCACATGAGGATT
CACACTGGAGAGAAACCTTACACATGCACAGAGTGTGGTAAAAGTTTTCCACATAAAAAC
ACACTCAATCACCACATGAGAACTCACACTGGAGAGAAGCCGTTTGCATGTGCTCAGTGT
GGAAAGAGCTTCACAACCAAATTTAGCCTCAAGAACCACATGAATGGTCACACTGGAACC
ATAGTGTTTACATGTGATCAGTGTGGAAAGAGTCTCACACGCAAAGACACCATTAAGCAA
CACATGAAGACTCACTCAAGAGAGGATCGTTTTAGATGCAGTGAATGTGGAAAGGGCTTT
AAAAGTAAAAGAAGCCTCAACACTCACATGAAGCTTCACAATGGAGAGCTGAGTCCT
>g346.t1
ATGGCGTTTATTAAAGAGGAGAGTGAAGATGTGAAGATTGAAGAAACATTCACAGTCAAA
CAGGAAGATCCACAGGAACAAACAGATCTGATGAAAGAACAGACTCATCAACAGAATGAA
TTAGATGAGAAACAGCAGTTTGAGAAACCCCAAGAAATAATGACTGATGAAAAACCCACA
CTGACTAAAAAGACTAATGGAAGACCTCGGAAATCCAAATTGGGGTGTAATTTCAGCTGT
AAACAGTGTAGAAAGAGTTTCAGTCAAAAGCCAAAGCTTGATGTTCACATGAGAGTTCAC
ACTAGGGAGCAACCTTACACCTGCGAACAGTGTGGAAAGAGTTTTGGTCAAATACAAGGC
TTTAAAGCCCACATGAGAATTCACACTAGAGAGAGGTCGTACACATGCCAACAGTGTGGA
AAAAGCTTTTATCATGCTGGACACTTTGCAGCACACATGAGAATTCACACTGGAGAGAAG
CCTTTCAGCTGTAAACAGTGTGGAAAGAGTTTCAGTCAAAAGTCAAACCTTGATGTTCAC
ATGAGAGTTCACACAGGGGAGAAACCTTACACCTGCGAACAGTGTGGAAAGAGTTTTAGT
CAAAAACAAAACTTTAAAATCCACATGAGAATTCACACTGGAGAGAGGTCTTGCACATGC
CAACAGTGTGGAAAAAGCTTCCGTCATGCAAGAAACTTGGCAGTGCACATGAGAACTCAT
ACTGGAGAGAAGCCTTTCAGCTGTAAACAGTGTGTTCACACTAGAGAGAAACCTTACACC
TGCGAACAGTGTGGAAAGAGTTTTGGTCAAAAACAAGACCTTTACATCCACATGAGGATT
CACACTGGAGAGAAACCTTACACATGCACAGAGTGTGGTAAAAGTTTTCCACATAAAAGC
ACACTCAATCACCATATGAGAACTCACACTGGAGAGAAGCCGTTTGCATGTGCTCAGTGT
GGAAAGAGCTTCACAACCAAAACTAGCCTCAAGAACCACATGAATGGTCACACTGGAACC
ATAGTGTTCACATGTGATCAGTGTGGAAAGAGTCTCACACGCAAAGACTCCATTAGGAAC
CACATGAAGATTCACTCAAGAGAAGATCGTTTTAGATGCTGTAAGTGTGGAAAGGGCTTT
AAGTGTAAAAGAAGCCTCAACACTCACATGAAGCTTCACAATGGAGAGCAGAGTCCT
>g472.t1
ATGGCGTTTATTAAAGTGGAGAGTGAAGATGTGAAGATTGAAGAAACATTCACAGTCAAA
CAGGAAGATCCACAGGAACAAACAGATCTGATGAAAGAACAGACTCATCAACAGAATGAA
TTAGATGAGAAACAGCAGTTTGAGAAACCCCAAGAAATAATGACTGATGAAAAACCCACA
CTGACTAAAAAGACTAATGGAAGACCTCGGAAATCCAAATTGGGGTGTAATTTCAGATGT
AAACAGTGTAGAAAGAGTTTCAGTCAAAAGCCAAAGCTTGATGTTCACATGAGAGTTCAC
ACTAGGGAGCAACCTTACACCTGCGAACAGTGTGGAAAGAGTTTTGGTCAAATACAAGGC
TTTAAAGCCCACATGAGAATTCACACTAGAGAGAGGTCGTACACATGCCAACAGTGTGGA
AAAAGCTTTTATCATGCTGGACACTTTGCAGCACACATGAGAATTCACACTGGAGAGAAG
CCTTTCAGCTGTAAGCAGTGTGGAAAGAGTTTCAGTCAAAAGTCAAACCTTGATGTTCAC
ATGAGAGTTCACACAGGGGAGAAACCTTACACCTGCGAACAGTGTGGAAAGAGTTTTAGT
CAAAAACAAAACTTTAAAATCCACATGAGAATTCACACTGGAGAGAGGTCTTGCACATGC
CAACAGTGTGGAAAAAGCTTCCGTCATGCAAGAAACTTGGCAGTGCACATGAGAACTCAT
ACTGGAGAGAAGCCTTTCAGCTGTAAACAGTGTGTTCACACTAGAGAGAAACCTTACACC
TGCGAACAGTGTGGAAAGAGTTTTGGTCAAAAACAAGACCTTTACATCCACATGAGGATT
CACACTGGAGAGAAACCTTACACATGCACAGAGTGTGGTAAAAGTTTTCCACATAAAAGC
ACACTCAATCACCATATGAGAACTCACACTGGAGAGAAGCCGTTTGCATGTGCTCAGTGT
GGAAAGAGCTTCACAACCAAAACTAGCCTCAAGAACCACATGAATGGTCACACTGGAACC
ATAGTGTTCACATGTGATCAGTGTGGAAAGAGTCTCACACGCAAAGACTCCATTAGGAAC
CACATGAAGATTCACTCAAGAGAAGATCGTTTTAGATGCTGTAAGTGTGGAAAGGGCTTT
AAGTGTAAAAGAAGCCTCAACACTCACATGAAGCTTCACAATAGAGAGCAGAGTCCT
>g431.t1
ATGGCGTTTATTAAAGAGGAGAGTGAAGATGTGAAGATTGAAGAAACATTCACAGTCAAA
CTGGAAGATCCACAGGAACAAACAGATCTGATGAAAGAACAGACTCATCAACAGAATGAA
ATAGATGAGAAACAGCAGTTTGAGCAACCCCAAGAAATAATGACTGATGAAAAACCCACA
CTGACTAAAAAGACTAATGAAAGACCTCGGAAATCCAAATTGGGGTGTAATTTCAGCTGT
AAACAGTGTAGAAAGAGTTTCAGTCAAAAGCCAAAGCTTGATGTTCACATGAGAGTTCAC
ACTAGGGAGCAACCTTACACCTGCGAACAGTGTGGAAAGAGTTTTGGTCAAATACAAGGC
TTTAAAGCCCACATGAGAATTCACACTAGAGAGAGGTCGTACACATGCCAACAGTGTGGA
AAAAGCTTTTATCATGCTGGACACTTTGCAGCACACATGAGAATTCACACTGGAGAGAAG
CCTTTCAGCTGTAAACAGTGTGGAAAGAGTTTTAGTCAAAAGTCAAACCTTGATGTTCAC
ATGAGAGTTCACACAGGGGAGAAACCTTACACCTGCGAACAGTGTGGAAAGAGTTTTAGT
CAAAAACAAAACTTTAAAATCCACATGAGAATTCACACTGGAGAGAGGTCTTGCACATGC
CAACAGTGTGGAAAAAGCTTCCGTCATGCAAGAAACTTGGCAGTGCACATGAGAACTCAT
ACTGGAGAGAAGCCTTTCAGCTGTAAACAGTGTGTTCACACTAGAGAGAAACCTTACACC
TGCGAACAGTGTGGAAAGAGTTTTGGTCAAAAACAAGACCTTTACATCCACATGAGGATT
CACACTGGAGAGAAGCCTTACACATGCACAGAGTGTGGTAAAAGTTTTGCACATAAAAGC
ACACTCAATCACCATATGAGAACTCACACTGGAGAGAAGCCGTTTGCATGTGCTCAGTGT
GGAAAGAGCTTCACAACCAAATTTAGCCTTAAGAACCACATAAATGGTCACACTGGAACC
ATAGTGTTCACATGTGATCAGTGTGGAAAGAGTCTCACACGCAAAGACTCCATTAAGAAC
CACATGAAGATTCACTCAAGAGAAGATCGTTTTAGATGCTGTAAGTGTGGAAAGGGCTTT
AAAAGTAAAAGAAGCCTCAACACTCACATGAAGCTTCACAATGCAGAGCAGAGTCCT
>g422.t1
ATGGCGTTTATTAAAGAGGAGAGTGAAGATCTGAAGATTGAAGAAACATTTACAGTCAAA
CAGGAAGATCTGCAGGAACAAACAGATCTGATGAAAGAAGAGACTCATCAACAGAATGAA
ATAGATGAGAAGCAGCAGTTTGAGAAACCCCAAGAAATAACGACTGATAAAAAACCCACA
CTGACTAAAAAGACTCACGGAAGACCTTGGAAATCCAAATTGGGGTGTAATTTCAGCTGT
AAACAGTGTAGAAAGAGTTTCAGTCAGAAGTCAAACCTTGATGTTCACATGAGAGTTCAC
ACTAGGGAGCAACCTTTCACCTGCGAACAGTGTGGAAAGAGTTTTGGTCAAAAACAAAGC
TTTAAAGCTCACATGAGAATTCACACTAGAGAGAAGCCATACACATGCCAACAGTGTGAA
AAAAGCTTTTATCATGCTGGACACTTTGCAGCACACATGAGAATTCACACTGGGGAGAAG
CCTTTCAGCTGTAAACAGTGTGGAAAGAGTTTCAGTCAAAAGCCAAACCTTGATGTTCAC
ATGAGAGTTCACACAGGGGAGAAACCTTACACCTGCGAACAGTGTGGAAAGAGTTTTAGT
CAAAAACAAAGCTTTAAAACCCACATGAGAATTCACACTGGAGAGAGGCCGTACACATGC
CAACAGTGTGGAAAAAGCTTCCGCCATGCAAGAAACTTGGATGTGCACATGAGAATTCAC
ACTGGAGAGAAGCCTTTCAGCTGTAAACAGTGTGTTCACACTAGGGAGAAACCTTACACC
TGCGAACAGTGTGGAAAGAGTTTAGGTAAAAAACAAGACCTTTACATCCACATGAGGATT
CACACTGGAGAGAAACCTTACACATGCACAGAGTGTGGTAAAAGTTTCCCACATAAAAAC
ACACTCAATCACCACATGAGAACACACACCGGAGAGAAGCCGTTTACATGTGATCAGTGT
GGAAAGAGCTTCACAACCAAATTTAGCCTCAAGAACCACATGAATGGTCACACTGGAACC
ATAGTGTTCACATGTGATCAGTGTGGAAAGAGTCTCACACGGAAAGACACCATTAAGCAA
CACATGAAGACTCACTCAAGAGAGGATCGATTTAGATGCAGTGAGTGTGGAAAGGGCTTT
AAAAGTAAAAGAAGCCTCAACACTCACATGAAGCTTCACAATGGAGAGCAGAGTCCT
>g677.t1
ATGGCGTTAATTAAAGAGGAGAGTGAAGATGTGAAGATTGAAGAAACATTCACAGTCAAA
CAGGAAGATCTGCAGGAACAAACAGATCTGATGAAAGAAGAGACTCATCAACAGAATGAA
ATAGATGAGAAGCAGCAGTTTGAGAAACCCCAAGAAATAACGACTGATAAAAAACCCACA
CTGACTAAAAAGACTCACGGAAGACCTTGGAAATCCAAATTGGGGTGTAATTTCAGCTGT
AAACAGTGTAGAAAGAGTTTCAGTCAGAAGTCAAACCTTGATGTTCACATGAGAGTTCAC
ACTAGGGAGCAACCTTTCACCTGCGAACAGTGTGGAAAGAGTTTTGGTCAAAAACAAAGC
TTTAAAGCTCACATGAGAATTCACACTAGAGAGAAGCCATACACATGCCAACAGTGTGAA
AAAAGCTTTTATCATGCTGGACACTTTGCAGCACACATGAGAATTCACACTGGGGAGAAG
CCTTTCAGCTGTAAACAGTGTGGAAAGAGTTTCAGTCAAAAGCCAAACCTTGATGTTCAC
ATGAGAGTTCACACAGGGGAGAAACCTTACACCTGCGAACAGTGTGGAAAGAGTTTTAGT
CAAAAACAAAGCTTTAAAACCCACATGAGAATTCACACTGGAGAGAGGCCATACACATGC
CAAAAGTGTGGAAAAAGCTTCCGCCATGCAAGAAACTTGGATGTGCACATGAGAATTCAC
ACTGGAGAGAAGCCTTTCAGCTGTAAACAGTGTGTTCACACTAGGGAGAAACCTTACACC
TGCGAACAGTGTGGAAAGAGTTTAGGTAAAAAACAAGACCTTTACATCCACATGAGGATT
CACACTGGAGAGAAACCTTACACATGCACAGAGTGTGGTAAAAGTTTCCCACATAAAAAC
ACACTCAATCACCACATGAGAACTCACACCGGAGAGAAGCCGTTTACATGTGATCAGTGT
GGAAAGAGCTTCACAACCAAATTTAGCCTCAAGAACCACATGAATGGTCACACTGGAACC
ATAGTGTTCACATGTGATCAGTGTGGAAAGAGTCTCACACGGAAAGACACCATTAAGCAA
CACATGAAGACTCACTCAAGAGAGGATCGATTTAGATGCAGTGAGTGTGGAAAGGGCTTT
AAAAGTAAAAGAAGCCTCAACACTCACATGAAGCTTCACAATGGAGAGCAGAGTCCT
>g376.t1
ATGGCGTTTATTAAAGAGGAGAGTGAAGATGTAAAGATTGAAGAAACATTCACAGTCAAA
CATGAAGATCCACAGGAACAAACAGATCTGATGAAAGAAGAGACTCATGGACAGAATGAA
ATAGATGAGAAACAGCAGTTTGAGAAACCCCAAGAAATAATGACTGATGAAAAACCCACA
CTGACTAAAAAGACTCACGGAAGACCTCGGAAATCCAAATCTGGGTGTAATTTCAGCTGT
AAACAGTGTAGTAAGAGTTTCAGTCAGAAGTCAAAGCTTGATGTTCACATGAGAGTTCAC
ACTAGGGAGCAACCTTTCACCTGCGAACAGTGTGGAAAGAGTTTTGGTCAAAAACAAAGC
TTTAAAGCTCACATGAGAATTCACACTAGAGAGAAGCCATACACATGCCAACAGTGTGAA
AAAAGCTTTTATCATGCTGGACACTTTGCAGCACACATGAGAATTCACACTGGGGAGAAG
CCTTTCAGCTGTAAACAGTGTGGAAAGAGTTTCAGTCAAAAGCCAAACCTTGATGTTCAC
ATGAGAGTTCACACAGGGGAGAAACCTTACACCTGCGAACAGTGTGGAAAGAGTTTTAGT
CAAAAACAAAGCTTTAAAACCCACATGAGAATTCACACTGGAGAGAGGCCGTACACATGC
CAACAGTGTGGAAAAAGCTTCCGCCATGCAAGAAACTTGGATGTGCACATGAGAATTCAC
ACTGGAGAGAAACCTTACACATGCACAGAGTGTGTTTACACTAGGGAGAAACCTTACACC
TGCGAACAGTGTGGAAAGAGTTTAGGTAAAAAACAAGACCTTTACATCCACATGAGGATT
CACACTGGAGAGAAACCTTACACATGCACAGAGTGTGGTAAAAGTTTCCCACATAAAAAC
ACACTCAATCACCACATGAGAACACACACCGGAGAGAAGCCGTTTACATGTGATCAGTGT
GGAAAGAGCTTCACAACCAAATTTAGCCTCAAGAACCACATGAATGGTCACACTGGAACC
ATAGTGTTCACATGTGATCAGTGTGGAAAGAGTCTCACACGGAAAGACACCATTAAGCAA
CACATGAAGACTCACTCAAGAGAGGATCGATTTAGATGCAGTGAGTGTGGAAAGGGCTTT
AAAAGTAAAAGAAGCCTCAACACTCACATGAAGCTTCACAATGGAGAGCAGAGTCCT
>g46.t1
ATGGTGTTTATTAAAGAGGAGAGTGAAGATGTGAAGATTGAAGAAACATTCACAGTCAAA
CAGGAAGATCTGCAGGAACAAACAGATCTGATGAAAGAACAGACTCATCAACAGAATGAA
ATAGATGAGAAACAGCAATTTGAGAAACCCCAAGAAATAACGACTGATGAAAAACCCACA
CTGACTAAAAAGACTCACGGAACACCTCGGAAATCCAAATCGGGGTGTATTTTCAGCTGT
AAACAGAGTAGAAAGAGTTTCAGTCAAAAGTCAAACCTTGATGTTCACATGAGAGTTCAC
ACTAGGGAGCAACCTTTCACCTGCGAACAGTGTGGAAAGAGTTTTGGTCAAAAACAAAGC
TTTAAAGCCCACATGAGAATTCACACTAGAGAAAGGTTGTACACATGCCAACTGTGTGGA
AAAAGCTTTTATCATGCTGGACACTTTGCAGCACACATGAGAATTCACACTGGAGAGAAG
CCTTTTAGCTGTAAGCAGTGTGGAAAGAGTTTTAGTCAAAAGCCAAACCTTGATGTTCAC
ATGAGAGTTCACACAGGGGAGAAACCTTACACCTGCGAACAGTGTGGAAAGAGTTTTAGT
CAAAAACGAAGCTTTAAAGCCCACATGAGAATTCACACTGGAGAGAGGCCGTACACATGC
CAACAGTGTGGAAAAAGCTTCTGTCATGCAAGAAACTTGGAAGTGCACATGAGAACTCAT
ACTGGAGAGAAGCCTTTCAGCTGTAAACAGTGTGTTCACACTAGGGAGAAACCCTACACC
TGCGAACAGTGTGGAAAGAGTTTAGGTAAAAAACAAGACCTTTACATCCACATGAGGATT
CACACTGGAGAGAAACCTTACACATGCACAGAGTGTGGTAAAAGTTTCCCACATAAAAAC
ACACTCAATCACCACATGAGAACTCACACTGGAGAGAAGCCGTTTGTATGTGCTCAGTGT
GGAAAGAGCTTCACAACCAAATTTAGCCTCAAGAACCACATGAATGGTCACACTGGAACC
ATAGTGTTCACATGTGATCAGTGTGGAAAGAGTCTCACACGCAAAGACACCATTAAGCAA
CACATGAAGACTCACTCAAGAGAAGATCGTTTTAGATGCTGTAAGTGTGGAAAGGGCTTT
AAAAGTAAAAGAAGCCTCAACACTCACATGAAGCTTCACAATGCAGAGCAGAGTCCT
>g389.t1
ATGGCGTTTATTAAAGAGGAGAGTGAAGATGTGAAGATTGAAGAAACATTCACAGTCAAA
CAGGAAGATCTGCAGGAACAAACAGATTTGATGAAAGAAGAGACTCATCAACAGAATGAA
ATAGATGAGAAGCAGCAGTTTGAGAAACCCCAAGAAATAACGACTGATAAAAAACCCACA
CTGACTAAAAAGACTCACAGAAGACCTCGGAAATCCAAATTGGGGTGTATTTTCAGCTGT
AAACAGTGTAGTAAGAGTTTCAGTCAAAAGTCAAACCTTAATGTTCACATGAGAGTTCAC
ACTAGGGAGCAACTTTTCACCTGCGAACAGTGTGGAAAGAGTTTTGGTCAAAAACAAAGC
TTTAAAGCCCACATGAGAATTCACACTAGAGAAAGGTTGTACACATGCCAACTGTGTGGA
AAAAGCTTTTATCATGCTGGACACTTTGCAGCACACATGAGAATTCACACTGGAGAGAAG
CCTTTTAGCTGTAAGCAGTGTGGAAAGAGTTTTAGTCAAAAGCCAAACCTTGATGTTCAC
ATGAGAGTTCACACAGGGGAGAAACCTTACACCTGCGAACAGTGTGGAAAGAGTTTTAGT
CAAAAACGAAGCTTTAAAGCCCACATGAGAATTCACACTGGAGAGAGGCCGTACACATGC
CAACAGTGTGGAAAAAGCTTCTGTCATGCAAGAAACTTGGAAGTGCACAAAAGAATTCAC
ACTGGAGAGAAGCCTTTCAGCTGTAAACAGTGTGTTCACACTAGGGAGAAACCCTACACC
TGCGAACAGTGTGGAAAGAGTTTAGGTAAAAAACAAGACCTTTACATCCACATGAGGATT
CACACTGGAGAGAAACCTTACACATGCACAGAGTGTGGTAAAAGTTTCCCACATAAAAAC
ACACTCAATCACCACATGAGAACTCACACTGGAGAGAAGCCGTTTGCATGTGCTCAGTGT
GGAAAGAGCTTCACAACCAAATTTAGCCTCAAGAACCACATGAATGGTCACACTGGAACC
ATAGTGTTCACATGTGATCAGTGTGGAAAGAGTCTCACACGCAAAGACACCATTAAGCAA
CACATGAAGACTCACTCAAGAGAGGATCGTTTTAGATGCTGTGAGTGTGGAAAGGGCTTT
AAAAGTAAAAGAAGCCTCAACACTCACATGAAGCTTCACAATGGAGAGCAGAGTCCT
>g204.t1
ATGGCGTTTATTAAAGAGGAGAGTGAAGATGTGAAGATTGAAGAAACATTCACAGTCAAA
CAGGAAGATCTGCAGGAACAAACAGATTTGATGAAAGAAGAGACTCATCAACAGAATGAA
ATAGATGAGAAGCAGCAGTTTGAGAAACCCCAAGAAATAACGACTGATAAAAAACCCACA
CTGACTAAAAAGACTCACGGAAGACCTCGGAAATCCAAATTGGGGTGTAATTTCAGCTGT
AAACAGTGTAGTAAGAGTTTCAGTCAGAAGTCAAAGCTTGATGTTCACATGAGAGTTCAC
ACTAGGGAGCAACCTTTTACCTGCGAACAGTGTGGAAAGAGTTTTGGTCAAAAACAAAGC
TTTAAATCCCACATGAGAATTCACACTAGAGAAAGGTTGTACACATGCCAACTGTGTGGA
AAAAGCTTTTATCATGCTGGACACTTTGCAGCACACATGAGAATTCACACTGGGGAGAAG
CCTTTCAGGTGTAAACAGTGTGGAAAGAGTTTCAGTCAAAAGTCAAACCTTTATGTTCAC
ATGAGAGTTCACACAGGGGAGAAACCTTACACCTGCGAACAGTGTGGAAAGAGTTTTAGT
CAAAAACGAAGCTTTAAAGCCCACATGACAATTCACACTGGAGAGAGACCGTACACATGC
CAACAGTGTGGAAAAAGCTTCCGTCATGCAAGAAACTTGGCAGTGCACAATAGAACTCAT
ACTGGAGAGAAGCCTTTCAGCTGTAAACAGTGTGTTCACACTAGGGAGAAACCATACACC
TGCGAACAGTGTGGAAAGAGTTTAGGTAAAAAACAAGACCTTTACATCCACATGAGGATT
CATACTGGAGAGAAACCTTACACATGCACAGAGTGTGGTAAAAATTTCCCACATAAAAAC
ACACTCAATCACCACATGAGAATTCACACTGGAGAGAAGCCGTTTGCATGTGCTCAGTGT
GGAAAGAGCTTCACAACCAAATTTAGCCTCAAGAACCACATGAATGGTCACACTGGAACC
ATAGTGTTCACATGTGATCAGTGTGGAAAAAGTCTCACACGGAAAGACACCATTAAGCAA
CACATGAAGACTCACTCAAGAGAGGATCGTTTTAGATGCAGTGAGTGTGGAAAGGGCTTT
AAAAGTAAAAGAAGCCTCAACACTCACGTGAAGCTTCACAATGGAGAGCAGAGTCCT
