# Supplementary material for: Transposable elements drive the evolution of metazoan zinc finger genes
Source: Genome Res. 2023 Aug;33(8):1325–39. doi: 10.1101/gr.277966.123 (PMC10547256; doi:10.1101/gr.277966.123)
Supplement: Supplement 4 [file Supplemental_Data_4.tar.gz › Users/jonwells/Projects/feschottelab/finz-znf/data/selection-analysis/clade6/pairwise_needleman_clade6.final.aa.fa]

>g103.t1_1
MAFIKEESEDVKIEETFTVKQEDLQEQTDLMKEETHQQIEIDEKQQFEKPQEIATDEKPT
LTKKTHGRPRKSKSGCNFSCKQCRKSFSQKSKLDVHMRVHTREQPFTCEQCGKSFGQIQG
FKAHMRIHTGERKFTCRKCEKSFYHAGHFAAHMRIHTGEKPFSCKQCGKSFCQKPNLDDH
KRVHTGEKPYTCEQCGKSFSQKQNFKTHMRIHTGERPYTCQKCGKSFRHAINLEVHMRTH
TGEKPFSCKQCVHTREKPHTCEQCGKSFSQKRDLYIHMRIHTGEKPYTCTECGKGFSHIS
TLKHHMRTHTGEKPFACAQCGKSFTTKPSLKNHMNGHTGTIVFTCDQCGKSLTRKDTIKK
HMKIHSREDRFRCCECGKGFKSKRSLNTHMKIHNGELSP
>g201.t1_1
MASIKEESEDVKIEETFTVKQEDLQEQTDLMKEETHQQIEIGEKQQFEKPQEIATDEKPT
LTKKTHGRPRKSKSGCNFSCKQCRKSFSQKSKLDVHMRVHTREQPFTCEQCGKSFGQIQG
FKAHMRIHTGERKFTCRKCEKSFYHAGHFAAHMRIHTGEKPFSCKQCGKSFCQKPNLDDH
KRVHTGEKPYTCEQCGKSFSQKQNFKTHMRIHTGERPYTCQKCGKSFRHAINLEVHMRTH
TGEKPFSCKQCVHTREKPYTCEQCGKSFSQKRDLYIHMRIHTGEKPYTCTECGKGFSHIS
TLKHHMRTHTGEKPFACAQCGKSFTTKPSLKNHMNGHTGTIVFTCDQCGKSLTRKDTIKK
HMKIHSREDRFRCCECGKGFKSKRSLNTHMKIHNGELSP
>g713.t1_1
MAFIKEESEDVKIEETFTVKQEDLQEQTDLMKEETHQQIEIDEKQQFEKPQEIATDEKPT
LTKKTHGRPRKSKSGYNFSCKQCRKSFSQKSKLDVHMRVHTREQPYTCEQCGKSFGQIQG
FKAHMRIHTGERKFTCRKCEKSFYHAGHFAAHMRIHTGEKPFSCKRCGKSFCQKPNLDDH
KRVHTGEKPYTCEQCGKSFSQKQNFKTHMRIHTGERPYTCQKCGKSFRHAINLEVHMRTH
TGEKPFSCKQCVHTREKPYTCEQCGKSFSQKRDLYIHMRIHTGEKPYTCTECGKGFSHIS
TLNHHMRTHTGEKPFACAQCGKSFTTKPSLKNHMNGHTGTIVFTCDQCGKSLTRKDTIKK
HMKIHSREDRFRCCECGKGFKSKRSLNTHMKIHNGELSP
>g68.t1_1
MAFIKEESEDVKIEETFTVKQEDLQEQTDLMKEQTNQQNEIDEKQQFEKPQEITTDEKPI
LTKKTNGRPRKSESGCNFSCKQCRKSFSQKSKLDVHMRVHTREQPYTCEQCGKSFGQIQG
FKAHMRIHTRERSYTCQQCGKSFYHAGHFAAHMRIHTGEKPFSCKQCGKSFSQKSNLDVH
MRVHTGEKPYTCEQCGKSFSQKQNFKTHMRIHTGERSCTCQQCGKSFRHARNLAVHMRTH
TGEKPFSCKQCVHTREKPYTCEQCGKSFGQKQDLYIHMRIHTGEKPYTCTECGKSFPHKS
TLNNHVRTHTGEKPFACDQCGKSFTTKTSLKNHMNGHTGTIVFTCDQCGKSLTRKDSIKN
HMKIHSREDRFRCSECEKGFKCKRSLSSHLKLHNGEQSP
>g236.t1_1
MAFIKEESEDVKIEETFTVKQEDPQEQTDLMKEQTHQQNELDEKQQFEKPQEIMTDEKPT
LTKKTNGRPRKSKLGCNFSCKQCRKSFSQKPKLDVHMRVHTREQPYTCEQCGKSFGQIQG
FKAHMRIHTRERSYTCQQCGKSFYHAGHFAAHMRIHTGEKPFSCKQCGKSFSQKSNLNVH
MRVHTGEKPYTCEQCGKSFSQKQNFKIHMRIHTGERSCTCQQCGKSFRHARNLAVHMRTH
TGEKPFSCKQCVHTREKPYTCEQCGKSFGQKQDLYIHMRIHTGEKPYTCTECGKSFPHKN
TLNHHMRTHTGEKPFACAQCGKSFTTKFSLKNHMNGHTGTIVFTCDQCGKSLTRKDTIKQ
HMKTHSREDRFRCSECGKGFKSKRSLNTHMKLHNGELSP
>g346.t1_1
MAFIKEESEDVKIEETFTVKQEDPQEQTDLMKEQTHQQNELDEKQQFEKPQEIMTDEKPT
LTKKTNGRPRKSKLGCNFSCKQCRKSFSQKPKLDVHMRVHTREQPYTCEQCGKSFGQIQG
FKAHMRIHTRERSYTCQQCGKSFYHAGHFAAHMRIHTGEKPFSCKQCGKSFSQKSNLDVH
MRVHTGEKPYTCEQCGKSFSQKQNFKIHMRIHTGERSCTCQQCGKSFRHARNLAVHMRTH
TGEKPFSCKQCVHTREKPYTCEQCGKSFGQKQDLYIHMRIHTGEKPYTCTECGKSFPHKS
TLNHHMRTHTGEKPFACAQCGKSFTTKTSLKNHMNGHTGTIVFTCDQCGKSLTRKDSIRN
HMKIHSREDRFRCCKCGKGFKCKRSLNTHMKLHNGEQSP
>g472.t1_1
MAFIKVESEDVKIEETFTVKQEDPQEQTDLMKEQTHQQNELDEKQQFEKPQEIMTDEKPT
LTKKTNGRPRKSKLGCNFRCKQCRKSFSQKPKLDVHMRVHTREQPYTCEQCGKSFGQIQG
FKAHMRIHTRERSYTCQQCGKSFYHAGHFAAHMRIHTGEKPFSCKQCGKSFSQKSNLDVH
MRVHTGEKPYTCEQCGKSFSQKQNFKIHMRIHTGERSCTCQQCGKSFRHARNLAVHMRTH
TGEKPFSCKQCVHTREKPYTCEQCGKSFGQKQDLYIHMRIHTGEKPYTCTECGKSFPHKS
TLNHHMRTHTGEKPFACAQCGKSFTTKTSLKNHMNGHTGTIVFTCDQCGKSLTRKDSIRN
HMKIHSREDRFRCCKCGKGFKCKRSLNTHMKLHNREQSP
>g431.t1_1
MAFIKEESEDVKIEETFTVKLEDPQEQTDLMKEQTHQQNEIDEKQQFEQPQEIMTDEKPT
LTKKTNERPRKSKLGCNFSCKQCRKSFSQKPKLDVHMRVHTREQPYTCEQCGKSFGQIQG
FKAHMRIHTRERSYTCQQCGKSFYHAGHFAAHMRIHTGEKPFSCKQCGKSFSQKSNLDVH
MRVHTGEKPYTCEQCGKSFSQKQNFKIHMRIHTGERSCTCQQCGKSFRHARNLAVHMRTH
TGEKPFSCKQCVHTREKPYTCEQCGKSFGQKQDLYIHMRIHTGEKPYTCTECGKSFAHKS
TLNHHMRTHTGEKPFACAQCGKSFTTKFSLKNHINGHTGTIVFTCDQCGKSLTRKDSIKN
HMKIHSREDRFRCCKCGKGFKSKRSLNTHMKLHNAEQSP
>g422.t1_1
MAFIKEESEDLKIEETFTVKQEDLQEQTDLMKEETHQQNEIDEKQQFEKPQEITTDKKPT
LTKKTHGRPWKSKLGCNFSCKQCRKSFSQKSNLDVHMRVHTREQPFTCEQCGKSFGQKQS
FKAHMRIHTREKPYTCQQCEKSFYHAGHFAAHMRIHTGEKPFSCKQCGKSFSQKPNLDVH
MRVHTGEKPYTCEQCGKSFSQKQSFKTHMRIHTGERPYTCQQCGKSFRHARNLDVHMRIH
TGEKPFSCKQCVHTREKPYTCEQCGKSLGKKQDLYIHMRIHTGEKPYTCTECGKSFPHKN
TLNHHMRTHTGEKPFTCDQCGKSFTTKFSLKNHMNGHTGTIVFTCDQCGKSLTRKDTIKQ
HMKTHSREDRFRCSECGKGFKSKRSLNTHMKLHNGEQSP
>g677.t1_1
MALIKEESEDVKIEETFTVKQEDLQEQTDLMKEETHQQNEIDEKQQFEKPQEITTDKKPT
LTKKTHGRPWKSKLGCNFSCKQCRKSFSQKSNLDVHMRVHTREQPFTCEQCGKSFGQKQS
FKAHMRIHTREKPYTCQQCEKSFYHAGHFAAHMRIHTGEKPFSCKQCGKSFSQKPNLDVH
MRVHTGEKPYTCEQCGKSFSQKQSFKTHMRIHTGERPYTCQKCGKSFRHARNLDVHMRIH
TGEKPFSCKQCVHTREKPYTCEQCGKSLGKKQDLYIHMRIHTGEKPYTCTECGKSFPHKN
TLNHHMRTHTGEKPFTCDQCGKSFTTKFSLKNHMNGHTGTIVFTCDQCGKSLTRKDTIKQ
HMKTHSREDRFRCSECGKGFKSKRSLNTHMKLHNGEQSP
>g376.t1_1
MAFIKEESEDVKIEETFTVKHEDPQEQTDLMKEETHGQNEIDEKQQFEKPQEIMTDEKPT
LTKKTHGRPRKSKSGCNFSCKQCSKSFSQKSKLDVHMRVHTREQPFTCEQCGKSFGQKQS
FKAHMRIHTREKPYTCQQCEKSFYHAGHFAAHMRIHTGEKPFSCKQCGKSFSQKPNLDVH
MRVHTGEKPYTCEQCGKSFSQKQSFKTHMRIHTGERPYTCQQCGKSFRHARNLDVHMRIH
TGEKPYTCTECVYTREKPYTCEQCGKSLGKKQDLYIHMRIHTGEKPYTCTECGKSFPHKN
TLNHHMRTHTGEKPFTCDQCGKSFTTKFSLKNHMNGHTGTIVFTCDQCGKSLTRKDTIKQ
HMKTHSREDRFRCSECGKGFKSKRSLNTHMKLHNGEQSP
>g46.t1_1
MVFIKEESEDVKIEETFTVKQEDLQEQTDLMKEQTHQQNEIDEKQQFEKPQEITTDEKPT
LTKKTHGTPRKSKSGCIFSCKQSRKSFSQKSNLDVHMRVHTREQPFTCEQCGKSFGQKQS
FKAHMRIHTRERLYTCQLCGKSFYHAGHFAAHMRIHTGEKPFSCKQCGKSFSQKPNLDVH
MRVHTGEKPYTCEQCGKSFSQKRSFKAHMRIHTGERPYTCQQCGKSFCHARNLEVHMRTH
TGEKPFSCKQCVHTREKPYTCEQCGKSLGKKQDLYIHMRIHTGEKPYTCTECGKSFPHKN
TLNHHMRTHTGEKPFVCAQCGKSFTTKFSLKNHMNGHTGTIVFTCDQCGKSLTRKDTIKQ
HMKTHSREDRFRCCKCGKGFKSKRSLNTHMKLHNAEQSP
>g389.t1_1
MAFIKEESEDVKIEETFTVKQEDLQEQTDLMKEETHQQNEIDEKQQFEKPQEITTDKKPT
LTKKTHRRPRKSKLGCIFSCKQCSKSFSQKSNLNVHMRVHTREQLFTCEQCGKSFGQKQS
FKAHMRIHTRERLYTCQLCGKSFYHAGHFAAHMRIHTGEKPFSCKQCGKSFSQKPNLDVH
MRVHTGEKPYTCEQCGKSFSQKRSFKAHMRIHTGERPYTCQQCGKSFCHARNLEVHKRIH
TGEKPFSCKQCVHTREKPYTCEQCGKSLGKKQDLYIHMRIHTGEKPYTCTECGKSFPHKN
TLNHHMRTHTGEKPFACAQCGKSFTTKFSLKNHMNGHTGTIVFTCDQCGKSLTRKDTIKQ
HMKTHSREDRFRCCECGKGFKSKRSLNTHMKLHNGEQSP
>g204.t1_1
MAFIKEESEDVKIEETFTVKQEDLQEQTDLMKEETHQQNEIDEKQQFEKPQEITTDKKPT
LTKKTHGRPRKSKLGCNFSCKQCSKSFSQKSKLDVHMRVHTREQPFTCEQCGKSFGQKQS
FKSHMRIHTRERLYTCQLCGKSFYHAGHFAAHMRIHTGEKPFRCKQCGKSFSQKSNLYVH
MRVHTGEKPYTCEQCGKSFSQKRSFKAHMTIHTGERPYTCQQCGKSFRHARNLAVHNRTH
TGEKPFSCKQCVHTREKPYTCEQCGKSLGKKQDLYIHMRIHTGEKPYTCTECGKNFPHKN
TLNHHMRIHTGEKPFACAQCGKSFTTKFSLKNHMNGHTGTIVFTCDQCGKSLTRKDTIKQ
HMKTHSREDRFRCSECGKGFKSKRSLNTHVKLHNGEQSP
