# Supplementary material for: Transposable elements drive the evolution of metazoan zinc finger genes
Source: Genome Res. 2023 Aug;33(8):1325–39. doi: 10.1101/gr.277966.123 (PMC10547256; doi:10.1101/gr.277966.123)
Supplement: Supplement 4 [file Supplemental_Data_4.tar.gz › Users/jonwells/Projects/feschottelab/finz-znf/data/selection-analysis/clade6/pairwise_needleman_clade6.taxa]

Danio_rerio_g103.t1_[len=418]
Danio_rerio_g201.t1_[len=418]
Danio_rerio_g204.t1_[len=420]
Danio_rerio_g236.t1_[len=425]
Danio_rerio_g346.t1_[len=425]
Danio_rerio_g376.t1_[len=405]
Danio_rerio_g389.t1_[len=420]
Danio_rerio_g422.t1_[len=419]
Danio_rerio_g431.t1_[len=425]
Danio_rerio_g46.t1_[len=419]
Danio_rerio_g472.t1_[len=425]
Danio_rerio_g677.t1_[len=419]
Danio_rerio_g68.t1_[len=420]
Danio_rerio_g713.t1_[len=418]
