# Supplementary material for: Transposable elements drive the evolution of metazoan zinc finger genes
Source: Genome Res. 2023 Aug;33(8):1325–39. doi: 10.1101/gr.277966.123 (PMC10547256; doi:10.1101/gr.277966.123)
Supplement: Supplement 5 [file Supplemental_Data_5.tar.gz]

Archive with 5 entries (4 files):
- finz_expression_summary
- finz_expression_summary/finz_expression_tpm.txt
- finz_expression_summary/README.md
- finz_expression_summary/Danio_rerio_hiqual_finz.gff
- finz_expression_summary/finz_rRNAdep_expression_tpm.txt
