# Supplementary material for: Transposable elements drive the evolution of metazoan zinc finger genes
Source: Genome Res. 2023 Aug;33(8):1325–39. doi: 10.1101/gr.277966.123 (PMC10547256; doi:10.1101/gr.277966.123)
Supplement: Supplement 5 [file Supplemental_Data_5.tar.gz › finz_expression_summary/finz_expression_tpm.txt]

gene stageName tpm finz cluster
(CATTC)n 1-cell 0.0 False NC
(CATTC)n 2-cell 0.015161762852255766 False NC
(CATTC)n 128-cell 0.009762553294119512 False NC
(CATTC)n 1k-cell 0.004683359906549623 False NC
(CATTC)n Dome 0.019829922354108225 False NC
(CATTC)n 50pc-epiboly 0.015565486898745184 False NC
(CATTC)n Shield 0.009574742300276409 False NC
(CATTC)n 75pc-epiboly 0.06693469008824268 False NC
(CATTC)n 1-4-somites 0.019381307805824678 False NC
(CATTC)n 14-19-somites 0.00474905555730405 False NC
(CATTC)n 20-25-somites 0.024415504670690414 False NC
(CATTC)n Prim-5 0.025980206192711835 False NC
(CATTC)n Prim-15 0.028465383446505323 False NC
(CATTC)n Prim-25 0.031936578057486106 False NC
(CATTC)n Long-pec 0.02697190357087893 False NC
(CATTC)n Protruding-mouth 0.02136222612241772 False NC
(CATTC)n Day-4 0.06447066931446746 False NC
(CATTC)n Day-5 0.04255693020493335 False NC
(GAATG)n 1-cell 0.0 False NC
(GAATG)n 2-cell 0.0 False NC
(GAATG)n 128-cell 0.0 False NC
(GAATG)n 1k-cell 0.0025312651324863396 False NC
(GAATG)n Dome 0.02947364244905439 False NC
(GAATG)n 50pc-epiboly 0.07291131090512655 False NC
(GAATG)n Shield 0.043987180246038794 False NC
(GAATG)n 75pc-epiboly 0.1224448953219529 False NC
(GAATG)n 1-4-somites 0.1309402588360244 False NC
(GAATG)n 14-19-somites 0.21304210560318565 False NC
(GAATG)n 20-25-somites 0.2164161450603364 False NC
(GAATG)n Prim-5 0.1572681287548764 False NC
(GAATG)n Prim-15 0.08923292623770296 False NC
(GAATG)n Prim-25 0.10932030379308058 False NC
(GAATG)n Long-pec 0.11953788124551754 False NC
(GAATG)n Protruding-mouth 0.1472098247818586 False NC
(GAATG)n Day-4 0.14228434406499751 False NC
(GAATG)n Day-5 0.1675801336118426 False NC
ACROBAT1 1-cell 0.0017356221051775464 False NC
ACROBAT1 2-cell 0.0017871661969968747 False NC
ACROBAT1 128-cell 0.001726115763745283 False NC
ACROBAT1 1k-cell 0.002866376246598877 False NC
ACROBAT1 Dome 0.03849996009324765 False NC
ACROBAT1 50pc-epiboly 0.07741252474564195 False NC
ACROBAT1 Shield 0.0704510561004821 False NC
ACROBAT1 75pc-epiboly 0.07170856141868887 False NC
ACROBAT1 1-4-somites 0.08711996483528599 False NC
ACROBAT1 14-19-somites 0.11406728329915035 False NC
ACROBAT1 20-25-somites 0.10187889119205677 False NC
ACROBAT1 Prim-5 0.10339036393999386 False NC
ACROBAT1 Prim-15 0.11320290073014701 False NC
ACROBAT1 Prim-25 0.13740308602316534 False NC
ACROBAT1 Long-pec 0.11819532064343474 False NC
ACROBAT1 Protruding-mouth 0.11338420734299474 False NC
ACROBAT1 Day-4 0.12137066013855433 False NC
ACROBAT1 Day-5 0.12402997634342225 False NC
ACROBAT2 1-cell 0.012519726383972297 False NC
ACROBAT2 2-cell 0.03520380502818085 False NC
ACROBAT2 128-cell 0.03879013173386864 False NC
ACROBAT2 1k-cell 0.06708311225156557 False NC
ACROBAT2 Dome 0.10700067484188984 False NC
ACROBAT2 50pc-epiboly 0.11198682964506779 False NC
ACROBAT2 Shield 0.08876907941644668 False NC
ACROBAT2 75pc-epiboly 0.09143012068865795 False NC
ACROBAT2 1-4-somites 0.10695680450151035 False NC
ACROBAT2 14-19-somites 0.09644515363905207 False NC
ACROBAT2 20-25-somites 0.13174411022481655 False NC
ACROBAT2 Prim-5 0.16516590942173243 False NC
ACROBAT2 Prim-15 0.18543338718022465 False NC
ACROBAT2 Prim-25 0.2412581088607865 False NC
ACROBAT2 Long-pec 0.22386426570560158 False NC
ACROBAT2 Protruding-mouth 0.1660919531831127 False NC
ACROBAT2 Day-4 0.17552055357821783 False NC
ACROBAT2 Day-5 0.15805962257508413 False NC
ANGEL 1-cell 0.14579079341134243 False NC
ANGEL 2-cell 0.17695839947664388 False NC
ANGEL 128-cell 0.21157009442967484 False NC
ANGEL 1k-cell 0.2606827641023272 False NC
ANGEL Dome 0.2548932250972014 False NC
ANGEL 50pc-epiboly 0.2611053356375176 False NC
ANGEL Shield 0.18984141292422943 False NC
ANGEL 75pc-epiboly 0.23395593842466508 False NC
ANGEL 1-4-somites 0.37119099893906643 False NC
ANGEL 14-19-somites 0.37939444636521724 False NC
ANGEL 20-25-somites 0.4145623686566199 False NC
ANGEL Prim-5 0.39657303989575377 False NC
ANGEL Prim-15 0.41466635521693246 False NC
ANGEL Prim-25 0.4307020759851312 False NC
ANGEL Long-pec 0.4138729895922344 False NC
ANGEL Protruding-mouth 0.4826760852504507 False NC
ANGEL Day-4 0.4848476820931366 False NC
ANGEL Day-5 0.4897807809441394 False NC
ASAT_CY 1-cell 0.022456758781550915 False NC
ASAT_CY 2-cell 0.030104004974504307 False NC
ASAT_CY 128-cell 0.027350812095186316 False NC
ASAT_CY 1k-cell 0.03041847299116049 False NC
ASAT_CY Dome 0.06539878129541152 False NC
ASAT_CY 50pc-epiboly 0.11209830596145816 False NC
ASAT_CY Shield 0.07878227601170497 False NC
ASAT_CY 75pc-epiboly 0.10517660828037396 False NC
ASAT_CY 1-4-somites 0.146671867338601 False NC
ASAT_CY 14-19-somites 0.16101816425850496 False NC
ASAT_CY 20-25-somites 0.17632666327544277 False NC
ASAT_CY Prim-5 0.21359379223934144 False NC
ASAT_CY Prim-15 0.18267970322808708 False NC
ASAT_CY Prim-25 0.22489324610975978 False NC
ASAT_CY Long-pec 0.21802543785731174 False NC
ASAT_CY Protruding-mouth 0.3429157659924945 False NC
ASAT_CY Day-4 0.3455128356862802 False NC
ASAT_CY Day-5 0.39128776003893073 False NC
Academ-1_DR 1-cell 0.0022178906630284734 False NC
Academ-1_DR 2-cell 0.006324250296718384 False NC
Academ-1_DR 128-cell 0.028504984425683045 False NC
Academ-1_DR 1k-cell 0.0195351560153368 False NC
Academ-1_DR Dome 0.2936356063054411 False NC
Academ-1_DR 50pc-epiboly 0.7228484808894401 False NC
Academ-1_DR Shield 0.6190391876364156 False NC
Academ-1_DR 75pc-epiboly 0.8290000554565602 False NC
Academ-1_DR 1-4-somites 0.5456902598624275 False NC
Academ-1_DR 14-19-somites 0.42391655181244037 False NC
Academ-1_DR 20-25-somites 0.4318082270843064 False NC
Academ-1_DR Prim-5 0.28392473896950393 False NC
Academ-1_DR Prim-15 0.3158333780107945 False NC
Academ-1_DR Prim-25 0.3951995876066549 False NC
Academ-1_DR Long-pec 0.33301412879044223 False NC
Academ-1_DR Protruding-mouth 0.20939857429041528 False NC
Academ-1_DR Day-4 0.22634018003596995 False NC
Academ-1_DR Day-5 0.21808713872128305 False NC
Academ-N1_DRe 1-cell 0.005778071081025405 False NC
Academ-N1_DRe 2-cell 0.009414857448057734 False NC
Academ-N1_DRe 128-cell 0.008840651471703808 False NC
Academ-N1_DRe 1k-cell 0.013329167525064778 False NC
Academ-N1_DRe Dome 0.09466080462030224 False NC
Academ-N1_DRe 50pc-epiboly 0.19384805876410835 False NC
Academ-N1_DRe Shield 0.15284986711028095 False NC
Academ-N1_DRe 75pc-epiboly 0.1976945118053794 False NC
Academ-N1_DRe 1-4-somites 0.25373852047801176 False NC
Academ-N1_DRe 14-19-somites 0.22854567228414768 False NC
Academ-N1_DRe 20-25-somites 0.23828142966992583 False NC
Academ-N1_DRe Prim-5 0.24279690293230077 False NC
Academ-N1_DRe Prim-15 0.1906049249100459 False NC
Academ-N1_DRe Prim-25 0.23825171786381766 False NC
Academ-N1_DRe Long-pec 0.22610460939869217 False NC
Academ-N1_DRe Protruding-mouth 0.2608803172572835 False NC
Academ-N1_DRe Day-4 0.30025309412797324 False NC
Academ-N1_DRe Day-5 0.2865981833292396 False NC
BEL-16_DR-I 1-cell 0.0013120180209138898 False NC
BEL-16_DR-I 2-cell 0.004988241302953121 False NC
BEL-16_DR-I 128-cell 0.022884743072071882 False NC
BEL-16_DR-I 1k-cell 0.010400615974747668 False NC
BEL-16_DR-I Dome 0.008562844952402683 False NC
BEL-16_DR-I 50pc-epiboly 0.010242134164147602 False NC
BEL-16_DR-I Shield 0.002362577762532339 False NC
BEL-16_DR-I 75pc-epiboly 0.0038114320120354725 False NC
BEL-16_DR-I 1-4-somites 0.019129432582019025 False NC
BEL-16_DR-I 14-19-somites 0.00820284127821935 False NC
BEL-16_DR-I 20-25-somites 0.004819641225795698 False NC
BEL-16_DR-I Prim-5 0.01153915790999839 False NC
BEL-16_DR-I Prim-15 0.00561909071376078 False NC
BEL-16_DR-I Prim-25 0.01050717909874423 False NC
BEL-16_DR-I Long-pec 0.003993207394493671 False NC
BEL-16_DR-I Protruding-mouth 0.005271151829700372 False NC
BEL-16_DR-I Day-4 0.005302735220126662 False NC
BEL-16_DR-I Day-5 0.01050096741934389 False NC
BEL-16_DR-LTR 1-cell 0.0 False NC
BEL-16_DR-LTR 2-cell 0.0 False NC
BEL-16_DR-LTR 128-cell 0.0024856936461168104 False NC
BEL-16_DR-LTR 1k-cell 0.0 False NC
BEL-16_DR-LTR Dome 0.007573496991041334 False NC
BEL-16_DR-LTR 50pc-epiboly 0.005284277683958076 False NC
BEL-16_DR-LTR Shield 0.009751496512019581 False NC
BEL-16_DR-LTR 75pc-epiboly 0.007865807966321902 False NC
BEL-16_DR-LTR 1-4-somites 0.017271708819645574 False NC
BEL-16_DR-LTR 14-19-somites 0.009673450678897277 False NC
BEL-16_DR-LTR 20-25-somites 0.007459867884754312 False NC
BEL-16_DR-LTR Prim-5 0.021167850339948283 False NC
BEL-16_DR-LTR Prim-15 0.008697260313226911 False NC
BEL-16_DR-LTR Prim-25 0.008131535548597123 False NC
BEL-16_DR-LTR Long-pec 0.008240945249869383 False NC
BEL-16_DR-LTR Protruding-mouth 0.01903700993876898 False NC
BEL-16_DR-LTR Day-4 0.008207603495102005 False NC
BEL-16_DR-LTR Day-5 0.024767171999646734 False NC
BEL-26_DR-I 1-cell 0.01676572273310165 False NC
BEL-26_DR-I 2-cell 0.031871311703807234 False NC
BEL-26_DR-I 128-cell 0.025652143989940195 False NC
BEL-26_DR-I 1k-cell 0.1279826576331878 False NC
BEL-26_DR-I Dome 4.5071018523860324 False NC
BEL-26_DR-I 50pc-epiboly 7.443794061764402 False NC
BEL-26_DR-I Shield 10.667267891865102 False NC
BEL-26_DR-I 75pc-epiboly 8.685667181273146 False NC
BEL-26_DR-I 1-4-somites 5.31162784123592 False NC
BEL-26_DR-I 14-19-somites 3.658739318305288 False NC
BEL-26_DR-I 20-25-somites 3.3411573769066356 False NC
BEL-26_DR-I Prim-5 2.3538029455879177 False NC
BEL-26_DR-I Prim-15 2.1421520969614805 False NC
BEL-26_DR-I Prim-25 2.058757486242085 False NC
BEL-26_DR-I Long-pec 1.3040362753046368 False NC
BEL-26_DR-I Protruding-mouth 0.9486225927165215 False NC
BEL-26_DR-I Day-4 0.9091322240940558 False NC
BEL-26_DR-I Day-5 0.7476156043211122 False NC
BEL-26_DR-LTR 1-cell 0.0 False NC
BEL-26_DR-LTR 2-cell 0.12523444796609 False NC
BEL-26_DR-LTR 128-cell 0.21167366612715907 False NC
BEL-26_DR-LTR 1k-cell 0.2707881654442307 False NC
BEL-26_DR-LTR Dome 1.8529073846005744 False NC
BEL-26_DR-LTR 50pc-epiboly 2.571383259431125 False NC
BEL-26_DR-LTR Shield 2.777905918985985 False NC
BEL-26_DR-LTR 75pc-epiboly 2.6367788128460097 False NC
BEL-26_DR-LTR 1-4-somites 1.7909779273194588 False NC
BEL-26_DR-LTR 14-19-somites 1.7946197996249567 False NC
BEL-26_DR-LTR 20-25-somites 1.2402662550597667 False NC
BEL-26_DR-LTR Prim-5 0.9227523404017074 False NC
BEL-26_DR-LTR Prim-15 0.7406306801479714 False NC
BEL-26_DR-LTR Prim-25 0.8902997755940723 False NC
BEL-26_DR-LTR Long-pec 0.6460761398859463 False NC
BEL-26_DR-LTR Protruding-mouth 0.48523632839084996 False NC
BEL-26_DR-LTR Day-4 0.42157868460858683 False NC
BEL-26_DR-LTR Day-5 0.38917780281436426 False NC
BEL-37-I_DR 1-cell 0.0 False NC
BEL-37-I_DR 2-cell 0.0 False NC
BEL-37-I_DR 128-cell 0.0 False NC
BEL-37-I_DR 1k-cell 0.0 False NC
BEL-37-I_DR Dome 0.000789352714052119 False NC
BEL-37-I_DR 50pc-epiboly 0.003304543940458209 False NC
BEL-37-I_DR Shield 0.0007622671119039484 False NC
BEL-37-I_DR 75pc-epiboly 0.0 False NC
BEL-37-I_DR 1-4-somites 0.0023144852983104725 False NC
BEL-37-I_DR 14-19-somites 0.001512332656235792 False NC
BEL-37-I_DR 20-25-somites 0.002332528936738143 False NC
BEL-37-I_DR Prim-5 0.0008273374309245197 False NC
BEL-37-I_DR Prim-15 0.003625910747008562 False NC
BEL-37-I_DR Prim-25 0.00254254395121132 False NC
BEL-37-I_DR Long-pec 0.0 False NC
BEL-37-I_DR Protruding-mouth 0.0008503478161341404 False NC
BEL-37-I_DR Day-4 0.001710885764498501 False NC
BEL-37-I_DR Day-5 0.0009680155577622763 False NC
BEL-37-LTR_DR 1-cell 0.0 False NC
BEL-37-LTR_DR 2-cell 0.0 False NC
BEL-37-LTR_DR 128-cell 0.004014867205626645 False NC
BEL-37-LTR_DR 1k-cell 0.011556239971941853 False NC
BEL-37-LTR_DR Dome 0.10193863038574622 False NC
BEL-37-LTR_DR 50pc-epiboly 0.17496979197085488 False NC
BEL-37-LTR_DR Shield 0.1220665177308375 False NC
BEL-37-LTR_DR 75pc-epiboly 0.12704773373451578 False NC
BEL-37-LTR_DR 1-4-somites 0.11158835672844429 False NC
BEL-37-LTR_DR 14-19-somites 0.19335268727231322 False NC
BEL-37-LTR_DR 20-25-somites 0.10844192758040319 False NC
BEL-37-LTR_DR Prim-5 0.13248662785553705 False NC
BEL-37-LTR_DR Prim-15 0.1147231020726159 False NC
BEL-37-LTR_DR Prim-25 0.18825362551916747 False NC
BEL-37-LTR_DR Long-pec 0.12645156749229955 False NC
BEL-37-LTR_DR Protruding-mouth 0.08565621723263105 False NC
BEL-37-LTR_DR Day-4 0.07070313626835549 False NC
BEL-37-LTR_DR Day-5 0.11251036520725596 False NC
BEL-38-I_DR 1-cell 0.0 False NC
BEL-38-I_DR 2-cell 0.001156854928761439 False NC
BEL-38-I_DR 128-cell 0.002234672446532445 False NC
BEL-38-I_DR 1k-cell 0.002144065189721481 False NC
BEL-38-I_DR Dome 0.03404338478359116 False NC
BEL-38-I_DR 50pc-epiboly 0.026128506894798814 False NC
BEL-38-I_DR Shield 0.026300184580561974 False NC
BEL-38-I_DR 75pc-epiboly 0.051857435704694324 False NC
BEL-38-I_DR 1-4-somites 0.08207393646847348 False NC
BEL-38-I_DR 14-19-somites 0.07826907533803876 False NC
BEL-38-I_DR 20-25-somites 0.12183516496984134 False NC
BEL-38-I_DR Prim-5 0.1914912445296038 False NC
BEL-38-I_DR Prim-15 0.17592649853880554 False NC
BEL-38-I_DR Prim-25 0.096253089412962 False NC
BEL-38-I_DR Long-pec 0.10248732145645452 False NC
BEL-38-I_DR Protruding-mouth 0.10635458702891812 False NC
BEL-38-I_DR Day-4 0.134047243366929 False NC
BEL-38-I_DR Day-5 0.10298036558660066 False NC
BEL-38-LTR_DR 1-cell 0.0 False NC
BEL-38-LTR_DR 2-cell 0.0 False NC
BEL-38-LTR_DR 128-cell 0.0 False NC
BEL-38-LTR_DR 1k-cell 0.0031208168565977886 False NC
BEL-38-LTR_DR Dome 0.029731326154894717 False NC
BEL-38-LTR_DR 50pc-epiboly 0.03457420517466645 False NC
BEL-38-LTR_DR Shield 0.022330882566323786 False NC
BEL-38-LTR_DR 75pc-epiboly 0.06518869017850097 False NC
BEL-38-LTR_DR 1-4-somites 0.05811742208501393 False NC
BEL-38-LTR_DR 14-19-somites 0.06329187989770757 False NC
BEL-38-LTR_DR 20-25-somites 0.11063317285056326 False NC
BEL-38-LTR_DR Prim-5 0.11079835610937379 False NC
BEL-38-LTR_DR Prim-15 0.07966674590470431 False NC
BEL-38-LTR_DR Prim-25 0.10640673910675633 False NC
BEL-38-LTR_DR Long-pec 0.057513834852324516 False NC
BEL-38-LTR_DR Protruding-mouth 0.08896870610464536 False NC
BEL-38-LTR_DR Day-4 0.08950178378318846 False NC
BEL-38-LTR_DR Day-5 0.1215358092712838 False NC
BEL-39_DRe-I 1-cell 0.002331645703033833 False NC
BEL-39_DRe-I 2-cell 0.0011081032438511264 False NC
BEL-39_DRe-I 128-cell 0.0 False NC
BEL-39_DRe-I 1k-cell 0.0 False NC
BEL-39_DRe-I Dome 0.021739162028873892 False NC
BEL-39_DRe-I 50pc-epiboly 0.027302629689220703 False NC
BEL-39_DRe-I Shield 0.016794568977809367 False NC
BEL-39_DRe-I 75pc-epiboly 0.04064079424950842 False NC
BEL-39_DRe-I 1-4-somites 0.016997883630543296 False NC
BEL-39_DRe-I 14-19-somites 0.045815423798778475 False NC
BEL-39_DRe-I 20-25-somites 0.0513911954340243 False NC
BEL-39_DRe-I Prim-5 0.03417791972442534 False NC
BEL-39_DRe-I Prim-15 0.02621308346054608 False NC
BEL-39_DRe-I Prim-25 0.03617850406722118 False NC
BEL-39_DRe-I Long-pec 0.040213538773282834 False NC
BEL-39_DRe-I Protruding-mouth 0.0433251447160342 False NC
BEL-39_DRe-I Day-4 0.0365169425448697 False NC
BEL-39_DRe-I Day-5 0.039989436943790736 False NC
BEL-39_DRe-LTR 1-cell 0.004459957988476648 False NC
BEL-39_DRe-LTR 2-cell 0.008478293092368685 False NC
BEL-39_DRe-LTR 128-cell 0.004094335317269858 False NC
BEL-39_DRe-LTR 1k-cell 0.04713991176162167 False NC
BEL-39_DRe-LTR Dome 0.04158253941724931 False NC
BEL-39_DRe-LTR 50pc-epiboly 0.04787228156542742 False NC
BEL-39_DRe-LTR Shield 0.004015568916524414 False NC
BEL-39_DRe-LTR 75pc-epiboly 0.03454998611024697 False NC
BEL-39_DRe-LTR 1-4-somites 0.08941198856376145 False NC
BEL-39_DRe-LTR 14-19-somites 0.07170174758807421 False NC
BEL-39_DRe-LTR 20-25-somites 0.19250567847869432 False NC
BEL-39_DRe-LTR Prim-5 0.1481840607489753 False NC
BEL-39_DRe-LTR Prim-15 0.27218981802995684 False NC
BEL-39_DRe-LTR Prim-25 0.1384040534252615 False NC
BEL-39_DRe-LTR Long-pec 0.28053255619951234 False NC
BEL-39_DRe-LTR Protruding-mouth 0.23293773361025308 False NC
BEL-39_DRe-LTR Day-4 0.24334626128507253 False NC
BEL-39_DRe-LTR Day-5 0.24477298041647427 False NC
BEL-40_DRe-I 1-cell 0.0 False NC
BEL-40_DRe-I 2-cell 0.0 False NC
BEL-40_DRe-I 128-cell 0.01177628128383063 False NC
BEL-40_DRe-I 1k-cell 0.033896396947403706 False NC
BEL-40_DRe-I Dome 0.7056474597444997 False NC
BEL-40_DRe-I 50pc-epiboly 0.5257333099727993 False NC
BEL-40_DRe-I Shield 0.42734002474517496 False NC
BEL-40_DRe-I 75pc-epiboly 0.5092915959976444 False NC
BEL-40_DRe-I 1-4-somites 0.5026506998848903 False NC
BEL-40_DRe-I 14-19-somites 2.3602022447266924 False NC
BEL-40_DRe-I 20-25-somites 0.812867089164986 False NC
BEL-40_DRe-I Prim-5 0.5641048730754163 False NC
BEL-40_DRe-I Prim-15 0.5493912950335417 False NC
BEL-40_DRe-I Prim-25 1.1685660665357716 False NC
BEL-40_DRe-I Long-pec 1.2623741033005362 False NC
BEL-40_DRe-I Protruding-mouth 1.0951666007561263 False NC
BEL-40_DRe-I Day-4 1.2702282201182122 False NC
BEL-40_DRe-I Day-5 1.789397524533883 False NC
BEL-40_DRe-LTR 1-cell 0.006571180704915298 False NC
BEL-40_DRe-LTR 2-cell 0.003122921568047046 False NC
BEL-40_DRe-LTR 128-cell 0.0 False NC
BEL-40_DRe-LTR 1k-cell 0.005787888574281952 False NC
BEL-40_DRe-LTR Dome 0.06739323991943544 False NC
BEL-40_DRe-LTR 50pc-epiboly 0.14106743325196958 False NC
BEL-40_DRe-LTR Shield 0.07987180421832438 False NC
BEL-40_DRe-LTR 75pc-epiboly 0.10817314438215639 False NC
BEL-40_DRe-LTR 1-4-somites 0.18562967717151016 False NC
BEL-40_DRe-LTR 14-19-somites 0.14085787100142394 False NC
BEL-40_DRe-LTR 20-25-somites 0.1025905246129061 False NC
BEL-40_DRe-LTR Prim-5 0.07063629348963511 False NC
BEL-40_DRe-LTR Prim-15 0.0809109876392382 False NC
BEL-40_DRe-LTR Prim-25 0.09867133795444775 False NC
BEL-40_DRe-LTR Long-pec 0.12666534867149198 False NC
BEL-40_DRe-LTR Protruding-mouth 0.1122013457410334 False NC
BEL-40_DRe-LTR Day-4 0.08963493943784476 False NC
BEL-40_DRe-LTR Day-5 0.0788904040062712 False NC
BEL-41_DRe-I 1-cell 0.0 False NC
BEL-41_DRe-I 2-cell 0.0 False NC
BEL-41_DRe-I 128-cell 0.0 False NC
BEL-41_DRe-I 1k-cell 0.012919004119576505 False NC
BEL-41_DRe-I Dome 0.0 False NC
BEL-41_DRe-I 50pc-epiboly 0.014312416255324183 False NC
BEL-41_DRe-I Shield 0.01320591815377746 False NC
BEL-41_DRe-I 75pc-epiboly 0.028405955561396447 False NC
BEL-41_DRe-I 1-4-somites 0.02673157736992045 False NC
BEL-41_DRe-I 14-19-somites 0.0131002249524123 False NC
BEL-41_DRe-I 20-25-somites 0.05387995143931982 False NC
BEL-41_DRe-I Prim-5 0.15766553810988365 False NC
BEL-41_DRe-I Prim-15 0.10993008837416429 False NC
BEL-41_DRe-I Prim-25 0.08809674928310315 False NC
BEL-41_DRe-I Long-pec 0.07440174154834904 False NC
BEL-41_DRe-I Protruding-mouth 0.16205062287769895 False NC
BEL-41_DRe-I Day-4 0.177841733090097 False NC
BEL-41_DRe-I Day-5 0.11739289048983499 False NC
BEL-41_DRe-LTR 1-cell 0.0 False NC
BEL-41_DRe-LTR 2-cell 0.0 False NC
BEL-41_DRe-LTR 128-cell 0.0 False NC
BEL-41_DRe-LTR 1k-cell 0.0 False NC
BEL-41_DRe-LTR Dome 0.0 False NC
BEL-41_DRe-LTR 50pc-epiboly 0.0 False NC
BEL-41_DRe-LTR Shield 0.0 False NC
BEL-41_DRe-LTR 75pc-epiboly 0.0 False NC
BEL-41_DRe-LTR 1-4-somites 0.009730587916248517 False NC
BEL-41_DRe-LTR 14-19-somites 0.019074503364776157 False NC
BEL-41_DRe-LTR 20-25-somites 0.009806447205645436 False NC
BEL-41_DRe-LTR Prim-5 0.0 False NC
BEL-41_DRe-LTR Prim-15 0.005716537170163568 False NC
BEL-41_DRe-LTR Prim-25 0.010689394945065173 False NC
BEL-41_DRe-LTR Long-pec 0.0 False NC
BEL-41_DRe-LTR Protruding-mouth 0.0 False NC
BEL-41_DRe-LTR Day-4 0.02697347714564773 False NC
BEL-41_DRe-LTR Day-5 0.024418458382893464 False NC
BEL-42_DRe-I 1-cell 0.0 False NC
BEL-42_DRe-I 2-cell 0.0 False NC
BEL-42_DRe-I 128-cell 0.0 False NC
BEL-42_DRe-I 1k-cell 0.028648837587345388 False NC
BEL-42_DRe-I Dome 0.12130270494437752 False NC
BEL-42_DRe-I 50pc-epiboly 0.7299931136083758 False NC
BEL-42_DRe-I Shield 0.4392763569980369 False NC
BEL-42_DRe-I 75pc-epiboly 0.3464575751525969 False NC
BEL-42_DRe-I 1-4-somites 0.38531499598065255 False NC
BEL-42_DRe-I 14-19-somites 0.377659204695066 False NC
BEL-42_DRe-I 20-25-somites 0.4480602656303271 False NC
BEL-42_DRe-I Prim-5 0.4132048526348796 False NC
BEL-42_DRe-I Prim-15 0.31342888317080914 False NC
BEL-42_DRe-I Prim-25 0.2930414882011172 False NC
BEL-42_DRe-I Long-pec 0.5279721910711297 False NC
BEL-42_DRe-I Protruding-mouth 0.5880421994116578 False NC
BEL-42_DRe-I Day-4 0.6244303529348944 False NC
BEL-42_DRe-I Day-5 0.7809819911248438 False NC
BEL-42_DRe-LTR 1-cell 0.0018179856814580914 False NC
BEL-42_DRe-LTR 2-cell 0.0034559552993448602 False NC
BEL-42_DRe-LTR 128-cell 0.0016689491248833871 False NC
BEL-42_DRe-LTR 1k-cell 0.0048038392306189535 False NC
BEL-42_DRe-LTR Dome 0.010170023321459155 False NC
BEL-42_DRe-LTR 50pc-epiboly 0.010643939123463732 False NC
BEL-42_DRe-LTR Shield 0.016368420536721363 False NC
BEL-42_DRe-LTR 75pc-epiboly 0.010562551296216175 False NC
BEL-42_DRe-LTR 1-4-somites 0.011596603372591777 False NC
BEL-42_DRe-LTR 14-19-somites 0.024356124502263286 False NC
BEL-42_DRe-LTR 20-25-somites 0.04674804018706187 False NC
BEL-42_DRe-LTR Prim-5 0.0532970927788747 False NC
BEL-42_DRe-LTR Prim-15 0.044769737313947046 False NC
BEL-42_DRe-LTR Prim-25 0.08553515842851964 False NC
BEL-42_DRe-LTR Long-pec 0.09406356754218312 False NC
BEL-42_DRe-LTR Protruding-mouth 0.10225492148588537 False NC
BEL-42_DRe-LTR Day-4 0.12491066535249254 False NC
BEL-42_DRe-LTR Day-5 0.11224724461509683 False NC
BEL-43_DRe-I 1-cell 0.0011410945723177687 False NC
BEL-43_DRe-I 2-cell 0.007592194790458006 False NC
BEL-43_DRe-I 128-cell 0.026188720946793993 False NC
BEL-43_DRe-I 1k-cell 0.03266493151702096 False NC
BEL-43_DRe-I Dome 0.14681856199909943 False NC
BEL-43_DRe-I 50pc-epiboly 0.3323736974199725 False NC
BEL-43_DRe-I Shield 0.2511983712230829 False NC
BEL-43_DRe-I 75pc-epiboly 0.2209931221657265 False NC
BEL-43_DRe-I 1-4-somites 0.213685853155588 False NC
BEL-43_DRe-I 14-19-somites 0.1916046112672825 False NC
BEL-43_DRe-I 20-25-somites 0.14880752826874166 False NC
BEL-43_DRe-I Prim-5 0.09311077082973013 False NC
BEL-43_DRe-I Prim-15 0.07269505293586939 False NC
BEL-43_DRe-I Prim-25 0.1005218932492705 False NC
BEL-43_DRe-I Long-pec 0.08161529755461468 False NC
BEL-43_DRe-I Protruding-mouth 0.14269104721381104 False NC
BEL-43_DRe-I Day-4 0.15104038566905734 False NC
BEL-43_DRe-I Day-5 0.12459955233851636 False NC
BEL-43_DRe-LTR 1-cell 0.0 False NC
BEL-43_DRe-LTR 2-cell 0.004031005144571364 False NC
BEL-43_DRe-LTR 128-cell 0.0019466520616479438 False NC
BEL-43_DRe-LTR 1k-cell 0.0 False NC
BEL-43_DRe-LTR Dome 0.05931126530627297 False NC
BEL-43_DRe-LTR 50pc-epiboly 0.1779486996502118 False NC
BEL-43_DRe-LTR Shield 0.14319019274758704 False NC
BEL-43_DRe-LTR 75pc-epiboly 0.14578779429560126 False NC
BEL-43_DRe-LTR 1-4-somites 0.10434502786785645 False NC
BEL-43_DRe-LTR 14-19-somites 0.11931710615413169 False NC
BEL-43_DRe-LTR 20-25-somites 0.06815828554278389 False NC
BEL-43_DRe-LTR Prim-5 0.08910374481784081 False NC
BEL-43_DRe-LTR Prim-15 0.06811193224024677 False NC
BEL-43_DRe-LTR Prim-25 0.05731335162034944 False NC
BEL-43_DRe-LTR Long-pec 0.04732811273615657 False NC
BEL-43_DRe-LTR Protruding-mouth 0.0617645705904437 False NC
BEL-43_DRe-LTR Day-4 0.049279203636303934 False NC
BEL-43_DRe-LTR Day-5 0.08243394461175382 False NC
BEL-44_DRe-I 1-cell 0.0 False NC
BEL-44_DRe-I 2-cell 0.005547171493993476 False NC
BEL-44_DRe-I 128-cell 0.005357677521022044 False NC
BEL-44_DRe-I 1k-cell 0.07710666873170662 False NC
BEL-44_DRe-I Dome 0.32103780826213724 False NC
BEL-44_DRe-I 50pc-epiboly 1.3781610427236335 False NC
BEL-44_DRe-I Shield 1.4660353734227276 False NC
BEL-44_DRe-I 75pc-epiboly 1.282853045642495 False NC
BEL-44_DRe-I 1-4-somites 0.8775061715463751 False NC
BEL-44_DRe-I 14-19-somites 0.7558200357303945 False NC
BEL-44_DRe-I 20-25-somites 0.7557148594332528 False NC
BEL-44_DRe-I Prim-5 0.895396493729417 False NC
BEL-44_DRe-I Prim-15 0.6623629734942675 False NC
BEL-44_DRe-I Prim-25 0.642647708108723 False NC
BEL-44_DRe-I Long-pec 0.645373665052271 False NC
BEL-44_DRe-I Protruding-mouth 0.4513572153725699 False NC
BEL-44_DRe-I Day-4 0.5955873356051611 False NC
BEL-44_DRe-I Day-5 0.5738704363499226 False NC
BEL-44_DRe-LTR 1-cell 0.0 False NC
BEL-44_DRe-LTR 2-cell 0.0023449166708979087 False NC
BEL-44_DRe-LTR 128-cell 0.0 False NC
BEL-44_DRe-LTR 1k-cell 0.0021729838728579967 False NC
BEL-44_DRe-LTR Dome 0.08510630116019759 False NC
BEL-44_DRe-LTR 50pc-epiboly 0.1974032403860327 False NC
BEL-44_DRe-LTR Shield 0.20657559688977817 False NC
BEL-44_DRe-LTR 75pc-epiboly 0.22217225477963046 False NC
BEL-44_DRe-LTR 1-4-somites 0.17085813019047857 False NC
BEL-44_DRe-LTR 14-19-somites 0.1454287111505498 False NC
BEL-44_DRe-LTR 20-25-somites 0.12914260020484386 False NC
BEL-44_DRe-LTR Prim-5 0.08679087352172703 False NC
BEL-44_DRe-LTR Prim-15 0.0898100463572762 False NC
BEL-44_DRe-LTR Prim-25 0.10125581095534919 False NC
BEL-44_DRe-LTR Long-pec 0.06257207715110283 False NC
BEL-44_DRe-LTR Protruding-mouth 0.0520361049199039 False NC
BEL-44_DRe-LTR Day-4 0.05484064867847592 False NC
BEL-44_DRe-LTR Day-5 0.04513268855029247 False NC
BEL-45_DRe-I 1-cell 0.0010232600729123073 False NC
BEL-45_DRe-I 2-cell 0.0003241995713219828 False NC
BEL-45_DRe-I 128-cell 0.0 False NC
BEL-45_DRe-I 1k-cell 0.0003004287737868259 False NC
BEL-45_DRe-I Dome 0.0 False NC
BEL-45_DRe-I 50pc-epiboly 0.004659651994844695 False NC
BEL-45_DRe-I Shield 0.0036852108050557083 False NC
BEL-45_DRe-I 75pc-epiboly 0.0069360336404357525 False NC
BEL-45_DRe-I 1-4-somites 0.02921695372229031 False NC
BEL-45_DRe-I 14-19-somites 0.0332060899258856 False NC
BEL-45_DRe-I 20-25-somites 0.016601814706797575 False NC
BEL-45_DRe-I Prim-5 0.01699913241315414 False NC
BEL-45_DRe-I Prim-15 0.014608008634563038 False NC
BEL-45_DRe-I Prim-25 0.029705739907886785 False NC
BEL-45_DRe-I Long-pec 0.029413351382151943 False NC
BEL-45_DRe-I Protruding-mouth 0.0428233384216559 False NC
BEL-45_DRe-I Day-4 0.027915791326831734 False NC
BEL-45_DRe-I Day-5 0.03782927158015016 False NC
BEL-45_DRe-LTR 1-cell 0.0 False NC
BEL-45_DRe-LTR 2-cell 0.0 False NC
BEL-45_DRe-LTR 128-cell 0.0 False NC
BEL-45_DRe-LTR 1k-cell 0.00035622871772413234 False NC
BEL-45_DRe-LTR Dome 0.0064103440272229055 False NC
BEL-45_DRe-LTR 50pc-epiboly 0.005130458769012207 False NC
BEL-45_DRe-LTR Shield 0.004369681049790576 False NC
BEL-45_DRe-LTR 75pc-epiboly 0.001958165086043926 False NC
BEL-45_DRe-LTR 1-4-somites 0.002211290152342413 False NC
BEL-45_DRe-LTR 14-19-somites 0.0025285799164169215 False NC
BEL-45_DRe-LTR 20-25-somites 0.001857107737815378 False NC
BEL-45_DRe-LTR Prim-5 0.00039522461322246186 False NC
BEL-45_DRe-LTR Prim-15 0.000866060883383607 False NC
BEL-45_DRe-LTR Prim-25 0.0004048634056504576 False NC
BEL-45_DRe-LTR Long-pec 0.0008206216746397168 False NC
BEL-45_DRe-LTR Protruding-mouth 0.002031084139156047 False NC
BEL-45_DRe-LTR Day-4 0.0 False NC
BEL-45_DRe-LTR Day-5 0.0023121374671903703 False NC
BEL-46_DRe-I 1-cell 0.0005451025015016338 False NC
BEL-46_DRe-I 2-cell 0.000518114608372436 False NC
BEL-46_DRe-I 128-cell 0.0005004155709979218 False NC
BEL-46_DRe-I 1k-cell 0.0014403770107374412 False NC
BEL-46_DRe-I Dome 0.003557594582636975 False NC
BEL-46_DRe-I 50pc-epiboly 0.007446751883774312 False NC
BEL-46_DRe-I Shield 0.010306561184457132 False NC
BEL-46_DRe-I 75pc-epiboly 0.012140403838911113 False NC
BEL-46_DRe-I 1-4-somites 0.0342743771270595 False NC
BEL-46_DRe-I 14-19-somites 0.011197794135748264 False NC
BEL-46_DRe-I 20-25-somites 0.022527116643779856 False NC
BEL-46_DRe-I Prim-5 0.012251741300555756 False NC
BEL-46_DRe-I Prim-15 0.008170948297918392 False NC
BEL-46_DRe-I Prim-25 0.013641889629071324 False NC
BEL-46_DRe-I Long-pec 0.01603751164151357 False NC
BEL-46_DRe-I Protruding-mouth 0.025184987574238073 False NC
BEL-46_DRe-I Day-4 0.026437449979034133 False NC
BEL-46_DRe-I Day-5 0.020567598492063414 False NC
BEL-46_DRe-LTR 1-cell 0.0 False NC
BEL-46_DRe-LTR 2-cell 0.0 False NC
BEL-46_DRe-LTR 128-cell 0.0 False NC
BEL-46_DRe-LTR 1k-cell 0.0 False NC
BEL-46_DRe-LTR Dome 0.0 False NC
BEL-46_DRe-LTR 50pc-epiboly 0.028864462006551815 False NC
BEL-46_DRe-LTR Shield 0.007989881988016045 False NC
BEL-46_DRe-LTR 75pc-epiboly 0.020050626927850236 False NC
BEL-46_DRe-LTR 1-4-somites 0.013477678848989571 False NC
BEL-46_DRe-LTR 14-19-somites 0.015851870376206667 False NC
BEL-46_DRe-LTR 20-25-somites 0.02173240050444407 False NC
BEL-46_DRe-LTR Prim-5 0.011562575785005996 False NC
BEL-46_DRe-LTR Prim-15 0.006334306027213207 False NC
BEL-46_DRe-LTR Prim-25 0.011844565479463387 False NC
BEL-46_DRe-LTR Long-pec 0.006001966974219938 False NC
BEL-46_DRe-LTR Protruding-mouth 0.011884160803262826 False NC
BEL-46_DRe-LTR Day-4 0.011955367648116619 False NC
BEL-46_DRe-LTR Day-5 0.02367512631644313 False NC
BEL-47_DRe-I 1-cell 0.00663285560914232 False NC
BEL-47_DRe-I 2-cell 0.006304464530716135 False NC
BEL-47_DRe-I 128-cell 0.006089101073380002 False NC
BEL-47_DRe-I 1k-cell 0.011684423521118684 False NC
BEL-47_DRe-I Dome 0.6617052204655645 False NC
BEL-47_DRe-I 50pc-epiboly 1.262105989750644 False NC
BEL-47_DRe-I Shield 1.0092611681176171 False NC
BEL-47_DRe-I 75pc-epiboly 0.7643189493418406 False NC
BEL-47_DRe-I 1-4-somites 0.5681600616763809 False NC
BEL-47_DRe-I 14-19-somites 0.6161129687516775 False NC
BEL-47_DRe-I 20-25-somites 0.5482239086295981 False NC
BEL-47_DRe-I Prim-5 0.2592700440528649 False NC
BEL-47_DRe-I Prim-15 0.1988496479123109 False NC
BEL-47_DRe-I Prim-25 0.3386312760412797 False NC
BEL-47_DRe-I Long-pec 0.12112501951727814 False NC
BEL-47_DRe-I Protruding-mouth 0.11991645534077319 False NC
BEL-47_DRe-I Day-4 0.12063496399882863 False NC
BEL-47_DRe-I Day-5 0.16684557570837105 False NC
BEL-47_DRe-LTR 1-cell 0.0 False NC
BEL-47_DRe-LTR 2-cell 0.0038847699421657783 False NC
BEL-47_DRe-LTR 128-cell 0.0037520643838072363 False NC
BEL-47_DRe-LTR 1k-cell 0.010799798396491402 False NC
BEL-47_DRe-LTR Dome 0.11431918959663338 False NC
BEL-47_DRe-LTR 50pc-epiboly 0.17149314745469937 False NC
BEL-47_DRe-LTR Shield 0.128795889459817 False NC
BEL-47_DRe-LTR 75pc-epiboly 0.15435097304260376 False NC
BEL-47_DRe-LTR 1-4-somites 0.09311077816809832 False NC
BEL-47_DRe-LTR 14-19-somites 0.14236679798441762 False NC
BEL-47_DRe-LTR 20-25-somites 0.10134359951323171 False NC
BEL-47_DRe-LTR Prim-5 0.04792815325393653 False NC
BEL-47_DRe-LTR Prim-15 0.056888862017274465 False NC
BEL-47_DRe-LTR Prim-25 0.04500561236597367 False NC
BEL-47_DRe-LTR Long-pec 0.07463644735764985 False NC
BEL-47_DRe-LTR Protruding-mouth 0.10262741387675704 False NC
BEL-47_DRe-LTR Day-4 0.12389079723679211 False NC
BEL-47_DRe-LTR Day-5 0.11215544291953594 False NC
BEL-48_DRe-I 1-cell 0.0 False NC
BEL-48_DRe-I 2-cell 0.0 False NC
BEL-48_DRe-I 128-cell 0.034982482637261586 False NC
BEL-48_DRe-I 1k-cell 0.03356407933027229 False NC
BEL-48_DRe-I Dome 0.03552861088444391 False NC
BEL-48_DRe-I 50pc-epiboly 0.0 False NC
BEL-48_DRe-I Shield 0.0 False NC
BEL-48_DRe-I 75pc-epiboly 0.03689989325377481 False NC
BEL-48_DRe-I 1-4-somites 0.0694496863042051 False NC
BEL-48_DRe-I 14-19-somites 0.06806979632135805 False NC
BEL-48_DRe-I 20-25-somites 0.06999111338931252 False NC
BEL-48_DRe-I Prim-5 0.0 False NC
BEL-48_DRe-I Prim-15 0.08160076587998191 False NC
BEL-48_DRe-I Prim-25 0.0 False NC
BEL-48_DRe-I Long-pec 0.0 False NC
BEL-48_DRe-I Protruding-mouth 0.03827398846933175 False NC
BEL-48_DRe-I Day-4 0.07700663279228058 False NC
BEL-48_DRe-I Day-5 0.13071057134372385 False NC
BEL-48_DRe-LTR 1-cell 0.0 False NC
BEL-48_DRe-LTR 2-cell 0.0 False NC
BEL-48_DRe-LTR 128-cell 0.0 False NC
BEL-48_DRe-LTR 1k-cell 0.0 False NC
BEL-48_DRe-LTR Dome 0.007872948751278032 False NC
BEL-48_DRe-LTR 50pc-epiboly 0.0016479645047407817 False NC
BEL-48_DRe-LTR Shield 0.00760279885020862 False NC
BEL-48_DRe-LTR 75pc-epiboly 0.011447544550595355 False NC
BEL-48_DRe-LTR 1-4-somites 0.026162449717899557 False NC
BEL-48_DRe-LTR 14-19-somites 0.033184580261813486 False NC
BEL-48_DRe-LTR 20-25-somites 0.023264480444416286 False NC
BEL-48_DRe-LTR Prim-5 0.02805613924456485 False NC
BEL-48_DRe-LTR Prim-15 0.04158926716368403 False NC
BEL-48_DRe-LTR Prim-25 0.013524882937227803 False NC
BEL-48_DRe-LTR Long-pec 0.018846932575575712 False NC
BEL-48_DRe-LTR Protruding-mouth 0.032228976603764906 False NC
BEL-48_DRe-LTR Day-4 0.025596382396738927 False NC
BEL-48_DRe-LTR Day-5 0.05213656506345361 False NC
BEL-49_DRe-I 1-cell 0.010879925505828971 False NC
BEL-49_DRe-I 2-cell 0.036194420580822374 False NC
BEL-49_DRe-I 128-cell 0.03995200256403842 False NC
BEL-49_DRe-I 1k-cell 0.07666420919104883 False NC
BEL-49_DRe-I Dome 1.5570929618411147 False NC
BEL-49_DRe-I 50pc-epiboly 0.6369976723853171 False NC
BEL-49_DRe-I Shield 0.12734608268653141 False NC
BEL-49_DRe-I 75pc-epiboly 0.1632994576185247 False NC
BEL-49_DRe-I 1-4-somites 0.1586310539516623 False NC
BEL-49_DRe-I 14-19-somites 0.12146814598982716 False NC
BEL-49_DRe-I 20-25-somites 0.13988426860733139 False NC
BEL-49_DRe-I Prim-5 0.10100464207433861 False NC
BEL-49_DRe-I Prim-15 0.040771831237443726 False NC
BEL-49_DRe-I Prim-25 0.09257659331009557 False NC
BEL-49_DRe-I Long-pec 0.07726534951557032 False NC
BEL-49_DRe-I Protruding-mouth 0.0983499549750778 False NC
BEL-49_DRe-I Day-4 0.15940211322572845 False NC
BEL-49_DRe-I Day-5 0.10573927254957646 False NC
BEL-49_DRe-LTR 1-cell 0.10547770385230393 False NC
BEL-49_DRe-LTR 2-cell 0.13868681404114494 False NC
BEL-49_DRe-LTR 128-cell 0.2356214977087741 False NC
BEL-49_DRe-LTR 1k-cell 0.22761637515970276 False NC
BEL-49_DRe-LTR Dome 0.3966477752472245 False NC
BEL-49_DRe-LTR 50pc-epiboly 0.6827365637490013 False NC
BEL-49_DRe-LTR Shield 0.7138422922427469 False NC
BEL-49_DRe-LTR 75pc-epiboly 0.6400654482445822 False NC
BEL-49_DRe-LTR 1-4-somites 0.7993781396452807 False NC
BEL-49_DRe-LTR 14-19-somites 0.9844721288865068 False NC
BEL-49_DRe-LTR 20-25-somites 0.6312495667554414 False NC
BEL-49_DRe-LTR Prim-5 0.644217460205982 False NC
BEL-49_DRe-LTR Prim-15 0.5458504420465548 False NC
BEL-49_DRe-LTR Prim-25 0.7074435927279497 False NC
BEL-49_DRe-LTR Long-pec 0.5082941230609735 False NC
BEL-49_DRe-LTR Protruding-mouth 0.4096407341195235 False NC
BEL-49_DRe-LTR Day-4 0.4813698199104975 False NC
BEL-49_DRe-LTR Day-5 0.45225502975101206 False NC
BEL-50_DRe-I 1-cell 0.13296316279965648 False NC
BEL-50_DRe-I 2-cell 0.14768847637528454 False NC
BEL-50_DRe-I 128-cell 0.16748176651634067 False NC
BEL-50_DRe-I 1k-cell 0.18792680216901864 False NC
BEL-50_DRe-I Dome 0.16577191952049602 False NC
BEL-50_DRe-I 50pc-epiboly 0.03620802203017574 False NC
BEL-50_DRe-I Shield 0.02227251112649819 False NC
BEL-50_DRe-I 75pc-epiboly 0.04341681950861809 False NC
BEL-50_DRe-I 1-4-somites 0.06058200559471829 False NC
BEL-50_DRe-I 14-19-somites 0.07387766080462428 False NC
BEL-50_DRe-I 20-25-somites 0.08093244495733155 False NC
BEL-50_DRe-I Prim-5 0.06345618858620833 False NC
BEL-50_DRe-I Prim-15 0.05214464215838941 False NC
BEL-50_DRe-I Prim-25 0.06500376687357055 False NC
BEL-50_DRe-I Long-pec 0.05881999257253132 False NC
BEL-50_DRe-I Protruding-mouth 0.08540854228836561 False NC
BEL-50_DRe-I Day-4 0.07420388541738254 False NC
BEL-50_DRe-I Day-5 0.09722703596370867 False NC
BEL-50_DRe-LTR 1-cell 0.06489355219963658 False NC
BEL-50_DRe-LTR 2-cell 0.07453083146781912 False NC
BEL-50_DRe-LTR 128-cell 0.08687823514088615 False NC
BEL-50_DRe-LTR 1k-cell 0.06906611941491857 False NC
BEL-50_DRe-LTR Dome 0.2268887985524835 False NC
BEL-50_DRe-LTR 50pc-epiboly 0.337723241308241 False NC
BEL-50_DRe-LTR Shield 0.27996546486008217 False NC
BEL-50_DRe-LTR 75pc-epiboly 0.4372541089981217 False NC
BEL-50_DRe-LTR 1-4-somites 0.5223582666581326 False NC
BEL-50_DRe-LTR 14-19-somites 0.6713694415611926 False NC
BEL-50_DRe-LTR 20-25-somites 0.7250835899781858 False NC
BEL-50_DRe-LTR Prim-5 0.6711441815131238 False NC
BEL-50_DRe-LTR Prim-15 0.642701823508282 False NC
BEL-50_DRe-LTR Prim-25 0.5765357696562038 False NC
BEL-50_DRe-LTR Long-pec 0.6638446866776521 False NC
BEL-50_DRe-LTR Protruding-mouth 0.5377262407837384 False NC
BEL-50_DRe-LTR Day-4 0.5546084655989432 False NC
BEL-50_DRe-LTR Day-5 0.7203402756069428 False NC
BEL-51_DRe-I 1-cell 0.0 False NC
BEL-51_DRe-I 2-cell 0.03468935413145217 False NC
BEL-51_DRe-I 128-cell 0.033504349568081515 False NC
BEL-51_DRe-I 1k-cell 0.03214587879519037 False NC
BEL-51_DRe-I Dome 0.0 False NC
BEL-51_DRe-I 50pc-epiboly 0.03561305453202732 False NC
BEL-51_DRe-I Shield 0.03285979634508007 False NC
BEL-51_DRe-I 75pc-epiboly 0.0 False NC
BEL-51_DRe-I 1-4-somites 0.0 False NC
BEL-51_DRe-I 14-19-somites 0.19558082323319778 False NC
BEL-51_DRe-I 20-25-somites 0.3351687120051586 False NC
BEL-51_DRe-I Prim-5 0.3209836179189693 False NC
BEL-51_DRe-I Prim-15 0.11722926929236839 False NC
BEL-51_DRe-I Prim-25 0.43841574760605334 False NC
BEL-51_DRe-I Long-pec 0.3332359691883803 False NC
BEL-51_DRe-I Protruding-mouth 0.6964787760898116 False NC
BEL-51_DRe-I Day-4 0.8481575611769495 False NC
BEL-51_DRe-I Day-5 0.9597715191623667 False NC
BEL-51_DRe-LTR 1-cell 0.0 False NC
BEL-51_DRe-LTR 2-cell 0.0 False NC
BEL-51_DRe-LTR 128-cell 0.0 False NC
BEL-51_DRe-LTR 1k-cell 0.0 False NC
BEL-51_DRe-LTR Dome 0.04079457760089994 False NC
BEL-51_DRe-LTR 50pc-epiboly 0.02846371713066348 False NC
BEL-51_DRe-LTR Shield 0.02626317681614279 False NC
BEL-51_DRe-LTR 75pc-epiboly 0.014123036067110805 False NC
BEL-51_DRe-LTR 1-4-somites 0.026581118210239847 False NC
BEL-51_DRe-LTR 14-19-somites 0.013026490102773961 False NC
BEL-51_DRe-LTR 20-25-somites 0.04018251537923008 False NC
BEL-51_DRe-LTR Prim-5 0.01425255589258713 False NC
BEL-51_DRe-LTR Prim-15 0.0 False NC
BEL-51_DRe-LTR Prim-25 0.014600149193259748 False NC
BEL-51_DRe-LTR Long-pec 0.0 False NC
BEL-51_DRe-LTR Protruding-mouth 0.014648956187136353 False NC
BEL-51_DRe-LTR Day-4 0.0442101869314031 False NC
BEL-51_DRe-LTR Day-5 0.0 False NC
BEL-52_DRe-I 1-cell 0.010427507409677798 False NC
BEL-52_DRe-I 2-cell 0.01734467706572608 False NC
BEL-52_DRe-I 128-cell 0.011965839131457684 False NC
BEL-52_DRe-I 1k-cell 0.021813274896736318 False NC
BEL-52_DRe-I Dome 0.35121139894421105 False NC
BEL-52_DRe-I 50pc-epiboly 0.5965186634114575 False NC
BEL-52_DRe-I Shield 0.884867373006799 False NC
BEL-52_DRe-I 75pc-epiboly 0.7800206811351268 False NC
BEL-52_DRe-I 1-4-somites 0.542811481788098 False NC
BEL-52_DRe-I 14-19-somites 0.5564740089611222 False NC
BEL-52_DRe-I 20-25-somites 0.5254966591795164 False NC
BEL-52_DRe-I Prim-5 0.20507286700378594 False NC
BEL-52_DRe-I Prim-15 0.21352474049681383 False NC
BEL-52_DRe-I Prim-25 0.26096175452741266 False NC
BEL-52_DRe-I Long-pec 0.17322980937967386 False NC
BEL-52_DRe-I Protruding-mouth 0.09295111485409138 False NC
BEL-52_DRe-I Day-4 0.1251164104220655 False NC
BEL-52_DRe-I Day-5 0.09240036364606634 False NC
BEL-52_DRe-LTR 1-cell 0.0 False NC
BEL-52_DRe-LTR 2-cell 0.0 False NC
BEL-52_DRe-LTR 128-cell 0.0 False NC
BEL-52_DRe-LTR 1k-cell 0.013355797496831367 False NC
BEL-52_DRe-LTR Dome 0.46418199422107653 False NC
BEL-52_DRe-LTR 50pc-epiboly 0.5671923086879123 False NC
BEL-52_DRe-LTR Shield 0.5802275157617113 False NC
BEL-52_DRe-LTR 75pc-epiboly 0.34260759145897535 False NC
BEL-52_DRe-LTR 1-4-somites 0.2832626022017416 False NC
BEL-52_DRe-LTR 14-19-somites 0.3724364993785617 False NC
BEL-52_DRe-LTR 20-25-somites 0.22048565953915417 False NC
BEL-52_DRe-LTR Prim-5 0.1605265926198573 False NC
BEL-52_DRe-LTR Prim-15 0.1623526291240212 False NC
BEL-52_DRe-LTR Prim-25 0.17203114673618541 False NC
BEL-52_DRe-LTR Long-pec 0.1333232767927503 False NC
BEL-52_DRe-LTR Protruding-mouth 0.11168638507825804 False NC
BEL-52_DRe-LTR Day-4 0.1583192281464182 False NC
BEL-52_DRe-LTR Day-5 0.08957668543321516 False NC
BEL-53_DRe-I 1-cell 0.0 False NC
BEL-53_DRe-I 2-cell 0.0 False NC
BEL-53_DRe-I 128-cell 0.05447653784733865 False NC
BEL-53_DRe-I 1k-cell 0.0 False NC
BEL-53_DRe-I Dome 0.0 False NC
BEL-53_DRe-I 50pc-epiboly 0.05790519553680777 False NC
BEL-53_DRe-I Shield 0.4808567144543396 False NC
BEL-53_DRe-I 75pc-epiboly 1.0343237254035196 False NC
BEL-53_DRe-I 1-4-somites 0.2163013130695853 False NC
BEL-53_DRe-I 14-19-somites 0.15900273033843937 False NC
BEL-53_DRe-I 20-25-somites 0.21798758979266797 False NC
BEL-53_DRe-I Prim-5 0.3479364407976614 False NC
BEL-53_DRe-I Prim-15 0.06353647419662714 False NC
BEL-53_DRe-I Prim-25 0.059403660458072105 False NC
BEL-53_DRe-I Long-pec 0.18060880772805338 False NC
BEL-53_DRe-I Protruding-mouth 0.11920448317165917 False NC
BEL-53_DRe-I Day-4 0.11991872587500181 False NC
BEL-53_DRe-I Day-5 0.27139904889689226 False NC
BEL-53_DRe-LTR 1-cell 0.0 False NC
BEL-53_DRe-LTR 2-cell 0.0 False NC
BEL-53_DRe-LTR 128-cell 0.0 False NC
BEL-53_DRe-LTR 1k-cell 0.0 False NC
BEL-53_DRe-LTR Dome 0.03750497604360443 False NC
BEL-53_DRe-LTR 50pc-epiboly 0.08831853239055157 False NC
BEL-53_DRe-LTR Shield 0.03621804202588385 False NC
BEL-53_DRe-LTR 75pc-epiboly 0.029214404490698804 False NC
BEL-53_DRe-LTR 1-4-somites 0.05498474517228139 False NC
BEL-53_DRe-LTR 14-19-somites 0.0718563438528178 False NC
BEL-53_DRe-LTR 20-25-somites 0.0923556735538147 False NC
BEL-53_DRe-LTR Prim-5 0.01965488302910463 False NC
BEL-53_DRe-LTR Prim-15 0.021535001603513983 False NC
BEL-53_DRe-LTR Prim-25 0.02013422902977347 False NC
BEL-53_DRe-LTR Long-pec 0.0 False NC
BEL-53_DRe-LTR Protruding-mouth 0.0 False NC
BEL-53_DRe-LTR Day-4 0.050806445956097145 False NC
BEL-53_DRe-LTR Day-5 0.0 False NC
BEL-54_DRe-I 1-cell 0.0012839552025625234 False NC
BEL-54_DRe-I 2-cell 0.001220386890742309 False NC
BEL-54_DRe-I 128-cell 0.0011786979037082107 False NC
BEL-54_DRe-I 1k-cell 0.009047250386820445 False NC
BEL-54_DRe-I Dome 0.05087671258867431 False NC
BEL-54_DRe-I 50pc-epiboly 0.10649506190475755 False NC
BEL-54_DRe-I Shield 0.07398542303677125 False NC
BEL-54_DRe-I 75pc-epiboly 0.09200442456998668 False NC
BEL-54_DRe-I 1-4-somites 0.12168176931456069 False NC
BEL-54_DRe-I 14-19-somites 0.07970051798201457 False NC
BEL-54_DRe-I 20-25-somites 0.08018141258043962 False NC
BEL-54_DRe-I Prim-5 0.07904642403455005 False NC
BEL-54_DRe-I Prim-15 0.07560992593718698 False NC
BEL-54_DRe-I Prim-25 0.11503480337611141 False NC
BEL-54_DRe-I Long-pec 0.0859715226479891 False NC
BEL-54_DRe-I Protruding-mouth 0.07415209922293524 False NC
BEL-54_DRe-I Day-4 0.06940708483730698 False NC
BEL-54_DRe-I Day-5 0.08514699700712641 False NC
BEL-54_DRe-LTR 1-cell 0.029891207795109453 False NC
BEL-54_DRe-LTR 2-cell 0.047352168866952773 False NC
BEL-54_DRe-LTR 128-cell 0.04207582889875196 False NC
BEL-54_DRe-LTR 1k-cell 0.036859399090204185 False NC
BEL-54_DRe-LTR Dome 0.13562985729073024 False NC
BEL-54_DRe-LTR 50pc-epiboly 0.2236200386470159 False NC
BEL-54_DRe-LTR Shield 0.15430037155836368 False NC
BEL-54_DRe-LTR 75pc-epiboly 0.21419153623134496 False NC
BEL-54_DRe-LTR 1-4-somites 0.3087048347897761 False NC
BEL-54_DRe-LTR 14-19-somites 0.2064603512110506 False NC
BEL-54_DRe-LTR 20-25-somites 0.20130743199899678 False NC
BEL-54_DRe-LTR Prim-5 0.16357739872415047 False NC
BEL-54_DRe-LTR Prim-15 0.14295299513555407 False NC
BEL-54_DRe-LTR Prim-25 0.18751516915680594 False NC
BEL-54_DRe-LTR Long-pec 0.19812491443328634 False NC
BEL-54_DRe-LTR Protruding-mouth 0.14611028871706958 False NC
BEL-54_DRe-LTR Day-4 0.09866166385434974 False NC
BEL-54_DRe-LTR Day-5 0.10253123514785825 False NC
BEL-55_DRe-I 1-cell 0.015363056865444267 False NC
BEL-55_DRe-I 2-cell 0.014602435632409705 False NC
BEL-55_DRe-I 128-cell 0.014103609600793206 False NC
BEL-55_DRe-I 1k-cell 0.0 False NC
BEL-55_DRe-I Dome 0.3151233313228937 False NC
BEL-55_DRe-I 50pc-epiboly 0.17989519245822494 False NC
BEL-55_DRe-I Shield 0.19365200138543232 False NC
BEL-55_DRe-I 75pc-epiboly 0.13388973125282716 False NC
BEL-55_DRe-I 1-4-somites 0.08399843481852474 False NC
BEL-55_DRe-I 14-19-somites 0.027443158991219446 False NC
BEL-55_DRe-I 20-25-somites 0.02821776112928805 False NC
BEL-55_DRe-I Prim-5 0.045039203304835615 False NC
BEL-55_DRe-I Prim-15 0.016449166244581336 False NC
BEL-55_DRe-I Prim-25 0.0 False NC
BEL-55_DRe-I Long-pec 0.062344542325098805 False NC
BEL-55_DRe-I Protruding-mouth 0.13887557871480846 False NC
BEL-55_DRe-I Day-4 0.10866153322863306 False NC
BEL-55_DRe-I Day-5 0.12296093272650702 False NC
BEL-55_DRe-LTR 1-cell 0.0 False NC
BEL-55_DRe-LTR 2-cell 0.0 False NC
BEL-55_DRe-LTR 128-cell 0.0 False NC
BEL-55_DRe-LTR 1k-cell 0.0 False NC
BEL-55_DRe-LTR Dome 0.024159455401421854 False NC
BEL-55_DRe-LTR 50pc-epiboly 0.016856845811826265 False NC
BEL-55_DRe-LTR Shield 0.007776818468335616 False NC
BEL-55_DRe-LTR 75pc-epiboly 0.016727951608377912 False NC
BEL-55_DRe-LTR 1-4-somites 0.047225786686859464 False NC
BEL-55_DRe-LTR 14-19-somites 0.023143730749261734 False NC
BEL-55_DRe-LTR 20-25-somites 0.0 False NC
BEL-55_DRe-LTR Prim-5 0.008440680323054377 False NC
BEL-55_DRe-LTR Prim-15 0.0 False NC
BEL-55_DRe-LTR Prim-25 0.017293065600016547 False NC
BEL-55_DRe-LTR Long-pec 0.0 False NC
BEL-55_DRe-LTR Protruding-mouth 0.008675437386381863 False NC
BEL-55_DRe-LTR Day-4 0.0 False NC
BEL-55_DRe-LTR Day-5 0.01975181966971827 False NC
BEL-56_DRe-I 1-cell 0.0017492589500258324 False NC
BEL-56_DRe-I 2-cell 0.0011084357080707037 False NC
BEL-56_DRe-I 128-cell 0.0021411420516055696 False NC
BEL-56_DRe-I 1k-cell 0.008217308350885747 False NC
BEL-56_DRe-I Dome 0.5865898374917682 False NC
BEL-56_DRe-I 50pc-epiboly 0.7629960699929912 False NC
BEL-56_DRe-I Shield 0.8893292406859045 False NC
BEL-56_DRe-I 75pc-epiboly 0.7266721552649315 False NC
BEL-56_DRe-I 1-4-somites 0.21944475586940776 False NC
BEL-56_DRe-I 14-19-somites 0.20362733400003014 False NC
BEL-56_DRe-I 20-25-somites 0.14136818941999757 False NC
BEL-56_DRe-I Prim-5 0.07692339178301132 False NC
BEL-56_DRe-I Prim-15 0.06929822016900354 False NC
BEL-56_DRe-I Prim-25 0.10273108277237553 False NC
BEL-56_DRe-I Long-pec 0.053239770054849235 False NC
BEL-56_DRe-I Protruding-mouth 0.07379197416859459 False NC
BEL-56_DRe-I Day-4 0.06834252019188898 False NC
BEL-56_DRe-I Day-5 0.07400265470315238 False NC
BEL-56_DRe-LTR 1-cell 0.0020902680220260283 False NC
BEL-56_DRe-LTR 2-cell 0.0 False NC
BEL-56_DRe-LTR 128-cell 0.0009594550225869001 False NC
BEL-56_DRe-LTR 1k-cell 0.0064438700300657225 False NC
BEL-56_DRe-LTR Dome 0.11595759045855877 False NC
BEL-56_DRe-LTR 50pc-epiboly 0.1560357400032587 False NC
BEL-56_DRe-LTR Shield 0.2051373734185867 False NC
BEL-56_DRe-LTR 75pc-epiboly 0.12043315523375062 False NC
BEL-56_DRe-LTR 1-4-somites 0.060000495320089 False NC
BEL-56_DRe-LTR 14-19-somites 0.0494736917065423 False NC
BEL-56_DRe-LTR 20-25-somites 0.03743273044671756 False NC
BEL-56_DRe-LTR Prim-5 0.038810334370591525 False NC
BEL-56_DRe-LTR Prim-15 0.04140377661078942 False NC
BEL-56_DRe-LTR Prim-25 0.03138698381288295 False NC
BEL-56_DRe-LTR Long-pec 0.04029177399257193 False NC
BEL-56_DRe-LTR Protruding-mouth 0.03044217743809715 False NC
BEL-56_DRe-LTR Day-4 0.047520898698113455 False NC
BEL-56_DRe-LTR Day-5 0.026289730402018135 False NC
BEL-57_DRe-I 1-cell 0.0 False NC
BEL-57_DRe-I 2-cell 0.0 False NC
BEL-57_DRe-I 128-cell 0.005741292403862721 False NC
BEL-57_DRe-I 1k-cell 0.049576548391295196 False NC
BEL-57_DRe-I Dome 0.39067180496265425 False NC
BEL-57_DRe-I 50pc-epiboly 1.2327331329806976 False NC
BEL-57_DRe-I Shield 1.17684598060654 False NC
BEL-57_DRe-I 75pc-epiboly 1.071907759941513 False NC
BEL-57_DRe-I 1-4-somites 0.86055033665114 False NC
BEL-57_DRe-I 14-19-somites 0.5027198151488872 False NC
BEL-57_DRe-I 20-25-somites 0.5226528676424769 False NC
BEL-57_DRe-I Prim-5 0.342244801514031 False NC
BEL-57_DRe-I Prim-15 0.21427586470817453 False NC
BEL-57_DRe-I Prim-25 0.30676757560769496 False NC
BEL-57_DRe-I Long-pec 0.11420637399376506 False NC
BEL-57_DRe-I Protruding-mouth 0.11934833411675769 False NC
BEL-57_DRe-I Day-4 0.2527651341854423 False NC
BEL-57_DRe-I Day-5 0.17161677589135743 False NC
BEL-57_DRe-LTR 1-cell 0.0 False NC
BEL-57_DRe-LTR 2-cell 0.0 False NC
BEL-57_DRe-LTR 128-cell 0.006745204591683707 False NC
BEL-57_DRe-LTR 1k-cell 0.012943425677458504 False NC
BEL-57_DRe-LTR Dome 0.034252536013358016 False NC
BEL-57_DRe-LTR 50pc-epiboly 0.15773419048873344 False NC
BEL-57_DRe-LTR Shield 0.10584705665787605 False NC
BEL-57_DRe-LTR 75pc-epiboly 0.09960878556973612 False NC
BEL-57_DRe-LTR 1-4-somites 0.07365080154377894 False NC
BEL-57_DRe-LTR 14-19-somites 0.04593746178964995 False NC
BEL-57_DRe-LTR 20-25-somites 0.04723407841206913 False NC
BEL-57_DRe-LTR Prim-5 0.06462146561128587 False NC
BEL-57_DRe-LTR Prim-15 0.04720195531053774 False NC
BEL-57_DRe-LTR Prim-25 0.022065820945200695 False NC
BEL-57_DRe-LTR Long-pec 0.029816955025047255 False NC
BEL-57_DRe-LTR Protruding-mouth 0.044279170025011395 False NC
BEL-57_DRe-LTR Day-4 0.044544479460184985 False NC
BEL-57_DRe-LTR Day-5 0.05880740260832944 False NC
BEL-58_DRe-I 1-cell 0.0 False NC
BEL-58_DRe-I 2-cell 0.0 False NC
BEL-58_DRe-I 128-cell 0.0 False NC
BEL-58_DRe-I 1k-cell 0.0 False NC
BEL-58_DRe-I Dome 0.0 False NC
BEL-58_DRe-I 50pc-epiboly 0.0 False NC
BEL-58_DRe-I Shield 0.044580488035044934 False NC
BEL-58_DRe-I 75pc-epiboly 0.047946358113185095 False NC
BEL-58_DRe-I 1-4-somites 0.09024035672648306 False NC
BEL-58_DRe-I 14-19-somites 0.0442236893297995 False NC
BEL-58_DRe-I 20-25-somites 0.0 False NC
BEL-58_DRe-I Prim-5 0.0 False NC
BEL-58_DRe-I Prim-15 0.05301451031693093 False NC
BEL-58_DRe-I Prim-25 0.6443594507012536 False NC
BEL-58_DRe-I Long-pec 0.20093209182484079 False NC
BEL-58_DRe-I Protruding-mouth 0.248659033367633 False NC
BEL-58_DRe-I Day-4 0.7504468036445178 False NC
BEL-58_DRe-I Day-5 0.28306747934309623 False NC
BEL-58_DRe-LTR 1-cell 0.0 False NC
BEL-58_DRe-LTR 2-cell 0.002857243785769262 False NC
BEL-58_DRe-LTR 128-cell 0.0055192780030946355 False NC
BEL-58_DRe-LTR 1k-cell 0.013238731986418307 False NC
BEL-58_DRe-LTR Dome 0.03923809461947865 False NC
BEL-58_DRe-LTR 50pc-epiboly 0.03813323588522183 False NC
BEL-58_DRe-LTR Shield 0.03247859221114642 False NC
BEL-58_DRe-LTR 75pc-epiboly 0.052396136128329884 False NC
BEL-58_DRe-LTR 1-4-somites 0.06026492500643319 False NC
BEL-58_DRe-LTR 14-19-somites 0.03758842581086593 False NC
BEL-58_DRe-LTR 20-25-somites 0.04141005548555613 False NC
BEL-58_DRe-LTR Prim-5 0.020563142318345932 False NC
BEL-58_DRe-LTR Prim-15 0.03540450863006176 False NC
BEL-58_DRe-LTR Prim-25 0.01504617076567565 False NC
BEL-58_DRe-LTR Long-pec 0.04879557373008507 False NC
BEL-58_DRe-LTR Protruding-mouth 0.024154350031689642 False NC
BEL-58_DRe-LTR Day-4 0.018224307528567563 False NC
BEL-58_DRe-LTR Day-5 0.017185457949290838 False NC
BEL-59_DRe-I 1-cell 0.08014130694757524 False NC
BEL-59_DRe-I 2-cell 0.22852059061853539 False NC
BEL-59_DRe-I 128-cell 0.0 False NC
BEL-59_DRe-I 1k-cell 0.28235349209796073 False NC
BEL-59_DRe-I Dome 65.4546894793161 False NC
BEL-59_DRe-I 50pc-epiboly 67.01899574567832 False NC
BEL-59_DRe-I Shield 82.90729874335939 False NC
BEL-59_DRe-I 75pc-epiboly 84.04502284889664 False NC
BEL-59_DRe-I 1-4-somites 82.59644032397638 False NC
BEL-59_DRe-I 14-19-somites 83.81848053830565 False NC
BEL-59_DRe-I 20-25-somites 90.82104598026793 False NC
BEL-59_DRe-I Prim-5 24.82604222853004 False NC
BEL-59_DRe-I Prim-15 17.762047121545756 False NC
BEL-59_DRe-I Prim-25 41.39639002395713 False NC
BEL-59_DRe-I Long-pec 25.854988702182986 False NC
BEL-59_DRe-I Protruding-mouth 24.389605930580764 False NC
BEL-59_DRe-I Day-4 22.997197306461686 False NC
BEL-59_DRe-I Day-5 11.270754832153674 False NC
BEL-59_DRe-LTR 1-cell 0.0 False NC
BEL-59_DRe-LTR 2-cell 0.0035268889880664964 False NC
BEL-59_DRe-LTR 128-cell 0.0034064088105018437 False NC
BEL-59_DRe-LTR 1k-cell 0.0032682922116351065 False NC
BEL-59_DRe-LTR Dome 0.17124960033943412 False NC
BEL-59_DRe-LTR 50pc-epiboly 0.25888735751575653 False NC
BEL-59_DRe-LTR Shield 0.31237196854913696 False NC
BEL-59_DRe-LTR 75pc-epiboly 0.3036183102188878 False NC
BEL-59_DRe-LTR 1-4-somites 0.3651826941895576 False NC
BEL-59_DRe-LTR 14-19-somites 0.4109531187935735 False NC
BEL-59_DRe-LTR 20-25-somites 0.37995653106284066 False NC
BEL-59_DRe-LTR Prim-5 0.10515596965714522 False NC
BEL-59_DRe-LTR Prim-15 0.09733666536232687 False NC
BEL-59_DRe-LTR Prim-25 0.15786629097867133 False NC
BEL-59_DRe-LTR Long-pec 0.15810814003496418 False NC
BEL-59_DRe-LTR Protruding-mouth 0.09317295522367156 False NC
BEL-59_DRe-LTR Day-4 0.09373122368511477 False NC
BEL-59_DRe-LTR Day-5 0.04454766011428106 False NC
BEL-60_DRe-I 1-cell 0.026351548386151863 False NC
BEL-60_DRe-I 2-cell 0.4758909022711421 False NC
BEL-60_DRe-I 128-cell 0.12095638064409091 False NC
BEL-60_DRe-I 1k-cell 0.7891540821517582 False NC
BEL-60_DRe-I Dome 2.284911205761593 False NC
BEL-60_DRe-I 50pc-epiboly 2.0313927749505885 False NC
BEL-60_DRe-I Shield 2.3725886852549336 False NC
BEL-60_DRe-I 75pc-epiboly 2.628273074740055 False NC
BEL-60_DRe-I 1-4-somites 1.0325638106109953 False NC
BEL-60_DRe-I 14-19-somites 0.7766879132803093 False NC
BEL-60_DRe-I 20-25-somites 0.5566072949536516 False NC
BEL-60_DRe-I Prim-5 0.515024562084674 False NC
BEL-60_DRe-I Prim-15 0.22571601680700085 False NC
BEL-60_DRe-I Prim-25 0.15827551566116843 False NC
BEL-60_DRe-I Long-pec 0.24060766588855934 False NC
BEL-60_DRe-I Protruding-mouth 0.29114179703451 False NC
BEL-60_DRe-I Day-4 0.5591464659019153 False NC
BEL-60_DRe-I Day-5 1.3257153541031246 False NC
BEL-60_DRe-LTR 1-cell 0.0039201748733811385 False NC
BEL-60_DRe-LTR 2-cell 0.0037260879626824553 False NC
BEL-60_DRe-LTR 128-cell 0.007197606109935817 False NC
BEL-60_DRe-LTR 1k-cell 0.003452885619453125 False NC
BEL-60_DRe-LTR Dome 0.025584899819962627 False NC
BEL-60_DRe-LTR 50pc-epiboly 0.011475916210774309 False NC
BEL-60_DRe-LTR Shield 0.021177417916798953 False NC
BEL-60_DRe-LTR 75pc-epiboly 0.018980277921760106 False NC
BEL-60_DRe-LTR 1-4-somites 0.0035722985390967818 False NC
BEL-60_DRe-LTR 14-19-somites 0.02450924587667657 False NC
BEL-60_DRe-LTR 20-25-somites 0.021600888247231092 False NC
BEL-60_DRe-LTR Prim-5 0.019154342639306453 False NC
BEL-60_DRe-LTR Prim-15 0.02098658123993483 False NC
BEL-60_DRe-LTR Prim-25 0.003924296278369866 False NC
BEL-60_DRe-LTR Long-pec 0.0318167810554715 False NC
BEL-60_DRe-LTR Protruding-mouth 0.03149931880078134 False NC
BEL-60_DRe-LTR Day-4 0.019805034152326317 False NC
BEL-60_DRe-LTR Day-5 0.0 False NC
BEL-61_DRe-I 1-cell 0.0005581351790576391 False NC
BEL-61_DRe-I 2-cell 0.0005305020412118977 False NC
BEL-61_DRe-I 128-cell 0.0010247596866745207 False NC
BEL-61_DRe-I 1k-cell 0.0009832096759585796 False NC
BEL-61_DRe-I Dome 0.0036426519488071433 False NC
BEL-61_DRe-I 50pc-epiboly 0.005446281314849094 False NC
BEL-61_DRe-I Shield 0.010050454654655448 False NC
BEL-61_DRe-I 75pc-epiboly 0.0070260279228181195 False NC
BEL-61_DRe-I 1-4-somites 0.004068850087897139 False NC
BEL-61_DRe-I 14-19-somites 0.013459521759694143 False NC
BEL-61_DRe-I 20-25-somites 0.008201141373589748 False NC
BEL-61_DRe-I Prim-5 0.005999621998724751 False NC
BEL-61_DRe-I Prim-15 0.004780745617322318 False NC
BEL-61_DRe-I Prim-25 0.011733161252165161 False NC
BEL-61_DRe-I Long-pec 0.003963676926254667 False NC
BEL-61_DRe-I Protruding-mouth 0.003924128053863134 False NC
BEL-61_DRe-I Day-4 0.011278972637582737 False NC
BEL-61_DRe-I Day-5 0.004467133253849264 False NC
BEL-61_DRe-LTR 1-cell 0.0 False NC
BEL-61_DRe-LTR 2-cell 0.0 False NC
BEL-61_DRe-LTR 128-cell 0.0 False NC
BEL-61_DRe-LTR 1k-cell 0.005262930194754457 False NC
BEL-61_DRe-LTR Dome 0.022283894298006323 False NC
BEL-61_DRe-LTR 50pc-epiboly 0.011661153905183427 False NC
BEL-61_DRe-LTR Shield 0.01075962585934213 False NC
BEL-61_DRe-LTR 75pc-epiboly 0.008678991034323666 False NC
BEL-61_DRe-LTR 1-4-somites 0.013612352042715067 False NC
BEL-61_DRe-LTR 14-19-somites 0.021347022981640342 False NC
BEL-61_DRe-LTR 20-25-somites 0.005487389366418046 False NC
BEL-61_DRe-LTR Prim-5 0.017517169002495635 False NC
BEL-61_DRe-LTR Prim-15 0.0031988001997533266 False NC
BEL-61_DRe-LTR Prim-25 0.017944380138372285 False NC
BEL-61_DRe-LTR Long-pec 0.021216791786654497 False NC
BEL-61_DRe-LTR Protruding-mouth 0.006001455532470159 False NC
BEL-61_DRe-LTR Day-4 0.021130951504107737 False NC
BEL-61_DRe-LTR Day-5 0.006831913029495175 False NC
BEL-62_DRe-I 1-cell 0.007196766030471963 False NC
BEL-62_DRe-I 2-cell 0.02166144363061054 False NC
BEL-62_DRe-I 128-cell 0.02862939174634091 False NC
BEL-62_DRe-I 1k-cell 0.07395387329675797 False NC
BEL-62_DRe-I Dome 0.08499237511995344 False NC
BEL-62_DRe-I 50pc-epiboly 0.04681734680031982 False NC
BEL-62_DRe-I Shield 0.019439046318012184 False NC
BEL-62_DRe-I 75pc-epiboly 0.0232296812953867 False NC
BEL-62_DRe-I 1-4-somites 0.07979052063278987 False NC
BEL-62_DRe-I 14-19-somites 0.07284865102375242 False NC
BEL-62_DRe-I 20-25-somites 0.127778869560615 False NC
BEL-62_DRe-I Prim-5 0.10783649602667837 False NC
BEL-62_DRe-I Prim-15 0.08476104858880393 False NC
BEL-62_DRe-I Prim-25 0.07444476627688038 False NC
BEL-62_DRe-I Long-pec 0.04015696527327959 False NC
BEL-62_DRe-I Protruding-mouth 0.14577304912466976 False NC
BEL-62_DRe-I Day-4 0.25814628977705417 False NC
BEL-62_DRe-I Day-5 0.3510892803504929 False NC
BEL-62_DRe-LTR 1-cell 0.9350980612100411 False NC
BEL-62_DRe-LTR 2-cell 0.5380997530542977 False NC
BEL-62_DRe-LTR 128-cell 0.11376911744639855 False NC
BEL-62_DRe-LTR 1k-cell 0.11411786972292581 False NC
BEL-62_DRe-LTR Dome 0.39390416415361723 False NC
BEL-62_DRe-LTR 50pc-epiboly 0.1704007239673742 False NC
BEL-62_DRe-LTR Shield 0.07100573384132519 False NC
BEL-62_DRe-LTR 75pc-epiboly 0.09818580291873992 False NC
BEL-62_DRe-LTR 1-4-somites 0.061598852200251485 False NC
BEL-62_DRe-LTR 14-19-somites 0.08804680176349575 False NC
BEL-62_DRe-LTR 20-25-somites 0.11122500845127707 False NC
BEL-62_DRe-LTR Prim-5 0.07981947696801424 False NC
BEL-62_DRe-LTR Prim-15 0.09650177530154383 False NC
BEL-62_DRe-LTR Prim-25 0.11841990573924377 False NC
BEL-62_DRe-LTR Long-pec 0.13430053492531702 False NC
BEL-62_DRe-LTR Protruding-mouth 0.32815784896314004 False NC
BEL-62_DRe-LTR Day-4 0.2760520379879797 False NC
BEL-62_DRe-LTR Day-5 0.3896690510928115 False NC
BEL-63_DRe-I 1-cell 0.0 False NC
BEL-63_DRe-I 2-cell 0.0015788103482904509 False NC
BEL-63_DRe-I 128-cell 0.0 False NC
BEL-63_DRe-I 1k-cell 0.005852198447329529 False NC
BEL-63_DRe-I Dome 0.07588546888908146 False NC
BEL-63_DRe-I 50pc-epiboly 0.024312758382441728 False NC
BEL-63_DRe-I Shield 0.046361802407385404 False NC
BEL-63_DRe-I 75pc-epiboly 0.022518396395893342 False NC
BEL-63_DRe-I 1-4-somites 0.010595529064359498 False NC
BEL-63_DRe-I 14-19-somites 0.007417862419635173 False NC
BEL-63_DRe-I 20-25-somites 0.007627236715502006 False NC
BEL-63_DRe-I Prim-5 0.009739246526601207 False NC
BEL-63_DRe-I Prim-15 0.010670869384305328 False NC
BEL-63_DRe-I Prim-25 0.014965152923091246 False NC
BEL-63_DRe-I Long-pec 0.01853684415499466 False NC
BEL-63_DRe-I Protruding-mouth 0.016683533435349736 False NC
BEL-63_DRe-I Day-4 0.01846184657968778 False NC
BEL-63_DRe-I Day-5 0.03608505516583146 False NC
BEL-63_DRe-LTR 1-cell 0.0 False NC
BEL-63_DRe-LTR 2-cell 0.0 False NC
BEL-63_DRe-LTR 128-cell 0.0 False NC
BEL-63_DRe-LTR 1k-cell 0.0025219418723298518 False NC
BEL-63_DRe-LTR Dome 0.029365083913330432 False NC
BEL-63_DRe-LTR 50pc-epiboly 0.03632138047852068 False NC
BEL-63_DRe-LTR Shield 0.02835745960829562 False NC
BEL-63_DRe-LTR 75pc-epiboly 0.011090354657488118 False NC
BEL-63_DRe-LTR 1-4-somites 0.03130991382554219 False NC
BEL-63_DRe-LTR 14-19-somites 0.02557318314835551 False NC
BEL-63_DRe-LTR 20-25-somites 0.026295003925266586 False NC
BEL-63_DRe-LTR Prim-5 0.008394046730109326 False NC
BEL-63_DRe-LTR Prim-15 0.009196992397522825 False NC
BEL-63_DRe-LTR Prim-25 0.028662539668535714 False NC
BEL-63_DRe-LTR Long-pec 0.011619277501473294 False NC
BEL-63_DRe-LTR Protruding-mouth 0.014379177988478226 False NC
BEL-63_DRe-LTR Day-4 0.008679200602002893 False NC
BEL-63_DRe-LTR Day-5 0.042559169454089094 False NC
BEL-65_DRe-I 1-cell 0.00933749075132009 False NC
BEL-65_DRe-I 2-cell 0.0060725010488045916 False NC
BEL-65_DRe-I 128-cell 0.0275206735325631 False NC
BEL-65_DRe-I 1k-cell 0.018613232006900276 False NC
BEL-65_DRe-I Dome 0.01832807338583021 False NC
BEL-65_DRe-I 50pc-epiboly 0.038364296954466144 False NC
BEL-65_DRe-I Shield 0.036283297696495666 False NC
BEL-65_DRe-I 75pc-epiboly 0.05044400630418677 False NC
BEL-65_DRe-I 1-4-somites 0.06269702367075793 False NC
BEL-65_DRe-I 14-19-somites 0.05091679289886891 False NC
BEL-65_DRe-I 20-25-somites 0.05551324494767448 False NC
BEL-65_DRe-I Prim-5 0.03649908547837397 False NC
BEL-65_DRe-I Prim-15 0.03578094020379028 False NC
BEL-65_DRe-I Prim-25 0.03738923021371639 False NC
BEL-65_DRe-I Long-pec 0.030912140944224932 False NC
BEL-65_DRe-I Protruding-mouth 0.02665483986459467 False NC
BEL-65_DRe-I Day-4 0.032773337460970595 False NC
BEL-65_DRe-I Day-5 0.024724113633861535 False NC
BEL-65_DRe-LTR 1-cell 0.0 False NC
BEL-65_DRe-LTR 2-cell 0.0 False NC
BEL-65_DRe-LTR 128-cell 0.0 False NC
BEL-65_DRe-LTR 1k-cell 0.0 False NC
BEL-65_DRe-LTR Dome 0.0 False NC
BEL-65_DRe-LTR 50pc-epiboly 0.007451454435483122 False NC
BEL-65_DRe-LTR Shield 0.0 False NC
BEL-65_DRe-LTR 75pc-epiboly 0.0 False NC
BEL-65_DRe-LTR 1-4-somites 0.02783445187830617 False NC
BEL-65_DRe-LTR 14-19-somites 0.0341017643653169 False NC
BEL-65_DRe-LTR 20-25-somites 0.00701286204883092 False NC
BEL-65_DRe-LTR Prim-5 0.044773746310897485 False NC
BEL-65_DRe-LTR Prim-15 0.016352216345300895 False NC
BEL-65_DRe-LTR Prim-25 0.030577129744626508 False NC
BEL-65_DRe-LTR Long-pec 0.030988544613457757 False NC
BEL-65_DRe-LTR Protruding-mouth 0.023009509767417512 False NC
BEL-65_DRe-LTR Day-4 0.04629475370223547 False NC
BEL-65_DRe-LTR Day-5 0.0523869480434571 False NC
BEL-66_DR-I 1-cell 0.02944585899210151 False NC
BEL-66_DR-I 2-cell 0.0 False NC
BEL-66_DR-I 128-cell 0.0 False NC
BEL-66_DR-I 1k-cell 0.0 False NC
BEL-66_DR-I Dome 0.13726963296262415 False NC
BEL-66_DR-I 50pc-epiboly 0.1436662995326102 False NC
BEL-66_DR-I Shield 0.18558316799437263 False NC
BEL-66_DR-I 75pc-epiboly 0.19959487714541826 False NC
BEL-66_DR-I 1-4-somites 0.08049850003441954 False NC
BEL-66_DR-I 14-19-somites 0.23669724629926772 False NC
BEL-66_DR-I 20-25-somites 0.2974622319045782 False NC
BEL-66_DR-I Prim-5 0.43162569833800796 False NC
BEL-66_DR-I Prim-15 0.25222054908358044 False NC
BEL-66_DR-I Prim-25 0.2652913472729811 False NC
BEL-66_DR-I Long-pec 0.5078482510232007 False NC
BEL-66_DR-I Protruding-mouth 0.3844796114419234 False NC
BEL-66_DR-I Day-4 0.5355461280554058 False NC
BEL-66_DR-I Day-5 0.7743611120514549 False NC
BEL-66_DR-LTR 1-cell 0.0 False NC
BEL-66_DR-LTR 2-cell 0.0 False NC
BEL-66_DR-LTR 128-cell 0.0 False NC
BEL-66_DR-LTR 1k-cell 0.0 False NC
BEL-66_DR-LTR Dome 0.05765979809408558 False NC
BEL-66_DR-LTR 50pc-epiboly 0.0241386813534505 False NC
BEL-66_DR-LTR Shield 0.03897689447137183 False NC
BEL-66_DR-LTR 75pc-epiboly 0.05090247804458672 False NC
BEL-66_DR-LTR 1-4-somites 0.20569704225183422 False NC
BEL-66_DR-LTR 14-19-somites 0.4695028910948086 False NC
BEL-66_DR-LTR 20-25-somites 0.5480688377812276 False NC
BEL-66_DR-LTR Prim-5 0.2628899241428631 False NC
BEL-66_DR-LTR Prim-15 0.34100940586121326 False NC
BEL-66_DR-LTR Prim-25 0.3745455138905732 False NC
BEL-66_DR-LTR Long-pec 0.42350394652222556 False NC
BEL-66_DR-LTR Protruding-mouth 0.4254898288547668 False NC
BEL-66_DR-LTR Day-4 0.33118365702073893 False NC
BEL-66_DR-LTR Day-5 0.3783015581133392 False NC
BEL-67_DR-LTR 1-cell 0.0 False NC
BEL-67_DR-LTR 2-cell 0.0 False NC
BEL-67_DR-LTR 128-cell 0.0 False NC
BEL-67_DR-LTR 1k-cell 0.004300924738301223 False NC
BEL-67_DR-LTR Dome 0.0 False NC
BEL-67_DR-LTR 50pc-epiboly 0.0 False NC
BEL-67_DR-LTR Shield 0.017585770405784053 False NC
BEL-67_DR-LTR 75pc-epiboly 0.0189135131250504 False NC
BEL-67_DR-LTR 1-4-somites 0.03114766081733821 False NC
BEL-67_DR-LTR 14-19-somites 0.01744502317783548 False NC
BEL-67_DR-LTR 20-25-somites 0.03139048678390021 False NC
BEL-67_DR-LTR Prim-5 0.028630448331968365 False NC
BEL-67_DR-LTR Prim-15 0.041825518189739466 False NC
BEL-67_DR-LTR Prim-25 0.019552461105546346 False NC
BEL-67_DR-LTR Long-pec 0.014861654404758163 False NC
BEL-67_DR-LTR Protruding-mouth 0.014713367426652657 False NC
BEL-67_DR-LTR Day-4 0.014801526152285086 False NC
BEL-67_DR-LTR Day-5 0.027915574281951072 False NC
BEL-68_DR-LTR 1-cell 0.0 False NC
BEL-68_DR-LTR 2-cell 0.0 False NC
BEL-68_DR-LTR 128-cell 0.0 False NC
BEL-68_DR-LTR 1k-cell 0.0 False NC
BEL-68_DR-LTR Dome 0.02992226127699037 False NC
BEL-68_DR-LTR 50pc-epiboly 0.020877744812812342 False NC
BEL-68_DR-LTR Shield 0.04173797067868197 False NC
BEL-68_DR-LTR 75pc-epiboly 0.048342245473752675 False NC
BEL-68_DR-LTR 1-4-somites 0.05849065323601861 False NC
BEL-68_DR-LTR 14-19-somites 0.04140392198262421 False NC
BEL-68_DR-LTR 20-25-somites 0.08187033905630593 False NC
BEL-68_DR-LTR Prim-5 0.06272432166673436 False NC
BEL-68_DR-LTR Prim-15 0.022908104916765565 False NC
BEL-68_DR-LTR Prim-25 0.06068438157803972 False NC
BEL-68_DR-LTR Long-pec 0.043412392316284396 False NC
BEL-68_DR-LTR Protruding-mouth 0.06446884663274595 False NC
BEL-68_DR-LTR Day-4 0.03963368898758661 False NC
BEL-68_DR-LTR Day-5 0.05300373626965682 False NC
BEL-69_DR-I 1-cell 4.664224064348879 False NC
BEL-69_DR-I 2-cell 5.938948330527748 False NC
BEL-69_DR-I 128-cell 5.816860811050167 False NC
BEL-69_DR-I 1k-cell 7.260480315201995 False NC
BEL-69_DR-I Dome 8.560652310164198 False NC
BEL-69_DR-I 50pc-epiboly 12.68080080221723 False NC
BEL-69_DR-I Shield 6.021898678122523 False NC
BEL-69_DR-I 75pc-epiboly 5.510755378910911 False NC
BEL-69_DR-I 1-4-somites 1.3365788684960225 False NC
BEL-69_DR-I 14-19-somites 1.388623844955704 False NC
BEL-69_DR-I 20-25-somites 1.3469987859829957 False NC
BEL-69_DR-I Prim-5 1.0319926130828747 False NC
BEL-69_DR-I Prim-15 0.9422579003499798 False NC
BEL-69_DR-I Prim-25 1.468279154718386 False NC
BEL-69_DR-I Long-pec 1.0713850782962262 False NC
BEL-69_DR-I Protruding-mouth 0.9723037372661935 False NC
BEL-69_DR-I Day-4 1.0374101096922326 False NC
BEL-69_DR-I Day-5 1.0397656014813959 False NC
BEL-69_DR-LTR 1-cell 0.003974287716725358 False NC
BEL-69_DR-LTR 2-cell 0.0 False NC
BEL-69_DR-LTR 128-cell 0.0036484797842542757 False NC
BEL-69_DR-LTR 1k-cell 0.0 False NC
BEL-69_DR-LTR Dome 0.01852718972501676 False NC
BEL-69_DR-LTR 50pc-epiboly 0.06980595658271613 False NC
BEL-69_DR-LTR Shield 0.03220461635660454 False NC
BEL-69_DR-LTR 75pc-epiboly 0.08466601274179004 False NC
BEL-69_DR-LTR 1-4-somites 0.13399954811455522 False NC
BEL-69_DR-LTR 14-19-somites 0.13133712235010495 False NC
BEL-69_DR-LTR 20-25-somites 0.09124608340631234 False NC
BEL-69_DR-LTR Prim-5 0.058256229223534815 False NC
BEL-69_DR-LTR Prim-15 0.08510509324906089 False NC
BEL-69_DR-LTR Prim-25 0.10741858233139112 False NC
BEL-69_DR-LTR Long-pec 0.11692789034745654 False NC
BEL-69_DR-LTR Protruding-mouth 0.12773650139457957 False NC
BEL-69_DR-LTR Day-4 0.06826661618702175 False NC
BEL-69_DR-LTR Day-5 0.06816195438169648 False NC
BEL-70_DR-I 1-cell 0.0 False NC
BEL-70_DR-I 2-cell 0.0 False NC
BEL-70_DR-I 128-cell 0.0 False NC
BEL-70_DR-I 1k-cell 0.0 False NC
BEL-70_DR-I Dome 0.08732333277622356 False NC
BEL-70_DR-I 50pc-epiboly 0.09139253753399781 False NC
BEL-70_DR-I Shield 0.06324521043525952 False NC
BEL-70_DR-I 75pc-epiboly 0.11336714192424788 False NC
BEL-70_DR-I 1-4-somites 0.0640108554490565 False NC
BEL-70_DR-I 14-19-somites 0.020913009713188314 False NC
BEL-70_DR-I 20-25-somites 0.04300658774524022 False NC
BEL-70_DR-I Prim-5 0.06864408696459885 False NC
BEL-70_DR-I Prim-15 0.07521034445564596 False NC
BEL-70_DR-I Prim-25 0.02343939614460074 False NC
BEL-70_DR-I Long-pec 0.07126431871197288 False NC
BEL-70_DR-I Protruding-mouth 0.2116597675593165 False NC
BEL-70_DR-I Day-4 0.7807359216229409 False NC
BEL-70_DR-I Day-5 0.5086688499279856 False NC
BEL-70_DR-LTR 1-cell 0.01394803846994282 False NC
BEL-70_DR-LTR 2-cell 0.017676632607653852 False NC
BEL-70_DR-LTR 128-cell 0.01707279056938125 False NC
BEL-70_DR-LTR 1k-cell 0.0 False NC
BEL-70_DR-LTR Dome 0.03034381360226429 False NC
BEL-70_DR-LTR 50pc-epiboly 0.08619977971956613 False NC
BEL-70_DR-LTR Shield 0.06279129744170504 False NC
BEL-70_DR-LTR 75pc-epiboly 0.09454494180572444 False NC
BEL-70_DR-LTR 1-4-somites 0.18641757902707684 False NC
BEL-70_DR-LTR 14-19-somites 0.2865282455201662 False NC
BEL-70_DR-LTR 20-25-somites 0.24764798254256754 False NC
BEL-70_DR-LTR Prim-5 0.3407571302668484 False NC
BEL-70_DR-LTR Prim-15 0.40322100939019767 False NC
BEL-70_DR-LTR Prim-25 0.46542341626838796 False NC
BEL-70_DR-LTR Long-pec 0.4339508274997009 False NC
BEL-70_DR-LTR Protruding-mouth 0.66311058491603 False NC
BEL-70_DR-LTR Day-4 0.6107104969052873 False NC
BEL-70_DR-LTR Day-5 0.5794418389950247 False NC
BEL-71_DR-I 1-cell 0.0 False NC
BEL-71_DR-I 2-cell 0.0 False NC
BEL-71_DR-I 128-cell 0.0 False NC
BEL-71_DR-I 1k-cell 0.0744246976453864 False NC
BEL-71_DR-I Dome 0.3151233313228937 False NC
BEL-71_DR-I 50pc-epiboly 1.401683374570336 False NC
BEL-71_DR-I Shield 0.9129308636741811 False NC
BEL-71_DR-I 75pc-epiboly 0.9818580291873991 False NC
BEL-71_DR-I 1-4-somites 0.4619913915018861 False NC
BEL-71_DR-I 14-19-somites 0.37734343612926746 False NC
BEL-71_DR-I 20-25-somites 0.4655930586332529 False NC
BEL-71_DR-I Prim-5 0.33028749090212783 False NC
BEL-71_DR-I Prim-15 0.09047041434519734 False NC
BEL-71_DR-I Prim-25 0.5075138817396161 False NC
BEL-71_DR-I Long-pec 1.285856185455163 False NC
BEL-71_DR-I Protruding-mouth 1.2730261382190775 False NC
BEL-71_DR-I Day-4 1.2806537844803183 False NC
BEL-71_DR-I Day-5 1.2559580985636074 False NC
BEL-71_DR-LTR 1-cell 0.5742546727652519 False NC
BEL-71_DR-LTR 2-cell 0.5761469883857192 False NC
BEL-71_DR-LTR 128-cell 0.43931489823537795 False NC
BEL-71_DR-LTR 1k-cell 0.29036831420607656 False NC
BEL-71_DR-LTR Dome 0.1487244176558117 False NC
BEL-71_DR-LTR 50pc-epiboly 0.1349008864557916 False NC
BEL-71_DR-LTR Shield 0.23936855750691022 False NC
BEL-71_DR-LTR 75pc-epiboly 0.2574411157240103 False NC
BEL-71_DR-LTR 1-4-somites 0.2616476553786332 False NC
BEL-71_DR-LTR 14-19-somites 0.284943333438243 False NC
BEL-71_DR-LTR 20-25-somites 0.21485644110207563 False NC
BEL-71_DR-LTR Prim-5 0.44685954651464355 False NC
BEL-71_DR-LTR Prim-15 0.7173276628519341 False NC
BEL-71_DR-LTR Prim-25 0.7238957693030182 False NC
BEL-71_DR-LTR Long-pec 0.6149594014160396 False NC
BEL-71_DR-LTR Protruding-mouth 0.4699689746931899 False NC
BEL-71_DR-LTR Day-4 0.9563149281646007 False NC
BEL-71_DR-LTR Day-5 0.9119342186771432 False NC
BEL-72_DR-I 1-cell 0.02879150657005481 False NC
BEL-72_DR-I 2-cell 0.10946418414813792 False NC
BEL-72_DR-I 128-cell 0.18501846372596126 False NC
BEL-72_DR-I 1k-cell 0.07607857981528385 False NC
BEL-72_DR-I Dome 0.053687678669826336 False NC
BEL-72_DR-I 50pc-epiboly 0.36523165925623574 False NC
BEL-72_DR-I Shield 0.10369091291114155 False NC
BEL-72_DR-I 75pc-epiboly 0.11151967738918604 False NC
BEL-72_DR-I 1-4-somites 0.13118274079683184 False NC
BEL-72_DR-I 14-19-somites 0.12857628194034296 False NC
BEL-72_DR-I 20-25-somites 0.07932326184122085 False NC
BEL-72_DR-I Prim-5 0.19694920753793546 False NC
BEL-72_DR-I Prim-15 0.12330782399641711 False NC
BEL-72_DR-I Prim-25 0.05764355200005515 False NC
BEL-72_DR-I Long-pec 0.11683829043148146 False NC
BEL-72_DR-I Protruding-mouth 0.20242687234891008 False NC
BEL-72_DR-I Day-4 0.26182255149375394 False NC
BEL-72_DR-I Day-5 0.19751819669718268 False NC
BEL-72_DR-LTR 1-cell 0.006843051737601055 False NC
BEL-72_DR-LTR 2-cell 0.00650425389964728 False NC
BEL-72_DR-LTR 128-cell 0.0 False NC
BEL-72_DR-LTR 1k-cell 0.0 False NC
BEL-72_DR-LTR Dome 0.019140413610281397 False NC
BEL-72_DR-LTR 50pc-epiboly 0.006677447724755123 False NC
BEL-72_DR-LTR Shield 0.018483635444107537 False NC
BEL-72_DR-LTR 75pc-epiboly 0.006626389281487728 False NC
BEL-72_DR-LTR 1-4-somites 0.024943197193763804 False NC
BEL-72_DR-LTR 14-19-somites 0.05500710653433688 False NC
BEL-72_DR-LTR 20-25-somites 0.050275306800773786 False NC
BEL-72_DR-LTR Prim-5 0.04681011094651636 False NC
BEL-72_DR-LTR Prim-15 0.021980487992319074 False NC
BEL-72_DR-LTR Prim-25 0.04795172239441208 False NC
BEL-72_DR-LTR Long-pec 0.041654496148547535 False NC
BEL-72_DR-LTR Protruding-mouth 0.027492583266703084 False NC
BEL-72_DR-LTR Day-4 0.020742983833131917 False NC
BEL-72_DR-LTR Day-5 0.07824224340997554 False NC
BEL-73_DR-I 1-cell 0.0 False NC
BEL-73_DR-I 2-cell 0.13039116052939959 False NC
BEL-73_DR-I 128-cell 0.08395795832942779 False NC
BEL-73_DR-I 1k-cell 0.0 False NC
BEL-73_DR-I Dome 0.2984403314293288 False NC
BEL-73_DR-I 50pc-epiboly 0.3569684995445562 False NC
BEL-73_DR-I Shield 0.45288531080307404 False NC
BEL-73_DR-I 75pc-epiboly 0.3099591033317083 False NC
BEL-73_DR-I 1-4-somites 0.33335849426018443 False NC
BEL-73_DR-I 14-19-somites 0.3675769001353334 False NC
BEL-73_DR-I 20-25-somites 0.25196800820152504 False NC
BEL-73_DR-I Prim-5 0.3574876372117148 False NC
BEL-73_DR-I Prim-15 0.2448022976399457 False NC
BEL-73_DR-I Prim-25 0.5493091425887608 False NC
BEL-73_DR-I Long-pec 0.09278334828382351 False NC
BEL-73_DR-I Protruding-mouth 0.13778635848959428 False NC
BEL-73_DR-I Day-4 0.4158358170783151 False NC
BEL-73_DR-I Day-5 0.3137053712249372 False NC
BEL-73_DR-LTR 1-cell 0.0 False NC
BEL-73_DR-LTR 2-cell 0.0 False NC
BEL-73_DR-LTR 128-cell 0.0 False NC
BEL-73_DR-LTR 1k-cell 0.0 False NC
BEL-73_DR-LTR Dome 0.0 False NC
BEL-73_DR-LTR 50pc-epiboly 0.009361062050993607 False NC
BEL-73_DR-LTR Shield 0.00863735494220739 False NC
BEL-73_DR-LTR 75pc-epiboly 0.015482472693891528 False NC
BEL-73_DR-LTR 1-4-somites 0.029139728519246892 False NC
BEL-73_DR-LTR 14-19-somites 0.008568226110380734 False NC
BEL-73_DR-LTR 20-25-somites 0.017620140433673083 False NC
BEL-73_DR-LTR Prim-5 0.012499567734675344 False NC
BEL-73_DR-LTR Prim-15 0.00684761671720128 False NC
BEL-73_DR-LTR Prim-25 0.0 False NC
BEL-73_DR-LTR Long-pec 0.003244173016916906 False NC
BEL-73_DR-LTR Protruding-mouth 0.003211803228195671 False NC
BEL-73_DR-LTR Day-4 0.01938628517847623 False NC
BEL-73_DR-LTR Day-5 0.021937438547198408 False NC
BEL-74_DR-I 1-cell 0.0 False NC
BEL-74_DR-I 2-cell 0.0 False NC
BEL-74_DR-I 128-cell 0.0 False NC
BEL-74_DR-I 1k-cell 0.0 False NC
BEL-74_DR-I Dome 0.0 False NC
BEL-74_DR-I 50pc-epiboly 0.0 False NC
BEL-74_DR-I Shield 0.0 False NC
BEL-74_DR-I 75pc-epiboly 0.0 False NC
BEL-74_DR-I 1-4-somites 0.03870966121873727 False NC
BEL-74_DR-I 14-19-somites 0.07588108442380896 False NC
BEL-74_DR-I 20-25-somites 0.0 False NC
BEL-74_DR-I Prim-5 0.0 False NC
BEL-74_DR-I Prim-15 0.0 False NC
BEL-74_DR-I Prim-25 0.0 False NC
BEL-74_DR-I Long-pec 0.12928827219877048 False NC
BEL-74_DR-I Protruding-mouth 0.1706643420271842 False NC
BEL-74_DR-I Day-4 0.12876518925922326 False NC
BEL-74_DR-I Day-5 0.04857004836815968 False NC
BEL-74_DR-LTR 1-cell 0.0 False NC
BEL-74_DR-LTR 2-cell 0.0 False NC
BEL-74_DR-LTR 128-cell 0.0 False NC
BEL-74_DR-LTR 1k-cell 0.0 False NC
BEL-74_DR-LTR Dome 0.052541707276551754 False NC
BEL-74_DR-LTR 50pc-epiboly 0.06110012577786402 False NC
BEL-74_DR-LTR Shield 0.07610821134939809 False NC
BEL-74_DR-LTR 75pc-epiboly 0.08488610159708485 False NC
BEL-74_DR-LTR 1-4-somites 0.10841199521349132 False NC
BEL-74_DR-LTR 14-19-somites 0.16218321185547893 False NC
BEL-74_DR-LTR 20-25-somites 0.1236331145088702 False NC
BEL-74_DR-LTR Prim-5 0.02141614419462045 False NC
BEL-74_DR-LTR Prim-15 0.010056316697251093 False NC
BEL-74_DR-LTR Prim-25 0.031340634393908356 False NC
BEL-74_DR-LTR Long-pec 0.028586089986759967 False NC
BEL-74_DR-LTR Protruding-mouth 0.012578161333457391 False NC
BEL-74_DR-LTR Day-4 0.02847043451603446 False NC
BEL-74_DR-LTR Day-5 0.042956031500796875 False NC
BEL1-I_DR 1-cell 0.07852229064560402 False NC
BEL1-I_DR 2-cell 0.0 False NC
BEL1-I_DR 128-cell 0.14417023147477498 False NC
BEL1-I_DR 1k-cell 0.0 False NC
BEL1-I_DR Dome 0.07321047091339955 False NC
BEL1-I_DR 50pc-epiboly 0.22986607925217628 False NC
BEL1-I_DR Shield 0.0 False NC
BEL1-I_DR 75pc-epiboly 0.22810843102333514 False NC
BEL1-I_DR 1-4-somites 0.0 False NC
BEL1-I_DR 14-19-somites 0.2103975522660158 False NC
BEL1-I_DR 20-25-somites 1.153792899508667 False NC
BEL1-I_DR Prim-5 3.529739044186376 False NC
BEL1-I_DR Prim-15 5.212558014393996 False NC
BEL1-I_DR Prim-25 4.08745186909482 False NC
BEL1-I_DR Long-pec 4.939073186421716 False NC
BEL1-I_DR Protruding-mouth 3.9433806301735737 False NC
BEL1-I_DR Day-4 4.363709191562566 False NC
BEL1-I_DR Day-5 3.501458941450057 False NC
BEL1-LTR_DR 1-cell 0.005447587087536649 False NC
BEL1-LTR_DR 2-cell 0.0 False NC
BEL1-LTR_DR 128-cell 0.005000999620183155 False NC
BEL1-LTR_DR 1k-cell 0.0 False NC
BEL1-LTR_DR Dome 0.0 False NC
BEL1-LTR_DR 50pc-epiboly 0.0 False NC
BEL1-LTR_DR Shield 0.0 False NC
BEL1-LTR_DR 75pc-epiboly 0.0 False NC
BEL1-LTR_DR 1-4-somites 0.0 False NC
BEL1-LTR_DR 14-19-somites 0.004865535546446055 False NC
BEL1-LTR_DR 20-25-somites 0.0 False NC
BEL1-LTR_DR Prim-5 0.005323484436404302 False NC
BEL1-LTR_DR Prim-15 0.0 False NC
BEL1-LTR_DR Prim-25 0.005453314309745933 False NC
BEL1-LTR_DR Long-pec 0.005526688580325857 False NC
BEL1-LTR_DR Protruding-mouth 0.0 False NC
BEL1-LTR_DR Day-4 0.011008656685091265 False NC
BEL1-LTR_DR Day-5 0.006228674738173245 False NC
BEL10-I_DR 1-cell 0.0 False NC
BEL10-I_DR 2-cell 0.0 False NC
BEL10-I_DR 128-cell 0.0 False NC
BEL10-I_DR 1k-cell 0.0 False NC
BEL10-I_DR Dome 0.006784246446577119 False NC
BEL10-I_DR 50pc-epiboly 0.00473359164762672 False NC
BEL10-I_DR Shield 0.003275726967941679 False NC
BEL10-I_DR 75pc-epiboly 0.0011743491768752042 False NC
BEL10-I_DR 1-4-somites 0.0077358932950393824 False NC
BEL10-I_DR 14-19-somites 0.0064990195551749026 False NC
BEL10-I_DR 20-25-somites 0.0 False NC
BEL10-I_DR Prim-5 0.0035553567663411576 False NC
BEL10-I_DR Prim-15 0.003895449978045939 False NC
BEL10-I_DR Prim-25 0.003642065297975404 False NC
BEL10-I_DR Long-pec 0.0061517820625 False NC
BEL10-I_DR Protruding-mouth 0.007308480793519821 False NC
BEL10-I_DR Day-4 0.007352271336798083 False NC
BEL10-I_DR Day-5 0.013866332061424683 False NC
BEL10-LTR_DR 1-cell 0.009846367034724255 False NC
BEL10-LTR_DR 2-cell 0.042114941019628746 False NC
BEL10-LTR_DR 128-cell 0.02259793051932034 False NC
BEL10-LTR_DR 1k-cell 0.030354341534913766 False NC
BEL10-LTR_DR Dome 0.059671865779319336 False NC
BEL10-LTR_DR 50pc-epiboly 0.033628286451711675 False NC
BEL10-LTR_DR Shield 0.017730555089302227 False NC
BEL10-LTR_DR 75pc-epiboly 0.0 False NC
BEL10-LTR_DR 1-4-somites 0.013458900575735757 False NC
BEL10-LTR_DR 14-19-somites 0.01319148681085216 False NC
BEL10-LTR_DR 20-25-somites 0.022606376078878648 False NC
BEL10-LTR_DR Prim-5 0.014433082249681331 False NC
BEL10-LTR_DR Prim-15 0.036898636376381945 False NC
BEL10-LTR_DR Prim-25 0.05914031300828966 False NC
BEL10-LTR_DR Long-pec 0.01997868170772641 False NC
BEL10-LTR_DR Protruding-mouth 0.014834503447264743 False NC
BEL10-LTR_DR Day-4 0.03482123864071459 False NC
BEL10-LTR_DR Day-5 0.03377448581902427 False NC
BEL11-I_DR 1-cell 0.0 False NC
BEL11-I_DR 2-cell 0.0 False NC
BEL11-I_DR 128-cell 0.0 False NC
BEL11-I_DR 1k-cell 0.0031886396383307425 False NC
BEL11-I_DR Dome 0.07425601008198583 False NC
BEL11-I_DR 50pc-epiboly 0.04827829947659028 False NC
BEL11-I_DR Shield 0.05649722203013145 False NC
BEL11-I_DR 75pc-epiboly 0.04206656567148745 False NC
BEL11-I_DR 1-4-somites 0.06267936606219318 False NC
BEL11-I_DR 14-19-somites 0.04957831175718906 False NC
BEL11-I_DR 20-25-somites 0.05873516904418247 False NC
BEL11-I_DR Prim-5 0.06485775783781306 False NC
BEL11-I_DR Prim-15 0.08527419371375942 False NC
BEL11-I_DR Prim-25 0.06039956162688176 False NC
BEL11-I_DR Long-pec 0.07590317377456535 False NC
BEL11-I_DR Protruding-mouth 0.060601471963238715 False NC
BEL11-I_DR Day-4 0.05121024757561782 False NC
BEL11-I_DR Day-5 0.06208853590682939 False NC
BEL11-LTR_DR 1-cell 0.014048867663701444 False NC
BEL11-LTR_DR 2-cell 0.0 False NC
BEL11-LTR_DR 128-cell 0.004299052083133351 False NC
BEL11-LTR_DR 1k-cell 0.0 False NC
BEL11-LTR_DR Dome 0.004366166638811179 False NC
BEL11-LTR_DR 50pc-epiboly 0.004569626876699892 False NC
BEL11-LTR_DR Shield 0.004216347362350636 False NC
BEL11-LTR_DR 75pc-epiboly 0.0 False NC
BEL11-LTR_DR 1-4-somites 0.008534780726540868 False NC
BEL11-LTR_DR 14-19-somites 0.0041826019426376634 False NC
BEL11-LTR_DR 20-25-somites 0.004300658774524023 False NC
BEL11-LTR_DR Prim-5 0.022881362321532955 False NC
BEL11-LTR_DR Prim-15 0.015042068891129199 False NC
BEL11-LTR_DR Prim-25 0.014063637686760444 False NC
BEL11-LTR_DR Long-pec 0.014252863742394577 False NC
BEL11-LTR_DR Protruding-mouth 0.03292485273144924 False NC
BEL11-LTR_DR Day-4 0.023658664291604275 False NC
BEL11-LTR_DR Day-5 0.026772044733051874 False NC
BEL12-I_DR 1-cell 0.0 False NC
BEL12-I_DR 2-cell 0.002345412897047712 False NC
BEL12-I_DR 128-cell 0.005285682489261405 False NC
BEL12-I_DR 1k-cell 0.005795849906571197 False NC
BEL12-I_DR Dome 0.0690197117594318 False NC
BEL12-I_DR 50pc-epiboly 0.0874857990762965 False NC
BEL12-I_DR Shield 0.13034049787158625 False NC
BEL12-I_DR 75pc-epiboly 0.10672896857318674 False NC
BEL12-I_DR 1-4-somites 0.20537295871652989 False NC
BEL12-I_DR 14-19-somites 0.10872729290733478 False NC
BEL12-I_DR 20-25-somites 0.08611328605342566 False NC
BEL12-I_DR Prim-5 0.04340462000851156 False NC
BEL12-I_DR Prim-15 0.04491452588167029 False NC
BEL12-I_DR Prim-25 0.08233921828385828 False NC
BEL12-I_DR Long-pec 0.04005460385123267 False NC
BEL12-I_DR Protruding-mouth 0.0470902484310009 False NC
BEL12-I_DR Day-4 0.059838822476617134 False NC
BEL12-I_DR Day-5 0.058308725932191274 False NC
BEL12-LTR_DR 1-cell 0.016344192954354374 False NC
BEL12-LTR_DR 2-cell 0.02718624284362427 False NC
BEL12-LTR_DR 128-cell 0.015004313183708515 False NC
BEL12-LTR_DR 1k-cell 0.03419037358321562 False NC
BEL12-LTR_DR Dome 0.09524095427630166 False NC
BEL12-LTR_DR 50pc-epiboly 0.13755717804394363 False NC
BEL12-LTR_DR Shield 0.14163824437730832 False NC
BEL12-LTR_DR 75pc-epiboly 0.07517686530966157 False NC
BEL12-LTR_DR 1-4-somites 0.1880343412104917 False NC
BEL12-LTR_DR 14-19-somites 0.1605767389699106 False NC
BEL12-LTR_DR 20-25-somites 0.12007936615123052 False NC
BEL12-LTR_DR Prim-5 0.07786278037824143 False NC
BEL12-LTR_DR Prim-15 0.08093595017898862 False NC
BEL12-LTR_DR Prim-25 0.13498135304086503 False NC
BEL12-LTR_DR Long-pec 0.05388993422003942 False NC
BEL12-LTR_DR Protruding-mouth 0.05950825644798071 False NC
BEL12-LTR_DR Day-4 0.06399342257271778 False NC
BEL12-LTR_DR Day-5 0.07475064474216639 False NC
BEL13-I_DR 1-cell 0.021385713270742228 False NC
BEL13-I_DR 2-cell 0.07114419121044728 False NC
BEL13-I_DR 128-cell 0.22577415204130863 False NC
BEL13-I_DR 1k-cell 0.16011035366902931 False NC
BEL13-I_DR Dome 0.19939027841613635 False NC
BEL13-I_DR 50pc-epiboly 0.1356431196687533 False NC
BEL13-I_DR Shield 0.12515650079714816 False NC
BEL13-I_DR 75pc-epiboly 0.20708605842558625 False NC
BEL13-I_DR 1-4-somites 0.9354213594095959 False NC
BEL13-I_DR 14-19-somites 0.5730222193764941 False NC
BEL13-I_DR 20-25-somites 0.8248746348275511 False NC
BEL13-I_DR Prim-5 0.22988372819322792 False NC
BEL13-I_DR Prim-15 0.2289760142987113 False NC
BEL13-I_DR Prim-25 0.3639393448146536 False NC
BEL13-I_DR Long-pec 0.2278105594038858 False NC
BEL13-I_DR Protruding-mouth 0.343676199075375 False NC
BEL13-I_DR Day-4 0.3025184914095644 False NC
BEL13-I_DR Day-5 0.3790067185592433 False NC
BEL13-LTR_DR 1-cell 0.002817581288116998 False NC
BEL13-LTR_DR 2-cell 0.0 False NC
BEL13-LTR_DR 128-cell 0.002586598933672114 False NC
BEL13-LTR_DR 1k-cell 0.0 False NC
BEL13-LTR_DR Dome 0.010507918260857637 False NC
BEL13-LTR_DR 50pc-epiboly 0.005498789862502225 False NC
BEL13-LTR_DR Shield 0.0 False NC
BEL13-LTR_DR 75pc-epiboly 0.008185115864918513 False NC
BEL13-LTR_DR 1-4-somites 0.03337813847023413 False NC
BEL13-LTR_DR 14-19-somites 0.025165346954615874 False NC
BEL13-LTR_DR 20-25-somites 0.04140105003673723 False NC
BEL13-LTR_DR Prim-5 0.019273753546662768 False NC
BEL13-LTR_DR Prim-15 0.015083867560272118 False NC
BEL13-LTR_DR Prim-25 0.03666706551652657 False NC
BEL13-LTR_DR Long-pec 0.017150963256524102 False NC
BEL13-LTR_DR Protruding-mouth 0.025469750935010183 False NC
BEL13-LTR_DR Day-4 0.02562235915306762 False NC
BEL13-LTR_DR Day-5 0.016107863086939508 False NC
BEL14-I_DR 1-cell 0.0 False NC
BEL14-I_DR 2-cell 0.013574095094916064 False NC
BEL14-I_DR 128-cell 0.008740265104716916 False NC
BEL14-I_DR 1k-cell 0.004192940712416135 False NC
BEL14-I_DR Dome 0.004438356779195686 False NC
BEL14-I_DR 50pc-epiboly 0.009290362051833213 False NC
BEL14-I_DR Shield 0.00857212078567306 False NC
BEL14-I_DR 75pc-epiboly 0.0 False NC
BEL14-I_DR 1-4-somites 0.06940715740873406 False NC
BEL14-I_DR 14-19-somites 0.05102108432170377 False NC
BEL14-I_DR 20-25-somites 0.048089423896392314 False NC
BEL14-I_DR Prim-5 0.07443098386526824 False NC
BEL14-I_DR Prim-15 0.04077539801473683 False NC
BEL14-I_DR Prim-25 0.04288849704841826 False NC
BEL14-I_DR Long-pec 0.02414753399915799 False NC
BEL14-I_DR Protruding-mouth 0.08128242009286128 False NC
BEL14-I_DR Day-4 0.06733954171915288 False NC
BEL14-I_DR Day-5 0.08708701875197278 False NC
BEL14-LTR_DR 1-cell 0.0 False NC
BEL14-LTR_DR 2-cell 0.0 False NC
BEL14-LTR_DR 128-cell 0.0 False NC
BEL14-LTR_DR 1k-cell 0.0 False NC
BEL14-LTR_DR Dome 0.0 False NC
BEL14-LTR_DR 50pc-epiboly 0.004389803596829756 False NC
BEL14-LTR_DR Shield 0.0 False NC
BEL14-LTR_DR 75pc-epiboly 0.013068712194045243 False NC
BEL14-LTR_DR 1-4-somites 0.00819892129980199 False NC
BEL14-LTR_DR 14-19-somites 0.028126061674450024 False NC
BEL14-LTR_DR 20-25-somites 0.020657099437817933 False NC
BEL14-LTR_DR Prim-5 0.008792375336514977 False NC
BEL14-LTR_DR Prim-15 0.0 False NC
BEL14-LTR_DR Prim-25 0.0 False NC
BEL14-LTR_DR Long-pec 0.009127991439959491 False NC
BEL14-LTR_DR Protruding-mouth 0.004518456972073887 False NC
BEL14-LTR_DR Day-4 0.013636591223633018 False NC
BEL14-LTR_DR Day-5 0.0 False NC
BEL15-I_DR 1-cell 0.020785312229718713 False NC
BEL15-I_DR 2-cell 0.0 False NC
BEL15-I_DR 128-cell 0.019081354165779045 False NC
BEL15-I_DR 1k-cell 0.5126150297714314 False NC
BEL15-I_DR Dome 13.623607337325854 False NC
BEL15-I_DR 50pc-epiboly 7.484169109769388 False NC
BEL15-I_DR Shield 6.718422585880314 False NC
BEL15-I_DR 75pc-epiboly 7.970376942815358 False NC
BEL15-I_DR 1-4-somites 31.366003778117356 False NC
BEL15-I_DR 14-19-somites 15.334268662211382 False NC
BEL15-I_DR 20-25-somites 12.884727692123443 False NC
BEL15-I_DR Prim-5 3.656123562392538 False NC
BEL15-I_DR Prim-15 2.448022976399457 False NC
BEL15-I_DR Prim-25 7.7402651910234495 False NC
BEL15-I_DR Long-pec 3.1841558161039436 False NC
BEL15-I_DR Protruding-mouth 3.173261589457323 False NC
BEL15-I_DR Day-4 3.6753165650861184 False NC
BEL15-I_DR Day-5 2.614211426874477 False NC
BEL15-LTR_DR 1-cell 0.0 False NC
BEL15-LTR_DR 2-cell 0.008209813811110345 False NC
BEL15-LTR_DR 128-cell 0.0 False NC
BEL15-LTR_DR 1k-cell 0.0 False NC
BEL15-LTR_DR Dome 0.3946044382232236 False NC
BEL15-LTR_DR 50pc-epiboly 0.26970953298922024 False NC
BEL15-LTR_DR Shield 0.11665227702503425 False NC
BEL15-LTR_DR 75pc-epiboly 0.11709566125864537 False NC
BEL15-LTR_DR 1-4-somites 0.6060642624813631 False NC
BEL15-LTR_DR 14-19-somites 0.4474454611523936 False NC
BEL15-LTR_DR 20-25-somites 0.29349606881251716 False NC
BEL15-LTR_DR Prim-5 0.05908476226138064 False NC
BEL15-LTR_DR Prim-15 0.08323278119758155 False NC
BEL15-LTR_DR Prim-25 0.1988702544001903 False NC
BEL15-LTR_DR Long-pec 0.052577230694166664 False NC
BEL15-LTR_DR Protruding-mouth 0.0694034990910549 False NC
BEL15-LTR_DR Day-4 0.06981934706500105 False NC
BEL15-LTR_DR Day-5 0.06913136884401394 False NC
BEL17-I_DR 1-cell 0.024593262730245268 False NC
BEL17-I_DR 2-cell 0.023375656235258103 False NC
BEL17-I_DR 128-cell 0.010262333129136273 False NC
BEL17-I_DR 1k-cell 0.011815482628775752 False NC
BEL17-I_DR Dome 0.08338034651051546 False NC
BEL17-I_DR 50pc-epiboly 0.10035568257256362 False NC
BEL17-I_DR Shield 0.10870100016137789 False NC
BEL17-I_DR 75pc-epiboly 0.10175328631498211 False NC
BEL17-I_DR 1-4-somites 0.08149402361839425 False NC
BEL17-I_DR 14-19-somites 0.04992176606829538 False NC
BEL17-I_DR 20-25-somites 0.06365024461806333 False NC
BEL17-I_DR Prim-5 0.10268644741593333 False NC
BEL17-I_DR Prim-15 0.1101152699191473 False NC
BEL17-I_DR Prim-25 0.12980989708381704 False NC
BEL17-I_DR Long-pec 0.10660611918144233 False NC
BEL17-I_DR Protruding-mouth 0.15719084134082756 False NC
BEL17-I_DR Day-4 0.1310242276672798 False NC
BEL17-I_DR Day-5 0.17127332845614202 False NC
BEL17-LTR_DR 1-cell 0.0 False NC
BEL17-LTR_DR 2-cell 0.0 False NC
BEL17-LTR_DR 128-cell 0.0 False NC
BEL17-LTR_DR 1k-cell 0.0 False NC
BEL17-LTR_DR Dome 0.07410875890006705 False NC
BEL17-LTR_DR 50pc-epiboly 0.031024869592318278 False NC
BEL17-LTR_DR Shield 0.04293948847547273 False NC
BEL17-LTR_DR 75pc-epiboly 0.04618146149552184 False NC
BEL17-LTR_DR 1-4-somites 0.05070253171902091 False NC
BEL17-LTR_DR 14-19-somites 0.028397215643265934 False NC
BEL17-LTR_DR 20-25-somites 0.02919874669001995 False NC
BEL17-LTR_DR Prim-5 0.02330249168941393 False NC
BEL17-LTR_DR Prim-15 0.13616814919849743 False NC
BEL17-LTR_DR Prim-25 0.10344011631911738 False NC
BEL17-LTR_DR Long-pec 0.05644794706428937 False NC
BEL17-LTR_DR Protruding-mouth 0.09580237604593468 False NC
BEL17-LTR_DR Day-4 0.04818819966142711 False NC
BEL17-LTR_DR Day-5 0.09997086642648817 False NC
BEL18-I_DR 1-cell 0.0012358834298751666 False NC
BEL18-I_DR 2-cell 0.0023493902798090017 False NC
BEL18-I_DR 128-cell 0.0045382680178069085 False NC
BEL18-I_DR 1k-cell 0.005442823675179291 False NC
BEL18-I_DR Dome 0.14749174680677252 False NC
BEL18-I_DR 50pc-epiboly 0.2218993375547241 False NC
BEL18-I_DR Shield 0.2726213787389512 False NC
BEL18-I_DR 75pc-epiboly 0.30636884344755727 False NC
BEL18-I_DR 1-4-somites 0.2657858265047417 False NC
BEL18-I_DR 14-19-somites 0.30576216617864077 False NC
BEL18-I_DR 20-25-somites 0.3348223532407653 False NC
BEL18-I_DR Prim-5 0.2403379723146326 False NC
BEL18-I_DR Prim-15 0.2011348607636311 False NC
BEL18-I_DR Prim-25 0.26599429201933245 False NC
BEL18-I_DR Long-pec 0.3197264028699324 False NC
BEL18-I_DR Protruding-mouth 0.44190940200266277 False NC
BEL18-I_DR Day-4 0.4882636771099736 False NC
BEL18-I_DR Day-5 0.32359698202932713 False NC
BEL18-LTR_DR 1-cell 0.0 False NC
BEL18-LTR_DR 2-cell 0.0 False NC
BEL18-LTR_DR 128-cell 0.008865126034784301 False NC
BEL18-LTR_DR 1k-cell 0.0 False NC
BEL18-LTR_DR Dome 0.10804228502499214 False NC
BEL18-LTR_DR 50pc-epiboly 0.17903854868461433 False NC
BEL18-LTR_DR Shield 0.16519701342675655 False NC
BEL18-LTR_DR 75pc-epiboly 0.1496164615904608 False NC
BEL18-LTR_DR 1-4-somites 0.21119606468657648 False NC
BEL18-LTR_DR 14-19-somites 0.250124791948543 False NC
BEL18-LTR_DR 20-25-somites 0.2571847371497968 False NC
BEL18-LTR_DR Prim-5 0.13211499636085114 False NC
BEL18-LTR_DR Prim-15 0.15509213887748113 False NC
BEL18-LTR_DR Prim-25 0.1933386216150918 False NC
BEL18-LTR_DR Long-pec 0.1665489916399068 False NC
BEL18-LTR_DR Protruding-mouth 0.31037589655627035 False NC
BEL18-LTR_DR Day-4 0.14636043251203637 False NC
BEL18-LTR_DR Day-5 0.13249667852978714 False NC
BEL19-I_DR 1-cell 0.0 False NC
BEL19-I_DR 2-cell 0.0024782265403318167 False NC
BEL19-I_DR 128-cell 0.005983922906256383 False NC
BEL19-I_DR 1k-cell 0.011482596316242743 False NC
BEL19-I_DR Dome 0.009723745256316025 False NC
BEL19-I_DR 50pc-epiboly 0.019081621537787568 False NC
BEL19-I_DR Shield 0.01291137059140074 False NC
BEL19-I_DR 75pc-epiboly 0.013886191591727428 False NC
BEL19-I_DR 1-4-somites 0.0130676753367966 False NC
BEL19-I_DR 14-19-somites 0.015136768392104774 False NC
BEL19-I_DR 20-25-somites 0.016761246003679068 False NC
BEL19-I_DR Prim-5 0.014013539359087428 False NC
BEL19-I_DR Prim-15 0.01674984696245143 False NC
BEL19-I_DR Prim-25 0.015660331081685283 False NC
BEL19-I_DR Long-pec 0.01454845390665353 False NC
BEL19-I_DR Protruding-mouth 0.024878413434031504 False NC
BEL19-I_DR Day-4 0.005268942844080241 False NC
BEL19-I_DR Day-5 0.01341520537688395 False NC
BEL19-LTR_DR 1-cell 0.1387656218294445 False NC
BEL19-LTR_DR 2-cell 0.06998529806192424 False NC
BEL19-LTR_DR 128-cell 0.0025997910593811885 False NC
BEL19-LTR_DR 1k-cell 0.004988759332149761 False NC
BEL19-LTR_DR Dome 0.01848264347649759 False NC
BEL19-LTR_DR 50pc-epiboly 0.02763417346201027 False NC
BEL19-LTR_DR Shield 0.01274888273497642 False NC
BEL19-LTR_DR 75pc-epiboly 0.05210345582937381 False NC
BEL19-LTR_DR 1-4-somites 0.033548373056238964 False NC
BEL19-LTR_DR 14-19-somites 0.017705586365555425 False NC
BEL19-LTR_DR 20-25-somites 0.023406864149868447 False NC
BEL19-LTR_DR Prim-5 0.01660461702895943 False NC
BEL19-LTR_DR Prim-15 0.0 False NC
BEL19-LTR_DR Prim-25 0.008504786360663876 False NC
BEL19-LTR_DR Long-pec 0.017238436293169394 False NC
BEL19-LTR_DR Protruding-mouth 0.03128846270498377 False NC
BEL19-LTR_DR Day-4 0.017168691901229764 False NC
BEL19-LTR_DR Day-5 0.029142029020895806 False NC
BEL2-I_DR 1-cell 0.005095841870806161 False NC
BEL2-I_DR 2-cell 0.007265321956734817 False NC
BEL2-I_DR 128-cell 0.021051405480829975 False NC
BEL2-I_DR 1k-cell 0.017953647154049287 False NC
BEL2-I_DR Dome 0.24705834432132479 False NC
BEL2-I_DR 50pc-epiboly 0.31326881597199246 False NC
BEL2-I_DR Shield 0.4014581805188002 False NC
BEL2-I_DR 75pc-epiboly 0.3750219239636345 False NC
BEL2-I_DR 1-4-somites 0.8335328132046482 False NC
BEL2-I_DR 14-19-somites 0.2867364871589949 False NC
BEL2-I_DR 20-25-somites 0.360347561166608 False NC
BEL2-I_DR Prim-5 0.16931158170138574 False NC
BEL2-I_DR Prim-15 0.1418585585799489 False NC
BEL2-I_DR Prim-25 0.19384557309753062 False NC
BEL2-I_DR Long-pec 0.12666097856510158 False NC
BEL2-I_DR Protruding-mouth 0.39154628911988937 False NC
BEL2-I_DR Day-4 0.3295308416047248 False NC
BEL2-I_DR Day-5 0.4340739130955784 False NC
BEL2-LTR_DR 1-cell 0.0 False NC
BEL2-LTR_DR 2-cell 0.008458880858613977 False NC
BEL2-LTR_DR 128-cell 0.0 False NC
BEL2-LTR_DR 1k-cell 0.0 False NC
BEL2-LTR_DR Dome 0.17424678766909865 False NC
BEL2-LTR_DR 50pc-epiboly 0.13460389185745641 False NC
BEL2-LTR_DR Shield 0.24038248270756907 False NC
BEL2-LTR_DR 75pc-epiboly 0.1809721152823941 False NC
BEL2-LTR_DR 1-4-somites 0.23923767153904194 False NC
BEL2-LTR_DR 14-19-somites 0.14704946268849756 False NC
BEL2-LTR_DR 20-25-somites 0.15528652289466244 False NC
BEL2-LTR_DR Prim-5 0.05652888367472021 False NC
BEL2-LTR_DR Prim-15 0.061936242448114485 False NC
BEL2-LTR_DR Prim-25 0.05790751789358717 False NC
BEL2-LTR_DR Long-pec 0.04514358674370349 False NC
BEL2-LTR_DR Protruding-mouth 0.03128520637332898 False NC
BEL2-LTR_DR Day-4 0.031472659309495325 False NC
BEL2-LTR_DR Day-5 0.06614089586024721 False NC
BEL20-I_DR 1-cell 0.0006594593462771292 False NC
BEL20-I_DR 2-cell 0.0012536193467932322 False NC
BEL20-I_DR 128-cell 0.0018161926852735062 False NC
BEL20-I_DR 1k-cell 0.009293616808110685 False NC
BEL20-I_DR Dome 0.641902055626512 False NC
BEL20-I_DR 50pc-epiboly 0.2380950820893343 False NC
BEL20-I_DR Shield 0.16506277407342815 False NC
BEL20-I_DR 75pc-epiboly 0.23116587351584336 False NC
BEL20-I_DR 1-4-somites 0.3924131155393523 False NC
BEL20-I_DR 14-19-somites 0.1631526998018027 False NC
BEL20-I_DR 20-25-somites 0.13626535903331544 False NC
BEL20-I_DR Prim-5 0.10310976980996185 False NC
BEL20-I_DR Prim-15 0.07131414065961772 False NC
BEL20-I_DR Prim-25 0.14919450046841556 False NC
BEL20-I_DR Long-pec 0.0762699902333093 False NC
BEL20-I_DR Protruding-mouth 0.07550898166294359 False NC
BEL20-I_DR Day-4 0.09128696018318025 False NC
BEL20-I_DR Day-5 0.06032113234729027 False NC
BEL20-LTR_DR 1-cell 0.0 False NC
BEL20-LTR_DR 2-cell 0.0 False NC
BEL20-LTR_DR 128-cell 0.0 False NC
BEL20-LTR_DR 1k-cell 0.007929440860886563 False NC
BEL20-LTR_DR Dome 0.6903700776260384 False NC
BEL20-LTR_DR 50pc-epiboly 0.25475603687820814 False NC
BEL20-LTR_DR Shield 0.17021640886108064 False NC
BEL20-LTR_DR 75pc-epiboly 0.18306791279579762 False NC
BEL20-LTR_DR 1-4-somites 0.30763757974937406 False NC
BEL20-LTR_DR 14-19-somites 0.1889557635000524 False NC
BEL20-LTR_DR 20-25-somites 0.13641580061866007 False NC
BEL20-LTR_DR Prim-5 0.07697783155072753 False NC
BEL20-LTR_DR Prim-15 0.05301451031693092 False NC
BEL20-LTR_DR Prim-25 0.1419393195600663 False NC
BEL20-LTR_DR Long-pec 0.06621625753318615 False NC
BEL20-LTR_DR Protruding-mouth 0.051992343340505086 False NC
BEL20-LTR_DR Day-4 0.05002978690963451 False NC
BEL20-LTR_DR Day-5 0.015440044327805246 False NC
BEL21-I_DR 1-cell 0.0 False NC
BEL21-I_DR 2-cell 0.05473209207406896 False NC
BEL21-I_DR 128-cell 0.052862418207417494 False NC
BEL21-I_DR 1k-cell 0.050719053210189234 False NC
BEL21-I_DR Dome 0.10737535733965267 False NC
BEL21-I_DR 50pc-epiboly 0.16856845811826263 False NC
BEL21-I_DR Shield 0.2073818258222831 False NC
BEL21-I_DR 75pc-epiboly 0.22303935477837208 False NC
BEL21-I_DR 1-4-somites 0.2623654815936637 False NC
BEL21-I_DR 14-19-somites 0.3085830766568231 False NC
BEL21-I_DR 20-25-somites 0.7932326184122085 False NC
BEL21-I_DR Prim-5 0.6752544258443501 False NC
BEL21-I_DR Prim-15 0.678193031980294 False NC
BEL21-I_DR Prim-25 0.749366176000717 False NC
BEL21-I_DR Long-pec 0.7010297425888888 False NC
BEL21-I_DR Protruding-mouth 0.9832162371232778 False NC
BEL21-I_DR Day-4 1.861849255066695 False NC
BEL21-I_DR Day-5 1.316787977981218 False NC
BEL21-LTR_DR 1-cell 0.0 False NC
BEL21-LTR_DR 2-cell 0.0 False NC
BEL21-LTR_DR 128-cell 0.0 False NC
BEL21-LTR_DR 1k-cell 0.0 False NC
BEL21-LTR_DR Dome 0.0 False NC
BEL21-LTR_DR 50pc-epiboly 0.0 False NC
BEL21-LTR_DR Shield 0.0 False NC
BEL21-LTR_DR 75pc-epiboly 0.04004030970090457 False NC
BEL21-LTR_DR 1-4-somites 0.0 False NC
BEL21-LTR_DR 14-19-somites 0.07386297047636724 False NC
BEL21-LTR_DR 20-25-somites 0.1518956077810612 False NC
BEL21-LTR_DR Prim-5 0.040407512184834786 False NC
BEL21-LTR_DR Prim-15 0.0885455119123208 False NC
BEL21-LTR_DR Prim-25 0.0 False NC
BEL21-LTR_DR Long-pec 0.0 False NC
BEL21-LTR_DR Protruding-mouth 0.3322507935210075 False NC
BEL21-LTR_DR Day-4 0.1253405831619035 False NC
BEL21-LTR_DR Day-5 0.4255046258636117 False NC
BEL22-I_DR 1-cell 0.0024991823738674803 False NC
BEL22-I_DR 2-cell 0.002375448458446973 False NC
BEL22-I_DR 128-cell 0.0022943020279702175 False NC
BEL22-I_DR 1k-cell 0.003301915536107804 False NC
BEL22-I_DR Dome 0.012815657100898908 False NC
BEL22-I_DR 50pc-epiboly 0.0036580520568984818 False NC
BEL22-I_DR Shield 0.00675049344623249 False NC
BEL22-I_DR 75pc-epiboly 0.0012100270412747241 False NC
BEL22-I_DR 1-4-somites 0.05351901561523216 False NC
BEL22-I_DR 14-19-somites 0.05803603917191498 False NC
BEL22-I_DR 20-25-somites 0.11016765508891628 False NC
BEL22-I_DR Prim-5 0.11478565428876393 False NC
BEL22-I_DR Prim-15 0.07760008534736747 False NC
BEL22-I_DR Prim-25 0.05253800672565708 False NC
BEL22-I_DR Long-pec 0.04310301825112521 False NC
BEL22-I_DR Protruding-mouth 0.07530519512371332 False NC
BEL22-I_DR Day-4 0.08459465174448569 False NC
BEL22-I_DR Day-5 0.06000793952060365 False NC
BEL22-LTR_DR 1-cell 0.0 False NC
BEL22-LTR_DR 2-cell 0.0 False NC
BEL22-LTR_DR 128-cell 0.0 False NC
BEL22-LTR_DR 1k-cell 0.0 False NC
BEL22-LTR_DR Dome 0.0 False NC
BEL22-LTR_DR 50pc-epiboly 0.0 False NC
BEL22-LTR_DR Shield 0.0 False NC
BEL22-LTR_DR 75pc-epiboly 0.0 False NC
BEL22-LTR_DR 1-4-somites 0.01796416230692034 False NC
BEL22-LTR_DR 14-19-somites 0.03814900672955231 False NC
BEL22-LTR_DR 20-25-somites 0.045260525564517394 False NC
BEL22-LTR_DR Prim-5 0.009632221839495697 False NC
BEL22-LTR_DR Prim-15 0.010553607083378895 False NC
BEL22-LTR_DR Prim-25 0.003289044598481592 False NC
BEL22-LTR_DR Long-pec 0.023333090544748518 False NC
BEL22-LTR_DR Protruding-mouth 0.019800237483711774 False NC
BEL22-LTR_DR Day-4 0.026558500574176226 False NC
BEL22-LTR_DR Day-5 0.030053487240484268 False NC
BEL23-I_DR 1-cell 0.0 False NC
BEL23-I_DR 2-cell 0.0356948426570015 False NC
BEL23-I_DR 128-cell 0.13790196054108914 False NC
BEL23-I_DR 1k-cell 0.06615528679589902 False NC
BEL23-I_DR Dome 0.8053151800473952 False NC
BEL23-I_DR 50pc-epiboly 2.5651721887561707 False NC
BEL23-I_DR Shield 2.5359190657616137 False NC
BEL23-I_DR 75pc-epiboly 4.763829697168492 False NC
BEL23-I_DR 1-4-somites 1.266198628560725 False NC
BEL23-I_DR 14-19-somites 1.3752071894488858 False NC
BEL23-I_DR 20-25-somites 1.7244187356787144 False NC
BEL23-I_DR Prim-5 1.2110541333078022 False NC
BEL23-I_DR Prim-15 0.5629270225923391 False NC
BEL23-I_DR Prim-25 0.4511234504352143 False NC
BEL23-I_DR Long-pec 0.1523977701280193 False NC
BEL23-I_DR Protruding-mouth 0.1508771719370759 False NC
BEL23-I_DR Day-4 0.11383589195380606 False NC
BEL23-I_DR Day-5 0.08587747682486205 False NC
BEL23-LTR_DR 1-cell 0.0 False NC
BEL23-LTR_DR 2-cell 0.0 False NC
BEL23-LTR_DR 128-cell 0.0 False NC
BEL23-LTR_DR 1k-cell 0.006673559632919638 False NC
BEL23-LTR_DR Dome 0.028256672984119123 False NC
BEL23-LTR_DR 50pc-epiboly 0.22180060278718766 False NC
BEL23-LTR_DR Shield 0.2660490528641132 False NC
BEL23-LTR_DR 75pc-epiboly 0.29347283523470014 False NC
BEL23-LTR_DR 1-4-somites 0.27617419115122493 False NC
BEL23-LTR_DR 14-19-somites 0.08797324553812941 False NC
BEL23-LTR_DR 20-25-somites 0.20874542589794962 False NC
BEL23-LTR_DR Prim-5 0.09625337210500606 False NC
BEL23-LTR_DR Prim-15 0.02433707052560864 False NC
BEL23-LTR_DR Prim-25 0.0682621010526969 False NC
BEL23-LTR_DR Long-pec 0.13067440377205164 False NC
BEL23-LTR_DR Protruding-mouth 0.04566019677043085 False NC
BEL23-LTR_DR Day-4 0.045933780963816485 False NC
BEL23-LTR_DR Day-5 0.043315394012540066 False NC
BEL24-I_DR 1-cell 0.010338685386460466 False NC
BEL24-I_DR 2-cell 0.006551213047497806 False NC
BEL24-I_DR 128-cell 0.03706060605168536 False NC
BEL24-I_DR 1k-cell 0.03512430949040022 False NC
BEL24-I_DR Dome 0.055081722257833234 False NC
BEL24-I_DR 50pc-epiboly 0.02546141688486741 False NC
BEL24-I_DR Shield 0.027482360388418454 False NC
BEL24-I_DR 75pc-epiboly 0.01716230627331996 False NC
BEL24-I_DR 1-4-somites 0.026469171132280322 False NC
BEL24-I_DR 14-19-somites 0.023744676259533894 False NC
BEL24-I_DR 20-25-somites 0.019441483427835637 False NC
BEL24-I_DR Prim-5 0.02261182885783409 False NC
BEL24-I_DR Prim-15 0.027937538970689187 False NC
BEL24-I_DR Prim-25 0.03154150027108781 False NC
BEL24-I_DR Long-pec 0.034463225945828055 False NC
BEL24-I_DR Protruding-mouth 0.09197392137304142 False NC
BEL24-I_DR Day-4 0.08357097273771501 False NC
BEL24-I_DR Day-5 0.09738310077818667 False NC
BEL24-LTR_DR 1-cell 0.0 False NC
BEL24-LTR_DR 2-cell 0.0 False NC
BEL24-LTR_DR 128-cell 0.0 False NC
BEL24-LTR_DR 1k-cell 0.0 False NC
BEL24-LTR_DR Dome 0.022085840387282545 False NC
BEL24-LTR_DR 50pc-epiboly 0.0038525041215448546 False NC
BEL24-LTR_DR Shield 0.003554665627984791 False NC
BEL24-LTR_DR 75pc-epiboly 0.005734569495000045 False NC
BEL24-LTR_DR 1-4-somites 0.0071953966511213 False NC
BEL24-LTR_DR 14-19-somites 0.007052431919531255 False NC
BEL24-LTR_DR 20-25-somites 0.00543861876514211 False NC
BEL24-LTR_DR Prim-5 0.011574320402359988 False NC
BEL24-LTR_DR Prim-15 0.004227160040506934 False NC
BEL24-LTR_DR Prim-25 0.007904397684111168 False NC
BEL24-LTR_DR Long-pec 0.020026878121190958 False NC
BEL24-LTR_DR Protruding-mouth 0.04163681224038019 False NC
BEL24-LTR_DR Day-4 0.03191336331056422 False NC
BEL24-LTR_DR Day-5 0.04062715574523057 False NC
BEL25-I_DR 1-cell 0.0 False NC
BEL25-I_DR 2-cell 0.0 False NC
BEL25-I_DR 128-cell 0.0011666546441068111 False NC
BEL25-I_DR 1k-cell 0.0022387026919651947 False NC
BEL25-I_DR Dome 0.09360455991723034 False NC
BEL25-I_DR 50pc-epiboly 0.2591771045614288 False NC
BEL25-I_DR Shield 0.24714950306431974 False NC
BEL25-I_DR 75pc-epiboly 0.23627513797022254 False NC
BEL25-I_DR 1-4-somites 0.17139324251238847 False NC
BEL25-I_DR 14-19-somites 0.2167951237424714 False NC
BEL25-I_DR 20-25-somites 0.156390148406919 False NC
BEL25-I_DR Prim-5 0.1105277903999764 False NC
BEL25-I_DR Prim-15 0.06531262869844555 False NC
BEL25-I_DR Prim-25 0.10050163185885046 False NC
BEL25-I_DR Long-pec 0.04770371593144106 False NC
BEL25-I_DR Protruding-mouth 0.058715564459082735 False NC
BEL25-I_DR Day-4 0.04751071312049483 False NC
BEL25-I_DR Day-5 0.04649766278305429 False NC
BEL25-LTR_DR 1-cell 0.010737164052368508 False NC
BEL25-LTR_DR 2-cell 0.010205569654695181 False NC
BEL25-LTR_DR 128-cell 0.039427770486195376 False NC
BEL25-LTR_DR 1k-cell 0.009457282021236944 False NC
BEL25-LTR_DR Dome 0.08008659249090118 False NC
BEL25-LTR_DR 50pc-epiboly 0.2409783897132622 False NC
BEL25-LTR_DR Shield 0.2658511838277714 False NC
BEL25-LTR_DR 75pc-epiboly 0.24953297979348266 False NC
BEL25-LTR_DR 1-4-somites 0.15165739509246998 False NC
BEL25-LTR_DR 14-19-somites 0.28290333857868283 False NC
BEL25-LTR_DR 20-25-somites 0.1577700235515995 False NC
BEL25-LTR_DR Prim-5 0.07869418809477494 False NC
BEL25-LTR_DR Prim-15 0.08622180372677649 False NC
BEL25-LTR_DR Prim-25 0.09673607138130805 False NC
BEL25-LTR_DR Long-pec 0.05446536328815608 False NC
BEL25-LTR_DR Protruding-mouth 0.06470630094815202 False NC
BEL25-LTR_DR Day-4 0.09764100677253255 False NC
BEL25-LTR_DR Day-5 0.05524507573367334 False NC
BEL27-I_DR 1-cell 0.0012554436004384364 False NC
BEL27-I_DR 2-cell 0.001988811485249599 False NC
BEL27-I_DR 128-cell 0.003073396407407994 False NC
BEL27-I_DR 1k-cell 0.00479177101549753 False NC
BEL27-I_DR Dome 0.4732787371111872 False NC
BEL27-I_DR 50pc-epiboly 0.45817298936213824 False NC
BEL27-I_DR Shield 0.44272101261116037 False NC
BEL27-I_DR 75pc-epiboly 0.46480039958356256 False NC
BEL27-I_DR 1-4-somites 0.4427417501893075 False NC
BEL27-I_DR 14-19-somites 0.3199456318050395 False NC
BEL27-I_DR 20-25-somites 0.3078388213896216 False NC
BEL27-I_DR Prim-5 0.20529174041537296 False NC
BEL27-I_DR Prim-15 0.15592704487919024 False NC
BEL27-I_DR Prim-25 0.13656829906989812 False NC
BEL27-I_DR Long-pec 0.1477460940049257 False NC
BEL27-I_DR Protruding-mouth 0.11937132837851012 False NC
BEL27-I_DR Day-4 0.11205261005465891 False NC
BEL27-I_DR Day-5 0.1110082888414399 False NC
BEL27-LTR_DR 1-cell 0.0 False NC
BEL27-LTR_DR 2-cell 0.0 False NC
BEL27-LTR_DR 128-cell 0.005761377657159335 False NC
BEL27-LTR_DR 1k-cell 0.007370368335172818 False NC
BEL27-LTR_DR Dome 0.3900880850606327 False NC
BEL27-LTR_DR 50pc-epiboly 0.48379510382972846 False NC
BEL27-LTR_DR Shield 0.3691686700254043 False NC
BEL27-LTR_DR 75pc-epiboly 0.4031184247928531 False NC
BEL27-LTR_DR 1-4-somites 0.43845254055345845 False NC
BEL27-LTR_DR 14-19-somites 0.3531349659534823 False NC
BEL27-LTR_DR 20-25-somites 0.32275772848203965 False NC
BEL27-LTR_DR Prim-5 0.16149956161710607 False NC
BEL27-LTR_DR Prim-15 0.14559017163193758 False NC
BEL27-LTR_DR Prim-25 0.09214281455337126 False NC
BEL27-LTR_DR Long-pec 0.08913793147826962 False NC
BEL27-LTR_DR Protruding-mouth 0.07984390705442941 False NC
BEL27-LTR_DR Day-4 0.10568725167939477 False NC
BEL27-LTR_DR Day-5 0.06218952910002792 False NC
BEL29-I_DR 1-cell 0.2681749305666335 False NC
BEL29-I_DR 2-cell 0.34981770165123754 False NC
BEL29-I_DR 128-cell 0.41306394481214587 False NC
BEL29-I_DR 1k-cell 0.4407901549921326 False NC
BEL29-I_DR Dome 0.21551015355194436 False NC
BEL29-I_DR 50pc-epiboly 0.11934588439233232 False NC
BEL29-I_DR Shield 0.1050678707615782 False NC
BEL29-I_DR 75pc-epiboly 0.2107895749727759 False NC
BEL29-I_DR 1-4-somites 0.1676897160070356 False NC
BEL29-I_DR 14-19-somites 0.1874080968581962 False NC
BEL29-I_DR 20-25-somites 0.16693607933674942 False NC
BEL29-I_DR Prim-5 0.13158104429703707 False NC
BEL29-I_DR Prim-15 0.10091734440815317 False NC
BEL29-I_DR Prim-25 0.11569480233267422 False NC
BEL29-I_DR Long-pec 0.08082383182633876 False NC
BEL29-I_DR Protruding-mouth 0.10368449994116893 False NC
BEL29-I_DR Day-4 0.12017836514869193 False NC
BEL29-I_DR Day-5 0.12059785970396693 False NC
BEL29-LTR_DR 1-cell 0.0 False NC
BEL29-LTR_DR 2-cell 0.005892210869217951 False NC
BEL29-LTR_DR 128-cell 0.0 False NC
BEL29-LTR_DR 1k-cell 0.005460185154206976 False NC
BEL29-LTR_DR Dome 0.03467864411687348 False NC
BEL29-LTR_DR 50pc-epiboly 0.04234375144119038 False NC
BEL29-LTR_DR Shield 0.02232579464593957 False NC
BEL29-LTR_DR 75pc-epiboly 0.030014267239912518 False NC
BEL29-LTR_DR 1-4-somites 0.09603329828667595 False NC
BEL29-LTR_DR 14-19-somites 0.094125220750586 False NC
BEL29-LTR_DR 20-25-somites 0.05693057069944081 False NC
BEL29-LTR_DR Prim-5 0.07269485445692767 False NC
BEL29-LTR_DR Prim-15 0.026549531482482153 False NC
BEL29-LTR_DR Prim-25 0.0682621010526969 False NC
BEL29-LTR_DR Long-pec 0.050313139420255185 False NC
BEL29-LTR_DR Protruding-mouth 0.012452780937390235 False NC
BEL29-LTR_DR Day-4 0.025054789616627177 False NC
BEL29-LTR_DR Day-5 0.007087973565688374 False NC
BEL3-I_DR 1-cell 0.00045481551450472725 False NC
BEL3-I_DR 2-cell 0.0008645954165690745 False NC
BEL3-I_DR 128-cell 0.0008350604327172202 False NC
BEL3-I_DR 1k-cell 0.001201802980934159 False NC
BEL3-I_DR Dome 0.08905018080327504 False NC
BEL3-I_DR 50pc-epiboly 0.1579959454162513 False NC
BEL3-I_DR Shield 0.12243984611684497 False NC
BEL3-I_DR 75pc-epiboly 0.16163241330000072 False NC
BEL3-I_DR 1-4-somites 0.37010847921277945 False NC
BEL3-I_DR 14-19-somites 0.2652619268535206 False NC
BEL3-I_DR 20-25-somites 0.22513289444872595 False NC
BEL3-I_DR Prim-5 0.1946709679000723 False NC
BEL3-I_DR Prim-15 0.13294260043844935 False NC
BEL3-I_DR Prim-25 0.2640703324130774 False NC
BEL3-I_DR Long-pec 0.12919750112069975 False NC
BEL3-I_DR Protruding-mouth 0.1457242027632947 False NC
BEL3-I_DR Day-4 0.15073332007363321 False NC
BEL3-I_DR Day-5 0.1066057433028031 False NC
BEL3-LTR_DR 1-cell 0.0 False NC
BEL3-LTR_DR 2-cell 0.0 False NC
BEL3-LTR_DR 128-cell 0.0 False NC
BEL3-LTR_DR 1k-cell 0.0 False NC
BEL3-LTR_DR Dome 0.09532302131173248 False NC
BEL3-LTR_DR 50pc-epiboly 0.11524578259105711 False NC
BEL3-LTR_DR Shield 0.1095103008806444 False NC
BEL3-LTR_DR 75pc-epiboly 0.11777843479368119 False NC
BEL3-LTR_DR 1-4-somites 0.2104278250332854 False NC
BEL3-LTR_DR 14-19-somites 0.18577960737502616 False NC
BEL3-LTR_DR 20-25-somites 0.1537899974472649 False NC
BEL3-LTR_DR Prim-5 0.12919408657736292 False NC
BEL3-LTR_DR Prim-15 0.1302281610574405 False NC
BEL3-LTR_DR Prim-25 0.20998722514305806 False NC
BEL3-LTR_DR Long-pec 0.1305489061453798 False NC
BEL3-LTR_DR Protruding-mouth 0.12216432237966295 False NC
BEL3-LTR_DR Day-4 0.10686634754847099 False NC
BEL3-LTR_DR Day-5 0.11085204916678619 False NC
BEL30-I_DR 1-cell 0.014271163760137318 False NC
BEL30-I_DR 2-cell 0.054258407563593146 False NC
BEL30-I_DR 128-cell 0.007486416425912785 False NC
BEL30-I_DR 1k-cell 0.016161460700335674 False NC
BEL30-I_DR Dome 0.08363619493804576 False NC
BEL30-I_DR 50pc-epiboly 0.2248021530373369 False NC
BEL30-I_DR Shield 0.2643261666656952 False NC
BEL30-I_DR 75pc-epiboly 0.169780154011074 False NC
BEL30-I_DR 1-4-somites 0.08545972413829801 False NC
BEL30-I_DR 14-19-somites 0.20940433014674267 False NC
BEL30-I_DR 20-25-somites 0.10672130428677233 False NC
BEL30-I_DR Prim-5 0.0816840031263327 False NC
BEL30-I_DR Prim-15 0.08513187691334069 False NC
BEL30-I_DR Prim-25 0.04285850247053668 False NC
BEL30-I_DR Long-pec 0.057913550725281926 False NC
BEL30-I_DR Protruding-mouth 0.1003374740989877 False NC
BEL30-I_DR Day-4 0.13183826353737413 False NC
BEL30-I_DR Day-5 0.12354600029446125 False NC
BEL30-LTR_DR 1-cell 0.0 False NC
BEL30-LTR_DR 2-cell 0.0 False NC
BEL30-LTR_DR 128-cell 0.0 False NC
BEL30-LTR_DR 1k-cell 0.0 False NC
BEL30-LTR_DR Dome 0.011155666646800918 False NC
BEL30-LTR_DR 50pc-epiboly 0.015178166538276689 False NC
BEL30-LTR_DR Shield 0.009695587131525088 False NC
BEL30-LTR_DR 75pc-epiboly 0.011586237069062737 False NC
BEL30-LTR_DR 1-4-somites 0.008722632603391007 False NC
BEL30-LTR_DR 14-19-somites 0.013892650442068766 False NC
BEL30-LTR_DR 20-25-somites 0.006592975433932472 False NC
BEL30-LTR_DR Prim-5 0.007015495420115999 False NC
BEL30-LTR_DR Prim-15 0.007686573606056476 False NC
BEL30-LTR_DR Prim-25 0.004791060193940247 False NC
BEL30-LTR_DR Long-pec 0.00364164288323457 False NC
BEL30-LTR_DR Protruding-mouth 0.007210614419957221 False NC
BEL30-LTR_DR Day-4 0.01692557667036735 False NC
BEL30-LTR_DR Day-5 0.010944520672769858 False NC
BEL31-I_DR 1-cell 0.0011261345464167463 False NC
BEL31-I_DR 2-cell 0.002140759794292137 False NC
BEL31-I_DR 128-cell 0.004135260876721057 False NC
BEL31-I_DR 1k-cell 0.004959490209601295 False NC
BEL31-I_DR Dome 0.027298819662623562 False NC
BEL31-I_DR 50pc-epiboly 0.037361978983187286 False NC
BEL31-I_DR Shield 0.047654559062812775 False NC
BEL31-I_DR 75pc-epiboly 0.07415258861601683 False NC
BEL31-I_DR 1-4-somites 0.11082974711388141 False NC
BEL31-I_DR 14-19-somites 0.08649981940184744 False NC
BEL31-I_DR 20-25-somites 0.10445436044280713 False NC
BEL31-I_DR Prim-5 0.09133982618168363 False NC
BEL31-I_DR Prim-15 0.0928425923832215 False NC
BEL31-I_DR Prim-25 0.09356743447205826 False NC
BEL31-I_DR Long-pec 0.06740670601816239 False NC
BEL31-I_DR Protruding-mouth 0.1131087012566084 False NC
BEL31-I_DR Day-4 0.10468350602966262 False NC
BEL31-I_DR Day-5 0.11974701625057363 False NC
BEL31-LTR_DR 1-cell 0.0 False NC
BEL31-LTR_DR 2-cell 0.0 False NC
BEL31-LTR_DR 128-cell 0.0 False NC
BEL31-LTR_DR 1k-cell 0.0 False NC
BEL31-LTR_DR Dome 0.07427664281990537 False NC
BEL31-LTR_DR 50pc-epiboly 0.08182934860109836 False NC
BEL31-LTR_DR Shield 0.09815401950326505 False NC
BEL31-LTR_DR 75pc-epiboly 0.1136851080181023 False NC
BEL31-LTR_DR 1-4-somites 0.19104282640315318 False NC
BEL31-LTR_DR 14-19-somites 0.21346159428930728 False NC
BEL31-LTR_DR 20-25-somites 0.15017510736930162 False NC
BEL31-LTR_DR Prim-5 0.09833802318121605 False NC
BEL31-LTR_DR Prim-15 0.11223406310353498 False NC
BEL31-LTR_DR Prim-25 0.13011772660206625 False NC
BEL31-LTR_DR Long-pec 0.11059935259290721 False NC
BEL31-LTR_DR Protruding-mouth 0.0968616795566907 False NC
BEL31-LTR_DR Day-4 0.13557154769903118 False NC
BEL31-LTR_DR Day-5 0.1294415366704838 False NC
BEL32-I_DR 1-cell 0.0 False NC
BEL32-I_DR 2-cell 0.0 False NC
BEL32-I_DR 128-cell 0.0 False NC
BEL32-I_DR 1k-cell 0.0 False NC
BEL32-I_DR Dome 1.26451617632974 False NC
BEL32-I_DR 50pc-epiboly 1.1297673256862282 False NC
BEL32-I_DR Shield 0.6254547619214602 False NC
BEL32-I_DR 75pc-epiboly 0.9289351850609862 False NC
BEL32-I_DR 1-4-somites 0.9043235748547558 False NC
BEL32-I_DR 14-19-somites 1.1522623394313292 False NC
BEL32-I_DR 20-25-somites 0.9113736466863674 False NC
BEL32-I_DR Prim-5 1.971886594619938 False NC
BEL32-I_DR Prim-15 1.3104735763023478 False NC
BEL32-I_DR Prim-25 1.5232615230652873 False NC
BEL32-I_DR Long-pec 0.8725582966265957 False NC
BEL32-I_DR Protruding-mouth 2.292530475294952 False NC
BEL32-I_DR Day-4 3.1752947734348886 False NC
BEL32-I_DR Day-5 2.269358004605929 False NC
BEL32-LTR_DR 1-cell 0.004318725985508222 False NC
BEL32-LTR_DR 2-cell 0.0 False NC
BEL32-LTR_DR 128-cell 0.0 False NC
BEL32-LTR_DR 1k-cell 0.0 False NC
BEL32-LTR_DR Dome 0.07650494210450254 False NC
BEL32-LTR_DR 50pc-epiboly 0.029499480170695962 False NC
BEL32-LTR_DR Shield 0.019442046170839042 False NC
BEL32-LTR_DR 75pc-epiboly 0.0376378911188503 False NC
BEL32-LTR_DR 1-4-somites 0.047225786686859464 False NC
BEL32-LTR_DR 14-19-somites 0.054002038414944054 False NC
BEL32-LTR_DR 20-25-somites 0.04362779401267147 False NC
BEL32-LTR_DR Prim-5 0.05486442209985345 False NC
BEL32-LTR_DR Prim-15 0.050864477398522054 False NC
BEL32-LTR_DR Prim-25 0.06484899600006204 False NC
BEL32-LTR_DR Long-pec 0.01752574356472222 False NC
BEL32-LTR_DR Protruding-mouth 0.0824166551706277 False NC
BEL32-LTR_DR Day-4 0.05236451029875079 False NC
BEL32-LTR_DR Day-5 0.06913136884401394 False NC
BEL33-I_DR 1-cell 0.0 False NC
BEL33-I_DR 2-cell 0.035868118592229666 False NC
BEL33-I_DR 128-cell 0.0 False NC
BEL33-I_DR 1k-cell 0.0 False NC
BEL33-I_DR Dome 1.3369795707582968 False NC
BEL33-I_DR 50pc-epiboly 0.6996409305393911 False NC
BEL33-I_DR Shield 0.3397639136651483 False NC
BEL33-I_DR 75pc-epiboly 0.1827082093148073 False NC
BEL33-I_DR 1-4-somites 0.17193854376283788 False NC
BEL33-I_DR 14-19-somites 0.4381580093306834 False NC
BEL33-I_DR 20-25-somites 0.3812137340913041 False NC
BEL33-I_DR Prim-5 0.2581373108506922 False NC
BEL33-I_DR Prim-15 0.20202131358636302 False NC
BEL33-I_DR Prim-25 0.18888057087396715 False NC
BEL33-I_DR Long-pec 0.2679907389751214 False NC
BEL33-I_DR Protruding-mouth 0.30321917078616223 False NC
BEL33-I_DR Day-4 0.1525179911614101 False NC
BEL33-I_DR Day-5 0.3451774311212902 False NC
BEL33-LTR_DR 1-cell 0.0 False NC
BEL33-LTR_DR 2-cell 0.0 False NC
BEL33-LTR_DR 128-cell 0.0 False NC
BEL33-LTR_DR 1k-cell 0.001678615391854756 False NC
BEL33-LTR_DR Dome 0.01599179445546433 False NC
BEL33-LTR_DR 50pc-epiboly 0.024175667565379665 False NC
BEL33-LTR_DR Shield 0.022306637920943055 False NC
BEL33-LTR_DR 75pc-epiboly 0.018454469781245552 False NC
BEL33-LTR_DR 1-4-somites 0.02605001717220736 False NC
BEL33-LTR_DR 14-19-somites 0.027234593674051566 False NC
BEL33-LTR_DR 20-25-somites 0.024502895297851997 False NC
BEL33-LTR_DR Prim-5 0.031660311091623435 False NC
BEL33-LTR_DR Prim-15 0.03264830838836247 False NC
BEL33-LTR_DR Prim-25 0.06677268526606046 False NC
BEL33-LTR_DR Long-pec 0.06767111084686811 False NC
BEL33-LTR_DR Protruding-mouth 0.06508173180271758 False NC
BEL33-LTR_DR Day-4 0.05006658253619223 False NC
BEL33-LTR_DR Day-5 0.07626652605983397 False NC
BEL34-I_DR 1-cell 0.2903970921290011 False NC
BEL34-I_DR 2-cell 1.0191493006895602 False NC
BEL34-I_DR 128-cell 0.5331812870920558 False NC
BEL34-I_DR 1k-cell 0.668966822513703 False NC
BEL34-I_DR Dome 5.5608401656721 False NC
BEL34-I_DR 50pc-epiboly 15.01857771251935 False NC
BEL34-I_DR Shield 14.842996628357806 False NC
BEL34-I_DR 75pc-epiboly 18.970362362776847 False NC
BEL34-I_DR 1-4-somites 10.157615326182274 False NC
BEL34-I_DR 14-19-somites 5.287145386684793 False NC
BEL34-I_DR 20-25-somites 9.457247510897279 False NC
BEL34-I_DR Prim-5 6.8325851925414325 False NC
BEL34-I_DR Prim-15 5.692356875007015 False NC
BEL34-I_DR Prim-25 4.025110096555576 False NC
BEL34-I_DR Long-pec 5.121747472793822 False NC
BEL34-I_DR Protruding-mouth 5.2276989078283815 False NC
BEL34-I_DR Day-4 6.026432866278648 False NC
BEL34-I_DR Day-5 6.104333923787931 False NC
BEL34-LTR_DR 1-cell 0.0 False NC
BEL34-LTR_DR 2-cell 0.0 False NC
BEL34-LTR_DR 128-cell 0.004139458502320976 False NC
BEL34-LTR_DR 1k-cell 0.0 False NC
BEL34-LTR_DR Dome 0.14714285482304496 False NC
BEL34-LTR_DR 50pc-epiboly 0.28159928038317655 False NC
BEL34-LTR_DR Shield 0.32884574613785755 False NC
BEL34-LTR_DR 75pc-epiboly 0.37987198693039165 False NC
BEL34-LTR_DR 1-4-somites 0.18901271933835867 False NC
BEL34-LTR_DR 14-19-somites 0.14095659679074724 False NC
BEL34-LTR_DR 20-25-somites 0.23189631071911432 False NC
BEL34-LTR_DR Prim-5 0.1850682808651134 False NC
BEL34-LTR_DR Prim-15 0.15449240129481495 False NC
BEL34-LTR_DR Prim-25 0.14895709058018897 False NC
BEL34-LTR_DR Long-pec 0.18298340148781903 False NC
BEL34-LTR_DR Protruding-mouth 0.2264470315470904 False NC
BEL34-LTR_DR Day-4 0.1959113059321013 False NC
BEL34-LTR_DR Day-5 0.1701360336979793 False NC
BEL35-I_DR 1-cell 0.0 False NC
BEL35-I_DR 2-cell 0.0 False NC
BEL35-I_DR 128-cell 0.0 False NC
BEL35-I_DR 1k-cell 0.0 False NC
BEL35-I_DR Dome 0.049813310106024446 False NC
BEL35-I_DR 50pc-epiboly 1.26426343588697 False NC
BEL35-I_DR Shield 1.803901191108777 False NC
BEL35-I_DR 75pc-epiboly 1.7590217155201515 False NC
BEL35-I_DR 1-4-somites 2.6655791970160374 False NC
BEL35-I_DR 14-19-somites 2.9108609808349812 False NC
BEL35-I_DR 20-25-somites 1.974903890170602 False NC
BEL35-I_DR Prim-5 1.2008390562695919 False NC
BEL35-I_DR Prim-15 1.530224671501929 False NC
BEL35-I_DR Prim-25 1.1498997228876982 False NC
BEL35-I_DR Long-pec 0.9485582857195016 False NC
BEL35-I_DR Protruding-mouth 1.0061718618226387 False NC
BEL35-I_DR Day-4 0.9177285310090346 False NC
BEL35-I_DR Day-5 1.0079536841763446 False NC
BEL35-LTR_DR 1-cell 0.0 False NC
BEL35-LTR_DR 2-cell 0.0 False NC
BEL35-LTR_DR 128-cell 0.0 False NC
BEL35-LTR_DR 1k-cell 0.0 False NC
BEL35-LTR_DR Dome 0.0 False NC
BEL35-LTR_DR 50pc-epiboly 0.0 False NC
BEL35-LTR_DR Shield 0.0 False NC
BEL35-LTR_DR 75pc-epiboly 0.0 False NC
BEL35-LTR_DR 1-4-somites 0.0 False NC
BEL35-LTR_DR 14-19-somites 0.0 False NC
BEL35-LTR_DR 20-25-somites 0.0 False NC
BEL35-LTR_DR Prim-5 0.0 False NC
BEL35-LTR_DR Prim-15 0.0 False NC
BEL35-LTR_DR Prim-25 0.0 False NC
BEL35-LTR_DR Long-pec 0.0 False NC
BEL35-LTR_DR Protruding-mouth 0.0 False NC
BEL35-LTR_DR Day-4 0.0 False NC
BEL35-LTR_DR Day-5 0.0 False NC
BEL36-I_DR 1-cell 0.0013135699178632645 False NC
BEL36-I_DR 2-cell 0.002497070777289392 False NC
BEL36-I_DR 128-cell 0.001205884835755553 False NC
BEL36-I_DR 1k-cell 0.01330539542224042 False NC
BEL36-I_DR Dome 0.8279042844556187 False NC
BEL36-I_DR 50pc-epiboly 1.3907325055127024 False NC
BEL36-I_DR Shield 1.9260043913680458 False NC
BEL36-I_DR 75pc-epiboly 1.614778735227457 False NC
BEL36-I_DR 1-4-somites 0.7002471750206012 False NC
BEL36-I_DR 14-19-somites 0.43057194246260855 False NC
BEL36-I_DR 20-25-somites 0.41618575197193436 False NC
BEL36-I_DR Prim-5 0.2464598783075019 False NC
BEL36-I_DR Prim-15 0.12446943453845838 False NC
BEL36-I_DR Prim-25 0.10059374506261738 False NC
BEL36-I_DR Long-pec 0.10794412857960882 False NC
BEL36-I_DR Protruding-mouth 0.10620740767883845 False NC
BEL36-I_DR Day-4 0.13139793476452338 False NC
BEL36-I_DR Day-5 0.13592309159332147 False NC
BEL36-LTR_DR 1-cell 0.0041196114329172225 False NC
BEL36-LTR_DR 2-cell 0.003915650466348336 False NC
BEL36-LTR_DR 128-cell 0.00378189001483909 False NC
BEL36-LTR_DR 1k-cell 0.02358556925911026 False NC
BEL36-LTR_DR Dome 0.42250239970690046 False NC
BEL36-LTR_DR 50pc-epiboly 0.5929375414732212 False NC
BEL36-LTR_DR Shield 0.7010264024715889 False NC
BEL36-LTR_DR 75pc-epiboly 0.5305606273245458 False NC
BEL36-LTR_DR 1-4-somites 0.3247242089358779 False NC
BEL36-LTR_DR 14-19-somites 0.31459284245816826 False NC
BEL36-LTR_DR 20-25-somites 0.22699820558695954 False NC
BEL36-LTR_DR Prim-5 0.14694030133139177 False NC
BEL36-LTR_DR Prim-15 0.07498448756538878 False NC
BEL36-LTR_DR Prim-25 0.07010702270276978 False NC
BEL36-LTR_DR Long-pec 0.08776803216037361 False NC
BEL36-LTR_DR Protruding-mouth 0.078616841180249 False NC
BEL36-LTR_DR Day-4 0.05827528968064476 False NC
BEL36-LTR_DR Day-5 0.06594407202926608 False NC
BEL4-I_DR 1-cell 0.0 False NC
BEL4-I_DR 2-cell 0.0003781388142271909 False NC
BEL4-I_DR 128-cell 0.0 False NC
BEL4-I_DR 1k-cell 0.00035041311071522767 False NC
BEL4-I_DR Dome 0.0014836922457372686 False NC
BEL4-I_DR 50pc-epiboly 0.0019410390520270778 False NC
BEL4-I_DR Shield 0.0014327812940638802 False NC
BEL4-I_DR 75pc-epiboly 0.0034671547601806824 False NC
BEL4-I_DR 1-4-somites 0.015226328358608734 False NC
BEL4-I_DR 14-19-somites 0.01208116958252148 False NC
BEL4-I_DR 20-25-somites 0.021556116703013446 False NC
BEL4-I_DR Prim-5 0.019438618963021854 False NC
BEL4-I_DR Prim-15 0.011926908257585894 False NC
BEL4-I_DR Prim-25 0.015133644921201788 False NC
BEL4-I_DR Long-pec 0.006054184701221852 False NC
BEL4-I_DR Protruding-mouth 0.006393362249943646 False NC
BEL4-I_DR Day-4 0.016079174093782227 False NC
BEL4-I_DR Day-5 0.01637561303221269 False NC
BEL4-LTR_DR 1-cell 0.0 False NC
BEL4-LTR_DR 2-cell 0.0 False NC
BEL4-LTR_DR 128-cell 0.0 False NC
BEL4-LTR_DR 1k-cell 0.0014240998717503222 False NC
BEL4-LTR_DR Dome 0.005276087390077568 False NC
BEL4-LTR_DR 50pc-epiboly 0.003155399590400091 False NC
BEL4-LTR_DR Shield 0.008734363504370285 False NC
BEL4-LTR_DR 75pc-epiboly 0.003131272139671406 False NC
BEL4-LTR_DR 1-4-somites 0.01768020300256802 False NC
BEL4-LTR_DR 14-19-somites 0.011552611022925992 False NC
BEL4-LTR_DR 20-25-somites 0.022272546482039964 False NC
BEL4-LTR_DR Prim-5 0.022909916434247012 False NC
BEL4-LTR_DR Prim-15 0.01644574503695975 False NC
BEL4-LTR_DR Prim-25 0.01780380089851953 False NC
BEL4-LTR_DR Long-pec 0.014762741563461936 False NC
BEL4-LTR_DR Protruding-mouth 0.021923162280478293 False NC
BEL4-LTR_DR Day-4 0.03839120191412158 False NC
BEL4-LTR_DR Day-5 0.03974601815817892 False NC
BEL5-I_DR 1-cell 0.0 False NC
BEL5-I_DR 2-cell 0.0022599964611241543 False NC
BEL5-I_DR 128-cell 0.0008731175699518397 False NC
BEL5-I_DR 1k-cell 0.004188580279791734 False NC
BEL5-I_DR Dome 0.033696432565756294 False NC
BEL5-I_DR 50pc-epiboly 0.012992980805591909 False NC
BEL5-I_DR Shield 0.0059942443690603016 False NC
BEL5-I_DR 75pc-epiboly 0.00276292098505049 False NC
BEL5-I_DR 1-4-somites 0.009966903044574853 False NC
BEL5-I_DR 14-19-somites 0.007645203771090315 False NC
BEL5-I_DR 20-25-somites 0.0144118240452943 False NC
BEL5-I_DR Prim-5 0.009294197456106858 False NC
BEL5-I_DR Prim-15 0.017820684785681495 False NC
BEL5-I_DR Prim-25 0.015709428284103856 False NC
BEL5-I_DR Long-pec 0.009648968745488467 False NC
BEL5-I_DR Protruding-mouth 0.012418500938480183 False NC
BEL5-I_DR Day-4 0.0201808536662464 False NC
BEL5-I_DR Day-5 0.021749113235145827 False NC
BEL5-LTR_DR 1-cell 0.0 False NC
BEL5-LTR_DR 2-cell 0.0028987180972927856 False NC
BEL5-LTR_DR 128-cell 0.0 False NC
BEL5-LTR_DR 1k-cell 0.002686179750245409 False NC
BEL5-LTR_DR Dome 0.1023625415203437 False NC
BEL5-LTR_DR 50pc-epiboly 0.056542185834097515 False NC
BEL5-LTR_DR Shield 0.03844170761123138 False NC
BEL5-LTR_DR 75pc-epiboly 0.04725039293068692 False NC
BEL5-LTR_DR 1-4-somites 0.0694769321599541 False NC
BEL5-LTR_DR 14-19-somites 0.1607077419623118 False NC
BEL5-LTR_DR 20-25-somites 0.1512401147698444 False NC
BEL5-LTR_DR Prim-5 0.1132488297561631 False NC
BEL5-LTR_DR Prim-15 0.08489808988376306 False NC
BEL5-LTR_DR Prim-25 0.11601075785024831 False NC
BEL5-LTR_DR Long-pec 0.11447768942825617 False NC
BEL5-LTR_DR Protruding-mouth 0.08270424813223981 False NC
BEL5-LTR_DR Day-4 0.11401452811222712 False NC
BEL5-LTR_DR Day-5 0.10460948040062638 False NC
BEL7-I_DR 1-cell 0.0 False NC
BEL7-I_DR 2-cell 0.003626717488546782 False NC
BEL7-I_DR 128-cell 0.0 False NC
BEL7-I_DR 1k-cell 0.0011202670457093502 False NC
BEL7-I_DR Dome 0.011858371433943974 False NC
BEL7-I_DR 50pc-epiboly 0.02109863718266867 False NC
BEL7-I_DR Shield 0.014886907081074397 False NC
BEL7-I_DR 75pc-epiboly 0.003694819154337398 False NC
BEL7-I_DR 1-4-somites 0.02433920616223942 False NC
BEL7-I_DR 14-19-somites 0.02839953871391738 False NC
BEL7-I_DR 20-25-somites 0.04788986194275278 False NC
BEL7-I_DR Prim-5 0.053444752699968 False NC
BEL7-I_DR Prim-15 0.05038633678518517 False NC
BEL7-I_DR Prim-25 0.04583567780109098 False NC
BEL7-I_DR Long-pec 0.055484806606245905 False NC
BEL7-I_DR Protruding-mouth 0.07281576209446819 False NC
BEL7-I_DR Day-4 0.07967767437473533 False NC
BEL7-I_DR Day-5 0.09888836418412615 False NC
BEL7-LTR_DR 1-cell 0.0 False NC
BEL7-LTR_DR 2-cell 0.0 False NC
BEL7-LTR_DR 128-cell 0.009268086309092679 False NC
BEL7-LTR_DR 1k-cell 0.0 False NC
BEL7-LTR_DR Dome 0.0047063874158614 False NC
BEL7-LTR_DR 50pc-epiboly 0.004925701698260921 False NC
BEL7-LTR_DR Shield 0.018179575640265077 False NC
BEL7-LTR_DR 75pc-epiboly 0.05376841588407185 False NC
BEL7-LTR_DR 1-4-somites 0.018399657150724467 False NC
BEL7-LTR_DR 14-19-somites 0.02705111386277346 False NC
BEL7-LTR_DR 20-25-somites 0.03245042529868126 False NC
BEL7-LTR_DR Prim-5 0.044395786114766536 False NC
BEL7-LTR_DR Prim-15 0.03242835631074606 False NC
BEL7-LTR_DR Prim-25 0.015159505558456063 False NC
BEL7-LTR_DR Long-pec 0.05121158833847402 False NC
BEL7-LTR_DR Protruding-mouth 0.08619103377379382 False NC
BEL7-LTR_DR Day-4 0.091807907666641 False NC
BEL7-LTR_DR Day-5 0.06348799179552302 False NC
BEL8-I_DR 1-cell 0.002904972635992077 False NC
BEL8-I_DR 2-cell 0.0009203827142500386 False NC
BEL8-I_DR 128-cell 0.007111536081715358 False NC
BEL8-I_DR 1k-cell 0.006823191014823665 False NC
BEL8-I_DR Dome 0.1895921388003957 False NC
BEL8-I_DR 50pc-epiboly 0.23433283415543235 False NC
BEL8-I_DR Shield 0.2031388680630267 False NC
BEL8-I_DR 75pc-epiboly 0.227852704082726 False NC
BEL8-I_DR 1-4-somites 0.28413122782452815 False NC
BEL8-I_DR 14-19-somites 0.12194566650395755 False NC
BEL8-I_DR 20-25-somites 0.2374362209821297 False NC
BEL8-I_DR Prim-5 0.12112187010660991 False NC
BEL8-I_DR Prim-15 0.12545050479456113 False NC
BEL8-I_DR Prim-25 0.09014882852026564 False NC
BEL8-I_DR Long-pec 0.20138886943767123 False NC
BEL8-I_DR Protruding-mouth 0.29663771332359506 False NC
BEL8-I_DR Day-4 0.21427181904757892 False NC
BEL8-I_DR Day-5 0.3631500477392148 False NC
BEL8-LTR_DR 1-cell 0.0 False NC
BEL8-LTR_DR 2-cell 0.011672721058450726 False NC
BEL8-LTR_DR 128-cell 0.0 False NC
BEL8-LTR_DR 1k-cell 0.003605619896458951 False NC
BEL8-LTR_DR Dome 0.13358308673771957 False NC
BEL8-LTR_DR 50pc-epiboly 0.1877421216009086 False NC
BEL8-LTR_DR Shield 0.2174560614368727 False NC
BEL8-LTR_DR 75pc-epiboly 0.24180214410214512 False NC
BEL8-LTR_DR 1-4-somites 0.26112204329227195 False NC
BEL8-LTR_DR 14-19-somites 0.25593383135044573 False NC
BEL8-LTR_DR 20-25-somites 0.31202989255077396 False NC
BEL8-LTR_DR Prim-5 0.18401483168744143 False NC
BEL8-LTR_DR Prim-15 0.17531918103755986 False NC
BEL8-LTR_DR Prim-25 0.11474071962096286 False NC
BEL8-LTR_DR Long-pec 0.2076509901033438 False NC
BEL8-LTR_DR Protruding-mouth 0.3207033725771494 False NC
BEL8-LTR_DR Day-4 0.2688541208071723 False NC
BEL8-LTR_DR Day-5 0.28083155928509385 False NC
BEL9-I_DR 1-cell 0.0 False NC
BEL9-I_DR 2-cell 0.0 False NC
BEL9-I_DR 128-cell 0.0 False NC
BEL9-I_DR 1k-cell 0.0 False NC
BEL9-I_DR Dome 2.1190708763111545 False NC
BEL9-I_DR 50pc-epiboly 4.596347576233136 False NC
BEL9-I_DR Shield 1.1566369840617803 False NC
BEL9-I_DR 75pc-epiboly 1.8181015201478534 False NC
BEL9-I_DR 1-4-somites 2.281245628094059 False NC
BEL9-I_DR 14-19-somites 2.177079756922079 False NC
BEL9-I_DR 20-25-somites 2.3595309242600444 False NC
BEL9-I_DR Prim-5 2.12447631859928 False NC
BEL9-I_DR Prim-15 2.045551402313445 False NC
BEL9-I_DR Prim-25 1.6157292223744275 False NC
BEL9-I_DR Long-pec 2.1721525392717163 False NC
BEL9-I_DR Protruding-mouth 2.9114179703451 False NC
BEL9-I_DR Day-4 3.3948178286901998 False NC
BEL9-I_DR Day-5 2.410391552914772 False NC
BEL9-LTR_DR 1-cell 0.01578951951370643 False NC
BEL9-LTR_DR 2-cell 0.03001556843601615 False NC
BEL9-LTR_DR 128-cell 0.04348533386730687 False NC
BEL9-LTR_DR 1k-cell 0.027814782058397623 False NC
BEL9-LTR_DR Dome 0.11286407736615489 False NC
BEL9-LTR_DR 50pc-epiboly 0.16948148971267435 False NC
BEL9-LTR_DR Shield 0.05212627138559418 False NC
BEL9-LTR_DR 75pc-epiboly 0.04586879080157788 False NC
BEL9-LTR_DR 1-4-somites 0.08153402576268899 False NC
BEL9-LTR_DR 14-19-somites 0.04700825473783697 False NC
BEL9-LTR_DR 20-25-somites 0.043501585708455574 False NC
BEL9-LTR_DR Prim-5 0.046289445238145197 False NC
BEL9-LTR_DR Prim-15 0.05071733451443696 False NC
BEL9-LTR_DR Prim-25 0.021074826052829915 False NC
BEL9-LTR_DR Long-pec 0.053395968883716984 False NC
BEL9-LTR_DR Protruding-mouth 0.01585895798458431 False NC
BEL9-LTR_DR Day-4 0.010635987196767257 False NC
BEL9-LTR_DR Day-5 0.012035638255075452 False NC
BELPADRE_I-int 1-cell 0.23919097765891686 False NC
BELPADRE_I-int 2-cell 0.22734869015382492 False NC
BELPADRE_I-int 128-cell 0.6312992635924283 False NC
BELPADRE_I-int 1k-cell 0.6847072183375548 False NC
BELPADRE_I-int Dome 1.2823095559216215 False NC
BELPADRE_I-int 50pc-epiboly 1.6338173633000839 False NC
BELPADRE_I-int Shield 1.6959446429024208 False NC
BELPADRE_I-int 75pc-epiboly 3.5032190964468355 False NC
BELPADRE_I-int 1-4-somites 5.5036205254301604 False NC
BELPADRE_I-int 14-19-somites 3.0442907370182746 False NC
BELPADRE_I-int 20-25-somites 3.7892112002613962 False NC
BELPADRE_I-int Prim-5 1.4608869789901808 False NC
BELPADRE_I-int Prim-15 1.856731272869127 False NC
BELPADRE_I-int Prim-25 1.8856092683094965 False NC
BELPADRE_I-int Long-pec 4.64095170935048 False NC
BELPADRE_I-int Protruding-mouth 3.7237646627700607 False NC
BELPADRE_I-int Day-4 6.072269175028216 False NC
BELPADRE_I-int Day-5 5.059504576935526 False NC
BELPADRE_LTR 1-cell 0.0 False NC
BELPADRE_LTR 2-cell 0.0 False NC
BELPADRE_LTR 128-cell 0.0 False NC
BELPADRE_LTR 1k-cell 0.0 False NC
BELPADRE_LTR Dome 0.08838825146861655 False NC
BELPADRE_LTR 50pc-epiboly 0.13215297239236617 False NC
BELPADRE_LTR Shield 0.14225887442077348 False NC
BELPADRE_LTR 75pc-epiboly 0.18359946887244047 False NC
BELPADRE_LTR 1-4-somites 0.24682466909508433 False NC
BELPADRE_LTR 14-19-somites 0.16531236249472667 False NC
BELPADRE_LTR 20-25-somites 0.17827004838880647 False NC
BELPADRE_LTR Prim-5 0.026469032371947532 False NC
BELPADRE_LTR Prim-15 0.09666989686130262 False NC
BELPADRE_LTR Prim-25 0.10845825114992955 False NC
BELPADRE_LTR Long-pec 0.17861602761955572 False NC
BELPADRE_LTR Protruding-mouth 0.14509442318687438 False NC
BELPADRE_LTR Day-4 0.17333200273105662 False NC
BELPADRE_LTR Day-5 0.1548487604768854 False NC
BHIKHARI-2-I_DR 1-cell 0.0035744973139817623 False NC
BHIKHARI-2-I_DR 2-cell 0.005488309317698979 False NC
BHIKHARI-2-I_DR 128-cell 0.005805666685555722 False NC
BHIKHARI-2-I_DR 1k-cell 0.005570269532315988 False NC
BHIKHARI-2-I_DR Dome 0.07716464426812371 False NC
BHIKHARI-2-I_DR 50pc-epiboly 0.048563599723162466 False NC
BHIKHARI-2-I_DR Shield 0.05669221442855017 False NC
BHIKHARI-2-I_DR 75pc-epiboly 0.056446186454416125 False NC
BHIKHARI-2-I_DR 1-4-somites 0.13279746893057892 False NC
BHIKHARI-2-I_DR 14-19-somites 0.5675420390656184 False NC
BHIKHARI-2-I_DR 20-25-somites 1.1542443650558805 False NC
BHIKHARI-2-I_DR Prim-5 1.1935537562077954 False NC
BHIKHARI-2-I_DR Prim-15 0.8010625270183199 False NC
BHIKHARI-2-I_DR Prim-25 0.5678415906117488 False NC
BHIKHARI-2-I_DR Long-pec 0.32693396845056943 False NC
BHIKHARI-2-I_DR Protruding-mouth 0.12372440415213523 False NC
BHIKHARI-2-I_DR Day-4 0.07084544846233792 False NC
BHIKHARI-2-I_DR Day-5 0.06979367519117344 False NC
BHIKHARI-2-LTR_DR 1-cell 0.002282505577620814 False NC
BHIKHARI-2-LTR_DR 2-cell 0.0019284438026880625 False NC
BHIKHARI-2-LTR_DR 128-cell 0.0020953881678850406 False NC
BHIKHARI-2-LTR_DR 1k-cell 0.015636664910488332 False NC
BHIKHARI-2-LTR_DR Dome 1.5345967527916073 False NC
BHIKHARI-2-LTR_DR 50pc-epiboly 1.9394556727873251 False NC
BHIKHARI-2-LTR_DR Shield 1.763256328828098 False NC
BHIKHARI-2-LTR_DR 75pc-epiboly 1.6812540949996682 False NC
BHIKHARI-2-LTR_DR 1-4-somites 1.0247250008296436 False NC
BHIKHARI-2-LTR_DR 14-19-somites 1.326468295064042 False NC
BHIKHARI-2-LTR_DR 20-25-somites 1.5991457791388493 False NC
BHIKHARI-2-LTR_DR Prim-5 1.4195939971750597 False NC
BHIKHARI-2-LTR_DR Prim-15 1.0799189965509 False NC
BHIKHARI-2-LTR_DR Prim-25 0.7631583530321799 False NC
BHIKHARI-2-LTR_DR Long-pec 0.47573714384141735 False NC
BHIKHARI-2-LTR_DR Protruding-mouth 0.24020761156930334 False NC
BHIKHARI-2-LTR_DR Day-4 0.21371526289879045 False NC
BHIKHARI-2-LTR_DR Day-5 0.18413423171806068 False NC
BHIKHARI-3-I_DR 1-cell 0.06105005319828376 False NC
BHIKHARI-3-I_DR 2-cell 0.07736997308899801 False NC
BHIKHARI-3-I_DR 128-cell 0.16813570189008445 False NC
BHIKHARI-3-I_DR 1k-cell 0.6452738183285857 False NC
BHIKHARI-3-I_DR Dome 225.7644187079989 False NC
BHIKHARI-3-I_DR 50pc-epiboly 465.0040347355786 False NC
BHIKHARI-3-I_DR Shield 453.22157976302304 False NC
BHIKHARI-3-I_DR 75pc-epiboly 234.43873855547744 False NC
BHIKHARI-3-I_DR 1-4-somites 10.885420203607268 False NC
BHIKHARI-3-I_DR 14-19-somites 2.1447331636750406 False NC
BHIKHARI-3-I_DR 20-25-somites 1.009191237037522 False NC
BHIKHARI-3-I_DR Prim-5 0.43750123140438923 False NC
BHIKHARI-3-I_DR Prim-15 0.23967554795115106 False NC
BHIKHARI-3-I_DR Prim-25 0.16297129884832345 False NC
BHIKHARI-3-I_DR Long-pec 0.2683916226534685 False NC
BHIKHARI-3-I_DR Protruding-mouth 0.3270321946698922 False NC
BHIKHARI-3-I_DR Day-4 0.10280990241901333 False NC
BHIKHARI-3-I_DR Day-5 0.18614280317011983 False NC
BHIKHARI-3-LTR_DR 1-cell 0.0011764677557253894 False NC
BHIKHARI-3-LTR_DR 2-cell 0.00335466336427351 False NC
BHIKHARI-3-LTR_DR 128-cell 0.0028800591062912223 False NC
BHIKHARI-3-LTR_DR 1k-cell 0.02314250296555323 False NC
BHIKHARI-3-LTR_DR Dome 7.053688345924892 False NC
BHIKHARI-3-LTR_DR 50pc-epiboly 12.718274596722795 False NC
BHIKHARI-3-LTR_DR Shield 11.678880191162964 False NC
BHIKHARI-3-LTR_DR 75pc-epiboly 6.494306753917951 False NC
BHIKHARI-3-LTR_DR 1-4-somites 0.5249559651137308 False NC
BHIKHARI-3-LTR_DR 14-19-somites 0.189138091175927 False NC
BHIKHARI-3-LTR_DR 20-25-somites 0.08751449006040964 False NC
BHIKHARI-3-LTR_DR Prim-5 0.04138799008227238 False NC
BHIKHARI-3-LTR_DR Prim-15 0.041148224574297496 False NC
BHIKHARI-3-LTR_DR Prim-25 0.04278993430261875 False NC
BHIKHARI-3-LTR_DR Long-pec 0.0385914698380732 False NC
BHIKHARI-3-LTR_DR Protruding-mouth 0.042932977228676825 False NC
BHIKHARI-3-LTR_DR Day-4 0.051907512857309844 False NC
BHIKHARI-3-LTR_DR Day-5 0.05515124949396692 False NC
BHIKHARI-4-I_DR 1-cell 0.00902345533826442 False NC
BHIKHARI-4-I_DR 2-cell 0.1072088280615106 False NC
BHIKHARI-4-I_DR 128-cell 0.04970233168660264 False NC
BHIKHARI-4-I_DR 1k-cell 0.01589569862652478 False NC
BHIKHARI-4-I_DR Dome 0.32390215889311946 False NC
BHIKHARI-4-I_DR 50pc-epiboly 0.15408898522127895 False NC
BHIKHARI-4-I_DR Shield 0.14623849006040274 False NC
BHIKHARI-4-I_DR 75pc-epiboly 0.27523936627830164 False NC
BHIKHARI-4-I_DR 1-4-somites 0.2919063425508145 False NC
BHIKHARI-4-I_DR 14-19-somites 0.2619284675627417 False NC
BHIKHARI-4-I_DR 20-25-somites 0.24860453507985641 False NC
BHIKHARI-4-I_DR Prim-5 0.17194885626187387 False NC
BHIKHARI-4-I_DR Prim-15 0.16907413476003216 False NC
BHIKHARI-4-I_DR Prim-25 0.11291177481148354 False NC
BHIKHARI-4-I_DR Long-pec 0.16478064175769008 False NC
BHIKHARI-4-I_DR Protruding-mouth 0.11782079793461149 False NC
BHIKHARI-4-I_DR Day-4 0.13676163455854823 False NC
BHIKHARI-4-I_DR Day-5 0.15991751850990704 False NC
BHIKHARI-4-LTR_DR 1-cell 0.007253041974995479 False NC
BHIKHARI-4-LTR_DR 2-cell 0.006401520932355284 False NC
BHIKHARI-4-LTR_DR 128-cell 0.002853619376741631 False NC
BHIKHARI-4-LTR_DR 1k-cell 0.00638847121407915 False NC
BHIKHARI-4-LTR_DR Dome 0.13331575523077172 False NC
BHIKHARI-4-LTR_DR 50pc-epiboly 0.07026962382737306 False NC
BHIKHARI-4-LTR_DR Shield 0.06670286816892994 False NC
BHIKHARI-4-LTR_DR 75pc-epiboly 0.07224067072461769 False NC
BHIKHARI-4-LTR_DR 1-4-somites 0.1496558585111741 False NC
BHIKHARI-4-LTR_DR 14-19-somites 0.14298059583182693 False NC
BHIKHARI-4-LTR_DR 20-25-somites 0.12798508291742464 False NC
BHIKHARI-4-LTR_DR Prim-5 0.09771050797164581 False NC
BHIKHARI-4-LTR_DR Prim-15 0.061017033866937485 False NC
BHIKHARI-4-LTR_DR Prim-25 0.05652948135160357 False NC
BHIKHARI-4-LTR_DR Long-pec 0.04730373971151282 False NC
BHIKHARI-4-LTR_DR Protruding-mouth 0.058279512732242036 False NC
BHIKHARI-4-LTR_DR Day-4 0.07328588578965456 False NC
BHIKHARI-4-LTR_DR Day-5 0.07937585645344962 False NC
BHIKHARI-5-I_DR 1-cell 0.011479959524891966 False NC
BHIKHARI-5-I_DR 2-cell 0.012101944721359646 False NC
BHIKHARI-5-I_DR 128-cell 0.009101729342168827 False NC
BHIKHARI-5-I_DR 1k-cell 0.03125383680840531 False NC
BHIKHARI-5-I_DR Dome 1.899556519982913 False NC
BHIKHARI-5-I_DR 50pc-epiboly 4.474949768395443 False NC
BHIKHARI-5-I_DR Shield 4.531815754674273 False NC
BHIKHARI-5-I_DR 75pc-epiboly 4.6359784047851 False NC
BHIKHARI-5-I_DR 1-4-somites 2.151018654161238 False NC
BHIKHARI-5-I_DR 14-19-somites 1.520016179983935 False NC
BHIKHARI-5-I_DR 20-25-somites 2.159928747255733 False NC
BHIKHARI-5-I_DR Prim-5 2.510175175697822 False NC
BHIKHARI-5-I_DR Prim-15 1.2548553879856095 False NC
BHIKHARI-5-I_DR Prim-25 0.514424997066826 False NC
BHIKHARI-5-I_DR Long-pec 0.44659623639291757 False NC
BHIKHARI-5-I_DR Protruding-mouth 0.28123805035638816 False NC
BHIKHARI-5-I_DR Day-4 0.19508305620985333 False NC
BHIKHARI-5-I_DR Day-5 0.119207788372761 False NC
BHIKHARI-5-LTR_DR 1-cell 0.0035274102794785366 False NC
BHIKHARI-5-LTR_DR 2-cell 0.004023322858698236 False NC
BHIKHARI-5-LTR_DR 128-cell 0.0022667658229426238 False NC
BHIKHARI-5-LTR_DR 1k-cell 0.021437879147513966 False NC
BHIKHARI-5-LTR_DR Dome 2.7474556278720144 False NC
BHIKHARI-5-LTR_DR 50pc-epiboly 4.922813955909459 False NC
BHIKHARI-5-LTR_DR Shield 5.145658024393152 False NC
BHIKHARI-5-LTR_DR 75pc-epiboly 4.428831075841845 False NC
BHIKHARI-5-LTR_DR 1-4-somites 2.848590536475283 False NC
BHIKHARI-5-LTR_DR 14-19-somites 2.935655909632737 False NC
BHIKHARI-5-LTR_DR 20-25-somites 2.2374861266157597 False NC
BHIKHARI-5-LTR_DR Prim-5 1.8255585212726373 False NC
BHIKHARI-5-LTR_DR Prim-15 1.0828041732165636 False NC
BHIKHARI-5-LTR_DR Prim-25 0.6744436828756794 False NC
BHIKHARI-5-LTR_DR Long-pec 0.39794364641923036 False NC
BHIKHARI-5-LTR_DR Protruding-mouth 0.33090900567168496 False NC
BHIKHARI-5-LTR_DR Day-4 0.22026454781260543 False NC
BHIKHARI-5-LTR_DR Day-5 0.16334373059289203 False NC
BHIKHARI_I-int 1-cell 0.006499754827687959 False NC
BHIKHARI_I-int 2-cell 0.006541362568364528 False NC
BHIKHARI_I-int 128-cell 0.004562932517903684 False NC
BHIKHARI_I-int 1k-cell 0.01919551025242997 False NC
BHIKHARI_I-int Dome 4.726137021130006 False NC
BHIKHARI_I-int 50pc-epiboly 13.27103521874938 False NC
BHIKHARI_I-int Shield 21.4487116602365 False NC
BHIKHARI_I-int 75pc-epiboly 19.586068423858137 False NC
BHIKHARI_I-int 1-4-somites 2.567431797871341 False NC
BHIKHARI_I-int 14-19-somites 1.596111511735924 False NC
BHIKHARI_I-int 20-25-somites 0.7278841708497233 False NC
BHIKHARI_I-int Prim-5 0.3575623628883895 False NC
BHIKHARI_I-int Prim-15 0.2963827148684293 False NC
BHIKHARI_I-int Prim-25 0.4768946430222938 False NC
BHIKHARI_I-int Long-pec 0.26105013961125934 False NC
BHIKHARI_I-int Protruding-mouth 0.1678167186732238 False NC
BHIKHARI_I-int Day-4 0.15414203921799305 False NC
BHIKHARI_I-int Day-5 0.12459034392294747 False NC
BHIKHARI_LTR 1-cell 0.0015653859794431736 False NC
BHIKHARI_LTR 2-cell 0.007935381855281847 False NC
BHIKHARI_LTR 128-cell 0.013891553717414384 False NC
BHIKHARI_LTR 1k-cell 0.02320963520341423 False NC
BHIKHARI_LTR Dome 3.22134180307118 False NC
BHIKHARI_LTR 50pc-epiboly 9.044346118268322 False NC
BHIKHARI_LTR Shield 13.909010525989384 False NC
BHIKHARI_LTR 75pc-epiboly 11.581647486652264 False NC
BHIKHARI_LTR 1-4-somites 2.2654778561170152 False NC
BHIKHARI_LTR 14-19-somites 1.4468327046130298 False NC
BHIKHARI_LTR 20-25-somites 0.6097796054749509 False NC
BHIKHARI_LTR Prim-5 0.29013776301759614 False NC
BHIKHARI_LTR Prim-15 0.22403238864431602 False NC
BHIKHARI_LTR Prim-25 0.3358671319213846 False NC
BHIKHARI_LTR Long-pec 0.20804321045919752 False NC
BHIKHARI_LTR Protruding-mouth 0.14517294539032072 False NC
BHIKHARI_LTR Day-4 0.1223174223651851 False NC
BHIKHARI_LTR Day-5 0.1106714422694142 False NC
BRSATI 1-cell 0.0 False NC
BRSATI 2-cell 0.0 False NC
BRSATI 128-cell 0.000734653742845518 False NC
BRSATI 1k-cell 0.0007048663973003446 False NC
BRSATI Dome 0.032829402027874044 False NC
BRSATI 50pc-epiboly 0.02733120460533906 False NC
BRSATI Shield 0.012969369897780211 False NC
BRSATI 75pc-epiboly 0.020147934302864066 False NC
BRSATI 1-4-somites 0.17137214131272352 False NC
BRSATI 14-19-somites 0.24516058205672558 False NC
BRSATI 20-25-somites 0.3174890282465171 False NC
BRSATI Prim-5 0.3347076446819586 False NC
BRSATI Prim-15 0.35729946221321296 False NC
BRSATI Prim-25 0.35248373366309205 False NC
BRSATI Long-pec 0.34586010308392523 False NC
BRSATI Protruding-mouth 0.2965938599976751 False NC
BRSATI Day-4 0.26521864388496386 False NC
BRSATI Day-5 0.20221520137466356 False NC
BovB-1_DR 1-cell 0.0 False NC
BovB-1_DR 2-cell 0.0 False NC
BovB-1_DR 128-cell 0.005341636570360301 False NC
BovB-1_DR 1k-cell 0.0025625270147363573 False NC
BovB-1_DR Dome 0.016275082231496756 False NC
BovB-1_DR 50pc-epiboly 0.011355659603775176 False NC
BovB-1_DR Shield 0.01571662415007946 False NC
BovB-1_DR 75pc-epiboly 0.019720451933529344 False NC
BovB-1_DR 1-4-somites 0.03976722307089588 False NC
BovB-1_DR 14-19-somites 0.025984727637644162 False NC
BovB-1_DR 20-25-somites 0.029389980996560115 False NC
BovB-1_DR Prim-5 0.03127347874185566 False NC
BovB-1_DR Prim-15 0.031149992963166746 False NC
BovB-1_DR Prim-25 0.03786094077847933 False NC
BovB-1_DR Long-pec 0.023612528754865268 False NC
BovB-1_DR Protruding-mouth 0.043831738291974225 False NC
BovB-1_DR Day-4 0.052913240197091 False NC
BovB-1_DR Day-5 0.06985579935585243 False NC
CATCH1I_DR 1-cell 0.0 False NC
CATCH1I_DR 2-cell 0.0 False NC
CATCH1I_DR 128-cell 0.03303901137963594 False NC
CATCH1I_DR 1k-cell 0.09509822476910483 False NC
CATCH1I_DR Dome 0.9059795775533195 False NC
CATCH1I_DR 50pc-epiboly 2.071987297703645 False NC
CATCH1I_DR Shield 0.8424886674030251 False NC
CATCH1I_DR 75pc-epiboly 2.056144051863118 False NC
CATCH1I_DR 1-4-somites 5.378492372670106 False NC
CATCH1I_DR 14-19-somites 4.2430173040313175 False NC
CATCH1I_DR 20-25-somites 3.0076736781462907 False NC
CATCH1I_DR Prim-5 3.58728913729811 False NC
CATCH1I_DR Prim-15 1.5798814949540942 False NC
CATCH1I_DR Prim-25 1.8734154400017924 False NC
CATCH1I_DR Long-pec 2.920957260787037 False NC
CATCH1I_DR Protruding-mouth 2.8195171505741055 False NC
CATCH1I_DR Day-4 5.163722543349037 False NC
CATCH1I_DR Day-5 5.514049657796351 False NC
CATCH1LTR_DR 1-cell 0.0 False NC
CATCH1LTR_DR 2-cell 0.0 False NC
CATCH1LTR_DR 128-cell 0.0 False NC
CATCH1LTR_DR 1k-cell 0.004712369018152475 False NC
CATCH1LTR_DR Dome 0.004988187625895772 False NC
CATCH1LTR_DR 50pc-epiboly 0.04176506876983795 False NC
CATCH1LTR_DR Shield 0.004817024515830732 False NC
CATCH1LTR_DR 75pc-epiboly 0.031084287228231488 False NC
CATCH1LTR_DR 1-4-somites 0.107257464601952 False NC
CATCH1LTR_DR 14-19-somites 0.07645554548964648 False NC
CATCH1LTR_DR 20-25-somites 0.06878686161041862 False NC
CATCH1LTR_DR Prim-5 0.09933629285907078 False NC
CATCH1LTR_DR Prim-15 0.05728340068656679 False NC
CATCH1LTR_DR Prim-25 0.04284586108744636 False NC
CATCH1LTR_DR Long-pec 0.03799455762482794 False NC
CATCH1LTR_DR Protruding-mouth 0.06448363645762155 False NC
CATCH1LTR_DR Day-4 0.08649334116792973 False NC
CATCH1LTR_DR Day-5 0.0917582813286981 False NC
CATCH2I_DR 1-cell 0.007108201416312537 False NC
CATCH2I_DR 2-cell 0.00971214686764111 False NC
CATCH2I_DR 128-cell 0.006117636122415159 False NC
CATCH2I_DR 1k-cell 0.004304365871364215 False NC
CATCH2I_DR Dome 0.07455769754696422 False NC
CATCH2I_DR 50pc-epiboly 0.14305872688628413 False NC
CATCH2I_DR Shield 0.2351978702390678 False NC
CATCH2I_DR 75pc-epiboly 0.2271437479798029 False NC
CATCH2I_DR 1-4-somites 0.3651645295880721 False NC
CATCH2I_DR 14-19-somites 0.1059442698031698 False NC
CATCH2I_DR 20-25-somites 0.18645363810317828 False NC
CATCH2I_DR Prim-5 0.1853785260115326 False NC
CATCH2I_DR Prim-15 0.1046474560719393 False NC
CATCH2I_DR Prim-25 0.08227498635280475 False NC
CATCH2I_DR Long-pec 0.061747747786325566 False NC
CATCH2I_DR Protruding-mouth 0.048191365524992404 False NC
CATCH2I_DR Day-4 0.04937789575547994 False NC
CATCH2I_DR Day-5 0.03403345313990204 False NC
CATCH2LTR_DR 1-cell 0.16076628638417184 False NC
CATCH2LTR_DR 2-cell 0.16945499658403504 False NC
CATCH2LTR_DR 128-cell 0.1292102641868759 False NC
CATCH2LTR_DR 1k-cell 0.17521275885679763 False NC
CATCH2LTR_DR Dome 0.10381547585386072 False NC
CATCH2LTR_DR 50pc-epiboly 0.10743238016388831 False NC
CATCH2LTR_DR Shield 0.09687386327338483 False NC
CATCH2LTR_DR 75pc-epiboly 0.12417747934922847 False NC
CATCH2LTR_DR 1-4-somites 0.1425096162192991 False NC
CATCH2LTR_DR 14-19-somites 0.11621218304932264 False NC
CATCH2LTR_DR 20-25-somites 0.1487909578755016 False NC
CATCH2LTR_DR Prim-5 0.12653888663273763 False NC
CATCH2LTR_DR Prim-15 0.1594061473004298 False NC
CATCH2LTR_DR Prim-25 0.22292983898951083 False NC
CATCH2LTR_DR Long-pec 0.29700825579226686 False NC
CATCH2LTR_DR Protruding-mouth 0.6264158660014842 False NC
CATCH2LTR_DR Day-4 0.6466028893009825 False NC
CATCH2LTR_DR Day-5 0.7152425244526613 False NC
CATCH3I_DR 1-cell 0.0 False NC
CATCH3I_DR 2-cell 0.0 False NC
CATCH3I_DR 128-cell 0.0005570545982359974 False NC
CATCH3I_DR 1k-cell 0.001068936411423862 False NC
CATCH3I_DR Dome 0.01725540683186402 False NC
CATCH3I_DR 50pc-epiboly 0.00651326100761377 False NC
CATCH3I_DR Shield 0.019941338434534776 False NC
CATCH3I_DR 75pc-epiboly 0.013220709549201964 False NC
CATCH3I_DR 1-4-somites 0.008294279919243915 False NC
CATCH3I_DR 14-19-somites 0.0035227753462696424 False NC
CATCH3I_DR 20-25-somites 0.003064945329123747 False NC
CATCH3I_DR Prim-5 0.009191124073578064 False NC
CATCH3I_DR Prim-15 0.005522431037229281 False NC
CATCH3I_DR Prim-25 0.006681810531580822 False NC
CATCH3I_DR Long-pec 0.00584829862923952 False NC
CATCH3I_DR Protruding-mouth 0.006704147227006513 False NC
CATCH3I_DR Day-4 0.006131197053167293 False NC
CATCH3I_DR Day-5 0.007631840400055065 False NC
CATCH3LTR_DR 1-cell 0.001547930460755635 False NC
CATCH3LTR_DR 2-cell 0.00735646398845013 False NC
CATCH3LTR_DR 128-cell 0.005684130990044892 False NC
CATCH3LTR_DR 1k-cell 0.017724400315388713 False NC
CATCH3LTR_DR Dome 0.0230914746966995 False NC
CATCH3LTR_DR 50pc-epiboly 0.04078269148022483 False NC
CATCH3LTR_DR Shield 0.037629766782269106 False NC
CATCH3LTR_DR 75pc-epiboly 0.04646653224549419 False NC
CATCH3LTR_DR 1-4-somites 0.03667474473889922 False NC
CATCH3LTR_DR 14-19-somites 0.07880481796343601 False NC
CATCH3LTR_DR 20-25-somites 0.06112724478803757 False NC
CATCH3LTR_DR Prim-5 0.08017133640177096 False NC
CATCH3LTR_DR Prim-15 0.0580077129015403 False NC
CATCH3LTR_DR Prim-25 0.041838061935523904 False NC
CATCH3LTR_DR Long-pec 0.032978549718563316 False NC
CATCH3LTR_DR Protruding-mouth 0.02643054400869026 False NC
CATCH3LTR_DR Day-4 0.03597322989460179 False NC
CATCH3LTR_DR Day-5 0.023008392088381496 False NC
CR1-10_DR 1-cell 0.004881142015518522 False NC
CR1-10_DR 2-cell 0.004639477853823503 False NC
CR1-10_DR 128-cell 0.012546775136508736 False NC
CR1-10_DR 1k-cell 0.01805707846928124 False NC
CR1-10_DR Dome 0.08373740664061825 False NC
CR1-10_DR 50pc-epiboly 0.11145459399631455 False NC
CR1-10_DR Shield 0.1318435882488143 False NC
CR1-10_DR 75pc-epiboly 0.13518067135490625 False NC
CR1-10_DR 1-4-somites 0.09073898484352001 False NC
CR1-10_DR 14-19-somites 0.12032531119169106 False NC
CR1-10_DR 20-25-somites 0.10937704571350056 False NC
CR1-10_DR Prim-5 0.1039847720321028 False NC
CR1-10_DR Prim-15 0.0951172056885586 False NC
CR1-10_DR Prim-25 0.10847527649388755 False NC
CR1-10_DR Long-pec 0.12677167265201555 False NC
CR1-10_DR Protruding-mouth 0.10883789964831699 False NC
CR1-10_DR Day-4 0.15387787780871137 False NC
CR1-10_DR Day-5 0.14175769108682645 False NC
CR1-12_DR 1-cell 0.0006133101991254279 False NC
CR1-12_DR 2-cell 0.0017488360781063455 False NC
CR1-12_DR 128-cell 0.0 False NC
CR1-12_DR 1k-cell 0.0043216234687971904 False NC
CR1-12_DR Dome 0.035452928636406034 False NC
CR1-12_DR 50pc-epiboly 0.0526651750807353 False NC
CR1-12_DR Shield 0.03423640793160768 False NC
CR1-12_DR 75pc-epiboly 0.04454188298088792 False NC
CR1-12_DR 1-4-somites 0.060918470400800964 False NC
CR1-12_DR 14-19-somites 0.05587362216389815 False NC
CR1-12_DR 20-25-somites 0.05688745168731342 False NC
CR1-12_DR Prim-5 0.0773146339650188 False NC
CR1-12_DR Prim-15 0.07945693510775043 False NC
CR1-12_DR Prim-25 0.07613041897285391 False NC
CR1-12_DR Long-pec 0.09084349918755422 False NC
CR1-12_DR Protruding-mouth 0.11827341856937168 False NC
CR1-12_DR Day-4 0.0725047065675011 False NC
CR1-12_DR Day-5 0.131133382659313 False NC
CR1-18_DR 1-cell 0.08832934957787142 False NC
CR1-18_DR 2-cell 0.05367690505168541 False NC
CR1-18_DR 128-cell 0.09438135019429947 False NC
CR1-18_DR 1k-cell 0.08417747305630738 False NC
CR1-18_DR Dome 0.08977947941852771 False NC
CR1-18_DR 50pc-epiboly 0.11515783182429509 False NC
CR1-18_DR Shield 0.07887636501832436 False NC
CR1-18_DR 75pc-epiboly 0.09604900965413972 False NC
CR1-18_DR 1-4-somites 0.20452631842590713 False NC
CR1-18_DR 14-19-somites 0.1603700817495644 False NC
CR1-18_DR 20-25-somites 0.188833246964851 False NC
CR1-18_DR Prim-5 0.1507011658684478 False NC
CR1-18_DR Prim-15 0.1449616287971291 False NC
CR1-18_DR Prim-25 0.14205535865897917 False NC
CR1-18_DR Long-pec 0.1601262404488451 False NC
CR1-18_DR Protruding-mouth 0.20434181941100618 False NC
CR1-18_DR Day-4 0.18508272011153884 False NC
CR1-18_DR Day-5 0.19122675371772507 False NC
CR1-22_DR 1-cell 0.02181102742309813 False NC
CR1-22_DR 2-cell 0.014633766159430883 False NC
CR1-22_DR 128-cell 0.021200804793534332 False NC
CR1-22_DR 1k-cell 0.03955232322464832 False NC
CR1-22_DR Dome 0.06459534205364484 False NC
CR1-22_DR 50pc-epiboly 0.14898235570610602 False NC
CR1-22_DR Shield 0.12591283904006006 False NC
CR1-22_DR 75pc-epiboly 0.11305654701486638 False NC
CR1-22_DR 1-4-somites 0.1402977653677951 False NC
CR1-22_DR 14-19-somites 0.16386632268416051 False NC
CR1-22_DR 20-25-somites 0.21208728203132163 False NC
CR1-22_DR Prim-5 0.14543770023549712 False NC
CR1-22_DR Prim-15 0.14698642660738118 False NC
CR1-22_DR Prim-25 0.16439686063062436 False NC
CR1-22_DR Long-pec 0.11714682527995542 False NC
CR1-22_DR Protruding-mouth 0.15205998521765207 False NC
CR1-22_DR Day-4 0.18019475816619146 False NC
CR1-22_DR Day-5 0.18630409211493631 False NC
CR1-24_DR 1-cell 0.02096468925003991 False NC
CR1-24_DR 2-cell 0.00199267325512387 False NC
CR1-24_DR 128-cell 0.0057738078139169605 False NC
CR1-24_DR 1k-cell 0.016619107241202784 False NC
CR1-24_DR Dome 0.06841269733412338 False NC
CR1-24_DR 50pc-epiboly 0.19843617035766353 False NC
CR1-24_DR Shield 0.1321304108697799 False NC
CR1-24_DR 75pc-epiboly 0.22331003360698665 False NC
CR1-24_DR 1-4-somites 0.32859366141342344 False NC
CR1-24_DR 14-19-somites 0.24716605654551368 False NC
CR1-24_DR 20-25-somites 0.2194866953859024 False NC
CR1-24_DR Prim-5 0.15775057885320073 False NC
CR1-24_DR Prim-15 0.1234574694138885 False NC
CR1-24_DR Prim-25 0.21196597398078537 False NC
CR1-24_DR Long-pec 0.13186845886077397 False NC
CR1-24_DR Protruding-mouth 0.20846317991548652 False NC
CR1-24_DR Day-4 0.1779376563549784 False NC
CR1-24_DR Day-5 0.1845740430301343 False NC
CR1-25_DR 1-cell 0.0025895092518037305 False NC
CR1-25_DR 2-cell 0.004922606548966896 False NC
CR1-25_DR 128-cell 0.003328113604664193 False NC
CR1-25_DR 1k-cell 0.006386343142388918 False NC
CR1-25_DR Dome 0.030420633383535844 False NC
CR1-25_DR 50pc-epiboly 0.030322107722805403 False NC
CR1-25_DR Shield 0.03217457873974962 False NC
CR1-25_DR 75pc-epiboly 0.028585740090266053 False NC
CR1-25_DR 1-4-somites 0.07220731542061457 False NC
CR1-25_DR 14-19-somites 0.0786362603739073 False NC
CR1-25_DR 20-25-somites 0.05755032121591573 False NC
CR1-25_DR Prim-5 0.06275682372104388 False NC
CR1-25_DR Prim-15 0.050460913317654364 False NC
CR1-25_DR Prim-25 0.05236308004801813 False NC
CR1-25_DR Long-pec 0.06410148712213523 False NC
CR1-25_DR Protruding-mouth 0.07074440613545237 False NC
CR1-25_DR Day-4 0.06384214113705126 False NC
CR1-25_DR Day-5 0.06987485839187477 False NC
CR1-37_DR 1-cell 0.007244411927464428 False NC
CR1-37_DR 2-cell 0.002582153566311134 False NC
CR1-37_DR 128-cell 0.0020782883272180567 False NC
CR1-37_DR 1k-cell 0.0035892393063300097 False NC
CR1-37_DR Dome 0.022795921573943386 False NC
CR1-37_DR 50pc-epiboly 0.03048547163243086 False NC
CR1-37_DR Shield 0.02609032231208175 False NC
CR1-37_DR 75pc-epiboly 0.018414484559283736 False NC
CR1-37_DR 1-4-somites 0.03300771391707809 False NC
CR1-37_DR 14-19-somites 0.022646320495520834 False NC
CR1-37_DR 20-25-somites 0.026612032628891148 False NC
CR1-37_DR Prim-5 0.020795665307542673 False NC
CR1-37_DR Prim-15 0.031026256605773305 False NC
CR1-37_DR Prim-25 0.033993882229632386 False NC
CR1-37_DR Long-pec 0.04088217308912138 False NC
CR1-37_DR Protruding-mouth 0.07321747785466433 False NC
CR1-37_DR Day-4 0.0672512931497149 False NC
CR1-37_DR Day-5 0.07247740923712802 False NC
CR1-42_DR 1-cell 0.007315741364497269 False NC
CR1-42_DR 2-cell 0.0013907081554675909 False NC
CR1-42_DR 128-cell 0.006716004571806289 False NC
CR1-42_DR 1k-cell 0.00644369676583432 False NC
CR1-42_DR Dome 0.07366519433522192 False NC
CR1-42_DR 50pc-epiboly 0.1656177962313817 False NC
CR1-42_DR Shield 0.13832285813245165 False NC
CR1-42_DR 75pc-epiboly 0.23519254378803497 False NC
CR1-42_DR 1-4-somites 0.36265990905775763 False NC
CR1-42_DR 14-19-somites 0.29664748052413403 False NC
CR1-42_DR 20-25-somites 0.30636426368941316 False NC
CR1-42_DR Prim-5 0.3960590258869672 False NC
CR1-42_DR Prim-15 0.4182787987907825 False NC
CR1-42_DR Prim-25 0.5463280747153731 False NC
CR1-42_DR Long-pec 0.5046939140603237 False NC
CR1-42_DR Protruding-mouth 0.4658577614031142 False NC
CR1-42_DR Day-4 0.45534356781522434 False NC
CR1-42_DR Day-5 0.5069001716480493 False NC
CR1-44_DR 1-cell 0.0010160380046941313 False NC
CR1-44_DR 2-cell 0.0 False NC
CR1-44_DR 128-cell 0.0018654885526078586 False NC
CR1-44_DR 1k-cell 0.0008949251317965689 False NC
CR1-44_DR Dome 0.2624037045952367 False NC
CR1-44_DR 50pc-epiboly 0.6375020697493046 False NC
CR1-44_DR Shield 0.5095437326070636 False NC
CR1-44_DR 75pc-epiboly 0.4476601871409459 False NC
CR1-44_DR 1-4-somites 0.21202532645322475 False NC
CR1-44_DR 14-19-somites 0.23231453686358666 False NC
CR1-44_DR 20-25-somites 0.2416710539169858 False NC
CR1-44_DR Prim-5 0.17673467360519035 False NC
CR1-44_DR Prim-15 0.17297101307561713 False NC
CR1-44_DR Prim-25 0.15460014207830766 False NC
CR1-44_DR Long-pec 0.12884891850942687 False NC
CR1-44_DR Protruding-mouth 0.12144024886701052 False NC
CR1-44_DR Day-4 0.11395492046454067 False NC
CR1-44_DR Day-5 0.1231423079656988 False NC
CR1-46_DR 1-cell 0.0 False NC
CR1-46_DR 2-cell 0.0020014895972910096 False NC
CR1-46_DR 128-cell 0.001288745184289185 False NC
CR1-46_DR 1k-cell 0.00432772056737055 False NC
CR1-46_DR Dome 0.03468490662596908 False NC
CR1-46_DR 50pc-epiboly 0.08219139267165854 False NC
CR1-46_DR Shield 0.06825343161374464 False NC
CR1-46_DR 75pc-epiboly 0.08088323328475279 False NC
CR1-46_DR 1-4-somites 0.14007829279127165 False NC
CR1-46_DR 14-19-somites 0.1736563453962664 False NC
CR1-46_DR 20-25-somites 0.20627629264353597 False NC
CR1-46_DR Prim-5 0.18039810676902673 False NC
CR1-46_DR Prim-15 0.1773628565474424 False NC
CR1-46_DR Prim-25 0.1840950279225238 False NC
CR1-46_DR Long-pec 0.23570740442125282 False NC
CR1-46_DR Protruding-mouth 0.27918066677259556 False NC
CR1-46_DR Day-4 0.25673976606972176 False NC
CR1-46_DR Day-5 0.3354688288825288 False NC
CR1-49_DR 1-cell 0.0054071690984800365 False NC
CR1-49_DR 2-cell 0.003426307642012201 False NC
CR1-49_DR 128-cell 0.0066185267405530854 False NC
CR1-49_DR 1k-cell 0.004762628460497716 False NC
CR1-49_DR Dome 0.011763240515415233 False NC
CR1-49_DR 50pc-epiboly 0.01582894169670679 False NC
CR1-49_DR Shield 0.026776200847387875 False NC
CR1-49_DR 75pc-epiboly 0.022689199376074838 False NC
CR1-49_DR 1-4-somites 0.14617766108731137 False NC
CR1-49_DR 14-19-somites 0.1819087578019877 False NC
CR1-49_DR 20-25-somites 0.2118720093695489 False NC
CR1-49_DR Prim-5 0.2413020829660572 False NC
CR1-49_DR Prim-15 0.25184043464605593 False NC
CR1-49_DR Prim-25 0.21651415311868621 False NC
CR1-49_DR Long-pec 0.27245562393105144 False NC
CR1-49_DR Protruding-mouth 0.2516339478405683 False NC
CR1-49_DR Day-4 0.21580782994674133 False NC
CR1-49_DR Day-5 0.1865042559817474 False NC
CR1-51_DR 1-cell 0.0035159234617434644 False NC
CR1-51_DR 2-cell 0.00250638820556286 False NC
CR1-51_DR 128-cell 0.002420768812076446 False NC
CR1-51_DR 1k-cell 0.002322616073058192 False NC
CR1-51_DR Dome 0.05900545416900861 False NC
CR1-51_DR 50pc-epiboly 0.1277986783902025 False NC
CR1-51_DR Shield 0.08547113920423134 False NC
CR1-51_DR 75pc-epiboly 0.0791570301685454 False NC
CR1-51_DR 1-4-somites 0.07288918908589233 False NC
CR1-51_DR 14-19-somites 0.08714226978181998 False NC
CR1-51_DR 20-25-somites 0.09848139020992822 False NC
CR1-51_DR Prim-5 0.09019044442883749 False NC
CR1-51_DR Prim-15 0.08658317356600524 False NC
CR1-51_DR Prim-25 0.09063021150619256 False NC
CR1-51_DR Long-pec 0.09541661608337573 False NC
CR1-51_DR Protruding-mouth 0.0856361017448142 False NC
CR1-51_DR Day-4 0.07637971312232986 False NC
CR1-51_DR Day-5 0.07939588300073322 False NC
CR1-54_DR 1-cell 0.0 False NC
CR1-54_DR 2-cell 0.0 False NC
CR1-54_DR 128-cell 0.0016959188350763692 False NC
CR1-54_DR 1k-cell 0.003254311874227922 False NC
CR1-54_DR Dome 0.013779157073054289 False NC
CR1-54_DR 50pc-epiboly 0.06850096563265899 False NC
CR1-54_DR Shield 0.02328610092705056 False NC
CR1-54_DR 75pc-epiboly 0.023255350976475943 False NC
CR1-54_DR 1-4-somites 0.03703543157477097 False NC
CR1-54_DR 14-19-somites 0.0346495968917179 False NC
CR1-54_DR 20-25-somites 0.06107589552413393 False NC
CR1-54_DR Prim-5 0.07040586486197924 False NC
CR1-54_DR Prim-15 0.08307454397097017 False NC
CR1-54_DR Prim-25 0.06657501490500665 False NC
CR1-54_DR Long-pec 0.06934496919026259 False NC
CR1-54_DR Protruding-mouth 0.09462988974214057 False NC
CR1-54_DR Day-4 0.1194627611378345 False NC
CR1-54_DR Day-5 0.10983663979833828 False NC
CR1-55_DR 1-cell 0.0 False NC
CR1-55_DR 2-cell 0.001394382417437122 False NC
CR1-55_DR 128-cell 0.00538699864729297 False NC
CR1-55_DR 1k-cell 0.003876432638257528 False NC
CR1-55_DR Dome 0.019148841797692353 False NC
CR1-55_DR 50pc-epiboly 0.01431511722083755 False NC
CR1-55_DR Shield 0.005283364122666204 False NC
CR1-55_DR 75pc-epiboly 0.0028411316187092125 False NC
CR1-55_DR 1-4-somites 0.02005246651168783 False NC
CR1-55_DR 14-19-somites 0.014412966875365866 False NC
CR1-55_DR 20-25-somites 0.022903300739208887 False NC
CR1-55_DR Prim-5 0.011468748504621911 False NC
CR1-55_DR Prim-15 0.015707261973500954 False NC
CR1-55_DR Prim-25 0.023496899852824896 False NC
CR1-55_DR Long-pec 0.03125462855003302 False NC
CR1-55_DR Protruding-mouth 0.05599168873641436 False NC
CR1-55_DR Day-4 0.05484488246047685 False NC
CR1-55_DR Day-5 0.051998091034642355 False NC
Chaplin1A_DR 1-cell 0.0 False NC
Chaplin1A_DR 2-cell 0.0 False NC
Chaplin1A_DR 128-cell 0.0 False NC
Chaplin1A_DR 1k-cell 0.0024626803201206865 False NC
Chaplin1A_DR Dome 0.08863197881351262 False NC
Chaplin1A_DR 50pc-epiboly 0.14369041328627832 False NC
Chaplin1A_DR Shield 0.12502953561968663 False NC
Chaplin1A_DR 75pc-epiboly 0.062271058319162464 False NC
Chaplin1A_DR 1-4-somites 0.07643545381520236 False NC
Chaplin1A_DR 14-19-somites 0.09822420195706336 False NC
Chaplin1A_DR 20-25-somites 0.06162507334026031 False NC
Chaplin1A_DR Prim-5 0.06648515732222428 False NC
Chaplin1A_DR Prim-15 0.045902265137138853 False NC
Chaplin1A_DR Prim-25 0.08116814749318402 False NC
Chaplin1A_DR Long-pec 0.049167054239839345 False NC
Chaplin1A_DR Protruding-mouth 0.04586821589011392 False NC
Chaplin1A_DR Day-4 0.0555599947421106 False NC
Chaplin1A_DR Day-5 0.05860898415364192 False NC
Chaplin1B_DR 1-cell 0.0 False NC
Chaplin1B_DR 2-cell 0.0018902103939624742 False NC
Chaplin1B_DR 128-cell 0.0009128199613713691 False NC
Chaplin1B_DR 1k-cell 0.0026274260105048153 False NC
Chaplin1B_DR Dome 0.04913473278109587 False NC
Chaplin1B_DR 50pc-epiboly 0.09217576854126028 False NC
Chaplin1B_DR Shield 0.05729659040370063 False NC
Chaplin1B_DR 75pc-epiboly 0.06932535585973962 False NC
Chaplin1B_DR 1-4-somites 0.053459735505078834 False NC
Chaplin1B_DR 14-19-somites 0.05328564255394106 False NC
Chaplin1B_DR 20-25-somites 0.05387650554833497 False NC
Chaplin1B_DR Prim-5 0.06607439700318854 False NC
Chaplin1B_DR Prim-15 0.055360765186419046 False NC
Chaplin1B_DR Prim-25 0.07863500666162551 False NC
Chaplin1B_DR Long-pec 0.04741231470886096 False NC
Chaplin1B_DR Protruding-mouth 0.0769004618670073 False NC
Chaplin1B_DR Day-4 0.09444098173604326 False NC
Chaplin1B_DR Day-5 0.08867854571592623 False NC
Chaplin1_DR 1-cell 0.03946044047672487 False NC
Chaplin1_DR 2-cell 0.11252029081217223 False NC
Chaplin1_DR 128-cell 0.03622551501523534 False NC
Chaplin1_DR 1k-cell 0.03475671159073883 False NC
Chaplin1_DR Dome 0.0 False NC
Chaplin1_DR 50pc-epiboly 0.2310329121417813 False NC
Chaplin1_DR Shield 0.21317167375133156 False NC
Chaplin1_DR 75pc-epiboly 0.07642211394690415 False NC
Chaplin1_DR 1-4-somites 0.10787616248267391 False NC
Chaplin1_DR 14-19-somites 0.10573278007276936 False NC
Chaplin1_DR 20-25-somites 0.2536733754313154 False NC
Chaplin1_DR Prim-5 0.23136890225631293 False NC
Chaplin1_DR Prim-15 0.04225014273988911 False NC
Chaplin1_DR Prim-25 0.03950192649749973 False NC
Chaplin1_DR Long-pec 0.08006684877284263 False NC
Chaplin1_DR Protruding-mouth 0.11890193372198495 False NC
Chaplin1_DR Day-4 0.1196143636265881 False NC
Chaplin1_DR Day-5 0.22559184901962492 False NC
Copia-10B_DR-LTR 1-cell 0.0 False NC
Copia-10B_DR-LTR 2-cell 0.001137618541955244 False NC
Copia-10B_DR-LTR 128-cell 0.0010987569604313106 False NC
Copia-10B_DR-LTR 1k-cell 0.005271033243553155 False NC
Copia-10B_DR-LTR Dome 0.0078113712614296974 False NC
Copia-10B_DR-LTR 50pc-epiboly 0.01284701874804311 False NC
Copia-10B_DR-LTR Shield 0.01939714537136828 False NC
Copia-10B_DR-LTR 75pc-epiboly 0.01854368769519953 False NC
Copia-10B_DR-LTR 1-4-somites 0.0098159833760216 False NC
Copia-10B_DR-LTR 14-19-somites 0.01175893941071035 False NC
Copia-10B_DR-LTR 20-25-somites 0.009892508405140707 False NC
Copia-10B_DR-LTR Prim-5 0.011696092826403295 False NC
Copia-10B_DR-LTR Prim-15 0.012814900877225796 False NC
Copia-10B_DR-LTR Prim-25 0.02755707913166609 False NC
Copia-10B_DR-LTR Long-pec 0.02549934975929561 False NC
Copia-10B_DR-LTR Protruding-mouth 0.02764919998431171 False NC
Copia-10B_DR-LTR Day-4 0.01693078854924968 False NC
Copia-10B_DR-LTR Day-5 0.03694913148376859 False NC
Copia-10_DR-LTR 1-cell 0.021095540770460785 False NC
Copia-10_DR-LTR 2-cell 0.03676036034825528 False NC
Copia-10_DR-LTR 128-cell 0.0839199854853168 False NC
Copia-10_DR-LTR 1k-cell 0.12387285722977022 False NC
Copia-10_DR-LTR Dome 0.10162050440218148 False NC
Copia-10_DR-LTR 50pc-epiboly 0.17840352419571898 False NC
Copia-10_DR-LTR Shield 0.16461108291185295 False NC
Copia-10_DR-LTR 75pc-epiboly 0.1532071551649266 False NC
Copia-10_DR-LTR 1-4-somites 0.1505842587708545 False NC
Copia-10_DR-LTR 14-19-somites 0.17271440857658013 False NC
Copia-10_DR-LTR 20-25-somites 0.15175820786447952 False NC
Copia-10_DR-LTR Prim-5 0.17522714917602714 False NC
Copia-10_DR-LTR Prim-15 0.10917008840931094 False NC
Copia-10_DR-LTR Prim-25 0.14782403430136262 False NC
Copia-10_DR-LTR Long-pec 0.21045160182875397 False NC
Copia-10_DR-LTR Protruding-mouth 0.3248874787844497 False NC
Copia-10_DR-LTR Day-4 0.3197290316748692 False NC
Copia-10_DR-LTR Day-5 0.32964366612962653 False NC
Copia-11B_DR-LTR 1-cell 0.011974169358352868 False NC
Copia-11B_DR-LTR 2-cell 0.014271827921025566 False NC
Copia-11B_DR-LTR 128-cell 0.023729926608513092 False NC
Copia-11B_DR-LTR 1k-cell 0.043191800080950894 False NC
Copia-11B_DR-LTR Dome 0.08364251552179303 False NC
Copia-11B_DR-LTR 50pc-epiboly 0.12296430190607252 False NC
Copia-11B_DR-LTR Shield 0.10147892461004202 False NC
Copia-11B_DR-LTR 75pc-epiboly 0.10361923080641917 False NC
Copia-11B_DR-LTR 1-4-somites 0.12366459056632392 False NC
Copia-11B_DR-LTR 14-19-somites 0.10745707748862601 False NC
Copia-11B_DR-LTR 20-25-somites 0.13248342338322244 False NC
Copia-11B_DR-LTR Prim-5 0.11571367865859634 False NC
Copia-11B_DR-LTR Prim-15 0.13085251420548885 False NC
Copia-11B_DR-LTR Prim-25 0.16895621060554064 False NC
Copia-11B_DR-LTR Long-pec 0.16987973193726466 False NC
Copia-11B_DR-LTR Protruding-mouth 0.20712871901716112 False NC
Copia-11B_DR-LTR Day-4 0.22719027756756308 False NC
Copia-11B_DR-LTR Day-5 0.19754234317599653 False NC
Copia-11C_DR-LTR 1-cell 0.004030485224031994 False NC
Copia-11C_DR-LTR 2-cell 0.009751475680617492 False NC
Copia-11C_DR-LTR 128-cell 0.024555011851154763 False NC
Copia-11C_DR-LTR 1k-cell 0.026141254093769765 False NC
Copia-11C_DR-LTR Dome 0.05670912891170854 False NC
Copia-11C_DR-LTR 50pc-epiboly 0.0454076516848544 False NC
Copia-11C_DR-LTR Shield 0.0511343408904986 False NC
Copia-11C_DR-LTR 75pc-epiboly 0.05605945321246556 False NC
Copia-11C_DR-LTR 1-4-somites 0.11786413108357882 False NC
Copia-11C_DR-LTR 14-19-somites 0.11584955720077283 False NC
Copia-11C_DR-LTR 20-25-somites 0.12147496121895104 False NC
Copia-11C_DR-LTR Prim-5 0.1238889447869124 False NC
Copia-11C_DR-LTR Prim-15 0.11533954408035904 False NC
Copia-11C_DR-LTR Prim-25 0.18302968893682672 False NC
Copia-11C_DR-LTR Long-pec 0.21300023464195061 False NC
Copia-11C_DR-LTR Protruding-mouth 0.2804305693618345 False NC
Copia-11C_DR-LTR Day-4 0.2961793568933868 False NC
Copia-11C_DR-LTR Day-5 0.28320623791140165 False NC
Copia-11D_DR-LTR 1-cell 0.004264823356968756 False NC
Copia-11D_DR-LTR 2-cell 0.01013418245782377 False NC
Copia-11D_DR-LTR 128-cell 0.005872796426828717 False NC
Copia-11D_DR-LTR 1k-cell 0.01972137098489734 False NC
Copia-11D_DR-LTR Dome 0.02783423746700639 False NC
Copia-11D_DR-LTR 50pc-epiboly 0.03641411624417277 False NC
Copia-11D_DR-LTR Shield 0.05855813110843853 False NC
Copia-11D_DR-LTR 75pc-epiboly 0.07227135861526597 False NC
Copia-11D_DR-LTR 1-4-somites 0.06703976028103079 False NC
Copia-11D_DR-LTR 14-19-somites 0.1390337960249162 False NC
Copia-11D_DR-LTR 20-25-somites 0.10868733860839339 False NC
Copia-11D_DR-LTR Prim-5 0.10419163750855767 False NC
Copia-11D_DR-LTR Prim-15 0.08447710613936407 False NC
Copia-11D_DR-LTR Prim-25 0.10459802399680836 False NC
Copia-11D_DR-LTR Long-pec 0.08978007435775269 False NC
Copia-11D_DR-LTR Protruding-mouth 0.09423873830770038 False NC
Copia-11D_DR-LTR Day-4 0.09157145882719415 False NC
Copia-11D_DR-LTR Day-5 0.1145936047221345 False NC
Copia-11E_DR-LTR 1-cell 0.0 False NC
Copia-11E_DR-LTR 2-cell 0.0 False NC
Copia-11E_DR-LTR 128-cell 0.005104739955651905 False NC
Copia-11E_DR-LTR 1k-cell 0.0 False NC
Copia-11E_DR-LTR Dome 0.015553297468726518 False NC
Copia-11E_DR-LTR 50pc-epiboly 0.08139034994980493 False NC
Copia-11E_DR-LTR Shield 0.05006535494636664 False NC
Copia-11E_DR-LTR 75pc-epiboly 0.032307202677124724 False NC
Copia-11E_DR-LTR 1-4-somites 0.055738589437280495 False NC
Copia-11E_DR-LTR 14-19-somites 0.08939638486839299 False NC
Copia-11E_DR-LTR 20-25-somites 0.06127977309622212 False NC
Copia-11E_DR-LTR Prim-5 0.11954611616343111 False NC
Copia-11E_DR-LTR Prim-15 0.08930555922487292 False NC
Copia-11E_DR-LTR Prim-25 0.10019587364816455 False NC
Copia-11E_DR-LTR Long-pec 0.11282667530937052 False NC
Copia-11E_DR-LTR Protruding-mouth 0.1563812747759821 False NC
Copia-11E_DR-LTR Day-4 0.26406995536923683 False NC
Copia-11E_DR-LTR Day-5 0.26703103845327275 False NC
Copia-11F_DR-LTR 1-cell 0.006438385600393242 False NC
Copia-11F_DR-LTR 2-cell 0.004283735879575549 False NC
Copia-11F_DR-LTR 128-cell 0.004728458809343292 False NC
Copia-11F_DR-LTR 1k-cell 0.009640568752475098 False NC
Copia-11F_DR-LTR Dome 0.04322049334692 False NC
Copia-11F_DR-LTR 50pc-epiboly 0.04774756723243815 False NC
Copia-11F_DR-LTR Shield 0.035940572348279555 False NC
Copia-11F_DR-LTR 75pc-epiboly 0.05237009862487039 False NC
Copia-11F_DR-LTR 1-4-somites 0.09152587448008212 False NC
Copia-11F_DR-LTR 14-19-somites 0.11615952322389111 False NC
Copia-11F_DR-LTR 20-25-somites 0.12239459732499128 False NC
Copia-11F_DR-LTR Prim-5 0.11765500234968126 False NC
Copia-11F_DR-LTR Prim-15 0.1233946317240939 False NC
Copia-11F_DR-LTR Prim-25 0.15210564574472066 False NC
Copia-11F_DR-LTR Long-pec 0.15741816213302343 False NC
Copia-11F_DR-LTR Protruding-mouth 0.16942754147000524 False NC
Copia-11F_DR-LTR Day-4 0.20947538905330987 False NC
Copia-11F_DR-LTR Day-5 0.20685916823222422 False NC
Copia-11G_DR-LTR 1-cell 0.0009465700790155006 False NC
Copia-11G_DR-LTR 2-cell 0.0017994112462707604 False NC
Copia-11G_DR-LTR 128-cell 0.00260691377461237 False NC
Copia-11G_DR-LTR 1k-cell 0.0012506067914841183 False NC
Copia-11G_DR-LTR Dome 0.05736491693488294 False NC
Copia-11G_DR-LTR 50pc-epiboly 0.06280906932625677 False NC
Copia-11G_DR-LTR Shield 0.08522540787217113 False NC
Copia-11G_DR-LTR 75pc-epiboly 0.08066080775546608 False NC
Copia-11G_DR-LTR 1-4-somites 0.10005828777489859 False NC
Copia-11G_DR-LTR 14-19-somites 0.08792504102002632 False NC
Copia-11G_DR-LTR 20-25-somites 0.0838870659471541 False NC
Copia-11G_DR-LTR Prim-5 0.06937545471003598 False NC
Copia-11G_DR-LTR Prim-15 0.07094422750478793 False NC
Copia-11G_DR-LTR Prim-25 0.07912169740281542 False NC
Copia-11G_DR-LTR Long-pec 0.07202360369063926 False NC
Copia-11G_DR-LTR Protruding-mouth 0.09602401929036362 False NC
Copia-11G_DR-LTR Day-4 0.09946865883233028 False NC
Copia-11G_DR-LTR Day-5 0.08387759037825566 False NC
Copia-11H_DR-LTR 1-cell 0.0 False NC
Copia-11H_DR-LTR 2-cell 0.003131524657766183 False NC
Copia-11H_DR-LTR 128-cell 0.007561375776649037 False NC
Copia-11H_DR-LTR 1k-cell 0.013058624634536964 False NC
Copia-11H_DR-LTR Dome 0.01996649206729079 False NC
Copia-11H_DR-LTR 50pc-epiboly 0.02411182649498353 False NC
Copia-11H_DR-LTR Shield 0.019281368103311443 False NC
Copia-11H_DR-LTR 75pc-epiboly 0.10209048661184228 False NC
Copia-11H_DR-LTR 1-4-somites 0.15161489050771793 False NC
Copia-11H_DR-LTR 14-19-somites 0.1103483665730852 False NC
Copia-11H_DR-LTR 20-25-somites 0.17851516015125354 False NC
Copia-11H_DR-LTR Prim-5 0.14971073173122512 False NC
Copia-11H_DR-LTR Prim-15 0.11464570412890021 False NC
Copia-11H_DR-LTR Prim-25 0.07255831720286662 False NC
Copia-11H_DR-LTR Long-pec 0.13035677031611567 False NC
Copia-11H_DR-LTR Protruding-mouth 0.35242240876656133 False NC
Copia-11H_DR-LTR Day-4 0.6907587976472211 False NC
Copia-11H_DR-LTR Day-5 0.8193300911946071 False NC
Copia-11I_DR-LTR 1-cell 0.0005753400269337082 False NC
Copia-11I_DR-LTR 2-cell 0.0021874203249082074 False NC
Copia-11I_DR-LTR 128-cell 0.0010563485117124469 False NC
Copia-11I_DR-LTR 1k-cell 0.0058277267593397335 False NC
Copia-11I_DR-LTR Dome 0.09253242179059179 False NC
Copia-11I_DR-LTR 50pc-epiboly 0.09909003283161019 False NC
Copia-11I_DR-LTR Shield 0.10748775849918042 False NC
Copia-11I_DR-LTR 75pc-epiboly 0.13343115010124185 False NC
Copia-11I_DR-LTR 1-4-somites 0.18507237575910956 False NC
Copia-11I_DR-LTR 14-19-somites 0.2983000192416779 False NC
Copia-11I_DR-LTR 20-25-somites 0.6012869391094874 False NC
Copia-11I_DR-LTR Prim-5 0.6415079468411754 False NC
Copia-11I_DR-LTR Prim-15 0.5889097348546642 False NC
Copia-11I_DR-LTR Prim-25 0.2727099102781724 False NC
Copia-11I_DR-LTR Long-pec 0.36218227042590107 False NC
Copia-11I_DR-LTR Protruding-mouth 0.11412937093804361 False NC
Copia-11I_DR-LTR Day-4 0.10551188194378791 False NC
Copia-11I_DR-LTR Day-5 0.11051604685125274 False NC
Copia-11J_DR-LTR 1-cell 0.002030041810736803 False NC
Copia-11J_DR-LTR 2-cell 0.005145426483286428 False NC
Copia-11J_DR-LTR 128-cell 0.0018636211154251473 False NC
Copia-11J_DR-LTR 1k-cell 0.004768156116556789 False NC
Copia-11J_DR-LTR Dome 0.027128914926735893 False NC
Copia-11J_DR-LTR 50pc-epiboly 0.03433584540361548 False NC
Copia-11J_DR-LTR Shield 0.014622151716229919 False NC
Copia-11J_DR-LTR 75pc-epiboly 0.02096818446732607 False NC
Copia-11J_DR-LTR 1-4-somites 0.04316423748363722 False NC
Copia-11J_DR-LTR 14-19-somites 0.03807594978769558 False NC
Copia-11J_DR-LTR 20-25-somites 0.05655096748603751 False NC
Copia-11J_DR-LTR Prim-5 0.07075535472755368 False NC
Copia-11J_DR-LTR Prim-15 0.07245193349371654 False NC
Copia-11J_DR-LTR Prim-25 0.09686705878839352 False NC
Copia-11J_DR-LTR Long-pec 0.14142030191937238 False NC
Copia-11J_DR-LTR Protruding-mouth 0.13321267017389976 False NC
Copia-11J_DR-LTR Day-4 0.14016440561338675 False NC
Copia-11J_DR-LTR Day-5 0.1477775853597045 False NC
Copia-11K_DR-LTR 1-cell 0.0 False NC
Copia-11K_DR-LTR 2-cell 0.0 False NC
Copia-11K_DR-LTR 128-cell 0.0 False NC
Copia-11K_DR-LTR 1k-cell 0.0019120559015290556 False NC
Copia-11K_DR-LTR Dome 0.08298277057734957 False NC
Copia-11K_DR-LTR 50pc-epiboly 0.01694628453576502 False NC
Copia-11K_DR-LTR Shield 0.027363281960633555 False NC
Copia-11K_DR-LTR 75pc-epiboly 0.025225059671946583 False NC
Copia-11K_DR-LTR 1-4-somites 0.037585448773401135 False NC
Copia-11K_DR-LTR 14-19-somites 0.02132764911269582 False NC
Copia-11K_DR-LTR 20-25-somites 0.019936033414436963 False NC
Copia-11K_DR-LTR Prim-5 0.04030595742089636 False NC
Copia-11K_DR-LTR Prim-15 0.032540042914441264 False NC
Copia-11K_DR-LTR Prim-25 0.03476963762080958 False NC
Copia-11K_DR-LTR Long-pec 0.041844486869135715 False NC
Copia-11K_DR-LTR Protruding-mouth 0.11119870875032882 False NC
Copia-11K_DR-LTR Day-4 0.10089782771889988 False NC
Copia-11K_DR-LTR Day-5 0.1514067159826212 False NC
Copia-11_DR-LTR 1-cell 0.0006430928833483454 False NC
Copia-11_DR-LTR 2-cell 0.0024450140403703873 False NC
Copia-11_DR-LTR 128-cell 0.002951864021344045 False NC
Copia-11_DR-LTR 1k-cell 0.0056643548836660725 False NC
Copia-11_DR-LTR Dome 0.2914004465194661 False NC
Copia-11_DR-LTR 50pc-epiboly 0.528380118969306 False NC
Copia-11_DR-LTR Shield 0.5205347305369248 False NC
Copia-11_DR-LTR 75pc-epiboly 0.3101202808932404 False NC
Copia-11_DR-LTR 1-4-somites 0.08907577237428821 False NC
Copia-11_DR-LTR 14-19-somites 0.1028142241260221 False NC
Copia-11_DR-LTR 20-25-somites 0.10099147913107123 False NC
Copia-11_DR-LTR Prim-5 0.08169751801765075 False NC
Copia-11_DR-LTR Prim-15 0.07574128004412617 False NC
Copia-11_DR-LTR Prim-25 0.10493434495046441 False NC
Copia-11_DR-LTR Long-pec 0.10243164980539585 False NC
Copia-11_DR-LTR Protruding-mouth 0.22671828841479408 False NC
Copia-11_DR-LTR Day-4 0.2495198372938489 False NC
Copia-11_DR-LTR Day-5 0.24338464095007745 False NC
Copia-12B_DR-LTR 1-cell 0.0024207100188648944 False NC
Copia-12B_DR-LTR 2-cell 0.0042182456264268425 False NC
Copia-12B_DR-LTR 128-cell 0.022222627542042857 False NC
Copia-12B_DR-LTR 1k-cell 0.04299853301787634 False NC
Copia-12B_DR-LTR Dome 0.11134314094074427 False NC
Copia-12B_DR-LTR 50pc-epiboly 0.07716285035307642 False NC
Copia-12B_DR-LTR Shield 0.05993655504192645 False NC
Copia-12B_DR-LTR 75pc-epiboly 0.07188469966647762 False NC
Copia-12B_DR-LTR 1-4-somites 0.09007409491084105 False NC
Copia-12B_DR-LTR 14-19-somites 0.08251890712446966 False NC
Copia-12B_DR-LTR 20-25-somites 0.09040579354542297 False NC
Copia-12B_DR-LTR Prim-5 0.09146844776073045 False NC
Copia-12B_DR-LTR Prim-15 0.10712959174278713 False NC
Copia-12B_DR-LTR Prim-25 0.1635697117294486 False NC
Copia-12B_DR-LTR Long-pec 0.25254425476152814 False NC
Copia-12B_DR-LTR Protruding-mouth 0.3440368334510266 False NC
Copia-12B_DR-LTR Day-4 0.3513977154675357 False NC
Copia-12B_DR-LTR Day-5 0.3690396035446636 False NC
Copia-12_DR-LTR 1-cell 0.0008945577415321978 False NC
Copia-12_DR-LTR 2-cell 0.0025508052117373917 False NC
Copia-12_DR-LTR 128-cell 0.004516725606329976 False NC
Copia-12_DR-LTR 1k-cell 0.005515478168426794 False NC
Copia-12_DR-LTR Dome 0.029191516883190965 False NC
Copia-12_DR-LTR 50pc-epiboly 0.0702691875182286 False NC
Copia-12_DR-LTR Shield 0.0559769844872719 False NC
Copia-12_DR-LTR 75pc-epiboly 0.11174425671649457 False NC
Copia-12_DR-LTR 1-4-somites 0.14306315702319627 False NC
Copia-12_DR-LTR 14-19-somites 0.1286354654993489 False NC
Copia-12_DR-LTR 20-25-somites 0.13432011484390852 False NC
Copia-12_DR-LTR Prim-5 0.10970941800793925 False NC
Copia-12_DR-LTR Prim-15 0.08859645869708048 False NC
Copia-12_DR-LTR Prim-25 0.1150715210956222 False NC
Copia-12_DR-LTR Long-pec 0.11253584475391254 False NC
Copia-12_DR-LTR Protruding-mouth 0.1509466205777834 False NC
Copia-12_DR-LTR Day-4 0.14823555274444988 False NC
Copia-12_DR-LTR Day-5 0.15086617152791143 False NC
Copia-13B_DR-I 1-cell 0.0022103232226087003 False NC
Copia-13B_DR-I 2-cell 0.0 False NC
Copia-13B_DR-I 128-cell 0.0020291232465173056 False NC
Copia-13B_DR-I 1k-cell 0.0 False NC
Copia-13B_DR-I Dome 0.21638409017480478 False NC
Copia-13B_DR-I 50pc-epiboly 0.2048991067544989 False NC
Copia-13B_DR-I Shield 0.141296189970613 False NC
Copia-13B_DR-I 75pc-epiboly 0.154104530028844 False NC
Copia-13B_DR-I 1-4-somites 0.09063806088606807 False NC
Copia-13B_DR-I 14-19-somites 0.041457351072035534 False NC
Copia-13B_DR-I 20-25-somites 0.07510561897391681 False NC
Copia-13B_DR-I Prim-5 0.10583849935931137 False NC
Copia-13B_DR-I Prim-15 0.06863095407250115 False NC
Copia-13B_DR-I Prim-25 0.08850588023892461 False NC
Copia-13B_DR-I Long-pec 0.11436332522330821 False NC
Copia-13B_DR-I Protruding-mouth 0.14874292703975728 False NC
Copia-13B_DR-I Day-4 0.12730070032821134 False NC
Copia-13B_DR-I Day-5 0.17943435838711935 False NC
Copia-13B_DR-LTR 1-cell 0.0 False NC
Copia-13B_DR-LTR 2-cell 0.0 False NC
Copia-13B_DR-LTR 128-cell 0.0 False NC
Copia-13B_DR-LTR 1k-cell 0.0 False NC
Copia-13B_DR-LTR Dome 0.14904825308135256 False NC
Copia-13B_DR-LTR 50pc-epiboly 0.22022653399321407 False NC
Copia-13B_DR-LTR Shield 0.19755627560691283 False NC
Copia-13B_DR-LTR 75pc-epiboly 0.29442543859100634 False NC
Copia-13B_DR-LTR 1-4-somites 0.22565547267713093 False NC
Copia-13B_DR-LTR 14-19-somites 0.12598401819154575 False NC
Copia-13B_DR-LTR 20-25-somites 0.0834813360506397 False NC
Copia-13B_DR-LTR Prim-5 0.15622065597911128 False NC
Copia-13B_DR-LTR Prim-15 0.08054785277185313 False NC
Copia-13B_DR-LTR Prim-25 0.12237633116140742 False NC
Copia-13B_DR-LTR Long-pec 0.14946349854591734 False NC
Copia-13B_DR-LTR Protruding-mouth 0.22038409489599084 False NC
Copia-13B_DR-LTR Day-4 0.18686528876771957 False NC
Copia-13B_DR-LTR Day-5 0.22220797128433056 False NC
Copia-13C_DR-I 1-cell 0.0017526770120054407 False NC
Copia-13C_DR-I 2-cell 0.001110601597775336 False NC
Copia-13C_DR-I 128-cell 0.002681657319254984 False NC
Copia-13C_DR-I 1k-cell 0.0036020971955229852 False NC
Copia-13C_DR-I Dome 0.04521046441420443 False NC
Copia-13C_DR-I 50pc-epiboly 0.03705566962241983 False NC
Copia-13C_DR-I Shield 0.03208682804085565 False NC
Copia-13C_DR-I 75pc-epiboly 0.05544135472188981 False NC
Copia-13C_DR-I 1-4-somites 0.04738195192165744 False NC
Copia-13C_DR-I 14-19-somites 0.03652625475232951 False NC
Copia-13C_DR-I 20-25-somites 0.038093765456591114 False NC
Copia-13C_DR-I Prim-5 0.03082948021196774 False NC
Copia-13C_DR-I Prim-15 0.032527465972300024 False NC
Copia-13C_DR-I Prim-25 0.03801459257481467 False NC
Copia-13C_DR-I Long-pec 0.04504587628990681 False NC
Copia-13C_DR-I Protruding-mouth 0.05163795588467185 False NC
Copia-13C_DR-I Day-4 0.04781518113105533 False NC
Copia-13C_DR-I Day-5 0.062123376910995766 False NC
Copia-13D_DR-LTR 1-cell 0.0009492284967232185 False NC
Copia-13D_DR-LTR 2-cell 0.0022555810580619424 False NC
Copia-13D_DR-LTR 128-cell 0.002832088160266735 False NC
Copia-13D_DR-LTR 1k-cell 0.002090198480791119 False NC
Copia-13D_DR-LTR Dome 0.016815299565065576 False NC
Copia-13D_DR-LTR 50pc-epiboly 0.018293573130545932 False NC
Copia-13D_DR-LTR Shield 0.024143795049445395 False NC
Copia-13D_DR-LTR 75pc-epiboly 0.04251181303490631 False NC
Copia-13D_DR-LTR 1-4-somites 0.047358419093452994 False NC
Copia-13D_DR-LTR 14-19-somites 0.03687962467523849 False NC
Copia-13D_DR-LTR 20-25-somites 0.029639072133113842 False NC
Copia-13D_DR-LTR Prim-5 0.021798692085304362 False NC
Copia-13D_DR-LTR Prim-15 0.022359377084642456 False NC
Copia-13D_DR-LTR Prim-25 0.02351810466086871 False NC
Copia-13D_DR-LTR Long-pec 0.02576056391236873 False NC
Copia-13D_DR-LTR Protruding-mouth 0.03456085777284428 False NC
Copia-13D_DR-LTR Day-4 0.037405505250343994 False NC
Copia-13D_DR-LTR Day-5 0.03880058598651843 False NC
Copia-13E_DR-I 1-cell 0.019027764689155048 False NC
Copia-13E_DR-I 2-cell 0.08385190341120713 False NC
Copia-13E_DR-I 128-cell 0.18103084472900655 False NC
Copia-13E_DR-I 1k-cell 0.15236030670617598 False NC
Copia-13E_DR-I Dome 0.45480416710286803 False NC
Copia-13E_DR-I 50pc-epiboly 0.6498550371381621 False NC
Copia-13E_DR-I Shield 0.7802775806347417 False NC
Copia-13E_DR-I 75pc-epiboly 0.5443842729695748 False NC
Copia-13E_DR-I 1-4-somites 0.535940169343532 False NC
Copia-13E_DR-I 14-19-somites 0.5793657564067525 False NC
Copia-13E_DR-I 20-25-somites 0.33677966976646506 False NC
Copia-13E_DR-I Prim-5 0.30427018521023796 False NC
Copia-13E_DR-I Prim-15 0.3037422366800929 False NC
Copia-13E_DR-I Prim-25 0.41731930670266904 False NC
Copia-13E_DR-I Long-pec 0.2562174793507454 False NC
Copia-13E_DR-I Protruding-mouth 0.42045177186336663 False NC
Copia-13E_DR-I Day-4 0.48938794671729713 False NC
Copia-13E_DR-I Day-5 0.41138636428251674 False NC
Copia-13E_DR-LTR 1-cell 0.0 False NC
Copia-13E_DR-LTR 2-cell 0.001232910467211632 False NC
Copia-13E_DR-LTR 128-cell 0.0 False NC
Copia-13E_DR-LTR 1k-cell 0.0011425116274612962 False NC
Copia-13E_DR-LTR Dome 0.029025209225802994 False NC
Copia-13E_DR-LTR 50pc-epiboly 0.06202126650271468 False NC
Copia-13E_DR-LTR Shield 0.028029247274495128 False NC
Copia-13E_DR-LTR 75pc-epiboly 0.045218223937213774 False NC
Copia-13E_DR-LTR 1-4-somites 0.023640473896308762 False NC
Copia-13E_DR-LTR 14-19-somites 0.024329301471775228 False NC
Copia-13E_DR-LTR 20-25-somites 0.027398490240501776 False NC
Copia-13E_DR-LTR Prim-5 0.020281294285330057 False NC
Copia-13E_DR-LTR Prim-15 0.01944366655708563 False NC
Copia-13E_DR-LTR Prim-25 0.020775917290191747 False NC
Copia-13E_DR-LTR Long-pec 0.030267219405118468 False NC
Copia-13E_DR-LTR Protruding-mouth 0.031268053987293216 False NC
Copia-13E_DR-LTR Day-4 0.04718310622613954 False NC
Copia-13E_DR-LTR Day-5 0.03114545234087062 False NC
Copia-13F_DR-I 1-cell 0.0 False NC
Copia-13F_DR-I 2-cell 0.0011436935887314155 False NC
Copia-13F_DR-I 128-cell 0.00331387344230386 False NC
Copia-13F_DR-I 1k-cell 0.0026495906599239795 False NC
Copia-13F_DR-I Dome 0.15145235566250062 False NC
Copia-13F_DR-I 50pc-epiboly 0.5354113088130562 False NC
Copia-13F_DR-I Shield 0.2573012843598387 False NC
Copia-13F_DR-I 75pc-epiboly 0.16312374449776462 False NC
Copia-13F_DR-I 1-4-somites 0.04057009768780591 False NC
Copia-13F_DR-I 14-19-somites 0.024180819217942375 False NC
Copia-13F_DR-I 20-25-somites 0.04530652986519696 False NC
Copia-13F_DR-I Prim-5 0.032336017025864236 False NC
Copia-13F_DR-I Prim-15 0.03671750273401554 False NC
Copia-13F_DR-I Prim-25 0.025295173735803166 False NC
Copia-13F_DR-I Long-pec 0.03601180184531964 False NC
Copia-13F_DR-I Protruding-mouth 0.04411239349007727 False NC
Copia-13F_DR-I Day-4 0.05106360419195573 False NC
Copia-13F_DR-I Day-5 0.050904387818405575 False NC
Copia-13G_DR-I 1-cell 0.0007673188010971077 False NC
Copia-13G_DR-I 2-cell 0.002187987098015786 False NC
Copia-13G_DR-I 128-cell 0.007748562929426018 False NC
Copia-13G_DR-I 1k-cell 0.0033792676850140898 False NC
Copia-13G_DR-I Dome 0.05508670612702051 False NC
Copia-13G_DR-I 50pc-epiboly 0.11979991101090623 False NC
Copia-13G_DR-I Shield 0.1112289997099823 False NC
Copia-13G_DR-I 75pc-epiboly 0.07058729950233497 False NC
Copia-13G_DR-I 1-4-somites 0.04754743107353337 False NC
Copia-13G_DR-I 14-19-somites 0.041120042788146405 False NC
Copia-13G_DR-I 20-25-somites 0.03241519139499105 False NC
Copia-13G_DR-I Prim-5 0.045740139150694435 False NC
Copia-13G_DR-I Prim-15 0.03779200409721401 False NC
Copia-13G_DR-I Prim-25 0.043783153947332384 False NC
Copia-13G_DR-I Long-pec 0.0622768500967328 False NC
Copia-13G_DR-I Protruding-mouth 0.06011407605606621 False NC
Copia-13G_DR-I Day-4 0.07442986361682079 False NC
Copia-13G_DR-I Day-5 0.060536373580569756 False NC
Copia-13G_DR-LTR 1-cell 0.0 False NC
Copia-13G_DR-LTR 2-cell 0.0011043767177339975 False NC
Copia-13G_DR-LTR 128-cell 0.0031999520774238233 False NC
Copia-13G_DR-LTR 1k-cell 0.001023402164767289 False NC
Copia-13G_DR-LTR Dome 0.03141577789288844 False NC
Copia-13G_DR-LTR 50pc-epiboly 0.06575946127922658 False NC
Copia-13G_DR-LTR Shield 0.05439878997356055 False NC
Copia-13G_DR-LTR 75pc-epiboly 0.05288037912221699 False NC
Copia-13G_DR-LTR 1-4-somites 0.050822160398384 False NC
Copia-13G_DR-LTR 14-19-somites 0.03787816332178701 False NC
Copia-13G_DR-LTR 20-25-somites 0.044816072006548816 False NC
Copia-13G_DR-LTR Prim-5 0.029521249467076065 False NC
Copia-13G_DR-LTR Prim-15 0.024258863064835816 False NC
Copia-13G_DR-LTR Prim-25 0.03780152221810657 False NC
Copia-13G_DR-LTR Long-pec 0.03123749973982699 False NC
Copia-13G_DR-LTR Protruding-mouth 0.0385113953180691 False NC
Copia-13G_DR-LTR Day-4 0.03169811923024298 False NC
Copia-13G_DR-LTR Day-5 0.04450469793303982 False NC
Copia-13_DR-I 1-cell 0.42934118977536534 False NC
Copia-13_DR-I 2-cell 0.5587526216362064 False NC
Copia-13_DR-I 128-cell 0.7116984364951413 False NC
Copia-13_DR-I 1k-cell 0.6947124340269586 False NC
Copia-13_DR-I Dome 0.8293157397763732 False NC
Copia-13_DR-I 50pc-epiboly 0.6011852877659495 False NC
Copia-13_DR-I Shield 0.4651452968140967 False NC
Copia-13_DR-I 75pc-epiboly 0.3330951810402668 False NC
Copia-13_DR-I 1-4-somites 0.2754480169591861 False NC
Copia-13_DR-I 14-19-somites 0.25048651046216575 False NC
Copia-13_DR-I 20-25-somites 0.25460979281653323 False NC
Copia-13_DR-I Prim-5 0.20256796581457176 False NC
Copia-13_DR-I Prim-15 0.2755415277819715 False NC
Copia-13_DR-I Prim-25 0.4709087499517426 False NC
Copia-13_DR-I Long-pec 0.6055084357166887 False NC
Copia-13_DR-I Protruding-mouth 0.542098452716291 False NC
Copia-13_DR-I Day-4 0.4390007447236971 False NC
Copia-13_DR-I Day-5 0.4483416839915 False NC
Copia-13_DR-LTR 1-cell 0.001134682057205488 False NC
Copia-13_DR-LTR 2-cell 0.0 False NC
Copia-13_DR-LTR 128-cell 0.001041662014012752 False NC
Copia-13_DR-LTR 1k-cell 0.0 False NC
Copia-13_DR-LTR Dome 0.045490727584052246 False NC
Copia-13_DR-LTR 50pc-epiboly 0.06532612119456828 False NC
Copia-13_DR-LTR Shield 0.04597301824078127 False NC
Copia-13_DR-LTR 75pc-epiboly 0.045049001193194056 False NC
Copia-13_DR-LTR 1-4-somites 0.05066552797378734 False NC
Copia-13_DR-LTR 14-19-somites 0.0445916283594008 False NC
Copia-13_DR-LTR 20-25-somites 0.03647179605894697 False NC
Copia-13_DR-LTR Prim-5 0.033264978648732776 False NC
Copia-13_DR-LTR Prim-15 0.03158739324386397 False NC
Copia-13_DR-LTR Prim-25 0.03634799950959543 False NC
Copia-13_DR-LTR Long-pec 0.032232428684206685 False NC
Copia-13_DR-LTR Protruding-mouth 0.03419016339692166 False NC
Copia-13_DR-LTR Day-4 0.04012752577265241 False NC
Copia-13_DR-LTR Day-5 0.05838189290786673 False NC
Copia-14_DR-I 1-cell 0.0 False NC
Copia-14_DR-I 2-cell 0.0015215882269356076 False NC
Copia-14_DR-I 128-cell 0.001469610061367661 False NC
Copia-14_DR-I 1k-cell 0.0 False NC
Copia-14_DR-I Dome 0.011940422768412779 False NC
Copia-14_DR-I 50pc-epiboly 0.01405894265607421 False NC
Copia-14_DR-I Shield 0.007206689272551539 False NC
Copia-14_DR-I 75pc-epiboly 0.006200641040996754 False NC
Copia-14_DR-I 1-4-somites 0.01604665321938182 False NC
Copia-14_DR-I 14-19-somites 0.012868219321047505 False NC
Copia-14_DR-I 20-25-somites 0.00882095580606657 False NC
Copia-14_DR-I Prim-5 0.009386259008338888 False NC
Copia-14_DR-I Prim-15 0.011998135675104424 False NC
Copia-14_DR-I Prim-25 0.020832873509080887 False NC
Copia-14_DR-I Long-pec 0.011368635137741969 False NC
Copia-14_DR-I Protruding-mouth 0.03376560267763946 False NC
Copia-14_DR-I Day-4 0.032350397631023965 False NC
Copia-14_DR-I Day-5 0.04392908822754475 False NC
Copia-14_DR-LTR 1-cell 0.10584472158129073 False NC
Copia-14_DR-LTR 2-cell 0.21797614581692368 False NC
Copia-14_DR-LTR 128-cell 0.588404299487253 False NC
Copia-14_DR-LTR 1k-cell 0.7458232938018752 False NC
Copia-14_DR-LTR Dome 0.5372828962192152 False NC
Copia-14_DR-LTR 50pc-epiboly 0.8090520928595888 False NC
Copia-14_DR-LTR Shield 0.49766932104477535 False NC
Copia-14_DR-LTR 75pc-epiboly 0.37580950285085013 False NC
Copia-14_DR-LTR 1-4-somites 0.4126004812656784 False NC
Copia-14_DR-LTR 14-19-somites 0.5514580322252229 False NC
Copia-14_DR-LTR 20-25-somites 0.6318259812315096 False NC
Copia-14_DR-LTR Prim-5 0.6091080959299452 False NC
Copia-14_DR-LTR Prim-15 0.5540457447342796 False NC
Copia-14_DR-LTR Prim-25 0.5827579973379252 False NC
Copia-14_DR-LTR Long-pec 0.46532042293627074 False NC
Copia-14_DR-LTR Protruding-mouth 0.4488652929111342 False NC
Copia-14_DR-LTR Day-4 0.4812623299015296 False NC
Copia-14_DR-LTR Day-5 0.5311476469428777 False NC
Copia-15B_DR-LTR 1-cell 0.0006688785728716915 False NC
Copia-15B_DR-LTR 2-cell 0.0019072876690757127 False NC
Copia-15B_DR-LTR 128-cell 0.0012280892201000453 False NC
Copia-15B_DR-LTR 1k-cell 0.0011782949893952071 False NC
Copia-15B_DR-LTR Dome 0.10227544361985504 False NC
Copia-15B_DR-LTR 50pc-epiboly 0.1240113850379578 False NC
Copia-15B_DR-LTR Shield 0.11803740989626595 False NC
Copia-15B_DR-LTR 75pc-epiboly 0.11529073514292468 False NC
Copia-15B_DR-LTR 1-4-somites 0.08655216455258188 False NC
Copia-15B_DR-LTR 14-19-somites 0.11649528900635102 False NC
Copia-15B_DR-LTR 20-25-somites 0.07187006945345513 False NC
Copia-15B_DR-LTR Prim-5 0.08758785466876251 False NC
Copia-15B_DR-LTR Prim-15 0.10885719103452415 False NC
Copia-15B_DR-LTR Prim-25 0.10244601329901389 False NC
Copia-15B_DR-LTR Long-pec 0.12282497103309456 False NC
Copia-15B_DR-LTR Protruding-mouth 0.1343640276672462 False NC
Copia-15B_DR-LTR Day-4 0.11151450954173825 False NC
Copia-15B_DR-LTR Day-5 0.10859931826664923 False NC
Copia-15_DR-LTR 1-cell 0.0009735387318615902 False NC
Copia-15_DR-LTR 2-cell 0.0009253390644958436 False NC
Copia-15_DR-LTR 128-cell 0.0013405935738261797 False NC
Copia-15_DR-LTR 1k-cell 0.0051449509205076125 False NC
Copia-15_DR-LTR Dome 0.06898379250499916 False NC
Copia-15_DR-LTR 50pc-epiboly 0.06887346206773097 False NC
Copia-15_DR-LTR Shield 0.0661784364337389 False NC
Copia-15_DR-LTR 75pc-epiboly 0.07777397663882654 False NC
Copia-15_DR-LTR 1-4-somites 0.1051269077468913 False NC
Copia-15_DR-LTR 14-19-somites 0.116080953851964 False NC
Copia-15_DR-LTR 20-25-somites 0.10371131541920423 False NC
Copia-15_DR-LTR Prim-5 0.09656307420300782 False NC
Copia-15_DR-LTR Prim-15 0.1104906049711164 False NC
Copia-15_DR-LTR Prim-25 0.0920961320777337 False NC
Copia-15_DR-LTR Long-pec 0.1086442462684721 False NC
Copia-15_DR-LTR Protruding-mouth 0.08751490062280012 False NC
Copia-15_DR-LTR Day-4 0.088531106954682 False NC
Copia-15_DR-LTR Day-5 0.11242582391843399 False NC
Copia-16_DR-I 1-cell 0.0 False NC
Copia-16_DR-I 2-cell 0.0 False NC
Copia-16_DR-I 128-cell 0.0018974811108751297 False NC
Copia-16_DR-I 1k-cell 0.0 False NC
Copia-16_DR-I Dome 0.005781310784706108 False NC
Copia-16_DR-I 50pc-epiboly 0.008067620968169974 False NC
Copia-16_DR-I Shield 0.009304887824384545 False NC
Copia-16_DR-I 75pc-epiboly 0.0020014831756899917 False NC
Copia-16_DR-I 1-4-somites 0.0 False NC
Copia-16_DR-I 14-19-somites 0.005538249846938463 False NC
Copia-16_DR-I 20-25-somites 0.0037963805188566215 False NC
Copia-16_DR-I Prim-5 0.012119030509038457 False NC
Copia-16_DR-I Prim-15 0.0 False NC
Copia-16_DR-I Prim-25 0.004138197032708028 False NC
Copia-16_DR-I Long-pec 0.004193876418040414 False NC
Copia-16_DR-I Protruding-mouth 0.002076015327770188 False NC
Copia-16_DR-I Day-4 0.004176908558794266 False NC
Copia-16_DR-I Day-5 0.0023632860546060146 False NC
Copia-16_DR-LTR 1-cell 0.01774818898154064 False NC
Copia-16_DR-LTR 2-cell 0.023003836955165974 False NC
Copia-16_DR-LTR 128-cell 0.016293211091327316 False NC
Copia-16_DR-LTR 1k-cell 0.021317161218479295 False NC
Copia-16_DR-LTR Dome 0.028582170151121744 False NC
Copia-16_DR-LTR 50pc-epiboly 0.02046752760464584 False NC
Copia-16_DR-LTR Shield 0.017432469792035006 False NC
Copia-16_DR-LTR 75pc-epiboly 0.02187341119401844 False NC
Copia-16_DR-LTR 1-4-somites 0.033816721475646565 False NC
Copia-16_DR-LTR 14-19-somites 0.027380503377084246 False NC
Copia-16_DR-LTR 20-25-somites 0.029635091596969188 False NC
Copia-16_DR-LTR Prim-5 0.01892057855728254 False NC
Copia-16_DR-LTR Prim-15 0.013820304059374271 False NC
Copia-16_DR-LTR Prim-25 0.030688192378609685 False NC
Copia-16_DR-LTR Long-pec 0.021279701090416145 False NC
Copia-16_DR-LTR Protruding-mouth 0.03889361717431471 False NC
Copia-16_DR-LTR Day-4 0.04238721257059529 False NC
Copia-16_DR-LTR Day-5 0.04243074586583315 False NC
Copia-17_DR-LTR 1-cell 0.004198599391798433 False NC
Copia-17_DR-LTR 2-cell 0.0019953638752361084 False NC
Copia-17_DR-LTR 128-cell 0.0019272013119096306 False NC
Copia-17_DR-LTR 1k-cell 0.009245304055327502 False NC
Copia-17_DR-LTR Dome 0.025444741038494527 False NC
Copia-17_DR-LTR 50pc-epiboly 0.002048495980373162 False NC
Copia-17_DR-LTR Shield 0.013230882082234507 False NC
Copia-17_DR-LTR 75pc-epiboly 0.01626265886852835 False NC
Copia-17_DR-LTR 1-4-somites 0.6944218431270587 False NC
Copia-17_DR-LTR 14-19-somites 0.7912493418462155 False NC
Copia-17_DR-LTR 20-25-somites 0.7191147448041545 False NC
Copia-17_DR-LTR Prim-5 0.529280575482913 False NC
Copia-17_DR-LTR Prim-15 0.46752412879008814 False NC
Copia-17_DR-LTR Prim-25 0.5884218918720187 False NC
Copia-17_DR-LTR Long-pec 0.34076520028625434 False NC
Copia-17_DR-LTR Protruding-mouth 0.3162797858929386 False NC
Copia-17_DR-LTR Day-4 0.3499923386157392 False NC
Copia-17_DR-LTR Day-5 0.34084290491358293 False NC
Copia-18_DR-LTR 1-cell 0.009644797486246647 False NC
Copia-18_DR-LTR 2-cell 0.007333828714639513 False NC
Copia-18_DR-LTR 128-cell 0.015937428814395103 False NC
Copia-18_DR-LTR 1k-cell 0.018689278912439457 False NC
Copia-18_DR-LTR Dome 0.026077824068532273 False NC
Copia-18_DR-LTR 50pc-epiboly 0.04423353460547462 False NC
Copia-18_DR-LTR Shield 0.026919756236546362 False NC
Copia-18_DR-LTR 75pc-epiboly 0.020546739568603138 False NC
Copia-18_DR-LTR 1-4-somites 0.0457023742130898 False NC
Copia-18_DR-LTR 14-19-somites 0.04134860084235347 False NC
Copia-18_DR-LTR 20-25-somites 0.05225887349589116 False NC
Copia-18_DR-LTR Prim-5 0.030160247308184375 False NC
Copia-18_DR-LTR Prim-15 0.026849284257284372 False NC
Copia-18_DR-LTR Prim-25 0.027033824635261598 False NC
Copia-18_DR-LTR Long-pec 0.0342469554769696 False NC
Copia-18_DR-LTR Protruding-mouth 0.0494047861085518 False NC
Copia-18_DR-LTR Day-4 0.057497011928529095 False NC
Copia-18_DR-LTR Day-5 0.06616614529558229 False NC
Copia-19_DR-I 1-cell 0.0 False NC
Copia-19_DR-I 2-cell 0.0 False NC
Copia-19_DR-I 128-cell 0.0 False NC
Copia-19_DR-I 1k-cell 0.0 False NC
Copia-19_DR-I Dome 0.0021267126233645997 False NC
Copia-19_DR-I 50pc-epiboly 0.022258159082517076 False NC
Copia-19_DR-I Shield 0.039021008159782586 False NC
Copia-19_DR-I 75pc-epiboly 0.04196713211608895 False NC
Copia-19_DR-I 1-4-somites 0.01870739789532285 False NC
Copia-19_DR-I 14-19-somites 0.052969806292324395 False NC
Copia-19_DR-I 20-25-somites 0.03142206675048361 False NC
Copia-19_DR-I Prim-5 0.06018442835980674 False NC
Copia-19_DR-I Prim-15 0.024422764435910082 False NC
Copia-19_DR-I Prim-25 0.05480196845075667 False NC
Copia-19_DR-I Long-pec 0.04859691217330546 False NC
Copia-19_DR-I Protruding-mouth 0.025201534661144498 False NC
Copia-19_DR-I Day-4 0.032266863740427434 False NC
Copia-19_DR-I Day-5 0.026080747803325182 False NC
Copia-19_DR-LTR 1-cell 0.0 False NC
Copia-19_DR-LTR 2-cell 0.005888688926080343 False NC
Copia-19_DR-LTR 128-cell 0.004265646418410857 False NC
Copia-19_DR-LTR 1k-cell 0.002728460722604323 False NC
Copia-19_DR-LTR Dome 0.020217117490729585 False NC
Copia-19_DR-LTR 50pc-epiboly 0.019647847778279267 False NC
Copia-19_DR-LTR Shield 0.016734337409449025 False NC
Copia-19_DR-LTR 75pc-epiboly 0.025496877825082885 False NC
Copia-19_DR-LTR 1-4-somites 0.01411410241687372 False NC
Copia-19_DR-LTR 14-19-somites 0.02905070805346661 False NC
Copia-19_DR-LTR 20-25-somites 0.03129309791703871 False NC
Copia-19_DR-LTR Prim-5 0.03783927221931131 False NC
Copia-19_DR-LTR Prim-15 0.029850369825791347 False NC
Copia-19_DR-LTR Prim-25 0.029459197226567334 False NC
Copia-19_DR-LTR Long-pec 0.03142691613518629 False NC
Copia-19_DR-LTR Protruding-mouth 0.046670015826322034 False NC
Copia-19_DR-LTR Day-4 0.04851463894982889 False NC
Copia-19_DR-LTR Day-5 0.058440829267845454 False NC
Copia-20_DR-I 1-cell 0.0 False NC
Copia-20_DR-I 2-cell 0.0 False NC
Copia-20_DR-I 128-cell 0.0 False NC
Copia-20_DR-I 1k-cell 0.0 False NC
Copia-20_DR-I Dome 0.02396544938261025 False NC
Copia-20_DR-I 50pc-epiboly 0.01433269837566711 False NC
Copia-20_DR-I Shield 0.013224632256026556 False NC
Copia-20_DR-I 75pc-epiboly 0.016000992917791813 False NC
Copia-20_DR-I 1-4-somites 0.07026982903335253 False NC
Copia-20_DR-I 14-19-somites 0.045915762469012425 False NC
Copia-20_DR-I 20-25-somites 0.030350421394137406 False NC
Copia-20_DR-I Prim-5 0.021530313530700822 False NC
Copia-20_DR-I Prim-15 0.017692372007043787 False NC
Copia-20_DR-I Prim-25 0.025731297420903222 False NC
Copia-20_DR-I Long-pec 0.013038755840546765 False NC
Copia-20_DR-I Protruding-mouth 0.01659684525972912 False NC
Copia-20_DR-I Day-4 0.02226171906890681 False NC
Copia-20_DR-I Day-5 0.018893450557949693 False NC
Copia-20_DR-LTR 1-cell 0.0 False NC
Copia-20_DR-LTR 2-cell 0.0 False NC
Copia-20_DR-LTR 128-cell 0.0 False NC
Copia-20_DR-LTR 1k-cell 0.0 False NC
Copia-20_DR-LTR Dome 0.003562465775584446 False NC
Copia-20_DR-LTR 50pc-epiboly 0.014913896515747002 False NC
Copia-20_DR-LTR Shield 0.015481009976288642 False NC
Copia-20_DR-LTR 75pc-epiboly 0.022199788322742865 False NC
Copia-20_DR-LTR 1-4-somites 0.04352339643050455 False NC
Copia-20_DR-LTR 14-19-somites 0.04607132442099289 False NC
Copia-20_DR-LTR 20-25-somites 0.026317621893744935 False NC
Copia-20_DR-LTR Prim-5 0.03733896431923785 False NC
Copia-20_DR-LTR Prim-15 0.02250087474006874 False NC
Copia-20_DR-LTR Prim-25 0.07458670466460812 False NC
Copia-20_DR-LTR Long-pec 0.06977563178876874 False NC
Copia-20_DR-LTR Protruding-mouth 0.10745687989030372 False NC
Copia-20_DR-LTR Day-4 0.13319554720866816 False NC
Copia-20_DR-LTR Day-5 0.1900426984687811 False NC
Copia-21_DR-I 1-cell 0.041101336186745864 False NC
Copia-21_DR-I 2-cell 0.0929147261846155 False NC
Copia-21_DR-I 128-cell 0.06526597503745173 False NC
Copia-21_DR-I 1k-cell 0.0489216360629862 False NC
Copia-21_DR-I Dome 0.10771291919467874 False NC
Copia-21_DR-I 50pc-epiboly 0.18102200096581075 False NC
Copia-21_DR-I Shield 0.1890306975512844 False NC
Copia-21_DR-I 75pc-epiboly 0.21943783333082195 False NC
Copia-21_DR-I 1-4-somites 0.05162578853307729 False NC
Copia-21_DR-I 14-19-somites 0.0267882565117205 False NC
Copia-21_DR-I 20-25-somites 0.01938307770055554 False NC
Copia-21_DR-I Prim-5 0.024967431078483225 False NC
Copia-21_DR-I Prim-15 0.01903007286598035 False NC
Copia-21_DR-I Prim-25 0.015568207099186087 False NC
Copia-21_DR-I Long-pec 0.018031630989711344 False NC
Copia-21_DR-I Protruding-mouth 0.023430375336184226 False NC
Copia-21_DR-I Day-4 0.0303052681780424 False NC
Copia-21_DR-I Day-5 0.033023190931080845 False NC
Copia-21_DR-LTR 1-cell 0.0026732141588427785 False NC
Copia-21_DR-LTR 2-cell 0.011433887873107599 False NC
Copia-21_DR-LTR 128-cell 0.0049081337400284485 False NC
Copia-21_DR-LTR 1k-cell 0.028254768294534587 False NC
Copia-21_DR-LTR Dome 0.014954270881210225 False NC
Copia-21_DR-LTR 50pc-epiboly 0.022172433022776983 False NC
Copia-21_DR-LTR Shield 0.021661702061044875 False NC
Copia-21_DR-LTR 75pc-epiboly 0.016825742247078883 False NC
Copia-21_DR-LTR 1-4-somites 0.018269948425968675 False NC
Copia-21_DR-LTR 14-19-somites 0.021488333226618535 False NC
Copia-21_DR-LTR 20-25-somites 0.012274920161124274 False NC
Copia-21_DR-LTR Prim-5 0.014367733012076745 False NC
Copia-21_DR-LTR Prim-15 0.027190901697971965 False NC
Copia-21_DR-LTR Prim-25 0.020070184456690454 False NC
Copia-21_DR-LTR Long-pec 0.02034022851820409 False NC
Copia-21_DR-LTR Protruding-mouth 0.0416170397317837 False NC
Copia-21_DR-LTR Day-4 0.027010579590139677 False NC
Copia-21_DR-LTR Day-5 0.038206322435407586 False NC
Copia-22_DR-LTR 1-cell 0.00497040075058491 False NC
Copia-22_DR-LTR 2-cell 0.025983745757670207 False NC
Copia-22_DR-LTR 128-cell 0.20761342956461765 False NC
Copia-22_DR-LTR 1k-cell 0.17949485902710832 False NC
Copia-22_DR-LTR Dome 0.3243916645970965 False NC
Copia-22_DR-LTR 50pc-epiboly 0.3880092386353871 False NC
Copia-22_DR-LTR Shield 0.2953599853063527 False NC
Copia-22_DR-LTR 75pc-epiboly 0.29118828806783154 False NC
Copia-22_DR-LTR 1-4-somites 0.4393447546635583 False NC
Copia-22_DR-LTR 14-19-somites 0.4550317906264695 False NC
Copia-22_DR-LTR 20-25-somites 0.7577298797364703 False NC
Copia-22_DR-LTR Prim-5 0.8330044807311017 False NC
Copia-22_DR-LTR Prim-15 0.7264242093011433 False NC
Copia-22_DR-LTR Prim-25 0.7189779991311227 False NC
Copia-22_DR-LTR Long-pec 0.56728949358316 False NC
Copia-22_DR-LTR Protruding-mouth 0.7688079422970115 False NC
Copia-22_DR-LTR Day-4 0.8311694169862458 False NC
Copia-22_DR-LTR Day-5 0.8638263845324359 False NC
Copia-23_DR-I 1-cell 0.0024915726839470505 False NC
Copia-23_DR-I 2-cell 0.0047364310448713524 False NC
Copia-23_DR-I 128-cell 0.004574632344872668 False NC
Copia-23_DR-I 1k-cell 0.006583723253245718 False NC
Copia-23_DR-I Dome 0.016261171904803168 False NC
Copia-23_DR-I 50pc-epiboly 0.007293827514732518 False NC
Copia-23_DR-I Shield 0.022433130197121967 False NC
Copia-23_DR-I 75pc-epiboly 0.009650741312525716 False NC
Copia-23_DR-I 1-4-somites 0.004540941027582641 False NC
Copia-23_DR-I 14-19-somites 0.004450717451781103 False NC
Copia-23_DR-I 20-25-somites 0.004576342029301203 False NC
Copia-23_DR-I Prim-5 0.012174058158251505 False NC
Copia-23_DR-I Prim-15 0.013338586730381657 False NC
Copia-23_DR-I Prim-25 0.007482576461545621 False NC
Copia-23_DR-I Long-pec 0.002527751475681089 False NC
Copia-23_DR-I Protruding-mouth 0.02252277013772214 False NC
Copia-23_DR-I Day-4 0.005035049067187576 False NC
Copia-23_DR-I Day-5 0.025639381302038133 False NC
Copia-23_DR-LTR 1-cell 0.0 False NC
Copia-23_DR-LTR 2-cell 0.002508941402376676 False NC
Copia-23_DR-LTR 128-cell 0.0 False NC
Copia-23_DR-LTR 1k-cell 0.0023249820656623256 False NC
Copia-23_DR-LTR Dome 0.029532780796305152 False NC
Copia-23_DR-LTR 50pc-epiboly 0.03606048509830406 False NC
Copia-23_DR-LTR Shield 0.08555820657863292 False NC
Copia-23_DR-LTR 75pc-epiboly 0.023004483536139403 False NC
Copia-23_DR-LTR 1-4-somites 0.014432328698870466 False NC
Copia-23_DR-LTR 14-19-somites 0.0165031696344481 False NC
Copia-23_DR-LTR 20-25-somites 0.019393123438261127 False NC
Copia-23_DR-LTR Prim-5 0.02063595868454721 False NC
Copia-23_DR-LTR Prim-15 0.016957442688811185 False NC
Copia-23_DR-LTR Prim-25 0.021139231293738396 False NC
Copia-23_DR-LTR Long-pec 0.010711829683022072 False NC
Copia-23_DR-LTR Protruding-mouth 0.03181484678197763 False NC
Copia-23_DR-LTR Day-4 0.010668491062563828 False NC
Copia-23_DR-LTR Day-5 0.015090524365659122 False NC
Copia-24_DR-LTR 1-cell 0.0 False NC
Copia-24_DR-LTR 2-cell 0.0 False NC
Copia-24_DR-LTR 128-cell 0.0 False NC
Copia-24_DR-LTR 1k-cell 0.0 False NC
Copia-24_DR-LTR Dome 0.014323787787404263 False NC
Copia-24_DR-LTR 50pc-epiboly 0.01998835471758055 False NC
Copia-24_DR-LTR Shield 0.02766457162649033 False NC
Copia-24_DR-LTR 75pc-epiboly 0.019835515741159576 False NC
Copia-24_DR-LTR 1-4-somites 0.032666057984981844 False NC
Copia-24_DR-LTR 14-19-somites 0.05946017781430881 False NC
Copia-24_DR-LTR 20-25-somites 0.03292072131750272 False NC
Copia-24_DR-LTR Prim-5 0.025021779613797562 False NC
Copia-24_DR-LTR Prim-15 0.016449166244581336 False NC
Copia-24_DR-LTR Prim-25 0.02050561138341883 False NC
Copia-24_DR-LTR Long-pec 0.02078151410836627 False NC
Copia-24_DR-LTR Protruding-mouth 0.020574159809601256 False NC
Copia-24_DR-LTR Day-4 0.03104615235103802 False NC
Copia-24_DR-LTR Day-5 0.029276412553930244 False NC
Copia-25_DR-I 1-cell 0.12021196042136284 False NC
Copia-25_DR-I 2-cell 0.11426029530926769 False NC
Copia-25_DR-I 128-cell 0.0 False NC
Copia-25_DR-I 1k-cell 0.10588255953673527 False NC
Copia-25_DR-I Dome 0.11207994773855497 False NC
Copia-25_DR-I 50pc-epiboly 0.11730279302044049 False NC
Copia-25_DR-I Shield 0.03607802382217554 False NC
Copia-25_DR-I 75pc-epiboly 0.2716136472494351 False NC
Copia-25_DR-I 1-4-somites 0.5477217528115144 False NC
Copia-25_DR-I 14-19-somites 0.8947318588632115 False NC
Copia-25_DR-I 20-25-somites 1.1407829924587947 False NC
Copia-25_DR-I Prim-5 1.801258584404388 False NC
Copia-25_DR-I Prim-15 1.1154908820294434 False NC
Copia-25_DR-I Prim-25 2.32654129979604 False NC
Copia-25_DR-I Long-pec 2.4391498775644327 False NC
Copia-25_DR-I Protruding-mouth 2.7367874641575773 False NC
Copia-25_DR-I Day-4 1.9029371010628509 False NC
Copia-25_DR-I Day-5 2.1075395214596297 False NC
Copia-25_DR-LTR 1-cell 0.0 False NC
Copia-25_DR-LTR 2-cell 0.002414651120914807 False NC
Copia-25_DR-LTR 128-cell 0.0 False NC
Copia-25_DR-LTR 1k-cell 0.0 False NC
Copia-25_DR-LTR Dome 0.007105722176888781 False NC
Copia-25_DR-LTR 50pc-epiboly 0.017352635394527034 False NC
Copia-25_DR-LTR Shield 0.004574599099020951 False NC
Copia-25_DR-LTR 75pc-epiboly 0.0024599928835849867 False NC
Copia-25_DR-LTR 1-4-somites 0.041669811782523054 False NC
Copia-25_DR-LTR 14-19-somites 0.029496911739255154 False NC
Copia-25_DR-LTR 20-25-somites 0.06299200205038127 False NC
Copia-25_DR-LTR Prim-5 0.052133613760041754 False NC
Copia-25_DR-LTR Prim-15 0.027200255293327306 False NC
Copia-25_DR-LTR Prim-25 0.03814646823533062 False NC
Copia-25_DR-LTR Long-pec 0.04381435891180555 False NC
Copia-25_DR-LTR Protruding-mouth 0.07144477847608594 False NC
Copia-25_DR-LTR Day-4 0.030802653116912233 False NC
Copia-25_DR-LTR Day-5 0.040665511084714084 False NC
Copia-26_DR-I 1-cell 0.0008048148642628428 False NC
Copia-26_DR-I 2-cell 0.01223949879697577 False NC
Copia-26_DR-I 128-cell 0.01847092467647107 False NC
Copia-26_DR-I 1k-cell 0.020557520790753795 False NC
Copia-26_DR-I Dome 0.051775621369648236 False NC
Copia-26_DR-I 50pc-epiboly 0.17041836562012988 False NC
Copia-26_DR-I Shield 0.3115880264257048 False NC
Copia-26_DR-I 75pc-epiboly 0.266531913503402 False NC
Copia-26_DR-I 1-4-somites 0.15034609593342257 False NC
Copia-26_DR-I 14-19-somites 0.16245418208923756 False NC
Copia-26_DR-I 20-25-somites 0.1485617358637214 False NC
Copia-26_DR-I Prim-5 0.12426387223711899 False NC
Copia-26_DR-I Prim-15 0.0775540978132554 False NC
Copia-26_DR-I Prim-25 0.0789547771985433 False NC
Copia-26_DR-I Long-pec 0.07021909886683403 False NC
Copia-26_DR-I Protruding-mouth 0.05739315136036867 False NC
Copia-26_DR-I Day-4 0.05041825714653507 False NC
Copia-26_DR-I Day-5 0.047850976319640484 False NC
Copia-26_DR-LTR 1-cell 0.0 False NC
Copia-26_DR-LTR 2-cell 0.0017324343329423943 False NC
Copia-26_DR-LTR 128-cell 0.005019760697304593 False NC
Copia-26_DR-LTR 1k-cell 0.003210819312251137 False NC
Copia-26_DR-LTR Dome 0.07817127421796521 False NC
Copia-26_DR-LTR 50pc-epiboly 0.23299204234634424 False NC
Copia-26_DR-LTR Shield 0.36759826570139753 False NC
Copia-26_DR-LTR 75pc-epiboly 0.3176938054580565 False NC
Copia-26_DR-LTR 1-4-somites 0.19931164369600712 False NC
Copia-26_DR-LTR 14-19-somites 0.2002353258259691 False NC
Copia-26_DR-LTR 20-25-somites 0.15232298112065623 False NC
Copia-26_DR-LTR Prim-5 0.1282429272998649 False NC
Copia-26_DR-LTR Prim-15 0.08196428629070165 False NC
Copia-26_DR-LTR Prim-25 0.07115903898717243 False NC
Copia-26_DR-LTR Long-pec 0.07026734231107853 False NC
Copia-26_DR-LTR Protruding-mouth 0.04576725467610596 False NC
Copia-26_DR-LTR Day-4 0.06077475403958181 False NC
Copia-26_DR-LTR Day-5 0.04376428977229488 False NC
Copia-27_DR-I 1-cell 0.0 False NC
Copia-27_DR-I 2-cell 0.0 False NC
Copia-27_DR-I 128-cell 0.0 False NC
Copia-27_DR-I 1k-cell 0.0 False NC
Copia-27_DR-I Dome 0.062481350176091 False NC
Copia-27_DR-I 50pc-epiboly 0.06539293633898119 False NC
Copia-27_DR-I Shield 0.18101215400436346 False NC
Copia-27_DR-I 75pc-epiboly 0.0 False NC
Copia-27_DR-I 1-4-somites 0.12213565522463654 False NC
Copia-27_DR-I 14-19-somites 0.0 False NC
Copia-27_DR-I 20-25-somites 0.0 False NC
Copia-27_DR-I Prim-5 0.0 False NC
Copia-27_DR-I Prim-15 0.0 False NC
Copia-27_DR-I Prim-25 0.0 False NC
Copia-27_DR-I Long-pec 0.0 False NC
Copia-27_DR-I Protruding-mouth 0.0 False NC
Copia-27_DR-I Day-4 0.13542545766918307 False NC
Copia-27_DR-I Day-5 0.07662343837390707 False NC
Copia-27_DR-LTR 1-cell 0.0 False NC
Copia-27_DR-LTR 2-cell 0.0 False NC
Copia-27_DR-LTR 128-cell 0.0 False NC
Copia-27_DR-LTR 1k-cell 0.00263958064123961 False NC
Copia-27_DR-LTR Dome 0.01676446404107916 False NC
Copia-27_DR-LTR 50pc-epiboly 0.005848558685676036 False NC
Copia-27_DR-LTR Shield 0.010792808976872868 False NC
Copia-27_DR-LTR 75pc-epiboly 0.005803838260424102 False NC
Copia-27_DR-LTR 1-4-somites 0.008192599849300989 False NC
Copia-27_DR-LTR 14-19-somites 0.013383036285232307 False NC
Copia-27_DR-LTR 20-25-somites 0.030273719823750444 False NC
Copia-27_DR-LTR Prim-5 0.017571192654006803 False NC
Copia-27_DR-LTR Prim-15 0.006417330855634662 False NC
Copia-27_DR-LTR Prim-25 0.026999581989231698 False NC
Copia-27_DR-LTR Long-pec 0.054725722002409403 False NC
Copia-27_DR-LTR Protruding-mouth 0.04815971409556624 False NC
Copia-27_DR-LTR Day-4 0.04239224041147906 False NC
Copia-27_DR-LTR Day-5 0.06510333777027419 False NC
Copia-28_DR-LTR 1-cell 0.0 False NC
Copia-28_DR-LTR 2-cell 0.0023788900289759534 False NC
Copia-28_DR-LTR 128-cell 0.004595252065680208 False NC
Copia-28_DR-LTR 1k-cell 0.004408932507002928 False NC
Copia-28_DR-LTR Dome 0.01400097222233076 False NC
Copia-28_DR-LTR 50pc-epiboly 0.031749049581192415 False NC
Copia-28_DR-LTR Shield 0.027041094481012447 False NC
Copia-28_DR-LTR 75pc-epiboly 0.012117801390486252 False NC
Copia-28_DR-LTR 1-4-somites 0.015964931107920945 False NC
Copia-28_DR-LTR 14-19-somites 0.008941557275954309 False NC
Copia-28_DR-LTR 20-25-somites 0.020686362553570155 False NC
Copia-28_DR-LTR Prim-5 0.017120504196794138 False NC
Copia-28_DR-LTR Prim-15 0.016078450971844474 False NC
Copia-28_DR-LTR Prim-25 0.01753804141662979 False NC
Copia-28_DR-LTR Long-pec 0.050782901507566 False NC
Copia-28_DR-LTR Protruding-mouth 0.05781762842823714 False NC
Copia-28_DR-LTR Day-4 0.07839503312594694 False NC
Copia-28_DR-LTR Day-5 0.08012650606518038 False NC
Copia-29_DR-I 1-cell 0.005266739006717343 False NC
Copia-29_DR-I 2-cell 0.01001196806232969 False NC
Copia-29_DR-I 128-cell 0.00966995455013735 False NC
Copia-29_DR-I 1k-cell 0.02319468896807435 False NC
Copia-29_DR-I Dome 0.09452632448727047 False NC
Copia-29_DR-I 50pc-epiboly 0.22355877829708612 False NC
Copia-29_DR-I Shield 0.24421106775566112 False NC
Copia-29_DR-I 75pc-epiboly 0.18232447256082632 False NC
Copia-29_DR-I 1-4-somites 0.08878831846614839 False NC
Copia-29_DR-I 14-19-somites 0.04233609283401537 False NC
Copia-29_DR-I 20-25-somites 0.035066685874929955 False NC
Copia-29_DR-I Prim-5 0.03345391591454479 False NC
Copia-29_DR-I Prim-15 0.0281953865845466 False NC
Copia-29_DR-I Prim-25 0.022407173414655587 False NC
Copia-29_DR-I Long-pec 0.02938767975791836 False NC
Copia-29_DR-I Protruding-mouth 0.04231920676283836 False NC
Copia-29_DR-I Day-4 0.05720716318207023 False NC
Copia-29_DR-I Day-5 0.05269159210671794 False NC
Copia-29_DR-LTR 1-cell 0.0 False NC
Copia-29_DR-LTR 2-cell 0.0 False NC
Copia-29_DR-LTR 128-cell 0.002955042011594767 False NC
Copia-29_DR-LTR 1k-cell 0.0 False NC
Copia-29_DR-LTR Dome 0.003001174584027559 False NC
Copia-29_DR-LTR 50pc-epiboly 0.009423081509716545 False NC
Copia-29_DR-LTR Shield 0.008694579654039818 False NC
Copia-29_DR-LTR 75pc-epiboly 0.0187020576988076 False NC
Copia-29_DR-LTR 1-4-somites 0.032266065438226965 False NC
Copia-29_DR-LTR 14-19-somites 0.01437498804301971 False NC
Copia-29_DR-LTR 20-25-somites 0.041386049656289135 False NC
Copia-29_DR-LTR Prim-5 0.031455951514488364 False NC
Copia-29_DR-LTR Prim-15 0.024125443825385957 False NC
Copia-29_DR-LTR Prim-25 0.016111551801257652 False NC
Copia-29_DR-LTR Long-pec 0.042453664535662516 False NC
Copia-29_DR-LTR Protruding-mouth 0.022631575790561374 False NC
Copia-29_DR-LTR Day-4 0.05854417300481455 False NC
Copia-29_DR-LTR Day-5 0.058887412679905396 False NC
Copia-30_DR-LTR 1-cell 0.010573152130246117 False NC
Copia-30_DR-LTR 2-cell 0.010822730071143582 False NC
Copia-30_DR-LTR 128-cell 0.0216526854239422 False NC
Copia-30_DR-LTR 1k-cell 0.026505719897980257 False NC
Copia-30_DR-LTR Dome 0.0318486229397275 False NC
Copia-30_DR-LTR 50pc-epiboly 0.06745912871964371 False NC
Copia-30_DR-LTR Shield 0.07542488721643771 False NC
Copia-30_DR-LTR 75pc-epiboly 0.0669433091672374 False NC
Copia-30_DR-LTR 1-4-somites 0.07856141539245297 False NC
Copia-30_DR-LTR 14-19-somites 0.06101925244626447 False NC
Copia-30_DR-LTR 20-25-somites 0.06423540977725983 False NC
Copia-30_DR-LTR Prim-5 0.06040411530622719 False NC
Copia-30_DR-LTR Prim-15 0.0557323498288891 False NC
Copia-30_DR-LTR Prim-25 0.06269143367237637 False NC
Copia-30_DR-LTR Long-pec 0.06766059191653588 False NC
Copia-30_DR-LTR Protruding-mouth 0.08904168315589671 False NC
Copia-30_DR-LTR Day-4 0.12737757527160035 False NC
Copia-30_DR-LTR Day-5 0.12275142167621525 False NC
Copia-6-I_DR 1-cell 0.0006833427192259844 False NC
Copia-6-I_DR 2-cell 0.0019485317589660628 False NC
Copia-6-I_DR 128-cell 0.0031366150043958168 False NC
Copia-6-I_DR 1k-cell 0.004213212489770467 False NC
Copia-6-I_DR Dome 0.22776912726815174 False NC
Copia-6-I_DR 50pc-epiboly 0.22304647642626127 False NC
Copia-6-I_DR Shield 0.2254908203041933 False NC
Copia-6-I_DR 75pc-epiboly 0.2004972047997827 False NC
Copia-6-I_DR 1-4-somites 0.1136432762440909 False NC
Copia-6-I_DR 14-19-somites 0.11809894251007769 False NC
Copia-6-I_DR 20-25-somites 0.11296034122958667 False NC
Copia-6-I_DR Prim-5 0.1429039231909523 False NC
Copia-6-I_DR Prim-15 0.11852769474339146 False NC
Copia-6-I_DR Prim-25 0.10397729316465645 False NC
Copia-6-I_DR Long-pec 0.1261742614232375 False NC
Copia-6-I_DR Protruding-mouth 0.13658323100395495 False NC
Copia-6-I_DR Day-4 0.13636591223633018 False NC
Copia-6-I_DR Day-5 0.1500138202763413 False NC
Copia-7-I_DR 1-cell 0.004476437510771994 False NC
Copia-7-I_DR 2-cell 0.015600970628147687 False NC
Copia-7-I_DR 128-cell 0.026369059804506212 False NC
Copia-7-I_DR 1k-cell 0.03548557012354524 False NC
Copia-7-I_DR Dome 0.8357671384848129 False NC
Copia-7-I_DR 50pc-epiboly 1.4331028783781372 False NC
Copia-7-I_DR Shield 1.7814396391596 False NC
Copia-7-I_DR 75pc-epiboly 0.9641108632488262 False NC
Copia-7-I_DR 1-4-somites 0.10741889193133733 False NC
Copia-7-I_DR 14-19-somites 0.08496067000904664 False NC
Copia-7-I_DR 20-25-somites 0.0736554113262452 False NC
Copia-7-I_DR Prim-5 0.08202110300007255 False NC
Copia-7-I_DR Prim-15 0.10184922119767408 False NC
Copia-7-I_DR Prim-25 0.09783830482470134 False NC
Copia-7-I_DR Long-pec 0.08136742117601012 False NC
Copia-7-I_DR Protruding-mouth 0.09891472349941603 False NC
Copia-7-I_DR Day-4 0.09988431711576104 False NC
Copia-7-I_DR Day-5 0.10364515959900633 False NC
Copia-7-LTR_DR 1-cell 0.0009136937910102021 False NC
Copia-7-LTR_DR 2-cell 0.0026053710966147075 False NC
Copia-7-LTR_DR 128-cell 0.0008387901337566248 False NC
Copia-7-LTR_DR 1k-cell 0.007243024171412782 False NC
Copia-7-LTR_DR Dome 0.25897300571340776 False NC
Copia-7-LTR_DR 50pc-epiboly 0.3218611427046517 False NC
Copia-7-LTR_DR Shield 0.36772614830881745 False NC
Copia-7-LTR_DR 75pc-epiboly 0.29728094536750593 False NC
Copia-7-LTR_DR 1-4-somites 0.11989621443772505 False NC
Copia-7-LTR_DR 14-19-somites 0.11996221509666698 False NC
Copia-7-LTR_DR 20-25-somites 0.1057270556275793 False NC
Copia-7-LTR_DR Prim-5 0.11339559954455988 False NC
Copia-7-LTR_DR Prim-15 0.1457649788251017 False NC
Copia-7-LTR_DR Prim-25 0.11067318076174201 False NC
Copia-7-LTR_DR Long-pec 0.1548024951679449 False NC
Copia-7-LTR_DR Protruding-mouth 0.13031510319459358 False NC
Copia-7-LTR_DR Day-4 0.14863692098199716 False NC
Copia-7-LTR_DR Day-5 0.12118535340377219 False NC
Copia-8-I_DR 1-cell 0.006441052923949623 False NC
Copia-8-I_DR 2-cell 0.005509942155107613 False NC
Copia-8-I_DR 128-cell 0.009460835473363311 False NC
Copia-8-I_DR 1k-cell 0.011913871559440426 False NC
Copia-8-I_DR Dome 0.12911466346770317 False NC
Copia-8-I_DR 50pc-epiboly 0.16844275457007601 False NC
Copia-8-I_DR Shield 0.17165833457325447 False NC
Copia-8-I_DR 75pc-epiboly 0.14158258818425748 False NC
Copia-8-I_DR 1-4-somites 0.06515115985882923 False NC
Copia-8-I_DR 14-19-somites 0.056953252403104934 False NC
Copia-8-I_DR 20-25-somites 0.04909642604639322 False NC
Copia-8-I_DR Prim-5 0.03210102136284663 False NC
Copia-8-I_DR Prim-15 0.024137437583191267 False NC
Copia-8-I_DR Prim-25 0.04191085995529737 False NC
Copia-8-I_DR Long-pec 0.03855402201038818 False NC
Copia-8-I_DR Protruding-mouth 0.035581585104474456 False NC
Copia-8-I_DR Day-4 0.0436045512057706 False NC
Copia-8-I_DR Day-5 0.025039592422461638 False NC
Copia-8-LTR_DR 1-cell 0.0004108073124723775 False NC
Copia-8-LTR_DR 2-cell 0.0007809366834010792 False NC
Copia-8-LTR_DR 128-cell 0.000754259521006327 False NC
Copia-8-LTR_DR 1k-cell 0.0018091930939532707 False NC
Copia-8-LTR_DR Dome 0.1279277826572145 False NC
Copia-8-LTR_DR 50pc-epiboly 0.12386748454972478 False NC
Copia-8-LTR_DR Shield 0.13278497316066362 False NC
Copia-8-LTR_DR 75pc-epiboly 0.14599277113161827 False NC
Copia-8-LTR_DR 1-4-somites 0.11417744231484546 False NC
Copia-8-LTR_DR 14-19-somites 0.1034698314954047 False NC
Copia-8-LTR_DR 20-25-somites 0.10374944409291424 False NC
Copia-8-LTR_DR Prim-5 0.12003313824097306 False NC
Copia-8-LTR_DR Prim-15 0.10512410667559051 False NC
Copia-8-LTR_DR Prim-25 0.1332415031698152 False NC
Copia-8-LTR_DR Long-pec 0.14253616945572847 False NC
Copia-8-LTR_DR Protruding-mouth 0.1390508988685525 False NC
Copia-8-LTR_DR Day-4 0.12286552117869975 False NC
Copia-8-LTR_DR Day-5 0.1357461368729515 False NC
Copia-9-LTR_DR 1-cell 0.0 False NC
Copia-9-LTR_DR 2-cell 0.0 False NC
Copia-9-LTR_DR 128-cell 0.0064906106939530365 False NC
Copia-9-LTR_DR 1k-cell 0.001556860432782071 False NC
Copia-9-LTR_DR Dome 0.01647984679496716 False NC
Copia-9-LTR_DR 50pc-epiboly 0.020697355021341936 False NC
Copia-9-LTR_DR Shield 0.006365744994544844 False NC
Copia-9-LTR_DR 75pc-epiboly 0.03252023334507302 False NC
Copia-9-LTR_DR 1-4-somites 0.03221404276047713 False NC
Copia-9-LTR_DR 14-19-somites 0.04578227774410576 False NC
Copia-9-LTR_DR 20-25-somites 0.027595404869728946 False NC
Copia-9-LTR_DR Prim-5 0.048364061878347055 False NC
Copia-9-LTR_DR Prim-15 0.05866794490961865 False NC
Copia-9-LTR_DR Prim-25 0.053082397817240425 False NC
Copia-9-LTR_DR Long-pec 0.03227797245890177 False NC
Copia-9-LTR_DR Protruding-mouth 0.0337312367683333 False NC
Copia-9-LTR_DR Day-4 0.025003517877984688 False NC
Copia-9-LTR_DR Day-5 0.04041982197077408 False NC
Copia1-I_DR 1-cell 0.0 False NC
Copia1-I_DR 2-cell 0.0 False NC
Copia1-I_DR 128-cell 0.0 False NC
Copia1-I_DR 1k-cell 0.0011430838369575207 False NC
Copia1-I_DR Dome 0.1330988361013224 False NC
Copia1-I_DR 50pc-epiboly 0.04115715692787297 False NC
Copia1-I_DR Shield 0.012853172426798431 False NC
Copia1-I_DR 75pc-epiboly 0.010053526843098577 False NC
Copia1-I_DR 1-4-somites 0.028382776639848763 False NC
Copia1-I_DR 14-19-somites 0.246312660311425 False NC
Copia1-I_DR 20-25-somites 0.1531508385966142 False NC
Copia1-I_DR Prim-5 0.22891294131555653 False NC
Copia1-I_DR Prim-15 0.24525185110806583 False NC
Copia1-I_DR Prim-25 0.32998287113220226 False NC
Copia1-I_DR Long-pec 0.21000171024339523 False NC
Copia1-I_DR Protruding-mouth 0.1929162370394097 False NC
Copia1-I_DR Day-4 0.21505291374779123 False NC
Copia1-I_DR Day-5 0.16990192128250983 False NC
Copia1-LTR_DR 1-cell 0.06953226094735956 False NC
Copia1-LTR_DR 2-cell 0.09252562971376596 False NC
Copia1-LTR_DR 128-cell 0.2042626535385005 False NC
Copia1-LTR_DR 1k-cell 0.29397089874957627 False NC
Copia1-LTR_DR Dome 0.1815200584722214 False NC
Copia1-LTR_DR 50pc-epiboly 0.18997876317442836 False NC
Copia1-LTR_DR Shield 0.08138530955234946 False NC
Copia1-LTR_DR 75pc-epiboly 0.15486073268936615 False NC
Copia1-LTR_DR 1-4-somites 0.2597840680896116 False NC
Copia1-LTR_DR 14-19-somites 0.2918842607912258 False NC
Copia1-LTR_DR 20-25-somites 0.36397883116767704 False NC
Copia1-LTR_DR Prim-5 0.3873049200113502 False NC
Copia1-LTR_DR Prim-15 0.3275708741228612 False NC
Copia1-LTR_DR Prim-25 0.41763217459789514 False NC
Copia1-LTR_DR Long-pec 0.3738720787286448 False NC
Copia1-LTR_DR Protruding-mouth 0.3491902346933665 False NC
Copia1-LTR_DR Day-4 0.44261594125509385 False NC
Copia1-LTR_DR Day-5 0.3816093961233583 False NC
Copia2-I_DR 1-cell 0.016610484559647004 False NC
Copia2-I_DR 2-cell 0.0 False NC
Copia2-I_DR 128-cell 0.015248774482908895 False NC
Copia2-I_DR 1k-cell 0.0 False NC
Copia2-I_DR Dome 0.03097366077105366 False NC
Copia2-I_DR 50pc-epiboly 0.14587655029465035 False NC
Copia2-I_DR Shield 0.11964336105131716 False NC
Copia2-I_DR 75pc-epiboly 0.4021142213552382 False NC
Copia2-I_DR 1-4-somites 0.39354822239049553 False NC
Copia2-I_DR 14-19-somites 0.029671449678540684 False NC
Copia2-I_DR 20-25-somites 0.12203578744803208 False NC
Copia2-I_DR Prim-5 0.14608869789901807 False NC
Copia2-I_DR Prim-15 0.17784782307175545 False NC
Copia2-I_DR Prim-25 0.36581484923111923 False NC
Copia2-I_DR Long-pec 0.3201818535862713 False NC
Copia2-I_DR Protruding-mouth 0.2002024012241968 False NC
Copia2-I_DR Day-4 0.2685359502500041 False NC
Copia2-I_DR Day-5 0.13294494008464222 False NC
Copia2-LTR_DR 1-cell 0.001097671106172663 False NC
Copia2-LTR_DR 2-cell 0.004173302699801927 False NC
Copia2-LTR_DR 128-cell 0.0020153703637394416 False NC
Copia2-LTR_DR 1k-cell 0.0019336549515322082 False NC
Copia2-LTR_DR Dome 0.011257583002639385 False NC
Copia2-LTR_DR 50pc-epiboly 0.011782178306769276 False NC
Copia2-LTR_DR Shield 0.016801090449807248 False NC
Copia2-LTR_DR 75pc-epiboly 0.030824593121905074 False NC
Copia2-LTR_DR 1-4-somites 0.01700448405132613 False NC
Copia2-LTR_DR 14-19-somites 0.01862740260813215 False NC
Copia2-LTR_DR 20-25-somites 0.013104803212966452 False NC
Copia2-LTR_DR Prim-5 0.006435988950083823 False NC
Copia2-LTR_DR Prim-15 0.012927994820296485 False NC
Copia2-LTR_DR Prim-25 0.0219765024569541 False NC
Copia2-LTR_DR Long-pec 0.008908878400593052 False NC
Copia2-LTR_DR Protruding-mouth 0.015434977558374963 False NC
Copia2-LTR_DR Day-4 0.019963877126041675 False NC
Copia2-LTR_DR Day-5 0.011295519579548007 False NC
Copia3-I_DR 1-cell 0.0 False NC
Copia3-I_DR 2-cell 0.0008461787024735812 False NC
Copia3-I_DR 128-cell 0.0 False NC
Copia3-I_DR 1k-cell 0.0 False NC
Copia3-I_DR Dome 0.1850970644016402 False NC
Copia3-I_DR 50pc-epiboly 0.2154402190334186 False NC
Copia3-I_DR Shield 0.2821456814897759 False NC
Copia3-I_DR 75pc-epiboly 0.2741376403067887 False NC
Copia3-I_DR 1-4-somites 0.13061185850751902 False NC
Copia3-I_DR 14-19-somites 0.2934048321052765 False NC
Copia3-I_DR 20-25-somites 0.2501789545473228 False NC
Copia3-I_DR Prim-5 0.33320001229464546 False NC
Copia3-I_DR Prim-15 0.3326642308515342 False NC
Copia3-I_DR Prim-25 0.3582587685573745 False NC
Copia3-I_DR Long-pec 0.26734185098728813 False NC
Copia3-I_DR Protruding-mouth 0.32279541993076816 False NC
Copia3-I_DR Day-4 0.2815521940593621 False NC
Copia3-I_DR Day-5 0.22190260073286333 False NC
Copia3-LTR_DR 1-cell 0.0 False NC
Copia3-LTR_DR 2-cell 0.0 False NC
Copia3-LTR_DR 128-cell 0.0 False NC
Copia3-LTR_DR 1k-cell 0.0 False NC
Copia3-LTR_DR Dome 0.047872104494230884 False NC
Copia3-LTR_DR 50pc-epiboly 0.09018523849127658 False NC
Copia3-LTR_DR Shield 0.11557359018332322 False NC
Copia3-LTR_DR 75pc-epiboly 0.13424346898401032 False NC
Copia3-LTR_DR 1-4-somites 0.0935781770545432 False NC
Copia3-LTR_DR 14-19-somites 0.14216426417974515 False NC
Copia3-LTR_DR 20-25-somites 0.12260002160400052 False NC
Copia3-LTR_DR Prim-5 0.115404281827758 False NC
Copia3-LTR_DR Prim-15 0.08796066705160534 False NC
Copia3-LTR_DR Prim-25 0.09251904317049804 False NC
Copia3-LTR_DR Long-pec 0.08855478089176023 False NC
Copia3-LTR_DR Protruding-mouth 0.1031425845144475 False NC
Copia3-LTR_DR Day-4 0.06225635306324401 False NC
Copia3-LTR_DR Day-5 0.06457827434947519 False NC
Copia4-I_DR 1-cell 0.0 False NC
Copia4-I_DR 2-cell 0.0 False NC
Copia4-I_DR 128-cell 0.0 False NC
Copia4-I_DR 1k-cell 0.008518024694226268 False NC
Copia4-I_DR Dome 0.10068526924498844 False NC
Copia4-I_DR 50pc-epiboly 0.06369811630116809 False NC
Copia4-I_DR Shield 0.08562078802998573 False NC
Copia4-I_DR 75pc-epiboly 0.12720249331064892 False NC
Copia4-I_DR 1-4-somites 0.15348625467893884 False NC
Copia4-I_DR 14-19-somites 0.09501262053397934 False NC
Copia4-I_DR 20-25-somites 0.1524624999519215 False NC
Copia4-I_DR Prim-5 0.20712305955494204 False NC
Copia4-I_DR Prim-15 0.17775194823451998 False NC
Copia4-I_DR Prim-25 0.1484414090484522 False NC
Copia4-I_DR Long-pec 0.1242754364324072 False NC
Copia4-I_DR Protruding-mouth 0.1230354379491021 False NC
Copia4-I_DR Day-4 0.16204443628630635 False NC
Copia4-I_DR Day-5 0.26353506028330304 False NC
Copia4-LTR_DR 1-cell 0.0 False NC
Copia4-LTR_DR 2-cell 0.0 False NC
Copia4-LTR_DR 128-cell 0.0 False NC
Copia4-LTR_DR 1k-cell 0.0 False NC
Copia4-LTR_DR Dome 0.0016338675880132002 False NC
Copia4-LTR_DR 50pc-epiboly 0.005130013941831708 False NC
Copia4-LTR_DR Shield 0.00473341069984359 False NC
Copia4-LTR_DR 75pc-epiboly 0.0067877170638143015 False NC
Copia4-LTR_DR 1-4-somites 0.011178330933544284 False NC
Copia4-LTR_DR 14-19-somites 0.00156517565932789 False NC
Copia4-LTR_DR 20-25-somites 0.00160935382455137 False NC
Copia4-LTR_DR Prim-5 0.006849965997068474 False NC
Copia4-LTR_DR Prim-15 0.0018763025517939936 False NC
Copia4-LTR_DR Prim-25 0.0 False NC
Copia4-LTR_DR Long-pec 0.0 False NC
Copia4-LTR_DR Protruding-mouth 0.001760120299311018 False NC
Copia4-LTR_DR Day-4 0.0035413329778235434 False NC
Copia4-LTR_DR Day-5 0.004007357462296313 False NC
Copia5-I_DR 1-cell 0.0 False NC
Copia5-I_DR 2-cell 0.0 False NC
Copia5-I_DR 128-cell 0.00042160019247364347 False NC
Copia5-I_DR 1k-cell 0.00040450594809331527 False NC
Copia5-I_DR Dome 0.017127279778877666 False NC
Copia5-I_DR 50pc-epiboly 0.04436536190210079 False NC
Copia5-I_DR Shield 0.02232843253743197 False NC
Copia5-I_DR 75pc-epiboly 0.013785958819452465 False NC
Copia5-I_DR 1-4-somites 0.026365196679318366 False NC
Copia5-I_DR 14-19-somites 0.02379044810286254 False NC
Copia5-I_DR 20-25-somites 0.029101285285873545 False NC
Copia5-I_DR Prim-5 0.01660510750621556 False NC
Copia5-I_DR Prim-15 0.022127223689319842 False NC
Copia5-I_DR Prim-25 0.02160739277133278 False NC
Copia5-I_DR Long-pec 0.015841193155328764 False NC
Copia5-I_DR Protruding-mouth 0.01706693832141053 False NC
Copia5-I_DR Day-4 0.021345490698964995 False NC
Copia5-I_DR Day-5 0.02362937013716518 False NC
Copia5-LTR_DR 1-cell 0.0 False NC
Copia5-LTR_DR 2-cell 0.0 False NC
Copia5-LTR_DR 128-cell 0.0 False NC
Copia5-LTR_DR 1k-cell 0.0 False NC
Copia5-LTR_DR Dome 0.0041204301423687075 False NC
Copia5-LTR_DR 50pc-epiboly 0.008624878471087912 False NC
Copia5-LTR_DR Shield 0.0 False NC
Copia5-LTR_DR 75pc-epiboly 0.008558929191324685 False NC
Copia5-LTR_DR 1-4-somites 0.012081639573102196 False NC
Copia5-LTR_DR 14-19-somites 0.011841590491378945 False NC
Copia5-LTR_DR 20-25-somites 0.01623443676113673 False NC
Copia5-LTR_DR Prim-5 0.012956132388997624 False NC
Copia5-LTR_DR Prim-15 0.00946364766317016 False NC
Copia5-LTR_DR Prim-25 0.0 False NC
Copia5-LTR_DR Long-pec 0.01345068437315236 False NC
Copia5-LTR_DR Protruding-mouth 0.004438825268757065 False NC
Copia5-LTR_DR Day-4 0.0 False NC
Copia5-LTR_DR Day-5 0.02021220887179812 False NC
Copia6-LTR_DR 1-cell 0.005118610423986792 False NC
Copia6-LTR_DR 2-cell 0.002085081110901884 False NC
Copia6-LTR_DR 128-cell 0.004027707529678128 False NC
Copia6-LTR_DR 1k-cell 0.0 False NC
Copia6-LTR_DR Dome 0.025907044640787236 False NC
Copia6-LTR_DR 50pc-epiboly 0.04352557779462242 False NC
Copia6-LTR_DR Shield 0.015142521145193044 False NC
Copia6-LTR_DR 75pc-epiboly 0.0254908114058623 False NC
Copia6-LTR_DR 1-4-somites 0.035982397908339916 False NC
Copia6-LTR_DR 14-19-somites 0.03853297283998991 False NC
Copia6-LTR_DR 20-25-somites 0.03357677342540625 False NC
Copia6-LTR_DR Prim-5 0.03644315932915022 False NC
Copia6-LTR_DR Prim-15 0.029751158738670857 False NC
Copia6-LTR_DR Prim-25 0.049043921347050976 False NC
Copia6-LTR_DR Long-pec 0.038576088741839897 False NC
Copia6-LTR_DR Protruding-mouth 0.044066749963749464 False NC
Copia6-LTR_DR Day-4 0.10934927369318667 False NC
Copia6-LTR_DR Day-5 0.11036196861831109 False NC
Crack-1_DR 1-cell 0.010776857819660073 False NC
Crack-1_DR 2-cell 0.02048659638631971 False NC
Crack-1_DR 128-cell 0.02308455878281402 False NC
Crack-1_DR 1k-cell 0.00791020353901981 False NC
Crack-1_DR Dome 0.07870802244917932 False NC
Crack-1_DR 50pc-epiboly 0.0771177326881146 False NC
Crack-1_DR Shield 0.09703054466037966 False NC
Crack-1_DR 75pc-epiboly 0.12174918568944179 False NC
Crack-1_DR 1-4-somites 0.1751325961931826 False NC
Crack-1_DR 14-19-somites 0.15400634139989325 False NC
Crack-1_DR 20-25-somites 0.15835327687341685 False NC
Crack-1_DR Prim-5 0.17025679117436393 False NC
Crack-1_DR Prim-15 0.15000362600303513 False NC
Crack-1_DR Prim-25 0.18339919386339174 False NC
Crack-1_DR Long-pec 0.15306679915584565 False NC
Crack-1_DR Protruding-mouth 0.3319437225473282 False NC
Crack-1_DR Day-4 0.36841481945401144 False NC
Crack-1_DR Day-5 0.3265348191701345 False NC
Crack-2_DR 1-cell 0.008945577415321978 False NC
Crack-2_DR 2-cell 0.009565519544015218 False NC
Crack-2_DR 128-cell 0.004106114187572706 False NC
Crack-2_DR 1k-cell 0.019698136315809977 False NC
Crack-2_DR Dome 0.03336173358078967 False NC
Crack-2_DR 50pc-epiboly 0.043645458085856265 False NC
Crack-2_DR Shield 0.07047462075735669 False NC
Crack-2_DR 75pc-epiboly 0.08878904118946271 False NC
Crack-2_DR 1-4-somites 0.10699167726093736 False NC
Crack-2_DR 14-19-somites 0.11685053931229675 False NC
Crack-2_DR 20-25-somites 0.07701841447471817 False NC
Crack-2_DR Prim-5 0.07539790679828492 False NC
Crack-2_DR Prim-15 0.07422946539485122 False NC
Crack-2_DR Prim-25 0.07947546690456396 False NC
Crack-2_DR Long-pec 0.06579716729563434 False NC
Crack-2_DR Protruding-mouth 0.0853567199695799 False NC
Crack-2_DR Day-4 0.09490690876931243 False NC
Crack-2_DR Day-5 0.07926866639602125 False NC
Crack-3_DR 1-cell 0.0013705406865153031 False NC
Crack-3_DR 2-cell 0.0013026855483073538 False NC
Crack-3_DR 128-cell 0.002516370401269874 False NC
Crack-3_DR 1k-cell 0.0036215120857063902 False NC
Crack-3_DR Dome 0.06772484853360498 False NC
Crack-3_DR 50pc-epiboly 0.0628565389492464 False NC
Crack-3_DR Shield 0.048125234174643886 False NC
Crack-3_DR 75pc-epiboly 0.06503020679914191 False NC
Crack-3_DR 1-4-somites 0.12614080893968987 False NC
Crack-3_DR 14-19-somites 0.1481166125173133 False NC
Crack-3_DR 20-25-somites 0.15481461716895537 False NC
Crack-3_DR Prim-5 0.17411135363141084 False NC
Crack-3_DR Prim-15 0.18783138211019815 False NC
Crack-3_DR Prim-25 0.17561364220045012 False NC
Crack-3_DR Long-pec 0.19049049555097408 False NC
Crack-3_DR Protruding-mouth 0.1913429508174138 False NC
Crack-3_DR Day-4 0.23264909371095205 False NC
Crack-3_DR Day-5 0.23505779755042017 False NC
Crack-4_DR 1-cell 0.038328451148840335 False NC
Crack-4_DR 2-cell 0.026495140941279464 False NC
Crack-4_DR 128-cell 0.0031987568166747483 False NC
Crack-4_DR 1k-cell 0.03989777605732055 False NC
Crack-4_DR Dome 0.10395821239518147 False NC
Crack-4_DR 50pc-epiboly 0.22440534316953836 False NC
Crack-4_DR Shield 0.18195872884227665 False NC
Crack-4_DR 75pc-epiboly 0.26655252338764446 False NC
Crack-4_DR 1-4-somites 0.28259267246507125 False NC
Crack-4_DR 14-19-somites 0.25519308670185514 False NC
Crack-4_DR 20-25-somites 0.28799570637108424 False NC
Crack-4_DR Prim-5 0.28942718274928725 False NC
Crack-4_DR Prim-15 0.2499594953042566 False NC
Crack-4_DR Prim-25 0.3348545199106745 False NC
Crack-4_DR Long-pec 0.26865998651434336 False NC
Crack-4_DR Protruding-mouth 0.29747689827799756 False NC
Crack-4_DR Day-4 0.2710937220755588 False NC
Crack-4_DR Day-5 0.2868484792912918 False NC
Crack-5_DR 1-cell 0.011554260960039833 False NC
Crack-5_DR 2-cell 0.009883991062722027 False NC
Crack-5_DR 128-cell 0.0053035273914992295 False NC
Crack-5_DR 1k-cell 0.008141584046819915 False NC
Crack-5_DR Dome 0.01723623453133545 False NC
Crack-5_DR 50pc-epiboly 0.030441539330215383 False NC
Crack-5_DR Shield 0.022886594184459753 False NC
Crack-5_DR 75pc-epiboly 0.031327614486557916 False NC
Crack-5_DR 1-4-somites 0.03474548812425006 False NC
Crack-5_DR 14-19-somites 0.03199118548872386 False NC
Crack-5_DR 20-25-somites 0.035016362614213134 False NC
Crack-5_DR Prim-5 0.033873122580628454 False NC
Crack-5_DR Prim-15 0.02226798545714132 False NC
Crack-5_DR Prim-25 0.018506253317496897 False NC
Crack-5_DR Long-pec 0.03282169573654875 False NC
Crack-5_DR Protruding-mouth 0.038296743515984145 False NC
Crack-5_DR Day-4 0.05136827704693151 False NC
Crack-5_DR Day-5 0.042275000482155635 False NC
Crack-6_DR 1-cell 0.0021248344332143775 False NC
Crack-6_DR 2-cell 0.004039268787754168 False NC
Crack-6_DR 128-cell 0.0 False NC
Crack-6_DR 1k-cell 0.0 False NC
Crack-6_DR Dome 0.00891492819240659 False NC
Crack-6_DR 50pc-epiboly 0.01866071492084088 False NC
Crack-6_DR Shield 0.021044281218128357 False NC
Crack-6_DR 75pc-epiboly 0.031892158662959115 False NC
Crack-6_DR 1-4-somites 0.06583340497553185 False NC
Crack-6_DR 14-19-somites 0.1157660988687959 False NC
Crack-6_DR 20-25-somites 0.10049564538309652 False NC
Crack-6_DR Prim-5 0.14846461084831192 False NC
Crack-6_DR Prim-15 0.13081549593715838 False NC
Crack-6_DR Prim-25 0.09571807527684435 False NC
Crack-6_DR Long-pec 0.10239518072869687 False NC
Crack-6_DR Protruding-mouth 0.1216481995138416 False NC
Crack-6_DR Day-4 0.12559753392689305 False NC
Crack-6_DR Day-5 0.09353567740272489 False NC
Crack-7_DR 1-cell 0.0034906631225481806 False NC
Crack-7_DR 2-cell 0.008294603087111933 False NC
Crack-7_DR 128-cell 0.006409004452628077 False NC
Crack-7_DR 1k-cell 0.006149144304782711 False NC
Crack-7_DR Dome 0.013018116965292422 False NC
Crack-7_DR 50pc-epiboly 0.011921657904636895 False NC
Crack-7_DR Shield 0.014142844542774697 False NC
Crack-7_DR 75pc-epiboly 0.01859078591411555 False NC
Crack-7_DR 1-4-somites 0.0159045083139401 False NC
Crack-7_DR 14-19-somites 0.015588502974356804 False NC
Crack-7_DR 20-25-somites 0.022439898949245238 False NC
Crack-7_DR Prim-5 0.020466849458685966 False NC
Crack-7_DR Prim-15 0.020555918122438194 False NC
Crack-7_DR Prim-25 0.031448996713097 False NC
Crack-7_DR Long-pec 0.023018769612398966 False NC
Crack-7_DR Protruding-mouth 0.021036085265586917 False NC
Crack-7_DR Day-4 0.012344574722426657 False NC
Crack-7_DR Day-5 0.02195139366077805 False NC
Crypton-N1_DR 1-cell 0.024078498548825638 False NC
Crypton-N1_DR 2-cell 0.023926667808801972 False NC
Crypton-N1_DR 128-cell 0.023946615907034795 False NC
Crypton-N1_DR 1k-cell 0.030125446648744964 False NC
Crypton-N1_DR Dome 0.05867523075950727 False NC
Crypton-N1_DR 50pc-epiboly 0.11009202202404131 False NC
Crypton-N1_DR Shield 0.12539517576771209 False NC
Crypton-N1_DR 75pc-epiboly 0.11693393993185139 False NC
Crypton-N1_DR 1-4-somites 0.1407930401390439 False NC
Crypton-N1_DR 14-19-somites 0.1386473263630214 False NC
Crypton-N1_DR 20-25-somites 0.14440347882583804 False NC
Crypton-N1_DR Prim-5 0.13556466226568822 False NC
Crypton-N1_DR Prim-15 0.1353489707385114 False NC
Crypton-N1_DR Prim-25 0.17365701669624273 False NC
Crypton-N1_DR Long-pec 0.1710894374533875 False NC
Crypton-N1_DR Protruding-mouth 0.20281908832486034 False NC
Crypton-N1_DR Day-4 0.22486168069906598 False NC
Crypton-N1_DR Day-5 0.2365157118795108 False NC
CryptonA-1_DR 1-cell 0.008015507929797008 False NC
CryptonA-1_DR 2-cell 0.007618662069083325 False NC
CryptonA-1_DR 128-cell 0.017169611687922165 False NC
CryptonA-1_DR 1k-cell 0.02000347604698132 False NC
CryptonA-1_DR Dome 0.029893122338930635 False NC
CryptonA-1_DR 50pc-epiboly 0.04562559229012951 False NC
CryptonA-1_DR Shield 0.02285334177840506 False NC
CryptonA-1_DR 75pc-epiboly 0.06209378840710824 False NC
CryptonA-1_DR 1-4-somites 0.11808475619415797 False NC
CryptonA-1_DR 14-19-somites 0.10261355101064665 False NC
CryptonA-1_DR 20-25-somites 0.10796360779901515 False NC
CryptonA-1_DR Prim-5 0.12532647876128172 False NC
CryptonA-1_DR Prim-15 0.09440391062107548 False NC
CryptonA-1_DR Prim-25 0.10029918611454862 False NC
CryptonA-1_DR Long-pec 0.11655718782518472 False NC
CryptonA-1_DR Protruding-mouth 0.16772412888261892 False NC
CryptonA-1_DR Day-4 0.1876267468171428 False NC
CryptonA-1_DR Day-5 0.1863507303432777 False NC
CryptonH-1_DR 1-cell 0.216796603256588 False NC
CryptonH-1_DR 2-cell 0.3336258998937272 False NC
CryptonH-1_DR 128-cell 0.3032744311501243 False NC
CryptonH-1_DR 1k-cell 0.40009452333137335 False NC
CryptonH-1_DR Dome 1.1261578812614967 False NC
CryptonH-1_DR 50pc-epiboly 1.8233600151039167 False NC
CryptonH-1_DR Shield 1.9240654457515607 False NC
CryptonH-1_DR 75pc-epiboly 1.8194146570068406 False NC
CryptonH-1_DR 1-4-somites 2.822258168537418 False NC
CryptonH-1_DR 14-19-somites 3.088904303188319 False NC
CryptonH-1_DR 20-25-somites 2.94854993218562 False NC
CryptonH-1_DR Prim-5 2.60282333467892 False NC
CryptonH-1_DR Prim-15 2.4649283143506886 False NC
CryptonH-1_DR Prim-25 3.9271105147447933 False NC
CryptonH-1_DR Long-pec 2.922120988779382 False NC
CryptonH-1_DR Protruding-mouth 2.4678335832177885 False NC
CryptonH-1_DR Day-4 4.224626826891249 False NC
CryptonH-1_DR Day-5 4.190376085308756 False NC
CryptonV-1_DR 1-cell 0.03582795599680908 False NC
CryptonV-1_DR 2-cell 0.05761835914097648 False NC
CryptonV-1_DR 128-cell 0.04845522264804843 False NC
CryptonV-1_DR 1k-cell 0.059028913312916244 False NC
CryptonV-1_DR Dome 0.1207923061303138 False NC
CryptonV-1_DR 50pc-epiboly 0.15732408666812875 False NC
CryptonV-1_DR Shield 0.1381048520641223 False NC
CryptonV-1_DR 75pc-epiboly 0.12034336611393229 False NC
CryptonV-1_DR 1-4-somites 0.13817346748840412 False NC
CryptonV-1_DR 14-19-somites 0.15328519254737158 False NC
CryptonV-1_DR 20-25-somites 0.16260599516976326 False NC
CryptonV-1_DR Prim-5 0.15161338879112943 False NC
CryptonV-1_DR Prim-15 0.1400856240887653 False NC
CryptonV-1_DR Prim-25 0.16715942181160806 False NC
CryptonV-1_DR Long-pec 0.16389141290823936 False NC
CryptonV-1_DR Protruding-mouth 0.2143066154909276 False NC
CryptonV-1_DR Day-4 0.22593386711756805 False NC
CryptonV-1_DR Day-5 0.22037003036716046 False NC
CryptonV-2_DR 1-cell 0.1563657062883446 False NC
CryptonV-2_DR 2-cell 0.1836096935150557 False NC
CryptonV-2_DR 128-cell 0.12777811433315314 False NC
CryptonV-2_DR 1k-cell 0.1325634864957404 False NC
CryptonV-2_DR Dome 0.11363074441297968 False NC
CryptonV-2_DR 50pc-epiboly 0.14632935266215388 False NC
CryptonV-2_DR Shield 0.1177099068800391 False NC
CryptonV-2_DR 75pc-epiboly 0.1263330999797967 False NC
CryptonV-2_DR 1-4-somites 0.1905661490389205 False NC
CryptonV-2_DR 14-19-somites 0.18556220645287805 False NC
CryptonV-2_DR 20-25-somites 0.20557304306850951 False NC
CryptonV-2_DR Prim-5 0.19010514597440925 False NC
CryptonV-2_DR Prim-15 0.18741716685845133 False NC
CryptonV-2_DR Prim-25 0.22490113548870228 False NC
CryptonV-2_DR Long-pec 0.22778887191122657 False NC
CryptonV-2_DR Protruding-mouth 0.3086297157640644 False NC
CryptonV-2_DR Day-4 0.3092392340477409 False NC
CryptonV-2_DR Day-5 0.32967038511923896 False NC
CryptonV-3_DR 1-cell 0.018911272435031972 False NC
CryptonV-3_DR 2-cell 0.014503949303904423 False NC
CryptonV-3_DR 128-cell 0.013769026284647956 False NC
CryptonV-3_DR 1k-cell 0.07352067306490087 False NC
CryptonV-3_DR Dome 4.3865924811299175 False NC
CryptonV-3_DR 50pc-epiboly 1.4678895177693083 False NC
CryptonV-3_DR Shield 0.7449587733509334 False NC
CryptonV-3_DR 75pc-epiboly 0.1693591436493465 False NC
CryptonV-3_DR 1-4-somites 0.10232887642788906 False NC
CryptonV-3_DR 14-19-somites 0.11054661003145454 False NC
CryptonV-3_DR 20-25-somites 0.12995632036096932 False NC
CryptonV-3_DR Prim-5 0.12923570335580542 False NC
CryptonV-3_DR Prim-15 0.13210222638231015 False NC
CryptonV-3_DR Prim-25 0.16868311421799914 False NC
CryptonV-3_DR Long-pec 0.17254053962450505 False NC
CryptonV-3_DR Protruding-mouth 0.21011780100296723 False NC
CryptonV-3_DR Day-4 0.23206639479590332 False NC
CryptonV-3_DR Day-5 0.26707903937335475 False NC
CryptonV-N1_DR 1-cell 0.024283262562743928 False NC
CryptonV-N1_DR 2-cell 0.03223023095204292 False NC
CryptonV-N1_DR 128-cell 0.027112556194917092 False NC
CryptonV-N1_DR 1k-cell 0.0356477839231293 False NC
CryptonV-N1_DR Dome 0.0991289637397227 False NC
CryptonV-N1_DR 50pc-epiboly 0.21774335080847235 False NC
CryptonV-N1_DR Shield 0.1983489215357846 False NC
CryptonV-N1_DR 75pc-epiboly 0.2073928935968618 False NC
CryptonV-N1_DR 1-4-somites 0.26414490639987953 False NC
CryptonV-N1_DR 14-19-somites 0.2592874208161507 False NC
CryptonV-N1_DR 20-25-somites 0.2933268589502004 False NC
CryptonV-N1_DR Prim-5 0.25739633022068226 False NC
CryptonV-N1_DR Prim-15 0.26257653999687325 False NC
CryptonV-N1_DR Prim-25 0.3267452086410511 False NC
CryptonV-N1_DR Long-pec 0.3047301362487652 False NC
CryptonV-N1_DR Protruding-mouth 0.3278374886709508 False NC
CryptonV-N1_DR Day-4 0.337980537992303 False NC
CryptonV-N1_DR Day-5 0.3619462311571186 False NC
CryptonV-N2_DR 1-cell 0.007251321568145591 False NC
CryptonV-N2_DR 2-cell 0.017644314597214876 False NC
CryptonV-N2_DR 128-cell 0.014245692903364537 False NC
CryptonV-N2_DR 1k-cell 0.016222867939418205 False NC
CryptonV-N2_DR Dome 0.14630348164810145 False NC
CryptonV-N2_DR 50pc-epiboly 0.306525271683651 False NC
CryptonV-N2_DR Shield 0.30776771420619276 False NC
CryptonV-N2_DR 75pc-epiboly 0.3357792532561138 False NC
CryptonV-N2_DR 1-4-somites 0.4158974031851799 False NC
CryptonV-N2_DR 14-19-somites 0.39817821157735106 False NC
CryptonV-N2_DR 20-25-somites 0.3833124003229922 False NC
CryptonV-N2_DR Prim-5 0.30201076063553584 False NC
CryptonV-N2_DR Prim-15 0.27173867970554777 False NC
CryptonV-N2_DR Prim-25 0.2878897632210508 False NC
CryptonV-N2_DR Long-pec 0.31854139151394767 False NC
CryptonV-N2_DR Protruding-mouth 0.385427532404197 False NC
CryptonV-N2_DR Day-4 0.4262761476970992 False NC
CryptonV-N2_DR Day-5 0.4443993605029707 False NC
CryptonV-N3_DR 1-cell 0.010952900129094013 False NC
CryptonV-N3_DR 2-cell 0.018001705193804732 False NC
CryptonV-N3_DR 128-cell 0.02346165005639253 False NC
CryptonV-N3_DR 1k-cell 0.03557442654898281 False NC
CryptonV-N3_DR Dome 0.1315854391937719 False NC
CryptonV-N3_DR 50pc-epiboly 0.21119610225677682 False NC
CryptonV-N3_DR Shield 0.15521678190488886 False NC
CryptonV-N3_DR 75pc-epiboly 0.16682531911488646 False NC
CryptonV-N3_DR 1-4-somites 0.21698147093742354 False NC
CryptonV-N3_DR 14-19-somites 0.2129759914843635 False NC
CryptonV-N3_DR 20-25-somites 0.23156082454272883 False NC
CryptonV-N3_DR Prim-5 0.24628922800710953 False NC
CryptonV-N3_DR Prim-15 0.19643107384708464 False NC
CryptonV-N3_DR Prim-25 0.2397323712115011 False NC
CryptonV-N3_DR Long-pec 0.23381376532373227 False NC
CryptonV-N3_DR Protruding-mouth 0.25841051112735 False NC
CryptonV-N3_DR Day-4 0.26018940282735864 False NC
CryptonV-N3_DR Day-5 0.2581636898344112 False NC
CryptonV-N4_DR 1-cell 0.013884985395716021 False NC
CryptonV-N4_DR 2-cell 0.018179397150915922 False NC
CryptonV-N4_DR 128-cell 0.03017846638240689 False NC
CryptonV-N4_DR 1k-cell 0.0293598101062064 False NC
CryptonV-N4_DR Dome 0.061256327105019236 False NC
CryptonV-N4_DR 50pc-epiboly 0.10161723273560833 False NC
CryptonV-N4_DR Shield 0.08717925777230363 False NC
CryptonV-N4_DR 75pc-epiboly 0.10502520732837058 False NC
CryptonV-N4_DR 1-4-somites 0.14211392465222822 False NC
CryptonV-N4_DR 14-19-somites 0.14261648736777366 False NC
CryptonV-N4_DR 20-25-somites 0.16091345216685893 False NC
CryptonV-N4_DR Prim-5 0.15819629803658064 False NC
CryptonV-N4_DR Prim-15 0.15255495296950256 False NC
CryptonV-N4_DR Prim-25 0.19813809718316322 False NC
CryptonV-N4_DR Long-pec 0.1834989787769489 False NC
CryptonV-N4_DR Protruding-mouth 0.23043304787845292 False NC
CryptonV-N4_DR Day-4 0.24663309918091655 False NC
CryptonV-N4_DR Day-5 0.2707830682901097 False NC
CryptonV-N5_DR 1-cell 0.07933812895821216 False NC
CryptonV-N5_DR 2-cell 0.11052559335179946 False NC
CryptonV-N5_DR 128-cell 0.1074240484538352 False NC
CryptonV-N5_DR 1k-cell 0.12720168201591006 False NC
CryptonV-N5_DR Dome 0.21207696648802035 False NC
CryptonV-N5_DR 50pc-epiboly 0.28942234783077375 False NC
CryptonV-N5_DR Shield 0.29269047192031733 False NC
CryptonV-N5_DR 75pc-epiboly 0.2838413817430957 False NC
CryptonV-N5_DR 1-4-somites 0.3202860426808315 False NC
CryptonV-N5_DR 14-19-somites 0.29297114184403267 False NC
CryptonV-N5_DR 20-25-somites 0.28448910066629735 False NC
CryptonV-N5_DR Prim-5 0.2550242984307163 False NC
CryptonV-N5_DR Prim-15 0.25140680093484463 False NC
CryptonV-N5_DR Prim-25 0.2898712112599402 False NC
CryptonV-N5_DR Long-pec 0.2639355704995078 False NC
CryptonV-N5_DR Protruding-mouth 0.30776353163429365 False NC
CryptonV-N5_DR Day-4 0.32159515216013723 False NC
CryptonV-N5_DR Day-5 0.3302901883305817 False NC
CryptonV-N6_DR 1-cell 0.21466890546160045 False NC
CryptonV-N6_DR 2-cell 0.20043391977799413 False NC
CryptonV-N6_DR 128-cell 0.23373100915433156 False NC
CryptonV-N6_DR 1k-cell 0.23658890065405452 False NC
CryptonV-N6_DR Dome 0.23089364578037436 False NC
CryptonV-N6_DR 50pc-epiboly 0.1787933367565771 False NC
CryptonV-N6_DR Shield 0.15764957139585759 False NC
CryptonV-N6_DR 75pc-epiboly 0.14129355576281827 False NC
CryptonV-N6_DR 1-4-somites 0.22484679997061843 False NC
CryptonV-N6_DR 14-19-somites 0.23095044480324645 False NC
CryptonV-N6_DR 20-25-somites 0.2664268132575681 False NC
CryptonV-N6_DR Prim-5 0.2713170415205715 False NC
CryptonV-N6_DR Prim-15 0.30007564681360976 False NC
CryptonV-N6_DR Prim-25 0.36548360828384246 False NC
CryptonV-N6_DR Long-pec 0.40174916981299463 False NC
CryptonV-N6_DR Protruding-mouth 0.5590873277129368 False NC
CryptonV-N6_DR Day-4 0.5654498032167149 False NC
CryptonV-N6_DR Day-5 0.5527759344231019 False NC
CryptonV-N7_DR 1-cell 0.011731953389424917 False NC
CryptonV-N7_DR 2-cell 0.01767858460448173 False NC
CryptonV-N7_DR 128-cell 0.020489611062101308 False NC
CryptonV-N7_DR 1k-cell 0.020414946326551307 False NC
CryptonV-N7_DR Dome 0.06162808772844018 False NC
CryptonV-N7_DR 50pc-epiboly 0.1295582657455488 False NC
CryptonV-N7_DR Shield 0.09815846625657168 False NC
CryptonV-N7_DR 75pc-epiboly 0.14519273343598893 False NC
CryptonV-N7_DR 1-4-somites 0.18513440137484935 False NC
CryptonV-N7_DR 14-19-somites 0.17225539652890354 False NC
CryptonV-N7_DR 20-25-somites 0.21417017911633782 False NC
CryptonV-N7_DR Prim-5 0.19545890202206753 False NC
CryptonV-N7_DR Prim-15 0.20527096625457225 False NC
CryptonV-N7_DR Prim-25 0.3142313039146084 False NC
CryptonV-N7_DR Long-pec 0.23862673628264988 False NC
CryptonV-N7_DR Protruding-mouth 0.270734192813875 False NC
CryptonV-N7_DR Day-4 0.2943299121220321 False NC
CryptonV-N7_DR Day-5 0.2875853892721707 False NC
DANA 1-cell 0.007227993281185309 False NC
DANA 2-cell 0.010305205620640601 False NC
DANA 128-cell 0.0 False NC
DANA 1k-cell 0.00318320417637171 False NC
DANA Dome 0.03706471539967091 False NC
DANA 50pc-epiboly 0.07405727239505264 False NC
DANA Shield 0.1561871491548576 False NC
DANA 75pc-epiboly 0.19247643064033162 False NC
DANA 1-4-somites 0.17125110932473447 False NC
DANA 14-19-somites 0.11943068866425163 False NC
DANA 20-25-somites 0.10620687777904048 False NC
DANA Prim-5 0.09888663139980025 False NC
DANA Prim-15 0.10834578677509454 False NC
DANA Prim-25 0.07597371916325263 False NC
DANA Long-pec 0.09899478582583682 False NC
DANA Protruding-mouth 0.06533802215685086 False NC
DANA Day-4 0.06207787134440471 False NC
DANA Day-5 0.11570103572219907 False NC
DIRS-1-LTR_DR 1-cell 0.00413638633524463 False NC
DIRS-1-LTR_DR 2-cell 0.008111500948144734 False NC
DIRS-1-LTR_DR 128-cell 0.00683512151092895 False NC
DIRS-1-LTR_DR 1k-cell 0.01488010399550635 False NC
DIRS-1-LTR_DR Dome 0.8812467785917827 False NC
DIRS-1-LTR_DR 50pc-epiboly 0.5763814237162721 False NC
DIRS-1-LTR_DR Shield 0.5114358644328704 False NC
DIRS-1-LTR_DR 75pc-epiboly 0.4004999806628941 False NC
DIRS-1-LTR_DR 1-4-somites 0.3321765838160958 False NC
DIRS-1-LTR_DR 14-19-somites 0.32592659390644446 False NC
DIRS-1-LTR_DR 20-25-somites 0.32321014737273257 False NC
DIRS-1-LTR_DR Prim-5 0.2844825738831364 False NC
DIRS-1-LTR_DR Prim-15 0.26325797052881905 False NC
DIRS-1-LTR_DR Prim-25 0.31800845185884424 False NC
DIRS-1-LTR_DR Long-pec 0.3076659409634398 False NC
DIRS-1-LTR_DR Protruding-mouth 0.420705602680069 False NC
DIRS-1-LTR_DR Day-4 0.43836044479333774 False NC
DIRS-1-LTR_DR Day-5 0.4587089017270993 False NC
DIRS-10_DR 1-cell 0.0013684764980974706 False NC
DIRS-10_DR 2-cell 0.0015897732367724678 False NC
DIRS-10_DR 128-cell 0.000558351214317955 False NC
DIRS-10_DR 1k-cell 0.00214284899626423 False NC
DIRS-10_DR Dome 0.011483125012313957 False NC
DIRS-10_DR 50pc-epiboly 0.02181086260053413 False NC
DIRS-10_DR Shield 0.019029437464817323 False NC
DIRS-10_DR 75pc-epiboly 0.013251482447712574 False NC
DIRS-10_DR 1-4-somites 0.02327804057719039 False NC
DIRS-10_DR 14-19-somites 0.04182847376492488 False NC
DIRS-10_DR 20-25-somites 0.025973034781849137 False NC
DIRS-10_DR Prim-5 0.028677675738181817 False NC
DIRS-10_DR Prim-15 0.027025215997649954 False NC
DIRS-10_DR Prim-25 0.05494882164738755 False NC
DIRS-10_DR Long-pec 0.039799292476562345 False NC
DIRS-10_DR Protruding-mouth 0.0340569248595959 False NC
DIRS-10_DR Day-4 0.042250093884077654 False NC
DIRS-10_DR Day-5 0.05580734183453896 False NC
DIRS-12_DR 1-cell 0.0010596655907735549 False NC
DIRS-12_DR 2-cell 0.0 False NC
DIRS-12_DR 128-cell 0.0009727953187024758 False NC
DIRS-12_DR 1k-cell 0.0028000567816421273 False NC
DIRS-12_DR Dome 0.009879820911159427 False NC
DIRS-12_DR 50pc-epiboly 0.01654434158194508 False NC
DIRS-12_DR Shield 0.01240305017441749 False NC
DIRS-12_DR 75pc-epiboly 0.015391722104219041 False NC
DIRS-12_DR 1-4-somites 0.018346986376438043 False NC
DIRS-12_DR 14-19-somites 0.029339789526735837 False NC
DIRS-12_DR 20-25-somites 0.03211424313909841 False NC
DIRS-12_DR Prim-5 0.020710502428432226 False NC
DIRS-12_DR Prim-15 0.014749538652788441 False NC
DIRS-12_DR Prim-25 0.02864105057799905 False NC
DIRS-12_DR Long-pec 0.013975681550385083 False NC
DIRS-12_DR Protruding-mouth 0.020222189109477897 False NC
DIRS-12_DR Day-4 0.02676757273995576 False NC
DIRS-12_DR Day-5 0.03392488111211153 False NC
DIRS-13_DR 1-cell 0.06387236051665368 False NC
DIRS-13_DR 2-cell 0.11827993548518516 False NC
DIRS-13_DR 128-cell 0.09907491045249094 False NC
DIRS-13_DR 1k-cell 0.07468827852669177 False NC
DIRS-13_DR Dome 0.10472862094964 False NC
DIRS-13_DR 50pc-epiboly 0.16763714067009544 False NC
DIRS-13_DR Shield 0.1517024937087143 False NC
DIRS-13_DR 75pc-epiboly 0.14396133449624 False NC
DIRS-13_DR 1-4-somites 0.17862707246623427 False NC
DIRS-13_DR 14-19-somites 0.15343909889013302 False NC
DIRS-13_DR 20-25-somites 0.11327078613960988 False NC
DIRS-13_DR Prim-5 0.10869214355654384 False NC
DIRS-13_DR Prim-15 0.06838789218670818 False NC
DIRS-13_DR Prim-25 0.1212645909053434 False NC
DIRS-13_DR Long-pec 0.05139295817959342 False NC
DIRS-13_DR Protruding-mouth 0.07853243362938107 False NC
DIRS-13_DR Day-4 0.07677754378694868 False NC
DIRS-13_DR Day-5 0.07428967449086557 False NC
DIRS-14_DR 1-cell 0.0025416729684207286 False NC
DIRS-14_DR 2-cell 0.0012079176769657202 False NC
DIRS-14_DR 128-cell 0.003499963932320433 False NC
DIRS-14_DR 1k-cell 0.0044774053839303895 False NC
DIRS-14_DR Dome 0.02488222478812452 False NC
DIRS-14_DR 50pc-epiboly 0.02976196416016408 False NC
DIRS-14_DR Shield 0.01945158125969183 False NC
DIRS-14_DR 75pc-epiboly 0.011075397092354184 False NC
DIRS-14_DR 1-4-somites 0.03589993593164893 False NC
DIRS-14_DR 14-19-somites 0.022701060077745694 False NC
DIRS-14_DR 20-25-somites 0.016339269236543774 False NC
DIRS-14_DR Prim-5 0.008693196997750955 False NC
DIRS-14_DR Prim-15 0.020410196468264235 False NC
DIRS-14_DR Prim-25 0.02162693343798048 False NC
DIRS-14_DR Long-pec 0.01031431695814942 False NC
DIRS-14_DR Protruding-mouth 0.0063821265716394295 False NC
DIRS-14_DR Day-4 0.021829246568876005 False NC
DIRS-14_DR Day-5 0.011624415695763574 False NC
DIRS-15B_DR 1-cell 0.09593500414485581 False NC
DIRS-15B_DR 2-cell 0.10409647610658124 False NC
DIRS-15B_DR 128-cell 0.06780637818447208 False NC
DIRS-15B_DR 1k-cell 0.040006373812110724 False NC
DIRS-15B_DR Dome 0.11833687268648177 False NC
DIRS-15B_DR 50pc-epiboly 0.37776713379421717 False NC
DIRS-15B_DR Shield 0.25492404993948947 False NC
DIRS-15B_DR 75pc-epiboly 0.1923719002197558 False NC
DIRS-15B_DR 1-4-somites 0.27038845269028644 False NC
DIRS-15B_DR 14-19-somites 0.2911765174810192 False NC
DIRS-15B_DR 20-25-somites 0.2962764762703821 False NC
DIRS-15B_DR Prim-5 0.27129276678587927 False NC
DIRS-15B_DR Prim-15 0.2540660988884841 False NC
DIRS-15B_DR Prim-25 0.35057339616699307 False NC
DIRS-15B_DR Long-pec 0.3772537603458472 False NC
DIRS-15B_DR Protruding-mouth 0.7930258387376858 False NC
DIRS-15B_DR Day-4 0.8543939101876665 False NC
DIRS-15B_DR Day-5 0.8784938088235424 False NC
DIRS-15_DR 1-cell 0.003682475970589673 False NC
DIRS-15_DR 2-cell 0.0023334383167532956 False NC
DIRS-15_DR 128-cell 0.018029815778939175 False NC
DIRS-15_DR 1k-cell 0.022164058070298236 False NC
DIRS-15_DR Dome 0.08297302305083298 False NC
DIRS-15_DR 50pc-epiboly 0.32639676577849286 False NC
DIRS-15_DR Shield 0.20887996549248194 False NC
DIRS-15_DR 75pc-epiboly 0.08676981056927432 False NC
DIRS-15_DR 1-4-somites 0.10234863765626814 False NC
DIRS-15_DR 14-19-somites 0.09483338274804073 False NC
DIRS-15_DR 20-25-somites 0.0800372087739462 False NC
DIRS-15_DR Prim-5 0.07497051447525797 False NC
DIRS-15_DR Prim-15 0.07031349745887594 False NC
DIRS-15_DR Prim-25 0.09768820809104563 False NC
DIRS-15_DR Long-pec 0.08779475992275579 False NC
DIRS-15_DR Protruding-mouth 0.11650812406628415 False NC
DIRS-15_DR Day-4 0.12030690428656624 False NC
DIRS-15_DR Day-5 0.10315670860191564 False NC
DIRS-16_DR 1-cell 0.00810364071740932 False NC
DIRS-16_DR 2-cell 0.007702431423677612 False NC
DIRS-16_DR 128-cell 0.010627589661952885 False NC
DIRS-16_DR 1k-cell 0.00917701409536559 False NC
DIRS-16_DR Dome 0.006476101224506231 False NC
DIRS-16_DR 50pc-epiboly 0.014685412955946931 False NC
DIRS-16_DR Shield 0.008338509750114137 False NC
DIRS-16_DR 75pc-epiboly 0.017936150644872816 False NC
DIRS-16_DR 1-4-somites 0.02953809442811761 False NC
DIRS-16_DR 14-19-somites 0.022747374973213323 False NC
DIRS-16_DR 20-25-somites 0.03508415304071868 False NC
DIRS-16_DR Prim-5 0.02941353977058413 False NC
DIRS-16_DR Prim-15 0.022311095481108982 False NC
DIRS-16_DR Prim-25 0.025495361048423502 False NC
DIRS-16_DR Long-pec 0.03053629184024572 False NC
DIRS-16_DR Protruding-mouth 0.05116117952356244 False NC
DIRS-16_DR Day-4 0.0479585611820279 False NC
DIRS-16_DR Day-5 0.06485891641359462 False NC
DIRS-17_DR 1-cell 0.0 False NC
DIRS-17_DR 2-cell 0.0012030010468901515 False NC
DIRS-17_DR 128-cell 0.0011619059684144192 False NC
DIRS-17_DR 1k-cell 0.0005573976052894455 False NC
DIRS-17_DR Dome 0.0038351463719287376 False NC
DIRS-17_DR 50pc-epiboly 0.0027788271547499336 False NC
DIRS-17_DR Shield 0.004558213364703389 False NC
DIRS-17_DR 75pc-epiboly 0.005821555936650567 False NC
DIRS-17_DR 1-4-somites 0.008938452787931313 False NC
DIRS-17_DR 14-19-somites 0.004804340069245965 False NC
DIRS-17_DR 20-25-somites 0.0069740412559849 False NC
DIRS-17_DR Prim-5 0.006493359577732323 False NC
DIRS-17_DR Prim-15 0.007792062713873232 False NC
DIRS-17_DR Prim-25 0.012036446668849028 False NC
DIRS-17_DR Long-pec 0.012198396896644006 False NC
DIRS-17_DR Protruding-mouth 0.019704062445461898 False NC
DIRS-17_DR Day-4 0.025896646048918188 False NC
DIRS-17_DR Day-5 0.03111345739246569 False NC
DIRS-18_DR 1-cell 0.00075815153595502 False NC
DIRS-18_DR 2-cell 0.0011259619322059708 False NC
DIRS-18_DR 128-cell 0.0009569987204127248 False NC
DIRS-18_DR 1k-cell 0.0012520856628301703 False NC
DIRS-18_DR Dome 0.011928340856263531 False NC
DIRS-18_DR 50pc-epiboly 0.009848641141217312 False NC
DIRS-18_DR Shield 0.007636693904818278 False NC
DIRS-18_DR 75pc-epiboly 0.008901534691881988 False NC
DIRS-18_DR 1-4-somites 0.021201170268001168 False NC
DIRS-18_DR 14-19-somites 0.018282949146049644 False NC
DIRS-18_DR 20-25-somites 0.023107101742038966 False NC
DIRS-18_DR Prim-5 0.023522937556081223 False NC
DIRS-18_DR Prim-15 0.021815779925732713 False NC
DIRS-18_DR Prim-25 0.017171212185123953 False NC
DIRS-18_DR Long-pec 0.017402250613773648 False NC
DIRS-18_DR Protruding-mouth 0.022035492508078475 False NC
DIRS-18_DR Day-4 0.02891832443230861 False NC
DIRS-18_DR Day-5 0.03109849698083721 False NC
DIRS-1B-LTR_DR 1-cell 0.0016234116683543486 False NC
DIRS-1B-LTR_DR 2-cell 0.0007715184744700125 False NC
DIRS-1B-LTR_DR 128-cell 0.0029806521699911716 False NC
DIRS-1B-LTR_DR 1k-cell 0.002144848757452923 False NC
DIRS-1B-LTR_DR Dome 0.028758253270983518 False NC
DIRS-1B-LTR_DR 50pc-epiboly 0.07366179359140954 False NC
DIRS-1B-LTR_DR Shield 0.09939256348796903 False NC
DIRS-1B-LTR_DR 75pc-epiboly 0.12969096866681212 False NC
DIRS-1B-LTR_DR 1-4-somites 0.15533176157837247 False NC
DIRS-1B-LTR_DR 14-19-somites 0.13194608947579523 False NC
DIRS-1B-LTR_DR 20-25-somites 0.1699606696232486 False NC
DIRS-1B-LTR_DR Prim-5 0.17609355002049334 False NC
DIRS-1B-LTR_DR Prim-15 0.15382898895240613 False NC
DIRS-1B-LTR_DR Prim-25 0.23564216986552777 False NC
DIRS-1B-LTR_DR Long-pec 0.19846161528601075 False NC
DIRS-1B-LTR_DR Protruding-mouth 0.23642990057906088 False NC
DIRS-1B-LTR_DR Day-4 0.2796747104292684 False NC
DIRS-1B-LTR_DR Day-5 0.32483153367240547 False NC
DIRS-1B_DR 1-cell 0.0020978833555295637 False NC
DIRS-1B_DR 2-cell 0.0019940176575359092 False NC
DIRS-1B_DR 128-cell 0.00529622797449838 False NC
DIRS-1B_DR 1k-cell 0.0036956266001217366 False NC
DIRS-1B_DR Dome 0.027383541407629684 False NC
DIRS-1B_DR 50pc-epiboly 0.044524727670557165 False NC
DIRS-1B_DR Shield 0.04580463178287002 False NC
DIRS-1B_DR 75pc-epiboly 0.034534834652298216 False NC
DIRS-1B_DR 1-4-somites 0.04205777791570267 False NC
DIRS-1B_DR 14-19-somites 0.0271691347346616 False NC
DIRS-1B_DR 20-25-somites 0.04094069309710833 False NC
DIRS-1B_DR Prim-5 0.018450819219198614 False NC
DIRS-1B_DR Prim-15 0.028077446092828758 False NC
DIRS-1B_DR Prim-25 0.02835120051817582 False NC
DIRS-1B_DR Long-pec 0.02075136955612434 False NC
DIRS-1B_DR Protruding-mouth 0.03213341738715182 False NC
DIRS-1B_DR Day-4 0.028086483394620755 False NC
DIRS-1B_DR Day-5 0.042576618435265064 False NC
DIRS-1C-LTR_DR 1-cell 0.0035787457454362474 False NC
DIRS-1C-LTR_DR 2-cell 0.004677148998992514 False NC
DIRS-1C-LTR_DR 128-cell 0.004517375401410732 False NC
DIRS-1C-LTR_DR 1k-cell 0.00354617463101021 False NC
DIRS-1C-LTR_DR Dome 0.04045692143181562 False NC
DIRS-1C-LTR_DR 50pc-epiboly 0.08643043946676564 False NC
DIRS-1C-LTR_DR Shield 0.09686619809933787 False NC
DIRS-1C-LTR_DR 75pc-epiboly 0.140350185268393 False NC
DIRS-1C-LTR_DR 1-4-somites 0.16774632042850815 False NC
DIRS-1C-LTR_DR 14-19-somites 0.1450353778503584 False NC
DIRS-1C-LTR_DR 20-25-somites 0.15837264103473786 False NC
DIRS-1C-LTR_DR Prim-5 0.1519103882051651 False NC
DIRS-1C-LTR_DR Prim-15 0.19541921869436496 False NC
DIRS-1C-LTR_DR Prim-25 0.29085488408832316 False NC
DIRS-1C-LTR_DR Long-pec 0.24802293115547758 False NC
DIRS-1C-LTR_DR Protruding-mouth 0.254983722923006 False NC
DIRS-1C-LTR_DR Day-4 0.28747370349594736 False NC
DIRS-1C-LTR_DR Day-5 0.3137956331645789 False NC
DIRS-1D-I_DR 1-cell 0.00010879468705183544 False NC
DIRS-1D-I_DR 2-cell 0.00031022486515608767 False NC
DIRS-1D-I_DR 128-cell 0.0007990065030721019 False NC
DIRS-1D-I_DR 1k-cell 0.001245741093920229 False NC
DIRS-1D-I_DR Dome 0.009839197125122472 False NC
DIRS-1D-I_DR 50pc-epiboly 0.004671120135951745 False NC
DIRS-1D-I_DR Shield 0.003330450017928846 False NC
DIRS-1D-I_DR 75pc-epiboly 0.0025284015698498513 False NC
DIRS-1D-I_DR 1-4-somites 0.0017845244294084303 False NC
DIRS-1D-I_DR 14-19-somites 0.005733055774592147 False NC
DIRS-1D-I_DR 20-25-somites 0.0022980022114022806 False NC
DIRS-1D-I_DR Prim-5 0.004252648477040258 False NC
DIRS-1D-I_DR Prim-15 0.004193497996043463 False NC
DIRS-1D-I_DR Prim-25 0.014049269562942921 False NC
DIRS-1D-I_DR Long-pec 0.005187598510823547 False NC
DIRS-1D-I_DR Protruding-mouth 0.0055729301223871285 False NC
DIRS-1D-I_DR Day-4 0.008794230103494737 False NC
DIRS-1D-I_DR Day-5 0.005722120375116065 False NC
DIRS-1D-LTR_DR 1-cell 0.003016718612239553 False NC
DIRS-1D-LTR_DR 2-cell 0.005734723205432403 False NC
DIRS-1D-LTR_DR 128-cell 0.0038079403850601505 False NC
DIRS-1D-LTR_DR 1k-cell 0.004317823836230033 False NC
DIRS-1D-LTR_DR Dome 0.027774877177477463 False NC
DIRS-1D-LTR_DR 50pc-epiboly 0.033116772029054754 False NC
DIRS-1D-LTR_DR Shield 0.02851940219287764 False NC
DIRS-1D-LTR_DR 75pc-epiboly 0.02957719311789352 False NC
DIRS-1D-LTR_DR 1-4-somites 0.05016952357226401 False NC
DIRS-1D-LTR_DR 14-19-somites 0.049509508903344296 False NC
DIRS-1D-LTR_DR 20-25-somites 0.06268134539866543 False NC
DIRS-1D-LTR_DR Prim-5 0.06632986720033031 False NC
DIRS-1D-LTR_DR Prim-15 0.08640220798584745 False NC
DIRS-1D-LTR_DR Prim-25 0.11022599174592163 False NC
DIRS-1D-LTR_DR Long-pec 0.1067357314843985 False NC
DIRS-1D-LTR_DR Protruding-mouth 0.1939190660996732 False NC
DIRS-1D-LTR_DR Day-4 0.23432578583845554 False NC
DIRS-1D-LTR_DR Day-5 0.24231070552858358 False NC
DIRS-1E-LTR_DR 1-cell 0.005488537883401925 False NC
DIRS-1E-LTR_DR 2-cell 0.009512991333581636 False NC
DIRS-1E-LTR_DR 128-cell 0.013041065044939779 False NC
DIRS-1E-LTR_DR 1k-cell 0.015071634924782126 False NC
DIRS-1E-LTR_DR Dome 0.061106023504717624 False NC
DIRS-1E-LTR_DR 50pc-epiboly 0.11719561379266204 False NC
DIRS-1E-LTR_DR Shield 0.12790182380018705 False NC
DIRS-1E-LTR_DR 75pc-epiboly 0.15412808639914607 False NC
DIRS-1E-LTR_DR 1-4-somites 0.2362466154345138 False NC
DIRS-1E-LTR_DR 14-19-somites 0.2551981274993351 False NC
DIRS-1E-LTR_DR 20-25-somites 0.2677382461099767 False NC
DIRS-1E-LTR_DR Prim-5 0.2599721126163771 False NC
DIRS-1E-LTR_DR Prim-15 0.2578771275579194 False NC
DIRS-1E-LTR_DR Prim-25 0.3374151598508088 False NC
DIRS-1E-LTR_DR Long-pec 0.3360592991042549 False NC
DIRS-1E-LTR_DR Protruding-mouth 0.3680521343213337 False NC
DIRS-1E-LTR_DR Day-4 0.42147363136049104 False NC
DIRS-1E-LTR_DR Day-5 0.4429762696921616 False NC
DIRS-1F-LTR_DR 1-cell 0.01834566740564331 False NC
DIRS-1F-LTR_DR 2-cell 0.03384902758242205 False NC
DIRS-1F-LTR_DR 128-cell 0.0445809940459584 False NC
DIRS-1F-LTR_DR 1k-cell 0.06701167334323262 False NC
DIRS-1F-LTR_DR Dome 0.10313087437963794 False NC
DIRS-1F-LTR_DR 50pc-epiboly 0.11741406796812422 False NC
DIRS-1F-LTR_DR Shield 0.09279066389303063 False NC
DIRS-1F-LTR_DR 75pc-epiboly 0.1295786353505223 False NC
DIRS-1F-LTR_DR 1-4-somites 0.17946913452526936 False NC
DIRS-1F-LTR_DR 14-19-somites 0.16578281483472002 False NC
DIRS-1F-LTR_DR 20-25-somites 0.2031670966850177 False NC
DIRS-1F-LTR_DR Prim-5 0.19562318038924528 False NC
DIRS-1F-LTR_DR Prim-15 0.17447282516602783 False NC
DIRS-1F-LTR_DR Prim-25 0.2133575630181815 False NC
DIRS-1F-LTR_DR Long-pec 0.19925847129183727 False NC
DIRS-1F-LTR_DR Protruding-mouth 0.2476717843422545 False NC
DIRS-1F-LTR_DR Day-4 0.26714732470036673 False NC
DIRS-1F-LTR_DR Day-5 0.26096750705427035 False NC
DIRS-1G-LTR_DR 1-cell 0.0036590759114684865 False NC
DIRS-1G-LTR_DR 2-cell 0.0017389579736406945 False NC
DIRS-1G-LTR_DR 128-cell 0.0016795543558487558 False NC
DIRS-1G-LTR_DR 1k-cell 0.0 False NC
DIRS-1G-LTR_DR Dome 0.010234648087210954 False NC
DIRS-1G-LTR_DR 50pc-epiboly 0.019637888154516357 False NC
DIRS-1G-LTR_DR Shield 0.014825189360677452 False NC
DIRS-1G-LTR_DR 75pc-epiboly 0.028345787615985163 False NC
DIRS-1G-LTR_DR 1-4-somites 0.03834524925150981 False NC
DIRS-1G-LTR_DR 14-19-somites 0.029413072733822876 False NC
DIRS-1G-LTR_DR 20-25-somites 0.03864418734086307 False NC
DIRS-1G-LTR_DR Prim-5 0.02860574173969947 False NC
DIRS-1G-LTR_DR Prim-15 0.043095344465681196 False NC
DIRS-1G-LTR_DR Prim-25 0.05311238081436007 False NC
DIRS-1G-LTR_DR Long-pec 0.048258696094904685 False NC
DIRS-1G-LTR_DR Protruding-mouth 0.047777179298972836 False NC
DIRS-1G-LTR_DR Day-4 0.06654938941239216 False NC
DIRS-1G-LTR_DR Day-5 0.06693956301340154 False NC
DIRS-1_DR 1-cell 0.0016472742397434833 False NC
DIRS-1_DR 2-cell 0.001565718090185905 False NC
DIRS-1_DR 128-cell 0.0023187563893657215 False NC
DIRS-1_DR 1k-cell 0.003578929334268937 False NC
DIRS-1_DR Dome 0.020989821678944493 False NC
DIRS-1_DR 50pc-epiboly 0.044578828541594874 False NC
DIRS-1_DR Shield 0.04350544751805987 False NC
DIRS-1_DR 75pc-epiboly 0.04434430219266411 False NC
DIRS-1_DR 1-4-somites 0.04383197741572135 False NC
DIRS-1_DR 14-19-somites 0.05218104210634965 False NC
DIRS-1_DR 20-25-somites 0.05627607060146793 False NC
DIRS-1_DR Prim-5 0.04485829230696394 False NC
DIRS-1_DR Prim-15 0.05314707093294935 False NC
DIRS-1_DR Prim-25 0.07464500818066955 False NC
DIRS-1_DR Long-pec 0.0668477370488225 False NC
DIRS-1_DR Protruding-mouth 0.07412243111424062 False NC
DIRS-1_DR Day-4 0.09975495802600115 False NC
DIRS-1_DR Day-5 0.10961761845040505 False NC
DIRS-2B_DR 1-cell 0.00104682288902704 False NC
DIRS-2B_DR 2-cell 0.0 False NC
DIRS-2B_DR 128-cell 0.0009610054481553141 False NC
DIRS-2B_DR 1k-cell 0.006454282963052631 False NC
DIRS-2B_DR Dome 0.004880040816338914 False NC
DIRS-2B_DR 50pc-epiboly 0.007150426111938155 False NC
DIRS-2B_DR Shield 0.01225273041738846 False NC
DIRS-2B_DR 75pc-epiboly 0.007095751086236253 False NC
DIRS-2B_DR 1-4-somites 0.041018896327800106 False NC
DIRS-2B_DR 14-19-somites 0.05142358704050883 False NC
DIRS-2B_DR 20-25-somites 0.07306371007190286 False NC
DIRS-2B_DR Prim-5 0.07058527444945824 False NC
DIRS-2B_DR Prim-15 0.07621639000047867 False NC
DIRS-2B_DR Prim-25 0.1026964978401198 False NC
DIRS-2B_DR Long-pec 0.06796948756584971 False NC
DIRS-2B_DR Protruding-mouth 0.16822824988405444 False NC
DIRS-2B_DR Day-4 0.1174076348605172 False NC
DIRS-2B_DR Day-5 0.11490420276485716 False NC
DIRS-2_DR 1-cell 0.0 False NC
DIRS-2_DR 2-cell 0.00023244093462939823 False NC
DIRS-2_DR 128-cell 0.0 False NC
DIRS-2_DR 1k-cell 0.0006461940527911993 False NC
DIRS-2_DR Dome 0.004788114037654388 False NC
DIRS-2_DR 50pc-epiboly 0.0031021941612930553 False NC
DIRS-2_DR Shield 0.0015412720633734237 False NC
DIRS-2_DR 75pc-epiboly 0.004499307482434602 False NC
DIRS-2_DR 1-4-somites 0.010696667426242234 False NC
DIRS-2_DR 14-19-somites 0.006115746139857763 False NC
DIRS-2_DR 20-25-somites 0.013475072792959375 False NC
DIRS-2_DR Prim-5 0.018640234009010236 False NC
DIRS-2_DR Prim-15 0.014662878278169644 False NC
DIRS-2_DR Prim-25 0.01640197331824899 False NC
DIRS-2_DR Long-pec 0.012156871951746726 False NC
DIRS-2_DR Protruding-mouth 0.022351778090621447 False NC
DIRS-2_DR Day-4 0.026933425927537925 False NC
DIRS-2_DR Day-5 0.03634961150995718 False NC
DIRS-3_DR 1-cell 0.042945726959971266 False NC
DIRS-3_DR 2-cell 0.03981160564520157 False NC
DIRS-3_DR 128-cell 0.10951411492636112 False NC
DIRS-3_DR 1k-cell 0.13542838174729974 False NC
DIRS-3_DR Dome 0.10652767642217453 False NC
DIRS-3_DR 50pc-epiboly 0.0450106065702495 False NC
DIRS-3_DR Shield 0.02100409298500139 False NC
DIRS-3_DR 75pc-epiboly 0.022589922373883686 False NC
DIRS-3_DR 1-4-somites 0.03140440732484516 False NC
DIRS-3_DR 14-19-somites 0.026518529299385973 False NC
DIRS-3_DR 20-25-somites 0.03627489228245709 False NC
DIRS-3_DR Prim-5 0.04481700744439936 False NC
DIRS-3_DR Prim-15 0.032925257873821646 False NC
DIRS-3_DR Prim-25 0.03715260990318655 False NC
DIRS-3_DR Long-pec 0.04572089014804426 False NC
DIRS-3_DR Protruding-mouth 0.06523441357581505 False NC
DIRS-3_DR Day-4 0.0573216744165155 False NC
DIRS-3_DR Day-5 0.04849717010706982 False NC
DIRS-4N1-LTR_DR 1-cell 0.010824290413575124 False NC
DIRS-4N1-LTR_DR 2-cell 0.01880290578527697 False NC
DIRS-4N1-LTR_DR 128-cell 0.009594273818794744 False NC
DIRS-4N1-LTR_DR 1k-cell 0.012821616898816265 False NC
DIRS-4N1-LTR_DR Dome 0.053940302307875165 False NC
DIRS-4N1-LTR_DR 50pc-epiboly 0.09761058265262626 False NC
DIRS-4N1-LTR_DR Shield 0.09308881952062557 False NC
DIRS-4N1-LTR_DR 75pc-epiboly 0.15433216025110746 False NC
DIRS-4N1-LTR_DR 1-4-somites 0.16428233761285677 False NC
DIRS-4N1-LTR_DR 14-19-somites 0.1636851941886135 False NC
DIRS-4N1-LTR_DR 20-25-somites 0.21355237391065698 False NC
DIRS-4N1-LTR_DR Prim-5 0.21009500549629756 False NC
DIRS-4N1-LTR_DR Prim-15 0.2134071405363641 False NC
DIRS-4N1-LTR_DR Prim-25 0.26678167653936313 False NC
DIRS-4N1-LTR_DR Long-pec 0.25295234625992696 False NC
DIRS-4N1-LTR_DR Protruding-mouth 0.3610218266085927 False NC
DIRS-4N1-LTR_DR Day-4 0.3605450029692641 False NC
DIRS-4N1-LTR_DR Day-5 0.39945582392496926 False NC
DIRS-4N1_DR 1-cell 0.0013981258402096563 False NC
DIRS-4N1_DR 2-cell 0.0006040477125945709 False NC
DIRS-4N1_DR 128-cell 0.0016335568485148881 False NC
DIRS-4N1_DR 1k-cell 0.005597580307201933 False NC
DIRS-4N1_DR Dome 0.1286955832930011 False NC
DIRS-4N1_DR 50pc-epiboly 0.1711564763353135 False NC
DIRS-4N1_DR Shield 0.17669212314381993 False NC
DIRS-4N1_DR 75pc-epiboly 0.16997082335191466 False NC
DIRS-4N1_DR 1-4-somites 0.11964545457283031 False NC
DIRS-4N1_DR 14-19-somites 0.11590596505123966 False NC
DIRS-4N1_DR 20-25-somites 0.11625933505742284 False NC
DIRS-4N1_DR Prim-5 0.10483054190402555 False NC
DIRS-4N1_DR Prim-15 0.09458115945180619 False NC
DIRS-4N1_DR Prim-25 0.10649651180075918 False NC
DIRS-4N1_DR Long-pec 0.10148202422207575 False NC
DIRS-4N1_DR Protruding-mouth 0.11961865155795073 False NC
DIRS-4N1_DR Day-4 0.12161963813439203 False NC
DIRS-4N1_DR Day-5 0.12062105993426815 False NC
DIRS-4N2-LTR_DR 1-cell 0.007896096266038394 False NC
DIRS-4N2-LTR_DR 2-cell 0.009381453059928022 False NC
DIRS-4N2-LTR_DR 128-cell 0.018121956470292945 False NC
DIRS-4N2-LTR_DR 1k-cell 0.019125899953562984 False NC
DIRS-4N2-LTR_DR Dome 0.33680906590605886 False NC
DIRS-4N2-LTR_DR 50pc-epiboly 0.3476884969694231 False NC
DIRS-4N2-LTR_DR Shield 0.3216972393326236 False NC
DIRS-4N2-LTR_DR 75pc-epiboly 0.2790823820900022 False NC
DIRS-4N2-LTR_DR 1-4-somites 0.1726895196269112 False NC
DIRS-4N2-LTR_DR 14-19-somites 0.15515350222968763 False NC
DIRS-4N2-LTR_DR 20-25-somites 0.1676907452585484 False NC
DIRS-4N2-LTR_DR Prim-5 0.1890472332385465 False NC
DIRS-4N2-LTR_DR Prim-15 0.1912789918329388 False NC
DIRS-4N2-LTR_DR Prim-25 0.2578809744441269 False NC
DIRS-4N2-LTR_DR Long-pec 0.2383198496421724 False NC
DIRS-4N2-LTR_DR Protruding-mouth 0.3449907299917216 False NC
DIRS-4N2-LTR_DR Day-4 0.3370848999678346 False NC
DIRS-4N2-LTR_DR Day-5 0.37241559433128024 False NC
DIRS-4N2_DR 1-cell 0.016006048396102535 False NC
DIRS-4N2_DR 2-cell 0.014335885530388684 False NC
DIRS-4N2_DR 128-cell 0.006499220294358794 False NC
DIRS-4N2_DR 1k-cell 0.010031347091066928 False NC
DIRS-4N2_DR Dome 0.08638284786174594 False NC
DIRS-4N2_DR 50pc-epiboly 0.19523371213459445 False NC
DIRS-4N2_DR Shield 0.18817714377350606 False NC
DIRS-4N2_DR 75pc-epiboly 0.2712372276234708 False NC
DIRS-4N2_DR 1-4-somites 0.41120374153396944 False NC
DIRS-4N2_DR 14-19-somites 0.30653644567919425 False NC
DIRS-4N2_DR 20-25-somites 0.37257277052487103 False NC
DIRS-4N2_DR Prim-5 0.18138021030772564 False NC
DIRS-4N2_DR Prim-15 0.17137614817953833 False NC
DIRS-4N2_DR Prim-25 0.2714644964215625 False NC
DIRS-4N2_DR Long-pec 0.26043997465215796 False NC
DIRS-4N2_DR Protruding-mouth 0.33698689669533194 False NC
DIRS-4N2_DR Day-4 0.37477272763806 False NC
DIRS-4N2_DR Day-5 0.4036785477143174 False NC
DIRS-4N3_DR 1-cell 0.09820179667077293 False NC
DIRS-4N3_DR 2-cell 0.11675285516159288 False NC
DIRS-4N3_DR 128-cell 0.10794037229982203 False NC
DIRS-4N3_DR 1k-cell 0.07232109704017436 False NC
DIRS-4N3_DR Dome 0.06461166618403832 False NC
DIRS-4N3_DR 50pc-epiboly 0.030766645784397084 False NC
DIRS-4N3_DR Shield 0.0357807905362182 False NC
DIRS-4N3_DR 75pc-epiboly 0.037210133600113944 False NC
DIRS-4N3_DR 1-4-somites 0.041900440256202154 False NC
DIRS-4N3_DR 14-19-somites 0.042827977811384685 False NC
DIRS-4N3_DR 20-25-somites 0.039512495547255645 False NC
DIRS-4N3_DR Prim-5 0.03979804487104941 False NC
DIRS-4N3_DR Prim-15 0.03622027319849127 False NC
DIRS-4N3_DR Prim-25 0.03945352750014337 False NC
DIRS-4N3_DR Long-pec 0.03465312429037982 False NC
DIRS-4N3_DR Protruding-mouth 0.03166833369315953 False NC
DIRS-4N3_DR Day-4 0.06205688934386581 False NC
DIRS-4N3_DR Day-5 0.08336671532404644 False NC
DIRS-4N4-LTR_DR 1-cell 0.0 False NC
DIRS-4N4-LTR_DR 2-cell 0.0 False NC
DIRS-4N4-LTR_DR 128-cell 0.004513868727388592 False NC
DIRS-4N4-LTR_DR 1k-cell 0.008661697891683173 False NC
DIRS-4N4-LTR_DR Dome 0.05730421110394178 False NC
DIRS-4N4-LTR_DR 50pc-epiboly 0.15833280221734347 False NC
DIRS-4N4-LTR_DR Shield 0.10624875326758336 False NC
DIRS-4N4-LTR_DR 75pc-epiboly 0.10950936062410588 False NC
DIRS-4N4-LTR_DR 1-4-somites 0.22851187106544907 False NC
DIRS-4N4-LTR_DR 14-19-somites 0.1646849911000598 False NC
DIRS-4N4-LTR_DR 20-25-somites 0.19868445091159684 False NC
DIRS-4N4-LTR_DR Prim-5 0.3723829554288696 False NC
DIRS-4N4-LTR_DR Prim-15 0.28691882196509766 False NC
DIRS-4N4-LTR_DR Prim-25 0.21411243461121057 False NC
DIRS-4N4-LTR_DR Long-pec 0.25191177894263916 False NC
DIRS-4N4-LTR_DR Protruding-mouth 0.1802581392426592 False NC
DIRS-4N4-LTR_DR Day-4 0.15898143544212767 False NC
DIRS-4N4-LTR_DR Day-5 0.1602258616471454 False NC
DIRS-4N5-LTR_DR 1-cell 0.0 False NC
DIRS-4N5-LTR_DR 2-cell 0.003828410585491871 False NC
DIRS-4N5-LTR_DR 128-cell 0.007395260578239755 False NC
DIRS-4N5-LTR_DR 1k-cell 0.01064311738348531 False NC
DIRS-4N5-LTR_DR Dome 0.16899100928455701 False NC
DIRS-4N5-LTR_DR 50pc-epiboly 0.44019949684769105 False NC
DIRS-4N5-LTR_DR Shield 0.30825213099879517 False NC
DIRS-4N5-LTR_DR 75pc-epiboly 0.14041078552109956 False NC
DIRS-4N5-LTR_DR 1-4-somites 0.21288307988377064 False NC
DIRS-4N5-LTR_DR 14-19-somites 0.23023815045897686 False NC
DIRS-4N5-LTR_DR 20-25-somites 0.2071446837718928 False NC
DIRS-4N5-LTR_DR Prim-5 0.22435590703248165 False NC
DIRS-4N5-LTR_DR Prim-15 0.25444218086307313 False NC
DIRS-4N5-LTR_DR Prim-25 0.26611608721268987 False NC
DIRS-4N5-LTR_DR Long-pec 0.2370061694503886 False NC
DIRS-4N5-LTR_DR Protruding-mouth 0.36409866751136316 False NC
DIRS-4N5-LTR_DR Day-4 0.35407091160554294 False NC
DIRS-4N5-LTR_DR Day-5 0.3454009916336744 False NC
DIRS-4_DR 1-cell 0.011988716422004745 False NC
DIRS-4_DR 2-cell 0.012720176337420805 False NC
DIRS-4_DR 128-cell 0.02022013091536144 False NC
DIRS-4_DR 1k-cell 0.01792684417855301 False NC
DIRS-4_DR Dome 0.022355424623652673 False NC
DIRS-4_DR 50pc-epiboly 0.022036870735279653 False NC
DIRS-4_DR Shield 0.016567786278571677 False NC
DIRS-4_DR 75pc-epiboly 0.04967629270402736 False NC
DIRS-4_DR 1-4-somites 0.08841496539179629 False NC
DIRS-4_DR 14-19-somites 0.07520342894638524 False NC
DIRS-4_DR 20-25-somites 0.2314661998207348 False NC
DIRS-4_DR Prim-5 0.3852524847255936 False NC
DIRS-4_DR Prim-15 0.3119512816565265 False NC
DIRS-4_DR Prim-25 0.28440338680466204 False NC
DIRS-4_DR Long-pec 0.30406995371330514 False NC
DIRS-4_DR Protruding-mouth 0.41921012806370717 False NC
DIRS-4_DR Day-4 0.4577809836209922 False NC
DIRS-4_DR Day-5 0.38891575205061796 False NC
DIRS-5_DR 1-cell 0.006300044249472882 False NC
DIRS-5_DR 2-cell 0.008852019119801852 False NC
DIRS-5_DR 128-cell 0.0153390420696999 False NC
DIRS-5_DR 1k-cell 0.011821935764108593 False NC
DIRS-5_DR Dome 0.08070177491384045 False NC
DIRS-5_DR 50pc-epiboly 0.10637988318879787 False NC
DIRS-5_DR Shield 0.14649355719422905 False NC
DIRS-5_DR 75pc-epiboly 0.06392340915886485 False NC
DIRS-5_DR 1-4-somites 0.044180572111913986 False NC
DIRS-5_DR 14-19-somites 0.0384097857043773 False NC
DIRS-5_DR 20-25-somites 0.045279663207462226 False NC
DIRS-5_DR Prim-5 0.03774215408723046 False NC
DIRS-5_DR Prim-15 0.032847327322512804 False NC
DIRS-5_DR Prim-25 0.043049862038096166 False NC
DIRS-5_DR Long-pec 0.04279542033246124 False NC
DIRS-5_DR Protruding-mouth 0.08473683028559029 False NC
DIRS-5_DR Day-4 0.0963152726425226 False NC
DIRS-5_DR Day-5 0.08675349971213468 False NC
DIRS-6B_DR 1-cell 0.0011641468153101113 False NC
DIRS-6B_DR 2-cell 0.0011065101877919179 False NC
DIRS-6B_DR 128-cell 0.0008549690257579207 False NC
DIRS-6B_DR 1k-cell 0.0034862892990710536 False NC
DIRS-6B_DR Dome 0.09204153369656344 False NC
DIRS-6B_DR 50pc-epiboly 0.18743572563916677 False NC
DIRS-6B_DR Shield 0.16938128639552116 False NC
DIRS-6B_DR 75pc-epiboly 0.09536856321596787 False NC
DIRS-6B_DR 1-4-somites 0.06046790406323357 False NC
DIRS-6B_DR 14-19-somites 0.055939231803804425 False NC
DIRS-6B_DR 20-25-somites 0.04383353842609695 False NC
DIRS-6B_DR Prim-5 0.04163711660497952 False NC
DIRS-6B_DR Prim-15 0.037144136810949 False NC
DIRS-6B_DR Prim-25 0.037291863040649076 False NC
DIRS-6B_DR Long-pec 0.040391936243721546 False NC
DIRS-6B_DR Protruding-mouth 0.043730565236853584 False NC
DIRS-6B_DR Day-4 0.04305156965678415 False NC
DIRS-6B_DR Day-5 0.05350880822828613 False NC
DIRS-6_DR 1-cell 0.0006618849851776785 False NC
DIRS-6_DR 2-cell 0.001132407395102408 False NC
DIRS-6_DR 128-cell 0.0009721989589266892 False NC
DIRS-6_DR 1k-cell 0.0029149377526120276 False NC
DIRS-6_DR Dome 0.05245437238064994 False NC
DIRS-6_DR 50pc-epiboly 0.11871038392277011 False NC
DIRS-6_DR Shield 0.1277684500076664 False NC
DIRS-6_DR 75pc-epiboly 0.19907242322585147 False NC
DIRS-6_DR 1-4-somites 0.193007778844191 False NC
DIRS-6_DR 14-19-somites 0.28754284372081884 False NC
DIRS-6_DR 20-25-somites 0.2490975191768193 False NC
DIRS-6_DR Prim-5 0.17463773912729155 False NC
DIRS-6_DR Prim-15 0.14400331329055047 False NC
DIRS-6_DR Prim-25 0.1428524303958863 False NC
DIRS-6_DR Long-pec 0.1564585359274849 False NC
DIRS-6_DR Protruding-mouth 0.16952292760835755 False NC
DIRS-6_DR Day-4 0.152749141989238 False NC
DIRS-6_DR Day-5 0.2046353635150296 False NC
DIRS-7_DR 1-cell 0.001496176723052065 False NC
DIRS-7_DR 2-cell 0.0033520960982949856 False NC
DIRS-7_DR 128-cell 0.002060282590294592 False NC
DIRS-7_DR 1k-cell 0.005177192330020006 False NC
DIRS-7_DR Dome 0.044339940831589465 False NC
DIRS-7_DR 50pc-epiboly 0.05819018398885861 False NC
DIRS-7_DR Shield 0.05792521647160074 False NC
DIRS-7_DR 75pc-epiboly 0.0760622765255842 False NC
DIRS-7_DR 1-4-somites 0.10459271700925296 False NC
DIRS-7_DR 14-19-somites 0.10031919583780899 False NC
DIRS-7_DR 20-25-somites 0.10521182708882307 False NC
DIRS-7_DR Prim-5 0.07769974627876289 False NC
DIRS-7_DR Prim-15 0.08353028632696527 False NC
DIRS-7_DR Prim-25 0.12869949219918833 False NC
DIRS-7_DR Long-pec 0.12154057384140945 False NC
DIRS-7_DR Protruding-mouth 0.13503340952517934 False NC
DIRS-7_DR Day-4 0.14102567456042453 False NC
DIRS-7_DR Day-5 0.14443212650980408 False NC
DIRS-8B_DR 1-cell 0.08799410966334009 False NC
DIRS-8B_DR 2-cell 0.12209691115670503 False NC
DIRS-8B_DR 128-cell 0.17677715106675895 False NC
DIRS-8B_DR 1k-cell 0.13933744660136493 False NC
DIRS-8B_DR Dome 0.16544666561114177 False NC
DIRS-8B_DR 50pc-epiboly 0.18885460330382303 False NC
DIRS-8B_DR Shield 0.17732667722857332 False NC
DIRS-8B_DR 75pc-epiboly 0.15932256682066948 False NC
DIRS-8B_DR 1-4-somites 0.16392495253465894 False NC
DIRS-8B_DR 14-19-somites 0.1606679414237598 False NC
DIRS-8B_DR 20-25-somites 0.17930559219031766 False NC
DIRS-8B_DR Prim-5 0.18126871796249666 False NC
DIRS-8B_DR Prim-15 0.21478922276937668 False NC
DIRS-8B_DR Prim-25 0.2759722104956861 False NC
DIRS-8B_DR Long-pec 0.3316163913875462 False NC
DIRS-8B_DR Protruding-mouth 0.42941946124866454 False NC
DIRS-8B_DR Day-4 0.4864224939171241 False NC
DIRS-8B_DR Day-5 0.48884081479081376 False NC
DIRS-8_DR 1-cell 0.08133579291629342 False NC
DIRS-8_DR 2-cell 0.08259651295009593 False NC
DIRS-8_DR 128-cell 0.09879417735018173 False NC
DIRS-8_DR 1k-cell 0.1622048488806763 False NC
DIRS-8_DR Dome 0.36503885456249635 False NC
DIRS-8_DR 50pc-epiboly 0.8668646685804793 False NC
DIRS-8_DR Shield 0.7958745817757741 False NC
DIRS-8_DR 75pc-epiboly 1.1379415703981688 False NC
DIRS-8_DR 1-4-somites 0.6069289731151024 False NC
DIRS-8_DR 14-19-somites 0.6481546744481577 False NC
DIRS-8_DR 20-25-somites 0.6475991498260167 False NC
DIRS-8_DR Prim-5 0.64673557405695 False NC
DIRS-8_DR Prim-15 0.5338120578731479 False NC
DIRS-8_DR Prim-25 0.5941450803203789 False NC
DIRS-8_DR Long-pec 0.6323046436383901 False NC
DIRS-8_DR Protruding-mouth 0.8550841972334033 False NC
DIRS-8_DR Day-4 0.8512915651173877 False NC
DIRS-8_DR Day-5 0.887428143141251 False NC
DIRS-9B_DR 1-cell 0.0 False NC
DIRS-9B_DR 2-cell 0.0006178728460926796 False NC
DIRS-9B_DR 128-cell 0.0011935320413097566 False NC
DIRS-9B_DR 1k-cell 0.0014314237118734682 False NC
DIRS-9B_DR Dome 0.011818607191396734 False NC
DIRS-9B_DR 50pc-epiboly 0.010466369540729189 False NC
DIRS-9B_DR Shield 0.01872913591905889 False NC
DIRS-9B_DR 75pc-epiboly 0.028955855524808522 False NC
DIRS-9B_DR 1-4-somites 0.03050710391403515 False NC
DIRS-9B_DR 14-19-somites 0.03077186260093336 False NC
DIRS-9B_DR 20-25-somites 0.05999739961983883 False NC
DIRS-9B_DR Prim-5 0.0762297507956577 False NC
DIRS-9B_DR Prim-15 0.0692533489079681 False NC
DIRS-9B_DR Prim-25 0.08069181423095902 False NC
DIRS-9B_DR Long-pec 0.08210726957507733 False NC
DIRS-9B_DR Protruding-mouth 0.09924320227930247 False NC
DIRS-9B_DR Day-4 0.11494488400235885 False NC
DIRS-9B_DR Day-5 0.11780729505729444 False NC
DIRS-9C_DR 1-cell 0.00036664104581604986 False NC
DIRS-9C_DR 2-cell 0.0019166880492864614 False NC
DIRS-9C_DR 128-cell 0.0016829209899779183 False NC
DIRS-9C_DR 1k-cell 0.0024220276559517324 False NC
DIRS-9C_DR Dome 0.02256135912973247 False NC
DIRS-9C_DR 50pc-epiboly 0.05169750731819374 False NC
DIRS-9C_DR Shield 0.04968140839693711 False NC
DIRS-9C_DR 75pc-epiboly 0.06088808703580073 False NC
DIRS-9C_DR 1-4-somites 0.08786969861085278 False NC
DIRS-9C_DR 14-19-somites 0.09201822908443648 False NC
DIRS-9C_DR 20-25-somites 0.09629905717689069 False NC
DIRS-9C_DR Prim-5 0.07452401162484516 False NC
DIRS-9C_DR Prim-15 0.09382211864743303 False NC
DIRS-9C_DR Prim-25 0.15653680534291597 False NC
DIRS-9C_DR Long-pec 0.19137591221895117 False NC
DIRS-9C_DR Protruding-mouth 0.21855841905133225 False NC
DIRS-9C_DR Day-4 0.2363534316986417 False NC
DIRS-9C_DR Day-5 0.23999823334093479 False NC
DIRS-9_DR 1-cell 0.03238369828750176 False NC
DIRS-9_DR 2-cell 0.009234116763173476 False NC
DIRS-9_DR 128-cell 0.0014864458358678115 False NC
DIRS-9_DR 1k-cell 0.0142617625148418 False NC
DIRS-9_DR Dome 0.04076058920048261 False NC
DIRS-9_DR 50pc-epiboly 0.08690000704909394 False NC
DIRS-9_DR Shield 0.10350733183225283 False NC
DIRS-9_DR 75pc-epiboly 0.0815317783036957 False NC
DIRS-9_DR 1-4-somites 0.11213788132268235 False NC
DIRS-9_DR 14-19-somites 0.13594109709001895 False NC
DIRS-9_DR 20-25-somites 0.09070708342185013 False NC
DIRS-9_DR Prim-5 0.11550774780768021 False NC
DIRS-9_DR Prim-15 0.07107985896898236 False NC
DIRS-9_DR Prim-25 0.1329127516435348 False NC
DIRS-9_DR Long-pec 0.11170334369516768 False NC
DIRS-9_DR Protruding-mouth 0.1268518443082705 False NC
DIRS-9_DR Day-4 0.13088400824515922 False NC
DIRS-9_DR Day-5 0.1869860870628401 False NC
DIRS-N1_DR 1-cell 0.002828204878884167 False NC
DIRS-N1_DR 2-cell 0.00342132144931339 False NC
DIRS-N1_DR 128-cell 0.002124287683876708 False NC
DIRS-N1_DR 1k-cell 0.006567391874248087 False NC
DIRS-N1_DR Dome 0.0807845523758475 False NC
DIRS-N1_DR 50pc-epiboly 0.10386738464505482 False NC
DIRS-N1_DR Shield 0.07685508048085603 False NC
DIRS-N1_DR 75pc-epiboly 0.13120667186792861 False NC
DIRS-N1_DR 1-4-somites 0.30575319146528 False NC
DIRS-N1_DR 14-19-somites 0.37591817995576116 False NC
DIRS-N1_DR 20-25-somites 0.3596110302819958 False NC
DIRS-N1_DR Prim-5 0.3246179288787045 False NC
DIRS-N1_DR Prim-15 0.43935676795548256 False NC
DIRS-N1_DR Prim-25 0.5111563660239719 False NC
DIRS-N1_DR Long-pec 0.48255933579068133 False NC
DIRS-N1_DR Protruding-mouth 0.4875575725794629 False NC
DIRS-N1_DR Day-4 0.5336036257001858 False NC
DIRS-N1_DR Day-5 0.6955436547825051 False NC
DIRS-N2_DR 1-cell 0.0035346111076125612 False NC
DIRS-N2_DR 2-cell 0.00857280651959782 False NC
DIRS-N2_DR 128-cell 0.00883941188745857 False NC
DIRS-N2_DR 1k-cell 0.012560480486907166 False NC
DIRS-N2_DR Dome 0.1726162406150508 False NC
DIRS-N2_DR 50pc-epiboly 0.30125863434634936 False NC
DIRS-N2_DR Shield 0.3020010031729955 False NC
DIRS-N2_DR 75pc-epiboly 0.30639060942155966 False NC
DIRS-N2_DR 1-4-somites 0.30354674274503035 False NC
DIRS-N2_DR 14-19-somites 0.26224481361698737 False NC
DIRS-N2_DR 20-25-somites 0.24726023340628908 False NC
DIRS-N2_DR Prim-5 0.20712619588605213 False NC
DIRS-N2_DR Prim-15 0.19835971687100024 False NC
DIRS-N2_DR Prim-25 0.23426166005666818 False NC
DIRS-N2_DR Long-pec 0.22591392398457782 False NC
DIRS-N2_DR Protruding-mouth 0.2658944026795118 False NC
DIRS-N2_DR Day-4 0.3139161259442986 False NC
DIRS-N2_DR Day-5 0.3393392349183724 False NC
DIRS-N3_DR 1-cell 0.0017318392349488267 False NC
DIRS-N3_DR 2-cell 0.005267508137322118 False NC
DIRS-N3_DR 128-cell 0.007631351393144238 False NC
DIRS-N3_DR 1k-cell 0.007016849431578748 False NC
DIRS-N3_DR Dome 0.03245516877282371 False NC
DIRS-N3_DR 50pc-epiboly 0.039544319379448516 False NC
DIRS-N3_DR Shield 0.045686881059106246 False NC
DIRS-N3_DR 75pc-epiboly 0.05014248866948666 False NC
DIRS-N3_DR 1-4-somites 0.0287224358177482 False NC
DIRS-N3_DR 14-19-somites 0.034648310342646836 False NC
DIRS-N3_DR 20-25-somites 0.02703780395594892 False NC
DIRS-N3_DR Prim-5 0.024370356002135305 False NC
DIRS-N3_DR Prim-15 0.022807565859385863 False NC
DIRS-N3_DR Prim-25 0.02877875554885014 False NC
DIRS-N3_DR Long-pec 0.03601822006027636 False NC
DIRS-N3_DR Protruding-mouth 0.04470400488939169 False NC
DIRS-N3_DR Day-4 0.046021786514708465 False NC
DIRS-N3_DR Day-5 0.04673164276793015 False NC
DIRS-N4_DR 1-cell 0.007631880985599082 False NC
DIRS-N4_DR 2-cell 0.022366587573425058 False NC
DIRS-N4_DR 128-cell 0.019267125346808883 False NC
DIRS-N4_DR 1k-cell 0.012323945678987324 False NC
DIRS-N4_DR Dome 0.030834288166749647 False NC
DIRS-N4_DR 50pc-epiboly 0.049647913705779714 False NC
DIRS-N4_DR Shield 0.04638223564932229 False NC
DIRS-N4_DR 75pc-epiboly 0.05296340728497301 False NC
DIRS-N4_DR 1-4-somites 0.07708045851287297 False NC
DIRS-N4_DR 14-19-somites 0.08293343752087572 False NC
DIRS-N4_DR 20-25-somites 0.08761057308815197 False NC
DIRS-N4_DR Prim-5 0.07458017466169294 False NC
DIRS-N4_DR Prim-15 0.0694571192191223 False NC
DIRS-N4_DR Prim-25 0.10823198219760007 False NC
DIRS-N4_DR Long-pec 0.0961385180409576 False NC
DIRS-N4_DR Protruding-mouth 0.12136953228105199 False NC
DIRS-N4_DR Day-4 0.1195262895635398 False NC
DIRS-N4_DR Day-5 0.14470878273936605 False NC
DIRS-N5_DR-LTR 1-cell 0.0 False NC
DIRS-N5_DR-LTR 2-cell 0.002157953396611948 False NC
DIRS-N5_DR-LTR 128-cell 0.0 False NC
DIRS-N5_DR-LTR 1k-cell 0.0019997290255185595 False NC
DIRS-N5_DR-LTR Dome 0.014817422997367376 False NC
DIRS-N5_DR-LTR 50pc-epiboly 0.004430829798669287 False NC
DIRS-N5_DR-LTR Shield 0.016353122947434705 False NC
DIRS-N5_DR-LTR 75pc-epiboly 0.008793899794123901 False NC
DIRS-N5_DR-LTR 1-4-somites 0.02068886683127605 False NC
DIRS-N5_DR-LTR 14-19-somites 0.008111120589694534 False NC
DIRS-N5_DR-LTR 20-25-somites 0.008340062576763875 False NC
DIRS-N5_DR-LTR Prim-5 0.006655910301473955 False NC
DIRS-N5_DR-LTR Prim-15 0.014585183621071534 False NC
DIRS-N5_DR-LTR Prim-25 0.004545490373836125 False NC
DIRS-N5_DR-LTR Long-pec 0.0023033249427935163 False NC
DIRS-N5_DR-LTR Protruding-mouth 0.011401713854765882 False NC
DIRS-N5_DR-LTR Day-4 0.01605804200166131 False NC
DIRS-N5_DR-LTR Day-5 0.02076710012003089 False NC
DIRS-N6_DR 1-cell 0.0 False NC
DIRS-N6_DR 2-cell 0.0038195050038766143 False NC
DIRS-N6_DR 128-cell 0.0 False NC
DIRS-N6_DR 1k-cell 0.0 False NC
DIRS-N6_DR Dome 0.0037466201191142705 False NC
DIRS-N6_DR 50pc-epiboly 0.0 False NC
DIRS-N6_DR Shield 0.0018090298840791042 False NC
DIRS-N6_DR 75pc-epiboly 0.005836840183848585 False NC
DIRS-N6_DR 1-4-somites 0.025633019395814128 False NC
DIRS-N6_DR 14-19-somites 0.021534616360129814 False NC
DIRS-N6_DR 20-25-somites 0.005535611449245187 False NC
DIRS-N6_DR Prim-5 0.001963456265378377 False NC
DIRS-N6_DR Prim-15 0.004302547490182556 False NC
DIRS-N6_DR Prim-25 0.010056706539167027 False NC
DIRS-N6_DR Long-pec 0.006115211634110881 False NC
DIRS-N6_DR Protruding-mouth 0.004036130084126998 False NC
DIRS-N6_DR Day-4 0.01421109739304428 False NC
DIRS-N6_DR Day-5 0.013783901035988453 False NC
DIRS1_DR 1-cell 0.0005560263855388119 False NC
DIRS1_DR 2-cell 0.000544041702184454 False NC
DIRS1_DR 128-cell 0.000735639776420784 False NC
DIRS1_DR 1k-cell 0.0008642601441523534 False NC
DIRS1_DR Dome 0.014759514815614888 False NC
DIRS1_DR 50pc-epiboly 0.03279359156762275 False NC
DIRS1_DR Shield 0.04704393729583182 False NC
DIRS1_DR 75pc-epiboly 0.04872716030053871 False NC
DIRS1_DR 1-4-somites 0.040668890539701276 False NC
DIRS1_DR 14-19-somites 0.030439720929589346 False NC
DIRS1_DR 20-25-somites 0.03212492981363848 False NC
DIRS1_DR Prim-5 0.024850703299718523 False NC
DIRS1_DR Prim-15 0.02409357080031308 False NC
DIRS1_DR Prim-25 0.02887828595743147 False NC
DIRS1_DR Long-pec 0.023310609003920547 False NC
DIRS1_DR Protruding-mouth 0.022979466018986937 False NC
DIRS1_DR Day-4 0.026471536274034636 False NC
DIRS1_DR Day-5 0.02589749322423133 False NC
DIRS1a_DR 1-cell 0.00038828928362644096 False NC
DIRS1a_DR 2-cell 0.0002952521400171549 False NC
DIRS1a_DR 128-cell 0.0004990408304130741 False NC
DIRS1a_DR 1k-cell 0.0005472076228946913 False NC
DIRS1a_DR Dome 0.010860677040058973 False NC
DIRS1a_DR 50pc-epiboly 0.022657775109200855 False NC
DIRS1a_DR Shield 0.02314353581064494 False NC
DIRS1a_DR 75pc-epiboly 0.018273376239996447 False NC
DIRS1a_DR 1-4-somites 0.014648665127839466 False NC
DIRS1a_DR 14-19-somites 0.01775627381614055 False NC
DIRS1a_DR 20-25-somites 0.016545820335704495 False NC
DIRS1a_DR Prim-5 0.010244976716260483 False NC
DIRS1a_DR Prim-15 0.009894608461881085 False NC
DIRS1a_DR Prim-25 0.01601433718728431 False NC
DIRS1a_DR Long-pec 0.01292081951485984 False NC
DIRS1a_DR Protruding-mouth 0.03782969789969913 False NC
DIRS1a_DR Day-4 0.04433370210204721 False NC
DIRS1a_DR Day-5 0.04492906574089279 False NC
DIRS1b_DR 1-cell 0.0012022326097045348 False NC
DIRS1b_DR 2-cell 0.0011651164492719576 False NC
DIRS1b_DR 128-cell 0.001276800308767896 False NC
DIRS1b_DR 1k-cell 0.0012042677954440283 False NC
DIRS1b_DR Dome 0.01287941637804027 False NC
DIRS1b_DR 50pc-epiboly 0.01902324102287099 False NC
DIRS1b_DR Shield 0.019950900248998333 False NC
DIRS1b_DR 75pc-epiboly 0.015316797479901717 False NC
DIRS1b_DR 1-4-somites 0.01761466894245279 False NC
DIRS1b_DR 14-19-somites 0.014569709413397669 False NC
DIRS1b_DR 20-25-somites 0.01580360283400869 False NC
DIRS1b_DR Prim-5 0.014305456948818995 False NC
DIRS1b_DR Prim-15 0.012619861357129013 False NC
DIRS1b_DR Prim-25 0.01590503290632236 False NC
DIRS1b_DR Long-pec 0.014110134416618148 False NC
DIRS1b_DR Protruding-mouth 0.03797767956048281 False NC
DIRS1b_DR Day-4 0.037609763999221044 False NC
DIRS1b_DR Day-5 0.033475833123809515 False NC
DIRS1c_DR 1-cell 0.0005798158283545258 False NC
DIRS1c_DR 2-cell 0.0003306655720806422 False NC
DIRS1c_DR 128-cell 0.0011710228987113639 False NC
DIRS1c_DR 1k-cell 0.0007149815812940634 False NC
DIRS1c_DR Dome 0.024542915938254493 False NC
DIRS1c_DR 50pc-epiboly 0.04175486674404426 False NC
DIRS1c_DR Shield 0.034872480929376545 False NC
DIRS1c_DR 75pc-epiboly 0.022233732446841577 False NC
DIRS1c_DR 1-4-somites 0.01976077505469312 False NC
DIRS1c_DR 14-19-somites 0.022475339694745196 False NC
DIRS1c_DR 20-25-somites 0.022790232458110772 False NC
DIRS1c_DR Prim-5 0.022777598162786218 False NC
DIRS1c_DR Prim-15 0.01676177794270766 False NC
DIRS1c_DR Prim-25 0.020198804172105966 False NC
DIRS1c_DR Long-pec 0.016823521665819484 False NC
DIRS1c_DR Protruding-mouth 0.02678882300526651 False NC
DIRS1c_DR Day-4 0.03433110907020254 False NC
DIRS1c_DR Day-5 0.03990966009701265 False NC
DNA-1-11_DR 1-cell 0.005481990923747351 False NC
DNA-1-11_DR 2-cell 0.010768529680780039 False NC
DNA-1-11_DR 128-cell 0.012861045613210003 False NC
DNA-1-11_DR 1k-cell 0.018992223664161475 False NC
DNA-1-11_DR Dome 0.06110662730817852 False NC
DNA-1-11_DR 50pc-epiboly 0.10080505801092118 False NC
DNA-1-11_DR Shield 0.09356020087352304 False NC
DNA-1-11_DR 75pc-epiboly 0.10947145664857105 False NC
DNA-1-11_DR 1-4-somites 0.19060680375478994 False NC
DNA-1-11_DR 14-19-somites 0.19541531573531973 False NC
DNA-1-11_DR 20-25-somites 0.21211874569964784 False NC
DNA-1-11_DR Prim-5 0.20106998932920078 False NC
DNA-1-11_DR Prim-15 0.2069993477097755 False NC
DNA-1-11_DR Prim-25 0.24511969277275383 False NC
DNA-1-11_DR Long-pec 0.2831468270552619 False NC
DNA-1-11_DR Protruding-mouth 0.3554493049378703 False NC
DNA-1-11_DR Day-4 0.4022610629418861 False NC
DNA-1-11_DR Day-5 0.42329970835145775 False NC
DNA-1-2_DR 1-cell 0.0 False NC
DNA-1-2_DR 2-cell 0.0 False NC
DNA-1-2_DR 128-cell 0.0 False NC
DNA-1-2_DR 1k-cell 0.0 False NC
DNA-1-2_DR Dome 0.0 False NC
DNA-1-2_DR 50pc-epiboly 0.0 False NC
DNA-1-2_DR Shield 0.0 False NC
DNA-1-2_DR 75pc-epiboly 0.0 False NC
DNA-1-2_DR 1-4-somites 0.0 False NC
DNA-1-2_DR 14-19-somites 0.0 False NC
DNA-1-2_DR 20-25-somites 0.0 False NC
DNA-1-2_DR Prim-5 0.0 False NC
DNA-1-2_DR Prim-15 0.0 False NC
DNA-1-2_DR Prim-25 0.0 False NC
DNA-1-2_DR Long-pec 0.0 False NC
DNA-1-2_DR Protruding-mouth 0.0 False NC
DNA-1-2_DR Day-4 0.0 False NC
DNA-1-2_DR Day-5 0.0 False NC
DNA-1-3B_DR 1-cell 0.004413107316454245 False NC
DNA-1-3B_DR 2-cell 0.007383909823450344 False NC
DNA-1-3B_DR 128-cell 0.010379428746940643 False NC
DNA-1-3B_DR 1k-cell 0.01159693095775855 False NC
DNA-1-3B_DR Dome 0.042607929386955526 False NC
DNA-1-3B_DR 50pc-epiboly 0.06918565424076725 False NC
DNA-1-3B_DR Shield 0.06570864672202387 False NC
DNA-1-3B_DR 75pc-epiboly 0.07642641654971057 False NC
DNA-1-3B_DR 1-4-somites 0.10764958788887535 False NC
DNA-1-3B_DR 14-19-somites 0.09824646283666298 False NC
DNA-1-3B_DR 20-25-somites 0.10537382757843725 False NC
DNA-1-3B_DR Prim-5 0.10350171290658305 False NC
DNA-1-3B_DR Prim-15 0.10371783452382759 False NC
DNA-1-3B_DR Prim-25 0.12073958005772971 False NC
DNA-1-3B_DR Long-pec 0.11274372619553572 False NC
DNA-1-3B_DR Protruding-mouth 0.14946001296222328 False NC
DNA-1-3B_DR Day-4 0.16281146360164656 False NC
DNA-1-3B_DR Day-5 0.15650533751772855 False NC
DNA-1-3_DR 1-cell 0.0014178984043376605 False NC
DNA-1-3_DR 2-cell 0.002732833266065853 False NC
DNA-1-3_DR 128-cell 0.005821315382821369 False NC
DNA-1-3_DR 1k-cell 0.010997111455171193 False NC
DNA-1-3_DR Dome 0.05346680440660816 False NC
DNA-1-3_DR 50pc-epiboly 0.11733567891381509 False NC
DNA-1-3_DR Shield 0.09939900264510801 False NC
DNA-1-3_DR 75pc-epiboly 0.10251773435691951 False NC
DNA-1-3_DR 1-4-somites 0.09794639452539328 False NC
DNA-1-3_DR 14-19-somites 0.08914062843558748 False NC
DNA-1-3_DR 20-25-somites 0.09946956663408264 False NC
DNA-1-3_DR Prim-5 0.086946209010406 False NC
DNA-1-3_DR Prim-15 0.09104613349693906 False NC
DNA-1-3_DR Prim-25 0.1169024622379166 False NC
DNA-1-3_DR Long-pec 0.13034290060725812 False NC
DNA-1-3_DR Protruding-mouth 0.1999325866672909 False NC
DNA-1-3_DR Day-4 0.2162531278221418 False NC
DNA-1-3_DR Day-5 0.21165666153990506 False NC
DNA-1-5_DR 1-cell 0.004379104548218506 False NC
DNA-1-5_DR 2-cell 0.005549728186954297 False NC
DNA-1-5_DR 128-cell 0.00840568487397098 False NC
DNA-1-5_DR 1k-cell 0.012272623875564305 False NC
DNA-1-5_DR Dome 0.07658474365483754 False NC
DNA-1-5_DR 50pc-epiboly 0.1571993456410899 False NC
DNA-1-5_DR Shield 0.13489058305040574 False NC
DNA-1-5_DR 75pc-epiboly 0.19660290337085728 False NC
DNA-1-5_DR 1-4-somites 0.3186356017818269 False NC
DNA-1-5_DR 14-19-somites 0.35686881387835856 False NC
DNA-1-5_DR 20-25-somites 0.3792502548008593 False NC
DNA-1-5_DR Prim-5 0.3296391055646678 False NC
DNA-1-5_DR Prim-15 0.32010968750644614 False NC
DNA-1-5_DR Prim-25 0.36212088512555773 False NC
DNA-1-5_DR Long-pec 0.3229701859868536 False NC
DNA-1-5_DR Protruding-mouth 0.3388072182544583 False NC
DNA-1-5_DR Day-4 0.35518407277459635 False NC
DNA-1-5_DR Day-5 0.3529169807325602 False NC
DNA-1-6_DR 1-cell 0.0036614456397596933 False NC
DNA-1-6_DR 2-cell 0.009570462964968197 False NC
DNA-1-6_DR 128-cell 0.01449553799240783 False NC
DNA-1-6_DR 1k-cell 0.02378435436085707 False NC
DNA-1-6_DR Dome 0.06144765813019866 False NC
DNA-1-6_DR 50pc-epiboly 0.1938264343273282 False NC
DNA-1-6_DR Shield 0.2307634093636238 False NC
DNA-1-6_DR 75pc-epiboly 0.3097896484200925 False NC
DNA-1-6_DR 1-4-somites 0.3009132036611932 False NC
DNA-1-6_DR 14-19-somites 0.3194611524382934 False NC
DNA-1-6_DR 20-25-somites 0.30557085794943073 False NC
DNA-1-6_DR Prim-5 0.2739431868168222 False NC
DNA-1-6_DR Prim-15 0.2648649881500903 False NC
DNA-1-6_DR Prim-25 0.2929945218160001 False NC
DNA-1-6_DR Long-pec 0.27929235439394684 False NC
DNA-1-6_DR Protruding-mouth 0.35074612029605096 False NC
DNA-1-6_DR Day-4 0.37180806252748577 False NC
DNA-1-6_DR Day-5 0.3600331686632191 False NC
DNA-1-7_DR 1-cell 0.011709499865438 False NC
DNA-1-7_DR 2-cell 0.019310618524729768 False NC
DNA-1-7_DR 128-cell 0.018145637220373215 False NC
DNA-1-7_DR 1k-cell 0.02001036879298413 False NC
DNA-1-7_DR Dome 0.0398437860406589 False NC
DNA-1-7_DR 50pc-epiboly 0.06352730888414196 False NC
DNA-1-7_DR Shield 0.06731152066665852 False NC
DNA-1-7_DR 75pc-epiboly 0.08935328581399174 False NC
DNA-1-7_DR 1-4-somites 0.11778478674861408 False NC
DNA-1-7_DR 14-19-somites 0.11951168220419808 False NC
DNA-1-7_DR 20-25-somites 0.1255963560205802 False NC
DNA-1-7_DR Prim-5 0.11247140786313672 False NC
DNA-1-7_DR Prim-15 0.11031767160556968 False NC
DNA-1-7_DR Prim-25 0.13319783739539484 False NC
DNA-1-7_DR Long-pec 0.12727339651969366 False NC
DNA-1-7_DR Protruding-mouth 0.16254298772306722 False NC
DNA-1-7_DR Day-4 0.17292140087583457 False NC
DNA-1-7_DR Day-5 0.17919905401100064 False NC
DNA-1-8_DR 1-cell 0.06775839002322734 False NC
DNA-1-8_DR 2-cell 0.06112387103627209 False NC
DNA-1-8_DR 128-cell 0.04463686295913043 False NC
DNA-1-8_DR 1k-cell 0.05056350468333502 False NC
DNA-1-8_DR Dome 0.08013830087554483 False NC
DNA-1-8_DR 50pc-epiboly 0.09213751524199457 False NC
DNA-1-8_DR Shield 0.08444945118555 False NC
DNA-1-8_DR 75pc-epiboly 0.07654855382712784 False NC
DNA-1-8_DR 1-4-somites 0.08432835885934917 False NC
DNA-1-8_DR 14-19-somites 0.09133839906693829 False NC
DNA-1-8_DR 20-25-somites 0.09564501286532744 False NC
DNA-1-8_DR Prim-5 0.1051466048878934 False NC
DNA-1-8_DR Prim-15 0.11016646718375671 False NC
DNA-1-8_DR Prim-25 0.143823930437166 False NC
DNA-1-8_DR Long-pec 0.13907580291362837 False NC
DNA-1-8_DR Protruding-mouth 0.16478464863282122 False NC
DNA-1-8_DR Day-4 0.16070057738670748 False NC
DNA-1-8_DR Day-5 0.15243676654830796 False NC
DNA-10-1_DR 1-cell 0.0 False NC
DNA-10-1_DR 2-cell 0.0007538086543561835 False NC
DNA-10-1_DR 128-cell 0.00036402909906148556 False NC
DNA-10-1_DR 1k-cell 0.0020956148286193272 False NC
DNA-10-1_DR Dome 0.024031288529265775 False NC
DNA-10-1_DR 50pc-epiboly 0.07816197124540948 False NC
DNA-10-1_DR Shield 0.07069113706679284 False NC
DNA-10-1_DR 75pc-epiboly 0.08332403971424725 False NC
DNA-10-1_DR 1-4-somites 0.13550553464271808 False NC
DNA-10-1_DR 14-19-somites 0.1218339631362891 False NC
DNA-10-1_DR 20-25-somites 0.14166024265767915 False NC
DNA-10-1_DR Prim-5 0.1953016014352921 False NC
DNA-10-1_DR Prim-15 0.19402867275706373 False NC
DNA-10-1_DR Prim-25 0.22110318774965046 False NC
DNA-10-1_DR Long-pec 0.184653251035165 False NC
DNA-10-1_DR Protruding-mouth 0.18241253268040217 False NC
DNA-10-1_DR Day-4 0.22036686898831567 False NC
DNA-10-1_DR Day-5 0.2942521390808621 False NC
DNA-2-10_DR 1-cell 0.0027582404854603034 False NC
DNA-2-10_DR 2-cell 0.00243441776085336 False NC
DNA-2-10_DR 128-cell 0.0010851954975798508 False NC
DNA-2-10_DR 1k-cell 0.0024294551174001487 False NC
DNA-2-10_DR Dome 0.015062539039333389 False NC
DNA-2-10_DR 50pc-epiboly 0.022493168056178948 False NC
DNA-2-10_DR Shield 0.013658755603711843 False NC
DNA-2-10_DR 75pc-epiboly 0.018696369869211187 False NC
DNA-2-10_DR 1-4-somites 0.04326766324682489 False NC
DNA-2-10_DR 14-19-somites 0.06739525719365824 False NC
DNA-2-10_DR 20-25-somites 0.09263795791984837 False NC
DNA-2-10_DR Prim-5 0.12841676756797382 False NC
DNA-2-10_DR Prim-15 0.12023895704848693 False NC
DNA-2-10_DR Prim-25 0.10433165892196414 False NC
DNA-2-10_DR Long-pec 0.1307201847859125 False NC
DNA-2-10_DR Protruding-mouth 0.1375291097950137 False NC
DNA-2-10_DR Day-4 0.14930195931290935 False NC
DNA-2-10_DR Day-5 0.1383132973805195 False NC
DNA-2-11_DR 1-cell 0.0008389495762912584 False NC
DNA-2-11_DR 2-cell 0.0013290223091588084 False NC
DNA-2-11_DR 128-cell 0.007701733712498773 False NC
DNA-2-11_DR 1k-cell 0.0034484139350765405 False NC
DNA-2-11_DR Dome 0.05292865795908306 False NC
DNA-2-11_DR 50pc-epiboly 0.06549173853073015 False NC
DNA-2-11_DR Shield 0.06344997584784942 False NC
DNA-2-11_DR 75pc-epiboly 0.06607414513993434 False NC
DNA-2-11_DR 1-4-somites 0.11263650828616385 False NC
DNA-2-11_DR 14-19-somites 0.12263729546608582 False NC
DNA-2-11_DR 20-25-somites 0.12404425470313947 False NC
DNA-2-11_DR Prim-5 0.12488854654551644 False NC
DNA-2-11_DR Prim-15 0.1365355357439283 False NC
DNA-2-11_DR Prim-25 0.18280334292268735 False NC
DNA-2-11_DR Long-pec 0.18554666994379992 False NC
DNA-2-11_DR Protruding-mouth 0.2797561721401792 False NC
DNA-2-11_DR Day-4 0.2949954066042296 False NC
DNA-2-11_DR Day-5 0.3139912623947228 False NC
DNA-2-12_DR 1-cell 0.0 False NC
DNA-2-12_DR 2-cell 0.0 False NC
DNA-2-12_DR 128-cell 0.0 False NC
DNA-2-12_DR 1k-cell 0.0 False NC
DNA-2-12_DR Dome 0.0 False NC
DNA-2-12_DR 50pc-epiboly 0.0 False NC
DNA-2-12_DR Shield 0.0 False NC
DNA-2-12_DR 75pc-epiboly 0.0 False NC
DNA-2-12_DR 1-4-somites 0.0 False NC
DNA-2-12_DR 14-19-somites 0.0 False NC
DNA-2-12_DR 20-25-somites 0.0 False NC
DNA-2-12_DR Prim-5 0.0 False NC
DNA-2-12_DR Prim-15 0.0 False NC
DNA-2-12_DR Prim-25 0.0 False NC
DNA-2-12_DR Long-pec 0.0 False NC
DNA-2-12_DR Protruding-mouth 0.0 False NC
DNA-2-12_DR Day-4 0.0 False NC
DNA-2-12_DR Day-5 0.0 False NC
DNA-2-13_DR 1-cell 0.0025925318572335497 False NC
DNA-2-13_DR 2-cell 0.0 False NC
DNA-2-13_DR 128-cell 0.0011899994093715796 False NC
DNA-2-13_DR 1k-cell 0.011417495720152656 False NC
DNA-2-13_DR Dome 0.044717351168214535 False NC
DNA-2-13_DR 50pc-epiboly 0.05312562712081313 False NC
DNA-2-13_DR Shield 0.022175020144828923 False NC
DNA-2-13_DR 75pc-epiboly 0.017573135756675146 False NC
DNA-2-13_DR 1-4-somites 0.040161999683672386 False NC
DNA-2-13_DR 14-19-somites 0.03704849344554155 False NC
DNA-2-13_DR 20-25-somites 0.04285598938895374 False NC
DNA-2-13_DR Prim-5 0.05573635831131455 False NC
DNA-2-13_DR Prim-15 0.0527404649909638 False NC
DNA-2-13_DR Prim-25 0.055798035577842284 False NC
DNA-2-13_DR Long-pec 0.09994671167475402 False NC
DNA-2-13_DR Protruding-mouth 0.12629075935153186 False NC
DNA-2-13_DR Day-4 0.12049862299862613 False NC
DNA-2-13_DR Day-5 0.11412382050287447 False NC
DNA-2-14_DR 1-cell 0.0012117385597913539 False NC
DNA-2-14_DR 2-cell 0.00019195761275068356 False NC
DNA-2-14_DR 128-cell 0.000741601003637261 False NC
DNA-2-14_DR 1k-cell 0.006048021776856713 False NC
DNA-2-14_DR Dome 0.27415697078200835 False NC
DNA-2-14_DR 50pc-epiboly 0.4558206370996406 False NC
DNA-2-14_DR Shield 0.357302906090916 False NC
DNA-2-14_DR 75pc-epiboly 0.33558464699130786 False NC
DNA-2-14_DR 1-4-somites 0.35003421338878227 False NC
DNA-2-14_DR 14-19-somites 0.35029454261976223 False NC
DNA-2-14_DR 20-25-somites 0.2064275989461471 False NC
DNA-2-14_DR Prim-5 0.1782121193636676 False NC
DNA-2-14_DR Prim-15 0.12346959904348716 False NC
DNA-2-14_DR Prim-25 0.13646390616245002 False NC
DNA-2-14_DR Long-pec 0.10387868633200081 False NC
DNA-2-14_DR Protruding-mouth 0.1259664853800484 False NC
DNA-2-14_DR Day-4 0.10447870702857895 False NC
DNA-2-14_DR Day-5 0.09144170906016305 False NC
DNA-2-15_DR 1-cell 0.047607202007251145 False NC
DNA-2-15_DR 2-cell 0.049601159876335024 False NC
DNA-2-15_DR 128-cell 0.036140188163238565 False NC
DNA-2-15_DR 1k-cell 0.049996287288809796 False NC
DNA-2-15_DR Dome 0.0845054558264314 False NC
DNA-2-15_DR 50pc-epiboly 0.13400507505573817 False NC
DNA-2-15_DR Shield 0.1574414197040269 False NC
DNA-2-15_DR 75pc-epiboly 0.14095924362023785 False NC
DNA-2-15_DR 1-4-somites 0.14099325079635938 False NC
DNA-2-15_DR 14-19-somites 0.11202536023962517 False NC
DNA-2-15_DR 20-25-somites 0.10425716666447118 False NC
DNA-2-15_DR Prim-5 0.10109730171412439 False NC
DNA-2-15_DR Prim-15 0.11566915771186696 False NC
DNA-2-15_DR Prim-25 0.11547718990942624 False NC
DNA-2-15_DR Long-pec 0.09566814441465962 False NC
DNA-2-15_DR Protruding-mouth 0.11402412110707996 False NC
DNA-2-15_DR Day-4 0.14060897830779862 False NC
DNA-2-15_DR Day-5 0.13817666804631554 False NC
DNA-2-16_DR 1-cell 0.0006287372026783241 False NC
DNA-2-16_DR 2-cell 0.0 False NC
DNA-2-16_DR 128-cell 0.0004617551897768595 False NC
DNA-2-16_DR 1k-cell 0.0011075820419565753 False NC
DNA-2-16_DR Dome 0.011255132894871392 False NC
DNA-2-16_DR 50pc-epiboly 0.016687786536456927 False NC
DNA-2-16_DR Shield 0.017435571654987325 False NC
DNA-2-16_DR 75pc-epiboly 0.017777845691854234 False NC
DNA-2-16_DR 1-4-somites 0.024178197163363023 False NC
DNA-2-16_DR 14-19-somites 0.019766887472679063 False NC
DNA-2-16_DR 20-25-somites 0.023096388112940396 False NC
DNA-2-16_DR Prim-5 0.020152772819198094 False NC
DNA-2-16_DR Prim-15 0.020330232870971875 False NC
DNA-2-16_DR Prim-25 0.03235106820837777 False NC
DNA-2-16_DR Long-pec 0.028704004139892027 False NC
DNA-2-16_DR Protruding-mouth 0.03776383372169782 False NC
DNA-2-16_DR Day-4 0.05006053960944956 False NC
DNA-2-16_DR Day-5 0.051184754304252136 False NC
DNA-2-17_DR 1-cell 0.0328818223347815 False NC
DNA-2-17_DR 2-cell 0.026638303602710346 False NC
DNA-2-17_DR 128-cell 0.005222086110620308 False NC
DNA-2-17_DR 1k-cell 0.008798664950973398 False NC
DNA-2-17_DR Dome 0.006597174150307948 False NC
DNA-2-17_DR 50pc-epiboly 0.009070746050804244 False NC
DNA-2-17_DR Shield 0.008369483377487733 False NC
DNA-2-17_DR 75pc-epiboly 0.012225765096610306 False NC
DNA-2-17_DR 1-4-somites 0.03552680544085537 False NC
DNA-2-17_DR 14-19-somites 0.03184689703316223 False NC
DNA-2-17_DR 20-25-somites 0.03898915993409285 False NC
DNA-2-17_DR Prim-5 0.038640630070737966 False NC
DNA-2-17_DR Prim-15 0.03386948797617097 False NC
DNA-2-17_DR Prim-25 0.03138862701270182 False NC
DNA-2-17_DR Long-pec 0.04081937417805193 False NC
DNA-2-17_DR Protruding-mouth 0.04960931891123949 False NC
DNA-2-17_DR Day-4 0.05565423145262555 False NC
DNA-2-17_DR Day-5 0.06567488853236683 False NC
DNA-2-18_DR 1-cell 0.018641982671258512 False NC
DNA-2-18_DR 2-cell 0.05906340871302407 False NC
DNA-2-18_DR 128-cell 0.13690986010554176 False NC
DNA-2-18_DR 1k-cell 0.08209918685102577 False NC
DNA-2-18_DR Dome 0.09849178461011308 False NC
DNA-2-18_DR 50pc-epiboly 0.09701781762202166 False NC
DNA-2-18_DR Shield 0.10630183517868827 False NC
DNA-2-18_DR 75pc-epiboly 0.15043121949980134 False NC
DNA-2-18_DR 1-4-somites 0.18686462358109862 False NC
DNA-2-18_DR 14-19-somites 0.16095160473107684 False NC
DNA-2-18_DR 20-25-somites 0.2625086363090762 False NC
DNA-2-18_DR Prim-5 0.20039025227395285 False NC
DNA-2-18_DR Prim-15 0.13971929697435753 False NC
DNA-2-18_DR Prim-25 0.22393897899302004 False NC
DNA-2-18_DR Long-pec 0.22064785063499198 False NC
DNA-2-18_DR Protruding-mouth 0.2683768400103742 False NC
DNA-2-18_DR Day-4 0.29509975827833185 False NC
DNA-2-18_DR Day-5 0.19893919091802575 False NC
DNA-2-19_DR 1-cell 0.00026019904853108846 False NC
DNA-2-19_DR 2-cell 0.0 False NC
DNA-2-19_DR 128-cell 0.0002388682038425948 False NC
DNA-2-19_DR 1k-cell 0.0016042812051020496 False NC
DNA-2-19_DR Dome 0.007763113263276536 False NC
DNA-2-19_DR 50pc-epiboly 0.007109260183057001 False NC
DNA-2-19_DR Shield 0.0056225491670922915 False NC
DNA-2-19_DR 75pc-epiboly 0.007558821352025095 False NC
DNA-2-19_DR 1-4-somites 0.01114412224335116 False NC
DNA-2-19_DR 14-19-somites 0.011155098500112766 False NC
DNA-2-19_DR 20-25-somites 0.012664746250589887 False NC
DNA-2-19_DR Prim-5 0.015002012490098656 False NC
DNA-2-19_DR Prim-15 0.01838721234114467 False NC
DNA-2-19_DR Prim-25 0.014586465829442261 False NC
DNA-2-19_DR Long-pec 0.015838635568600212 False NC
DNA-2-19_DR Protruding-mouth 0.019600750554986467 False NC
DNA-2-19_DR Day-4 0.02497637808800371 False NC
DNA-2-19_DR Day-5 0.03302327595737139 False NC
DNA-2-20_DR 1-cell 0.0 False NC
DNA-2-20_DR 2-cell 0.0 False NC
DNA-2-20_DR 128-cell 0.0 False NC
DNA-2-20_DR 1k-cell 0.0 False NC
DNA-2-20_DR Dome 0.0 False NC
DNA-2-20_DR 50pc-epiboly 0.0 False NC
DNA-2-20_DR Shield 0.0 False NC
DNA-2-20_DR 75pc-epiboly 0.0 False NC
DNA-2-20_DR 1-4-somites 0.0 False NC
DNA-2-20_DR 14-19-somites 0.015815761332069522 False NC
DNA-2-20_DR 20-25-somites 0.01626217213145758 False NC
DNA-2-20_DR Prim-5 0.0 False NC
DNA-2-20_DR Prim-15 0.0 False NC
DNA-2-20_DR Prim-25 0.0 False NC
DNA-2-20_DR Long-pec 0.0 False NC
DNA-2-20_DR Protruding-mouth 0.01778563473290131 False NC
DNA-2-20_DR Day-4 0.0 False NC
DNA-2-20_DR Day-5 0.0 False NC
DNA-2-21_DR 1-cell 0.0010351600302607484 False NC
DNA-2-21_DR 2-cell 0.0 False NC
DNA-2-21_DR 128-cell 0.0006335324655334337 False NC
DNA-2-21_DR 1k-cell 0.001519612984015169 False NC
DNA-2-21_DR Dome 0.018659262461038672 False NC
DNA-2-21_DR 50pc-epiboly 0.03063996786338876 False NC
DNA-2-21_DR Shield 0.024232440697641276 False NC
DNA-2-21_DR 75pc-epiboly 0.031408067514509544 False NC
DNA-2-21_DR 1-4-somites 0.043391796547471745 False NC
DNA-2-21_DR 14-19-somites 0.05269978194492109 False NC
DNA-2-21_DR 20-25-somites 0.06147561595045124 False NC
DNA-2-21_DR Prim-5 0.05260204702191995 False NC
DNA-2-21_DR Prim-15 0.058742119980538264 False NC
DNA-2-21_DR Prim-25 0.1043156649226441 False NC
DNA-2-21_DR Long-pec 0.14352610802482355 False NC
DNA-2-21_DR Protruding-mouth 0.5777335305956194 False NC
DNA-2-21_DR Day-4 0.5738735670807212 False NC
DNA-2-21_DR Day-5 0.6190142606331654 False NC
DNA-2-22_DR 1-cell 0.019952258254865227 False NC
DNA-2-22_DR 2-cell 0.014588020592298735 False NC
DNA-2-22_DR 128-cell 0.014089686985195188 False NC
DNA-2-22_DR 1k-cell 0.03785153428124686 False NC
DNA-2-22_DR Dome 0.044359908239530746 False NC
DNA-2-22_DR 50pc-epiboly 0.05241763505158216 False NC
DNA-2-22_DR Shield 0.03592844070267589 False NC
DNA-2-22_DR 75pc-epiboly 0.05350302390043872 False NC
DNA-2-22_DR 1-4-somites 0.05034930860987978 False NC
DNA-2-22_DR 14-19-somites 0.10555186185744247 False NC
DNA-2-22_DR 20-25-somites 0.06624627790490903 False NC
DNA-2-22_DR Prim-5 0.07799088630186472 False NC
DNA-2-22_DR Prim-15 0.07723476241434023 False NC
DNA-2-22_DR Prim-25 0.10293897884313896 False NC
DNA-2-22_DR Long-pec 0.09498157173773444 False NC
DNA-2-22_DR Protruding-mouth 0.20194157312032016 False NC
DNA-2-22_DR Day-4 0.20160078002480558 False NC
DNA-2-22_DR Day-5 0.257963054521592 False NC
DNA-2-23_DR 1-cell 0.0007724271436719792 False NC
DNA-2-23_DR 2-cell 0.0 False NC
DNA-2-23_DR 128-cell 0.0003545521888911647 False NC
DNA-2-23_DR 1k-cell 0.0 False NC
DNA-2-23_DR Dome 0.002880698179819776 False NC
DNA-2-23_DR 50pc-epiboly 0.0037686708144484397 False NC
DNA-2-23_DR Shield 0.0027818508034586865 False NC
DNA-2-23_DR 75pc-epiboly 0.005983766473585103 False NC
DNA-2-23_DR 1-4-somites 0.005279114668393968 False NC
DNA-2-23_DR 14-19-somites 0.010348448765071325 False NC
DNA-2-23_DR 20-25-somites 0.010995225583118353 False NC
DNA-2-23_DR Prim-5 0.01471919114364113 False NC
DNA-2-23_DR Prim-15 0.00909738268256555 False NC
DNA-2-23_DR Prim-25 0.01353168636726255 False NC
DNA-2-23_DR Long-pec 0.015672862885781 False NC
DNA-2-23_DR Protruding-mouth 0.018619778174269498 False NC
DNA-2-23_DR Day-4 0.01834110679681007 False NC
DNA-2-23_DR Day-5 0.022521078170709176 False NC
DNA-2-24B_DR 1-cell 0.0 False NC
DNA-2-24B_DR 2-cell 0.0 False NC
DNA-2-24B_DR 128-cell 0.0 False NC
DNA-2-24B_DR 1k-cell 0.0 False NC
DNA-2-24B_DR Dome 0.0 False NC
DNA-2-24B_DR 50pc-epiboly 0.0 False NC
DNA-2-24B_DR Shield 0.0 False NC
DNA-2-24B_DR 75pc-epiboly 0.0 False NC
DNA-2-24B_DR 1-4-somites 0.0 False NC
DNA-2-24B_DR 14-19-somites 0.0 False NC
DNA-2-24B_DR 20-25-somites 0.0 False NC
DNA-2-24B_DR Prim-5 0.0 False NC
DNA-2-24B_DR Prim-15 0.0 False NC
DNA-2-24B_DR Prim-25 0.0 False NC
DNA-2-24B_DR Long-pec 0.0 False NC
DNA-2-24B_DR Protruding-mouth 0.0 False NC
DNA-2-24B_DR Day-4 0.0 False NC
DNA-2-24B_DR Day-5 0.0 False NC
DNA-2-24_DR 1-cell 0.0 False NC
DNA-2-24_DR 2-cell 0.0 False NC
DNA-2-24_DR 128-cell 0.0 False NC
DNA-2-24_DR 1k-cell 0.0 False NC
DNA-2-24_DR Dome 0.0 False NC
DNA-2-24_DR 50pc-epiboly 0.0 False NC
DNA-2-24_DR Shield 0.0 False NC
DNA-2-24_DR 75pc-epiboly 0.0 False NC
DNA-2-24_DR 1-4-somites 0.0 False NC
DNA-2-24_DR 14-19-somites 0.0 False NC
DNA-2-24_DR 20-25-somites 0.0 False NC
DNA-2-24_DR Prim-5 0.0 False NC
DNA-2-24_DR Prim-15 0.0 False NC
DNA-2-24_DR Prim-25 0.0 False NC
DNA-2-24_DR Long-pec 0.0 False NC
DNA-2-24_DR Protruding-mouth 0.0 False NC
DNA-2-24_DR Day-4 0.0 False NC
DNA-2-24_DR Day-5 0.0 False NC
DNA-2-25_DR 1-cell 0.0 False NC
DNA-2-25_DR 2-cell 0.0025865224375726872 False NC
DNA-2-25_DR 128-cell 0.0008327218737457833 False NC
DNA-2-25_DR 1k-cell 0.004793749486610653 False NC
DNA-2-25_DR Dome 0.013531550283176768 False NC
DNA-2-25_DR 50pc-epiboly 0.015932374687957145 False NC
DNA-2-25_DR Shield 0.004083510280923019 False NC
DNA-2-25_DR 75pc-epiboly 0.009662002387569505 False NC
DNA-2-25_DR 1-4-somites 0.06364735545311866 False NC
DNA-2-25_DR 14-19-somites 0.08425722279777902 False NC
DNA-2-25_DR 20-25-somites 0.08580240808262747 False NC
DNA-2-25_DR Prim-5 0.06736785695413296 False NC
DNA-2-25_DR Prim-15 0.06992719073775813 False NC
DNA-2-25_DR Prim-25 0.09988410119029394 False NC
DNA-2-25_DR Long-pec 0.09018498147074094 False NC
DNA-2-25_DR Protruding-mouth 0.10841765975280018 False NC
DNA-2-25_DR Day-4 0.10540114383354156 False NC
DNA-2-25_DR Day-5 0.11823434644767179 False NC
DNA-2-26_DR 1-cell 0.0 False NC
DNA-2-26_DR 2-cell 0.0 False NC
DNA-2-26_DR 128-cell 0.0010575617157678368 False NC
DNA-2-26_DR 1k-cell 0.0020293634212731324 False NC
DNA-2-26_DR Dome 0.00322221545069349 False NC
DNA-2-26_DR 50pc-epiboly 0.03259956103205879 False NC
DNA-2-26_DR Shield 0.05808412134026601 False NC
DNA-2-26_DR 75pc-epiboly 0.07920243833545855 False NC
DNA-2-26_DR 1-4-somites 0.13227139424742795 False NC
DNA-2-26_DR 14-19-somites 0.2603155251732314 False NC
DNA-2-26_DR 20-25-somites 0.5321523508524107 False NC
DNA-2-26_DR Prim-5 0.7790242598100573 False NC
DNA-2-26_DR Prim-15 1.0373261557078552 False NC
DNA-2-26_DR Prim-25 0.5039539641735705 False NC
DNA-2-26_DR Long-pec 0.9805637941406156 False NC
DNA-2-26_DR Protruding-mouth 0.4188585507532914 False NC
DNA-2-26_DR Day-4 0.45163226131999057 False NC
DNA-2-26_DR Day-5 0.5189682316895449 False NC
DNA-2-27_DR 1-cell 0.0057909019471951715 False NC
DNA-2-27_DR 2-cell 0.022016783164479473 False NC
DNA-2-27_DR 128-cell 0.018074977620086884 False NC
DNA-2-27_DR 1k-cell 0.01836223171942191 False NC
DNA-2-27_DR Dome 0.04859246840274062 False NC
DNA-2-27_DR 50pc-epiboly 0.12544687847150207 False NC
DNA-2-27_DR Shield 0.06778067347998115 False NC
DNA-2-27_DR 75pc-epiboly 0.16037599612620956 False NC
DNA-2-27_DR 1-4-somites 0.22163472595889053 False NC
DNA-2-27_DR 14-19-somites 0.2286098552854668 False NC
DNA-2-27_DR 20-25-somites 0.2276171071307976 False NC
DNA-2-27_DR Prim-5 0.24107246989414843 False NC
DNA-2-27_DR Prim-15 0.20212966828375736 False NC
DNA-2-27_DR Prim-25 0.25042997263432787 False NC
DNA-2-27_DR Long-pec 0.22559955959356373 False NC
DNA-2-27_DR Protruding-mouth 0.3326963026303176 False NC
DNA-2-27_DR Day-4 0.41075558212592805 False NC
DNA-2-27_DR Day-5 0.4952668728268154 False NC
DNA-2-28_DR 1-cell 0.009573530509747288 False NC
DNA-2-28_DR 2-cell 0.0015165912212642264 False NC
DNA-2-28_DR 128-cell 0.0007323918778737031 False NC
DNA-2-28_DR 1k-cell 0.006324266179226183 False NC
DNA-2-28_DR Dome 0.01859563993336042 False NC
DNA-2-28_DR 50pc-epiboly 0.04515226556739178 False NC
DNA-2-28_DR Shield 0.035196807723070676 False NC
DNA-2-28_DR 75pc-epiboly 0.04480701323672655 False NC
DNA-2-28_DR 1-4-somites 0.07924277630646062 False NC
DNA-2-28_DR 14-19-somites 0.07695575495444174 False NC
DNA-2-28_DR 20-25-somites 0.0798605499448252 False NC
DNA-2-28_DR Prim-5 0.07796194879668453 False NC
DNA-2-28_DR Prim-15 0.08371113051480902 False NC
DNA-2-28_DR Prim-25 0.13576760246318412 False NC
DNA-2-28_DR Long-pec 0.15621006040600624 False NC
DNA-2-28_DR Protruding-mouth 0.24599993327763842 False NC
DNA-2-28_DR Day-4 0.36838948901676594 False NC
DNA-2-28_DR Day-5 0.2581480126168536 False NC
DNA-2-29_DR 1-cell 0.024019086724200576 False NC
DNA-2-29_DR 2-cell 0.042526298367256424 False NC
DNA-2-29_DR 128-cell 0.10117071314505748 False NC
DNA-2-29_DR 1k-cell 0.13149896293045246 False NC
DNA-2-29_DR Dome 0.2208688852583641 False NC
DNA-2-29_DR 50pc-epiboly 0.3111255347493561 False NC
DNA-2-29_DR Shield 0.24254853674416427 False NC
DNA-2-29_DR 75pc-epiboly 0.2768229723632877 False NC
DNA-2-29_DR 1-4-somites 0.3926898838465686 False NC
DNA-2-29_DR 14-19-somites 0.3461884843082953 False NC
DNA-2-29_DR 20-25-somites 0.3944537339105421 False NC
DNA-2-29_DR Prim-5 0.36726624306419814 False NC
DNA-2-29_DR Prim-15 0.33785268025190623 False NC
DNA-2-29_DR Prim-25 0.43279809762309684 False NC
DNA-2-29_DR Long-pec 0.42524295999462314 False NC
DNA-2-29_DR Protruding-mouth 0.5515572515006135 False NC
DNA-2-29_DR Day-4 0.5610483246294728 False NC
DNA-2-29_DR Day-5 0.5950316449029086 False NC
DNA-2-2_DR 1-cell 0.024536556157097777 False NC
DNA-2-2_DR 2-cell 0.027927314283154016 False NC
DNA-2-2_DR 128-cell 0.03918227341718308 False NC
DNA-2-2_DR 1k-cell 0.048217858977002606 False NC
DNA-2-2_DR Dome 0.08737370928362397 False NC
DNA-2-2_DR 50pc-epiboly 0.09370875812359207 False NC
DNA-2-2_DR Shield 0.08660333363652109 False NC
DNA-2-2_DR 75pc-epiboly 0.0706800796041192 False NC
DNA-2-2_DR 1-4-somites 0.07929054479641408 False NC
DNA-2-2_DR 14-19-somites 0.08185870670231628 False NC
DNA-2-2_DR 20-25-somites 0.08885581321051039 False NC
DNA-2-2_DR Prim-5 0.0794887120279684 False NC
DNA-2-2_DR Prim-15 0.08527100661790468 False NC
DNA-2-2_DR Prim-25 0.11285265611182693 False NC
DNA-2-2_DR Long-pec 0.117927206842533 False NC
DNA-2-2_DR Protruding-mouth 0.1392205004991993 False NC
DNA-2-2_DR Day-4 0.14458600786700773 False NC
DNA-2-2_DR Day-5 0.1426308567926104 False NC
DNA-2-30B_DR 1-cell 0.11871289754115104 False NC
DNA-2-30B_DR 2-cell 0.17119184512267077 False NC
DNA-2-30B_DR 128-cell 0.18155589211367434 False NC
DNA-2-30B_DR 1k-cell 0.20921533646544926 False NC
DNA-2-30B_DR Dome 0.2988277463565132 False NC
DNA-2-30B_DR 50pc-epiboly 0.38384914330185865 False NC
DNA-2-30B_DR Shield 0.33990068045515337 False NC
DNA-2-30B_DR 75pc-epiboly 0.5445701276359367 False NC
DNA-2-30B_DR 1-4-somites 0.6052150854553291 False NC
DNA-2-30B_DR 14-19-somites 0.4339853061865867 False NC
DNA-2-30B_DR 20-25-somites 0.42797762431769454 False NC
DNA-2-30B_DR Prim-5 0.3885451266640551 False NC
DNA-2-30B_DR Prim-15 0.37186221243668616 False NC
DNA-2-30B_DR Prim-25 0.4536405794081898 False NC
DNA-2-30B_DR Long-pec 0.452148258460556 False NC
DNA-2-30B_DR Protruding-mouth 0.566716179034283 False NC
DNA-2-30B_DR Day-4 0.5803380176686911 False NC
DNA-2-30B_DR Day-5 0.6095936932261802 False NC
DNA-2-30_DR 1-cell 0.11833466639438754 False NC
DNA-2-30_DR 2-cell 0.2096638986984385 False NC
DNA-2-30_DR 128-cell 0.2640256303245984 False NC
DNA-2-30_DR 1k-cell 0.3406839206467956 False NC
DNA-2-30_DR Dome 0.3570538755813861 False NC
DNA-2-30_DR 50pc-epiboly 0.3871452543215629 False NC
DNA-2-30_DR Shield 0.2713592059274899 False NC
DNA-2-30_DR 75pc-epiboly 0.32818891216495905 False NC
DNA-2-30_DR 1-4-somites 0.47495661619401747 False NC
DNA-2-30_DR 14-19-somites 0.48296390686178 False NC
DNA-2-30_DR 20-25-somites 0.5904989456045561 False NC
DNA-2-30_DR Prim-5 0.6298388337026684 False NC
DNA-2-30_DR Prim-15 0.5637966113930472 False NC
DNA-2-30_DR Prim-25 0.6283314711706096 False NC
DNA-2-30_DR Long-pec 0.6779688720724234 False NC
DNA-2-30_DR Protruding-mouth 0.9866125033973363 False NC
DNA-2-30_DR Day-4 1.0045194497430199 False NC
DNA-2-30_DR Day-5 1.061396369068855 False NC
DNA-2-32_DR 1-cell 0.02041269498382366 False NC
DNA-2-32_DR 2-cell 0.03260422602378767 False NC
DNA-2-32_DR 128-cell 0.03226538319609698 False NC
DNA-2-32_DR 1k-cell 0.03595895756718452 False NC
DNA-2-32_DR Dome 0.06224696801353509 False NC
DNA-2-32_DR 50pc-epiboly 0.07600557082479413 False NC
DNA-2-32_DR Shield 0.06038741764257448 False NC
DNA-2-32_DR 75pc-epiboly 0.052536997080014136 False NC
DNA-2-32_DR 1-4-somites 0.05573388744732527 False NC
DNA-2-32_DR 14-19-somites 0.05483213602984025 False NC
DNA-2-32_DR 20-25-somites 0.06356823688322122 False NC
DNA-2-32_DR Prim-5 0.0559434626742222 False NC
DNA-2-32_DR Prim-15 0.06433491379832809 False NC
DNA-2-32_DR Prim-25 0.06775535771615565 False NC
DNA-2-32_DR Long-pec 0.07723091734740375 False NC
DNA-2-32_DR Protruding-mouth 0.08933216917803476 False NC
DNA-2-32_DR Day-4 0.08723110674150243 False NC
DNA-2-32_DR Day-5 0.09511290853789311 False NC
DNA-2-33B_DR 1-cell 0.0 False NC
DNA-2-33B_DR 2-cell 0.0 False NC
DNA-2-33B_DR 128-cell 0.004293878735259544 False NC
DNA-2-33B_DR 1k-cell 0.0013732595634527774 False NC
DNA-2-33B_DR Dome 0.0029072750182216433 False NC
DNA-2-33B_DR 50pc-epiboly 0.019777887685355725 False NC
DNA-2-33B_DR Shield 0.005615031385079868 False NC
DNA-2-33B_DR 75pc-epiboly 0.030194858498877097 False NC
DNA-2-33B_DR 1-4-somites 0.02983578581299786 False NC
DNA-2-33B_DR 14-19-somites 0.0334205498184285 False NC
DNA-2-33B_DR 20-25-somites 0.025772900959241434 False NC
DNA-2-33B_DR Prim-5 0.04875483219092781 False NC
DNA-2-33B_DR Prim-15 0.04841056267007351 False NC
DNA-2-33B_DR Prim-25 0.06867282368237618 False NC
DNA-2-33B_DR Long-pec 0.07276030721816085 False NC
DNA-2-33B_DR Protruding-mouth 0.10022165933726339 False NC
DNA-2-33B_DR Day-4 0.09452077671254656 False NC
DNA-2-33B_DR Day-5 0.06595824257938412 False NC
DNA-2-34_DR 1-cell 0.0408068597055895 False NC
DNA-2-34_DR 2-cell 0.0387865219422536 False NC
DNA-2-34_DR 128-cell 0.0541111367477502 False NC
DNA-2-34_DR 1k-cell 0.07587889850343274 False NC
DNA-2-34_DR Dome 0.0930022780107228 False NC
DNA-2-34_DR 50pc-epiboly 0.1637016522408325 False NC
DNA-2-34_DR Shield 0.17553973445586954 False NC
DNA-2-34_DR 75pc-epiboly 0.21513638551457154 False NC
DNA-2-34_DR 1-4-somites 0.2809583109979391 False NC
DNA-2-34_DR 14-19-somites 0.15388657366088293 False NC
DNA-2-34_DR 20-25-somites 0.20403358688817966 False NC
DNA-2-34_DR Prim-5 0.13957030455444247 False NC
DNA-2-34_DR Prim-15 0.1771943140105994 False NC
DNA-2-34_DR Prim-25 0.18609335685057177 False NC
DNA-2-34_DR Long-pec 0.11959825004797316 False NC
DNA-2-34_DR Protruding-mouth 0.1730533441902944 False NC
DNA-2-34_DR Day-4 0.1511836255344511 False NC
DNA-2-34_DR Day-5 0.09590778579784462 False NC
DNA-2-3_DR 1-cell 0.0 False NC
DNA-2-3_DR 2-cell 0.0 False NC
DNA-2-3_DR 128-cell 0.0 False NC
DNA-2-3_DR 1k-cell 0.0 False NC
DNA-2-3_DR Dome 0.0 False NC
DNA-2-3_DR 50pc-epiboly 0.0 False NC
DNA-2-3_DR Shield 0.0 False NC
DNA-2-3_DR 75pc-epiboly 0.0 False NC
DNA-2-3_DR 1-4-somites 0.0 False NC
DNA-2-3_DR 14-19-somites 0.0 False NC
DNA-2-3_DR 20-25-somites 0.0 False NC
DNA-2-3_DR Prim-5 0.14798595371588844 False NC
DNA-2-3_DR Prim-15 0.0540472605179101 False NC
DNA-2-3_DR Prim-25 0.05053168519485355 False NC
DNA-2-3_DR Long-pec 0.0 False NC
DNA-2-3_DR Protruding-mouth 0.10140121620446334 False NC
DNA-2-3_DR Day-4 0.0 False NC
DNA-2-3_DR Day-5 0.0 False NC
DNA-2-4_DR 1-cell 0.0015929400573584146 False NC
DNA-2-4_DR 2-cell 0.005450666328148506 False NC
DNA-2-4_DR 128-cell 0.0062881157700468955 False NC
DNA-2-4_DR 1k-cell 0.013188762222849973 False NC
DNA-2-4_DR Dome 0.10158644799024127 False NC
DNA-2-4_DR 50pc-epiboly 0.17549067672175434 False NC
DNA-2-4_DR Shield 0.13682458017075388 False NC
DNA-2-4_DR 75pc-epiboly 0.14437845981534753 False NC
DNA-2-4_DR 1-4-somites 0.1974152268215678 False NC
DNA-2-4_DR 14-19-somites 0.21355345087995245 False NC
DNA-2-4_DR 20-25-somites 0.23421013501160864 False NC
DNA-2-4_DR Prim-5 0.2110818685325211 False NC
DNA-2-4_DR Prim-15 0.18317658860720595 False NC
DNA-2-4_DR Prim-25 0.228029911551211 False NC
DNA-2-4_DR Long-pec 0.21865430973506944 False NC
DNA-2-4_DR Protruding-mouth 0.27295068877790846 False NC
DNA-2-4_DR Day-4 0.3178825469970886 False NC
DNA-2-4_DR Day-5 0.35643613844260147 False NC
DNA-2-7_DR 1-cell 0.004003076027626145 False NC
DNA-2-7_DR 2-cell 0.005834156541247009 False NC
DNA-2-7_DR 128-cell 0.00416489580095517 False NC
DNA-2-7_DR 1k-cell 0.005406387456405561 False NC
DNA-2-7_DR Dome 0.010948017827552215 False NC
DNA-2-7_DR 50pc-epiboly 0.018228934844056688 False NC
DNA-2-7_DR Shield 0.015377965044324603 False NC
DNA-2-7_DR 75pc-epiboly 0.022999569566944805 False NC
DNA-2-7_DR 1-4-somites 0.05617678288645955 False NC
DNA-2-7_DR 14-19-somites 0.0631647703170829 False NC
DNA-2-7_DR 20-25-somites 0.06617306679740693 False NC
DNA-2-7_DR Prim-5 0.060242968833911406 False NC
DNA-2-7_DR Prim-15 0.05429032382690959 False NC
DNA-2-7_DR Prim-25 0.05182754735423271 False NC
DNA-2-7_DR Long-pec 0.056856835691793395 False NC
DNA-2-7_DR Protruding-mouth 0.07532074959717028 False NC
DNA-2-7_DR Day-4 0.07334518933671023 False NC
DNA-2-7_DR Day-5 0.08360737976848717 False NC
DNA-2-8_DR 1-cell 0.00011413011932065695 False NC
DNA-2-8_DR 2-cell 0.00010847956469182398 False NC
DNA-2-8_DR 128-cell 0.00010477385201971287 False NC
DNA-2-8_DR 1k-cell 0.0014743766507870494 False NC
DNA-2-8_DR Dome 0.014790924207528085 False NC
DNA-2-8_DR 50pc-epiboly 0.009057941597444058 False NC
DNA-2-8_DR Shield 0.005411933102004153 False NC
DNA-2-8_DR 75pc-epiboly 0.006557316425878058 False NC
DNA-2-8_DR 1-4-somites 0.0078001659049296125 False NC
DNA-2-8_DR 14-19-somites 0.008222821268664674 False NC
DNA-2-8_DR 20-25-somites 0.013346189852602908 False NC
DNA-2-8_DR Prim-5 0.011933720332637149 False NC
DNA-2-8_DR Prim-15 0.009857360378301998 False NC
DNA-2-8_DR Prim-25 0.009749342545791318 False NC
DNA-2-8_DR Long-pec 0.014704992386005662 False NC
DNA-2-8_DR Protruding-mouth 0.019067128631111662 False NC
DNA-2-8_DR Day-4 0.024332284023854532 False NC
DNA-2-8_DR Day-5 0.026751343820505886 False NC
DNA-3-2B_DR 1-cell 0.006277490950143949 False NC
DNA-3-2B_DR 2-cell 0.010556458420969913 False NC
DNA-3-2B_DR 128-cell 0.007203586044819214 False NC
DNA-3-2B_DR 1k-cell 0.012866039292301169 False NC
DNA-3-2B_DR Dome 0.06719505640889918 False NC
DNA-3-2B_DR 50pc-epiboly 0.11791729347357113 False NC
DNA-3-2B_DR Shield 0.1139096061641481 False NC
DNA-3-2B_DR 75pc-epiboly 0.16213856875437266 False NC
DNA-3-2B_DR 1-4-somites 0.23068719449563072 False NC
DNA-3-2B_DR 14-19-somites 0.2140275749477492 False NC
DNA-3-2B_DR 20-25-somites 0.23581159757531617 False NC
DNA-3-2B_DR Prim-5 0.2085723907513763 False NC
DNA-3-2B_DR Prim-15 0.23240137371999198 False NC
DNA-3-2B_DR Prim-25 0.30091126509952076 False NC
DNA-3-2B_DR Long-pec 0.3181872038003036 False NC
DNA-3-2B_DR Protruding-mouth 0.34762914383453614 False NC
DNA-3-2B_DR Day-4 0.33239111694590157 False NC
DNA-3-2B_DR Day-5 0.3240949880893301 False NC
DNA-3-2_DR 1-cell 0.0029047441139156147 False NC
DNA-3-2_DR 2-cell 0.003487491707048133 False NC
DNA-3-2_DR 128-cell 0.0037894020289104156 False NC
DNA-3-2_DR 1k-cell 0.011580557893531646 False NC
DNA-3-2_DR Dome 0.12158599428146344 False NC
DNA-3-2_DR 50pc-epiboly 0.19274249046168562 False NC
DNA-3-2_DR Shield 0.1803191664208561 False NC
DNA-3-2_DR 75pc-epiboly 0.196450131823137 False NC
DNA-3-2_DR 1-4-somites 0.22513236888166172 False NC
DNA-3-2_DR 14-19-somites 0.1844743957024029 False NC
DNA-3-2_DR 20-25-somites 0.20975860972251725 False NC
DNA-3-2_DR Prim-5 0.21199639790301972 False NC
DNA-3-2_DR Prim-15 0.21983485122001264 False NC
DNA-3-2_DR Prim-25 0.25144800289828967 False NC
DNA-3-2_DR Long-pec 0.2525047147481808 False NC
DNA-3-2_DR Protruding-mouth 0.3708319532587512 False NC
DNA-3-2_DR Day-4 0.3948346689848382 False NC
DNA-3-2_DR Day-5 0.3870110513086122 False NC
DNA-3-3_DR 1-cell 0.0013536754307954721 False NC
DNA-3-3_DR 2-cell 0.006004391340839931 False NC
DNA-3-3_DR 128-cell 0.006834863974751712 False NC
DNA-3-3_DR 1k-cell 0.011724438670163609 False NC
DNA-3-3_DR Dome 0.08161599166256975 False NC
DNA-3-3_DR 50pc-epiboly 0.11381893365803866 False NC
DNA-3-3_DR Shield 0.08531568902457809 False NC
DNA-3-3_DR 75pc-epiboly 0.11010852753599112 False NC
DNA-3-3_DR 1-4-somites 0.12972836980239286 False NC
DNA-3-3_DR 14-19-somites 0.13561409444729347 False NC
DNA-3-3_DR 20-25-somites 0.14835125937567542 False NC
DNA-3-3_DR Prim-5 0.15411051750735746 False NC
DNA-3-3_DR Prim-15 0.1294775096410022 False NC
DNA-3-3_DR Prim-25 0.15967578420725748 False NC
DNA-3-3_DR Long-pec 0.1673175454381058 False NC
DNA-3-3_DR Protruding-mouth 0.2571964038248512 False NC
DNA-3-3_DR Day-4 0.33692860265942215 False NC
DNA-3-3_DR Day-5 0.2987193298667921 False NC
DNA-3-4_DR 1-cell 0.39769079903871385 False NC
DNA-3-4_DR 2-cell 0.28493709262009465 False NC
DNA-3-4_DR 128-cell 0.42501186960263126 False NC
DNA-3-4_DR 1k-cell 0.45462600253480934 False NC
DNA-3-4_DR Dome 0.34373972465092517 False NC
DNA-3-4_DR 50pc-epiboly 0.4305297659139269 False NC
DNA-3-4_DR Shield 0.3362981209833828 False NC
DNA-3-4_DR 75pc-epiboly 0.35934792640295576 False NC
DNA-3-4_DR 1-4-somites 0.5122062854001629 False NC
DNA-3-4_DR 14-19-somites 0.5193034282566427 False NC
DNA-3-4_DR 20-25-somites 0.4251707099466463 False NC
DNA-3-4_DR Prim-5 0.33783721274361633 False NC
DNA-3-4_DR Prim-15 0.28343926422438753 False NC
DNA-3-4_DR Prim-25 0.3327658012753923 False NC
DNA-3-4_DR Long-pec 0.2501731082633338 False NC
DNA-3-4_DR Protruding-mouth 0.32659359216965467 False NC
DNA-3-4_DR Day-4 0.3554207548655687 False NC
DNA-3-4_DR Day-5 0.39389999574581996 False NC
DNA-3-5_DR 1-cell 0.004004151471232323 False NC
DNA-3-5_DR 2-cell 0.008731198181128746 False NC
DNA-3-5_DR 128-cell 0.012108831706704532 False NC
DNA-3-5_DR 1k-cell 0.016182027339210182 False NC
DNA-3-5_DR Dome 0.05314436014250475 False NC
DNA-3-5_DR 50pc-epiboly 0.12135458019906435 False NC
DNA-3-5_DR Shield 0.14399508441400727 False NC
DNA-3-5_DR 75pc-epiboly 0.18497351652761843 False NC
DNA-3-5_DR 1-4-somites 0.21785619994771405 False NC
DNA-3-5_DR 14-19-somites 0.19080745172930916 False NC
DNA-3-5_DR 20-25-somites 0.17412950916241826 False NC
DNA-3-5_DR Prim-5 0.14178624321601466 False NC
DNA-3-5_DR Prim-15 0.12508623037813735 False NC
DNA-3-5_DR Prim-25 0.14948829280343962 False NC
DNA-3-5_DR Long-pec 0.12975443703914297 False NC
DNA-3-5_DR Protruding-mouth 0.1393421815089391 False NC
DNA-3-5_DR Day-4 0.15683649991005683 False NC
DNA-3-5_DR Day-5 0.1537762108875927 False NC
DNA-3-6B_DR 1-cell 0.025554591630226164 False NC
DNA-3-6B_DR 2-cell 0.01619292664913283 False NC
DNA-3-6B_DR 128-cell 0.03753544488100651 False NC
DNA-3-6B_DR 1k-cell 0.048018038542191 False NC
DNA-3-6B_DR Dome 0.12389464308421463 False NC
DNA-3-6B_DR 50pc-epiboly 0.21777581867349513 False NC
DNA-3-6B_DR Shield 0.1886683770424617 False NC
DNA-3-6B_DR 75pc-epiboly 0.2359070098617398 False NC
DNA-3-6B_DR 1-4-somites 0.42226870410341144 False NC
DNA-3-6B_DR 14-19-somites 0.36518707296665465 False NC
DNA-3-6B_DR 20-25-somites 0.3535908713237853 False NC
DNA-3-6B_DR Prim-5 0.349613977877992 False NC
DNA-3-6B_DR Prim-15 0.3976494915860789 False NC
DNA-3-6B_DR Prim-25 0.489458562840705 False NC
DNA-3-6B_DR Long-pec 0.41135374441852945 False NC
DNA-3-6B_DR Protruding-mouth 0.5698068342534833 False NC
DNA-3-6B_DR Day-4 0.6145341938413555 False NC
DNA-3-6B_DR Day-5 0.6058003863197616 False NC
DNA-3-6_DR 1-cell 0.00655989921560639 False NC
DNA-3-6_DR 2-cell 0.007955153346620919 False NC
DNA-3-6_DR 128-cell 0.017754887451525245 False NC
DNA-3-6_DR 1k-cell 0.0213186499336898 False NC
DNA-3-6_DR Dome 0.04871821740436869 False NC
DNA-3-6_DR 50pc-epiboly 0.07317173875281333 False NC
DNA-3-6_DR Shield 0.08706660378548939 False NC
DNA-3-6_DR 75pc-epiboly 0.10174475018742923 False NC
DNA-3-6_DR 1-4-somites 0.13614895000874708 False NC
DNA-3-6_DR 14-19-somites 0.1340499215981071 False NC
DNA-3-6_DR 20-25-somites 0.15611443911514206 False NC
DNA-3-6_DR Prim-5 0.13539326741790508 False NC
DNA-3-6_DR Prim-15 0.12315622778027766 False NC
DNA-3-6_DR Prim-25 0.15511224673238377 False NC
DNA-3-6_DR Long-pec 0.14469218392890681 False NC
DNA-3-6_DR Protruding-mouth 0.1850529411653153 False NC
DNA-3-6_DR Day-4 0.21027476055483935 False NC
DNA-3-6_DR Day-5 0.22061735378633993 False NC
DNA-4-1_DR 1-cell 0.00035587377650223397 False NC
DNA-4-1_DR 2-cell 0.0006765091036439582 False NC
DNA-4-1_DR 128-cell 0.0010889987270343289 False NC
DNA-4-1_DR 1k-cell 0.0018807193325514233 False NC
DNA-4-1_DR Dome 0.02499559110383327 False NC
DNA-4-1_DR 50pc-epiboly 0.03565218259047672 False NC
DNA-4-1_DR Shield 0.022108607713039817 False NC
DNA-4-1_DR 75pc-epiboly 0.030095609696449914 False NC
DNA-4-1_DR 1-4-somites 0.04334723599485133 False NC
DNA-4-1_DR 14-19-somites 0.05000842754830407 False NC
DNA-4-1_DR 20-25-somites 0.05185571228221177 False NC
DNA-4-1_DR Prim-5 0.05262866965757216 False NC
DNA-4-1_DR Prim-15 0.04902620634539841 False NC
DNA-4-1_DR Prim-25 0.0697058426149724 False NC
DNA-4-1_DR Long-pec 0.06125666183695942 False NC
DNA-4-1_DR Protruding-mouth 0.06779423007944443 False NC
DNA-4-1_DR Day-4 0.06760113488485499 False NC
DNA-4-1_DR Day-5 0.08043052369627542 False NC
DNA-4-3B_DR 1-cell 0.0003486123491598188 False NC
DNA-4-3B_DR 2-cell 0.0009940579079778435 False NC
DNA-4-3B_DR 128-cell 0.00064006694990819 False NC
DNA-4-3B_DR 1k-cell 0.002763516285500692 False NC
DNA-4-3B_DR Dome 0.08288256595402357 False NC
DNA-4-3B_DR 50pc-epiboly 0.11668030633909073 False NC
DNA-4-3B_DR Shield 0.09761565493013763 False NC
DNA-4-3B_DR 75pc-epiboly 0.1208517424148922 False NC
DNA-4-3B_DR 1-4-somites 0.1693215680350874 False NC
DNA-4-3B_DR 14-19-somites 0.17156189483173975 False NC
DNA-4-3B_DR 20-25-somites 0.20265690062757757 False NC
DNA-4-3B_DR Prim-5 0.1815773958908106 False NC
DNA-4-3B_DR Prim-15 0.15340900072741387 False NC
DNA-4-3B_DR Prim-25 0.1936832653304692 False NC
DNA-4-3B_DR Long-pec 0.19169150434708954 False NC
DNA-4-3B_DR Protruding-mouth 0.25000385956719967 False NC
DNA-4-3B_DR Day-4 0.2557287399225957 False NC
DNA-4-3B_DR Day-5 0.22999058151676527 False NC
DNA-4-3_DR 1-cell 0.020948987561384504 False NC
DNA-4-3_DR 2-cell 0.03232436404122472 False NC
DNA-4-3_DR 128-cell 0.04096083502300156 False NC
DNA-4-3_DR 1k-cell 0.05679334012739316 False NC
DNA-4-3_DR Dome 0.14458638832615184 False NC
DNA-4-3_DR 50pc-epiboly 0.327868689319373 False NC
DNA-4-3_DR Shield 0.3191780708297055 False NC
DNA-4-3_DR 75pc-epiboly 0.32825963205884906 False NC
DNA-4-3_DR 1-4-somites 0.28585377130481027 False NC
DNA-4-3_DR 14-19-somites 0.28989399906067875 False NC
DNA-4-3_DR 20-25-somites 0.30907005707427004 False NC
DNA-4-3_DR Prim-5 0.31957190261716395 False NC
DNA-4-3_DR Prim-15 0.29071611533680886 False NC
DNA-4-3_DR Prim-25 0.3499707830192688 False NC
DNA-4-3_DR Long-pec 0.31714155706924807 False NC
DNA-4-3_DR Protruding-mouth 0.34704178534401253 False NC
DNA-4-3_DR Day-4 0.38403328782778245 False NC
DNA-4-3_DR Day-5 0.38448752669643727 False NC
DNA-4-4_DR 1-cell 0.004738909274515239 False NC
DNA-4-4_DR 2-cell 0.00450428702145776 False NC
DNA-4-4_DR 128-cell 0.004785460316874847 False NC
DNA-4-4_DR 1k-cell 0.007721948024411585 False NC
DNA-4-4_DR Dome 0.034242095713427095 False NC
DNA-4-4_DR 50pc-epiboly 0.07398761877904725 False NC
DNA-4-4_DR Shield 0.03733384871869237 False NC
DNA-4-4_DR 75pc-epiboly 0.03579316638954307 False NC
DNA-4-4_DR 1-4-somites 0.06348016315808651 False NC
DNA-4-4_DR 14-19-somites 0.06687471577145856 False NC
DNA-4-4_DR 20-25-somites 0.05897020105789371 False NC
DNA-4-4_DR Prim-5 0.06182319805016969 False NC
DNA-4-4_DR Prim-15 0.05555955584695915 False NC
DNA-4-4_DR Prim-25 0.06736325846385378 False NC
DNA-4-4_DR Long-pec 0.07788507107219275 False NC
DNA-4-4_DR Protruding-mouth 0.08281964732427455 False NC
DNA-4-4_DR Day-4 0.08116116034782608 False NC
DNA-4-4_DR Day-5 0.08533956468491113 False NC
DNA-4-5_DR 1-cell 0.002349971817991173 False NC
DNA-4-5_DR 2-cell 0.002680350337363716 False NC
DNA-4-5_DR 128-cell 0.0030202530354298393 False NC
DNA-4-5_DR 1k-cell 0.0024838230411277683 False NC
DNA-4-5_DR Dome 0.049516658894087115 False NC
DNA-4-5_DR 50pc-epiboly 0.10410681981124867 False NC
DNA-4-5_DR Shield 0.08336335637460127 False NC
DNA-4-5_DR 75pc-epiboly 0.07736930459739481 False NC
DNA-4-5_DR 1-4-somites 0.10321718190628597 False NC
DNA-4-5_DR 14-19-somites 0.11963657672683667 False NC
DNA-4-5_DR 20-25-somites 0.1277612875120994 False NC
DNA-4-5_DR Prim-5 0.12354828937191446 False NC
DNA-4-5_DR Prim-15 0.10215389711674157 False NC
DNA-4-5_DR Prim-25 0.1331482408804176 False NC
DNA-4-5_DR Long-pec 0.10156242567585398 False NC
DNA-4-5_DR Protruding-mouth 0.15814053035031025 False NC
DNA-4-5_DR Day-4 0.1529145010537886 False NC
DNA-4-5_DR Day-5 0.14831777527079862 False NC
DNA-5-1B_DR 1-cell 0.00269009664293271 False NC
DNA-5-1B_DR 2-cell 0.0009588414780689475 False NC
DNA-5-1B_DR 128-cell 0.003704348018687445 False NC
DNA-5-1B_DR 1k-cell 0.006812123030436786 False NC
DNA-5-1B_DR Dome 0.10502747935993151 False NC
DNA-5-1B_DR 50pc-epiboly 0.24149958183566306 False NC
DNA-5-1B_DR Shield 0.2700592554018441 False NC
DNA-5-1B_DR 75pc-epiboly 0.3318021545990869 False NC
DNA-5-1B_DR 1-4-somites 0.42837821040896407 False NC
DNA-5-1B_DR 14-19-somites 0.35289233883185234 False NC
DNA-5-1B_DR 20-25-somites 0.3437066847752874 False NC
DNA-5-1B_DR Prim-5 0.25959528115285335 False NC
DNA-5-1B_DR Prim-15 0.25382433923477377 False NC
DNA-5-1B_DR Prim-25 0.3985528744566492 False NC
DNA-5-1B_DR Long-pec 0.43632415038826344 False NC
DNA-5-1B_DR Protruding-mouth 0.4296063984743471 False NC
DNA-5-1B_DR Day-4 0.3727216960662446 False NC
DNA-5-1B_DR Day-5 0.38947430558184415 False NC
DNA-5-1_DR 1-cell 0.004311061875507319 False NC
DNA-5-1_DR 2-cell 0.003915505699620061 False NC
DNA-5-1_DR 128-cell 0.009586297001899691 False NC
DNA-5-1_DR 1k-cell 0.012572879760955297 False NC
DNA-5-1_DR Dome 0.08565852458578659 False NC
DNA-5-1_DR 50pc-epiboly 0.1727564943448033 False NC
DNA-5-1_DR Shield 0.14680728741245805 False NC
DNA-5-1_DR 75pc-epiboly 0.16299362786113566 False NC
DNA-5-1_DR 1-4-somites 0.18114741824762162 False NC
DNA-5-1_DR 14-19-somites 0.1779760424373869 False NC
DNA-5-1_DR 20-25-somites 0.16830678782415204 False NC
DNA-5-1_DR Prim-5 0.15325414472981383 False NC
DNA-5-1_DR Prim-15 0.13888542066144804 False NC
DNA-5-1_DR Prim-25 0.15440237142871918 False NC
DNA-5-1_DR Long-pec 0.13830486408939507 False NC
DNA-5-1_DR Protruding-mouth 0.15857498683182464 False NC
DNA-5-1_DR Day-4 0.1430692587650726 False NC
DNA-5-1_DR Day-5 0.15609107713702602 False NC
DNA-5-3_DR 1-cell 0.012615387286087982 False NC
DNA-5-3_DR 2-cell 0.02548045533369158 False NC
DNA-5-3_DR 128-cell 0.04101671843465521 False NC
DNA-5-3_DR 1k-cell 0.04120558687676136 False NC
DNA-5-3_DR Dome 0.2891489354284717 False NC
DNA-5-3_DR 50pc-epiboly 0.5159979781603725 False NC
DNA-5-3_DR Shield 0.32395084301968735 False NC
DNA-5-3_DR 75pc-epiboly 0.27002368298803275 False NC
DNA-5-3_DR 1-4-somites 0.32619609913196934 False NC
DNA-5-3_DR 14-19-somites 0.29952735583262535 False NC
DNA-5-3_DR 20-25-somites 0.2954307432696223 False NC
DNA-5-3_DR Prim-5 0.30948400197283366 False NC
DNA-5-3_DR Prim-15 0.2670495278805358 False NC
DNA-5-3_DR Prim-25 0.32887110014231213 False NC
DNA-5-3_DR Long-pec 0.2738360399092695 False NC
DNA-5-3_DR Protruding-mouth 0.33129036878485074 False NC
DNA-5-3_DR Day-4 0.34469437268127595 False NC
DNA-5-3_DR Day-5 0.3452795442635686 False NC
DNA-5-4_DR 1-cell 0.006641778192583087 False NC
DNA-5-4_DR 2-cell 0.014372024541172989 False NC
DNA-5-4_DR 128-cell 0.021924305969864215 False NC
DNA-5-4_DR 1k-cell 0.026263083633743696 False NC
DNA-5-4_DR Dome 0.10158302189327169 False NC
DNA-5-4_DR 50pc-epiboly 0.17760821364360121 False NC
DNA-5-4_DR Shield 0.16196874966682634 False NC
DNA-5-4_DR 75pc-epiboly 0.20320766519357458 False NC
DNA-5-4_DR 1-4-somites 0.2599950826779748 False NC
DNA-5-4_DR 14-19-somites 0.28638315798986486 False NC
DNA-5-4_DR 20-25-somites 0.3182159138905766 False NC
DNA-5-4_DR Prim-5 0.30836639238760927 False NC
DNA-5-4_DR Prim-15 0.30397138234128585 False NC
DNA-5-4_DR Prim-25 0.3201307644751291 False NC
DNA-5-4_DR Long-pec 0.3255850506447532 False NC
DNA-5-4_DR Protruding-mouth 0.34930424044895814 False NC
DNA-5-4_DR Day-4 0.3341200348093352 False NC
DNA-5-4_DR Day-5 0.34932821953588267 False NC
DNA-5-5_DR 1-cell 0.0006450004583305854 False NC
DNA-5-5_DR 2-cell 0.0006130666414984181 False NC
DNA-5-5_DR 128-cell 0.0037007749891106237 False NC
DNA-5-5_DR 1k-cell 0.00511304110438963 False NC
DNA-5-5_DR Dome 0.06073816081338192 False NC
DNA-5-5_DR 50pc-epiboly 0.11313307603178632 False NC
DNA-5-5_DR Shield 0.10177341931325976 False NC
DNA-5-5_DR 75pc-epiboly 0.10711524116879131 False NC
DNA-5-5_DR 1-4-somites 0.12739765518110877 False NC
DNA-5-5_DR 14-19-somites 0.10239909080913374 False NC
DNA-5-5_DR 20-25-somites 0.11595159123713068 False NC
DNA-5-5_DR Prim-5 0.10116420358565455 False NC
DNA-5-5_DR Prim-15 0.08563434104420428 False NC
DNA-5-5_DR Prim-25 0.11977337434598363 False NC
DNA-5-5_DR Long-pec 0.10060879776674218 False NC
DNA-5-5_DR Protruding-mouth 0.13847516166734103 False NC
DNA-5-5_DR Day-4 0.13327647148160554 False NC
DNA-5-5_DR Day-5 0.15413376257022574 False NC
DNA-5-6_DR 1-cell 0.02938162958926052 False NC
DNA-5-6_DR 2-cell 0.020702069049828832 False NC
DNA-5-6_DR 128-cell 0.010332922851938792 False NC
DNA-5-6_DR 1k-cell 0.02922687825547667 False NC
DNA-5-6_DR Dome 0.13424443533509134 False NC
DNA-5-6_DR 50pc-epiboly 0.21310375026872505 False NC
DNA-5-6_DR Shield 0.17872936314403515 False NC
DNA-5-6_DR 75pc-epiboly 0.18741093584564797 False NC
DNA-5-6_DR 1-4-somites 0.19820977037433307 False NC
DNA-5-6_DR 14-19-somites 0.1859157912012902 False NC
DNA-5-6_DR 20-25-somites 0.1785444611206118 False NC
DNA-5-6_DR Prim-5 0.1579889656556662 False NC
DNA-5-6_DR Prim-15 0.15494632077022516 False NC
DNA-5-6_DR Prim-25 0.16608561969177232 False NC
DNA-5-6_DR Long-pec 0.14563042649963803 False NC
DNA-5-6_DR Protruding-mouth 0.1393322879223157 False NC
DNA-5-6_DR Day-4 0.1555279127808892 False NC
DNA-5-6_DR Day-5 0.15125852877948037 False NC
DNA-5-7_DR 1-cell 0.10922823729585214 False NC
DNA-5-7_DR 2-cell 0.07606431458061402 False NC
DNA-5-7_DR 128-cell 0.09024643902097902 False NC
DNA-5-7_DR 1k-cell 0.11211189793557877 False NC
DNA-5-7_DR Dome 0.19536507966624506 False NC
DNA-5-7_DR 50pc-epiboly 0.3117063923882708 False NC
DNA-5-7_DR Shield 0.24967527764025338 False NC
DNA-5-7_DR 75pc-epiboly 0.251041593044607 False NC
DNA-5-7_DR 1-4-somites 0.27910517122592654 False NC
DNA-5-7_DR 14-19-somites 0.31098994147632986 False NC
DNA-5-7_DR 20-25-somites 0.32795652488364135 False NC
DNA-5-7_DR Prim-5 0.28362312398001666 False NC
DNA-5-7_DR Prim-15 0.2496529955342824 False NC
DNA-5-7_DR Prim-25 0.32602087513924466 False NC
DNA-5-7_DR Long-pec 0.2786187661595504 False NC
DNA-5-7_DR Protruding-mouth 0.36248615879611773 False NC
DNA-5-7_DR Day-4 0.3630814266119331 False NC
DNA-5-7_DR Day-5 0.35122023849947814 False NC
DNA-5-8B_DR 1-cell 0.09812583139752912 False NC
DNA-5-8B_DR 2-cell 0.0858062335807319 False NC
DNA-5-8B_DR 128-cell 0.05142839226596043 False NC
DNA-5-8B_DR 1k-cell 0.07825764131371117 False NC
DNA-5-8B_DR Dome 0.2461855824435716 False NC
DNA-5-8B_DR 50pc-epiboly 0.4679620098683799 False NC
DNA-5-8B_DR Shield 0.42375200604797614 False NC
DNA-5-8B_DR 75pc-epiboly 0.39769772035065354 False NC
DNA-5-8B_DR 1-4-somites 0.43961211512416687 False NC
DNA-5-8B_DR 14-19-somites 0.3910404520702857 False NC
DNA-5-8B_DR 20-25-somites 0.4315701012595202 False NC
DNA-5-8B_DR Prim-5 0.40134493466685156 False NC
DNA-5-8B_DR Prim-15 0.4359157410559099 False NC
DNA-5-8B_DR Prim-25 0.5257930163155677 False NC
DNA-5-8B_DR Long-pec 0.4630010882528171 False NC
DNA-5-8B_DR Protruding-mouth 0.5085560032198786 False NC
DNA-5-8B_DR Day-4 0.5209771232559549 False NC
DNA-5-8B_DR Day-5 0.5613846846364432 False NC
DNA-5-8C_DR 1-cell 0.007934533667875191 False NC
DNA-5-8C_DR 2-cell 0.01849166048021262 False NC
DNA-5-8C_DR 128-cell 0.013867746620777588 False NC
DNA-5-8C_DR 1k-cell 0.0228477656964991 False NC
DNA-5-8C_DR Dome 0.22534788220381713 False NC
DNA-5-8C_DR 50pc-epiboly 0.17748227718493323 False NC
DNA-5-8C_DR Shield 0.11718807243240396 False NC
DNA-5-8C_DR 75pc-epiboly 0.13586166091070093 False NC
DNA-5-8C_DR 1-4-somites 0.16171119396071593 False NC
DNA-5-8C_DR 14-19-somites 0.17226284104973993 False NC
DNA-5-8C_DR 20-25-somites 0.1790168419541155 False NC
DNA-5-8C_DR Prim-5 0.18638883059388717 False NC
DNA-5-8C_DR Prim-15 0.15888171733727488 False NC
DNA-5-8C_DR Prim-25 0.1834498744460594 False NC
DNA-5-8C_DR Long-pec 0.16393618921541192 False NC
DNA-5-8C_DR Protruding-mouth 0.20038513218750947 False NC
DNA-5-8C_DR Day-4 0.188789138089802 False NC
DNA-5-8C_DR Day-5 0.19697153816198262 False NC
DNA-5-8D_DR 1-cell 0.013123871874926505 False NC
DNA-5-8D_DR 2-cell 0.013721523364658258 False NC
DNA-5-8D_DR 128-cell 0.017670386277549802 False NC
DNA-5-8D_DR 1k-cell 0.03275189282987741 False NC
DNA-5-8D_DR Dome 0.13826767666429954 False NC
DNA-5-8D_DR 50pc-epiboly 0.2224022228802852 False NC
DNA-5-8D_DR Shield 0.19417976108050156 False NC
DNA-5-8D_DR 75pc-epiboly 0.17876409737934523 False NC
DNA-5-8D_DR 1-4-somites 0.15068666883201642 False NC
DNA-5-8D_DR 14-19-somites 0.13206383218768375 False NC
DNA-5-8D_DR 20-25-somites 0.1285599291517817 False NC
DNA-5-8D_DR Prim-5 0.11157657894684714 False NC
DNA-5-8D_DR Prim-15 0.09367786291230337 False NC
DNA-5-8D_DR Prim-25 0.11823902478345585 False NC
DNA-5-8D_DR Long-pec 0.10607167813088773 False NC
DNA-5-8D_DR Protruding-mouth 0.0953468160698018 False NC
DNA-5-8D_DR Day-4 0.0981282044427913 False NC
DNA-5-8D_DR Day-5 0.10053754018717038 False NC
DNA-5-8E_DR 1-cell 0.01643235603890012 False NC
DNA-5-8E_DR 2-cell 0.02895191094452194 False NC
DNA-5-8E_DR 128-cell 0.05776546473016157 False NC
DNA-5-8E_DR 1k-cell 0.07378006219454988 False NC
DNA-5-8E_DR Dome 0.14760236466634818 False NC
DNA-5-8E_DR 50pc-epiboly 0.2659411640760382 False NC
DNA-5-8E_DR Shield 0.19558321555238778 False NC
DNA-5-8E_DR 75pc-epiboly 0.22276912252237652 False NC
DNA-5-8E_DR 1-4-somites 0.32358770110763163 False NC
DNA-5-8E_DR 14-19-somites 0.31536853150288086 False NC
DNA-5-8E_DR 20-25-somites 0.3242700263657662 False NC
DNA-5-8E_DR Prim-5 0.35327615416867103 False NC
DNA-5-8E_DR Prim-15 0.3214134518302154 False NC
DNA-5-8E_DR Prim-25 0.3827548495611004 False NC
DNA-5-8E_DR Long-pec 0.29479139193599835 False NC
DNA-5-8E_DR Protruding-mouth 0.3168082233849388 False NC
DNA-5-8E_DR Day-4 0.34178938976190193 False NC
DNA-5-8E_DR Day-5 0.35285654338819245 False NC
DNA-5-8F_DR 1-cell 0.02254221485525639 False NC
DNA-5-8F_DR 2-cell 0.03555830019372817 False NC
DNA-5-8F_DR 128-cell 0.062963288715091 False NC
DNA-5-8F_DR 1k-cell 0.07942062996511619 False NC
DNA-5-8F_DR Dome 0.23789789499425767 False NC
DNA-5-8F_DR 50pc-epiboly 0.5162201023383494 False NC
DNA-5-8F_DR Shield 0.37871685692604284 False NC
DNA-5-8F_DR 75pc-epiboly 0.4704736389856287 False NC
DNA-5-8F_DR 1-4-somites 0.5729856214197258 False NC
DNA-5-8F_DR 14-19-somites 0.5376119587300743 False NC
DNA-5-8F_DR 20-25-somites 0.6303086680979044 False NC
DNA-5-8F_DR Prim-5 0.5811820854225498 False NC
DNA-5-8F_DR Prim-15 0.4986366642574759 False NC
DNA-5-8F_DR Prim-25 0.5209365300597285 False NC
DNA-5-8F_DR Long-pec 0.49583105328253796 False NC
DNA-5-8F_DR Protruding-mouth 0.5448375935092609 False NC
DNA-5-8F_DR Day-4 0.6256408822404425 False NC
DNA-5-8F_DR Day-5 0.6098106220833553 False NC
DNA-5-8_DR 1-cell 0.005083003775397192 False NC
DNA-5-8_DR 2-cell 0.008241707006807186 False NC
DNA-5-8_DR 128-cell 0.013998913395056331 False NC
DNA-5-8_DR 1k-cell 0.01290459390689649 False NC
DNA-5-8_DR Dome 0.2642774382154843 False NC
DNA-5-8_DR 50pc-epiboly 0.4814111317851072 False NC
DNA-5-8_DR Shield 0.419156726015566 False NC
DNA-5-8_DR 75pc-epiboly 0.4018723248814509 False NC
DNA-5-8_DR 1-4-somites 0.3795464490257043 False NC
DNA-5-8_DR 14-19-somites 0.3509080603622823 False NC
DNA-5-8_DR 20-25-somites 0.31577974539660597 False NC
DNA-5-8_DR Prim-5 0.2901433133856571 False NC
DNA-5-8_DR Prim-15 0.24746697898277067 False NC
DNA-5-8_DR Prim-25 0.293028964578918 False NC
DNA-5-8_DR Long-pec 0.2581439093084493 False NC
DNA-5-8_DR Protruding-mouth 0.28079466751184035 False NC
DNA-5-8_DR Day-4 0.2996976473115935 False NC
DNA-5-8_DR Day-5 0.29879574891727356 False NC
DNA-5-9_DR 1-cell 0.005400818561600277 False NC
DNA-5-9_DR 2-cell 0.008066811248076266 False NC
DNA-5-9_DR 128-cell 0.005666360147289058 False NC
DNA-5-9_DR 1k-cell 0.010873222662300508 False NC
DNA-5-9_DR Dome 0.06510140580106231 False NC
DNA-5-9_DR 50pc-epiboly 0.10803739946391552 False NC
DNA-5-9_DR Shield 0.0764135803052182 False NC
DNA-5-9_DR 75pc-epiboly 0.13859021989075937 False NC
DNA-5-9_DR 1-4-somites 0.08366634830633135 False NC
DNA-5-9_DR 14-19-somites 0.10887924544836547 False NC
DNA-5-9_DR 20-25-somites 0.17076289507578585 False NC
DNA-5-9_DR Prim-5 0.1609723313061286 False NC
DNA-5-9_DR Prim-15 0.19041393544779464 False NC
DNA-5-9_DR Prim-25 0.23518260273358815 False NC
DNA-5-9_DR Long-pec 0.20116641787108577 False NC
DNA-5-9_DR Protruding-mouth 0.3022260456175906 False NC
DNA-5-9_DR Day-4 0.28376777949598464 False NC
DNA-5-9_DR Day-5 0.33610733783665303 False NC
DNA-6-N1_DR 1-cell 0.24725781930391721 False NC
DNA-6-N1_DR 2-cell 0.29616133315500803 False NC
DNA-6-N1_DR 128-cell 0.5463545555789399 False NC
DNA-6-N1_DR 1k-cell 0.7329648246968901 False NC
DNA-6-N1_DR Dome 0.5989463007795691 False NC
DNA-6-N1_DR 50pc-epiboly 0.4979785244796459 False NC
DNA-6-N1_DR Shield 0.3303723210537711 False NC
DNA-6-N1_DR 75pc-epiboly 0.4906907050468451 False NC
DNA-6-N1_DR 1-4-somites 0.7032942621069603 False NC
DNA-6-N1_DR 14-19-somites 0.7316909120400654 False NC
DNA-6-N1_DR 20-25-somites 0.8193430469418075 False NC
DNA-6-N1_DR Prim-5 0.6783410757764072 False NC
DNA-6-N1_DR Prim-15 0.7174476805570412 False NC
DNA-6-N1_DR Prim-25 0.9143407133491562 False NC
DNA-6-N1_DR Long-pec 0.9477902350118089 False NC
DNA-6-N1_DR Protruding-mouth 1.033087151006329 False NC
DNA-6-N1_DR Day-4 1.1267913972655996 False NC
DNA-6-N1_DR Day-5 1.1222116355655332 False NC
DNA-6-N2_DR 1-cell 0.002936037720463703 False NC
DNA-6-N2_DR 2-cell 0.004979440067020686 False NC
DNA-6-N2_DR 128-cell 0.0037523422486380764 False NC
DNA-6-N2_DR 1k-cell 0.006744035490764766 False NC
DNA-6-N2_DR Dome 0.0209332327297704 False NC
DNA-6-N2_DR 50pc-epiboly 0.03904243829350572 False NC
DNA-6-N2_DR Shield 0.03716438294342802 False NC
DNA-6-N2_DR 75pc-epiboly 0.045377752489401235 False NC
DNA-6-N2_DR 1-4-somites 0.0717137238590892 False NC
DNA-6-N2_DR 14-19-somites 0.0710601247751934 False NC
DNA-6-N2_DR 20-25-somites 0.08178933694348879 False NC
DNA-6-N2_DR Prim-5 0.07454167371617353 False NC
DNA-6-N2_DR Prim-15 0.0713166714894261 False NC
DNA-6-N2_DR Prim-25 0.0787224319000694 False NC
DNA-6-N2_DR Long-pec 0.08387001223060829 False NC
DNA-6-N2_DR Protruding-mouth 0.09546501875425684 False NC
DNA-6-N2_DR Day-4 0.10237744178320848 False NC
DNA-6-N2_DR Day-5 0.10841179237670844 False NC
DNA-6-N3_DR 1-cell 0.00026220003959507557 False NC
DNA-6-N3_DR 2-cell 0.0014953114739610046 False NC
DNA-6-N3_DR 128-cell 0.002888461869131691 False NC
DNA-6-N3_DR 1k-cell 0.004849855499557694 False NC
DNA-6-N3_DR Dome 0.04229208497483116 False NC
DNA-6-N3_DR 50pc-epiboly 0.05424119975877717 False NC
DNA-6-N3_DR Shield 0.037063695681861256 False NC
DNA-6-N3_DR 75pc-epiboly 0.02996000507301899 False NC
DNA-6-N3_DR 1-4-somites 0.04014064437765983 False NC
DNA-6-N3_DR 14-19-somites 0.05386256819006543 False NC
DNA-6-N3_DR 20-25-somites 0.04743663762968314 False NC
DNA-6-N3_DR Prim-5 0.04509591753817504 False NC
DNA-6-N3_DR Prim-15 0.041268277239761494 False NC
DNA-6-N3_DR Prim-25 0.07375567138161401 False NC
DNA-6-N3_DR Long-pec 0.08858043285124206 False NC
DNA-6-N3_DR Protruding-mouth 0.1825037202471117 False NC
DNA-6-N3_DR Day-4 0.1986983070901735 False NC
DNA-6-N3_DR Day-5 0.19036975413592808 False NC
DNA-6-N4_DR 1-cell 0.0045253554217464555 False NC
DNA-6-N4_DR 2-cell 0.004220149448178509 False NC
DNA-6-N4_DR 128-cell 0.0038408340631130742 False NC
DNA-6-N4_DR 1k-cell 0.0038355155897385105 False NC
DNA-6-N4_DR Dome 0.016080829020321652 False NC
DNA-6-N4_DR 50pc-epiboly 0.027411537525162323 False NC
DNA-6-N4_DR Shield 0.02360106039718302 False NC
DNA-6-N4_DR 75pc-epiboly 0.02794606387718334 False NC
DNA-6-N4_DR 1-4-somites 0.03672494285652707 False NC
DNA-6-N4_DR 14-19-somites 0.03759674199085948 False NC
DNA-6-N4_DR 20-25-somites 0.04869488493811601 False NC
DNA-6-N4_DR Prim-5 0.04489013457694005 False NC
DNA-6-N4_DR Prim-15 0.0511954192155943 False NC
DNA-6-N4_DR Prim-25 0.0594043129300687 False NC
DNA-6-N4_DR Long-pec 0.06574752553195021 False NC
DNA-6-N4_DR Protruding-mouth 0.08361557386044204 False NC
DNA-6-N4_DR Day-4 0.08722241978390183 False NC
DNA-6-N4_DR Day-5 0.07653927748645277 False NC
DNA-6-N5B_DR 1-cell 0.1939837809485818 False NC
DNA-6-N5B_DR 2-cell 0.18367995765659537 False NC
DNA-6-N5B_DR 128-cell 0.17047810729966795 False NC
DNA-6-N5B_DR 1k-cell 0.20295786669790675 False NC
DNA-6-N5B_DR Dome 0.34301873678281847 False NC
DNA-6-N5B_DR 50pc-epiboly 0.24496263931291634 False NC
DNA-6-N5B_DR Shield 0.18956892596709954 False NC
DNA-6-N5B_DR 75pc-epiboly 0.19800036475705612 False NC
DNA-6-N5B_DR 1-4-somites 0.24050065619450428 False NC
DNA-6-N5B_DR 14-19-somites 0.21714713044965256 False NC
DNA-6-N5B_DR 20-25-somites 0.2462630646630828 False NC
DNA-6-N5B_DR Prim-5 0.21564321550755192 False NC
DNA-6-N5B_DR Prim-15 0.2063182961169276 False NC
DNA-6-N5B_DR Prim-25 0.2861228963154402 False NC
DNA-6-N5B_DR Long-pec 0.2563634798395668 False NC
DNA-6-N5B_DR Protruding-mouth 0.31776526304444763 False NC
DNA-6-N5B_DR Day-4 0.33696372695677984 False NC
DNA-6-N5B_DR Day-5 0.34216597500669677 False NC
DNA-6-N5_DR 1-cell 0.002551600726683778 False NC
DNA-6-N5_DR 2-cell 0.00291032590953823 False NC
DNA-6-N5_DR 128-cell 0.003279392450995177 False NC
DNA-6-N5_DR 1k-cell 0.009888767021221167 False NC
DNA-6-N5_DR Dome 0.27834204837848986 False NC
DNA-6-N5_DR 50pc-epiboly 0.09511231520557129 False NC
DNA-6-N5_DR Shield 0.07948865197399431 False NC
DNA-6-N5_DR 75pc-epiboly 0.08153682182905926 False NC
DNA-6-N5_DR 1-4-somites 0.12137396105760836 False NC
DNA-6-N5_DR 14-19-somites 0.08295461819140622 False NC
DNA-6-N5_DR 20-25-somites 0.08576472937208084 False NC
DNA-6-N5_DR Prim-5 0.05784855417362811 False NC
DNA-6-N5_DR Prim-15 0.0497222023828525 False NC
DNA-6-N5_DR Prim-25 0.06487879597196518 False NC
DNA-6-N5_DR Long-pec 0.08542548806411245 False NC
DNA-6-N5_DR Protruding-mouth 0.11173904123994757 False NC
DNA-6-N5_DR Day-4 0.10518965503458114 False NC
DNA-6-N5_DR Day-5 0.11494773279856396 False NC
DNA-6-N6_DR 1-cell 0.00025266378827688103 False NC
DNA-6-N6_DR 2-cell 0.00012007723258685134 False NC
DNA-6-N6_DR 128-cell 0.000347926014463615 False NC
DNA-6-N6_DR 1k-cell 0.0006676379416298841 False NC
DNA-6-N6_DR Dome 0.008245011919099344 False NC
DNA-6-N6_DR 50pc-epiboly 0.009245596680682817 False NC
DNA-6-N6_DR Shield 0.009668258407184233 False NC
DNA-6-N6_DR 75pc-epiboly 0.008807905094930353 False NC
DNA-6-N6_DR 1-4-somites 0.015771604583075405 False NC
DNA-6-N6_DR 14-19-somites 0.016248076971562178 False NC
DNA-6-N6_DR 20-25-somites 0.01357418577027425 False NC
DNA-6-N6_DR Prim-5 0.012839205613772709 False NC
DNA-6-N6_DR Prim-15 0.012985255297831816 False NC
DNA-6-N6_DR Prim-25 0.014543441752540975 False NC
DNA-6-N6_DR Long-pec 0.01640528535976858 False NC
DNA-6-N6_DR Protruding-mouth 0.02157087008997343 False NC
DNA-6-N6_DR Day-4 0.022338355955117635 False NC
DNA-6-N6_DR Day-5 0.031633598148190195 False NC
DNA-6-N7_DR 1-cell 0.0007193214373938001 False NC
DNA-6-N7_DR 2-cell 0.004102248041084099 False NC
DNA-6-N7_DR 128-cell 0.0019810566645696386 False NC
DNA-6-N7_DR 1k-cell 0.0009503662695533749 False NC
DNA-6-N7_DR Dome 0.012742564614426258 False NC
DNA-6-N7_DR 50pc-epiboly 0.033340897494937204 False NC
DNA-6-N7_DR Shield 0.022991519391442856 False NC
DNA-6-N7_DR 75pc-epiboly 0.03343423288062948 False NC
DNA-6-N7_DR 1-4-somites 0.03769060888074053 False NC
DNA-6-N7_DR 14-19-somites 0.05075473477907866 False NC
DNA-6-N7_DR 20-25-somites 0.034681448339018095 False NC
DNA-6-N7_DR Prim-5 0.03971579480219442 False NC
DNA-6-N7_DR Prim-15 0.038123648276860246 False NC
DNA-6-N7_DR Prim-25 0.04824520475992401 False NC
DNA-6-N7_DR Long-pec 0.07261174869162926 False NC
DNA-6-N7_DR Protruding-mouth 0.186401088287024 False NC
DNA-6-N7_DR Day-4 0.2006006039019416 False NC
DNA-6-N7_DR Day-5 0.19451165062920023 False NC
DNA-6-N8_DR 1-cell 0.43858829595794296 False NC
DNA-6-N8_DR 2-cell 0.5375697152520998 False NC
DNA-6-N8_DR 128-cell 0.3542898646734498 False NC
DNA-6-N8_DR 1k-cell 0.3572499907665797 False NC
DNA-6-N8_DR Dome 0.4546510584406711 False NC
DNA-6-N8_DR 50pc-epiboly 0.31135344421424055 False NC
DNA-6-N8_DR Shield 0.19940528241199423 False NC
DNA-6-N8_DR 75pc-epiboly 0.3602069684772503 False NC
DNA-6-N8_DR 1-4-somites 0.5218486109561205 False NC
DNA-6-N8_DR 14-19-somites 0.5671868930960273 False NC
DNA-6-N8_DR 20-25-somites 0.6697437680433109 False NC
DNA-6-N8_DR Prim-5 0.7685056746258356 False NC
DNA-6-N8_DR Prim-15 0.604754941776384 False NC
DNA-6-N8_DR Prim-25 0.7245623613427172 False NC
DNA-6-N8_DR Long-pec 0.7722015000819987 False NC
DNA-6-N8_DR Protruding-mouth 1.1383672112015506 False NC
DNA-6-N8_DR Day-4 1.152483809291245 False NC
DNA-6-N8_DR Day-5 1.3192341673930947 False NC
DNA-6-N9_DR 1-cell 0.17261741394128866 False NC
DNA-6-N9_DR 2-cell 0.20857413121945734 False NC
DNA-6-N9_DR 128-cell 0.26178031091177306 False NC
DNA-6-N9_DR 1k-cell 0.3351366196935385 False NC
DNA-6-N9_DR Dome 0.4470564295462845 False NC
DNA-6-N9_DR 50pc-epiboly 0.32119199514098046 False NC
DNA-6-N9_DR Shield 0.2696956965289787 False NC
DNA-6-N9_DR 75pc-epiboly 0.3272028849488963 False NC
DNA-6-N9_DR 1-4-somites 0.3811681814336159 False NC
DNA-6-N9_DR 14-19-somites 0.37435053764452964 False NC
DNA-6-N9_DR 20-25-somites 0.467028979317692 False NC
DNA-6-N9_DR Prim-5 0.3803680911880388 False NC
DNA-6-N9_DR Prim-15 0.4551061328135967 False NC
DNA-6-N9_DR Prim-25 0.6657839667710735 False NC
DNA-6-N9_DR Long-pec 0.5265162973618518 False NC
DNA-6-N9_DR Protruding-mouth 0.5949195116382469 False NC
DNA-6-N9_DR Day-4 0.6654573394338908 False NC
DNA-6-N9_DR Day-5 0.6349950951835519 False NC
DNA-8-10_DR 1-cell 0.01329747994169483 False NC
DNA-8-10_DR 2-cell 0.03854933101522049 False NC
DNA-8-10_DR 128-cell 0.018311049755391797 False NC
DNA-8-10_DR 1k-cell 0.03396597559320748 False NC
DNA-8-10_DR Dome 0.05827032520698736 False NC
DNA-8-10_DR 50pc-epiboly 0.062283248295492186 False NC
DNA-8-10_DR Shield 0.07722276977196074 False NC
DNA-8-10_DR 75pc-epiboly 0.06051935965056325 False NC
DNA-8-10_DR 1-4-somites 0.04604635376583971 False NC
DNA-8-10_DR 14-19-somites 0.06354034870435356 False NC
DNA-8-10_DR 20-25-somites 0.07205037981130392 False NC
DNA-8-10_DR Prim-5 0.059125189741545806 False NC
DNA-8-10_DR Prim-15 0.04698395106945247 False NC
DNA-8-10_DR Prim-25 0.05457698602810559 False NC
DNA-8-10_DR Long-pec 0.04316980967020184 False NC
DNA-8-10_DR Protruding-mouth 0.06744759309118298 False NC
DNA-8-10_DR Day-4 0.08195950551378203 False NC
DNA-8-10_DR Day-5 0.06157661879586307 False NC
DNA-8-11B_DR 1-cell 0.010044138663659222 False NC
DNA-8-11B_DR 2-cell 0.020829503532035408 False NC
DNA-8-11B_DR 128-cell 0.03352992991367293 False NC
DNA-8-11B_DR 1k-cell 0.06675362556177489 False NC
DNA-8-11B_DR Dome 0.10258581227008867 False NC
DNA-8-11B_DR 50pc-epiboly 0.11315777742947916 False NC
DNA-8-11B_DR Shield 0.09536616527799827 False NC
DNA-8-11B_DR 75pc-epiboly 0.11892397616691994 False NC
DNA-8-11B_DR 1-4-somites 0.1385404384218377 False NC
DNA-8-11B_DR 14-19-somites 0.14883646661444527 False NC
DNA-8-11B_DR 20-25-somites 0.13458912518898633 False NC
DNA-8-11B_DR Prim-5 0.15347592811520733 False NC
DNA-8-11B_DR Prim-15 0.1358942454509172 False NC
DNA-8-11B_DR Prim-25 0.22303149149959672 False NC
DNA-8-11B_DR Long-pec 0.27003458179390816 False NC
DNA-8-11B_DR Protruding-mouth 0.3136547398283124 False NC
DNA-8-11B_DR Day-4 0.3759653129748214 False NC
DNA-8-11B_DR Day-5 0.38681178533315064 False NC
DNA-8-11_DR 1-cell 0.0004539428684902781 False NC
DNA-8-11_DR 2-cell 0.0008012982097034473 False NC
DNA-8-11_DR 128-cell 0.00208364554473904 False NC
DNA-8-11_DR 1k-cell 0.005197820784216552 False NC
DNA-8-11_DR Dome 0.02424531161712339 False NC
DNA-8-11_DR 50pc-epiboly 0.0511932088509214 False NC
DNA-8-11_DR Shield 0.05389161203969499 False NC
DNA-8-11_DR 75pc-epiboly 0.06430285217095068 False NC
DNA-8-11_DR 1-4-somites 0.07138589308489694 False NC
DNA-8-11_DR 14-19-somites 0.06301711560938178 False NC
DNA-8-11_DR 20-25-somites 0.06134162848224948 False NC
DNA-8-11_DR Prim-5 0.06128037844031421 False NC
DNA-8-11_DR Prim-15 0.06311510261491368 False NC
DNA-8-11_DR Prim-25 0.07582324173189096 False NC
DNA-8-11_DR Long-pec 0.08361987613529935 False NC
DNA-8-11_DR Protruding-mouth 0.1548890592983838 False NC
DNA-8-11_DR Day-4 0.16151774098606125 False NC
DNA-8-11_DR Day-5 0.15526419135738798 False NC
DNA-8-12_DR 1-cell 0.011408521894286577 False NC
DNA-8-12_DR 2-cell 0.01812037459177987 False NC
DNA-8-12_DR 128-cell 0.045476011492303896 False NC
DNA-8-12_DR 1k-cell 0.06068833530624834 False NC
DNA-8-12_DR Dome 0.05906204483489759 False NC
DNA-8-12_DR 50pc-epiboly 0.07045657660313201 False NC
DNA-8-12_DR Shield 0.04757455858279695 False NC
DNA-8-12_DR 75pc-epiboly 0.06076019962028125 False NC
DNA-8-12_DR 1-4-somites 0.19219160669400287 False NC
DNA-8-12_DR 14-19-somites 0.19105443354013424 False NC
DNA-8-12_DR 20-25-somites 0.1867970451770147 False NC
DNA-8-12_DR Prim-5 0.15725424585182993 False NC
DNA-8-12_DR Prim-15 0.1541347799955214 False NC
DNA-8-12_DR Prim-25 0.16980504108462546 False NC
DNA-8-12_DR Long-pec 0.18731894842377766 False NC
DNA-8-12_DR Protruding-mouth 0.21831827138479212 False NC
DNA-8-12_DR Day-4 0.22190151363420346 False NC
DNA-8-12_DR Day-5 0.21626079930348469 False NC
DNA-8-14_DR 1-cell 0.0 False NC
DNA-8-14_DR 2-cell 0.0 False NC
DNA-8-14_DR 128-cell 0.0 False NC
DNA-8-14_DR 1k-cell 0.0 False NC
DNA-8-14_DR Dome 0.0 False NC
DNA-8-14_DR 50pc-epiboly 0.0 False NC
DNA-8-14_DR Shield 0.0 False NC
DNA-8-14_DR 75pc-epiboly 0.0 False NC
DNA-8-14_DR 1-4-somites 0.0885483500378615 False NC
DNA-8-14_DR 14-19-somites 0.0 False NC
DNA-8-14_DR 20-25-somites 0.044619334785686735 False NC
DNA-8-14_DR Prim-5 0.09495765363436175 False NC
DNA-8-14_DR Prim-15 0.1560614647454654 False NC
DNA-8-14_DR Prim-25 0.04863674700004654 False NC
DNA-8-14_DR Long-pec 0.0 False NC
DNA-8-14_DR Protruding-mouth 0.0 False NC
DNA-8-14_DR Day-4 0.0 False NC
DNA-8-14_DR Day-5 0.05555199282108263 False NC
DNA-8-16_DR 1-cell 0.0018132504234921582 False NC
DNA-8-16_DR 2-cell 0.0020107229720481737 False NC
DNA-8-16_DR 128-cell 0.0011097347055944273 False NC
DNA-8-16_DR 1k-cell 0.0018632937559238364 False NC
DNA-8-16_DR Dome 0.07410414925056115 False NC
DNA-8-16_DR 50pc-epiboly 0.12120178956176449 False NC
DNA-8-16_DR Shield 0.09659423475618044 False NC
DNA-8-16_DR 75pc-epiboly 0.10505775307442566 False NC
DNA-8-16_DR 1-4-somites 0.129158111162017 False NC
DNA-8-16_DR 14-19-somites 0.11363578095990971 False NC
DNA-8-16_DR 20-25-somites 0.11795337889930016 False NC
DNA-8-16_DR Prim-5 0.1314190595724946 False NC
DNA-8-16_DR Prim-15 0.1540209301016554 False NC
DNA-8-16_DR Prim-25 0.13734686086705988 False NC
DNA-8-16_DR Long-pec 0.10914839323051355 False NC
DNA-8-16_DR Protruding-mouth 0.11079116671564133 False NC
DNA-8-16_DR Day-4 0.1258067385788127 False NC
DNA-8-16_DR Day-5 0.1140281157311808 False NC
DNA-8-17_DR 1-cell 0.0 False NC
DNA-8-17_DR 2-cell 0.0009670402796439197 False NC
DNA-8-17_DR 128-cell 0.0015566762189166224 False NC
DNA-8-17_DR 1k-cell 0.0005974236265051521 False NC
DNA-8-17_DR Dome 0.01928793446671407 False NC
DNA-8-17_DR 50pc-epiboly 0.022172319222867193 False NC
DNA-8-17_DR Shield 0.016794019465256653 False NC
DNA-8-17_DR 75pc-epiboly 0.017076785081408388 False NC
DNA-8-17_DR 1-4-somites 0.016997327465604683 False NC
DNA-8-17_DR 14-19-somites 0.016962510975813506 False NC
DNA-8-17_DR 20-25-somites 0.02149016037143275 False NC
DNA-8-17_DR Prim-5 0.02982702670654413 False NC
DNA-8-17_DR Prim-15 0.027959707495915625 False NC
DNA-8-17_DR Prim-25 0.03394939150164665 False NC
DNA-8-17_DR Long-pec 0.03647055091341288 False NC
DNA-8-17_DR Protruding-mouth 0.038491055850058256 False NC
DNA-8-17_DR Day-4 0.04146304257579299 False NC
DNA-8-17_DR Day-5 0.05196033182462314 False NC
DNA-8-18_DR 1-cell 0.003308523482258597 False NC
DNA-8-18_DR 2-cell 0.008805213995572894 False NC
DNA-8-18_DR 128-cell 0.0024298353619344104 False NC
DNA-8-18_DR 1k-cell 0.004662630019322812 False NC
DNA-8-18_DR Dome 0.06416198574432772 False NC
DNA-8-18_DR 50pc-epiboly 0.09685368507816419 False NC
DNA-8-18_DR Shield 0.07864198451125905 False NC
DNA-8-18_DR 75pc-epiboly 0.11469496953139605 False NC
DNA-8-18_DR 1-4-somites 0.16159998508782353 False NC
DNA-8-18_DR 14-19-somites 0.1696182514054678 False NC
DNA-8-18_DR 20-25-somites 0.1634674982274393 False NC
DNA-8-18_DR Prim-5 0.09764116921204376 False NC
DNA-8-18_DR Prim-15 0.09847937169274631 False NC
DNA-8-18_DR Prim-25 0.13049287244139146 False NC
DNA-8-18_DR Long-pec 0.08995593607020344 False NC
DNA-8-18_DR Protruding-mouth 0.1329229425901205 False NC
DNA-8-18_DR Day-4 0.14107394883856508 False NC
DNA-8-18_DR Day-5 0.14904654526051453 False NC
DNA-8-19_DR 1-cell 0.0027710456656065106 False NC
DNA-8-19_DR 2-cell 0.004682403314321489 False NC
DNA-8-19_DR 128-cell 0.003109184530973344 False NC
DNA-8-19_DR 1k-cell 0.003525504530413582 False NC
DNA-8-19_DR Dome 0.020381669837226134 False NC
DNA-8-19_DR 50pc-epiboly 0.027640740518441353 False NC
DNA-8-19_DR Shield 0.02328610092705056 False NC
DNA-8-19_DR 75pc-epiboly 0.01788873152036611 False NC
DNA-8-19_DR 1-4-somites 0.026093144973134093 False NC
DNA-8-19_DR 14-19-somites 0.025574702467696546 False NC
DNA-8-19_DR 20-25-somites 0.020358631841377976 False NC
DNA-8-19_DR Prim-5 0.012937829867799603 False NC
DNA-8-19_DR Prim-15 0.016483044438684556 False NC
DNA-8-19_DR Prim-25 0.01695197138784892 False NC
DNA-8-19_DR Long-pec 0.014993506851948668 False NC
DNA-8-19_DR Protruding-mouth 0.01886412834728946 False NC
DNA-8-19_DR Day-4 0.02737688276075374 False NC
DNA-8-19_DR Day-5 0.023234673803494636 False NC
DNA-8-1_DR 1-cell 0.001341045719397041 False NC
DNA-8-1_DR 2-cell 0.0015933135873548345 False NC
DNA-8-1_DR 128-cell 0.002769993449864677 False NC
DNA-8-1_DR 1k-cell 0.006201255697196122 False NC
DNA-8-1_DR Dome 0.08377195041507383 False NC
DNA-8-1_DR 50pc-epiboly 0.14721659882239263 False NC
DNA-8-1_DR Shield 0.13040182086897345 False NC
DNA-8-1_DR 75pc-epiboly 0.14446768920419528 False NC
DNA-8-1_DR 1-4-somites 0.15886537118105137 False NC
DNA-8-1_DR 14-19-somites 0.15391224744624832 False NC
DNA-8-1_DR 20-25-somites 0.16934064178808955 False NC
DNA-8-1_DR Prim-5 0.14743069525324634 False NC
DNA-8-1_DR Prim-15 0.14681592060124576 False NC
DNA-8-1_DR Prim-25 0.16680010874385218 False NC
DNA-8-1_DR Long-pec 0.15509908912239614 False NC
DNA-8-1_DR Protruding-mouth 0.1488372360504897 False NC
DNA-8-1_DR Day-4 0.15921412757415493 False NC
DNA-8-1_DR Day-5 0.17479938742511703 False NC
DNA-8-21_DR 1-cell 0.040581054363723106 False NC
DNA-8-21_DR 2-cell 0.057600698277992815 False NC
DNA-8-21_DR 128-cell 0.06407733090291472 False NC
DNA-8-21_DR 1k-cell 0.1139034072406735 False NC
DNA-8-21_DR Dome 0.13469564819752838 False NC
DNA-8-21_DR 50pc-epiboly 0.38067819472729386 False NC
DNA-8-21_DR Shield 0.3000952292646527 False NC
DNA-8-21_DR 75pc-epiboly 0.35104596714177905 False NC
DNA-8-21_DR 1-4-somites 0.3589514795159082 False NC
DNA-8-21_DR 14-19-somites 0.3571354567488917 False NC
DNA-8-21_DR 20-25-somites 0.40150258238279257 False NC
DNA-8-21_DR Prim-5 0.35902413485198925 False NC
DNA-8-21_DR Prim-15 0.33659250975008614 False NC
DNA-8-21_DR Prim-25 0.4452359549972938 False NC
DNA-8-21_DR Long-pec 0.40676266385860815 False NC
DNA-8-21_DR Protruding-mouth 0.40813866008599575 False NC
DNA-8-21_DR Day-4 0.4302659177815501 False NC
DNA-8-21_DR Day-5 0.4807004766142544 False NC
DNA-8-22_DR 1-cell 0.027115007967100306 False NC
DNA-8-22_DR 2-cell 0.022441404495062447 False NC
DNA-8-22_DR 128-cell 0.017018101248793112 False NC
DNA-8-22_DR 1k-cell 0.04882178224905923 False NC
DNA-8-22_DR Dome 0.3551343636384975 False NC
DNA-8-22_DR 50pc-epiboly 0.21338045319533067 False NC
DNA-8-22_DR Shield 0.1722215422479506 False NC
DNA-8-22_DR 75pc-epiboly 0.17272133974908996 False NC
DNA-8-22_DR 1-4-somites 0.13640278294556682 False NC
DNA-8-22_DR 14-19-somites 0.11705310860870206 False NC
DNA-8-22_DR 20-25-somites 0.11307291560154098 False NC
DNA-8-22_DR Prim-5 0.08994660053824319 False NC
DNA-8-22_DR Prim-15 0.07919595971011342 False NC
DNA-8-22_DR Prim-25 0.08706236222673479 False NC
DNA-8-22_DR Long-pec 0.0731694803581263 False NC
DNA-8-22_DR Protruding-mouth 0.07947955521265275 False NC
DNA-8-22_DR Day-4 0.08508114660940966 False NC
DNA-8-22_DR Day-5 0.07993244221408626 False NC
DNA-8-23_DR 1-cell 0.003656002917052109 False NC
DNA-8-23_DR 2-cell 0.007942845933887997 False NC
DNA-8-23_DR 128-cell 0.013425150552542203 False NC
DNA-8-23_DR 1k-cell 0.025761626059461883 False NC
DNA-8-23_DR Dome 0.05697372242608889 False NC
DNA-8-23_DR 50pc-epiboly 0.06727335670669712 False NC
DNA-8-23_DR Shield 0.05031628718763235 False NC
DNA-8-23_DR 75pc-epiboly 0.048046219514791426 False NC
DNA-8-23_DR 1-4-somites 0.07424639938675837 False NC
DNA-8-23_DR 14-19-somites 0.08116788128940222 False NC
DNA-8-23_DR 20-25-somites 0.07866241230693495 False NC
DNA-8-23_DR Prim-5 0.08676592914722654 False NC
DNA-8-23_DR Prim-15 0.07884857665183417 False NC
DNA-8-23_DR Prim-25 0.09045049428656868 False NC
DNA-8-23_DR Long-pec 0.09484672427696686 False NC
DNA-8-23_DR Protruding-mouth 0.12537534142775725 False NC
DNA-8-23_DR Day-4 0.14776333193681357 False NC
DNA-8-23_DR Day-5 0.14989035418534524 False NC
DNA-8-24_DR 1-cell 0.04287485772063749 False NC
DNA-8-24_DR 2-cell 0.04758854849053893 False NC
DNA-8-24_DR 128-cell 0.054709572951922206 False NC
DNA-8-24_DR 1k-cell 0.06968674316069176 False NC
DNA-8-24_DR Dome 0.08108115514668146 False NC
DNA-8-24_DR 50pc-epiboly 0.11484741505017293 False NC
DNA-8-24_DR Shield 0.10058599167667752 False NC
DNA-8-24_DR 75pc-epiboly 0.11098433684080969 False NC
DNA-8-24_DR 1-4-somites 0.10852817408692261 False NC
DNA-8-24_DR 14-19-somites 0.10178324786991175 False NC
DNA-8-24_DR 20-25-somites 0.10559977144731994 False NC
DNA-8-24_DR Prim-5 0.099405334942991 False NC
DNA-8-24_DR Prim-15 0.09341209973149069 False NC
DNA-8-24_DR Prim-25 0.11800644005490613 False NC
DNA-8-24_DR Long-pec 0.11333968405630121 False NC
DNA-8-24_DR Protruding-mouth 0.14063628100703868 False NC
DNA-8-24_DR Day-4 0.13855308894024326 False NC
DNA-8-24_DR Day-5 0.146960259780942 False NC
DNA-8-26_DR 1-cell 0.002367706554036793 False NC
DNA-8-26_DR 2-cell 0.00425091039662893 False NC
DNA-8-26_DR 128-cell 0.01328313835290788 False NC
DNA-8-26_DR 1k-cell 0.011354243357995257 False NC
DNA-8-26_DR Dome 0.048565827975378464 False NC
DNA-8-26_DR 50pc-epiboly 0.04646485807889435 False NC
DNA-8-26_DR Shield 0.03789846896478151 False NC
DNA-8-26_DR 75pc-epiboly 0.03744810311327621 False NC
DNA-8-26_DR 1-4-somites 0.08078999346917817 False NC
DNA-8-26_DR 14-19-somites 0.07941975356103896 False NC
DNA-8-26_DR 20-25-somites 0.08963429262845998 False NC
DNA-8-26_DR Prim-5 0.1113179167448743 False NC
DNA-8-26_DR Prim-15 0.09802364836968555 False NC
DNA-8-26_DR Prim-25 0.08506369369394581 False NC
DNA-8-26_DR Long-pec 0.09021170246689396 False NC
DNA-8-26_DR Protruding-mouth 0.11811325122817773 False NC
DNA-8-26_DR Day-4 0.12307405462953884 False NC
DNA-8-26_DR Day-5 0.1073853541554787 False NC
DNA-8-27_DR 1-cell 0.0 False NC
DNA-8-27_DR 2-cell 0.0 False NC
DNA-8-27_DR 128-cell 0.0 False NC
DNA-8-27_DR 1k-cell 0.0 False NC
DNA-8-27_DR Dome 0.0 False NC
DNA-8-27_DR 50pc-epiboly 0.0 False NC
DNA-8-27_DR Shield 0.0 False NC
DNA-8-27_DR 75pc-epiboly 0.0 False NC
DNA-8-27_DR 1-4-somites 0.0 False NC
DNA-8-27_DR 14-19-somites 0.0 False NC
DNA-8-27_DR 20-25-somites 0.0 False NC
DNA-8-27_DR Prim-5 0.0 False NC
DNA-8-27_DR Prim-15 0.0 False NC
DNA-8-27_DR Prim-25 0.0 False NC
DNA-8-27_DR Long-pec 0.0 False NC
DNA-8-27_DR Protruding-mouth 0.0 False NC
DNA-8-27_DR Day-4 0.0 False NC
DNA-8-27_DR Day-5 0.0 False NC
DNA-8-28_DR 1-cell 0.042522252249257285 False NC
DNA-8-28_DR 2-cell 0.05186457139342483 False NC
DNA-8-28_DR 128-cell 0.05076978382553852 False NC
DNA-8-28_DR 1k-cell 0.054664866294695226 False NC
DNA-8-28_DR Dome 0.060385270480361644 False NC
DNA-8-28_DR 50pc-epiboly 0.07171368147409567 False NC
DNA-8-28_DR Shield 0.05056763897977107 False NC
DNA-8-28_DR 75pc-epiboly 0.06140687329600264 False NC
DNA-8-28_DR 1-4-somites 0.07996145309644685 False NC
DNA-8-28_DR 14-19-somites 0.0884711495742797 False NC
DNA-8-28_DR 20-25-somites 0.09593432084695666 False NC
DNA-8-28_DR Prim-5 0.08070514843936016 False NC
DNA-8-28_DR Prim-15 0.1660602805693678 False NC
DNA-8-28_DR Prim-25 0.613037999939879 False NC
DNA-8-28_DR Long-pec 0.18153582672409652 False NC
DNA-8-28_DR Protruding-mouth 0.14084179106579087 False NC
DNA-8-28_DR Day-4 0.15422753136018708 False NC
DNA-8-28_DR Day-5 0.16370334622078925 False NC
DNA-8-29_DR 1-cell 0.0034358924967579224 False NC
DNA-8-29_DR 2-cell 0.005365213761325466 False NC
DNA-8-29_DR 128-cell 0.008110855642874478 False NC
DNA-8-29_DR 1k-cell 0.005187994708792838 False NC
DNA-8-29_DR Dome 0.037183060799346974 False NC
DNA-8-29_DR 50pc-epiboly 0.05508077479160278 False NC
DNA-8-29_DR Shield 0.04507731241630368 False NC
DNA-8-29_DR 75pc-epiboly 0.04966894550175035 False NC
DNA-8-29_DR 1-4-somites 0.06049522635577973 False NC
DNA-8-29_DR 14-19-somites 0.07123958162756178 False NC
DNA-8-29_DR 20-25-somites 0.06693956713546437 False NC
DNA-8-29_DR Prim-5 0.057559177577892515 False NC
DNA-8-29_DR Prim-15 0.05373671272266907 False NC
DNA-8-29_DR Prim-25 0.05785738364520138 False NC
DNA-8-29_DR Long-pec 0.05191327197979676 False NC
DNA-8-29_DR Protruding-mouth 0.06026929745456444 False NC
DNA-8-29_DR Day-4 0.056166826752961585 False NC
DNA-8-29_DR Day-5 0.06650454831177438 False NC
DNA-8-30_DR 1-cell 0.008754174294949098 False NC
DNA-8-30_DR 2-cell 0.010169814405654707 False NC
DNA-8-30_DR 128-cell 0.01651950568981797 False NC
DNA-8-30_DR 1k-cell 0.02120433390121932 False NC
DNA-8-30_DR Dome 0.10383850012998508 False NC
DNA-8-30_DR 50pc-epiboly 0.16135494301860726 False NC
DNA-8-30_DR Shield 0.14340698470607624 False NC
DNA-8-30_DR 75pc-epiboly 0.16247588133137328 False NC
DNA-8-30_DR 1-4-somites 0.22137087509465375 False NC
DNA-8-30_DR 14-19-somites 0.24607589094325774 False NC
DNA-8-30_DR 20-25-somites 0.25279823312010696 False NC
DNA-8-30_DR Prim-5 0.2107793763105077 False NC
DNA-8-30_DR Prim-15 0.20829024323719106 False NC
DNA-8-30_DR Prim-25 0.2509734041894293 False NC
DNA-8-30_DR Long-pec 0.2538568430194139 False NC
DNA-8-30_DR Protruding-mouth 0.28698307795604416 False NC
DNA-8-30_DR Day-4 0.2963194417243499 False NC
DNA-8-30_DR Day-5 0.3233581964510466 False NC
DNA-8-31_DR 1-cell 0.006280373515730089 False NC
DNA-8-31_DR 2-cell 0.011607232273338234 False NC
DNA-8-31_DR 128-cell 0.007687353455656765 False NC
DNA-8-31_DR 1k-cell 0.006453703583971566 False NC
DNA-8-31_DR Dome 0.025048627458386215 False NC
DNA-8-31_DR 50pc-epiboly 0.1048635022225817 False NC
DNA-8-31_DR Shield 0.12157387219574933 False NC
DNA-8-31_DR 75pc-epiboly 0.20373113415320226 False NC
DNA-8-31_DR 1-4-somites 0.22224523043614072 False NC
DNA-8-31_DR 14-19-somites 0.1642290768159013 False NC
DNA-8-31_DR 20-25-somites 0.19161480934894554 False NC
DNA-8-31_DR Prim-5 0.19162011254043557 False NC
DNA-8-31_DR Prim-15 0.17035075505429617 False NC
DNA-8-31_DR Prim-25 0.1599686184992554 False NC
DNA-8-31_DR Long-pec 0.16212099410633973 False NC
DNA-8-31_DR Protruding-mouth 0.20500977486221053 False NC
DNA-8-31_DR Day-4 0.2101161230120431 False NC
DNA-8-31_DR Day-5 0.198670681686888 False NC
DNA-8-3_DR 1-cell 0.0012375053493294819 False NC
DNA-8-3_DR 2-cell 0.0019795203984824517 False NC
DNA-8-3_DR 128-cell 0.0027431595147470603 False NC
DNA-8-3_DR 1k-cell 0.004280217670697425 False NC
DNA-8-3_DR Dome 0.02420147967620845 False NC
DNA-8-3_DR 50pc-epiboly 0.04335425337700237 False NC
DNA-8-3_DR Shield 0.03535548838515784 False NC
DNA-8-3_DR 75pc-epiboly 0.04606240013924028 False NC
DNA-8-3_DR 1-4-somites 0.05963000027399009 False NC
DNA-8-3_DR 14-19-somites 0.055318074211209864 False NC
DNA-8-3_DR 20-25-somites 0.06020574961453164 False NC
DNA-8-3_DR Prim-5 0.04840203442069566 False NC
DNA-8-3_DR Prim-15 0.046730214330194655 False NC
DNA-8-3_DR Prim-25 0.06142666748530447 False NC
DNA-8-3_DR Long-pec 0.05168880386004767 False NC
DNA-8-3_DR Protruding-mouth 0.06381474858863623 False NC
DNA-8-3_DR Day-4 0.07054057762374816 False NC
DNA-8-3_DR Day-5 0.07471582559336765 False NC
DNA-8-4_DR 1-cell 0.0004250714552665572 False NC
DNA-8-4_DR 2-cell 0.0006733771170530138 False NC
DNA-8-4_DR 128-cell 0.001951122719269839 False NC
DNA-8-4_DR 1k-cell 0.0017472114786974643 False NC
DNA-8-4_DR Dome 0.022061619925839073 False NC
DNA-8-4_DR 50pc-epiboly 0.03401233652976756 False NC
DNA-8-4_DR Shield 0.02564206876862629 False NC
DNA-8-4_DR 75pc-epiboly 0.029636134739252206 False NC
DNA-8-4_DR 1-4-somites 0.04273768425566077 False NC
DNA-8-4_DR 14-19-somites 0.042647841549109826 False NC
DNA-8-4_DR 20-25-somites 0.045543211358968674 False NC
DNA-8-4_DR Prim-5 0.035584889157233845 False NC
DNA-8-4_DR Prim-15 0.03413417864074046 False NC
DNA-8-4_DR Prim-25 0.04397022913390034 False NC
DNA-8-4_DR Long-pec 0.0409681505572985 False NC
DNA-8-4_DR Protruding-mouth 0.0546484244811456 False NC
DNA-8-4_DR Day-4 0.05311470177394069 False NC
DNA-8-4_DR Day-5 0.06075239809829684 False NC
DNA-8-5_DR 1-cell 0.0 False NC
DNA-8-5_DR 2-cell 0.0 False NC
DNA-8-5_DR 128-cell 0.0 False NC
DNA-8-5_DR 1k-cell 0.0 False NC
DNA-8-5_DR Dome 0.0 False NC
DNA-8-5_DR 50pc-epiboly 0.012770337736232018 False NC
DNA-8-5_DR Shield 0.011783058285356996 False NC
DNA-8-5_DR 75pc-epiboly 0.03801807183722252 False NC
DNA-8-5_DR 1-4-somites 0.03577711112640869 False NC
DNA-8-5_DR 14-19-somites 0.05844376451833773 False NC
DNA-8-5_DR 20-25-somites 0.02403735207309723 False NC
DNA-8-5_DR Prim-5 0.051155638321541685 False NC
DNA-8-5_DR Prim-15 0.09808576908805908 False NC
DNA-8-5_DR Prim-25 0.07860484363643885 False NC
DNA-8-5_DR Long-pec 0.05310831383249158 False NC
DNA-8-5_DR Protruding-mouth 0.05257840840231433 False NC
DNA-8-5_DR Day-4 0.01322336118655323 False NC
DNA-8-5_DR Day-5 0.029926999499573136 False NC
DNA-8-7_DR 1-cell 0.0009246707236725109 False NC
DNA-8-7_DR 2-cell 0.001538058374271297 False NC
DNA-8-7_DR 128-cell 0.003819902350541945 False NC
DNA-8-7_DR 1k-cell 0.004275856900525945 False NC
DNA-8-7_DR Dome 0.024354869100398503 False NC
DNA-8-7_DR 50pc-epiboly 0.027745522055566303 False NC
DNA-8-7_DR Shield 0.026433042432816727 False NC
DNA-8-7_DR 75pc-epiboly 0.04051658315993757 False NC
DNA-8-7_DR 1-4-somites 0.05308477271212346 False NC
DNA-8-7_DR 14-19-somites 0.055952935348964526 False NC
DNA-8-7_DR 20-25-somites 0.05540928454413816 False NC
DNA-8-7_DR Prim-5 0.05218322347933285 False NC
DNA-8-7_DR Prim-15 0.04504688407862449 False NC
DNA-8-7_DR Prim-25 0.05253023227791396 False NC
DNA-8-7_DR Long-pec 0.05769298836132836 False NC
DNA-8-7_DR Protruding-mouth 0.07174494876747936 False NC
DNA-8-7_DR Day-4 0.08689008191597163 False NC
DNA-8-7_DR Day-5 0.08986643301614415 False NC
DNA-8-8_DR 1-cell 0.024049684286906566 False NC
DNA-8-8_DR 2-cell 0.022410774734605128 False NC
DNA-8-8_DR 128-cell 0.016450361261998895 False NC
DNA-8-8_DR 1k-cell 0.02325969319193392 False NC
DNA-8-8_DR Dome 0.06287174017112511 False NC
DNA-8-8_DR 50pc-epiboly 0.12378047834525747 False NC
DNA-8-8_DR Shield 0.11123893204935023 False NC
DNA-8-8_DR 75pc-epiboly 0.13972938650128228 False NC
DNA-8-8_DR 1-4-somites 0.18520758928149617 False NC
DNA-8-8_DR 14-19-somites 0.1760524013319637 False NC
DNA-8-8_DR 20-25-somites 0.17799013985482315 False NC
DNA-8-8_DR Prim-5 0.17418983596621773 False NC
DNA-8-8_DR Prim-15 0.15500433016474088 False NC
DNA-8-8_DR Prim-25 0.22281147306299753 False NC
DNA-8-8_DR Long-pec 0.20619459899168185 False NC
DNA-8-8_DR Protruding-mouth 0.2709199373072116 False NC
DNA-8-8_DR Day-4 0.2901727640758802 False NC
DNA-8-8_DR Day-5 0.3213489860733055 False NC
DNA-8-9_DR 1-cell 0.003480252102578666 False NC
DNA-8-9_DR 2-cell 0.005078395452865406 False NC
DNA-8-9_DR 128-cell 0.004949914309730436 False NC
DNA-8-9_DR 1k-cell 0.005180961359512364 False NC
DNA-8-9_DR Dome 0.03733830959637112 False NC
DNA-8-9_DR 50pc-epiboly 0.04940982896542934 False NC
DNA-8-9_DR Shield 0.039234708723849716 False NC
DNA-8-9_DR 75pc-epiboly 0.042244432934960295 False NC
DNA-8-9_DR 1-4-somites 0.059944201148022014 False NC
DNA-8-9_DR 14-19-somites 0.051967226936200914 False NC
DNA-8-9_DR 20-25-somites 0.05933113890917219 False NC
DNA-8-9_DR Prim-5 0.05288265318738148 False NC
DNA-8-9_DR Prim-15 0.05012125987999898 False NC
DNA-8-9_DR Prim-25 0.06266132887981278 False NC
DNA-8-9_DR Long-pec 0.0528126164927218 False NC
DNA-8-9_DR Protruding-mouth 0.06897571726142185 False NC
DNA-8-9_DR Day-4 0.07057767877141044 False NC
DNA-8-9_DR Day-5 0.0757180072400859 False NC
DNA-AT-1_DR 1-cell 0.00565912374137177 False NC
DNA-AT-1_DR 2-cell 0.01014664038798072 False NC
DNA-AT-1_DR 128-cell 0.010626534657271102 False NC
DNA-AT-1_DR 1k-cell 0.0231101855596137 False NC
DNA-AT-1_DR Dome 0.12243412897628288 False NC
DNA-AT-1_DR 50pc-epiboly 0.25678095893430686 False NC
DNA-AT-1_DR Shield 0.22442260671515993 False NC
DNA-AT-1_DR 75pc-epiboly 0.23700768286154136 False NC
DNA-AT-1_DR 1-4-somites 0.32922329578445486 False NC
DNA-AT-1_DR 14-19-somites 0.35507654611588835 False NC
DNA-AT-1_DR 20-25-somites 0.3623821422477772 False NC
DNA-AT-1_DR Prim-5 0.34940821906126723 False NC
DNA-AT-1_DR Prim-15 0.3654800570777807 False NC
DNA-AT-1_DR Prim-25 0.44548076867069974 False NC
DNA-AT-1_DR Long-pec 0.4093283682126391 False NC
DNA-AT-1_DR Protruding-mouth 0.5165991081770149 False NC
DNA-AT-1_DR Day-4 0.5572517500398158 False NC
DNA-AT-1_DR Day-5 0.6007310022643505 False NC
DNA-AT-2_DR 1-cell 0.0332683599454271 False NC
DNA-AT-2_DR 2-cell 0.047850147747657605 False NC
DNA-AT-2_DR 128-cell 0.0352272483265244 False NC
DNA-AT-2_DR 1k-cell 0.09891610744273713 False NC
DNA-AT-2_DR Dome 0.16247443004828233 False NC
DNA-AT-2_DR 50pc-epiboly 0.2536943271252027 False NC
DNA-AT-2_DR Shield 0.19715431372752207 False NC
DNA-AT-2_DR 75pc-epiboly 0.1995968140759174 False NC
DNA-AT-2_DR 1-4-somites 0.21060885102862065 False NC
DNA-AT-2_DR 14-19-somites 0.21915875731588114 False NC
DNA-AT-2_DR 20-25-somites 0.19770195482334035 False NC
DNA-AT-2_DR Prim-5 0.17459324491339298 False NC
DNA-AT-2_DR Prim-15 0.16415495419942835 False NC
DNA-AT-2_DR Prim-25 0.18043712221741334 False NC
DNA-AT-2_DR Long-pec 0.16339978970573502 False NC
DNA-AT-2_DR Protruding-mouth 0.1642445757478857 False NC
DNA-AT-2_DR Day-4 0.17323222957334175 False NC
DNA-AT-2_DR Day-5 0.19099731879521745 False NC
DNA-AT-3_DR 1-cell 0.0014064966118897773 False NC
DNA-AT-3_DR 2-cell 0.0008912408696700212 False NC
DNA-AT-3_DR 128-cell 0.001291193497014902 False NC
DNA-AT-3_DR 1k-cell 0.0012388406338656682 False NC
DNA-AT-3_DR Dome 0.10141113901085344 False NC
DNA-AT-3_DR 50pc-epiboly 0.1134566065134679 False NC
DNA-AT-3_DR Shield 0.07724757262739738 False NC
DNA-AT-3_DR 75pc-epiboly 0.10123936698032225 False NC
DNA-AT-3_DR 1-4-somites 0.11065206035730597 False NC
DNA-AT-3_DR 14-19-somites 0.14111520286776197 False NC
DNA-AT-3_DR 20-25-somites 0.147681629156172 False NC
DNA-AT-3_DR Prim-5 0.14523406888410917 False NC
DNA-AT-3_DR Prim-15 0.1290080499835864 False NC
DNA-AT-3_DR Prim-25 0.1314110286232486 False NC
DNA-AT-3_DR Long-pec 0.1388868406250829 False NC
DNA-AT-3_DR Protruding-mouth 0.147860720426483 False NC
DNA-AT-3_DR Day-4 0.15253638787948032 False NC
DNA-AT-3_DR Day-5 0.1710013698563451 False NC
DNA-AT-4_DR 1-cell 0.0 False NC
DNA-AT-4_DR 2-cell 0.0013070639359630835 False NC
DNA-AT-4_DR 128-cell 0.001262414020520319 False NC
DNA-AT-4_DR 1k-cell 0.0 False NC
DNA-AT-4_DR Dome 0.006410610844177036 False NC
DNA-AT-4_DR 50pc-epiboly 0.02012802215280865 False NC
DNA-AT-4_DR Shield 0.008666894808157508 False NC
DNA-AT-4_DR 75pc-epiboly 0.01464768449698756 False NC
DNA-AT-4_DR 1-4-somites 0.027568564667722673 False NC
DNA-AT-4_DR 14-19-somites 0.030705462695818687 False NC
DNA-AT-4_DR 20-25-somites 0.023994830664866032 False NC
DNA-AT-4_DR Prim-5 0.020157294243982684 False NC
DNA-AT-4_DR Prim-15 0.01766837739909745 False NC
DNA-AT-4_DR Prim-25 0.028908450366204912 False NC
DNA-AT-4_DR Long-pec 0.015346264044821334 False NC
DNA-AT-4_DR Protruding-mouth 0.026242699329051804 False NC
DNA-AT-4_DR Day-4 0.023620997923547594 False NC
DNA-AT-4_DR Day-5 0.025157102710414214 False NC
DNA-CCGG-1_DR 1-cell 0.011684764315525788 False NC
DNA-CCGG-1_DR 2-cell 0.017452685576549797 False NC
DNA-CCGG-1_DR 128-cell 0.0827500598522812 False NC
DNA-CCGG-1_DR 1k-cell 0.1161517505876462 False NC
DNA-CCGG-1_DR Dome 0.3190479938130651 False NC
DNA-CCGG-1_DR 50pc-epiboly 0.28016316638079297 False NC
DNA-CCGG-1_DR Shield 0.25399486558596673 False NC
DNA-CCGG-1_DR 75pc-epiboly 0.21013209557442725 False NC
DNA-CCGG-1_DR 1-4-somites 0.20383042997764123 False NC
DNA-CCGG-1_DR 14-19-somites 0.2012714398421946 False NC
DNA-CCGG-1_DR 20-25-somites 0.16249600987014107 False NC
DNA-CCGG-1_DR Prim-5 0.16149122112607797 False NC
DNA-CCGG-1_DR Prim-15 0.1769389164389215 False NC
DNA-CCGG-1_DR Prim-25 0.18381076813416772 False NC
DNA-CCGG-1_DR Long-pec 0.12531828660194327 False NC
DNA-CCGG-1_DR Protruding-mouth 0.15089337090335642 False NC
DNA-CCGG-1_DR Day-4 0.12987118186613092 False NC
DNA-CCGG-1_DR Day-5 0.16986480089590222 False NC
DNA-N15_DR 1-cell 0.028619303640323984 False NC
DNA-N15_DR 2-cell 0.03899886534920762 False NC
DNA-N15_DR 128-cell 0.03860193504185077 False NC
DNA-N15_DR 1k-cell 0.048457809618799454 False NC
DNA-N15_DR Dome 0.07633664838746933 False NC
DNA-N15_DR 50pc-epiboly 0.09941546343294572 False NC
DNA-N15_DR Shield 0.07730305066163566 False NC
DNA-N15_DR 75pc-epiboly 0.08878976363642424 False NC
DNA-N15_DR 1-4-somites 0.15926296194199557 False NC
DNA-N15_DR 14-19-somites 0.18290087935454066 False NC
DNA-N15_DR 20-25-somites 0.21851417064181328 False NC
DNA-N15_DR Prim-5 0.22744944343816526 False NC
DNA-N15_DR Prim-15 0.29621159681310594 False NC
DNA-N15_DR Prim-25 0.36660095818173566 False NC
DNA-N15_DR Long-pec 0.36514401862972107 False NC
DNA-N15_DR Protruding-mouth 0.5188083552574284 False NC
DNA-N15_DR Day-4 0.5661820651970207 False NC
DNA-N15_DR Day-5 0.6020360848074245 False NC
DNA-N16B_DR 1-cell 0.4919141665921149 False NC
DNA-N16B_DR 2-cell 0.4753812443201156 False NC
DNA-N16B_DR 128-cell 0.27112041236584805 False NC
DNA-N16B_DR 1k-cell 0.30281100222879387 False NC
DNA-N16B_DR Dome 0.3017800709987063 False NC
DNA-N16B_DR 50pc-epiboly 0.4737642092138185 False NC
DNA-N16B_DR Shield 0.5523901050373887 False NC
DNA-N16B_DR 75pc-epiboly 0.6330532145372374 False NC
DNA-N16B_DR 1-4-somites 0.8473645917525772 False NC
DNA-N16B_DR 14-19-somites 0.9832410664118253 False NC
DNA-N16B_DR 20-25-somites 0.7649628603107148 False NC
DNA-N16B_DR Prim-5 0.5110870654326504 False NC
DNA-N16B_DR Prim-15 0.4219398811592289 False NC
DNA-N16B_DR Prim-25 0.5354504256885857 False NC
DNA-N16B_DR Long-pec 0.35713185986686946 False NC
DNA-N16B_DR Protruding-mouth 0.5519341428245059 False NC
DNA-N16B_DR Day-4 0.48779924907798905 False NC
DNA-N16B_DR Day-5 0.5645368360081792 False NC
DNA-N16_DR 1-cell 0.03338265147687432 False NC
DNA-N16_DR 2-cell 0.03455031864395135 False NC
DNA-N16_DR 128-cell 0.04154232407081622 False NC
DNA-N16_DR 1k-cell 0.05684657695902975 False NC
DNA-N16_DR Dome 0.09475652419109058 False NC
DNA-N16_DR 50pc-epiboly 0.09917211034441162 False NC
DNA-N16_DR Shield 0.10018804210566927 False NC
DNA-N16_DR 75pc-epiboly 0.0991321495257437 False NC
DNA-N16_DR 1-4-somites 0.16832552082776994 False NC
DNA-N16_DR 14-19-somites 0.22660051291862335 False NC
DNA-N16_DR 20-25-somites 0.22754625927541738 False NC
DNA-N16_DR Prim-5 0.21748102750497972 False NC
DNA-N16_DR Prim-15 0.21048465518999054 False NC
DNA-N16_DR Prim-25 0.2725402981050418 False NC
DNA-N16_DR Long-pec 0.2701864560435991 False NC
DNA-N16_DR Protruding-mouth 0.4165104064403774 False NC
DNA-N16_DR Day-4 0.3537940003007497 False NC
DNA-N16_DR Day-5 0.3757539126976179 False NC
DNA-N17_DR 1-cell 0.004542839395695886 False NC
DNA-N17_DR 2-cell 0.007772264126927747 False NC
DNA-N17_DR 128-cell 0.012511266581348813 False NC
DNA-N17_DR 1k-cell 0.012804249057270779 False NC
DNA-N17_DR Dome 0.07835727996604214 False NC
DNA-N17_DR 50pc-epiboly 0.14983206217734776 False NC
DNA-N17_DR Shield 0.14561083667921526 False NC
DNA-N17_DR 75pc-epiboly 0.20499365663141936 False NC
DNA-N17_DR 1-4-somites 0.44543256026525935 False NC
DNA-N17_DR 14-19-somites 0.4069628671372637 False NC
DNA-N17_DR 20-25-somites 0.3792330558222463 False NC
DNA-N17_DR Prim-5 0.33561470849732344 False NC
DNA-N17_DR Prim-15 0.34096645406442655 False NC
DNA-N17_DR Prim-25 0.48022818917297005 False NC
DNA-N17_DR Long-pec 0.5101945510031776 False NC
DNA-N17_DR Protruding-mouth 0.6588708758381177 False NC
DNA-N17_DR Day-4 0.6518022845742122 False NC
DNA-N17_DR Day-5 0.6201877459408385 False NC
DNA-N18_DR 1-cell 0.0 False NC
DNA-N18_DR 2-cell 0.0017901471665655506 False NC
DNA-N18_DR 128-cell 0.0025934923529986782 False NC
DNA-N18_DR 1k-cell 0.002488336347683421 False NC
DNA-N18_DR Dome 0.03863171548137716 False NC
DNA-N18_DR 50pc-epiboly 0.13507938830433763 False NC
DNA-N18_DR Shield 0.13481074776727153 False NC
DNA-N18_DR 75pc-epiboly 0.17599304629771306 False NC
DNA-N18_DR 1-4-somites 0.27460178812468256 False NC
DNA-N18_DR 14-19-somites 0.28680843799509087 False NC
DNA-N18_DR 20-25-somites 0.33382072881453817 False NC
DNA-N18_DR Prim-5 0.24570508560023824 False NC
DNA-N18_DR Prim-15 0.23795198501065107 False NC
DNA-N18_DR Prim-25 0.32428425861690624 False NC
DNA-N18_DR Long-pec 0.2932987853987129 False NC
DNA-N18_DR Protruding-mouth 0.40576455177250603 False NC
DNA-N18_DR Day-4 0.49858879581851145 False NC
DNA-N18_DR Day-5 0.5254390792816634 False NC
DNA-N19_DR 1-cell 0.008516385703660484 False NC
DNA-N19_DR 2-cell 0.016903724908327727 False NC
DNA-N19_DR 128-cell 0.018855710312747277 False NC
DNA-N19_DR 1k-cell 0.035741121111868494 False NC
DNA-N19_DR Dome 0.14362556860197623 False NC
DNA-N19_DR 50pc-epiboly 0.2160674484918475 False NC
DNA-N19_DR Shield 0.20477577097869712 False NC
DNA-N19_DR 75pc-epiboly 0.2556490236137794 False NC
DNA-N19_DR 1-4-somites 0.2832634184552566 False NC
DNA-N19_DR 14-19-somites 0.25369734818427075 False NC
DNA-N19_DR 20-25-somites 0.2831713929237589 False NC
DNA-N19_DR Prim-5 0.25481145141516504 False NC
DNA-N19_DR Prim-15 0.2421756127643504 False NC
DNA-N19_DR Prim-25 0.3244643821134086 False NC
DNA-N19_DR Long-pec 0.31129583180451503 False NC
DNA-N19_DR Protruding-mouth 0.3529716380790842 False NC
DNA-N19_DR Day-4 0.40342691839636907 False NC
DNA-N19_DR Day-5 0.43646843658749124 False NC
DNA-N20_DR 1-cell 0.008181126893195957 False NC
DNA-N20_DR 2-cell 0.010886513788675053 False NC
DNA-N20_DR 128-cell 0.012016714726165206 False NC
DNA-N20_DR 1k-cell 0.010088298312698134 False NC
DNA-N20_DR Dome 0.0251713963875054 False NC
DNA-N20_DR 50pc-epiboly 0.026344365428922333 False NC
DNA-N20_DR Shield 0.022834480663709078 False NC
DNA-N20_DR 75pc-epiboly 0.03564944433484032 False NC
DNA-N20_DR 1-4-somites 0.06560517620148862 False NC
DNA-N20_DR 14-19-somites 0.15125507046191894 False NC
DNA-N20_DR 20-25-somites 0.3831759333310921 False NC
DNA-N20_DR Prim-5 0.7547044835263101 False NC
DNA-N20_DR Prim-15 0.8120057689976645 False NC
DNA-N20_DR Prim-25 0.7534549735220848 False NC
DNA-N20_DR Long-pec 0.6498837871005971 False NC
DNA-N20_DR Protruding-mouth 0.6507947557370019 False NC
DNA-N20_DR Day-4 0.6910660483543831 False NC
DNA-N20_DR Day-5 0.9167072694533527 False NC
DNA-N21_DR 1-cell 0.03102844066447009 False NC
DNA-N21_DR 2-cell 0.04389541218972949 False NC
DNA-N21_DR 128-cell 0.03312181591943453 False NC
DNA-N21_DR 1k-cell 0.06419328789760795 False NC
DNA-N21_DR Dome 0.19981504467341385 False NC
DNA-N21_DR 50pc-epiboly 0.4083947606875202 False NC
DNA-N21_DR Shield 0.33329222007152637 False NC
DNA-N21_DR 75pc-epiboly 0.3067489873048414 False NC
DNA-N21_DR 1-4-somites 0.30707939825624303 False NC
DNA-N21_DR 14-19-somites 0.3725167466742769 False NC
DNA-N21_DR 20-25-somites 0.5135800160981301 False NC
DNA-N21_DR Prim-5 0.4745679078876856 False NC
DNA-N21_DR Prim-15 0.4936948592337753 False NC
DNA-N21_DR Prim-25 0.6277223895745354 False NC
DNA-N21_DR Long-pec 0.7576919210312238 False NC
DNA-N21_DR Protruding-mouth 0.8153606566148367 False NC
DNA-N21_DR Day-4 0.8158714428335024 False NC
DNA-N21_DR Day-5 0.876208541739382 False NC
DNA-N22_DR 1-cell 0.03214343446676665 False NC
DNA-N22_DR 2-cell 0.04445593444809925 False NC
DNA-N22_DR 128-cell 0.17510643309595303 False NC
DNA-N22_DR 1k-cell 0.20411693841695952 False NC
DNA-N22_DR Dome 0.3777531961473185 False NC
DNA-N22_DR 50pc-epiboly 0.29412249290863546 False NC
DNA-N22_DR Shield 0.22320709043514525 False NC
DNA-N22_DR 75pc-epiboly 0.21247497214761482 False NC
DNA-N22_DR 1-4-somites 0.21608708972297785 False NC
DNA-N22_DR 14-19-somites 0.2030262405779794 False NC
DNA-N22_DR 20-25-somites 0.2031003889026604 False NC
DNA-N22_DR Prim-5 0.22081863002226543 False NC
DNA-N22_DR Prim-15 0.21700534465943688 False NC
DNA-N22_DR Prim-25 0.25375694086980805 False NC
DNA-N22_DR Long-pec 0.23627729451795706 False NC
DNA-N22_DR Protruding-mouth 0.30834877607584343 False NC
DNA-N22_DR Day-4 0.33470085999857674 False NC
DNA-N22_DR Day-5 0.33627194228231855 False NC
DNA-N23_DR 1-cell 0.04563133115332287 False NC
DNA-N23_DR 2-cell 0.09564111814869666 False NC
DNA-N23_DR 128-cell 0.15896916252019894 False NC
DNA-N23_DR 1k-cell 0.24527440994030408 False NC
DNA-N23_DR Dome 0.2585396265865584 False NC
DNA-N23_DR 50pc-epiboly 0.40873537933251214 False NC
DNA-N23_DR Shield 0.46773279047966765 False NC
DNA-N23_DR 75pc-epiboly 0.5653614590098224 False NC
DNA-N23_DR 1-4-somites 0.8060512056426645 False NC
DNA-N23_DR 14-19-somites 0.723154500834849 False NC
DNA-N23_DR 20-25-somites 0.7972919063450825 False NC
DNA-N23_DR Prim-5 0.6906011173408128 False NC
DNA-N23_DR Prim-15 0.6865075872407388 False NC
DNA-N23_DR Prim-25 1.0061159704524978 False NC
DNA-N23_DR Long-pec 0.8689012537958307 False NC
DNA-N23_DR Protruding-mouth 1.1681285800507546 False NC
DNA-N23_DR Day-4 1.2330565376639917 False NC
DNA-N23_DR Day-5 1.3270939645638524 False NC
DNA-N24_DR 1-cell 0.005029510205564446 False NC
DNA-N24_DR 2-cell 0.005691071869800442 False NC
DNA-N24_DR 128-cell 0.007695327069753148 False NC
DNA-N24_DR 1k-cell 0.012868057279743314 False NC
DNA-N24_DR Dome 0.036397725341349704 False NC
DNA-N24_DR 50pc-epiboly 0.06123057863128709 False NC
DNA-N24_DR Shield 0.050027718780839135 False NC
DNA-N24_DR 75pc-epiboly 0.06702415757808698 False NC
DNA-N24_DR 1-4-somites 0.11327030296296783 False NC
DNA-N24_DR 14-19-somites 0.12984390194838136 False NC
DNA-N24_DR 20-25-somites 0.1528643178313009 False NC
DNA-N24_DR Prim-5 0.15142670996717494 False NC
DNA-N24_DR Prim-15 0.14565352061194875 False NC
DNA-N24_DR Prim-25 0.19108256754716663 False NC
DNA-N24_DR Long-pec 0.16206642217485287 False NC
DNA-N24_DR Protruding-mouth 0.23911042842618815 False NC
DNA-N24_DR Day-4 0.28386023744732275 False NC
DNA-N24_DR Day-5 0.3017723634916905 False NC
DNA-N25_DR 1-cell 0.0030245532541883116 False NC
DNA-N25_DR 2-cell 0.0120741950844281 False NC
DNA-N25_DR 128-cell 0.023323469865073318 False NC
DNA-N25_DR 1k-cell 0.01811535711110175 False NC
DNA-N25_DR Dome 0.08798245372239848 False NC
DNA-N25_DR 50pc-epiboly 0.09739481764283713 False NC
DNA-N25_DR Shield 0.06644577603480278 False NC
DNA-N25_DR 75pc-epiboly 0.0638476403696939 False NC
DNA-N25_DR 1-4-somites 0.09811909614342446 False NC
DNA-N25_DR 14-19-somites 0.12264322340866267 False NC
DNA-N25_DR 20-25-somites 0.10888353738068132 False NC
DNA-N25_DR Prim-5 0.09576306832941625 False NC
DNA-N25_DR Prim-15 0.09715132814284673 False NC
DNA-N25_DR Prim-25 0.11142057673965995 False NC
DNA-N25_DR Long-pec 0.09941846594570461 False NC
DNA-N25_DR Protruding-mouth 0.1616138596451496 False NC
DNA-N25_DR Day-4 0.15341403881005114 False NC
DNA-N25_DR Day-5 0.16876117031632293 False NC
DNA-N26B_DR 1-cell 0.0026017147200384214 False NC
DNA-N26B_DR 2-cell 0.0018546783397014027 False NC
DNA-N26B_DR 128-cell 0.003184571840134481 False NC
[truncated: 32,699,116 more chars]
