# Supplementary material for: Transposable elements drive the evolution of metazoan zinc finger genes
Source: Genome Res. 2023 Aug;33(8):1325–39. doi: 10.1101/gr.277966.123 (PMC10547256; doi:10.1101/gr.277966.123)
Supplement: Supplement 5 [file Supplemental_Data_5.tar.gz › finz_expression_summary/Danio_rerio_hiqual_finz.gff]

# start gene g1
NC_007115.7	AUGUSTUS	gene	28419430	28424192	1	+	.	ID=g1
NC_007115.7	AUGUSTUS	transcript	28419430	28424192	.	+	.	ID=g1.t1;Parent=g1
NC_007115.7	AUGUSTUS	transcription_start_site	28419430	28419430	.	+	.	Parent=g1.t1
NC_007115.7	AUGUSTUS	exon	28419430	28419748	.	+	.	Parent=g1.t1
NC_007115.7	AUGUSTUS	start_codon	28419664	28419666	.	+	0	Parent=g1.t1
NC_007115.7	AUGUSTUS	intron	28419749	28422099	.	+	.	Parent=g1.t1
NC_007115.7	AUGUSTUS	CDS	28419664	28419748	.	+	0	ID=g1.t1.cds;Parent=g1.t1
NC_007115.7	AUGUSTUS	CDS	28422100	28423346	.	+	2	ID=g1.t1.cds;Parent=g1.t1
NC_007115.7	AUGUSTUS	exon	28422100	28424192	.	+	.	Parent=g1.t1
NC_007115.7	AUGUSTUS	stop_codon	28423344	28423346	.	+	0	Parent=g1.t1
NC_007115.7	AUGUSTUS	transcription_end_site	28424192	28424192	.	+	.	Parent=g1.t1
NC_007115.7	AUGUSTUS	protein_match	28419664	28419748	12.9	+	0	ID=pp.g1.t1.f_finz;Target=f_finz 1 29;Target_start=0;
NC_007115.7	AUGUSTUS	protein_match	28422100	28422122	6.06	+	2	ID=pp.g1.t1.f_finz;Target=f_finz 29 36;Target_start=0;
NC_007115.7	AUGUSTUS	protein_match	28422678	28422833	8.9	+	0	ID=pp.g1.t1.f_znf;Target=f_znf 1 52;Target_start=221;
NC_007115.7	AUGUSTUS	interblock_region	28422123	28422677	.	+	0	ID=pp.g1.t1.iBR1
NC_007115.7	AUGUSTUS	interblock_region	28422834	28423346	.	+	0	ID=pp.g1.t1.iBR2
# end gene g1
# start gene g2
NC_007115.7	AUGUSTUS	gene	28441730	28451116	1	+	.	ID=g2
NC_007115.7	AUGUSTUS	transcript	28441730	28451116	.	+	.	ID=g2.t1;Parent=g2
NC_007115.7	AUGUSTUS	transcription_start_site	28441730	28441730	.	+	.	Parent=g2.t1
NC_007115.7	AUGUSTUS	exon	28441730	28442898	.	+	.	Parent=g2.t1
NC_007115.7	AUGUSTUS	start_codon	28442814	28442816	.	+	0	Parent=g2.t1
NC_007115.7	AUGUSTUS	intron	28442899	28448469	.	+	.	Parent=g2.t1
NC_007115.7	AUGUSTUS	CDS	28442814	28442898	.	+	0	ID=g2.t1.cds;Parent=g2.t1
NC_007115.7	AUGUSTUS	CDS	28448470	28449632	.	+	2	ID=g2.t1.cds;Parent=g2.t1
NC_007115.7	AUGUSTUS	exon	28448470	28451116	.	+	.	Parent=g2.t1
NC_007115.7	AUGUSTUS	stop_codon	28449630	28449632	.	+	0	Parent=g2.t1
NC_007115.7	AUGUSTUS	transcription_end_site	28451116	28451116	.	+	.	Parent=g2.t1
NC_007115.7	AUGUSTUS	protein_match	28442814	28442898	14.5	+	0	ID=pp.g2.t1.f_finz;Target=f_finz 1 29;Target_start=0;
NC_007115.7	AUGUSTUS	protein_match	28448470	28448492	9.09	+	2	ID=pp.g2.t1.f_finz;Target=f_finz 29 36;Target_start=0;
NC_007115.7	AUGUSTUS	protein_match	28448964	28449119	7.25	+	0	ID=pp.g2.t1.f_znf;Target=f_znf 1 52;Target_start=193;
NC_007115.7	AUGUSTUS	interblock_region	28448493	28448963	.	+	0	ID=pp.g2.t1.iBR1
NC_007115.7	AUGUSTUS	interblock_region	28449120	28449632	.	+	0	ID=pp.g2.t1.iBR2
# end gene g2
# start gene g3
NC_007115.7	AUGUSTUS	gene	28634363	28641036	1	-	.	ID=g3
NC_007115.7	AUGUSTUS	transcript	28634363	28641036	.	-	.	ID=g3.t1;Parent=g3
NC_007115.7	AUGUSTUS	transcription_end_site	28634363	28634363	.	-	.	Parent=g3.t1
NC_007115.7	AUGUSTUS	exon	28634363	28635578	.	-	.	Parent=g3.t1
NC_007115.7	AUGUSTUS	stop_codon	28634602	28634604	.	-	0	Parent=g3.t1
NC_007115.7	AUGUSTUS	intron	28635579	28640109	.	-	.	Parent=g3.t1
NC_007115.7	AUGUSTUS	CDS	28634602	28635578	.	-	2	ID=g3.t1.cds;Parent=g3.t1
NC_007115.7	AUGUSTUS	CDS	28640110	28640194	.	-	0	ID=g3.t1.cds;Parent=g3.t1
NC_007115.7	AUGUSTUS	exon	28640110	28641036	.	-	.	Parent=g3.t1
NC_007115.7	AUGUSTUS	start_codon	28640192	28640194	.	-	0	Parent=g3.t1
NC_007115.7	AUGUSTUS	transcription_start_site	28641036	28641036	.	-	.	Parent=g3.t1
NC_007115.7	AUGUSTUS	protein_match	28634878	28635033	8.22	-	0	ID=pp.g3.t1.f_znf;Target=f_znf 1 52;Target_start=210;
NC_007115.7	AUGUSTUS	protein_match	28635556	28635578	2.65	-	2	ID=pp.g3.t1.f_finz;Target=f_finz 29 36;Target_start=0;
NC_007115.7	AUGUSTUS	protein_match	28640110	28640194	11.3	-	0	ID=pp.g3.t1.f_finz;Target=f_finz 1 29;Target_start=0;
NC_007115.7	AUGUSTUS	interblock_region	28634602	28634877	.	-	0	ID=pp.g3.t1.iBR2
NC_007115.7	AUGUSTUS	interblock_region	28635034	28635555	.	-	0	ID=pp.g3.t1.iBR1
# end gene g3
# start gene g5
NC_007115.7	AUGUSTUS	gene	28650108	28677656	1	-	.	ID=g5
NC_007115.7	AUGUSTUS	transcript	28650108	28677656	.	-	.	ID=g5.t1;Parent=g5
NC_007115.7	AUGUSTUS	transcription_end_site	28650108	28650108	.	-	.	Parent=g5.t1
NC_007115.7	AUGUSTUS	exon	28650108	28652442	.	-	.	Parent=g5.t1
NC_007115.7	AUGUSTUS	stop_codon	28651730	28651732	.	-	0	Parent=g5.t1
NC_007115.7	AUGUSTUS	intron	28652443	28664067	.	-	.	Parent=g5.t1
NC_007115.7	AUGUSTUS	CDS	28651730	28652442	.	-	2	ID=g5.t1.cds;Parent=g5.t1
NC_007115.7	AUGUSTUS	CDS	28664068	28664152	.	-	0	ID=g5.t1.cds;Parent=g5.t1
NC_007115.7	AUGUSTUS	exon	28664068	28664220	.	-	.	Parent=g5.t1
NC_007115.7	AUGUSTUS	start_codon	28664150	28664152	.	-	0	Parent=g5.t1
NC_007115.7	AUGUSTUS	exon	28677562	28677656	.	-	.	Parent=g5.t1
NC_007115.7	AUGUSTUS	transcription_start_site	28677656	28677656	.	-	.	Parent=g5.t1
NC_007115.7	AUGUSTUS	protein_match	28652162	28652317	8.52	-	0	ID=pp.g5.t1.f_znf;Target=f_znf 1 52;Target_start=70;
NC_007115.7	AUGUSTUS	protein_match	28652420	28652442	1.75	-	2	ID=pp.g5.t1.f_finz;Target=f_finz 29 36;Target_start=0;
NC_007115.7	AUGUSTUS	protein_match	28664068	28664152	11.3	-	0	ID=pp.g5.t1.f_finz;Target=f_finz 1 29;Target_start=0;
NC_007115.7	AUGUSTUS	interblock_region	28651730	28652161	.	-	0	ID=pp.g5.t1.iBR2
NC_007115.7	AUGUSTUS	interblock_region	28652318	28652419	.	-	0	ID=pp.g5.t1.iBR1
# end gene g5
# start gene g6
NC_007115.7	AUGUSTUS	gene	28815137	28821191	1	+	.	ID=g6
NC_007115.7	AUGUSTUS	transcript	28815137	28821191	.	+	.	ID=g6.t1;Parent=g6
NC_007115.7	AUGUSTUS	transcription_start_site	28815137	28815137	.	+	.	Parent=g6.t1
NC_007115.7	AUGUSTUS	exon	28815137	28815465	.	+	.	Parent=g6.t1
NC_007115.7	AUGUSTUS	start_codon	28815381	28815383	.	+	0	Parent=g6.t1
NC_007115.7	AUGUSTUS	intron	28815466	28819929	.	+	.	Parent=g6.t1
NC_007115.7	AUGUSTUS	CDS	28815381	28815465	.	+	0	ID=g6.t1.cds;Parent=g6.t1
NC_007115.7	AUGUSTUS	CDS	28819930	28821017	.	+	2	ID=g6.t1.cds;Parent=g6.t1
NC_007115.7	AUGUSTUS	exon	28819930	28821191	.	+	.	Parent=g6.t1
NC_007115.7	AUGUSTUS	stop_codon	28821015	28821017	.	+	0	Parent=g6.t1
NC_007115.7	AUGUSTUS	transcription_end_site	28821191	28821191	.	+	.	Parent=g6.t1
NC_007115.7	AUGUSTUS	protein_match	28815381	28815465	12.6	+	0	ID=pp.g6.t1.f_finz;Target=f_finz 1 29;Target_start=0;
NC_007115.7	AUGUSTUS	protein_match	28819930	28819952	4.77	+	2	ID=pp.g6.t1.f_finz;Target=f_finz 29 36;Target_start=0;
NC_007115.7	AUGUSTUS	protein_match	28820517	28820672	7.75	+	0	ID=pp.g6.t1.f_znf;Target=f_znf 1 52;Target_start=224;
NC_007115.7	AUGUSTUS	interblock_region	28819953	28820516	.	+	0	ID=pp.g6.t1.iBR1
NC_007115.7	AUGUSTUS	interblock_region	28820673	28821017	.	+	0	ID=pp.g6.t1.iBR2
# end gene g6
# start gene g7
NC_007115.7	AUGUSTUS	gene	28951559	28958879	1	-	.	ID=g7
NC_007115.7	AUGUSTUS	transcript	28951559	28958879	.	-	.	ID=g7.t1;Parent=g7
NC_007115.7	AUGUSTUS	transcription_end_site	28951559	28951559	.	-	.	Parent=g7.t1
NC_007115.7	AUGUSTUS	exon	28951559	28952795	.	-	.	Parent=g7.t1
NC_007115.7	AUGUSTUS	stop_codon	28952128	28952130	.	-	0	Parent=g7.t1
NC_007115.7	AUGUSTUS	intron	28952796	28957962	.	-	.	Parent=g7.t1
NC_007115.7	AUGUSTUS	CDS	28952128	28952795	.	-	2	ID=g7.t1.cds;Parent=g7.t1
NC_007115.7	AUGUSTUS	CDS	28957963	28958047	.	-	0	ID=g7.t1.cds;Parent=g7.t1
NC_007115.7	AUGUSTUS	exon	28957963	28958879	.	-	.	Parent=g7.t1
NC_007115.7	AUGUSTUS	start_codon	28958045	28958047	.	-	0	Parent=g7.t1
NC_007115.7	AUGUSTUS	transcription_start_site	28958879	28958879	.	-	.	Parent=g7.t1
NC_007115.7	AUGUSTUS	protein_match	28952299	28952454	8	-	0	ID=pp.g7.t1.f_znf;Target=f_znf 1 52;Target_start=142;
NC_007115.7	AUGUSTUS	protein_match	28952773	28952795	4.18	-	2	ID=pp.g7.t1.f_finz;Target=f_finz 29 36;Target_start=0;
NC_007115.7	AUGUSTUS	protein_match	28957963	28958047	9.04	-	0	ID=pp.g7.t1.f_finz;Target=f_finz 1 29;Target_start=0;
NC_007115.7	AUGUSTUS	interblock_region	28952128	28952298	.	-	0	ID=pp.g7.t1.iBR2
NC_007115.7	AUGUSTUS	interblock_region	28952455	28952772	.	-	0	ID=pp.g7.t1.iBR1
# end gene g7
# start gene g8
NC_007115.7	AUGUSTUS	gene	28963160	28976558	1	+	.	ID=g8
NC_007115.7	AUGUSTUS	transcript	28963160	28976558	.	+	.	ID=g8.t1;Parent=g8
NC_007115.7	AUGUSTUS	transcription_start_site	28963160	28963160	.	+	.	Parent=g8.t1
NC_007115.7	AUGUSTUS	exon	28963160	28963359	.	+	.	Parent=g8.t1
NC_007115.7	AUGUSTUS	start_codon	28963275	28963277	.	+	0	Parent=g8.t1
NC_007115.7	AUGUSTUS	intron	28963360	28974298	.	+	.	Parent=g8.t1
NC_007115.7	AUGUSTUS	CDS	28963275	28963359	.	+	0	ID=g8.t1.cds;Parent=g8.t1
NC_007115.7	AUGUSTUS	CDS	28974299	28975170	.	+	2	ID=g8.t1.cds;Parent=g8.t1
NC_007115.7	AUGUSTUS	exon	28974299	28976558	.	+	.	Parent=g8.t1
NC_007115.7	AUGUSTUS	stop_codon	28975168	28975170	.	+	0	Parent=g8.t1
NC_007115.7	AUGUSTUS	transcription_end_site	28976558	28976558	.	+	.	Parent=g8.t1
NC_007115.7	AUGUSTUS	protein_match	28963275	28963359	14.5	+	0	ID=pp.g8.t1.f_finz;Target=f_finz 1 29;Target_start=0;
NC_007115.7	AUGUSTUS	protein_match	28974299	28974321	4.64	+	2	ID=pp.g8.t1.f_finz;Target=f_finz 29 36;Target_start=0;
NC_007115.7	AUGUSTUS	protein_match	28974424	28974579	8.74	+	0	ID=pp.g8.t1.f_znf;Target=f_znf 1 52;Target_start=70;
NC_007115.7	AUGUSTUS	interblock_region	28974322	28974423	.	+	0	ID=pp.g8.t1.iBR1
NC_007115.7	AUGUSTUS	interblock_region	28974580	28975170	.	+	0	ID=pp.g8.t1.iBR2
# end gene g8
# start gene g9
NC_007115.7	AUGUSTUS	gene	29007114	29014476	1	-	.	ID=g9
NC_007115.7	AUGUSTUS	transcript	29007114	29014476	.	-	.	ID=g9.t1;Parent=g9
NC_007115.7	AUGUSTUS	transcription_end_site	29007114	29007114	.	-	.	Parent=g9.t1
NC_007115.7	AUGUSTUS	exon	29007114	29009105	.	-	.	Parent=g9.t1
NC_007115.7	AUGUSTUS	stop_codon	29008282	29008284	.	-	0	Parent=g9.t1
NC_007115.7	AUGUSTUS	intron	29009106	29012659	.	-	.	Parent=g9.t1
NC_007115.7	AUGUSTUS	CDS	29008282	29009105	.	-	2	ID=g9.t1.cds;Parent=g9.t1
NC_007115.7	AUGUSTUS	CDS	29012660	29012744	.	-	0	ID=g9.t1.cds;Parent=g9.t1
NC_007115.7	AUGUSTUS	exon	29012660	29014476	.	-	.	Parent=g9.t1
NC_007115.7	AUGUSTUS	start_codon	29012742	29012744	.	-	0	Parent=g9.t1
NC_007115.7	AUGUSTUS	transcription_start_site	29014476	29014476	.	-	.	Parent=g9.t1
NC_007115.7	AUGUSTUS	protein_match	29008627	29008782	7.17	-	0	ID=pp.g9.t1.f_znf;Target=f_znf 1 52;Target_start=136;
NC_007115.7	AUGUSTUS	protein_match	29009083	29009105	5.5	-	2	ID=pp.g9.t1.f_finz;Target=f_finz 29 36;Target_start=0;
NC_007115.7	AUGUSTUS	protein_match	29012660	29012744	11.5	-	0	ID=pp.g9.t1.f_finz;Target=f_finz 1 29;Target_start=0;
NC_007115.7	AUGUSTUS	interblock_region	29008282	29008626	.	-	0	ID=pp.g9.t1.iBR2
NC_007115.7	AUGUSTUS	interblock_region	29008783	29009082	.	-	0	ID=pp.g9.t1.iBR1
# end gene g9
# start gene g10
NC_007115.7	AUGUSTUS	gene	29090818	29111132	1	-	.	ID=g10
NC_007115.7	AUGUSTUS	transcript	29090818	29111132	.	-	.	ID=g10.t1;Parent=g10
NC_007115.7	AUGUSTUS	transcription_end_site	29090818	29090818	.	-	.	Parent=g10.t1
NC_007115.7	AUGUSTUS	exon	29090818	29092914	.	-	.	Parent=g10.t1
NC_007115.7	AUGUSTUS	stop_codon	29092181	29092183	.	-	0	Parent=g10.t1
NC_007115.7	AUGUSTUS	intron	29092915	29105815	.	-	.	Parent=g10.t1
NC_007115.7	AUGUSTUS	CDS	29092181	29092914	.	-	2	ID=g10.t1.cds;Parent=g10.t1
NC_007115.7	AUGUSTUS	CDS	29105816	29105900	.	-	0	ID=g10.t1.cds;Parent=g10.t1
NC_007115.7	AUGUSTUS	exon	29105816	29106010	.	-	.	Parent=g10.t1
NC_007115.7	AUGUSTUS	start_codon	29105898	29105900	.	-	0	Parent=g10.t1
NC_007115.7	AUGUSTUS	exon	29111022	29111132	.	-	.	Parent=g10.t1
NC_007115.7	AUGUSTUS	transcription_start_site	29111132	29111132	.	-	.	Parent=g10.t1
NC_007115.7	AUGUSTUS	protein_match	29092529	29092684	10.1	-	0	ID=pp.g10.t1.f_znf;Target=f_znf 1 52;Target_start=105;
NC_007115.7	AUGUSTUS	protein_match	29092892	29092914	2.06	-	2	ID=pp.g10.t1.f_finz;Target=f_finz 29 36;Target_start=0;
NC_007115.7	AUGUSTUS	protein_match	29105816	29105900	14.5	-	0	ID=pp.g10.t1.f_finz;Target=f_finz 1 29;Target_start=0;
NC_007115.7	AUGUSTUS	interblock_region	29092181	29092528	.	-	0	ID=pp.g10.t1.iBR2
NC_007115.7	AUGUSTUS	interblock_region	29092685	29092891	.	-	0	ID=pp.g10.t1.iBR1
# end gene g10
# start gene g11
NC_007115.7	AUGUSTUS	gene	29113060	29121412	1	-	.	ID=g11
NC_007115.7	AUGUSTUS	transcript	29113060	29121412	.	-	.	ID=g11.t1;Parent=g11
NC_007115.7	AUGUSTUS	transcription_end_site	29113060	29113060	.	-	.	Parent=g11.t1
NC_007115.7	AUGUSTUS	exon	29113060	29116036	.	-	.	Parent=g11.t1
NC_007115.7	AUGUSTUS	stop_codon	29114835	29114837	.	-	0	Parent=g11.t1
NC_007115.7	AUGUSTUS	intron	29116037	29121279	.	-	.	Parent=g11.t1
NC_007115.7	AUGUSTUS	CDS	29114835	29116036	.	-	2	ID=g11.t1.cds;Parent=g11.t1
NC_007115.7	AUGUSTUS	CDS	29121280	29121364	.	-	0	ID=g11.t1.cds;Parent=g11.t1
NC_007115.7	AUGUSTUS	exon	29121280	29121412	.	-	.	Parent=g11.t1
NC_007115.7	AUGUSTUS	start_codon	29121362	29121364	.	-	0	Parent=g11.t1
NC_007115.7	AUGUSTUS	transcription_start_site	29121412	29121412	.	-	.	Parent=g11.t1
NC_007115.7	AUGUSTUS	protein_match	29115756	29115911	8.36	-	0	ID=pp.g11.t1.f_znf;Target=f_znf 1 52;Target_start=70;
NC_007115.7	AUGUSTUS	protein_match	29116014	29116036	6.44	-	2	ID=pp.g11.t1.f_finz;Target=f_finz 29 36;Target_start=0;
NC_007115.7	AUGUSTUS	protein_match	29121280	29121364	7.94	-	0	ID=pp.g11.t1.f_finz;Target=f_finz 1 29;Target_start=0;
NC_007115.7	AUGUSTUS	interblock_region	29114835	29115755	.	-	0	ID=pp.g11.t1.iBR2
NC_007115.7	AUGUSTUS	interblock_region	29115912	29116013	.	-	0	ID=pp.g11.t1.iBR1
# end gene g11
# start gene g12
NC_007115.7	AUGUSTUS	gene	29268475	29285269	1	+	.	ID=g12
NC_007115.7	AUGUSTUS	transcript	29268475	29285269	.	+	.	ID=g12.t1;Parent=g12
NC_007115.7	AUGUSTUS	transcription_start_site	29268475	29268475	.	+	.	Parent=g12.t1
NC_007115.7	AUGUSTUS	exon	29268475	29270273	.	+	.	Parent=g12.t1
NC_007115.7	AUGUSTUS	start_codon	29270189	29270191	.	+	0	Parent=g12.t1
NC_007115.7	AUGUSTUS	intron	29270274	29284283	.	+	.	Parent=g12.t1
NC_007115.7	AUGUSTUS	CDS	29270189	29270273	.	+	0	ID=g12.t1.cds;Parent=g12.t1
NC_007115.7	AUGUSTUS	CDS	29284284	29285164	.	+	2	ID=g12.t1.cds;Parent=g12.t1
NC_007115.7	AUGUSTUS	exon	29284284	29285269	.	+	.	Parent=g12.t1
NC_007115.7	AUGUSTUS	stop_codon	29285162	29285164	.	+	0	Parent=g12.t1
NC_007115.7	AUGUSTUS	transcription_end_site	29285269	29285269	.	+	.	Parent=g12.t1
NC_007115.7	AUGUSTUS	protein_match	29270189	29270273	10.3	+	0	ID=pp.g12.t1.f_finz;Target=f_finz 1 29;Target_start=0;
NC_007115.7	AUGUSTUS	protein_match	29284284	29284306	2.16	+	2	ID=pp.g12.t1.f_finz;Target=f_finz 29 36;Target_start=0;
NC_007115.7	AUGUSTUS	protein_match	29284829	29284984	8.15	+	0	ID=pp.g12.t1.f_znf;Target=f_znf 1 52;Target_start=210;
NC_007115.7	AUGUSTUS	interblock_region	29284307	29284828	.	+	0	ID=pp.g12.t1.iBR1
NC_007115.7	AUGUSTUS	interblock_region	29284985	29285164	.	+	0	ID=pp.g12.t1.iBR2
# end gene g12
# start gene g13
NC_007115.7	AUGUSTUS	gene	29297405	29307171	1	-	.	ID=g13
NC_007115.7	AUGUSTUS	transcript	29297405	29307171	.	-	.	ID=g13.t1;Parent=g13
NC_007115.7	AUGUSTUS	transcription_end_site	29297405	29297405	.	-	.	Parent=g13.t1
NC_007115.7	AUGUSTUS	exon	29297405	29298718	.	-	.	Parent=g13.t1
NC_007115.7	AUGUSTUS	stop_codon	29297838	29297840	.	-	0	Parent=g13.t1
NC_007115.7	AUGUSTUS	intron	29298719	29304264	.	-	.	Parent=g13.t1
NC_007115.7	AUGUSTUS	CDS	29297838	29298718	.	-	2	ID=g13.t1.cds;Parent=g13.t1
NC_007115.7	AUGUSTUS	CDS	29304265	29304349	.	-	0	ID=g13.t1.cds;Parent=g13.t1
NC_007115.7	AUGUSTUS	exon	29304265	29304414	.	-	.	Parent=g13.t1
NC_007115.7	AUGUSTUS	start_codon	29304347	29304349	.	-	0	Parent=g13.t1
NC_007115.7	AUGUSTUS	exon	29307136	29307171	.	-	.	Parent=g13.t1
NC_007115.7	AUGUSTUS	transcription_start_site	29307171	29307171	.	-	.	Parent=g13.t1
NC_007115.7	AUGUSTUS	protein_match	29298354	29298509	7.99	-	0	ID=pp.g13.t1.f_znf;Target=f_znf 1 52;Target_start=98;
NC_007115.7	AUGUSTUS	protein_match	29298696	29298718	3.68	-	2	ID=pp.g13.t1.f_finz;Target=f_finz 29 36;Target_start=0;
NC_007115.7	AUGUSTUS	protein_match	29304265	29304349	14.5	-	0	ID=pp.g13.t1.f_finz;Target=f_finz 1 29;Target_start=0;
NC_007115.7	AUGUSTUS	interblock_region	29297838	29298353	.	-	0	ID=pp.g13.t1.iBR2
NC_007115.7	AUGUSTUS	interblock_region	29298510	29298695	.	-	0	ID=pp.g13.t1.iBR1
# end gene g13
# start gene g15
NC_007115.7	AUGUSTUS	gene	29344993	29360522	1	+	.	ID=g15
NC_007115.7	AUGUSTUS	transcript	29344993	29360522	.	+	.	ID=g15.t1;Parent=g15
NC_007115.7	AUGUSTUS	transcription_start_site	29344993	29344993	.	+	.	Parent=g15.t1
NC_007115.7	AUGUSTUS	exon	29344993	29345771	.	+	.	Parent=g15.t1
NC_007115.7	AUGUSTUS	start_codon	29345687	29345689	.	+	0	Parent=g15.t1
NC_007115.7	AUGUSTUS	intron	29345772	29358500	.	+	.	Parent=g15.t1
NC_007115.7	AUGUSTUS	CDS	29345687	29345771	.	+	0	ID=g15.t1.cds;Parent=g15.t1
NC_007115.7	AUGUSTUS	CDS	29358501	29359540	.	+	2	ID=g15.t1.cds;Parent=g15.t1
NC_007115.7	AUGUSTUS	exon	29358501	29360522	.	+	.	Parent=g15.t1
NC_007115.7	AUGUSTUS	stop_codon	29359538	29359540	.	+	0	Parent=g15.t1
NC_007115.7	AUGUSTUS	transcription_end_site	29360522	29360522	.	+	.	Parent=g15.t1
NC_007115.7	AUGUSTUS	protein_match	29345687	29345771	12.5	+	0	ID=pp.g15.t1.f_finz;Target=f_finz 1 29;Target_start=0;
NC_007115.7	AUGUSTUS	protein_match	29358501	29358523	2.09	+	2	ID=pp.g15.t1.f_finz;Target=f_finz 29 36;Target_start=0;
NC_007115.7	AUGUSTUS	protein_match	29358878	29359033	8.78	+	0	ID=pp.g15.t1.f_znf;Target=f_znf 1 52;Target_start=154;
NC_007115.7	AUGUSTUS	interblock_region	29358524	29358877	.	+	0	ID=pp.g15.t1.iBR1
NC_007115.7	AUGUSTUS	interblock_region	29359034	29359540	.	+	0	ID=pp.g15.t1.iBR2
# end gene g15
# start gene g16
NC_007115.7	AUGUSTUS	gene	29373278	29383215	1	-	.	ID=g16
NC_007115.7	AUGUSTUS	transcript	29373278	29383215	.	-	.	ID=g16.t1;Parent=g16
NC_007115.7	AUGUSTUS	transcription_end_site	29373278	29373278	.	-	.	Parent=g16.t1
NC_007115.7	AUGUSTUS	exon	29373278	29375340	.	-	.	Parent=g16.t1
NC_007115.7	AUGUSTUS	stop_codon	29374733	29374735	.	-	0	Parent=g16.t1
NC_007115.7	AUGUSTUS	intron	29375341	29382378	.	-	.	Parent=g16.t1
NC_007115.7	AUGUSTUS	CDS	29374733	29375340	.	-	2	ID=g16.t1.cds;Parent=g16.t1
NC_007115.7	AUGUSTUS	CDS	29382379	29382463	.	-	0	ID=g16.t1.cds;Parent=g16.t1
NC_007115.7	AUGUSTUS	exon	29382379	29383215	.	-	.	Parent=g16.t1
NC_007115.7	AUGUSTUS	start_codon	29382461	29382463	.	-	0	Parent=g16.t1
NC_007115.7	AUGUSTUS	transcription_start_site	29383215	29383215	.	-	.	Parent=g16.t1
NC_007115.7	AUGUSTUS	protein_match	29375060	29375215	9.01	-	0	ID=pp.g16.t1.f_znf;Target=f_znf 1 52;Target_start=70;
NC_007115.7	AUGUSTUS	protein_match	29375318	29375340	5.27	-	2	ID=pp.g16.t1.f_finz;Target=f_finz 29 36;Target_start=0;
NC_007115.7	AUGUSTUS	protein_match	29382379	29382463	11.6	-	0	ID=pp.g16.t1.f_finz;Target=f_finz 1 29;Target_start=0;
NC_007115.7	AUGUSTUS	interblock_region	29374733	29375059	.	-	0	ID=pp.g16.t1.iBR2
NC_007115.7	AUGUSTUS	interblock_region	29375216	29375317	.	-	0	ID=pp.g16.t1.iBR1
# end gene g16
# start gene g17
NC_007115.7	AUGUSTUS	gene	29389846	29397576	1	+	.	ID=g17
NC_007115.7	AUGUSTUS	transcript	29389846	29397576	.	+	.	ID=g17.t1;Parent=g17
NC_007115.7	AUGUSTUS	transcription_start_site	29389846	29389846	.	+	.	Parent=g17.t1
NC_007115.7	AUGUSTUS	exon	29389846	29390613	.	+	.	Parent=g17.t1
NC_007115.7	AUGUSTUS	start_codon	29390529	29390531	.	+	0	Parent=g17.t1
NC_007115.7	AUGUSTUS	intron	29390614	29395852	.	+	.	Parent=g17.t1
NC_007115.7	AUGUSTUS	CDS	29390529	29390613	.	+	0	ID=g17.t1.cds;Parent=g17.t1
NC_007115.7	AUGUSTUS	CDS	29395853	29396841	.	+	2	ID=g17.t1.cds;Parent=g17.t1
NC_007115.7	AUGUSTUS	exon	29395853	29397576	.	+	.	Parent=g17.t1
NC_007115.7	AUGUSTUS	stop_codon	29396839	29396841	.	+	0	Parent=g17.t1
NC_007115.7	AUGUSTUS	transcription_end_site	29397576	29397576	.	+	.	Parent=g17.t1
NC_007115.7	AUGUSTUS	protein_match	29390529	29390613	9.75	+	0	ID=pp.g17.t1.f_finz;Target=f_finz 1 29;Target_start=0;
NC_007115.7	AUGUSTUS	protein_match	29395853	29395875	9.09	+	2	ID=pp.g17.t1.f_finz;Target=f_finz 29 36;Target_start=0;
NC_007115.7	AUGUSTUS	protein_match	29396089	29396244	6.64	+	0	ID=pp.g17.t1.f_znf;Target=f_znf 1 52;Target_start=107;
NC_007115.7	AUGUSTUS	interblock_region	29395876	29396088	.	+	0	ID=pp.g17.t1.iBR1
NC_007115.7	AUGUSTUS	interblock_region	29396245	29396841	.	+	0	ID=pp.g17.t1.iBR2
# end gene g17
# start gene g18
NC_007115.7	AUGUSTUS	gene	29434820	29441847	1	-	.	ID=g18
NC_007115.7	AUGUSTUS	transcript	29434820	29441847	.	-	.	ID=g18.t1;Parent=g18
NC_007115.7	AUGUSTUS	transcription_end_site	29434820	29434820	.	-	.	Parent=g18.t1
NC_007115.7	AUGUSTUS	exon	29434820	29437253	.	-	.	Parent=g18.t1
NC_007115.7	AUGUSTUS	stop_codon	29436541	29436543	.	-	0	Parent=g18.t1
NC_007115.7	AUGUSTUS	intron	29437254	29440730	.	-	.	Parent=g18.t1
NC_007115.7	AUGUSTUS	CDS	29436541	29437253	.	-	2	ID=g18.t1.cds;Parent=g18.t1
NC_007115.7	AUGUSTUS	CDS	29440731	29440815	.	-	0	ID=g18.t1.cds;Parent=g18.t1
NC_007115.7	AUGUSTUS	exon	29440731	29441847	.	-	.	Parent=g18.t1
NC_007115.7	AUGUSTUS	start_codon	29440813	29440815	.	-	0	Parent=g18.t1
NC_007115.7	AUGUSTUS	transcription_start_site	29441847	29441847	.	-	.	Parent=g18.t1
NC_007115.7	AUGUSTUS	protein_match	29436973	29437128	8.82	-	0	ID=pp.g18.t1.f_znf;Target=f_znf 1 52;Target_start=70;
NC_007115.7	AUGUSTUS	protein_match	29437231	29437253	5.39	-	2	ID=pp.g18.t1.f_finz;Target=f_finz 29 36;Target_start=0;
NC_007115.7	AUGUSTUS	protein_match	29440731	29440815	13.2	-	0	ID=pp.g18.t1.f_finz;Target=f_finz 1 29;Target_start=0;
NC_007115.7	AUGUSTUS	interblock_region	29436541	29436972	.	-	0	ID=pp.g18.t1.iBR2
NC_007115.7	AUGUSTUS	interblock_region	29437129	29437230	.	-	0	ID=pp.g18.t1.iBR1
# end gene g18
# start gene g19
NC_007115.7	AUGUSTUS	gene	29511445	29522551	1	+	.	ID=g19
NC_007115.7	AUGUSTUS	transcript	29511445	29522551	.	+	.	ID=g19.t1;Parent=g19
NC_007115.7	AUGUSTUS	transcription_start_site	29511445	29511445	.	+	.	Parent=g19.t1
NC_007115.7	AUGUSTUS	exon	29511445	29511603	.	+	.	Parent=g19.t1
NC_007115.7	AUGUSTUS	start_codon	29511519	29511521	.	+	0	Parent=g19.t1
NC_007115.7	AUGUSTUS	intron	29511604	29519405	.	+	.	Parent=g19.t1
NC_007115.7	AUGUSTUS	CDS	29511519	29511603	.	+	0	ID=g19.t1.cds;Parent=g19.t1
NC_007115.7	AUGUSTUS	CDS	29519406	29520706	.	+	2	ID=g19.t1.cds;Parent=g19.t1
NC_007115.7	AUGUSTUS	exon	29519406	29521386	.	+	.	Parent=g19.t1
NC_007115.7	AUGUSTUS	stop_codon	29520704	29520706	.	+	0	Parent=g19.t1
NC_007115.7	AUGUSTUS	exon	29522486	29522551	.	+	.	Parent=g19.t1
NC_007115.7	AUGUSTUS	transcription_end_site	29522551	29522551	.	+	.	Parent=g19.t1
NC_007115.7	AUGUSTUS	protein_match	29511519	29511603	12.7	+	0	ID=pp.g19.t1.f_finz;Target=f_finz 1 29;Target_start=0;
NC_007115.7	AUGUSTUS	protein_match	29519406	29519428	3.57	+	2	ID=pp.g19.t1.f_finz;Target=f_finz 29 36;Target_start=0;
NC_007115.7	AUGUSTUS	protein_match	29519867	29520022	8.22	+	0	ID=pp.g19.t1.f_znf;Target=f_znf 1 52;Target_start=182;
NC_007115.7	AUGUSTUS	interblock_region	29519429	29519866	.	+	0	ID=pp.g19.t1.iBR1
NC_007115.7	AUGUSTUS	interblock_region	29520023	29520706	.	+	0	ID=pp.g19.t1.iBR2
# end gene g19
# start gene g20
NC_007115.7	AUGUSTUS	gene	29653019	29668873	1	-	.	ID=g20
NC_007115.7	AUGUSTUS	transcript	29653019	29668873	.	-	.	ID=g20.t1;Parent=g20
NC_007115.7	AUGUSTUS	transcription_end_site	29653019	29653019	.	-	.	Parent=g20.t1
NC_007115.7	AUGUSTUS	exon	29653019	29653145	.	-	.	Parent=g20.t1
NC_007115.7	AUGUSTUS	stop_codon	29653069	29653071	.	-	0	Parent=g20.t1
NC_007115.7	AUGUSTUS	intron	29653146	29653542	.	-	.	Parent=g20.t1
NC_007115.7	AUGUSTUS	intron	29654506	29668016	.	-	.	Parent=g20.t1
NC_007115.7	AUGUSTUS	CDS	29653069	29653145	.	-	2	ID=g20.t1.cds;Parent=g20.t1
NC_007115.7	AUGUSTUS	CDS	29653543	29654505	.	-	2	ID=g20.t1.cds;Parent=g20.t1
NC_007115.7	AUGUSTUS	exon	29653543	29654505	.	-	.	Parent=g20.t1
NC_007115.7	AUGUSTUS	CDS	29668017	29668101	.	-	0	ID=g20.t1.cds;Parent=g20.t1
NC_007115.7	AUGUSTUS	exon	29668017	29668873	.	-	.	Parent=g20.t1
NC_007115.7	AUGUSTUS	start_codon	29668099	29668101	.	-	0	Parent=g20.t1
NC_007115.7	AUGUSTUS	transcription_start_site	29668873	29668873	.	-	.	Parent=g20.t1
NC_007115.7	AUGUSTUS	protein_match	29654225	29654380	9.37	-	0	ID=pp.g20.t1.f_znf;Target=f_znf 1 52;Target_start=70;
NC_007115.7	AUGUSTUS	protein_match	29654483	29654505	4.77	-	2	ID=pp.g20.t1.f_finz;Target=f_finz 29 36;Target_start=0;
NC_007115.7	AUGUSTUS	protein_match	29668017	29668101	11.3	-	0	ID=pp.g20.t1.f_finz;Target=f_finz 1 29;Target_start=0;
NC_007115.7	AUGUSTUS	interblock_region	29653069	29653145	.	-	2	ID=pp.g20.t1.iBR2
NC_007115.7	AUGUSTUS	interblock_region	29653543	29654224	.	-	0	ID=pp.g20.t1.iBR2
NC_007115.7	AUGUSTUS	interblock_region	29654381	29654482	.	-	0	ID=pp.g20.t1.iBR1
# end gene g20
# start gene g22
NC_007115.7	AUGUSTUS	gene	29729302	29740186	1	+	.	ID=g22
NC_007115.7	AUGUSTUS	transcript	29729302	29740186	.	+	.	ID=g22.t1;Parent=g22
NC_007115.7	AUGUSTUS	transcription_start_site	29729302	29729302	.	+	.	Parent=g22.t1
NC_007115.7	AUGUSTUS	exon	29729302	29731000	.	+	.	Parent=g22.t1
NC_007115.7	AUGUSTUS	start_codon	29730916	29730918	.	+	0	Parent=g22.t1
NC_007115.7	AUGUSTUS	intron	29731001	29738518	.	+	.	Parent=g22.t1
NC_007115.7	AUGUSTUS	intron	29738535	29739623	.	+	.	Parent=g22.t1
NC_007115.7	AUGUSTUS	CDS	29730916	29731000	.	+	0	ID=g22.t1.cds;Parent=g22.t1
NC_007115.7	AUGUSTUS	CDS	29738519	29738534	.	+	2	ID=g22.t1.cds;Parent=g22.t1
NC_007115.7	AUGUSTUS	exon	29738519	29738534	.	+	.	Parent=g22.t1
NC_007115.7	AUGUSTUS	CDS	29739624	29740074	.	+	1	ID=g22.t1.cds;Parent=g22.t1
NC_007115.7	AUGUSTUS	exon	29739624	29740186	.	+	.	Parent=g22.t1
NC_007115.7	AUGUSTUS	stop_codon	29740072	29740074	.	+	0	Parent=g22.t1
NC_007115.7	AUGUSTUS	transcription_end_site	29740186	29740186	.	+	.	Parent=g22.t1
NC_007115.7	AUGUSTUS	protein_match	29730916	29731000	13	+	0	ID=pp.g22.t1.f_finz;Target=f_finz 1 29;Target_start=0;
NC_007115.7	AUGUSTUS	protein_match	29738519	29738534	1.05	+	1	ID=pp.g22.t1.f_finz;Target=f_finz 29 34;Target_start=0;
NC_007115.7	AUGUSTUS	protein_match	29739624	29739630	0.39	+	1	ID=pp.g22.t1.f_finz;Target=f_finz 34 36;Target_start=0;
NC_007115.7	AUGUSTUS	protein_match	29739655	29739810	7.25	+	0	ID=pp.g22.t1.f_znf;Target=f_znf 1 52;Target_start=44;
NC_007115.7	AUGUSTUS	interblock_region	29739631	29739654	.	+	0	ID=pp.g22.t1.iBR1
NC_007115.7	AUGUSTUS	interblock_region	29739811	29740074	.	+	0	ID=pp.g22.t1.iBR2
# end gene g22
# start gene g24
NC_007115.7	AUGUSTUS	gene	29758090	29770115	1	-	.	ID=g24
NC_007115.7	AUGUSTUS	transcript	29758090	29770115	.	-	.	ID=g24.t1;Parent=g24
NC_007115.7	AUGUSTUS	transcription_end_site	29758090	29758090	.	-	.	Parent=g24.t1
NC_007115.7	AUGUSTUS	exon	29758090	29759522	.	-	.	Parent=g24.t1
NC_007115.7	AUGUSTUS	stop_codon	29758789	29758791	.	-	0	Parent=g24.t1
NC_007115.7	AUGUSTUS	intron	29759523	29768648	.	-	.	Parent=g24.t1
NC_007115.7	AUGUSTUS	CDS	29758789	29759522	.	-	2	ID=g24.t1.cds;Parent=g24.t1
NC_007115.7	AUGUSTUS	CDS	29768649	29768733	.	-	0	ID=g24.t1.cds;Parent=g24.t1
NC_007115.7	AUGUSTUS	exon	29768649	29770115	.	-	.	Parent=g24.t1
NC_007115.7	AUGUSTUS	start_codon	29768731	29768733	.	-	0	Parent=g24.t1
NC_007115.7	AUGUSTUS	transcription_start_site	29770115	29770115	.	-	.	Parent=g24.t1
NC_007115.7	AUGUSTUS	protein_match	29759242	29759397	9.57	-	0	ID=pp.g24.t1.f_znf;Target=f_znf 1 52;Target_start=70;
NC_007115.7	AUGUSTUS	protein_match	29759500	29759522	3.59	-	2	ID=pp.g24.t1.f_finz;Target=f_finz 29 36;Target_start=0;
NC_007115.7	AUGUSTUS	protein_match	29768649	29768733	14.5	-	0	ID=pp.g24.t1.f_finz;Target=f_finz 1 29;Target_start=0;
NC_007115.7	AUGUSTUS	interblock_region	29758789	29759241	.	-	0	ID=pp.g24.t1.iBR2
NC_007115.7	AUGUSTUS	interblock_region	29759398	29759499	.	-	0	ID=pp.g24.t1.iBR1
# end gene g24
# start gene g25
NC_007115.7	AUGUSTUS	gene	29772866	29794841	1	+	.	ID=g25
NC_007115.7	AUGUSTUS	transcript	29772866	29794841	.	+	.	ID=g25.t1;Parent=g25
NC_007115.7	AUGUSTUS	transcription_start_site	29772866	29772866	.	+	.	Parent=g25.t1
NC_007115.7	AUGUSTUS	exon	29772866	29774001	.	+	.	Parent=g25.t1
NC_007115.7	AUGUSTUS	start_codon	29773917	29773919	.	+	0	Parent=g25.t1
NC_007115.7	AUGUSTUS	intron	29774002	29785483	.	+	.	Parent=g25.t1
NC_007115.7	AUGUSTUS	CDS	29773917	29774001	.	+	0	ID=g25.t1.cds;Parent=g25.t1
NC_007115.7	AUGUSTUS	CDS	29785484	29786439	.	+	2	ID=g25.t1.cds;Parent=g25.t1
NC_007115.7	AUGUSTUS	exon	29785484	29787406	.	+	.	Parent=g25.t1
NC_007115.7	AUGUSTUS	stop_codon	29786437	29786439	.	+	0	Parent=g25.t1
NC_007115.7	AUGUSTUS	exon	29794418	29794841	.	+	.	Parent=g25.t1
NC_007115.7	AUGUSTUS	transcription_end_site	29794841	29794841	.	+	.	Parent=g25.t1
NC_007115.7	AUGUSTUS	protein_match	29773917	29774001	14.5	+	0	ID=pp.g25.t1.f_finz;Target=f_finz 1 29;Target_start=0;
NC_007115.7	AUGUSTUS	protein_match	29785484	29785506	4.52	+	2	ID=pp.g25.t1.f_finz;Target=f_finz 29 36;Target_start=0;
NC_007115.7	AUGUSTUS	protein_match	29785609	29785764	9.35	+	0	ID=pp.g25.t1.f_znf;Target=f_znf 1 52;Target_start=70;
NC_007115.7	AUGUSTUS	interblock_region	29785507	29785608	.	+	0	ID=pp.g25.t1.iBR1
NC_007115.7	AUGUSTUS	interblock_region	29785765	29786439	.	+	0	ID=pp.g25.t1.iBR2
# end gene g25
# start gene g26
NC_007115.7	AUGUSTUS	gene	29796686	29800460	1	+	.	ID=g26
NC_007115.7	AUGUSTUS	transcript	29796686	29800460	.	+	.	ID=g26.t1;Parent=g26
NC_007115.7	AUGUSTUS	transcription_start_site	29796686	29796686	.	+	.	Parent=g26.t1
NC_007115.7	AUGUSTUS	exon	29796686	29797696	.	+	.	Parent=g26.t1
NC_007115.7	AUGUSTUS	start_codon	29797584	29797586	.	+	0	Parent=g26.t1
NC_007115.7	AUGUSTUS	intron	29797697	29799050	.	+	.	Parent=g26.t1
NC_007115.7	AUGUSTUS	CDS	29797584	29797696	.	+	0	ID=g26.t1.cds;Parent=g26.t1
NC_007115.7	AUGUSTUS	CDS	29799051	29799963	.	+	1	ID=g26.t1.cds;Parent=g26.t1
NC_007115.7	AUGUSTUS	exon	29799051	29800460	.	+	.	Parent=g26.t1
NC_007115.7	AUGUSTUS	stop_codon	29799961	29799963	.	+	0	Parent=g26.t1
NC_007115.7	AUGUSTUS	transcription_end_site	29800460	29800460	.	+	.	Parent=g26.t1
NC_007115.7	AUGUSTUS	protein_match	29797584	29797691	4.95	+	0	ID=pp.g26.t1.f_finz;Target=f_finz 1 36;Target_start=0;
NC_007115.7	AUGUSTUS	protein_match	29799229	29799384	6.69	+	0	ID=pp.g26.t1.f_znf;Target=f_znf 1 52;Target_start=97;
NC_007115.7	AUGUSTUS	interblock_region	29797692	29797696	.	+	0	ID=pp.g26.t1.iBR1
NC_007115.7	AUGUSTUS	interblock_region	29799051	29799228	.	+	1	ID=pp.g26.t1.iBR1
NC_007115.7	AUGUSTUS	interblock_region	29799385	29799963	.	+	0	ID=pp.g26.t1.iBR2
# end gene g26
# start gene g27
NC_007115.7	AUGUSTUS	gene	29810396	29815913	1	+	.	ID=g27
NC_007115.7	AUGUSTUS	transcript	29810396	29815913	.	+	.	ID=g27.t1;Parent=g27
NC_007115.7	AUGUSTUS	transcription_start_site	29810396	29810396	.	+	.	Parent=g27.t1
NC_007115.7	AUGUSTUS	exon	29810396	29810764	.	+	.	Parent=g27.t1
NC_007115.7	AUGUSTUS	start_codon	29810676	29810678	.	+	0	Parent=g27.t1
NC_007115.7	AUGUSTUS	intron	29810765	29813526	.	+	.	Parent=g27.t1
NC_007115.7	AUGUSTUS	intron	29813538	29814677	.	+	.	Parent=g27.t1
NC_007115.7	AUGUSTUS	CDS	29810676	29810764	.	+	0	ID=g27.t1.cds;Parent=g27.t1
NC_007115.7	AUGUSTUS	CDS	29813527	29813537	.	+	1	ID=g27.t1.cds;Parent=g27.t1
NC_007115.7	AUGUSTUS	exon	29813527	29813537	.	+	.	Parent=g27.t1
NC_007115.7	AUGUSTUS	CDS	29814678	29815474	.	+	2	ID=g27.t1.cds;Parent=g27.t1
NC_007115.7	AUGUSTUS	exon	29814678	29815913	.	+	.	Parent=g27.t1
NC_007115.7	AUGUSTUS	stop_codon	29815472	29815474	.	+	0	Parent=g27.t1
NC_007115.7	AUGUSTUS	transcription_end_site	29815913	29815913	.	+	.	Parent=g27.t1
NC_007115.7	AUGUSTUS	protein_match	29810676	29810764	12.4	+	0	ID=pp.g27.t1.f_finz;Target=f_finz 1 30;Target_start=0;
NC_007115.7	AUGUSTUS	protein_match	29813527	29813537	1.66	+	0	ID=pp.g27.t1.f_finz;Target=f_finz 31 34;Target_start=0;
NC_007115.7	AUGUSTUS	protein_match	29814678	29814685	0.144	+	2	ID=pp.g27.t1.f_finz;Target=f_finz 34 36;Target_start=0;
NC_007115.7	AUGUSTUS	protein_match	29814968	29815123	8.49	+	0	ID=pp.g27.t1.f_znf;Target=f_znf 1 52;Target_start=130;
NC_007115.7	AUGUSTUS	interblock_region	29814686	29814967	.	+	0	ID=pp.g27.t1.iBR1
NC_007115.7	AUGUSTUS	interblock_region	29815124	29815474	.	+	0	ID=pp.g27.t1.iBR2
# end gene g27
# start gene g28
NC_007115.7	AUGUSTUS	gene	29826737	29834275	1	-	.	ID=g28
NC_007115.7	AUGUSTUS	transcript	29826737	29834275	.	-	.	ID=g28.t1;Parent=g28
NC_007115.7	AUGUSTUS	transcription_end_site	29826737	29826737	.	-	.	Parent=g28.t1
NC_007115.7	AUGUSTUS	exon	29826737	29827878	.	-	.	Parent=g28.t1
NC_007115.7	AUGUSTUS	exon	29828347	29829468	.	-	.	Parent=g28.t1
NC_007115.7	AUGUSTUS	stop_codon	29828771	29828773	.	-	0	Parent=g28.t1
NC_007115.7	AUGUSTUS	intron	29829469	29833176	.	-	.	Parent=g28.t1
NC_007115.7	AUGUSTUS	CDS	29828771	29829468	.	-	2	ID=g28.t1.cds;Parent=g28.t1
NC_007115.7	AUGUSTUS	CDS	29833177	29833261	.	-	0	ID=g28.t1.cds;Parent=g28.t1
NC_007115.7	AUGUSTUS	exon	29833177	29834275	.	-	.	Parent=g28.t1
NC_007115.7	AUGUSTUS	start_codon	29833259	29833261	.	-	0	Parent=g28.t1
NC_007115.7	AUGUSTUS	transcription_start_site	29834275	29834275	.	-	.	Parent=g28.t1
NC_007115.7	AUGUSTUS	protein_match	29828936	29829091	9.06	-	0	ID=pp.g28.t1.f_znf;Target=f_znf 1 52;Target_start=154;
NC_007115.7	AUGUSTUS	protein_match	29829446	29829468	2.04	-	2	ID=pp.g28.t1.f_finz;Target=f_finz 29 36;Target_start=0;
NC_007115.7	AUGUSTUS	protein_match	29833177	29833261	14.5	-	0	ID=pp.g28.t1.f_finz;Target=f_finz 1 29;Target_start=0;
NC_007115.7	AUGUSTUS	interblock_region	29828771	29828935	.	-	0	ID=pp.g28.t1.iBR2
NC_007115.7	AUGUSTUS	interblock_region	29829092	29829445	.	-	0	ID=pp.g28.t1.iBR1
# end gene g28
# start gene g29
NC_007115.7	AUGUSTUS	gene	29847616	29862926	1	+	.	ID=g29
NC_007115.7	AUGUSTUS	transcript	29847616	29862926	.	+	.	ID=g29.t1;Parent=g29
NC_007115.7	AUGUSTUS	transcription_start_site	29847616	29847616	.	+	.	Parent=g29.t1
NC_007115.7	AUGUSTUS	exon	29847616	29849019	.	+	.	Parent=g29.t1
NC_007115.7	AUGUSTUS	start_codon	29848935	29848937	.	+	0	Parent=g29.t1
NC_007115.7	AUGUSTUS	intron	29849020	29853404	.	+	.	Parent=g29.t1
NC_007115.7	AUGUSTUS	CDS	29848935	29849019	.	+	0	ID=g29.t1.cds;Parent=g29.t1
NC_007115.7	AUGUSTUS	CDS	29853405	29854285	.	+	2	ID=g29.t1.cds;Parent=g29.t1
NC_007115.7	AUGUSTUS	exon	29853405	29854720	.	+	.	Parent=g29.t1
NC_007115.7	AUGUSTUS	stop_codon	29854283	29854285	.	+	0	Parent=g29.t1
NC_007115.7	AUGUSTUS	exon	29862565	29862926	.	+	.	Parent=g29.t1
NC_007115.7	AUGUSTUS	transcription_end_site	29862926	29862926	.	+	.	Parent=g29.t1
NC_007115.7	AUGUSTUS	protein_match	29848935	29849019	14.5	+	0	ID=pp.g29.t1.f_finz;Target=f_finz 1 29;Target_start=0;
NC_007115.7	AUGUSTUS	protein_match	29853405	29853427	4.19	+	2	ID=pp.g29.t1.f_finz;Target=f_finz 29 36;Target_start=0;
NC_007115.7	AUGUSTUS	protein_match	29853530	29853685	9.48	+	0	ID=pp.g29.t1.f_znf;Target=f_znf 1 52;Target_start=70;
NC_007115.7	AUGUSTUS	interblock_region	29853428	29853529	.	+	0	ID=pp.g29.t1.iBR1
NC_007115.7	AUGUSTUS	interblock_region	29853686	29854285	.	+	0	ID=pp.g29.t1.iBR2
# end gene g29
# start gene g30
NC_007115.7	AUGUSTUS	gene	29868870	29884414	1	-	.	ID=g30
NC_007115.7	AUGUSTUS	transcript	29868870	29884414	.	-	.	ID=g30.t1;Parent=g30
NC_007115.7	AUGUSTUS	transcription_end_site	29868870	29868870	.	-	.	Parent=g30.t1
NC_007115.7	AUGUSTUS	exon	29868870	29868917	.	-	.	Parent=g30.t1
NC_007115.7	AUGUSTUS	stop_codon	29868889	29868891	.	-	0	Parent=g30.t1
NC_007115.7	AUGUSTUS	intron	29868918	29869008	.	-	.	Parent=g30.t1
NC_007115.7	AUGUSTUS	intron	29869816	29883867	.	-	.	Parent=g30.t1
NC_007115.7	AUGUSTUS	CDS	29868889	29868917	.	-	2	ID=g30.t1.cds;Parent=g30.t1
NC_007115.7	AUGUSTUS	CDS	29869009	29869815	.	-	2	ID=g30.t1.cds;Parent=g30.t1
NC_007115.7	AUGUSTUS	exon	29869009	29869815	.	-	.	Parent=g30.t1
NC_007115.7	AUGUSTUS	CDS	29883868	29883952	.	-	0	ID=g30.t1.cds;Parent=g30.t1
NC_007115.7	AUGUSTUS	exon	29883868	29884414	.	-	.	Parent=g30.t1
NC_007115.7	AUGUSTUS	start_codon	29883950	29883952	.	-	0	Parent=g30.t1
NC_007115.7	AUGUSTUS	transcription_start_site	29884414	29884414	.	-	.	Parent=g30.t1
NC_007115.7	AUGUSTUS	protein_match	29869535	29869690	8.69	-	0	ID=pp.g30.t1.f_znf;Target=f_znf 1 52;Target_start=70;
NC_007115.7	AUGUSTUS	protein_match	29869793	29869815	4.64	-	2	ID=pp.g30.t1.f_finz;Target=f_finz 29 36;Target_start=0;
NC_007115.7	AUGUSTUS	protein_match	29883868	29883952	13.6	-	0	ID=pp.g30.t1.f_finz;Target=f_finz 1 29;Target_start=0;
NC_007115.7	AUGUSTUS	interblock_region	29868889	29868917	.	-	2	ID=pp.g30.t1.iBR2
NC_007115.7	AUGUSTUS	interblock_region	29869009	29869534	.	-	0	ID=pp.g30.t1.iBR2
NC_007115.7	AUGUSTUS	interblock_region	29869691	29869792	.	-	0	ID=pp.g30.t1.iBR1
# end gene g30
# start gene g31
NC_007115.7	AUGUSTUS	gene	29884765	29893093	1	+	.	ID=g31
NC_007115.7	AUGUSTUS	transcript	29884765	29893093	.	+	.	ID=g31.t1;Parent=g31
NC_007115.7	AUGUSTUS	transcription_start_site	29884765	29884765	.	+	.	Parent=g31.t1
NC_007115.7	AUGUSTUS	exon	29884765	29884927	.	+	.	Parent=g31.t1
NC_007115.7	AUGUSTUS	exon	29885442	29885598	.	+	.	Parent=g31.t1
NC_007115.7	AUGUSTUS	start_codon	29885514	29885516	.	+	0	Parent=g31.t1
NC_007115.7	AUGUSTUS	intron	29885599	29891115	.	+	.	Parent=g31.t1
NC_007115.7	AUGUSTUS	CDS	29885514	29885598	.	+	0	ID=g31.t1.cds;Parent=g31.t1
NC_007115.7	AUGUSTUS	CDS	29891116	29892023	.	+	2	ID=g31.t1.cds;Parent=g31.t1
NC_007115.7	AUGUSTUS	exon	29891116	29893093	.	+	.	Parent=g31.t1
NC_007115.7	AUGUSTUS	stop_codon	29892021	29892023	.	+	0	Parent=g31.t1
NC_007115.7	AUGUSTUS	transcription_end_site	29893093	29893093	.	+	.	Parent=g31.t1
NC_007115.7	AUGUSTUS	protein_match	29885514	29885598	13	+	0	ID=pp.g31.t1.f_finz;Target=f_finz 1 29;Target_start=0;
NC_007115.7	AUGUSTUS	protein_match	29891116	29891138	9.09	+	2	ID=pp.g31.t1.f_finz;Target=f_finz 29 36;Target_start=0;
NC_007115.7	AUGUSTUS	protein_match	29891355	29891510	7.11	+	0	ID=pp.g31.t1.f_znf;Target=f_znf 1 52;Target_start=108;
NC_007115.7	AUGUSTUS	interblock_region	29891139	29891354	.	+	0	ID=pp.g31.t1.iBR1
NC_007115.7	AUGUSTUS	interblock_region	29891511	29892023	.	+	0	ID=pp.g31.t1.iBR2
# end gene g31
# start gene g33
NC_007115.7	AUGUSTUS	gene	29909735	29918519	1	+	.	ID=g33
NC_007115.7	AUGUSTUS	transcript	29909735	29918519	.	+	.	ID=g33.t1;Parent=g33
NC_007115.7	AUGUSTUS	transcription_start_site	29909735	29909735	.	+	.	Parent=g33.t1
NC_007115.7	AUGUSTUS	exon	29909735	29910562	.	+	.	Parent=g33.t1
NC_007115.7	AUGUSTUS	start_codon	29910478	29910480	.	+	0	Parent=g33.t1
NC_007115.7	AUGUSTUS	intron	29910563	29917411	.	+	.	Parent=g33.t1
NC_007115.7	AUGUSTUS	CDS	29910478	29910562	.	+	0	ID=g33.t1.cds;Parent=g33.t1
NC_007115.7	AUGUSTUS	CDS	29917412	29918364	.	+	2	ID=g33.t1.cds;Parent=g33.t1
NC_007115.7	AUGUSTUS	exon	29917412	29918519	.	+	.	Parent=g33.t1
NC_007115.7	AUGUSTUS	stop_codon	29918362	29918364	.	+	0	Parent=g33.t1
NC_007115.7	AUGUSTUS	transcription_end_site	29918519	29918519	.	+	.	Parent=g33.t1
NC_007115.7	AUGUSTUS	protein_match	29910478	29910562	14.5	+	0	ID=pp.g33.t1.f_finz;Target=f_finz 1 29;Target_start=0;
NC_007115.7	AUGUSTUS	protein_match	29917412	29917434	2.21	+	2	ID=pp.g33.t1.f_finz;Target=f_finz 29 36;Target_start=0;
NC_007115.7	AUGUSTUS	protein_match	29917525	29917680	8.18	+	0	ID=pp.g33.t1.f_znf;Target=f_znf 1 52;Target_start=66;
NC_007115.7	AUGUSTUS	interblock_region	29917435	29917524	.	+	0	ID=pp.g33.t1.iBR1
NC_007115.7	AUGUSTUS	interblock_region	29917681	29918364	.	+	0	ID=pp.g33.t1.iBR2
# end gene g33
# start gene g35
NC_007115.7	AUGUSTUS	gene	29966564	29978989	1	+	.	ID=g35
NC_007115.7	AUGUSTUS	transcript	29966564	29978989	.	+	.	ID=g35.t1;Parent=g35
NC_007115.7	AUGUSTUS	transcription_start_site	29966564	29966564	.	+	.	Parent=g35.t1
NC_007115.7	AUGUSTUS	exon	29966564	29967932	.	+	.	Parent=g35.t1
NC_007115.7	AUGUSTUS	start_codon	29967848	29967850	.	+	0	Parent=g35.t1
NC_007115.7	AUGUSTUS	intron	29967933	29976941	.	+	.	Parent=g35.t1
NC_007115.7	AUGUSTUS	CDS	29967848	29967932	.	+	0	ID=g35.t1.cds;Parent=g35.t1
NC_007115.7	AUGUSTUS	CDS	29976942	29978134	.	+	2	ID=g35.t1.cds;Parent=g35.t1
NC_007115.7	AUGUSTUS	exon	29976942	29978989	.	+	.	Parent=g35.t1
NC_007115.7	AUGUSTUS	stop_codon	29978132	29978134	.	+	0	Parent=g35.t1
NC_007115.7	AUGUSTUS	transcription_end_site	29978989	29978989	.	+	.	Parent=g35.t1
NC_007115.7	AUGUSTUS	protein_match	29967848	29967932	14.5	+	0	ID=pp.g35.t1.f_finz;Target=f_finz 1 29;Target_start=0;
NC_007115.7	AUGUSTUS	protein_match	29976942	29976964	3.96	+	2	ID=pp.g35.t1.f_finz;Target=f_finz 29 36;Target_start=0;
NC_007115.7	AUGUSTUS	protein_match	29977067	29977222	10	+	0	ID=pp.g35.t1.f_znf;Target=f_znf 1 52;Target_start=70;
NC_007115.7	AUGUSTUS	interblock_region	29976965	29977066	.	+	0	ID=pp.g35.t1.iBR1
NC_007115.7	AUGUSTUS	interblock_region	29977223	29978134	.	+	0	ID=pp.g35.t1.iBR2
# end gene g35
# start gene g36
NC_007115.7	AUGUSTUS	gene	30067483	30075391	1	-	.	ID=g36
NC_007115.7	AUGUSTUS	transcript	30067483	30075391	.	-	.	ID=g36.t1;Parent=g36
NC_007115.7	AUGUSTUS	transcription_end_site	30067483	30067483	.	-	.	Parent=g36.t1
NC_007115.7	AUGUSTUS	exon	30067483	30068909	.	-	.	Parent=g36.t1
NC_007115.7	AUGUSTUS	stop_codon	30067774	30067776	.	-	0	Parent=g36.t1
NC_007115.7	AUGUSTUS	intron	30068910	30074494	.	-	.	Parent=g36.t1
NC_007115.7	AUGUSTUS	CDS	30067774	30068909	.	-	2	ID=g36.t1.cds;Parent=g36.t1
NC_007115.7	AUGUSTUS	CDS	30074495	30074579	.	-	0	ID=g36.t1.cds;Parent=g36.t1
NC_007115.7	AUGUSTUS	exon	30074495	30075391	.	-	.	Parent=g36.t1
NC_007115.7	AUGUSTUS	start_codon	30074577	30074579	.	-	0	Parent=g36.t1
NC_007115.7	AUGUSTUS	transcription_start_site	30075391	30075391	.	-	.	Parent=g36.t1
NC_007115.7	AUGUSTUS	protein_match	30068461	30068616	9.02	-	0	ID=pp.g36.t1.f_znf;Target=f_znf 1 52;Target_start=126;
NC_007115.7	AUGUSTUS	protein_match	30068887	30068909	5.39	-	2	ID=pp.g36.t1.f_finz;Target=f_finz 29 36;Target_start=0;
NC_007115.7	AUGUSTUS	protein_match	30074495	30074579	14.5	-	0	ID=pp.g36.t1.f_finz;Target=f_finz 1 29;Target_start=0;
NC_007115.7	AUGUSTUS	interblock_region	30067774	30068460	.	-	0	ID=pp.g36.t1.iBR2
NC_007115.7	AUGUSTUS	interblock_region	30068617	30068886	.	-	0	ID=pp.g36.t1.iBR1
# end gene g36
# start gene g37
NC_007115.7	AUGUSTUS	gene	30091842	30097998	1	+	.	ID=g37
NC_007115.7	AUGUSTUS	transcript	30091842	30097998	.	+	.	ID=g37.t1;Parent=g37
NC_007115.7	AUGUSTUS	transcription_start_site	30091842	30091842	.	+	.	Parent=g37.t1
NC_007115.7	AUGUSTUS	exon	30091842	30091906	.	+	.	Parent=g37.t1
NC_007115.7	AUGUSTUS	exon	30092329	30092488	.	+	.	Parent=g37.t1
NC_007115.7	AUGUSTUS	start_codon	30092404	30092406	.	+	0	Parent=g37.t1
NC_007115.7	AUGUSTUS	intron	30092489	30097129	.	+	.	Parent=g37.t1
NC_007115.7	AUGUSTUS	CDS	30092404	30092488	.	+	0	ID=g37.t1.cds;Parent=g37.t1
NC_007115.7	AUGUSTUS	CDS	30097130	30097914	.	+	2	ID=g37.t1.cds;Parent=g37.t1
NC_007115.7	AUGUSTUS	exon	30097130	30097998	.	+	.	Parent=g37.t1
NC_007115.7	AUGUSTUS	stop_codon	30097912	30097914	.	+	0	Parent=g37.t1
NC_007115.7	AUGUSTUS	transcription_end_site	30097998	30097998	.	+	.	Parent=g37.t1
NC_007115.7	AUGUSTUS	protein_match	30092404	30092488	14.5	+	0	ID=pp.g37.t1.f_finz;Target=f_finz 1 29;Target_start=0;
NC_007115.7	AUGUSTUS	protein_match	30097130	30097152	3.79	+	2	ID=pp.g37.t1.f_finz;Target=f_finz 29 36;Target_start=0;
NC_007115.7	AUGUSTUS	protein_match	30097339	30097494	7.33	+	0	ID=pp.g37.t1.f_znf;Target=f_znf 1 52;Target_start=98;
NC_007115.7	AUGUSTUS	interblock_region	30097153	30097338	.	+	0	ID=pp.g37.t1.iBR1
NC_007115.7	AUGUSTUS	interblock_region	30097495	30097914	.	+	0	ID=pp.g37.t1.iBR2
# end gene g37
# start gene g38
NC_007115.7	AUGUSTUS	gene	30258049	30269147	1	-	.	ID=g38
NC_007115.7	AUGUSTUS	transcript	30258049	30269147	.	-	.	ID=g38.t1;Parent=g38
NC_007115.7	AUGUSTUS	transcription_end_site	30258049	30258049	.	-	.	Parent=g38.t1
NC_007115.7	AUGUSTUS	exon	30258049	30258215	.	-	.	Parent=g38.t1
NC_007115.7	AUGUSTUS	exon	30261732	30263453	.	-	.	Parent=g38.t1
NC_007115.7	AUGUSTUS	stop_codon	30262501	30262503	.	-	0	Parent=g38.t1
NC_007115.7	AUGUSTUS	intron	30263454	30268830	.	-	.	Parent=g38.t1
NC_007115.7	AUGUSTUS	CDS	30262501	30263453	.	-	2	ID=g38.t1.cds;Parent=g38.t1
NC_007115.7	AUGUSTUS	CDS	30268831	30268915	.	-	0	ID=g38.t1.cds;Parent=g38.t1
NC_007115.7	AUGUSTUS	exon	30268831	30269147	.	-	.	Parent=g38.t1
NC_007115.7	AUGUSTUS	start_codon	30268913	30268915	.	-	0	Parent=g38.t1
NC_007115.7	AUGUSTUS	transcription_start_site	30269147	30269147	.	-	.	Parent=g38.t1
NC_007115.7	AUGUSTUS	protein_match	30262921	30263076	9.2	-	0	ID=pp.g38.t1.f_znf;Target=f_znf 1 52;Target_start=154;
NC_007115.7	AUGUSTUS	protein_match	30263431	30263453	2.28	-	2	ID=pp.g38.t1.f_finz;Target=f_finz 29 36;Target_start=0;
NC_007115.7	AUGUSTUS	protein_match	30268831	30268915	12.9	-	0	ID=pp.g38.t1.f_finz;Target=f_finz 1 29;Target_start=0;
NC_007115.7	AUGUSTUS	interblock_region	30262501	30262920	.	-	0	ID=pp.g38.t1.iBR2
NC_007115.7	AUGUSTUS	interblock_region	30263077	30263430	.	-	0	ID=pp.g38.t1.iBR1
# end gene g38
# start gene g39
NC_007115.7	AUGUSTUS	gene	30274097	30294017	1	-	.	ID=g39
NC_007115.7	AUGUSTUS	transcript	30274097	30294017	.	-	.	ID=g39.t1;Parent=g39
NC_007115.7	AUGUSTUS	transcription_end_site	30274097	30274097	.	-	.	Parent=g39.t1
NC_007115.7	AUGUSTUS	exon	30274097	30275459	.	-	.	Parent=g39.t1
NC_007115.7	AUGUSTUS	exon	30275538	30277628	.	-	.	Parent=g39.t1
NC_007115.7	AUGUSTUS	stop_codon	30276628	30276630	.	-	0	Parent=g39.t1
NC_007115.7	AUGUSTUS	intron	30277629	30293316	.	-	.	Parent=g39.t1
NC_007115.7	AUGUSTUS	CDS	30276628	30277628	.	-	2	ID=g39.t1.cds;Parent=g39.t1
NC_007115.7	AUGUSTUS	CDS	30293317	30293401	.	-	0	ID=g39.t1.cds;Parent=g39.t1
NC_007115.7	AUGUSTUS	exon	30293317	30294017	.	-	.	Parent=g39.t1
NC_007115.7	AUGUSTUS	start_codon	30293399	30293401	.	-	0	Parent=g39.t1
NC_007115.7	AUGUSTUS	transcription_start_site	30294017	30294017	.	-	.	Parent=g39.t1
NC_007115.7	AUGUSTUS	protein_match	30277132	30277287	7.37	-	0	ID=pp.g39.t1.f_znf;Target=f_znf 1 52;Target_start=142;
NC_007115.7	AUGUSTUS	protein_match	30277606	30277628	9.09	-	2	ID=pp.g39.t1.f_finz;Target=f_finz 29 36;Target_start=0;
NC_007115.7	AUGUSTUS	protein_match	30293317	30293401	12.6	-	0	ID=pp.g39.t1.f_finz;Target=f_finz 1 29;Target_start=0;
NC_007115.7	AUGUSTUS	interblock_region	30276628	30277131	.	-	0	ID=pp.g39.t1.iBR2
NC_007115.7	AUGUSTUS	interblock_region	30277288	30277605	.	-	0	ID=pp.g39.t1.iBR1
# end gene g39
# start gene g40
NC_007115.7	AUGUSTUS	gene	30338694	30350072	1	-	.	ID=g40
NC_007115.7	AUGUSTUS	transcript	30338694	30350072	.	-	.	ID=g40.t1;Parent=g40
NC_007115.7	AUGUSTUS	transcription_end_site	30338694	30338694	.	-	.	Parent=g40.t1
NC_007115.7	AUGUSTUS	exon	30338694	30340938	.	-	.	Parent=g40.t1
NC_007115.7	AUGUSTUS	stop_codon	30340219	30340221	.	-	0	Parent=g40.t1
NC_007115.7	AUGUSTUS	intron	30340939	30341056	.	-	.	Parent=g40.t1
NC_007115.7	AUGUSTUS	intron	30341101	30348675	.	-	.	Parent=g40.t1
NC_007115.7	AUGUSTUS	CDS	30340219	30340938	.	-	0	ID=g40.t1.cds;Parent=g40.t1
NC_007115.7	AUGUSTUS	CDS	30341057	30341100	.	-	2	ID=g40.t1.cds;Parent=g40.t1
NC_007115.7	AUGUSTUS	exon	30341057	30341100	.	-	.	Parent=g40.t1
NC_007115.7	AUGUSTUS	CDS	30348676	30348760	.	-	0	ID=g40.t1.cds;Parent=g40.t1
NC_007115.7	AUGUSTUS	exon	30348676	30350072	.	-	.	Parent=g40.t1
NC_007115.7	AUGUSTUS	start_codon	30348758	30348760	.	-	0	Parent=g40.t1
NC_007115.7	AUGUSTUS	transcription_start_site	30350072	30350072	.	-	.	Parent=g40.t1
NC_007115.7	AUGUSTUS	protein_match	30340567	30340722	8.76	-	0	ID=pp.g40.t1.f_znf;Target=f_znf 1 52;Target_start=115;
NC_007115.7	AUGUSTUS	protein_match	30341078	30341100	2.31	-	2	ID=pp.g40.t1.f_finz;Target=f_finz 29 36;Target_start=0;
NC_007115.7	AUGUSTUS	protein_match	30348676	30348760	12.5	-	0	ID=pp.g40.t1.f_finz;Target=f_finz 1 29;Target_start=0;
NC_007115.7	AUGUSTUS	interblock_region	30340219	30340566	.	-	0	ID=pp.g40.t1.iBR2
NC_007115.7	AUGUSTUS	interblock_region	30340723	30340938	.	-	0	ID=pp.g40.t1.iBR1
NC_007115.7	AUGUSTUS	interblock_region	30341057	30341077	.	-	0	ID=pp.g40.t1.iBR1
# end gene g40
# start gene g41
NC_007115.7	AUGUSTUS	gene	30353699	30362412	1	-	.	ID=g41
NC_007115.7	AUGUSTUS	transcript	30353699	30362412	.	-	.	ID=g41.t1;Parent=g41
NC_007115.7	AUGUSTUS	transcription_end_site	30353699	30353699	.	-	.	Parent=g41.t1
NC_007115.7	AUGUSTUS	exon	30353699	30355265	.	-	.	Parent=g41.t1
NC_007115.7	AUGUSTUS	stop_codon	30354484	30354486	.	-	0	Parent=g41.t1
NC_007115.7	AUGUSTUS	intron	30355266	30362193	.	-	.	Parent=g41.t1
NC_007115.7	AUGUSTUS	CDS	30354484	30355265	.	-	2	ID=g41.t1.cds;Parent=g41.t1
NC_007115.7	AUGUSTUS	CDS	30362194	30362278	.	-	0	ID=g41.t1.cds;Parent=g41.t1
NC_007115.7	AUGUSTUS	exon	30362194	30362412	.	-	.	Parent=g41.t1
NC_007115.7	AUGUSTUS	start_codon	30362276	30362278	.	-	0	Parent=g41.t1
NC_007115.7	AUGUSTUS	transcription_start_site	30362412	30362412	.	-	.	Parent=g41.t1
NC_007115.7	AUGUSTUS	protein_match	30354733	30354888	8.54	-	0	ID=pp.g41.t1.f_znf;Target=f_znf 1 52;Target_start=154;
NC_007115.7	AUGUSTUS	protein_match	30355243	30355265	6.44	-	2	ID=pp.g41.t1.f_finz;Target=f_finz 29 36;Target_start=0;
NC_007115.7	AUGUSTUS	protein_match	30362194	30362278	14.5	-	0	ID=pp.g41.t1.f_finz;Target=f_finz 1 29;Target_start=0;
NC_007115.7	AUGUSTUS	interblock_region	30354484	30354732	.	-	0	ID=pp.g41.t1.iBR2
NC_007115.7	AUGUSTUS	interblock_region	30354889	30355242	.	-	0	ID=pp.g41.t1.iBR1
# end gene g41
# start gene g42
NC_007115.7	AUGUSTUS	gene	30364603	30375746	1	+	.	ID=g42
NC_007115.7	AUGUSTUS	transcript	30364603	30375746	.	+	.	ID=g42.t1;Parent=g42
NC_007115.7	AUGUSTUS	transcription_start_site	30364603	30364603	.	+	.	Parent=g42.t1
NC_007115.7	AUGUSTUS	exon	30364603	30364832	.	+	.	Parent=g42.t1
NC_007115.7	AUGUSTUS	start_codon	30364748	30364750	.	+	0	Parent=g42.t1
NC_007115.7	AUGUSTUS	intron	30364833	30373325	.	+	.	Parent=g42.t1
NC_007115.7	AUGUSTUS	CDS	30364748	30364832	.	+	0	ID=g42.t1.cds;Parent=g42.t1
NC_007115.7	AUGUSTUS	CDS	30373326	30373987	.	+	2	ID=g42.t1.cds;Parent=g42.t1
NC_007115.7	AUGUSTUS	exon	30373326	30375746	.	+	.	Parent=g42.t1
NC_007115.7	AUGUSTUS	stop_codon	30373985	30373987	.	+	0	Parent=g42.t1
NC_007115.7	AUGUSTUS	transcription_end_site	30375746	30375746	.	+	.	Parent=g42.t1
NC_007115.7	AUGUSTUS	protein_match	30364748	30364832	14.5	+	0	ID=pp.g42.t1.f_finz;Target=f_finz 1 29;Target_start=0;
NC_007115.7	AUGUSTUS	protein_match	30373326	30373348	6.44	+	2	ID=pp.g42.t1.f_finz;Target=f_finz 29 36;Target_start=0;
NC_007115.7	AUGUSTUS	protein_match	30373619	30373774	8.93	+	0	ID=pp.g42.t1.f_znf;Target=f_znf 1 52;Target_start=126;
NC_007115.7	AUGUSTUS	interblock_region	30373349	30373618	.	+	0	ID=pp.g42.t1.iBR1
NC_007115.7	AUGUSTUS	interblock_region	30373775	30373987	.	+	0	ID=pp.g42.t1.iBR2
# end gene g42
# start gene g43
NC_007115.7	AUGUSTUS	gene	30409478	30422670	1	-	.	ID=g43
NC_007115.7	AUGUSTUS	transcript	30409478	30422670	.	-	.	ID=g43.t1;Parent=g43
NC_007115.7	AUGUSTUS	transcription_end_site	30409478	30409478	.	-	.	Parent=g43.t1
NC_007115.7	AUGUSTUS	exon	30409478	30410604	.	-	.	Parent=g43.t1
NC_007115.7	AUGUSTUS	stop_codon	30409751	30409753	.	-	0	Parent=g43.t1
NC_007115.7	AUGUSTUS	intron	30410605	30421583	.	-	.	Parent=g43.t1
NC_007115.7	AUGUSTUS	CDS	30409751	30410604	.	-	2	ID=g43.t1.cds;Parent=g43.t1
NC_007115.7	AUGUSTUS	CDS	30421584	30421668	.	-	0	ID=g43.t1.cds;Parent=g43.t1
NC_007115.7	AUGUSTUS	exon	30421584	30422670	.	-	.	Parent=g43.t1
NC_007115.7	AUGUSTUS	start_codon	30421666	30421668	.	-	0	Parent=g43.t1
NC_007115.7	AUGUSTUS	transcription_start_site	30422670	30422670	.	-	.	Parent=g43.t1
NC_007115.7	AUGUSTUS	protein_match	30409988	30410143	8.5	-	0	ID=pp.g43.t1.f_znf;Target=f_znf 1 52;Target_start=182;
NC_007115.7	AUGUSTUS	protein_match	30410582	30410604	4.64	-	2	ID=pp.g43.t1.f_finz;Target=f_finz 29 36;Target_start=0;
NC_007115.7	AUGUSTUS	protein_match	30421584	30421668	14.5	-	0	ID=pp.g43.t1.f_finz;Target=f_finz 1 29;Target_start=0;
NC_007115.7	AUGUSTUS	interblock_region	30409751	30409987	.	-	0	ID=pp.g43.t1.iBR2
NC_007115.7	AUGUSTUS	interblock_region	30410144	30410581	.	-	0	ID=pp.g43.t1.iBR1
# end gene g43
# start gene g44
NC_007115.7	AUGUSTUS	gene	30422946	30445250	1	-	.	ID=g44
NC_007115.7	AUGUSTUS	transcript	30422946	30445250	.	-	.	ID=g44.t1;Parent=g44
NC_007115.7	AUGUSTUS	transcription_end_site	30422946	30422946	.	-	.	Parent=g44.t1
NC_007115.7	AUGUSTUS	exon	30422946	30423325	.	-	.	Parent=g44.t1
NC_007115.7	AUGUSTUS	exon	30429428	30430293	.	-	.	Parent=g44.t1
NC_007115.7	AUGUSTUS	stop_codon	30429581	30429583	.	-	0	Parent=g44.t1
NC_007115.7	AUGUSTUS	intron	30430294	30439966	.	-	.	Parent=g44.t1
NC_007115.7	AUGUSTUS	CDS	30429581	30430293	.	-	2	ID=g44.t1.cds;Parent=g44.t1
NC_007115.7	AUGUSTUS	CDS	30439967	30440051	.	-	0	ID=g44.t1.cds;Parent=g44.t1
NC_007115.7	AUGUSTUS	exon	30439967	30440116	.	-	.	Parent=g44.t1
NC_007115.7	AUGUSTUS	start_codon	30440049	30440051	.	-	0	Parent=g44.t1
NC_007115.7	AUGUSTUS	exon	30443417	30444270	.	-	.	Parent=g44.t1
NC_007115.7	AUGUSTUS	exon	30445153	30445250	.	-	.	Parent=g44.t1
NC_007115.7	AUGUSTUS	transcription_start_site	30445250	30445250	.	-	.	Parent=g44.t1
NC_007115.7	AUGUSTUS	protein_match	30429929	30430084	8.83	-	0	ID=pp.g44.t1.f_znf;Target=f_znf 1 52;Target_start=98;
NC_007115.7	AUGUSTUS	protein_match	30430271	30430293	4.96	-	2	ID=pp.g44.t1.f_finz;Target=f_finz 29 36;Target_start=0;
NC_007115.7	AUGUSTUS	protein_match	30439967	30440051	14.5	-	0	ID=pp.g44.t1.f_finz;Target=f_finz 1 29;Target_start=0;
NC_007115.7	AUGUSTUS	interblock_region	30429581	30429928	.	-	0	ID=pp.g44.t1.iBR2
NC_007115.7	AUGUSTUS	interblock_region	30430085	30430270	.	-	0	ID=pp.g44.t1.iBR1
# end gene g44
# start gene g45
NC_007115.7	AUGUSTUS	gene	30454441	30460764	1	+	.	ID=g45
NC_007115.7	AUGUSTUS	transcript	30454441	30460764	.	+	.	ID=g45.t1;Parent=g45
NC_007115.7	AUGUSTUS	transcription_start_site	30454441	30454441	.	+	.	Parent=g45.t1
NC_007115.7	AUGUSTUS	exon	30454441	30455024	.	+	.	Parent=g45.t1
NC_007115.7	AUGUSTUS	start_codon	30454940	30454942	.	+	0	Parent=g45.t1
NC_007115.7	AUGUSTUS	intron	30455025	30459184	.	+	.	Parent=g45.t1
NC_007115.7	AUGUSTUS	CDS	30454940	30455024	.	+	0	ID=g45.t1.cds;Parent=g45.t1
NC_007115.7	AUGUSTUS	CDS	30459185	30460248	.	+	2	ID=g45.t1.cds;Parent=g45.t1
NC_007115.7	AUGUSTUS	exon	30459185	30460764	.	+	.	Parent=g45.t1
NC_007115.7	AUGUSTUS	stop_codon	30460246	30460248	.	+	0	Parent=g45.t1
NC_007115.7	AUGUSTUS	transcription_end_site	30460764	30460764	.	+	.	Parent=g45.t1
NC_007115.7	AUGUSTUS	protein_match	30454940	30455024	14.5	+	0	ID=pp.g45.t1.f_finz;Target=f_finz 1 29;Target_start=0;
NC_007115.7	AUGUSTUS	protein_match	30459185	30459207	8.15	+	2	ID=pp.g45.t1.f_finz;Target=f_finz 29 36;Target_start=0;
NC_007115.7	AUGUSTUS	protein_match	30459592	30459747	8.38	+	0	ID=pp.g45.t1.f_znf;Target=f_znf 1 52;Target_start=164;
NC_007115.7	AUGUSTUS	interblock_region	30459208	30459591	.	+	0	ID=pp.g45.t1.iBR1
NC_007115.7	AUGUSTUS	interblock_region	30459748	30460248	.	+	0	ID=pp.g45.t1.iBR2
# end gene g45
# start gene g46
NC_007115.7	AUGUSTUS	gene	30521239	30528914	1	-	.	ID=g46
NC_007115.7	AUGUSTUS	transcript	30521239	30528914	.	-	.	ID=g46.t1;Parent=g46
NC_007115.7	AUGUSTUS	transcription_end_site	30521239	30521239	.	-	.	Parent=g46.t1
NC_007115.7	AUGUSTUS	exon	30521239	30523033	.	-	.	Parent=g46.t1
NC_007115.7	AUGUSTUS	stop_codon	30521859	30521861	.	-	0	Parent=g46.t1
NC_007115.7	AUGUSTUS	intron	30523034	30527457	.	-	.	Parent=g46.t1
NC_007115.7	AUGUSTUS	CDS	30521859	30523033	.	-	2	ID=g46.t1.cds;Parent=g46.t1
NC_007115.7	AUGUSTUS	CDS	30527458	30527542	.	-	0	ID=g46.t1.cds;Parent=g46.t1
NC_007115.7	AUGUSTUS	exon	30527458	30528914	.	-	.	Parent=g46.t1
NC_007115.7	AUGUSTUS	start_codon	30527540	30527542	.	-	0	Parent=g46.t1
NC_007115.7	AUGUSTUS	transcription_start_site	30528914	30528914	.	-	.	Parent=g46.t1
NC_007115.7	AUGUSTUS	protein_match	30522540	30522695	10.4	-	0	ID=pp.g46.t1.f_znf;Target=f_znf 1 52;Target_start=141;
NC_007115.7	AUGUSTUS	protein_match	30523011	30523033	4.45	-	2	ID=pp.g46.t1.f_finz;Target=f_finz 29 36;Target_start=0;
NC_007115.7	AUGUSTUS	protein_match	30527458	30527542	13.5	-	0	ID=pp.g46.t1.f_finz;Target=f_finz 1 29;Target_start=0;
NC_007115.7	AUGUSTUS	interblock_region	30521859	30522539	.	-	0	ID=pp.g46.t1.iBR2
NC_007115.7	AUGUSTUS	interblock_region	30522696	30523010	.	-	0	ID=pp.g46.t1.iBR1
# end gene g46
# start gene g47
NC_007115.7	AUGUSTUS	gene	30592795	30598299	1	+	.	ID=g47
NC_007115.7	AUGUSTUS	transcript	30592795	30598299	.	+	.	ID=g47.t1;Parent=g47
NC_007115.7	AUGUSTUS	transcription_start_site	30592795	30592795	.	+	.	Parent=g47.t1
NC_007115.7	AUGUSTUS	exon	30592795	30592893	.	+	.	Parent=g47.t1
NC_007115.7	AUGUSTUS	start_codon	30592809	30592811	.	+	0	Parent=g47.t1
NC_007115.7	AUGUSTUS	intron	30592894	30597130	.	+	.	Parent=g47.t1
NC_007115.7	AUGUSTUS	CDS	30592809	30592893	.	+	0	ID=g47.t1.cds;Parent=g47.t1
NC_007115.7	AUGUSTUS	CDS	30597131	30598095	.	+	2	ID=g47.t1.cds;Parent=g47.t1
NC_007115.7	AUGUSTUS	exon	30597131	30598299	.	+	.	Parent=g47.t1
NC_007115.7	AUGUSTUS	stop_codon	30598093	30598095	.	+	0	Parent=g47.t1
NC_007115.7	AUGUSTUS	transcription_end_site	30598299	30598299	.	+	.	Parent=g47.t1
NC_007115.7	AUGUSTUS	protein_match	30592809	30592893	14.5	+	0	ID=pp.g47.t1.f_finz;Target=f_finz 1 29;Target_start=0;
NC_007115.7	AUGUSTUS	protein_match	30597131	30597153	6.44	+	2	ID=pp.g47.t1.f_finz;Target=f_finz 29 36;Target_start=0;
NC_007115.7	AUGUSTUS	protein_match	30597592	30597747	8.33	+	0	ID=pp.g47.t1.f_znf;Target=f_znf 1 52;Target_start=182;
NC_007115.7	AUGUSTUS	interblock_region	30597154	30597591	.	+	0	ID=pp.g47.t1.iBR1
NC_007115.7	AUGUSTUS	interblock_region	30597748	30598095	.	+	0	ID=pp.g47.t1.iBR2
# end gene g47
# start gene g48
NC_007115.7	AUGUSTUS	gene	30609227	30619854	1	-	.	ID=g48
NC_007115.7	AUGUSTUS	transcript	30609227	30619854	.	-	.	ID=g48.t1;Parent=g48
NC_007115.7	AUGUSTUS	transcription_end_site	30609227	30609227	.	-	.	Parent=g48.t1
NC_007115.7	AUGUSTUS	exon	30609227	30609634	.	-	.	Parent=g48.t1
NC_007115.7	AUGUSTUS	exon	30613884	30614951	.	-	.	Parent=g48.t1
NC_007115.7	AUGUSTUS	stop_codon	30613984	30613986	.	-	0	Parent=g48.t1
NC_007115.7	AUGUSTUS	intron	30614952	30619222	.	-	.	Parent=g48.t1
NC_007115.7	AUGUSTUS	CDS	30613984	30614951	.	-	2	ID=g48.t1.cds;Parent=g48.t1
NC_007115.7	AUGUSTUS	CDS	30619223	30619307	.	-	0	ID=g48.t1.cds;Parent=g48.t1
NC_007115.7	AUGUSTUS	exon	30619223	30619854	.	-	.	Parent=g48.t1
NC_007115.7	AUGUSTUS	start_codon	30619305	30619307	.	-	0	Parent=g48.t1
NC_007115.7	AUGUSTUS	transcription_start_site	30619854	30619854	.	-	.	Parent=g48.t1
NC_007115.7	AUGUSTUS	protein_match	30614668	30614823	8.39	-	0	ID=pp.g48.t1.f_znf;Target=f_znf 1 52;Target_start=71;
NC_007115.7	AUGUSTUS	protein_match	30614929	30614951	5.27	-	2	ID=pp.g48.t1.f_finz;Target=f_finz 29 36;Target_start=0;
NC_007115.7	AUGUSTUS	protein_match	30619223	30619307	8.76	-	0	ID=pp.g48.t1.f_finz;Target=f_finz 1 29;Target_start=0;
NC_007115.7	AUGUSTUS	interblock_region	30613984	30614667	.	-	0	ID=pp.g48.t1.iBR2
NC_007115.7	AUGUSTUS	interblock_region	30614824	30614928	.	-	0	ID=pp.g48.t1.iBR1
# end gene g48
# start gene g49
NC_007115.7	AUGUSTUS	gene	30624795	30647599	1	+	.	ID=g49
NC_007115.7	AUGUSTUS	transcript	30624795	30647599	.	+	.	ID=g49.t1;Parent=g49
NC_007115.7	AUGUSTUS	transcription_start_site	30624795	30624795	.	+	.	Parent=g49.t1
NC_007115.7	AUGUSTUS	exon	30624795	30626092	.	+	.	Parent=g49.t1
NC_007115.7	AUGUSTUS	start_codon	30626008	30626010	.	+	0	Parent=g49.t1
NC_007115.7	AUGUSTUS	intron	30626093	30645820	.	+	.	Parent=g49.t1
NC_007115.7	AUGUSTUS	CDS	30626008	30626092	.	+	0	ID=g49.t1.cds;Parent=g49.t1
NC_007115.7	AUGUSTUS	CDS	30645821	30646803	.	+	2	ID=g49.t1.cds;Parent=g49.t1
NC_007115.7	AUGUSTUS	exon	30645821	30647599	.	+	.	Parent=g49.t1
NC_007115.7	AUGUSTUS	stop_codon	30646801	30646803	.	+	0	Parent=g49.t1
NC_007115.7	AUGUSTUS	transcription_end_site	30647599	30647599	.	+	.	Parent=g49.t1
NC_007115.7	AUGUSTUS	protein_match	30626008	30626092	14.5	+	0	ID=pp.g49.t1.f_finz;Target=f_finz 1 29;Target_start=0;
NC_007115.7	AUGUSTUS	protein_match	30645821	30645843	9.09	+	2	ID=pp.g49.t1.f_finz;Target=f_finz 29 36;Target_start=0;
NC_007115.7	AUGUSTUS	protein_match	30646138	30646293	6.87	+	0	ID=pp.g49.t1.f_znf;Target=f_znf 1 52;Target_start=134;
NC_007115.7	AUGUSTUS	interblock_region	30645844	30646137	.	+	0	ID=pp.g49.t1.iBR1
NC_007115.7	AUGUSTUS	interblock_region	30646294	30646803	.	+	0	ID=pp.g49.t1.iBR2
# end gene g49
# start gene g50
NC_007115.7	AUGUSTUS	gene	30706660	30712862	1	-	.	ID=g50
NC_007115.7	AUGUSTUS	transcript	30706660	30712862	.	-	.	ID=g50.t1;Parent=g50
NC_007115.7	AUGUSTUS	transcription_end_site	30706660	30706660	.	-	.	Parent=g50.t1
NC_007115.7	AUGUSTUS	exon	30706660	30707866	.	-	.	Parent=g50.t1
NC_007115.7	AUGUSTUS	stop_codon	30707298	30707300	.	-	0	Parent=g50.t1
NC_007115.7	AUGUSTUS	intron	30707867	30712075	.	-	.	Parent=g50.t1
NC_007115.7	AUGUSTUS	CDS	30707298	30707866	.	-	2	ID=g50.t1.cds;Parent=g50.t1
NC_007115.7	AUGUSTUS	CDS	30712076	30712160	.	-	0	ID=g50.t1.cds;Parent=g50.t1
NC_007115.7	AUGUSTUS	exon	30712076	30712862	.	-	.	Parent=g50.t1
NC_007115.7	AUGUSTUS	start_codon	30712158	30712160	.	-	0	Parent=g50.t1
NC_007115.7	AUGUSTUS	transcription_start_site	30712862	30712862	.	-	.	Parent=g50.t1
NC_007115.7	AUGUSTUS	protein_match	30707586	30707741	9.23	-	0	ID=pp.g50.t1.f_znf;Target=f_znf 1 52;Target_start=70;
NC_007115.7	AUGUSTUS	protein_match	30707844	30707866	7.2	-	2	ID=pp.g50.t1.f_finz;Target=f_finz 29 36;Target_start=0;
NC_007115.7	AUGUSTUS	protein_match	30712076	30712160	13.1	-	0	ID=pp.g50.t1.f_finz;Target=f_finz 1 29;Target_start=0;
NC_007115.7	AUGUSTUS	interblock_region	30707298	30707585	.	-	0	ID=pp.g50.t1.iBR2
NC_007115.7	AUGUSTUS	interblock_region	30707742	30707843	.	-	0	ID=pp.g50.t1.iBR1
# end gene g50
# start gene g51
NC_007115.7	AUGUSTUS	gene	30717603	30724237	1	+	.	ID=g51
NC_007115.7	AUGUSTUS	transcript	30717603	30724237	.	+	.	ID=g51.t1;Parent=g51
NC_007115.7	AUGUSTUS	transcription_start_site	30717603	30717603	.	+	.	Parent=g51.t1
NC_007115.7	AUGUSTUS	exon	30717603	30719081	.	+	.	Parent=g51.t1
NC_007115.7	AUGUSTUS	start_codon	30718997	30718999	.	+	0	Parent=g51.t1
NC_007115.7	AUGUSTUS	intron	30719082	30723187	.	+	.	Parent=g51.t1
NC_007115.7	AUGUSTUS	CDS	30718997	30719081	.	+	0	ID=g51.t1.cds;Parent=g51.t1
NC_007115.7	AUGUSTUS	CDS	30723188	30723759	.	+	2	ID=g51.t1.cds;Parent=g51.t1
NC_007115.7	AUGUSTUS	exon	30723188	30724237	.	+	.	Parent=g51.t1
NC_007115.7	AUGUSTUS	stop_codon	30723757	30723759	.	+	0	Parent=g51.t1
NC_007115.7	AUGUSTUS	transcription_end_site	30724237	30724237	.	+	.	Parent=g51.t1
NC_007115.7	AUGUSTUS	protein_match	30718997	30719081	12.2	+	0	ID=pp.g51.t1.f_finz;Target=f_finz 1 29;Target_start=0;
NC_007115.7	AUGUSTUS	protein_match	30723188	30723210	6.44	+	2	ID=pp.g51.t1.f_finz;Target=f_finz 29 36;Target_start=0;
NC_007115.7	AUGUSTUS	protein_match	30723343	30723498	7.62	+	0	ID=pp.g51.t1.f_znf;Target=f_znf 1 52;Target_start=80;
NC_007115.7	AUGUSTUS	interblock_region	30723211	30723342	.	+	0	ID=pp.g51.t1.iBR1
NC_007115.7	AUGUSTUS	interblock_region	30723499	30723759	.	+	0	ID=pp.g51.t1.iBR2
# end gene g51
# start gene g52
NC_007115.7	AUGUSTUS	gene	30863850	30875913	1	+	.	ID=g52
NC_007115.7	AUGUSTUS	transcript	30863850	30875913	.	+	.	ID=g52.t1;Parent=g52
NC_007115.7	AUGUSTUS	transcription_start_site	30863850	30863850	.	+	.	Parent=g52.t1
NC_007115.7	AUGUSTUS	exon	30863850	30864047	.	+	.	Parent=g52.t1
NC_007115.7	AUGUSTUS	start_codon	30863963	30863965	.	+	0	Parent=g52.t1
NC_007115.7	AUGUSTUS	intron	30864048	30873079	.	+	.	Parent=g52.t1
NC_007115.7	AUGUSTUS	CDS	30863963	30864047	.	+	0	ID=g52.t1.cds;Parent=g52.t1
NC_007115.7	AUGUSTUS	CDS	30873080	30873960	.	+	2	ID=g52.t1.cds;Parent=g52.t1
NC_007115.7	AUGUSTUS	exon	30873080	30875913	.	+	.	Parent=g52.t1
NC_007115.7	AUGUSTUS	stop_codon	30873958	30873960	.	+	0	Parent=g52.t1
NC_007115.7	AUGUSTUS	transcription_end_site	30875913	30875913	.	+	.	Parent=g52.t1
NC_007115.7	AUGUSTUS	protein_match	30863963	30864047	10.8	+	0	ID=pp.g52.t1.f_finz;Target=f_finz 1 29;Target_start=0;
NC_007115.7	AUGUSTUS	protein_match	30873080	30873102	3.56	+	2	ID=pp.g52.t1.f_finz;Target=f_finz 29 36;Target_start=0;
NC_007115.7	AUGUSTUS	protein_match	30873205	30873360	8.58	+	0	ID=pp.g52.t1.f_znf;Target=f_znf 1 52;Target_start=70;
NC_007115.7	AUGUSTUS	interblock_region	30873103	30873204	.	+	0	ID=pp.g52.t1.iBR1
NC_007115.7	AUGUSTUS	interblock_region	30873361	30873960	.	+	0	ID=pp.g52.t1.iBR2
# end gene g52
# start gene g53
NC_007115.7	AUGUSTUS	gene	30924147	30931459	1	-	.	ID=g53
NC_007115.7	AUGUSTUS	transcript	30924147	30931459	.	-	.	ID=g53.t1;Parent=g53
NC_007115.7	AUGUSTUS	transcription_end_site	30924147	30924147	.	-	.	Parent=g53.t1
NC_007115.7	AUGUSTUS	exon	30924147	30926174	.	-	.	Parent=g53.t1
NC_007115.7	AUGUSTUS	stop_codon	30925201	30925203	.	-	0	Parent=g53.t1
NC_007115.7	AUGUSTUS	intron	30926175	30930012	.	-	.	Parent=g53.t1
NC_007115.7	AUGUSTUS	CDS	30925201	30926174	.	-	2	ID=g53.t1.cds;Parent=g53.t1
NC_007115.7	AUGUSTUS	CDS	30930013	30930097	.	-	0	ID=g53.t1.cds;Parent=g53.t1
NC_007115.7	AUGUSTUS	exon	30930013	30931459	.	-	.	Parent=g53.t1
NC_007115.7	AUGUSTUS	start_codon	30930095	30930097	.	-	0	Parent=g53.t1
NC_007115.7	AUGUSTUS	transcription_start_site	30931459	30931459	.	-	.	Parent=g53.t1
NC_007115.7	AUGUSTUS	protein_match	30925810	30925965	10.6	-	0	ID=pp.g53.t1.f_znf;Target=f_znf 1 52;Target_start=98;
NC_007115.7	AUGUSTUS	protein_match	30926152	30926174	4.51	-	2	ID=pp.g53.t1.f_finz;Target=f_finz 29 36;Target_start=0;
NC_007115.7	AUGUSTUS	protein_match	30930013	30930097	14.5	-	0	ID=pp.g53.t1.f_finz;Target=f_finz 1 29;Target_start=0;
NC_007115.7	AUGUSTUS	interblock_region	30925201	30925809	.	-	0	ID=pp.g53.t1.iBR2
NC_007115.7	AUGUSTUS	interblock_region	30925966	30926151	.	-	0	ID=pp.g53.t1.iBR1
# end gene g53
# start gene g54
NC_007115.7	AUGUSTUS	gene	31075944	31084916	1	-	.	ID=g54
NC_007115.7	AUGUSTUS	transcript	31075944	31084916	.	-	.	ID=g54.t1;Parent=g54
NC_007115.7	AUGUSTUS	transcription_end_site	31075944	31075944	.	-	.	Parent=g54.t1
NC_007115.7	AUGUSTUS	exon	31075944	31077187	.	-	.	Parent=g54.t1
NC_007115.7	AUGUSTUS	stop_codon	31076391	31076393	.	-	0	Parent=g54.t1
NC_007115.7	AUGUSTUS	intron	31077188	31083469	.	-	.	Parent=g54.t1
NC_007115.7	AUGUSTUS	CDS	31076391	31077187	.	-	2	ID=g54.t1.cds;Parent=g54.t1
NC_007115.7	AUGUSTUS	CDS	31083470	31083554	.	-	0	ID=g54.t1.cds;Parent=g54.t1
NC_007115.7	AUGUSTUS	exon	31083470	31084916	.	-	.	Parent=g54.t1
NC_007115.7	AUGUSTUS	start_codon	31083552	31083554	.	-	0	Parent=g54.t1
NC_007115.7	AUGUSTUS	transcription_start_site	31084916	31084916	.	-	.	Parent=g54.t1
NC_007115.7	AUGUSTUS	protein_match	31076907	31077062	8.4	-	0	ID=pp.g54.t1.f_znf;Target=f_znf 1 52;Target_start=70;
NC_007115.7	AUGUSTUS	protein_match	31077165	31077187	6.44	-	2	ID=pp.g54.t1.f_finz;Target=f_finz 29 36;Target_start=0;
NC_007115.7	AUGUSTUS	protein_match	31083470	31083554	12.4	-	0	ID=pp.g54.t1.f_finz;Target=f_finz 1 29;Target_start=0;
NC_007115.7	AUGUSTUS	interblock_region	31076391	31076906	.	-	0	ID=pp.g54.t1.iBR2
NC_007115.7	AUGUSTUS	interblock_region	31077063	31077164	.	-	0	ID=pp.g54.t1.iBR1
# end gene g54
# start gene g55
NC_007115.7	AUGUSTUS	gene	31088647	31096658	1	+	.	ID=g55
NC_007115.7	AUGUSTUS	transcript	31088647	31096658	.	+	.	ID=g55.t1;Parent=g55
NC_007115.7	AUGUSTUS	transcription_start_site	31088647	31088647	.	+	.	Parent=g55.t1
NC_007115.7	AUGUSTUS	exon	31088647	31089097	.	+	.	Parent=g55.t1
NC_007115.7	AUGUSTUS	start_codon	31089013	31089015	.	+	0	Parent=g55.t1
NC_007115.7	AUGUSTUS	intron	31089098	31095201	.	+	.	Parent=g55.t1
NC_007115.7	AUGUSTUS	CDS	31089013	31089097	.	+	0	ID=g55.t1.cds;Parent=g55.t1
NC_007115.7	AUGUSTUS	CDS	31095202	31095992	.	+	2	ID=g55.t1.cds;Parent=g55.t1
NC_007115.7	AUGUSTUS	exon	31095202	31096658	.	+	.	Parent=g55.t1
NC_007115.7	AUGUSTUS	stop_codon	31095990	31095992	.	+	0	Parent=g55.t1
NC_007115.7	AUGUSTUS	transcription_end_site	31096658	31096658	.	+	.	Parent=g55.t1
NC_007115.7	AUGUSTUS	protein_match	31089013	31089097	14.5	+	0	ID=pp.g55.t1.f_finz;Target=f_finz 1 29;Target_start=0;
NC_007115.7	AUGUSTUS	protein_match	31095202	31095224	4.86	+	2	ID=pp.g55.t1.f_finz;Target=f_finz 29 36;Target_start=0;
NC_007115.7	AUGUSTUS	protein_match	31095573	31095728	9.31	+	0	ID=pp.g55.t1.f_znf;Target=f_znf 1 52;Target_start=152;
NC_007115.7	AUGUSTUS	interblock_region	31095225	31095572	.	+	0	ID=pp.g55.t1.iBR1
NC_007115.7	AUGUSTUS	interblock_region	31095729	31095992	.	+	0	ID=pp.g55.t1.iBR2
# end gene g55
# start gene g56
NC_007115.7	AUGUSTUS	gene	31168075	31180563	1	-	.	ID=g56
NC_007115.7	AUGUSTUS	transcript	31168075	31180563	.	-	.	ID=g56.t1;Parent=g56
NC_007115.7	AUGUSTUS	transcription_end_site	31168075	31168075	.	-	.	Parent=g56.t1
NC_007115.7	AUGUSTUS	exon	31168075	31169722	.	-	.	Parent=g56.t1
NC_007115.7	AUGUSTUS	stop_codon	31168173	31168175	.	-	0	Parent=g56.t1
NC_007115.7	AUGUSTUS	intron	31169723	31178996	.	-	.	Parent=g56.t1
NC_007115.7	AUGUSTUS	CDS	31168173	31169722	.	-	2	ID=g56.t1.cds;Parent=g56.t1
NC_007115.7	AUGUSTUS	CDS	31178997	31179081	.	-	0	ID=g56.t1.cds;Parent=g56.t1
NC_007115.7	AUGUSTUS	exon	31178997	31180563	.	-	.	Parent=g56.t1
NC_007115.7	AUGUSTUS	start_codon	31179079	31179081	.	-	0	Parent=g56.t1
NC_007115.7	AUGUSTUS	transcription_start_site	31180563	31180563	.	-	.	Parent=g56.t1
NC_007115.7	AUGUSTUS	protein_match	31169193	31169348	8.42	-	0	ID=pp.g56.t1.f_znf;Target=f_znf 1 52;Target_start=153;
NC_007115.7	AUGUSTUS	protein_match	31169700	31169722	4.64	-	2	ID=pp.g56.t1.f_finz;Target=f_finz 29 36;Target_start=0;
NC_007115.7	AUGUSTUS	protein_match	31178997	31179081	13.6	-	0	ID=pp.g56.t1.f_finz;Target=f_finz 1 29;Target_start=0;
NC_007115.7	AUGUSTUS	interblock_region	31168173	31169192	.	-	0	ID=pp.g56.t1.iBR2
NC_007115.7	AUGUSTUS	interblock_region	31169349	31169699	.	-	0	ID=pp.g56.t1.iBR1
# end gene g56
# start gene g57
NC_007115.7	AUGUSTUS	gene	31301378	31325846	1	-	.	ID=g57
NC_007115.7	AUGUSTUS	transcript	31301378	31325846	.	-	.	ID=g57.t1;Parent=g57
NC_007115.7	AUGUSTUS	transcription_end_site	31301378	31301378	.	-	.	Parent=g57.t1
NC_007115.7	AUGUSTUS	exon	31301378	31304085	.	-	.	Parent=g57.t1
NC_007115.7	AUGUSTUS	stop_codon	31303208	31303210	.	-	0	Parent=g57.t1
NC_007115.7	AUGUSTUS	intron	31304086	31311309	.	-	.	Parent=g57.t1
NC_007115.7	AUGUSTUS	intron	31311379	31314792	.	-	.	Parent=g57.t1
NC_007115.7	AUGUSTUS	intron	31314807	31325632	.	-	.	Parent=g57.t1
NC_007115.7	AUGUSTUS	CDS	31303208	31304085	.	-	2	ID=g57.t1.cds;Parent=g57.t1
NC_007115.7	AUGUSTUS	CDS	31311310	31311378	.	-	2	ID=g57.t1.cds;Parent=g57.t1
NC_007115.7	AUGUSTUS	exon	31311310	31311378	.	-	.	Parent=g57.t1
NC_007115.7	AUGUSTUS	CDS	31314793	31314806	.	-	1	ID=g57.t1.cds;Parent=g57.t1
NC_007115.7	AUGUSTUS	exon	31314793	31314806	.	-	.	Parent=g57.t1
NC_007115.7	AUGUSTUS	CDS	31325633	31325721	.	-	0	ID=g57.t1.cds;Parent=g57.t1
NC_007115.7	AUGUSTUS	exon	31325633	31325846	.	-	.	Parent=g57.t1
NC_007115.7	AUGUSTUS	start_codon	31325719	31325721	.	-	0	Parent=g57.t1
NC_007115.7	AUGUSTUS	transcription_start_site	31325846	31325846	.	-	.	Parent=g57.t1
NC_007115.7	AUGUSTUS	protein_match	31303388	31303543	9.4	-	0	ID=pp.g57.t1.f_znf;Target=f_znf 1 52;Target_start=238;
NC_007115.7	AUGUSTUS	protein_match	31311374	31311378	8.6	-	2	ID=pp.g57.t1.f_finz;Target=f_finz 35 36;Target_start=0;
NC_007115.7	AUGUSTUS	protein_match	31314793	31314806	1.12	-	1	ID=pp.g57.t1.f_finz;Target=f_finz 30 35;Target_start=0;
NC_007115.7	AUGUSTUS	protein_match	31325633	31325721	12.4	-	0	ID=pp.g57.t1.f_finz;Target=f_finz 1 30;Target_start=0;
NC_007115.7	AUGUSTUS	interblock_region	31303208	31303387	.	-	0	ID=pp.g57.t1.iBR2
NC_007115.7	AUGUSTUS	interblock_region	31303544	31304085	.	-	2	ID=pp.g57.t1.iBR1
NC_007115.7	AUGUSTUS	interblock_region	31311310	31311373	.	-	0	ID=pp.g57.t1.iBR1
# end gene g57
# start gene g58
NC_007115.7	AUGUSTUS	gene	31481546	31491162	1	-	.	ID=g58
NC_007115.7	AUGUSTUS	transcript	31481546	31491162	.	-	.	ID=g58.t1;Parent=g58
NC_007115.7	AUGUSTUS	transcription_end_site	31481546	31481546	.	-	.	Parent=g58.t1
NC_007115.7	AUGUSTUS	exon	31481546	31482853	.	-	.	Parent=g58.t1
NC_007115.7	AUGUSTUS	stop_codon	31481649	31481651	.	-	0	Parent=g58.t1
NC_007115.7	AUGUSTUS	intron	31482854	31490385	.	-	.	Parent=g58.t1
NC_007115.7	AUGUSTUS	CDS	31481649	31482853	.	-	2	ID=g58.t1.cds;Parent=g58.t1
NC_007115.7	AUGUSTUS	CDS	31490386	31490470	.	-	0	ID=g58.t1.cds;Parent=g58.t1
NC_007115.7	AUGUSTUS	exon	31490386	31491162	.	-	.	Parent=g58.t1
NC_007115.7	AUGUSTUS	start_codon	31490468	31490470	.	-	0	Parent=g58.t1
NC_007115.7	AUGUSTUS	transcription_start_site	31491162	31491162	.	-	.	Parent=g58.t1
NC_007115.7	AUGUSTUS	protein_match	31482069	31482224	8.19	-	0	ID=pp.g58.t1.f_znf;Target=f_znf 1 52;Target_start=238;
NC_007115.7	AUGUSTUS	protein_match	31482831	31482853	3.79	-	2	ID=pp.g58.t1.f_finz;Target=f_finz 29 36;Target_start=0;
NC_007115.7	AUGUSTUS	protein_match	31490386	31490470	14.5	-	0	ID=pp.g58.t1.f_finz;Target=f_finz 1 29;Target_start=0;
NC_007115.7	AUGUSTUS	interblock_region	31481649	31482068	.	-	0	ID=pp.g58.t1.iBR2
NC_007115.7	AUGUSTUS	interblock_region	31482225	31482830	.	-	0	ID=pp.g58.t1.iBR1
# end gene g58
# start gene g59
NC_007115.7	AUGUSTUS	gene	31494693	31502165	1	+	.	ID=g59
NC_007115.7	AUGUSTUS	transcript	31494693	31502165	.	+	.	ID=g59.t1;Parent=g59
NC_007115.7	AUGUSTUS	transcription_start_site	31494693	31494693	.	+	.	Parent=g59.t1
NC_007115.7	AUGUSTUS	exon	31494693	31495109	.	+	.	Parent=g59.t1
NC_007115.7	AUGUSTUS	start_codon	31495025	31495027	.	+	0	Parent=g59.t1
NC_007115.7	AUGUSTUS	intron	31495110	31500109	.	+	.	Parent=g59.t1
NC_007115.7	AUGUSTUS	CDS	31495025	31495109	.	+	0	ID=g59.t1.cds;Parent=g59.t1
NC_007115.7	AUGUSTUS	CDS	31500110	31501083	.	+	2	ID=g59.t1.cds;Parent=g59.t1
NC_007115.7	AUGUSTUS	exon	31500110	31502165	.	+	.	Parent=g59.t1
NC_007115.7	AUGUSTUS	stop_codon	31501081	31501083	.	+	0	Parent=g59.t1
NC_007115.7	AUGUSTUS	transcription_end_site	31502165	31502165	.	+	.	Parent=g59.t1
NC_007115.7	AUGUSTUS	protein_match	31495025	31495109	14.5	+	0	ID=pp.g59.t1.f_finz;Target=f_finz 1 29;Target_start=0;
NC_007115.7	AUGUSTUS	protein_match	31500110	31500132	4.51	+	2	ID=pp.g59.t1.f_finz;Target=f_finz 29 36;Target_start=0;
NC_007115.7	AUGUSTUS	protein_match	31500235	31500390	10.1	+	0	ID=pp.g59.t1.f_znf;Target=f_znf 1 52;Target_start=70;
NC_007115.7	AUGUSTUS	interblock_region	31500133	31500234	.	+	0	ID=pp.g59.t1.iBR1
NC_007115.7	AUGUSTUS	interblock_region	31500391	31501083	.	+	0	ID=pp.g59.t1.iBR2
# end gene g59
# start gene g60
NC_007115.7	AUGUSTUS	gene	31561194	31566916	1	+	.	ID=g60
NC_007115.7	AUGUSTUS	transcript	31561194	31566916	.	+	.	ID=g60.t1;Parent=g60
NC_007115.7	AUGUSTUS	transcription_start_site	31561194	31561194	.	+	.	Parent=g60.t1
NC_007115.7	AUGUSTUS	exon	31561194	31562432	.	+	.	Parent=g60.t1
NC_007115.7	AUGUSTUS	start_codon	31562348	31562350	.	+	0	Parent=g60.t1
NC_007115.7	AUGUSTUS	intron	31562433	31565352	.	+	.	Parent=g60.t1
NC_007115.7	AUGUSTUS	CDS	31562348	31562432	.	+	0	ID=g60.t1.cds;Parent=g60.t1
NC_007115.7	AUGUSTUS	CDS	31565353	31565990	.	+	2	ID=g60.t1.cds;Parent=g60.t1
NC_007115.7	AUGUSTUS	exon	31565353	31566916	.	+	.	Parent=g60.t1
NC_007115.7	AUGUSTUS	stop_codon	31565988	31565990	.	+	0	Parent=g60.t1
NC_007115.7	AUGUSTUS	transcription_end_site	31566916	31566916	.	+	.	Parent=g60.t1
NC_007115.7	AUGUSTUS	protein_match	31562348	31562432	14.5	+	0	ID=pp.g60.t1.f_finz;Target=f_finz 1 29;Target_start=0;
NC_007115.7	AUGUSTUS	protein_match	31565353	31565375	5.39	+	2	ID=pp.g60.t1.f_finz;Target=f_finz 29 36;Target_start=0;
NC_007115.7	AUGUSTUS	protein_match	31565478	31565633	9.13	+	0	ID=pp.g60.t1.f_znf;Target=f_znf 1 52;Target_start=70;
NC_007115.7	AUGUSTUS	interblock_region	31565376	31565477	.	+	0	ID=pp.g60.t1.iBR1
NC_007115.7	AUGUSTUS	interblock_region	31565634	31565990	.	+	0	ID=pp.g60.t1.iBR2
# end gene g60
# start gene g61
NC_007115.7	AUGUSTUS	gene	32097139	32112983	1	-	.	ID=g61
NC_007115.7	AUGUSTUS	transcript	32097139	32112983	.	-	.	ID=g61.t1;Parent=g61
NC_007115.7	AUGUSTUS	transcription_end_site	32097139	32097139	.	-	.	Parent=g61.t1
NC_007115.7	AUGUSTUS	exon	32097139	32097227	.	-	.	Parent=g61.t1
NC_007115.7	AUGUSTUS	stop_codon	32097211	32097213	.	-	0	Parent=g61.t1
NC_007115.7	AUGUSTUS	intron	32097228	32097301	.	-	.	Parent=g61.t1
NC_007115.7	AUGUSTUS	intron	32097900	32101323	.	-	.	Parent=g61.t1
NC_007115.7	AUGUSTUS	intron	32102124	32112136	.	-	.	Parent=g61.t1
NC_007115.7	AUGUSTUS	CDS	32097211	32097227	.	-	2	ID=g61.t1.cds;Parent=g61.t1
NC_007115.7	AUGUSTUS	CDS	32097302	32097899	.	-	0	ID=g61.t1.cds;Parent=g61.t1
NC_007115.7	AUGUSTUS	exon	32097302	32097899	.	-	.	Parent=g61.t1
NC_007115.7	AUGUSTUS	CDS	32101324	32102123	.	-	2	ID=g61.t1.cds;Parent=g61.t1
NC_007115.7	AUGUSTUS	exon	32101324	32102123	.	-	.	Parent=g61.t1
NC_007115.7	AUGUSTUS	CDS	32112137	32112221	.	-	0	ID=g61.t1.cds;Parent=g61.t1
NC_007115.7	AUGUSTUS	exon	32112137	32112983	.	-	.	Parent=g61.t1
NC_007115.7	AUGUSTUS	start_codon	32112219	32112221	.	-	0	Parent=g61.t1
NC_007115.7	AUGUSTUS	transcription_start_site	32112983	32112983	.	-	.	Parent=g61.t1
NC_007115.7	AUGUSTUS	protein_match	32101843	32101998	8.49	-	0	ID=pp.g61.t1.f_znf;Target=f_znf 1 52;Target_start=70;
NC_007115.7	AUGUSTUS	protein_match	32102101	32102123	6.44	-	2	ID=pp.g61.t1.f_finz;Target=f_finz 29 36;Target_start=0;
NC_007115.7	AUGUSTUS	protein_match	32112137	32112221	14.5	-	0	ID=pp.g61.t1.f_finz;Target=f_finz 1 29;Target_start=0;
NC_007115.7	AUGUSTUS	interblock_region	32097211	32097227	.	-	2	ID=pp.g61.t1.iBR2
NC_007115.7	AUGUSTUS	interblock_region	32097302	32097899	.	-	0	ID=pp.g61.t1.iBR2
NC_007115.7	AUGUSTUS	interblock_region	32101324	32101842	.	-	0	ID=pp.g61.t1.iBR2
NC_007115.7	AUGUSTUS	interblock_region	32101999	32102100	.	-	0	ID=pp.g61.t1.iBR1
# end gene g61
# start gene g62
NC_007115.7	AUGUSTUS	gene	32120004	32127390	1	+	.	ID=g62
NC_007115.7	AUGUSTUS	transcript	32120004	32127390	.	+	.	ID=g62.t1;Parent=g62
NC_007115.7	AUGUSTUS	transcription_start_site	32120004	32120004	.	+	.	Parent=g62.t1
NC_007115.7	AUGUSTUS	exon	32120004	32121888	.	+	.	Parent=g62.t1
NC_007115.7	AUGUSTUS	start_codon	32121804	32121806	.	+	0	Parent=g62.t1
NC_007115.7	AUGUSTUS	intron	32121889	32125868	.	+	.	Parent=g62.t1
NC_007115.7	AUGUSTUS	CDS	32121804	32121888	.	+	0	ID=g62.t1.cds;Parent=g62.t1
NC_007115.7	AUGUSTUS	CDS	32125869	32126674	.	+	2	ID=g62.t1.cds;Parent=g62.t1
NC_007115.7	AUGUSTUS	exon	32125869	32127390	.	+	.	Parent=g62.t1
NC_007115.7	AUGUSTUS	stop_codon	32126672	32126674	.	+	0	Parent=g62.t1
NC_007115.7	AUGUSTUS	transcription_end_site	32127390	32127390	.	+	.	Parent=g62.t1
NC_007115.7	AUGUSTUS	protein_match	32121804	32121888	12.5	+	0	ID=pp.g62.t1.f_finz;Target=f_finz 1 29;Target_start=0;
NC_007115.7	AUGUSTUS	protein_match	32125869	32125891	4.8	+	2	ID=pp.g62.t1.f_finz;Target=f_finz 29 36;Target_start=0;
NC_007115.7	AUGUSTUS	protein_match	32126162	32126317	8.15	+	0	ID=pp.g62.t1.f_znf;Target=f_znf 1 52;Target_start=126;
NC_007115.7	AUGUSTUS	interblock_region	32125892	32126161	.	+	0	ID=pp.g62.t1.iBR1
NC_007115.7	AUGUSTUS	interblock_region	32126318	32126674	.	+	0	ID=pp.g62.t1.iBR2
# end gene g62
# start gene g63
NC_007115.7	AUGUSTUS	gene	32146605	32152543	1	-	.	ID=g63
NC_007115.7	AUGUSTUS	transcript	32146605	32152543	.	-	.	ID=g63.t1;Parent=g63
NC_007115.7	AUGUSTUS	transcription_end_site	32146605	32146605	.	-	.	Parent=g63.t1
NC_007115.7	AUGUSTUS	exon	32146605	32147486	.	-	.	Parent=g63.t1
NC_007115.7	AUGUSTUS	stop_codon	32146918	32146920	.	-	0	Parent=g63.t1
NC_007115.7	AUGUSTUS	intron	32147487	32151061	.	-	.	Parent=g63.t1
NC_007115.7	AUGUSTUS	CDS	32146918	32147486	.	-	2	ID=g63.t1.cds;Parent=g63.t1
NC_007115.7	AUGUSTUS	CDS	32151062	32151146	.	-	0	ID=g63.t1.cds;Parent=g63.t1
NC_007115.7	AUGUSTUS	exon	32151062	32152543	.	-	.	Parent=g63.t1
NC_007115.7	AUGUSTUS	start_codon	32151144	32151146	.	-	0	Parent=g63.t1
NC_007115.7	AUGUSTUS	transcription_start_site	32152543	32152543	.	-	.	Parent=g63.t1
NC_007115.7	AUGUSTUS	protein_match	32147206	32147361	9.36	-	0	ID=pp.g63.t1.f_znf;Target=f_znf 1 52;Target_start=70;
NC_007115.7	AUGUSTUS	protein_match	32147464	32147486	7.2	-	2	ID=pp.g63.t1.f_finz;Target=f_finz 29 36;Target_start=0;
NC_007115.7	AUGUSTUS	protein_match	32151062	32151146	9.82	-	0	ID=pp.g63.t1.f_finz;Target=f_finz 1 29;Target_start=0;
NC_007115.7	AUGUSTUS	interblock_region	32146918	32147205	.	-	0	ID=pp.g63.t1.iBR2
NC_007115.7	AUGUSTUS	interblock_region	32147362	32147463	.	-	0	ID=pp.g63.t1.iBR1
# end gene g63
# start gene g64
NC_007115.7	AUGUSTUS	gene	32155324	32161500	1	+	.	ID=g64
NC_007115.7	AUGUSTUS	transcript	32155324	32161500	.	+	.	ID=g64.t1;Parent=g64
NC_007115.7	AUGUSTUS	transcription_start_site	32155324	32155324	.	+	.	Parent=g64.t1
NC_007115.7	AUGUSTUS	exon	32155324	32156818	.	+	.	Parent=g64.t1
NC_007115.7	AUGUSTUS	start_codon	32156734	32156736	.	+	0	Parent=g64.t1
NC_007115.7	AUGUSTUS	intron	32156819	32159335	.	+	.	Parent=g64.t1
NC_007115.7	AUGUSTUS	CDS	32156734	32156818	.	+	0	ID=g64.t1.cds;Parent=g64.t1
NC_007115.7	AUGUSTUS	CDS	32159336	32160294	.	+	2	ID=g64.t1.cds;Parent=g64.t1
NC_007115.7	AUGUSTUS	exon	32159336	32161500	.	+	.	Parent=g64.t1
NC_007115.7	AUGUSTUS	stop_codon	32160292	32160294	.	+	0	Parent=g64.t1
NC_007115.7	AUGUSTUS	transcription_end_site	32161500	32161500	.	+	.	Parent=g64.t1
NC_007115.7	AUGUSTUS	protein_match	32156734	32156818	12.6	+	0	ID=pp.g64.t1.f_finz;Target=f_finz 1 29;Target_start=0;
NC_007115.7	AUGUSTUS	protein_match	32159336	32159358	6.44	+	2	ID=pp.g64.t1.f_finz;Target=f_finz 29 36;Target_start=0;
NC_007115.7	AUGUSTUS	protein_match	32159629	32159784	8.54	+	0	ID=pp.g64.t1.f_znf;Target=f_znf 1 52;Target_start=126;
NC_007115.7	AUGUSTUS	interblock_region	32159359	32159628	.	+	0	ID=pp.g64.t1.iBR1
NC_007115.7	AUGUSTUS	interblock_region	32159785	32160294	.	+	0	ID=pp.g64.t1.iBR2
# end gene g64
# start gene g65
NC_007115.7	AUGUSTUS	gene	32175333	32180473	1	-	.	ID=g65
NC_007115.7	AUGUSTUS	transcript	32175333	32180473	.	-	.	ID=g65.t1;Parent=g65
NC_007115.7	AUGUSTUS	transcription_end_site	32175333	32175333	.	-	.	Parent=g65.t1
NC_007115.7	AUGUSTUS	exon	32175333	32177032	.	-	.	Parent=g65.t1
NC_007115.7	AUGUSTUS	stop_codon	32176146	32176148	.	-	0	Parent=g65.t1
NC_007115.7	AUGUSTUS	intron	32177033	32179614	.	-	.	Parent=g65.t1
NC_007115.7	AUGUSTUS	CDS	32176146	32177032	.	-	2	ID=g65.t1.cds;Parent=g65.t1
NC_007115.7	AUGUSTUS	CDS	32179615	32179699	.	-	0	ID=g65.t1.cds;Parent=g65.t1
NC_007115.7	AUGUSTUS	exon	32179615	32180473	.	-	.	Parent=g65.t1
NC_007115.7	AUGUSTUS	start_codon	32179697	32179699	.	-	0	Parent=g65.t1
NC_007115.7	AUGUSTUS	transcription_start_site	32180473	32180473	.	-	.	Parent=g65.t1
NC_007115.7	AUGUSTUS	protein_match	32176647	32176802	7.65	-	0	ID=pp.g65.t1.f_znf;Target=f_znf 1 52;Target_start=105;
NC_007115.7	AUGUSTUS	protein_match	32177010	32177032	9.09	-	2	ID=pp.g65.t1.f_finz;Target=f_finz 29 36;Target_start=0;
NC_007115.7	AUGUSTUS	protein_match	32179615	32179699	11	-	0	ID=pp.g65.t1.f_finz;Target=f_finz 1 29;Target_start=0;
NC_007115.7	AUGUSTUS	interblock_region	32176146	32176646	.	-	0	ID=pp.g65.t1.iBR2
NC_007115.7	AUGUSTUS	interblock_region	32176803	32177009	.	-	0	ID=pp.g65.t1.iBR1
# end gene g65
# start gene g66
NC_007115.7	AUGUSTUS	gene	32189427	32198513	1	-	.	ID=g66
NC_007115.7	AUGUSTUS	transcript	32189427	32198513	.	-	.	ID=g66.t1;Parent=g66
NC_007115.7	AUGUSTUS	transcription_end_site	32189427	32189427	.	-	.	Parent=g66.t1
NC_007115.7	AUGUSTUS	exon	32189427	32192846	.	-	.	Parent=g66.t1
NC_007115.7	AUGUSTUS	stop_codon	32191378	32191380	.	-	0	Parent=g66.t1
NC_007115.7	AUGUSTUS	intron	32192847	32196761	.	-	.	Parent=g66.t1
NC_007115.7	AUGUSTUS	CDS	32191378	32192846	.	-	2	ID=g66.t1.cds;Parent=g66.t1
NC_007115.7	AUGUSTUS	CDS	32196762	32196846	.	-	0	ID=g66.t1.cds;Parent=g66.t1
NC_007115.7	AUGUSTUS	exon	32196762	32198513	.	-	.	Parent=g66.t1
NC_007115.7	AUGUSTUS	start_codon	32196844	32196846	.	-	0	Parent=g66.t1
NC_007115.7	AUGUSTUS	transcription_start_site	32198513	32198513	.	-	.	Parent=g66.t1
NC_007115.7	AUGUSTUS	protein_match	32192314	32192469	9.4	-	0	ID=pp.g66.t1.f_znf;Target=f_znf 1 52;Target_start=154;
NC_007115.7	AUGUSTUS	protein_match	32192824	32192846	6.74	-	2	ID=pp.g66.t1.f_finz;Target=f_finz 29 36;Target_start=0;
NC_007115.7	AUGUSTUS	protein_match	32196762	32196846	10.2	-	0	ID=pp.g66.t1.f_finz;Target=f_finz 1 29;Target_start=0;
NC_007115.7	AUGUSTUS	interblock_region	32191378	32192313	.	-	0	ID=pp.g66.t1.iBR2
NC_007115.7	AUGUSTUS	interblock_region	32192470	32192823	.	-	0	ID=pp.g66.t1.iBR1
# end gene g66
# start gene g67
NC_007115.7	AUGUSTUS	gene	32204614	32212204	1	+	.	ID=g67
NC_007115.7	AUGUSTUS	transcript	32204614	32212204	.	+	.	ID=g67.t1;Parent=g67
NC_007115.7	AUGUSTUS	transcription_start_site	32204614	32204614	.	+	.	Parent=g67.t1
NC_007115.7	AUGUSTUS	exon	32204614	32205798	.	+	.	Parent=g67.t1
NC_007115.7	AUGUSTUS	start_codon	32205714	32205716	.	+	0	Parent=g67.t1
NC_007115.7	AUGUSTUS	intron	32205799	32210969	.	+	.	Parent=g67.t1
NC_007115.7	AUGUSTUS	CDS	32205714	32205798	.	+	0	ID=g67.t1.cds;Parent=g67.t1
NC_007115.7	AUGUSTUS	CDS	32210970	32211943	.	+	2	ID=g67.t1.cds;Parent=g67.t1
NC_007115.7	AUGUSTUS	exon	32210970	32212204	.	+	.	Parent=g67.t1
NC_007115.7	AUGUSTUS	stop_codon	32211941	32211943	.	+	0	Parent=g67.t1
NC_007115.7	AUGUSTUS	transcription_end_site	32212204	32212204	.	+	.	Parent=g67.t1
NC_007115.7	AUGUSTUS	protein_match	32205714	32205798	11.1	+	0	ID=pp.g67.t1.f_finz;Target=f_finz 1 29;Target_start=0;
NC_007115.7	AUGUSTUS	protein_match	32210970	32210992	3.11	+	2	ID=pp.g67.t1.f_finz;Target=f_finz 29 36;Target_start=0;
NC_007115.7	AUGUSTUS	protein_match	32211095	32211250	10	+	0	ID=pp.g67.t1.f_znf;Target=f_znf 1 52;Target_start=70;
NC_007115.7	AUGUSTUS	interblock_region	32210993	32211094	.	+	0	ID=pp.g67.t1.iBR1
NC_007115.7	AUGUSTUS	interblock_region	32211251	32211943	.	+	0	ID=pp.g67.t1.iBR2
# end gene g67
# start gene g68
NC_007115.7	AUGUSTUS	gene	32372298	32379530	1	-	.	ID=g68
NC_007115.7	AUGUSTUS	transcript	32372298	32379530	.	-	.	ID=g68.t1;Parent=g68
NC_007115.7	AUGUSTUS	transcription_end_site	32372298	32372298	.	-	.	Parent=g68.t1
NC_007115.7	AUGUSTUS	exon	32372298	32374580	.	-	.	Parent=g68.t1
NC_007115.7	AUGUSTUS	stop_codon	32373403	32373405	.	-	0	Parent=g68.t1
NC_007115.7	AUGUSTUS	intron	32374581	32379174	.	-	.	Parent=g68.t1
NC_007115.7	AUGUSTUS	CDS	32373403	32374580	.	-	2	ID=g68.t1.cds;Parent=g68.t1
NC_007115.7	AUGUSTUS	CDS	32379175	32379259	.	-	0	ID=g68.t1.cds;Parent=g68.t1
NC_007115.7	AUGUSTUS	exon	32379175	32379530	.	-	.	Parent=g68.t1
NC_007115.7	AUGUSTUS	start_codon	32379257	32379259	.	-	0	Parent=g68.t1
NC_007115.7	AUGUSTUS	transcription_start_site	32379530	32379530	.	-	.	Parent=g68.t1
NC_007115.7	AUGUSTUS	protein_match	32374084	32374239	10.5	-	0	ID=pp.g68.t1.f_znf;Target=f_znf 1 52;Target_start=142;
NC_007115.7	AUGUSTUS	protein_match	32374558	32374580	4.45	-	2	ID=pp.g68.t1.f_finz;Target=f_finz 29 36;Target_start=0;
NC_007115.7	AUGUSTUS	protein_match	32379175	32379259	14.5	-	0	ID=pp.g68.t1.f_finz;Target=f_finz 1 29;Target_start=0;
NC_007115.7	AUGUSTUS	interblock_region	32373403	32374083	.	-	0	ID=pp.g68.t1.iBR2
NC_007115.7	AUGUSTUS	interblock_region	32374240	32374557	.	-	0	ID=pp.g68.t1.iBR1
# end gene g68
# start gene g69
NC_007115.7	AUGUSTUS	gene	32405961	32413545	1	+	.	ID=g69
NC_007115.7	AUGUSTUS	transcript	32405961	32413545	.	+	.	ID=g69.t1;Parent=g69
NC_007115.7	AUGUSTUS	transcription_start_site	32405961	32405961	.	+	.	Parent=g69.t1
NC_007115.7	AUGUSTUS	exon	32405961	32407301	.	+	.	Parent=g69.t1
NC_007115.7	AUGUSTUS	start_codon	32407217	32407219	.	+	0	Parent=g69.t1
NC_007115.7	AUGUSTUS	intron	32407302	32411665	.	+	.	Parent=g69.t1
NC_007115.7	AUGUSTUS	CDS	32407217	32407301	.	+	0	ID=g69.t1.cds;Parent=g69.t1
NC_007115.7	AUGUSTUS	CDS	32411666	32412444	.	+	2	ID=g69.t1.cds;Parent=g69.t1
NC_007115.7	AUGUSTUS	exon	32411666	32413545	.	+	.	Parent=g69.t1
NC_007115.7	AUGUSTUS	stop_codon	32412442	32412444	.	+	0	Parent=g69.t1
NC_007115.7	AUGUSTUS	transcription_end_site	32413545	32413545	.	+	.	Parent=g69.t1
NC_007115.7	AUGUSTUS	protein_match	32407217	32407301	14.5	+	0	ID=pp.g69.t1.f_finz;Target=f_finz 1 29;Target_start=0;
NC_007115.7	AUGUSTUS	protein_match	32411666	32411688	7.2	+	2	ID=pp.g69.t1.f_finz;Target=f_finz 29 36;Target_start=0;
NC_007115.7	AUGUSTUS	protein_match	32411791	32411946	9.17	+	0	ID=pp.g69.t1.f_znf;Target=f_znf 1 52;Target_start=70;
NC_007115.7	AUGUSTUS	interblock_region	32411689	32411790	.	+	0	ID=pp.g69.t1.iBR1
NC_007115.7	AUGUSTUS	interblock_region	32411947	32412444	.	+	0	ID=pp.g69.t1.iBR2
# end gene g69
# start gene g70
NC_007115.7	AUGUSTUS	gene	32467378	32472526	1	-	.	ID=g70
NC_007115.7	AUGUSTUS	transcript	32467378	32472526	.	-	.	ID=g70.t1;Parent=g70
NC_007115.7	AUGUSTUS	transcription_end_site	32467378	32467378	.	-	.	Parent=g70.t1
NC_007115.7	AUGUSTUS	exon	32467378	32467852	.	-	.	Parent=g70.t1
NC_007115.7	AUGUSTUS	stop_codon	32467849	32467851	.	-	0	Parent=g70.t1
NC_007115.7	AUGUSTUS	intron	32467853	32468793	.	-	.	Parent=g70.t1
NC_007115.7	AUGUSTUS	intron	32469758	32470829	.	-	.	Parent=g70.t1
NC_007115.7	AUGUSTUS	CDS	32467849	32467852	.	-	1	ID=g70.t1.cds;Parent=g70.t1
NC_007115.7	AUGUSTUS	CDS	32468794	32469757	.	-	2	ID=g70.t1.cds;Parent=g70.t1
NC_007115.7	AUGUSTUS	exon	32468794	32469757	.	-	.	Parent=g70.t1
NC_007115.7	AUGUSTUS	CDS	32470830	32470914	.	-	0	ID=g70.t1.cds;Parent=g70.t1
NC_007115.7	AUGUSTUS	exon	32470830	32472526	.	-	.	Parent=g70.t1
NC_007115.7	AUGUSTUS	start_codon	32470912	32470914	.	-	0	Parent=g70.t1
NC_007115.7	AUGUSTUS	transcription_start_site	32472526	32472526	.	-	.	Parent=g70.t1
NC_007115.7	AUGUSTUS	protein_match	32469309	32469464	9.33	-	0	ID=pp.g70.t1.f_znf;Target=f_znf 1 52;Target_start=126;
NC_007115.7	AUGUSTUS	protein_match	32469735	32469757	6.44	-	2	ID=pp.g70.t1.f_finz;Target=f_finz 29 36;Target_start=0;
NC_007115.7	AUGUSTUS	protein_match	32470830	32470914	14.5	-	0	ID=pp.g70.t1.f_finz;Target=f_finz 1 29;Target_start=0;
NC_007115.7	AUGUSTUS	interblock_region	32467849	32467852	.	-	1	ID=pp.g70.t1.iBR2
NC_007115.7	AUGUSTUS	interblock_region	32468794	32469308	.	-	0	ID=pp.g70.t1.iBR2
NC_007115.7	AUGUSTUS	interblock_region	32469465	32469734	.	-	0	ID=pp.g70.t1.iBR1
# end gene g70
# start gene g72
NC_007115.7	AUGUSTUS	gene	32554708	32562495	1	-	.	ID=g72
NC_007115.7	AUGUSTUS	transcript	32554708	32562495	.	-	.	ID=g72.t1;Parent=g72
NC_007115.7	AUGUSTUS	transcription_end_site	32554708	32554708	.	-	.	Parent=g72.t1
NC_007115.7	AUGUSTUS	exon	32554708	32557214	.	-	.	Parent=g72.t1
NC_007115.7	AUGUSTUS	stop_codon	32556262	32556264	.	-	0	Parent=g72.t1
NC_007115.7	AUGUSTUS	intron	32557215	32561868	.	-	.	Parent=g72.t1
NC_007115.7	AUGUSTUS	CDS	32556262	32557214	.	-	2	ID=g72.t1.cds;Parent=g72.t1
NC_007115.7	AUGUSTUS	CDS	32561869	32561953	.	-	0	ID=g72.t1.cds;Parent=g72.t1
NC_007115.7	AUGUSTUS	exon	32561869	32562495	.	-	.	Parent=g72.t1
NC_007115.7	AUGUSTUS	start_codon	32561951	32561953	.	-	0	Parent=g72.t1
NC_007115.7	AUGUSTUS	transcription_start_site	32562495	32562495	.	-	.	Parent=g72.t1
NC_007115.7	AUGUSTUS	protein_match	32556928	32557083	8.47	-	0	ID=pp.g72.t1.f_znf;Target=f_znf 1 52;Target_start=72;
NC_007115.7	AUGUSTUS	protein_match	32557192	32557214	5.27	-	2	ID=pp.g72.t1.f_finz;Target=f_finz 29 36;Target_start=0;
NC_007115.7	AUGUSTUS	protein_match	32561869	32561953	13.5	-	0	ID=pp.g72.t1.f_finz;Target=f_finz 1 29;Target_start=0;
NC_007115.7	AUGUSTUS	interblock_region	32556262	32556927	.	-	0	ID=pp.g72.t1.iBR2
NC_007115.7	AUGUSTUS	interblock_region	32557084	32557191	.	-	0	ID=pp.g72.t1.iBR1
# end gene g72
# start gene g73
NC_007115.7	AUGUSTUS	gene	32659423	32671124	1	+	.	ID=g73
NC_007115.7	AUGUSTUS	transcript	32659423	32671124	.	+	.	ID=g73.t1;Parent=g73
NC_007115.7	AUGUSTUS	transcription_start_site	32659423	32659423	.	+	.	Parent=g73.t1
NC_007115.7	AUGUSTUS	exon	32659423	32659721	.	+	.	Parent=g73.t1
NC_007115.7	AUGUSTUS	start_codon	32659637	32659639	.	+	0	Parent=g73.t1
NC_007115.7	AUGUSTUS	intron	32659722	32668891	.	+	.	Parent=g73.t1
NC_007115.7	AUGUSTUS	CDS	32659637	32659721	.	+	0	ID=g73.t1.cds;Parent=g73.t1
NC_007115.7	AUGUSTUS	CDS	32668892	32670138	.	+	2	ID=g73.t1.cds;Parent=g73.t1
NC_007115.7	AUGUSTUS	exon	32668892	32671124	.	+	.	Parent=g73.t1
NC_007115.7	AUGUSTUS	stop_codon	32670136	32670138	.	+	0	Parent=g73.t1
NC_007115.7	AUGUSTUS	transcription_end_site	32671124	32671124	.	+	.	Parent=g73.t1
NC_007115.7	AUGUSTUS	protein_match	32659637	32659721	13.6	+	0	ID=pp.g73.t1.f_finz;Target=f_finz 1 29;Target_start=0;
NC_007115.7	AUGUSTUS	protein_match	32668892	32668914	9.09	+	2	ID=pp.g73.t1.f_finz;Target=f_finz 29 36;Target_start=0;
NC_007115.7	AUGUSTUS	protein_match	32669233	32669388	10.5	+	0	ID=pp.g73.t1.f_znf;Target=f_znf 1 52;Target_start=142;
NC_007115.7	AUGUSTUS	interblock_region	32668915	32669232	.	+	0	ID=pp.g73.t1.iBR1
NC_007115.7	AUGUSTUS	interblock_region	32669389	32670138	.	+	0	ID=pp.g73.t1.iBR2
# end gene g73
# start gene g74
NC_007115.7	AUGUSTUS	gene	32675053	32687664	1	+	.	ID=g74
NC_007115.7	AUGUSTUS	transcript	32675053	32687664	.	+	.	ID=g74.t1;Parent=g74
NC_007115.7	AUGUSTUS	transcription_start_site	32675053	32675053	.	+	.	Parent=g74.t1
NC_007115.7	AUGUSTUS	exon	32675053	32675188	.	+	.	Parent=g74.t1
NC_007115.7	AUGUSTUS	start_codon	32675104	32675106	.	+	0	Parent=g74.t1
NC_007115.7	AUGUSTUS	intron	32675189	32682949	.	+	.	Parent=g74.t1
NC_007115.7	AUGUSTUS	intron	32684140	32686663	.	+	.	Parent=g74.t1
NC_007115.7	AUGUSTUS	intron	32686781	32686924	.	+	.	Parent=g74.t1
NC_007115.7	AUGUSTUS	CDS	32675104	32675188	.	+	0	ID=g74.t1.cds;Parent=g74.t1
NC_007115.7	AUGUSTUS	CDS	32682950	32684139	.	+	2	ID=g74.t1.cds;Parent=g74.t1
NC_007115.7	AUGUSTUS	exon	32682950	32684139	.	+	.	Parent=g74.t1
NC_007115.7	AUGUSTUS	CDS	32686664	32686780	.	+	0	ID=g74.t1.cds;Parent=g74.t1
NC_007115.7	AUGUSTUS	exon	32686664	32686780	.	+	.	Parent=g74.t1
NC_007115.7	AUGUSTUS	CDS	32686925	32687029	.	+	0	ID=g74.t1.cds;Parent=g74.t1
NC_007115.7	AUGUSTUS	exon	32686925	32687664	.	+	.	Parent=g74.t1
NC_007115.7	AUGUSTUS	stop_codon	32687027	32687029	.	+	0	Parent=g74.t1
NC_007115.7	AUGUSTUS	transcription_end_site	32687664	32687664	.	+	.	Parent=g74.t1
NC_007115.7	AUGUSTUS	protein_match	32675104	32675188	14.5	+	0	ID=pp.g74.t1.f_finz;Target=f_finz 1 29;Target_start=0;
NC_007115.7	AUGUSTUS	protein_match	32682950	32682972	5.1	+	2	ID=pp.g74.t1.f_finz;Target=f_finz 29 36;Target_start=0;
NC_007115.7	AUGUSTUS	protein_match	32683480	32683635	8.88	+	0	ID=pp.g74.t1.f_znf;Target=f_znf 1 52;Target_start=205;
NC_007115.7	AUGUSTUS	interblock_region	32682973	32683479	.	+	0	ID=pp.g74.t1.iBR1
NC_007115.7	AUGUSTUS	interblock_region	32683636	32684139	.	+	0	ID=pp.g74.t1.iBR2
NC_007115.7	AUGUSTUS	interblock_region	32686664	32686780	.	+	0	ID=pp.g74.t1.iBR2
NC_007115.7	AUGUSTUS	interblock_region	32686925	32687029	.	+	0	ID=pp.g74.t1.iBR2
# end gene g74
# start gene g75
NC_007115.7	AUGUSTUS	gene	32706633	32716040	1	-	.	ID=g75
NC_007115.7	AUGUSTUS	transcript	32706633	32716040	.	-	.	ID=g75.t1;Parent=g75
NC_007115.7	AUGUSTUS	transcription_end_site	32706633	32706633	.	-	.	Parent=g75.t1
NC_007115.7	AUGUSTUS	exon	32706633	32707886	.	-	.	Parent=g75.t1
NC_007115.7	AUGUSTUS	stop_codon	32707318	32707320	.	-	0	Parent=g75.t1
NC_007115.7	AUGUSTUS	intron	32707887	32715063	.	-	.	Parent=g75.t1
NC_007115.7	AUGUSTUS	CDS	32707318	32707886	.	-	2	ID=g75.t1.cds;Parent=g75.t1
NC_007115.7	AUGUSTUS	CDS	32715064	32715148	.	-	0	ID=g75.t1.cds;Parent=g75.t1
NC_007115.7	AUGUSTUS	exon	32715064	32716040	.	-	.	Parent=g75.t1
NC_007115.7	AUGUSTUS	start_codon	32715146	32715148	.	-	0	Parent=g75.t1
NC_007115.7	AUGUSTUS	transcription_start_site	32716040	32716040	.	-	.	Parent=g75.t1
NC_007115.7	AUGUSTUS	protein_match	32707606	32707761	9.23	-	0	ID=pp.g75.t1.f_znf;Target=f_znf 1 52;Target_start=70;
NC_007115.7	AUGUSTUS	protein_match	32707864	32707886	7.2	-	2	ID=pp.g75.t1.f_finz;Target=f_finz 29 36;Target_start=0;
NC_007115.7	AUGUSTUS	protein_match	32715064	32715148	13.1	-	0	ID=pp.g75.t1.f_finz;Target=f_finz 1 29;Target_start=0;
NC_007115.7	AUGUSTUS	interblock_region	32707318	32707605	.	-	0	ID=pp.g75.t1.iBR2
NC_007115.7	AUGUSTUS	interblock_region	32707762	32707863	.	-	0	ID=pp.g75.t1.iBR1
# end gene g75
# start gene g76
NC_007115.7	AUGUSTUS	gene	32739356	32755710	1	-	.	ID=g76
NC_007115.7	AUGUSTUS	transcript	32739356	32755710	.	-	.	ID=g76.t1;Parent=g76
NC_007115.7	AUGUSTUS	transcription_end_site	32739356	32739356	.	-	.	Parent=g76.t1
NC_007115.7	AUGUSTUS	exon	32739356	32740501	.	-	.	Parent=g76.t1
NC_007115.7	AUGUSTUS	stop_codon	32739669	32739671	.	-	0	Parent=g76.t1
NC_007115.7	AUGUSTUS	intron	32740502	32754353	.	-	.	Parent=g76.t1
NC_007115.7	AUGUSTUS	CDS	32739669	32740501	.	-	2	ID=g76.t1.cds;Parent=g76.t1
NC_007115.7	AUGUSTUS	CDS	32754354	32754438	.	-	0	ID=g76.t1.cds;Parent=g76.t1
NC_007115.7	AUGUSTUS	exon	32754354	32755710	.	-	.	Parent=g76.t1
NC_007115.7	AUGUSTUS	start_codon	32754436	32754438	.	-	0	Parent=g76.t1
NC_007115.7	AUGUSTUS	transcription_start_site	32755710	32755710	.	-	.	Parent=g76.t1
NC_007115.7	AUGUSTUS	protein_match	32740017	32740172	7.05	-	0	ID=pp.g76.t1.f_znf;Target=f_znf 1 52;Target_start=138;
NC_007115.7	AUGUSTUS	protein_match	32740479	32740501	5.85	-	2	ID=pp.g76.t1.f_finz;Target=f_finz 29 36;Target_start=0;
NC_007115.7	AUGUSTUS	protein_match	32754354	32754438	10.8	-	0	ID=pp.g76.t1.f_finz;Target=f_finz 1 29;Target_start=0;
NC_007115.7	AUGUSTUS	interblock_region	32739669	32740016	.	-	0	ID=pp.g76.t1.iBR2
NC_007115.7	AUGUSTUS	interblock_region	32740173	32740478	.	-	0	ID=pp.g76.t1.iBR1
# end gene g76
# start gene g77
NC_007115.7	AUGUSTUS	gene	32756181	32760736	1	+	.	ID=g77
NC_007115.7	AUGUSTUS	transcript	32756181	32760736	.	+	.	ID=g77.t1;Parent=g77
NC_007115.7	AUGUSTUS	transcription_start_site	32756181	32756181	.	+	.	Parent=g77.t1
NC_007115.7	AUGUSTUS	exon	32756181	32756410	.	+	.	Parent=g77.t1
NC_007115.7	AUGUSTUS	start_codon	32756326	32756328	.	+	0	Parent=g77.t1
NC_007115.7	AUGUSTUS	intron	32756411	32758212	.	+	.	Parent=g77.t1
NC_007115.7	AUGUSTUS	CDS	32756326	32756410	.	+	0	ID=g77.t1.cds;Parent=g77.t1
NC_007115.7	AUGUSTUS	CDS	32758213	32759306	.	+	2	ID=g77.t1.cds;Parent=g77.t1
NC_007115.7	AUGUSTUS	exon	32758213	32760736	.	+	.	Parent=g77.t1
NC_007115.7	AUGUSTUS	stop_codon	32759304	32759306	.	+	0	Parent=g77.t1
NC_007115.7	AUGUSTUS	transcription_end_site	32760736	32760736	.	+	.	Parent=g77.t1
NC_007115.7	AUGUSTUS	protein_match	32756326	32756410	12.9	+	0	ID=pp.g77.t1.f_finz;Target=f_finz 1 29;Target_start=0;
NC_007115.7	AUGUSTUS	protein_match	32758213	32758235	9.09	+	2	ID=pp.g77.t1.f_finz;Target=f_finz 29 36;Target_start=0;
NC_007115.7	AUGUSTUS	protein_match	32758554	32758709	9.48	+	0	ID=pp.g77.t1.f_znf;Target=f_znf 1 52;Target_start=142;
NC_007115.7	AUGUSTUS	interblock_region	32758236	32758553	.	+	0	ID=pp.g77.t1.iBR1
NC_007115.7	AUGUSTUS	interblock_region	32758710	32759306	.	+	0	ID=pp.g77.t1.iBR2
# end gene g77
# start gene g78
NC_007115.7	AUGUSTUS	gene	32892417	32897135	1	+	.	ID=g78
NC_007115.7	AUGUSTUS	transcript	32892417	32897135	.	+	.	ID=g78.t1;Parent=g78
NC_007115.7	AUGUSTUS	transcription_start_site	32892417	32892417	.	+	.	Parent=g78.t1
NC_007115.7	AUGUSTUS	exon	32892417	32892990	.	+	.	Parent=g78.t1
NC_007115.7	AUGUSTUS	start_codon	32892906	32892908	.	+	0	Parent=g78.t1
NC_007115.7	AUGUSTUS	intron	32892991	32894672	.	+	.	Parent=g78.t1
NC_007115.7	AUGUSTUS	CDS	32892906	32892990	.	+	0	ID=g78.t1.cds;Parent=g78.t1
NC_007115.7	AUGUSTUS	CDS	32894673	32895895	.	+	2	ID=g78.t1.cds;Parent=g78.t1
NC_007115.7	AUGUSTUS	exon	32894673	32897135	.	+	.	Parent=g78.t1
NC_007115.7	AUGUSTUS	stop_codon	32895893	32895895	.	+	0	Parent=g78.t1
NC_007115.7	AUGUSTUS	transcription_end_site	32897135	32897135	.	+	.	Parent=g78.t1
NC_007115.7	AUGUSTUS	protein_match	32892906	32892990	13.5	+	0	ID=pp.g78.t1.f_finz;Target=f_finz 1 29;Target_start=0;
NC_007115.7	AUGUSTUS	protein_match	32894673	32894695	9.09	+	2	ID=pp.g78.t1.f_finz;Target=f_finz 29 36;Target_start=0;
NC_007115.7	AUGUSTUS	protein_match	32895266	32895421	9.48	+	0	ID=pp.g78.t1.f_znf;Target=f_znf 1 52;Target_start=226;
NC_007115.7	AUGUSTUS	interblock_region	32894696	32895265	.	+	0	ID=pp.g78.t1.iBR1
NC_007115.7	AUGUSTUS	interblock_region	32895422	32895895	.	+	0	ID=pp.g78.t1.iBR2
# end gene g78
# start gene g79
NC_007115.7	AUGUSTUS	gene	32902117	32913171	1	+	.	ID=g79
NC_007115.7	AUGUSTUS	transcript	32902117	32913171	.	+	.	ID=g79.t1;Parent=g79
NC_007115.7	AUGUSTUS	transcription_start_site	32902117	32902117	.	+	.	Parent=g79.t1
NC_007115.7	AUGUSTUS	exon	32902117	32902322	.	+	.	Parent=g79.t1
NC_007115.7	AUGUSTUS	start_codon	32902238	32902240	.	+	0	Parent=g79.t1
NC_007115.7	AUGUSTUS	intron	32902323	32911156	.	+	.	Parent=g79.t1
NC_007115.7	AUGUSTUS	CDS	32902238	32902322	.	+	0	ID=g79.t1.cds;Parent=g79.t1
NC_007115.7	AUGUSTUS	CDS	32911157	32912265	.	+	2	ID=g79.t1.cds;Parent=g79.t1
NC_007115.7	AUGUSTUS	exon	32911157	32913171	.	+	.	Parent=g79.t1
NC_007115.7	AUGUSTUS	stop_codon	32912263	32912265	.	+	0	Parent=g79.t1
NC_007115.7	AUGUSTUS	transcription_end_site	32913171	32913171	.	+	.	Parent=g79.t1
NC_007115.7	AUGUSTUS	protein_match	32902238	32902322	14.5	+	0	ID=pp.g79.t1.f_finz;Target=f_finz 1 29;Target_start=0;
NC_007115.7	AUGUSTUS	protein_match	32911157	32911179	3.75	+	2	ID=pp.g79.t1.f_finz;Target=f_finz 29 36;Target_start=0;
NC_007115.7	AUGUSTUS	protein_match	32911603	32911758	8.88	+	0	ID=pp.g79.t1.f_znf;Target=f_znf 1 52;Target_start=177;
NC_007115.7	AUGUSTUS	interblock_region	32911180	32911602	.	+	0	ID=pp.g79.t1.iBR1
NC_007115.7	AUGUSTUS	interblock_region	32911759	32912265	.	+	0	ID=pp.g79.t1.iBR2
# end gene g79
# start gene g81
NC_007115.7	AUGUSTUS	gene	32959237	32969605	1	-	.	ID=g81
NC_007115.7	AUGUSTUS	transcript	32959237	32969605	.	-	.	ID=g81.t1;Parent=g81
NC_007115.7	AUGUSTUS	transcription_end_site	32959237	32959237	.	-	.	Parent=g81.t1
NC_007115.7	AUGUSTUS	exon	32959237	32960380	.	-	.	Parent=g81.t1
NC_007115.7	AUGUSTUS	stop_codon	32959381	32959383	.	-	0	Parent=g81.t1
NC_007115.7	AUGUSTUS	intron	32960381	32960476	.	-	.	Parent=g81.t1
NC_007115.7	AUGUSTUS	intron	32960675	32963590	.	-	.	Parent=g81.t1
NC_007115.7	AUGUSTUS	intron	32963640	32968948	.	-	.	Parent=g81.t1
NC_007115.7	AUGUSTUS	CDS	32959381	32960380	.	-	1	ID=g81.t1.cds;Parent=g81.t1
NC_007115.7	AUGUSTUS	CDS	32960477	32960674	.	-	1	ID=g81.t1.cds;Parent=g81.t1
NC_007115.7	AUGUSTUS	exon	32960477	32960674	.	-	.	Parent=g81.t1
NC_007115.7	AUGUSTUS	CDS	32963591	32963639	.	-	2	ID=g81.t1.cds;Parent=g81.t1
NC_007115.7	AUGUSTUS	exon	32963591	32963639	.	-	.	Parent=g81.t1
NC_007115.7	AUGUSTUS	CDS	32968949	32969033	.	-	0	ID=g81.t1.cds;Parent=g81.t1
NC_007115.7	AUGUSTUS	exon	32968949	32969605	.	-	.	Parent=g81.t1
NC_007115.7	AUGUSTUS	start_codon	32969031	32969033	.	-	0	Parent=g81.t1
NC_007115.7	AUGUSTUS	transcription_start_site	32969605	32969605	.	-	.	Parent=g81.t1
NC_007115.7	AUGUSTUS	protein_match	32960488	32960643	9.46	-	0	ID=pp.g81.t1.f_znf;Target=f_znf 1 52;Target_start=55;
NC_007115.7	AUGUSTUS	protein_match	32963617	32963639	1.69	-	2	ID=pp.g81.t1.f_finz;Target=f_finz 29 36;Target_start=0;
NC_007115.7	AUGUSTUS	protein_match	32968949	32969033	13.6	-	0	ID=pp.g81.t1.f_finz;Target=f_finz 1 29;Target_start=0;
NC_007115.7	AUGUSTUS	interblock_region	32959381	32960380	.	-	1	ID=pp.g81.t1.iBR2
NC_007115.7	AUGUSTUS	interblock_region	32960477	32960487	.	-	0	ID=pp.g81.t1.iBR2
NC_007115.7	AUGUSTUS	interblock_region	32960644	32960674	.	-	1	ID=pp.g81.t1.iBR1
NC_007115.7	AUGUSTUS	interblock_region	32963591	32963616	.	-	0	ID=pp.g81.t1.iBR1
# end gene g81
# start gene g82
NC_007115.7	AUGUSTUS	gene	32971906	32983101	1	+	.	ID=g82
NC_007115.7	AUGUSTUS	transcript	32971906	32983101	.	+	.	ID=g82.t1;Parent=g82
NC_007115.7	AUGUSTUS	transcription_start_site	32971906	32971906	.	+	.	Parent=g82.t1
NC_007115.7	AUGUSTUS	exon	32971906	32973503	.	+	.	Parent=g82.t1
NC_007115.7	AUGUSTUS	start_codon	32973419	32973421	.	+	0	Parent=g82.t1
NC_007115.7	AUGUSTUS	intron	32973504	32978020	.	+	.	Parent=g82.t1
NC_007115.7	AUGUSTUS	CDS	32973419	32973503	.	+	0	ID=g82.t1.cds;Parent=g82.t1
NC_007115.7	AUGUSTUS	CDS	32978021	32979147	.	+	2	ID=g82.t1.cds;Parent=g82.t1
NC_007115.7	AUGUSTUS	exon	32978021	32979887	.	+	.	Parent=g82.t1
NC_007115.7	AUGUSTUS	stop_codon	32979145	32979147	.	+	0	Parent=g82.t1
NC_007115.7	AUGUSTUS	exon	32981987	32983101	.	+	.	Parent=g82.t1
NC_007115.7	AUGUSTUS	transcription_end_site	32983101	32983101	.	+	.	Parent=g82.t1
NC_007115.7	AUGUSTUS	protein_match	32973419	32973503	12.9	+	0	ID=pp.g82.t1.f_finz;Target=f_finz 1 29;Target_start=0;
NC_007115.7	AUGUSTUS	protein_match	32978021	32978043	5.27	+	2	ID=pp.g82.t1.f_finz;Target=f_finz 29 36;Target_start=0;
NC_007115.7	AUGUSTUS	protein_match	32978314	32978469	9.6	+	0	ID=pp.g82.t1.f_znf;Target=f_znf 1 52;Target_start=126;
NC_007115.7	AUGUSTUS	interblock_region	32978044	32978313	.	+	0	ID=pp.g82.t1.iBR1
NC_007115.7	AUGUSTUS	interblock_region	32978470	32979147	.	+	0	ID=pp.g82.t1.iBR2
# end gene g82
# start gene g83
NC_007115.7	AUGUSTUS	gene	33095558	33110742	1	+	.	ID=g83
NC_007115.7	AUGUSTUS	transcript	33095558	33110742	.	+	.	ID=g83.t1;Parent=g83
NC_007115.7	AUGUSTUS	transcription_start_site	33095558	33095558	.	+	.	Parent=g83.t1
NC_007115.7	AUGUSTUS	exon	33095558	33095806	.	+	.	Parent=g83.t1
NC_007115.7	AUGUSTUS	start_codon	33095722	33095724	.	+	0	Parent=g83.t1
NC_007115.7	AUGUSTUS	intron	33095807	33109662	.	+	.	Parent=g83.t1
NC_007115.7	AUGUSTUS	CDS	33095722	33095806	.	+	0	ID=g83.t1.cds;Parent=g83.t1
NC_007115.7	AUGUSTUS	CDS	33109663	33110660	.	+	2	ID=g83.t1.cds;Parent=g83.t1
NC_007115.7	AUGUSTUS	exon	33109663	33110742	.	+	.	Parent=g83.t1
NC_007115.7	AUGUSTUS	stop_codon	33110658	33110660	.	+	0	Parent=g83.t1
NC_007115.7	AUGUSTUS	transcription_end_site	33110742	33110742	.	+	.	Parent=g83.t1
NC_007115.7	AUGUSTUS	protein_match	33095722	33095806	12.5	+	0	ID=pp.g83.t1.f_finz;Target=f_finz 1 29;Target_start=0;
NC_007115.7	AUGUSTUS	protein_match	33109663	33109685	5.89	+	2	ID=pp.g83.t1.f_finz;Target=f_finz 29 36;Target_start=0;
NC_007115.7	AUGUSTUS	protein_match	33109872	33110027	9.22	+	0	ID=pp.g83.t1.f_znf;Target=f_znf 1 52;Target_start=98;
NC_007115.7	AUGUSTUS	interblock_region	33109686	33109871	.	+	0	ID=pp.g83.t1.iBR1
NC_007115.7	AUGUSTUS	interblock_region	33110028	33110660	.	+	0	ID=pp.g83.t1.iBR2
# end gene g83
# start gene g84
NC_007115.7	AUGUSTUS	gene	33335450	33342450	1	+	.	ID=g84
NC_007115.7	AUGUSTUS	transcript	33335450	33342450	.	+	.	ID=g84.t1;Parent=g84
NC_007115.7	AUGUSTUS	transcription_start_site	33335450	33335450	.	+	.	Parent=g84.t1
NC_007115.7	AUGUSTUS	exon	33335450	33336269	.	+	.	Parent=g84.t1
NC_007115.7	AUGUSTUS	start_codon	33336185	33336187	.	+	0	Parent=g84.t1
NC_007115.7	AUGUSTUS	intron	33336270	33340578	.	+	.	Parent=g84.t1
NC_007115.7	AUGUSTUS	CDS	33336185	33336269	.	+	0	ID=g84.t1.cds;Parent=g84.t1
NC_007115.7	AUGUSTUS	CDS	33340579	33341756	.	+	2	ID=g84.t1.cds;Parent=g84.t1
NC_007115.7	AUGUSTUS	exon	33340579	33342450	.	+	.	Parent=g84.t1
NC_007115.7	AUGUSTUS	stop_codon	33341754	33341756	.	+	0	Parent=g84.t1
NC_007115.7	AUGUSTUS	transcription_end_site	33342450	33342450	.	+	.	Parent=g84.t1
NC_007115.7	AUGUSTUS	protein_match	33336185	33336269	13.5	+	0	ID=pp.g84.t1.f_finz;Target=f_finz 1 29;Target_start=0;
NC_007115.7	AUGUSTUS	protein_match	33340579	33340601	9.09	+	2	ID=pp.g84.t1.f_finz;Target=f_finz 29 36;Target_start=0;
NC_007115.7	AUGUSTUS	protein_match	33340920	33341075	10.3	+	0	ID=pp.g84.t1.f_znf;Target=f_znf 1 52;Target_start=142;
NC_007115.7	AUGUSTUS	protein_match	33331114	33331198	14.5	+	0	ID=pp.g84.t1.f_finz;Target=f_finz 1 29;Target_start=0;
NC_007115.7	AUGUSTUS	protein_match	33340292	33340314	3.68	+	2	ID=pp.g84.t1.f_finz;Target=f_finz 29 36;Target_start=-28;
NC_007115.7	AUGUSTUS	protein_match	33340417	33340572	8.67	+	0	ID=pp.g84.t1.f_znf;Target=f_znf 1 52;Target_start=0;
NC_007115.7	AUGUSTUS	interblock_region	33340602	33340919	.	+	0	ID=pp.g84.t1.iBR1
NC_007115.7	AUGUSTUS	interblock_region	33331199	33340291	.	+	0	ID=pp.g84.t1.iBR1
NC_007115.7	AUGUSTUS	interblock_region	33340315	33340416	.	+	0	ID=pp.g84.t1.iBR1
NC_007115.7	AUGUSTUS	interblock_region	33340573	33341756	.	+	0	ID=pp.g84.t1.iBR2
# end gene g84
# start gene g85
NC_007115.7	AUGUSTUS	gene	33363134	33371598	1	-	.	ID=g85
NC_007115.7	AUGUSTUS	transcript	33363134	33371598	.	-	.	ID=g85.t1;Parent=g85
NC_007115.7	AUGUSTUS	transcription_end_site	33363134	33363134	.	-	.	Parent=g85.t1
NC_007115.7	AUGUSTUS	exon	33363134	33365055	.	-	.	Parent=g85.t1
NC_007115.7	AUGUSTUS	stop_codon	33363893	33363895	.	-	0	Parent=g85.t1
NC_007115.7	AUGUSTUS	intron	33365056	33371491	.	-	.	Parent=g85.t1
NC_007115.7	AUGUSTUS	CDS	33363893	33365055	.	-	2	ID=g85.t1.cds;Parent=g85.t1
NC_007115.7	AUGUSTUS	CDS	33371492	33371576	.	-	0	ID=g85.t1.cds;Parent=g85.t1
NC_007115.7	AUGUSTUS	exon	33371492	33371598	.	-	.	Parent=g85.t1
NC_007115.7	AUGUSTUS	start_codon	33371574	33371576	.	-	0	Parent=g85.t1
NC_007115.7	AUGUSTUS	transcription_start_site	33371598	33371598	.	-	.	Parent=g85.t1
NC_007115.7	AUGUSTUS	protein_match	33364490	33364645	8.36	-	0	ID=pp.g85.t1.f_znf;Target=f_znf 1 52;Target_start=165;
NC_007115.7	AUGUSTUS	protein_match	33365033	33365055	6.53	-	2	ID=pp.g85.t1.f_finz;Target=f_finz 29 36;Target_start=0;
NC_007115.7	AUGUSTUS	protein_match	33371492	33371576	14.5	-	0	ID=pp.g85.t1.f_finz;Target=f_finz 1 29;Target_start=0;
NC_007115.7	AUGUSTUS	interblock_region	33363893	33364489	.	-	0	ID=pp.g85.t1.iBR2
NC_007115.7	AUGUSTUS	interblock_region	33364646	33365032	.	-	0	ID=pp.g85.t1.iBR1
# end gene g85
# start gene g86
NC_007115.7	AUGUSTUS	gene	33372359	33378726	1	+	.	ID=g86
NC_007115.7	AUGUSTUS	transcript	33372359	33378726	.	+	.	ID=g86.t1;Parent=g86
NC_007115.7	AUGUSTUS	transcription_start_site	33372359	33372359	.	+	.	Parent=g86.t1
NC_007115.7	AUGUSTUS	exon	33372359	33373757	.	+	.	Parent=g86.t1
NC_007115.7	AUGUSTUS	start_codon	33373673	33373675	.	+	0	Parent=g86.t1
NC_007115.7	AUGUSTUS	intron	33373758	33377478	.	+	.	Parent=g86.t1
NC_007115.7	AUGUSTUS	CDS	33373673	33373757	.	+	0	ID=g86.t1.cds;Parent=g86.t1
NC_007115.7	AUGUSTUS	CDS	33377479	33378368	.	+	2	ID=g86.t1.cds;Parent=g86.t1
NC_007115.7	AUGUSTUS	exon	33377479	33378726	.	+	.	Parent=g86.t1
NC_007115.7	AUGUSTUS	stop_codon	33378366	33378368	.	+	0	Parent=g86.t1
NC_007115.7	AUGUSTUS	transcription_end_site	33378726	33378726	.	+	.	Parent=g86.t1
NC_007115.7	AUGUSTUS	protein_match	33373673	33373757	14.5	+	0	ID=pp.g86.t1.f_finz;Target=f_finz 1 29;Target_start=0;
NC_007115.7	AUGUSTUS	protein_match	33377479	33377501	5.1	+	2	ID=pp.g86.t1.f_finz;Target=f_finz 29 36;Target_start=0;
NC_007115.7	AUGUSTUS	protein_match	33377604	33377759	9.44	+	0	ID=pp.g86.t1.f_znf;Target=f_znf 1 52;Target_start=70;
NC_007115.7	AUGUSTUS	interblock_region	33377502	33377603	.	+	0	ID=pp.g86.t1.iBR1
NC_007115.7	AUGUSTUS	interblock_region	33377760	33378368	.	+	0	ID=pp.g86.t1.iBR2
# end gene g86
# start gene g87
NC_007115.7	AUGUSTUS	gene	33398786	33405944	1	-	.	ID=g87
NC_007115.7	AUGUSTUS	transcript	33398786	33405944	.	-	.	ID=g87.t1;Parent=g87
NC_007115.7	AUGUSTUS	transcription_end_site	33398786	33398786	.	-	.	Parent=g87.t1
NC_007115.7	AUGUSTUS	exon	33398786	33400311	.	-	.	Parent=g87.t1
NC_007115.7	AUGUSTUS	stop_codon	33399347	33399349	.	-	0	Parent=g87.t1
NC_007115.7	AUGUSTUS	intron	33400312	33404597	.	-	.	Parent=g87.t1
NC_007115.7	AUGUSTUS	CDS	33399347	33400311	.	-	2	ID=g87.t1.cds;Parent=g87.t1
NC_007115.7	AUGUSTUS	CDS	33404598	33404682	.	-	0	ID=g87.t1.cds;Parent=g87.t1
NC_007115.7	AUGUSTUS	exon	33404598	33405944	.	-	.	Parent=g87.t1
NC_007115.7	AUGUSTUS	start_codon	33404680	33404682	.	-	0	Parent=g87.t1
NC_007115.7	AUGUSTUS	transcription_start_site	33405944	33405944	.	-	.	Parent=g87.t1
NC_007115.7	AUGUSTUS	protein_match	33399695	33399850	9.51	-	0	ID=pp.g87.t1.f_znf;Target=f_znf 1 52;Target_start=182;
NC_007115.7	AUGUSTUS	protein_match	33400289	33400311	6.44	-	2	ID=pp.g87.t1.f_finz;Target=f_finz 29 36;Target_start=0;
NC_007115.7	AUGUSTUS	protein_match	33404598	33404682	14.5	-	0	ID=pp.g87.t1.f_finz;Target=f_finz 1 29;Target_start=0;
NC_007115.7	AUGUSTUS	interblock_region	33399347	33399694	.	-	0	ID=pp.g87.t1.iBR2
NC_007115.7	AUGUSTUS	interblock_region	33399851	33400288	.	-	0	ID=pp.g87.t1.iBR1
# end gene g87
# start gene g88
NC_007115.7	AUGUSTUS	gene	33422985	33428616	1	+	.	ID=g88
NC_007115.7	AUGUSTUS	transcript	33422985	33428616	.	+	.	ID=g88.t1;Parent=g88
NC_007115.7	AUGUSTUS	transcription_start_site	33422985	33422985	.	+	.	Parent=g88.t1
NC_007115.7	AUGUSTUS	exon	33422985	33423203	.	+	.	Parent=g88.t1
NC_007115.7	AUGUSTUS	start_codon	33423119	33423121	.	+	0	Parent=g88.t1
NC_007115.7	AUGUSTUS	intron	33423204	33426828	.	+	.	Parent=g88.t1
NC_007115.7	AUGUSTUS	CDS	33423119	33423203	.	+	0	ID=g88.t1.cds;Parent=g88.t1
NC_007115.7	AUGUSTUS	CDS	33426829	33428060	.	+	2	ID=g88.t1.cds;Parent=g88.t1
NC_007115.7	AUGUSTUS	exon	33426829	33428616	.	+	.	Parent=g88.t1
NC_007115.7	AUGUSTUS	stop_codon	33428058	33428060	.	+	0	Parent=g88.t1
NC_007115.7	AUGUSTUS	transcription_end_site	33428616	33428616	.	+	.	Parent=g88.t1
NC_007115.7	AUGUSTUS	protein_match	33423119	33423203	12.8	+	0	ID=pp.g88.t1.f_finz;Target=f_finz 1 29;Target_start=0;
NC_007115.7	AUGUSTUS	protein_match	33426829	33426851	9.09	+	2	ID=pp.g88.t1.f_finz;Target=f_finz 29 36;Target_start=0;
NC_007115.7	AUGUSTUS	protein_match	33427323	33427478	8.55	+	0	ID=pp.g88.t1.f_znf;Target=f_znf 1 52;Target_start=193;
NC_007115.7	AUGUSTUS	interblock_region	33426852	33427322	.	+	0	ID=pp.g88.t1.iBR1
NC_007115.7	AUGUSTUS	interblock_region	33427479	33428060	.	+	0	ID=pp.g88.t1.iBR2
# end gene g88
# start gene g89
NC_007115.7	AUGUSTUS	gene	33460814	33471360	1	+	.	ID=g89
NC_007115.7	AUGUSTUS	transcript	33460814	33471360	.	+	.	ID=g89.t1;Parent=g89
NC_007115.7	AUGUSTUS	transcription_start_site	33460814	33460814	.	+	.	Parent=g89.t1
NC_007115.7	AUGUSTUS	exon	33460814	33462322	.	+	.	Parent=g89.t1
NC_007115.7	AUGUSTUS	start_codon	33462238	33462240	.	+	0	Parent=g89.t1
NC_007115.7	AUGUSTUS	intron	33462323	33469729	.	+	.	Parent=g89.t1
NC_007115.7	AUGUSTUS	CDS	33462238	33462322	.	+	0	ID=g89.t1.cds;Parent=g89.t1
NC_007115.7	AUGUSTUS	CDS	33469730	33470427	.	+	2	ID=g89.t1.cds;Parent=g89.t1
NC_007115.7	AUGUSTUS	exon	33469730	33471360	.	+	.	Parent=g89.t1
NC_007115.7	AUGUSTUS	stop_codon	33470425	33470427	.	+	0	Parent=g89.t1
NC_007115.7	AUGUSTUS	transcription_end_site	33471360	33471360	.	+	.	Parent=g89.t1
NC_007115.7	AUGUSTUS	protein_match	33462238	33462322	9.91	+	0	ID=pp.g89.t1.f_finz;Target=f_finz 1 29;Target_start=0;
NC_007115.7	AUGUSTUS	protein_match	33469730	33469752	8.15	+	2	ID=pp.g89.t1.f_finz;Target=f_finz 29 36;Target_start=0;
NC_007115.7	AUGUSTUS	protein_match	33469960	33470115	7.5	+	0	ID=pp.g89.t1.f_znf;Target=f_znf 1 52;Target_start=105;
NC_007115.7	AUGUSTUS	interblock_region	33469753	33469959	.	+	0	ID=pp.g89.t1.iBR1
NC_007115.7	AUGUSTUS	interblock_region	33470116	33470427	.	+	0	ID=pp.g89.t1.iBR2
# end gene g89
# start gene g91
NC_007115.7	AUGUSTUS	gene	33819405	33834829	1	+	.	ID=g91
NC_007115.7	AUGUSTUS	transcript	33819405	33834829	.	+	.	ID=g91.t1;Parent=g91
NC_007115.7	AUGUSTUS	transcription_start_site	33819405	33819405	.	+	.	Parent=g91.t1
NC_007115.7	AUGUSTUS	exon	33819405	33819843	.	+	.	Parent=g91.t1
NC_007115.7	AUGUSTUS	start_codon	33819759	33819761	.	+	0	Parent=g91.t1
NC_007115.7	AUGUSTUS	intron	33819844	33833523	.	+	.	Parent=g91.t1
NC_007115.7	AUGUSTUS	intron	33834664	33834754	.	+	.	Parent=g91.t1
NC_007115.7	AUGUSTUS	CDS	33819759	33819843	.	+	0	ID=g91.t1.cds;Parent=g91.t1
NC_007115.7	AUGUSTUS	CDS	33833524	33834663	.	+	2	ID=g91.t1.cds;Parent=g91.t1
NC_007115.7	AUGUSTUS	exon	33833524	33834663	.	+	.	Parent=g91.t1
NC_007115.7	AUGUSTUS	CDS	33834755	33834783	.	+	2	ID=g91.t1.cds;Parent=g91.t1
NC_007115.7	AUGUSTUS	exon	33834755	33834829	.	+	.	Parent=g91.t1
NC_007115.7	AUGUSTUS	stop_codon	33834781	33834783	.	+	0	Parent=g91.t1
NC_007115.7	AUGUSTUS	transcription_end_site	33834829	33834829	.	+	.	Parent=g91.t1
NC_007115.7	AUGUSTUS	protein_match	33819759	33819843	13.2	+	0	ID=pp.g91.t1.f_finz;Target=f_finz 1 29;Target_start=0;
NC_007115.7	AUGUSTUS	protein_match	33833524	33833546	4.64	+	2	ID=pp.g91.t1.f_finz;Target=f_finz 29 36;Target_start=0;
NC_007115.7	AUGUSTUS	protein_match	33834150	33834305	8.78	+	0	ID=pp.g91.t1.f_znf;Target=f_znf 1 52;Target_start=237;
NC_007115.7	AUGUSTUS	interblock_region	33833547	33834149	.	+	0	ID=pp.g91.t1.iBR1
NC_007115.7	AUGUSTUS	interblock_region	33834306	33834663	.	+	0	ID=pp.g91.t1.iBR2
NC_007115.7	AUGUSTUS	interblock_region	33834755	33834783	.	+	2	ID=pp.g91.t1.iBR2
# end gene g91
# start gene g92
NC_007115.7	AUGUSTUS	gene	33894399	33910753	1	-	.	ID=g92
NC_007115.7	AUGUSTUS	transcript	33894399	33910753	.	-	.	ID=g92.t1;Parent=g92
NC_007115.7	AUGUSTUS	transcription_end_site	33894399	33894399	.	-	.	Parent=g92.t1
NC_007115.7	AUGUSTUS	exon	33894399	33896140	.	-	.	Parent=g92.t1
NC_007115.7	AUGUSTUS	stop_codon	33895735	33895737	.	-	0	Parent=g92.t1
NC_007115.7	AUGUSTUS	intron	33896141	33896236	.	-	.	Parent=g92.t1
NC_007115.7	AUGUSTUS	intron	33896985	33909396	.	-	.	Parent=g92.t1
NC_007115.7	AUGUSTUS	CDS	33895735	33896140	.	-	1	ID=g92.t1.cds;Parent=g92.t1
NC_007115.7	AUGUSTUS	CDS	33896237	33896984	.	-	2	ID=g92.t1.cds;Parent=g92.t1
NC_007115.7	AUGUSTUS	exon	33896237	33896984	.	-	.	Parent=g92.t1
NC_007115.7	AUGUSTUS	CDS	33909397	33909481	.	-	0	ID=g92.t1.cds;Parent=g92.t1
NC_007115.7	AUGUSTUS	exon	33909397	33910753	.	-	.	Parent=g92.t1
NC_007115.7	AUGUSTUS	start_codon	33909479	33909481	.	-	0	Parent=g92.t1
NC_007115.7	AUGUSTUS	transcription_start_site	33910753	33910753	.	-	.	Parent=g92.t1
NC_007115.7	AUGUSTUS	protein_match	33896248	33896403	7.76	-	0	ID=pp.g92.t1.f_znf;Target=f_znf 1 52;Target_start=222;
NC_007115.7	AUGUSTUS	protein_match	33896962	33896984	5.85	-	2	ID=pp.g92.t1.f_finz;Target=f_finz 29 36;Target_start=0;
NC_007115.7	AUGUSTUS	protein_match	33909397	33909481	10.8	-	0	ID=pp.g92.t1.f_finz;Target=f_finz 1 29;Target_start=0;
NC_007115.7	AUGUSTUS	interblock_region	33895735	33896140	.	-	1	ID=pp.g92.t1.iBR2
NC_007115.7	AUGUSTUS	interblock_region	33896237	33896247	.	-	0	ID=pp.g92.t1.iBR2
NC_007115.7	AUGUSTUS	interblock_region	33896404	33896961	.	-	0	ID=pp.g92.t1.iBR1
# end gene g92
# start gene g93
NC_007115.7	AUGUSTUS	gene	33911294	33915791	1	+	.	ID=g93
NC_007115.7	AUGUSTUS	transcript	33911294	33915791	.	+	.	ID=g93.t1;Parent=g93
NC_007115.7	AUGUSTUS	transcription_start_site	33911294	33911294	.	+	.	Parent=g93.t1
NC_007115.7	AUGUSTUS	exon	33911294	33911454	.	+	.	Parent=g93.t1
NC_007115.7	AUGUSTUS	start_codon	33911370	33911372	.	+	0	Parent=g93.t1
NC_007115.7	AUGUSTUS	intron	33911455	33913265	.	+	.	Parent=g93.t1
NC_007115.7	AUGUSTUS	CDS	33911370	33911454	.	+	0	ID=g93.t1.cds;Parent=g93.t1
NC_007115.7	AUGUSTUS	CDS	33913266	33914359	.	+	2	ID=g93.t1.cds;Parent=g93.t1
NC_007115.7	AUGUSTUS	exon	33913266	33915791	.	+	.	Parent=g93.t1
NC_007115.7	AUGUSTUS	stop_codon	33914357	33914359	.	+	0	Parent=g93.t1
NC_007115.7	AUGUSTUS	transcription_end_site	33915791	33915791	.	+	.	Parent=g93.t1
NC_007115.7	AUGUSTUS	protein_match	33911370	33911454	12.1	+	0	ID=pp.g93.t1.f_finz;Target=f_finz 1 29;Target_start=0;
NC_007115.7	AUGUSTUS	protein_match	33913266	33913288	9.09	+	2	ID=pp.g93.t1.f_finz;Target=f_finz 29 36;Target_start=0;
NC_007115.7	AUGUSTUS	protein_match	33913607	33913762	9.48	+	0	ID=pp.g93.t1.f_znf;Target=f_znf 1 52;Target_start=142;
NC_007115.7	AUGUSTUS	interblock_region	33913289	33913606	.	+	0	ID=pp.g93.t1.iBR1
NC_007115.7	AUGUSTUS	interblock_region	33913763	33914359	.	+	0	ID=pp.g93.t1.iBR2
# end gene g93
# start gene g94
NC_007115.7	AUGUSTUS	gene	33919704	33934508	1	+	.	ID=g94
NC_007115.7	AUGUSTUS	transcript	33919704	33934508	.	+	.	ID=g94.t1;Parent=g94
NC_007115.7	AUGUSTUS	transcription_start_site	33919704	33919704	.	+	.	Parent=g94.t1
NC_007115.7	AUGUSTUS	exon	33919704	33919909	.	+	.	Parent=g94.t1
NC_007115.7	AUGUSTUS	start_codon	33919825	33919827	.	+	0	Parent=g94.t1
NC_007115.7	AUGUSTUS	intron	33919910	33933363	.	+	.	Parent=g94.t1
NC_007115.7	AUGUSTUS	CDS	33919825	33919909	.	+	0	ID=g94.t1.cds;Parent=g94.t1
NC_007115.7	AUGUSTUS	CDS	33933364	33934412	.	+	2	ID=g94.t1.cds;Parent=g94.t1
NC_007115.7	AUGUSTUS	exon	33933364	33934508	.	+	.	Parent=g94.t1
NC_007115.7	AUGUSTUS	stop_codon	33934410	33934412	.	+	0	Parent=g94.t1
NC_007115.7	AUGUSTUS	transcription_end_site	33934508	33934508	.	+	.	Parent=g94.t1
NC_007115.7	AUGUSTUS	protein_match	33919825	33919909	12.4	+	0	ID=pp.g94.t1.f_finz;Target=f_finz 1 29;Target_start=0;
NC_007115.7	AUGUSTUS	protein_match	33933364	33933386	3.68	+	2	ID=pp.g94.t1.f_finz;Target=f_finz 29 36;Target_start=0;
NC_007115.7	AUGUSTUS	protein_match	33933657	33933812	8.23	+	0	ID=pp.g94.t1.f_znf;Target=f_znf 1 52;Target_start=126;
NC_007115.7	AUGUSTUS	interblock_region	33933387	33933656	.	+	0	ID=pp.g94.t1.iBR1
NC_007115.7	AUGUSTUS	interblock_region	33933813	33934412	.	+	0	ID=pp.g94.t1.iBR2
# end gene g94
# start gene g95
NC_007115.7	AUGUSTUS	gene	33997216	34004810	1	+	.	ID=g95
NC_007115.7	AUGUSTUS	transcript	33997216	34004810	.	+	.	ID=g95.t1;Parent=g95
NC_007115.7	AUGUSTUS	transcription_start_site	33997216	33997216	.	+	.	Parent=g95.t1
NC_007115.7	AUGUSTUS	exon	33997216	33997744	.	+	.	Parent=g95.t1
NC_007115.7	AUGUSTUS	start_codon	33997660	33997662	.	+	0	Parent=g95.t1
NC_007115.7	AUGUSTUS	intron	33997745	34003918	.	+	.	Parent=g95.t1
NC_007115.7	AUGUSTUS	CDS	33997660	33997744	.	+	0	ID=g95.t1.cds;Parent=g95.t1
NC_007115.7	AUGUSTUS	CDS	34003919	34004490	.	+	2	ID=g95.t1.cds;Parent=g95.t1
NC_007115.7	AUGUSTUS	exon	34003919	34004810	.	+	.	Parent=g95.t1
NC_007115.7	AUGUSTUS	stop_codon	34004488	34004490	.	+	0	Parent=g95.t1
NC_007115.7	AUGUSTUS	transcription_end_site	34004810	34004810	.	+	.	Parent=g95.t1
NC_007115.7	AUGUSTUS	protein_match	33997660	33997744	14.5	+	0	ID=pp.g95.t1.f_finz;Target=f_finz 1 29;Target_start=0;
NC_007115.7	AUGUSTUS	protein_match	34003919	34003941	6.44	+	2	ID=pp.g95.t1.f_finz;Target=f_finz 29 36;Target_start=0;
NC_007115.7	AUGUSTUS	protein_match	34004074	34004229	7.61	+	0	ID=pp.g95.t1.f_znf;Target=f_znf 1 52;Target_start=80;
NC_007115.7	AUGUSTUS	interblock_region	34003942	34004073	.	+	0	ID=pp.g95.t1.iBR1
NC_007115.7	AUGUSTUS	interblock_region	34004230	34004490	.	+	0	ID=pp.g95.t1.iBR2
# end gene g95
# start gene g96
NC_007115.7	AUGUSTUS	gene	34017221	34024895	1	-	.	ID=g96
NC_007115.7	AUGUSTUS	transcript	34017221	34024895	.	-	.	ID=g96.t1;Parent=g96
NC_007115.7	AUGUSTUS	transcription_end_site	34017221	34017221	.	-	.	Parent=g96.t1
NC_007115.7	AUGUSTUS	exon	34017221	34019987	.	-	.	Parent=g96.t1
NC_007115.7	AUGUSTUS	stop_codon	34018996	34018998	.	-	0	Parent=g96.t1
NC_007115.7	AUGUSTUS	intron	34019988	34023379	.	-	.	Parent=g96.t1
NC_007115.7	AUGUSTUS	CDS	34018996	34019987	.	-	2	ID=g96.t1.cds;Parent=g96.t1
NC_007115.7	AUGUSTUS	CDS	34023380	34023464	.	-	0	ID=g96.t1.cds;Parent=g96.t1
NC_007115.7	AUGUSTUS	exon	34023380	34024895	.	-	.	Parent=g96.t1
NC_007115.7	AUGUSTUS	start_codon	34023462	34023464	.	-	0	Parent=g96.t1
NC_007115.7	AUGUSTUS	transcription_start_site	34024895	34024895	.	-	.	Parent=g96.t1
NC_007115.7	AUGUSTUS	protein_match	34019590	34019745	7.6	-	0	ID=pp.g96.t1.f_znf;Target=f_znf 1 52;Target_start=109;
NC_007115.7	AUGUSTUS	protein_match	34019965	34019987	3.29	-	2	ID=pp.g96.t1.f_finz;Target=f_finz 29 36;Target_start=0;
NC_007115.7	AUGUSTUS	protein_match	34023380	34023464	14.5	-	0	ID=pp.g96.t1.f_finz;Target=f_finz 1 29;Target_start=0;
NC_007115.7	AUGUSTUS	interblock_region	34018996	34019589	.	-	0	ID=pp.g96.t1.iBR2
NC_007115.7	AUGUSTUS	interblock_region	34019746	34019964	.	-	0	ID=pp.g96.t1.iBR1
# end gene g96
# start gene g97
NC_007115.7	AUGUSTUS	gene	34050320	34062425	1	-	.	ID=g97
NC_007115.7	AUGUSTUS	transcript	34050320	34062425	.	-	.	ID=g97.t1;Parent=g97
NC_007115.7	AUGUSTUS	transcription_end_site	34050320	34050320	.	-	.	Parent=g97.t1
NC_007115.7	AUGUSTUS	exon	34050320	34052057	.	-	.	Parent=g97.t1
NC_007115.7	AUGUSTUS	stop_codon	34051324	34051326	.	-	0	Parent=g97.t1
NC_007115.7	AUGUSTUS	intron	34052058	34061538	.	-	.	Parent=g97.t1
NC_007115.7	AUGUSTUS	CDS	34051324	34052057	.	-	2	ID=g97.t1.cds;Parent=g97.t1
NC_007115.7	AUGUSTUS	CDS	34061539	34061623	.	-	0	ID=g97.t1.cds;Parent=g97.t1
NC_007115.7	AUGUSTUS	exon	34061539	34062425	.	-	.	Parent=g97.t1
NC_007115.7	AUGUSTUS	start_codon	34061621	34061623	.	-	0	Parent=g97.t1
NC_007115.7	AUGUSTUS	transcription_start_site	34062425	34062425	.	-	.	Parent=g97.t1
NC_007115.7	AUGUSTUS	protein_match	34051696	34051851	8.6	-	0	ID=pp.g97.t1.f_znf;Target=f_znf 1 52;Target_start=97;
NC_007115.7	AUGUSTUS	protein_match	34052035	34052057	4.64	-	2	ID=pp.g97.t1.f_finz;Target=f_finz 29 36;Target_start=0;
NC_007115.7	AUGUSTUS	protein_match	34061539	34061623	13.6	-	0	ID=pp.g97.t1.f_finz;Target=f_finz 1 29;Target_start=0;
NC_007115.7	AUGUSTUS	interblock_region	34051324	34051695	.	-	0	ID=pp.g97.t1.iBR2
NC_007115.7	AUGUSTUS	interblock_region	34051852	34052034	.	-	0	ID=pp.g97.t1.iBR1
# end gene g97
# start gene g98
NC_007115.7	AUGUSTUS	gene	34070843	34082855	1	-	.	ID=g98
NC_007115.7	AUGUSTUS	transcript	34070843	34082855	.	-	.	ID=g98.t1;Parent=g98
NC_007115.7	AUGUSTUS	transcription_end_site	34070843	34070843	.	-	.	Parent=g98.t1
NC_007115.7	AUGUSTUS	exon	34070843	34070944	.	-	.	Parent=g98.t1
NC_007115.7	AUGUSTUS	exon	34071218	34073172	.	-	.	Parent=g98.t1
NC_007115.7	AUGUSTUS	stop_codon	34072628	34072630	.	-	0	Parent=g98.t1
NC_007115.7	AUGUSTUS	intron	34073173	34081713	.	-	.	Parent=g98.t1
NC_007115.7	AUGUSTUS	CDS	34072628	34073172	.	-	2	ID=g98.t1.cds;Parent=g98.t1
NC_007115.7	AUGUSTUS	CDS	34081714	34081798	.	-	0	ID=g98.t1.cds;Parent=g98.t1
NC_007115.7	AUGUSTUS	exon	34081714	34082855	.	-	.	Parent=g98.t1
NC_007115.7	AUGUSTUS	start_codon	34081796	34081798	.	-	0	Parent=g98.t1
NC_007115.7	AUGUSTUS	transcription_start_site	34082855	34082855	.	-	.	Parent=g98.t1
NC_007115.7	AUGUSTUS	protein_match	34072808	34072963	9.25	-	0	ID=pp.g98.t1.f_znf;Target=f_znf 1 52;Target_start=98;
NC_007115.7	AUGUSTUS	protein_match	34073150	34073172	2.34	-	2	ID=pp.g98.t1.f_finz;Target=f_finz 29 36;Target_start=0;
NC_007115.7	AUGUSTUS	protein_match	34081714	34081798	14.5	-	0	ID=pp.g98.t1.f_finz;Target=f_finz 1 29;Target_start=0;
NC_007115.7	AUGUSTUS	interblock_region	34072628	34072807	.	-	0	ID=pp.g98.t1.iBR2
NC_007115.7	AUGUSTUS	interblock_region	34072964	34073149	.	-	0	ID=pp.g98.t1.iBR1
# end gene g98
# start gene g99
NC_007115.7	AUGUSTUS	gene	34087446	34094497	1	+	.	ID=g99
NC_007115.7	AUGUSTUS	transcript	34087446	34094497	.	+	.	ID=g99.t1;Parent=g99
NC_007115.7	AUGUSTUS	transcription_start_site	34087446	34087446	.	+	.	Parent=g99.t1
NC_007115.7	AUGUSTUS	exon	34087446	34087936	.	+	.	Parent=g99.t1
NC_007115.7	AUGUSTUS	start_codon	34087852	34087854	.	+	0	Parent=g99.t1
NC_007115.7	AUGUSTUS	intron	34087937	34093186	.	+	.	Parent=g99.t1
NC_007115.7	AUGUSTUS	CDS	34087852	34087936	.	+	0	ID=g99.t1.cds;Parent=g99.t1
NC_007115.7	AUGUSTUS	CDS	34093187	34094235	.	+	2	ID=g99.t1.cds;Parent=g99.t1
NC_007115.7	AUGUSTUS	exon	34093187	34094497	.	+	.	Parent=g99.t1
NC_007115.7	AUGUSTUS	stop_codon	34094233	34094235	.	+	0	Parent=g99.t1
NC_007115.7	AUGUSTUS	transcription_end_site	34094497	34094497	.	+	.	Parent=g99.t1
NC_007115.7	AUGUSTUS	protein_match	34087852	34087936	14.5	+	0	ID=pp.g99.t1.f_finz;Target=f_finz 1 29;Target_start=0;
NC_007115.7	AUGUSTUS	protein_match	34093187	34093209	4.04	+	2	ID=pp.g99.t1.f_finz;Target=f_finz 29 36;Target_start=0;
NC_007115.7	AUGUSTUS	protein_match	34093480	34093635	8.49	+	0	ID=pp.g99.t1.f_znf;Target=f_znf 1 52;Target_start=126;
NC_007115.7	AUGUSTUS	interblock_region	34093210	34093479	.	+	0	ID=pp.g99.t1.iBR1
NC_007115.7	AUGUSTUS	interblock_region	34093636	34094235	.	+	0	ID=pp.g99.t1.iBR2
# end gene g99
# start gene g101
NC_007115.7	AUGUSTUS	gene	34656517	34663789	1	+	.	ID=g101
NC_007115.7	AUGUSTUS	transcript	34656517	34663789	.	+	.	ID=g101.t1;Parent=g101
NC_007115.7	AUGUSTUS	transcription_start_site	34656517	34656517	.	+	.	Parent=g101.t1
NC_007115.7	AUGUSTUS	exon	34656517	34657775	.	+	.	Parent=g101.t1
NC_007115.7	AUGUSTUS	start_codon	34657691	34657693	.	+	0	Parent=g101.t1
NC_007115.7	AUGUSTUS	intron	34657776	34662394	.	+	.	Parent=g101.t1
NC_007115.7	AUGUSTUS	CDS	34657691	34657775	.	+	0	ID=g101.t1.cds;Parent=g101.t1
NC_007115.7	AUGUSTUS	CDS	34662395	34663281	.	+	2	ID=g101.t1.cds;Parent=g101.t1
NC_007115.7	AUGUSTUS	exon	34662395	34663789	.	+	.	Parent=g101.t1
NC_007115.7	AUGUSTUS	stop_codon	34663279	34663281	.	+	0	Parent=g101.t1
NC_007115.7	AUGUSTUS	transcription_end_site	34663789	34663789	.	+	.	Parent=g101.t1
NC_007115.7	AUGUSTUS	protein_match	34657691	34657775	8.96	+	0	ID=pp.g101.t1.f_finz;Target=f_finz 1 29;Target_start=0;
NC_007115.7	AUGUSTUS	protein_match	34662395	34662417	8.15	+	2	ID=pp.g101.t1.f_finz;Target=f_finz 29 36;Target_start=0;
NC_007115.7	AUGUSTUS	protein_match	34662793	34662948	7.41	+	0	ID=pp.g101.t1.f_znf;Target=f_znf 1 52;Target_start=161;
NC_007115.7	AUGUSTUS	interblock_region	34662418	34662792	.	+	0	ID=pp.g101.t1.iBR1
NC_007115.7	AUGUSTUS	interblock_region	34662949	34663281	.	+	0	ID=pp.g101.t1.iBR2
# end gene g101
# start gene g102
NC_007115.7	AUGUSTUS	gene	35300916	35309054	1	-	.	ID=g102
NC_007115.7	AUGUSTUS	transcript	35300916	35309054	.	-	.	ID=g102.t1;Parent=g102
NC_007115.7	AUGUSTUS	transcription_end_site	35300916	35300916	.	-	.	Parent=g102.t1
NC_007115.7	AUGUSTUS	exon	35300916	35302615	.	-	.	Parent=g102.t1
NC_007115.7	AUGUSTUS	stop_codon	35301642	35301644	.	-	0	Parent=g102.t1
NC_007115.7	AUGUSTUS	intron	35302616	35308877	.	-	.	Parent=g102.t1
NC_007115.7	AUGUSTUS	CDS	35301642	35302615	.	-	2	ID=g102.t1.cds;Parent=g102.t1
NC_007115.7	AUGUSTUS	CDS	35308878	35308962	.	-	0	ID=g102.t1.cds;Parent=g102.t1
NC_007115.7	AUGUSTUS	exon	35308878	35309054	.	-	.	Parent=g102.t1
NC_007115.7	AUGUSTUS	start_codon	35308960	35308962	.	-	0	Parent=g102.t1
NC_007115.7	AUGUSTUS	transcription_start_site	35309054	35309054	.	-	.	Parent=g102.t1
NC_007115.7	AUGUSTUS	protein_match	35302083	35302238	8.2	-	0	ID=pp.g102.t1.f_znf;Target=f_znf 1 52;Target_start=154;
NC_007115.7	AUGUSTUS	protein_match	35302593	35302615	4.04	-	2	ID=pp.g102.t1.f_finz;Target=f_finz 29 36;Target_start=0;
NC_007115.7	AUGUSTUS	protein_match	35308878	35308962	14.5	-	0	ID=pp.g102.t1.f_finz;Target=f_finz 1 29;Target_start=0;
NC_007115.7	AUGUSTUS	interblock_region	35301642	35302082	.	-	0	ID=pp.g102.t1.iBR2
NC_007115.7	AUGUSTUS	interblock_region	35302239	35302592	.	-	0	ID=pp.g102.t1.iBR1
# end gene g102
# start gene g103
NC_007115.7	AUGUSTUS	gene	35315935	35325075	1	+	.	ID=g103
NC_007115.7	AUGUSTUS	transcript	35315935	35325075	.	+	.	ID=g103.t1;Parent=g103
NC_007115.7	AUGUSTUS	transcription_start_site	35315935	35315935	.	+	.	Parent=g103.t1
NC_007115.7	AUGUSTUS	exon	35315935	35316128	.	+	.	Parent=g103.t1
NC_007115.7	AUGUSTUS	start_codon	35316044	35316046	.	+	0	Parent=g103.t1
NC_007115.7	AUGUSTUS	intron	35316129	35322887	.	+	.	Parent=g103.t1
NC_007115.7	AUGUSTUS	CDS	35316044	35316128	.	+	0	ID=g103.t1.cds;Parent=g103.t1
NC_007115.7	AUGUSTUS	CDS	35322888	35324059	.	+	2	ID=g103.t1.cds;Parent=g103.t1
NC_007115.7	AUGUSTUS	exon	35322888	35325075	.	+	.	Parent=g103.t1
NC_007115.7	AUGUSTUS	stop_codon	35324057	35324059	.	+	0	Parent=g103.t1
NC_007115.7	AUGUSTUS	transcription_end_site	35325075	35325075	.	+	.	Parent=g103.t1
NC_007115.7	AUGUSTUS	protein_match	35316044	35316128	14.5	+	0	ID=pp.g103.t1.f_finz;Target=f_finz 1 29;Target_start=0;
NC_007115.7	AUGUSTUS	protein_match	35322888	35322910	9.09	+	2	ID=pp.g103.t1.f_finz;Target=f_finz 29 36;Target_start=0;
NC_007115.7	AUGUSTUS	protein_match	35323229	35323384	9.09	+	0	ID=pp.g103.t1.f_znf;Target=f_znf 1 52;Target_start=142;
NC_007115.7	AUGUSTUS	interblock_region	35322911	35323228	.	+	0	ID=pp.g103.t1.iBR1
NC_007115.7	AUGUSTUS	interblock_region	35323385	35324059	.	+	0	ID=pp.g103.t1.iBR2
# end gene g103
# start gene g104
NC_007115.7	AUGUSTUS	gene	35449026	35463281	1	+	.	ID=g104
NC_007115.7	AUGUSTUS	transcript	35449026	35463281	.	+	.	ID=g104.t1;Parent=g104
NC_007115.7	AUGUSTUS	transcription_start_site	35449026	35449026	.	+	.	Parent=g104.t1
NC_007115.7	AUGUSTUS	exon	35449026	35449224	.	+	.	Parent=g104.t1
NC_007115.7	AUGUSTUS	start_codon	35449140	35449142	.	+	0	Parent=g104.t1
NC_007115.7	AUGUSTUS	intron	35449225	35461846	.	+	.	Parent=g104.t1
NC_007115.7	AUGUSTUS	CDS	35449140	35449224	.	+	0	ID=g104.t1.cds;Parent=g104.t1
NC_007115.7	AUGUSTUS	CDS	35461847	35462814	.	+	2	ID=g104.t1.cds;Parent=g104.t1
NC_007115.7	AUGUSTUS	exon	35461847	35463281	.	+	.	Parent=g104.t1
NC_007115.7	AUGUSTUS	stop_codon	35462812	35462814	.	+	0	Parent=g104.t1
NC_007115.7	AUGUSTUS	transcription_end_site	35463281	35463281	.	+	.	Parent=g104.t1
NC_007115.7	AUGUSTUS	protein_match	35449140	35449224	13	+	0	ID=pp.g104.t1.f_finz;Target=f_finz 1 29;Target_start=0;
NC_007115.7	AUGUSTUS	protein_match	35461847	35461869	6.44	+	2	ID=pp.g104.t1.f_finz;Target=f_finz 29 36;Target_start=0;
NC_007115.7	AUGUSTUS	protein_match	35462140	35462295	9.28	+	0	ID=pp.g104.t1.f_znf;Target=f_znf 1 52;Target_start=126;
NC_007115.7	AUGUSTUS	interblock_region	35461870	35462139	.	+	0	ID=pp.g104.t1.iBR1
NC_007115.7	AUGUSTUS	interblock_region	35462296	35462814	.	+	0	ID=pp.g104.t1.iBR2
# end gene g104
# start gene g105
NC_007115.7	AUGUSTUS	gene	35500832	35511668	1	+	.	ID=g105
NC_007115.7	AUGUSTUS	transcript	35500832	35511668	.	+	.	ID=g105.t1;Parent=g105
NC_007115.7	AUGUSTUS	transcription_start_site	35500832	35500832	.	+	.	Parent=g105.t1
NC_007115.7	AUGUSTUS	exon	35500832	35502158	.	+	.	Parent=g105.t1
NC_007115.7	AUGUSTUS	start_codon	35502074	35502076	.	+	0	Parent=g105.t1
NC_007115.7	AUGUSTUS	intron	35502159	35510157	.	+	.	Parent=g105.t1
NC_007115.7	AUGUSTUS	CDS	35502074	35502158	.	+	0	ID=g105.t1.cds;Parent=g105.t1
NC_007115.7	AUGUSTUS	CDS	35510158	35511122	.	+	2	ID=g105.t1.cds;Parent=g105.t1
NC_007115.7	AUGUSTUS	exon	35510158	35511668	.	+	.	Parent=g105.t1
NC_007115.7	AUGUSTUS	stop_codon	35511120	35511122	.	+	0	Parent=g105.t1
NC_007115.7	AUGUSTUS	transcription_end_site	35511668	35511668	.	+	.	Parent=g105.t1
NC_007115.7	AUGUSTUS	protein_match	35502074	35502158	14.5	+	0	ID=pp.g105.t1.f_finz;Target=f_finz 1 29;Target_start=0;
NC_007115.7	AUGUSTUS	protein_match	35510158	35510180	5.04	+	2	ID=pp.g105.t1.f_finz;Target=f_finz 29 36;Target_start=0;
NC_007115.7	AUGUSTUS	protein_match	35510616	35510771	7.93	+	0	ID=pp.g105.t1.f_znf;Target=f_znf 1 52;Target_start=181;
NC_007115.7	AUGUSTUS	interblock_region	35510181	35510615	.	+	0	ID=pp.g105.t1.iBR1
NC_007115.7	AUGUSTUS	interblock_region	35510772	35511122	.	+	0	ID=pp.g105.t1.iBR2
# end gene g105
# start gene g106
NC_007115.7	AUGUSTUS	gene	35787392	35795950	1	+	.	ID=g106
NC_007115.7	AUGUSTUS	transcript	35787392	35795950	.	+	.	ID=g106.t1;Parent=g106
NC_007115.7	AUGUSTUS	transcription_start_site	35787392	35787392	.	+	.	Parent=g106.t1
NC_007115.7	AUGUSTUS	exon	35787392	35788030	.	+	.	Parent=g106.t1
NC_007115.7	AUGUSTUS	start_codon	35787946	35787948	.	+	0	Parent=g106.t1
NC_007115.7	AUGUSTUS	intron	35788031	35793532	.	+	.	Parent=g106.t1
NC_007115.7	AUGUSTUS	CDS	35787946	35788030	.	+	0	ID=g106.t1.cds;Parent=g106.t1
NC_007115.7	AUGUSTUS	CDS	35793533	35794503	.	+	2	ID=g106.t1.cds;Parent=g106.t1
NC_007115.7	AUGUSTUS	exon	35793533	35795950	.	+	.	Parent=g106.t1
NC_007115.7	AUGUSTUS	stop_codon	35794501	35794503	.	+	0	Parent=g106.t1
NC_007115.7	AUGUSTUS	transcription_end_site	35795950	35795950	.	+	.	Parent=g106.t1
NC_007115.7	AUGUSTUS	protein_match	35787946	35788030	14.5	+	0	ID=pp.g106.t1.f_finz;Target=f_finz 1 29;Target_start=0;
NC_007115.7	AUGUSTUS	protein_match	35793533	35793555	5.27	+	2	ID=pp.g106.t1.f_finz;Target=f_finz 29 36;Target_start=0;
NC_007115.7	AUGUSTUS	protein_match	35793664	35793819	8.2	+	0	ID=pp.g106.t1.f_znf;Target=f_znf 1 52;Target_start=72;
NC_007115.7	AUGUSTUS	interblock_region	35793556	35793663	.	+	0	ID=pp.g106.t1.iBR1
NC_007115.7	AUGUSTUS	interblock_region	35793820	35794503	.	+	0	ID=pp.g106.t1.iBR2
# end gene g106
# start gene g107
NC_007115.7	AUGUSTUS	gene	35876008	35889172	1	+	.	ID=g107
NC_007115.7	AUGUSTUS	transcript	35876008	35889172	.	+	.	ID=g107.t1;Parent=g107
NC_007115.7	AUGUSTUS	transcription_start_site	35876008	35876008	.	+	.	Parent=g107.t1
NC_007115.7	AUGUSTUS	exon	35876008	35877236	.	+	.	Parent=g107.t1
NC_007115.7	AUGUSTUS	start_codon	35877152	35877154	.	+	0	Parent=g107.t1
NC_007115.7	AUGUSTUS	intron	35877237	35887642	.	+	.	Parent=g107.t1
NC_007115.7	AUGUSTUS	CDS	35877152	35877236	.	+	0	ID=g107.t1.cds;Parent=g107.t1
NC_007115.7	AUGUSTUS	CDS	35887643	35888703	.	+	2	ID=g107.t1.cds;Parent=g107.t1
NC_007115.7	AUGUSTUS	exon	35887643	35889172	.	+	.	Parent=g107.t1
NC_007115.7	AUGUSTUS	stop_codon	35888701	35888703	.	+	0	Parent=g107.t1
NC_007115.7	AUGUSTUS	transcription_end_site	35889172	35889172	.	+	.	Parent=g107.t1
NC_007115.7	AUGUSTUS	protein_match	35877152	35877236	14.5	+	0	ID=pp.g107.t1.f_finz;Target=f_finz 1 29;Target_start=0;
NC_007115.7	AUGUSTUS	protein_match	35887643	35887665	3.79	+	2	ID=pp.g107.t1.f_finz;Target=f_finz 29 36;Target_start=0;
NC_007115.7	AUGUSTUS	protein_match	35887768	35887923	8.47	+	0	ID=pp.g107.t1.f_znf;Target=f_znf 1 52;Target_start=70;
NC_007115.7	AUGUSTUS	interblock_region	35887666	35887767	.	+	0	ID=pp.g107.t1.iBR1
NC_007115.7	AUGUSTUS	interblock_region	35887924	35888703	.	+	0	ID=pp.g107.t1.iBR2
# end gene g107
# start gene g108
NC_007115.7	AUGUSTUS	gene	35893512	35899607	1	-	.	ID=g108
NC_007115.7	AUGUSTUS	transcript	35893512	35899607	.	-	.	ID=g108.t1;Parent=g108
NC_007115.7	AUGUSTUS	transcription_end_site	35893512	35893512	.	-	.	Parent=g108.t1
NC_007115.7	AUGUSTUS	exon	35893512	35895179	.	-	.	Parent=g108.t1
NC_007115.7	AUGUSTUS	stop_codon	35894002	35894004	.	-	0	Parent=g108.t1
NC_007115.7	AUGUSTUS	intron	35895180	35899103	.	-	.	Parent=g108.t1
NC_007115.7	AUGUSTUS	CDS	35894002	35895179	.	-	2	ID=g108.t1.cds;Parent=g108.t1
NC_007115.7	AUGUSTUS	CDS	35899104	35899188	.	-	0	ID=g108.t1.cds;Parent=g108.t1
NC_007115.7	AUGUSTUS	exon	35899104	35899607	.	-	.	Parent=g108.t1
NC_007115.7	AUGUSTUS	start_codon	35899186	35899188	.	-	0	Parent=g108.t1
NC_007115.7	AUGUSTUS	transcription_start_site	35899607	35899607	.	-	.	Parent=g108.t1
NC_007115.7	AUGUSTUS	protein_match	35894599	35894754	7.62	-	0	ID=pp.g108.t1.f_znf;Target=f_znf 1 52;Target_start=170;
NC_007115.7	AUGUSTUS	protein_match	35895157	35895179	6.26	-	2	ID=pp.g108.t1.f_finz;Target=f_finz 29 36;Target_start=0;
NC_007115.7	AUGUSTUS	protein_match	35899104	35899188	14.5	-	0	ID=pp.g108.t1.f_finz;Target=f_finz 1 29;Target_start=0;
NC_007115.7	AUGUSTUS	interblock_region	35894002	35894598	.	-	0	ID=pp.g108.t1.iBR2
NC_007115.7	AUGUSTUS	interblock_region	35894755	35895156	.	-	0	ID=pp.g108.t1.iBR1
# end gene g108
# start gene g109
NC_007115.7	AUGUSTUS	gene	35901318	35913808	1	+	.	ID=g109
NC_007115.7	AUGUSTUS	transcript	35901318	35913808	.	+	.	ID=g109.t1;Parent=g109
NC_007115.7	AUGUSTUS	transcription_start_site	35901318	35901318	.	+	.	Parent=g109.t1
NC_007115.7	AUGUSTUS	exon	35901318	35901535	.	+	.	Parent=g109.t1
NC_007115.7	AUGUSTUS	start_codon	35901451	35901453	.	+	0	Parent=g109.t1
NC_007115.7	AUGUSTUS	intron	35901536	35912159	.	+	.	Parent=g109.t1
NC_007115.7	AUGUSTUS	CDS	35901451	35901535	.	+	0	ID=g109.t1.cds;Parent=g109.t1
NC_007115.7	AUGUSTUS	CDS	35912160	35913133	.	+	2	ID=g109.t1.cds;Parent=g109.t1
NC_007115.7	AUGUSTUS	exon	35912160	35913808	.	+	.	Parent=g109.t1
NC_007115.7	AUGUSTUS	stop_codon	35913131	35913133	.	+	0	Parent=g109.t1
NC_007115.7	AUGUSTUS	transcription_end_site	35913808	35913808	.	+	.	Parent=g109.t1
NC_007115.7	AUGUSTUS	protein_match	35901451	35901535	14.5	+	0	ID=pp.g109.t1.f_finz;Target=f_finz 1 29;Target_start=0;
NC_007115.7	AUGUSTUS	protein_match	35912160	35912182	6.44	+	2	ID=pp.g109.t1.f_finz;Target=f_finz 29 36;Target_start=0;
NC_007115.7	AUGUSTUS	protein_match	35912285	35912440	9.63	+	0	ID=pp.g109.t1.f_znf;Target=f_znf 1 52;Target_start=70;
NC_007115.7	AUGUSTUS	interblock_region	35912183	35912284	.	+	0	ID=pp.g109.t1.iBR1
NC_007115.7	AUGUSTUS	interblock_region	35912441	35913133	.	+	0	ID=pp.g109.t1.iBR2
# end gene g109
# start gene g110
NC_007115.7	AUGUSTUS	gene	35982470	35990657	1	-	.	ID=g110
NC_007115.7	AUGUSTUS	transcript	35982470	35990657	.	-	.	ID=g110.t1;Parent=g110
NC_007115.7	AUGUSTUS	transcription_end_site	35982470	35982470	.	-	.	Parent=g110.t1
NC_007115.7	AUGUSTUS	exon	35982470	35984242	.	-	.	Parent=g110.t1
NC_007115.7	AUGUSTUS	stop_codon	35983185	35983187	.	-	0	Parent=g110.t1
NC_007115.7	AUGUSTUS	intron	35984243	35989110	.	-	.	Parent=g110.t1
NC_007115.7	AUGUSTUS	CDS	35983185	35984242	.	-	2	ID=g110.t1.cds;Parent=g110.t1
NC_007115.7	AUGUSTUS	CDS	35989111	35989195	.	-	0	ID=g110.t1.cds;Parent=g110.t1
NC_007115.7	AUGUSTUS	exon	35989111	35990657	.	-	.	Parent=g110.t1
NC_007115.7	AUGUSTUS	start_codon	35989193	35989195	.	-	0	Parent=g110.t1
NC_007115.7	AUGUSTUS	transcription_start_site	35990657	35990657	.	-	.	Parent=g110.t1
NC_007115.7	AUGUSTUS	protein_match	35983878	35984033	9.58	-	0	ID=pp.g110.t1.f_znf;Target=f_znf 1 52;Target_start=98;
NC_007115.7	AUGUSTUS	protein_match	35984220	35984242	2.42	-	2	ID=pp.g110.t1.f_finz;Target=f_finz 29 36;Target_start=0;
NC_007115.7	AUGUSTUS	protein_match	35989111	35989195	12.5	-	0	ID=pp.g110.t1.f_finz;Target=f_finz 1 29;Target_start=0;
NC_007115.7	AUGUSTUS	interblock_region	35983185	35983877	.	-	0	ID=pp.g110.t1.iBR2
NC_007115.7	AUGUSTUS	interblock_region	35984034	35984219	.	-	0	ID=pp.g110.t1.iBR1
# end gene g110
# start gene g111
NC_007115.7	AUGUSTUS	gene	35994218	36008579	1	+	.	ID=g111
NC_007115.7	AUGUSTUS	transcript	35994218	36008579	.	+	.	ID=g111.t1;Parent=g111
NC_007115.7	AUGUSTUS	transcription_start_site	35994218	35994218	.	+	.	Parent=g111.t1
NC_007115.7	AUGUSTUS	exon	35994218	35995571	.	+	.	Parent=g111.t1
NC_007115.7	AUGUSTUS	start_codon	35995487	35995489	.	+	0	Parent=g111.t1
NC_007115.7	AUGUSTUS	intron	35995572	36003169	.	+	.	Parent=g111.t1
NC_007115.7	AUGUSTUS	CDS	35995487	35995571	.	+	0	ID=g111.t1.cds;Parent=g111.t1
NC_007115.7	AUGUSTUS	CDS	36003170	36004122	.	+	2	ID=g111.t1.cds;Parent=g111.t1
NC_007115.7	AUGUSTUS	exon	36003170	36005123	.	+	.	Parent=g111.t1
NC_007115.7	AUGUSTUS	stop_codon	36004120	36004122	.	+	0	Parent=g111.t1
NC_007115.7	AUGUSTUS	exon	36008261	36008579	.	+	.	Parent=g111.t1
NC_007115.7	AUGUSTUS	transcription_end_site	36008579	36008579	.	+	.	Parent=g111.t1
NC_007115.7	AUGUSTUS	protein_match	35995487	35995571	14.5	+	0	ID=pp.g111.t1.f_finz;Target=f_finz 1 29;Target_start=0;
NC_007115.7	AUGUSTUS	protein_match	36003170	36003192	4.86	+	2	ID=pp.g111.t1.f_finz;Target=f_finz 29 36;Target_start=0;
NC_007115.7	AUGUSTUS	protein_match	36003799	36003954	8.15	+	0	ID=pp.g111.t1.f_znf;Target=f_znf 1 52;Target_start=238;
NC_007115.7	AUGUSTUS	interblock_region	36003193	36003798	.	+	0	ID=pp.g111.t1.iBR1
NC_007115.7	AUGUSTUS	interblock_region	36003955	36004122	.	+	0	ID=pp.g111.t1.iBR2
# end gene g111
# start gene g112
NC_007115.7	AUGUSTUS	gene	36081329	36091961	1	+	.	ID=g112
NC_007115.7	AUGUSTUS	transcript	36081329	36091961	.	+	.	ID=g112.t1;Parent=g112
NC_007115.7	AUGUSTUS	transcription_start_site	36081329	36081329	.	+	.	Parent=g112.t1
NC_007115.7	AUGUSTUS	exon	36081329	36081360	.	+	.	Parent=g112.t1
NC_007115.7	AUGUSTUS	exon	36083285	36083437	.	+	.	Parent=g112.t1
NC_007115.7	AUGUSTUS	start_codon	36083353	36083355	.	+	0	Parent=g112.t1
NC_007115.7	AUGUSTUS	intron	36083438	36090522	.	+	.	Parent=g112.t1
NC_007115.7	AUGUSTUS	CDS	36083353	36083437	.	+	0	ID=g112.t1.cds;Parent=g112.t1
NC_007115.7	AUGUSTUS	CDS	36090523	36091319	.	+	2	ID=g112.t1.cds;Parent=g112.t1
NC_007115.7	AUGUSTUS	exon	36090523	36091961	.	+	.	Parent=g112.t1
NC_007115.7	AUGUSTUS	stop_codon	36091317	36091319	.	+	0	Parent=g112.t1
NC_007115.7	AUGUSTUS	transcription_end_site	36091961	36091961	.	+	.	Parent=g112.t1
NC_007115.7	AUGUSTUS	protein_match	36083353	36083437	11.3	+	0	ID=pp.g112.t1.f_finz;Target=f_finz 1 29;Target_start=0;
NC_007115.7	AUGUSTUS	protein_match	36090523	36090545	6.44	+	2	ID=pp.g112.t1.f_finz;Target=f_finz 29 36;Target_start=0;
NC_007115.7	AUGUSTUS	protein_match	36090984	36091139	9.67	+	0	ID=pp.g112.t1.f_znf;Target=f_znf 1 52;Target_start=182;
NC_007115.7	AUGUSTUS	interblock_region	36090546	36090983	.	+	0	ID=pp.g112.t1.iBR1
NC_007115.7	AUGUSTUS	interblock_region	36091140	36091319	.	+	0	ID=pp.g112.t1.iBR2
# end gene g112
# start gene g113
NC_007115.7	AUGUSTUS	gene	36132116	36144969	1	-	.	ID=g113
NC_007115.7	AUGUSTUS	transcript	36132116	36144969	.	-	.	ID=g113.t1;Parent=g113
NC_007115.7	AUGUSTUS	transcription_end_site	36132116	36132116	.	-	.	Parent=g113.t1
NC_007115.7	AUGUSTUS	exon	36132116	36134961	.	-	.	Parent=g113.t1
NC_007115.7	AUGUSTUS	stop_codon	36133400	36133402	.	-	0	Parent=g113.t1
NC_007115.7	AUGUSTUS	intron	36134962	36143842	.	-	.	Parent=g113.t1
NC_007115.7	AUGUSTUS	CDS	36133400	36134961	.	-	2	ID=g113.t1.cds;Parent=g113.t1
NC_007115.7	AUGUSTUS	CDS	36143843	36143927	.	-	0	ID=g113.t1.cds;Parent=g113.t1
NC_007115.7	AUGUSTUS	exon	36143843	36143993	.	-	.	Parent=g113.t1
NC_007115.7	AUGUSTUS	start_codon	36143925	36143927	.	-	0	Parent=g113.t1
NC_007115.7	AUGUSTUS	exon	36144892	36144969	.	-	.	Parent=g113.t1
NC_007115.7	AUGUSTUS	transcription_start_site	36144969	36144969	.	-	.	Parent=g113.t1
NC_007115.7	AUGUSTUS	protein_match	36134681	36134836	9.4	-	0	ID=pp.g113.t1.f_znf;Target=f_znf 1 52;Target_start=70;
NC_007115.7	AUGUSTUS	protein_match	36134939	36134961	5.1	-	2	ID=pp.g113.t1.f_finz;Target=f_finz 29 36;Target_start=0;
NC_007115.7	AUGUSTUS	protein_match	36143843	36143927	13.5	-	0	ID=pp.g113.t1.f_finz;Target=f_finz 1 29;Target_start=0;
NC_007115.7	AUGUSTUS	interblock_region	36133400	36134680	.	-	0	ID=pp.g113.t1.iBR2
NC_007115.7	AUGUSTUS	interblock_region	36134837	36134938	.	-	0	ID=pp.g113.t1.iBR1
# end gene g113
# start gene g114
NC_007115.7	AUGUSTUS	gene	36150750	36156619	1	+	.	ID=g114
NC_007115.7	AUGUSTUS	transcript	36150750	36156619	.	+	.	ID=g114.t1;Parent=g114
NC_007115.7	AUGUSTUS	transcription_start_site	36150750	36150750	.	+	.	Parent=g114.t1
NC_007115.7	AUGUSTUS	exon	36150750	36151245	.	+	.	Parent=g114.t1
NC_007115.7	AUGUSTUS	start_codon	36151161	36151163	.	+	0	Parent=g114.t1
NC_007115.7	AUGUSTUS	intron	36151246	36155225	.	+	.	Parent=g114.t1
NC_007115.7	AUGUSTUS	CDS	36151161	36151245	.	+	0	ID=g114.t1.cds;Parent=g114.t1
NC_007115.7	AUGUSTUS	CDS	36155226	36156022	.	+	2	ID=g114.t1.cds;Parent=g114.t1
NC_007115.7	AUGUSTUS	exon	36155226	36156619	.	+	.	Parent=g114.t1
NC_007115.7	AUGUSTUS	stop_codon	36156020	36156022	.	+	0	Parent=g114.t1
NC_007115.7	AUGUSTUS	transcription_end_site	36156619	36156619	.	+	.	Parent=g114.t1
NC_007115.7	AUGUSTUS	protein_match	36151161	36151245	14.5	+	0	ID=pp.g114.t1.f_finz;Target=f_finz 1 29;Target_start=0;
NC_007115.7	AUGUSTUS	protein_match	36155226	36155248	4.43	+	2	ID=pp.g114.t1.f_finz;Target=f_finz 29 36;Target_start=0;
NC_007115.7	AUGUSTUS	protein_match	36155351	36155506	8.81	+	0	ID=pp.g114.t1.f_znf;Target=f_znf 1 52;Target_start=70;
NC_007115.7	AUGUSTUS	interblock_region	36155249	36155350	.	+	0	ID=pp.g114.t1.iBR1
NC_007115.7	AUGUSTUS	interblock_region	36155507	36156022	.	+	0	ID=pp.g114.t1.iBR2
# end gene g114
# start gene g115
NC_007115.7	AUGUSTUS	gene	36162040	36175062	1	+	.	ID=g115
NC_007115.7	AUGUSTUS	transcript	36162040	36175062	.	+	.	ID=g115.t1;Parent=g115
NC_007115.7	AUGUSTUS	transcription_start_site	36162040	36162040	.	+	.	Parent=g115.t1
NC_007115.7	AUGUSTUS	exon	36162040	36163686	.	+	.	Parent=g115.t1
NC_007115.7	AUGUSTUS	start_codon	36163602	36163604	.	+	0	Parent=g115.t1
NC_007115.7	AUGUSTUS	intron	36163687	36173053	.	+	.	Parent=g115.t1
NC_007115.7	AUGUSTUS	CDS	36163602	36163686	.	+	0	ID=g115.t1.cds;Parent=g115.t1
NC_007115.7	AUGUSTUS	CDS	36173054	36174102	.	+	2	ID=g115.t1.cds;Parent=g115.t1
NC_007115.7	AUGUSTUS	exon	36173054	36175062	.	+	.	Parent=g115.t1
NC_007115.7	AUGUSTUS	stop_codon	36174100	36174102	.	+	0	Parent=g115.t1
NC_007115.7	AUGUSTUS	transcription_end_site	36175062	36175062	.	+	.	Parent=g115.t1
NC_007115.7	AUGUSTUS	protein_match	36163602	36163686	12.4	+	0	ID=pp.g115.t1.f_finz;Target=f_finz 1 29;Target_start=0;
NC_007115.7	AUGUSTUS	protein_match	36173054	36173076	4.04	+	2	ID=pp.g115.t1.f_finz;Target=f_finz 29 36;Target_start=0;
NC_007115.7	AUGUSTUS	protein_match	36173347	36173502	9.32	+	0	ID=pp.g115.t1.f_znf;Target=f_znf 1 52;Target_start=126;
NC_007115.7	AUGUSTUS	interblock_region	36173077	36173346	.	+	0	ID=pp.g115.t1.iBR1
NC_007115.7	AUGUSTUS	interblock_region	36173503	36174102	.	+	0	ID=pp.g115.t1.iBR2
# end gene g115
# start gene g116
NC_007115.7	AUGUSTUS	gene	36506922	36522876	1	-	.	ID=g116
NC_007115.7	AUGUSTUS	transcript	36506922	36522876	.	-	.	ID=g116.t1;Parent=g116
NC_007115.7	AUGUSTUS	transcription_end_site	36506922	36506922	.	-	.	Parent=g116.t1
NC_007115.7	AUGUSTUS	exon	36506922	36508228	.	-	.	Parent=g116.t1
NC_007115.7	AUGUSTUS	stop_codon	36507135	36507137	.	-	0	Parent=g116.t1
NC_007115.7	AUGUSTUS	intron	36508229	36521919	.	-	.	Parent=g116.t1
NC_007115.7	AUGUSTUS	CDS	36507135	36508228	.	-	2	ID=g116.t1.cds;Parent=g116.t1
NC_007115.7	AUGUSTUS	CDS	36521920	36522004	.	-	0	ID=g116.t1.cds;Parent=g116.t1
NC_007115.7	AUGUSTUS	exon	36521920	36522876	.	-	.	Parent=g116.t1
NC_007115.7	AUGUSTUS	start_codon	36522002	36522004	.	-	0	Parent=g116.t1
NC_007115.7	AUGUSTUS	transcription_start_site	36522876	36522876	.	-	.	Parent=g116.t1
NC_007115.7	AUGUSTUS	protein_match	36507732	36507887	9.9	-	0	ID=pp.g116.t1.f_znf;Target=f_znf 1 52;Target_start=142;
NC_007115.7	AUGUSTUS	protein_match	36508206	36508228	9.09	-	2	ID=pp.g116.t1.f_finz;Target=f_finz 29 36;Target_start=0;
NC_007115.7	AUGUSTUS	protein_match	36521920	36522004	12.1	-	0	ID=pp.g116.t1.f_finz;Target=f_finz 1 29;Target_start=0;
NC_007115.7	AUGUSTUS	interblock_region	36507135	36507731	.	-	0	ID=pp.g116.t1.iBR2
NC_007115.7	AUGUSTUS	interblock_region	36507888	36508205	.	-	0	ID=pp.g116.t1.iBR1
# end gene g116
# start gene g117
NC_007115.7	AUGUSTUS	gene	36569311	36575256	1	+	.	ID=g117
NC_007115.7	AUGUSTUS	transcript	36569311	36575256	.	+	.	ID=g117.t1;Parent=g117
[truncated: 11,111 more rows]
