# Supplementary material for: Transposable elements drive the evolution of metazoan zinc finger genes
Source: Genome Res. 2023 Aug;33(8):1325–39. doi: 10.1101/gr.277966.123 (PMC10547256; doi:10.1101/gr.277966.123)
Supplement: Supplement 5 [file Supplemental_Data_5.tar.gz › finz_expression_summary/finz_rRNAdep_expression_tpm.txt]

gene	stageName	tpm	cluster
(CATTC)n	Egg	0.08557911853350446	NC
(CATTC)n	1-cell	0.012358739347255595	NC
(CATTC)n	16-cell	0.12523318858813978	NC
(CATTC)n	128-cell	0.12243877999382992	NC
(CATTC)n	3.5 hpf	0.6180144847933138	NC
(CATTC)n	5.3 hpf	0.40980221675042555	NC
(GAATG)n	Egg	0.0	NC
(GAATG)n	1-cell	0.006679658752564761	NC
(GAATG)n	16-cell	0.011281017973866936	NC
(GAATG)n	128-cell	0.0	NC
(GAATG)n	3.5 hpf	0.043568456647166666	NC
(GAATG)n	5.3 hpf	0.0823488998804898	NC
ACROBAT1	Egg	0.08598613961700914	NC
ACROBAT1	1-cell	0.0722779418204337	NC
ACROBAT1	16-cell	0.06912422931793402	NC
ACROBAT1	128-cell	0.08647459117130922	NC
ACROBAT1	3.5 hpf	0.34498956660425395	NC
ACROBAT1	5.3 hpf	0.45953792504554153	NC
ACROBAT2	Egg	0.7976166805206303	NC
ACROBAT2	1-cell	0.7772039799601264	NC
ACROBAT2	16-cell	1.3279477333326115	NC
ACROBAT2	128-cell	2.0257682424442653	NC
ACROBAT2	3.5 hpf	3.3210486345343364	NC
ACROBAT2	5.3 hpf	2.0308541557863005	NC
ANGEL	Egg	4.985295705359623	NC
ANGEL	1-cell	4.872637081443476	NC
ANGEL	16-cell	4.668025858421083	NC
ANGEL	128-cell	4.585555788874433	NC
ANGEL	3.5 hpf	3.6146444670305384	NC
ANGEL	5.3 hpf	3.989592679797152	NC
ASAT_CY	Egg	1.4767128156574758	NC
ASAT_CY	1-cell	1.6064426698002843	NC
ASAT_CY	16-cell	1.3858551472809222	NC
ASAT_CY	128-cell	1.475699239412456	NC
ASAT_CY	3.5 hpf	2.86912697518329	NC
ASAT_CY	5.3 hpf	2.9669290692449386	NC
Academ-1_DR	Egg	0.8344086138498188	NC
Academ-1_DR	1-cell	1.3248498059634046	NC
Academ-1_DR	16-cell	1.0708598845007524	NC
Academ-1_DR	128-cell	0.7150005560381487	NC
Academ-1_DR	3.5 hpf	0.502120765604398	NC
Academ-1_DR	5.3 hpf	1.3850202693658336	NC
Academ-N1_DRe	Egg	1.8533014878904572	NC
Academ-N1_DRe	1-cell	1.9192120926623268	NC
Academ-N1_DRe	16-cell	1.7216279640809908	NC
Academ-N1_DRe	128-cell	2.0161436364371244	NC
Academ-N1_DRe	3.5 hpf	3.711096051043943	NC
Academ-N1_DRe	5.3 hpf	4.180556700741573	NC
BEL-16_DR-I	Egg	1.625988808403499	NC
BEL-16_DR-I	1-cell	1.149673552908735	NC
BEL-16_DR-I	16-cell	1.032622498003657	NC
BEL-16_DR-I	128-cell	0.8049312855806546	NC
BEL-16_DR-I	3.5 hpf	1.1470330697547877	NC
BEL-16_DR-I	5.3 hpf	4.875756989254547	NC
BEL-16_DR-LTR	Egg	0.010894868625564567	NC
BEL-16_DR-LTR	1-cell	0.006293443721939282	NC
BEL-16_DR-LTR	16-cell	0.04782939438763332	NC
BEL-16_DR-LTR	128-cell	0.08016367951230603	NC
BEL-16_DR-LTR	3.5 hpf	0.5911105967678286	NC
BEL-16_DR-LTR	5.3 hpf	1.0460938241283158	NC
BEL-26_DR-I	Egg	1.5965642814548577	NC
BEL-26_DR-I	1-cell	1.5977157885403195	NC
BEL-26_DR-I	16-cell	2.0730999403485266	NC
BEL-26_DR-I	128-cell	1.8200209652610615	NC
BEL-26_DR-I	3.5 hpf	1.9995133971544397	NC
BEL-26_DR-I	5.3 hpf	3.4954544994637167	NC
BEL-26_DR-LTR	Egg	0.06626942335592347	NC
BEL-26_DR-LTR	1-cell	0.0	NC
BEL-26_DR-LTR	16-cell	0.12930149838690705	NC
BEL-26_DR-LTR	128-cell	0.09029736498737861	NC
BEL-26_DR-LTR	3.5 hpf	0.21084753572327034	NC
BEL-26_DR-LTR	5.3 hpf	1.236797694143125	NC
BEL-37-I_DR	Egg	0.020439447499888398	NC
BEL-37-I_DR	1-cell	0.017710334603701708	NC
BEL-37-I_DR	16-cell	0.049850501447359065	NC
BEL-37-I_DR	128-cell	0.06266334237634245	NC
BEL-37-I_DR	3.5 hpf	0.6246457047725815	NC
BEL-37-I_DR	5.3 hpf	0.051865846968044464	NC
BEL-37-LTR_DR	Egg	0.013197961107171254	NC
BEL-37-LTR_DR	1-cell	0.06099063941160398	NC
BEL-37-LTR_DR	16-cell	0.030043048570347456	NC
BEL-37-LTR_DR	128-cell	0.03956319991683289	NC
BEL-37-LTR_DR	3.5 hpf	3.228931242604517	NC
BEL-37-LTR_DR	5.3 hpf	3.528366198463473	NC
BEL-38-I_DR	Egg	0.02448658824486917	NC
BEL-38-I_DR	1-cell	0.028289458158270987	NC
BEL-38-I_DR	16-cell	0.009555394901928938	NC
BEL-38-I_DR	128-cell	0.04404170211502769	NC
BEL-38-I_DR	3.5 hpf	0.05781614462541136	NC
BEL-38-I_DR	5.3 hpf	0.09861523397467616	NC
BEL-38-LTR_DR	Egg	0.09266845526707986	NC
BEL-38-LTR_DR	1-cell	0.07411863825487197	NC
BEL-38-LTR_DR	16-cell	0.2016726196353673	NC
BEL-38-LTR_DR	128-cell	0.05827760657344033	NC
BEL-38-LTR_DR	3.5 hpf	0.4977673004269654	NC
BEL-38-LTR_DR	5.3 hpf	1.7995071185810299	NC
BEL-39_DRe-I	Egg	1.1117520657299074	NC
BEL-39_DRe-I	1-cell	2.0295874651079893	NC
BEL-39_DRe-I	16-cell	1.5559616422563618	NC
BEL-39_DRe-I	128-cell	0.7996110632697574	NC
BEL-39_DRe-I	3.5 hpf	1.6378246207809868	NC
BEL-39_DRe-I	5.3 hpf	0.9422904416180261	NC
BEL-39_DRe-LTR	Egg	0.026918388833042917	NC
BEL-39_DRe-LTR	1-cell	0.020732618388626136	NC
BEL-39_DRe-LTR	16-cell	0.017507259678319023	NC
BEL-39_DRe-LTR	128-cell	0.02200706864408401	NC
BEL-39_DRe-LTR	3.5 hpf	1.6948787870223854	NC
BEL-39_DRe-LTR	5.3 hpf	0.4539070318753371	NC
BEL-40_DRe-I	Egg	1.8323604913396923	NC
BEL-40_DRe-I	1-cell	1.4907984262118543	NC
BEL-40_DRe-I	16-cell	1.888313961590969	NC
BEL-40_DRe-I	128-cell	1.7301332744908422	NC
BEL-40_DRe-I	3.5 hpf	5.354582493974912	NC
BEL-40_DRe-I	5.3 hpf	7.985369166458216	NC
BEL-40_DRe-LTR	Egg	2.8687994158102725	NC
BEL-40_DRe-LTR	1-cell	3.3296094419272304	NC
BEL-40_DRe-LTR	16-cell	3.5403253036773505	NC
BEL-40_DRe-LTR	128-cell	2.1832574727024405	NC
BEL-40_DRe-LTR	3.5 hpf	2.895675762216704	NC
BEL-40_DRe-LTR	5.3 hpf	1.5290906759150815	NC
BEL-41_DRe-I	Egg	2.5672524534789063	NC
BEL-41_DRe-I	1-cell	3.784152714625155	NC
BEL-41_DRe-I	16-cell	3.22424264656861	NC
BEL-41_DRe-I	128-cell	1.2303612282884024	NC
BEL-41_DRe-I	3.5 hpf	3.2761561290515053	NC
BEL-41_DRe-I	5.3 hpf	8.985513336992154	NC
BEL-41_DRe-LTR	Egg	0.0	NC
BEL-41_DRe-LTR	1-cell	0.0	NC
BEL-41_DRe-LTR	16-cell	0.0	NC
BEL-41_DRe-LTR	128-cell	0.0	NC
BEL-41_DRe-LTR	3.5 hpf	0.178074097189072	NC
BEL-41_DRe-LTR	5.3 hpf	0.05275525155757979	NC
BEL-42_DRe-I	Egg	0.3926255375396972	NC
BEL-42_DRe-I	1-cell	0.5292022530536141	NC
BEL-42_DRe-I	16-cell	0.7022315686452106	NC
BEL-42_DRe-I	128-cell	0.053498355155702136	NC
BEL-42_DRe-I	3.5 hpf	5.424181705173407	NC
BEL-42_DRe-I	5.3 hpf	7.5526095702684115	NC
BEL-42_DRe-LTR	Egg	0.00731505327969969	NC
BEL-42_DRe-LTR	1-cell	0.016902223503917378	NC
BEL-42_DRe-LTR	16-cell	0.01784094575497548	NC
BEL-42_DRe-LTR	128-cell	0.017941216392253708	NC
BEL-42_DRe-LTR	3.5 hpf	0.21130429765384115	NC
BEL-42_DRe-LTR	5.3 hpf	0.42034436919255525	NC
BEL-43_DRe-I	Egg	1.1478593696879222	NC
BEL-43_DRe-I	1-cell	0.7068255560654336	NC
BEL-43_DRe-I	16-cell	0.7558799520379557	NC
BEL-43_DRe-I	128-cell	0.8079881119695581	NC
BEL-43_DRe-I	3.5 hpf	0.6429638306157954	NC
BEL-43_DRe-I	5.3 hpf	1.1883959657438432	NC
BEL-43_DRe-LTR	Egg	0.008532233448989601	NC
BEL-43_DRe-LTR	1-cell	0.019714650218971824	NC
BEL-43_DRe-LTR	16-cell	0.012485742070094133	NC
BEL-43_DRe-LTR	128-cell	0.03138978776320657	NC
BEL-43_DRe-LTR	3.5 hpf	0.14144892826366	NC
BEL-43_DRe-LTR	5.3 hpf	0.26609599225355135	NC
BEL-44_DRe-I	Egg	1.2445915125163525	NC
BEL-44_DRe-I	1-cell	0.4205126011233618	NC
BEL-44_DRe-I	16-cell	2.485656282053409	NC
BEL-44_DRe-I	128-cell	1.9966293029281266	NC
BEL-44_DRe-I	3.5 hpf	1.5218213318063636	NC
BEL-44_DRe-I	5.3 hpf	6.360604041548295	NC
BEL-44_DRe-LTR	Egg	0.004963371600126289	NC
BEL-44_DRe-LTR	1-cell	0.0	NC
BEL-44_DRe-LTR	16-cell	0.009684275982008906	NC
BEL-44_DRe-LTR	128-cell	0.0	NC
BEL-44_DRe-LTR	3.5 hpf	0.1146984673776991	NC
BEL-44_DRe-LTR	5.3 hpf	0.41196979432765196	NC
BEL-45_DRe-I	Egg	1.1953909514589272	NC
BEL-45_DRe-I	1-cell	1.1804643123315761	NC
BEL-45_DRe-I	16-cell	1.130042106739401	NC
BEL-45_DRe-I	128-cell	0.8925758435172032	NC
BEL-45_DRe-I	3.5 hpf	0.48814411573723404	NC
BEL-45_DRe-I	5.3 hpf	0.926485084420524	NC
BEL-45_DRe-LTR	Egg	0.0	NC
BEL-45_DRe-LTR	1-cell	0.0	NC
BEL-45_DRe-LTR	16-cell	0.0	NC
BEL-45_DRe-LTR	128-cell	0.0006652154873426361	NC
BEL-45_DRe-LTR	3.5 hpf	0.13775333074140236	NC
BEL-45_DRe-LTR	5.3 hpf	0.1306769071826774	NC
BEL-46_DRe-I	Egg	0.27307035930772644	NC
BEL-46_DRe-I	1-cell	0.3838965366021574	NC
BEL-46_DRe-I	16-cell	0.26747031781878955	NC
BEL-46_DRe-I	128-cell	0.48863531665423054	NC
BEL-46_DRe-I	3.5 hpf	0.17850205350120285	NC
BEL-46_DRe-I	5.3 hpf	0.17774239722590238	NC
BEL-46_DRe-LTR	Egg	0.00595113543074503	NC
BEL-46_DRe-LTR	1-cell	0.0	NC
BEL-46_DRe-LTR	16-cell	0.0	NC
BEL-46_DRe-LTR	128-cell	0.0	NC
BEL-46_DRe-LTR	3.5 hpf	0.1524730197047153	NC
BEL-46_DRe-LTR	5.3 hpf	0.11691270360401244	NC
BEL-47_DRe-I	Egg	13.25094438960235	NC
BEL-47_DRe-I	1-cell	12.826768602535964	NC
BEL-47_DRe-I	16-cell	11.013575069085457	NC
BEL-47_DRe-I	128-cell	10.822370330337122	NC
BEL-47_DRe-I	3.5 hpf	6.475863724274512	NC
BEL-47_DRe-I	5.3 hpf	7.720487995180121	NC
BEL-47_DRe-LTR	Egg	0.024668113425864262	NC
BEL-47_DRe-LTR	1-cell	0.009499724987217498	NC
BEL-47_DRe-LTR	16-cell	0.03208743808549954	NC
BEL-47_DRe-LTR	128-cell	0.013444907341969308	NC
BEL-47_DRe-LTR	3.5 hpf	4.626533342385423	NC
BEL-47_DRe-LTR	5.3 hpf	3.2509661012412265	NC
BEL-48_DRe-I	Egg	4.829871502234657	NC
BEL-48_DRe-I	1-cell	8.50281267091185	NC
BEL-48_DRe-I	16-cell	1.4210488205070861	NC
BEL-48_DRe-I	128-cell	2.068340819181484	NC
BEL-48_DRe-I	3.5 hpf	2.272322823073387	NC
BEL-48_DRe-I	5.3 hpf	6.4386232900980325	NC
BEL-48_DRe-LTR	Egg	0.0	NC
BEL-48_DRe-LTR	1-cell	0.0	NC
BEL-48_DRe-LTR	16-cell	0.0	NC
BEL-48_DRe-LTR	128-cell	0.0	NC
BEL-48_DRe-LTR	3.5 hpf	0.05462069096065966	NC
BEL-48_DRe-LTR	5.3 hpf	0.10512999597813773	NC
BEL-49_DRe-I	Egg	0.0437777016431013	NC
BEL-49_DRe-I	1-cell	0.025288281211599272	NC
BEL-49_DRe-I	16-cell	0.0427084025462702	NC
BEL-49_DRe-I	128-cell	0.11631867702502907	NC
BEL-49_DRe-I	3.5 hpf	3.4803239291327652	NC
BEL-49_DRe-I	5.3 hpf	3.9722747790014648	NC
BEL-49_DRe-LTR	Egg	3.2750462918385552	NC
BEL-49_DRe-LTR	1-cell	3.166682410087732	NC
BEL-49_DRe-LTR	16-cell	2.66714311937208	NC
BEL-49_DRe-LTR	128-cell	2.1859558577460168	NC
BEL-49_DRe-LTR	3.5 hpf	2.1516597271858804	NC
BEL-49_DRe-LTR	5.3 hpf	3.680775179591697	NC
BEL-50_DRe-I	Egg	0.07465195184724553	NC
BEL-50_DRe-I	1-cell	0.09163607032717498	NC
BEL-50_DRe-I	16-cell	0.06827674586659471	NC
BEL-50_DRe-I	128-cell	0.045773652322957555	NC
BEL-50_DRe-I	3.5 hpf	0.09141317291155227	NC
BEL-50_DRe-I	5.3 hpf	0.07943925230563804	NC
BEL-50_DRe-LTR	Egg	23.810246533153038	NC
BEL-50_DRe-LTR	1-cell	30.80753874425078	NC
BEL-50_DRe-LTR	16-cell	26.83741423527843	NC
BEL-50_DRe-LTR	128-cell	26.946442295418233	NC
BEL-50_DRe-LTR	3.5 hpf	12.781378830224927	NC
BEL-50_DRe-LTR	5.3 hpf	11.635294591180054	NC
BEL-51_DRe-I	Egg	11.894894806308292	NC
BEL-51_DRe-I	1-cell	12.893936585467264	NC
BEL-51_DRe-I	16-cell	12.249040537328687	NC
BEL-51_DRe-I	128-cell	6.543125118127683	NC
BEL-51_DRe-I	3.5 hpf	4.869030713751903	NC
BEL-51_DRe-I	5.3 hpf	2.921006266523347	NC
BEL-51_DRe-LTR	Egg	0.08802767680299024	NC
BEL-51_DRe-LTR	1-cell	0.0	NC
BEL-51_DRe-LTR	16-cell	0.0	NC
BEL-51_DRe-LTR	128-cell	0.0	NC
BEL-51_DRe-LTR	3.5 hpf	0.0	NC
BEL-51_DRe-LTR	5.3 hpf	0.0864671440163259	NC
BEL-52_DRe-I	Egg	9.941257982961801	NC
BEL-52_DRe-I	1-cell	8.476793836028525	NC
BEL-52_DRe-I	16-cell	11.05688245662794	NC
BEL-52_DRe-I	128-cell	10.089104458030429	NC
BEL-52_DRe-I	3.5 hpf	4.895378282549261	NC
BEL-52_DRe-I	5.3 hpf	5.095017985170354	NC
BEL-52_DRe-LTR	Egg	0.005084390088425857	NC
BEL-52_DRe-LTR	1-cell	0.0	NC
BEL-52_DRe-LTR	16-cell	0.03472140366306411	NC
BEL-52_DRe-LTR	128-cell	0.020783658781230185	NC
BEL-52_DRe-LTR	3.5 hpf	0.2503156084221372	NC
BEL-52_DRe-LTR	5.3 hpf	0.7965837177971307	NC
BEL-53_DRe-I	Egg	23.3996827996305	NC
BEL-53_DRe-I	1-cell	31.723280098535614	NC
BEL-53_DRe-I	16-cell	24.45871091624089	NC
BEL-53_DRe-I	128-cell	21.472851252571132	NC
BEL-53_DRe-I	3.5 hpf	7.137134021597817	NC
BEL-53_DRe-I	5.3 hpf	10.261097783871243	NC
BEL-53_DRe-LTR	Egg	0.0	NC
BEL-53_DRe-LTR	1-cell	0.0	NC
BEL-53_DRe-LTR	16-cell	0.0	NC
BEL-53_DRe-LTR	128-cell	0.049622665778316206	NC
BEL-53_DRe-LTR	3.5 hpf	0.16262551131430558	NC
BEL-53_DRe-LTR	5.3 hpf	0.6160830619153742	NC
BEL-54_DRe-I	Egg	1.4090995167222522	NC
BEL-54_DRe-I	1-cell	1.3936706126511098	NC
BEL-54_DRe-I	16-cell	1.7552072422041007	NC
BEL-54_DRe-I	128-cell	1.6039389176712575	NC
BEL-54_DRe-I	3.5 hpf	1.1834904044957666	NC
BEL-54_DRe-I	5.3 hpf	1.6778165362823245	NC
BEL-54_DRe-LTR	Egg	0.17239223486693447	NC
BEL-54_DRe-LTR	1-cell	0.2362195137682829	NC
BEL-54_DRe-LTR	16-cell	0.08604631884450414	NC
BEL-54_DRe-LTR	128-cell	0.5244237634334913	NC
BEL-54_DRe-LTR	3.5 hpf	0.3162072974656409	NC
BEL-54_DRe-LTR	5.3 hpf	0.5848002804805779	NC
BEL-55_DRe-I	Egg	2.8435607112723527	NC
BEL-55_DRe-I	1-cell	3.1423438131630745	NC
BEL-55_DRe-I	16-cell	4.191310625577173	NC
BEL-55_DRe-I	128-cell	2.021518874658152	NC
BEL-55_DRe-I	3.5 hpf	2.1893579983547564	NC
BEL-55_DRe-I	5.3 hpf	3.946843484118064	NC
BEL-55_DRe-LTR	Egg	0.03475463091555098	NC
BEL-55_DRe-LTR	1-cell	0.0	NC
BEL-55_DRe-LTR	16-cell	0.0	NC
BEL-55_DRe-LTR	128-cell	0.0	NC
BEL-55_DRe-LTR	3.5 hpf	0.5499791510760672	NC
BEL-55_DRe-LTR	5.3 hpf	0.40966211342845954	NC
BEL-56_DRe-I	Egg	0.7108901778180879	NC
BEL-56_DRe-I	1-cell	0.8158733205268512	NC
BEL-56_DRe-I	16-cell	0.921268326715594	NC
BEL-56_DRe-I	128-cell	0.5552922205821494	NC
BEL-56_DRe-I	3.5 hpf	1.3583879208245841	NC
BEL-56_DRe-I	5.3 hpf	1.1620843873554272	NC
BEL-56_DRe-LTR	Egg	0.0336425574874922	NC
BEL-56_DRe-LTR	1-cell	0.01214605870239828	NC
BEL-56_DRe-LTR	16-cell	0.004102601992378336	NC
BEL-56_DRe-LTR	128-cell	0.0051570745693248765	NC
BEL-56_DRe-LTR	3.5 hpf	0.8545560120242354	NC
BEL-56_DRe-LTR	5.3 hpf	0.484332644522925	NC
BEL-57_DRe-I	Egg	0.7297633683796302	NC
BEL-57_DRe-I	1-cell	1.1192861812372896	NC
BEL-57_DRe-I	16-cell	0.4050684108757972	NC
BEL-57_DRe-I	128-cell	0.689194819877923	NC
BEL-57_DRe-I	3.5 hpf	0.8786013331751906	NC
BEL-57_DRe-I	5.3 hpf	1.2235483476292488	NC
BEL-57_DRe-LTR	Egg	1.6556081267899518	NC
BEL-57_DRe-LTR	1-cell	1.4516262180372899	NC
BEL-57_DRe-LTR	16-cell	1.0671651076696336	NC
BEL-57_DRe-LTR	128-cell	1.7402640747057134	NC
BEL-57_DRe-LTR	3.5 hpf	0.49755067677689035	NC
BEL-57_DRe-LTR	5.3 hpf	0.2831431195128176	NC
BEL-58_DRe-I	Egg	0.796921473222825	NC
BEL-58_DRe-I	1-cell	1.9564592849470737	NC
BEL-58_DRe-I	16-cell	0.2915460536876758	NC
BEL-58_DRe-I	128-cell	0.32576068489714166	NC
BEL-58_DRe-I	3.5 hpf	0.9508283776565312	NC
BEL-58_DRe-I	5.3 hpf	7.5343907804119565	NC
BEL-58_DRe-LTR	Egg	0.018143368807422202	NC
BEL-58_DRe-LTR	1-cell	0.04192222024521503	NC
BEL-58_DRe-LTR	16-cell	0.08260095720617573	NC
BEL-58_DRe-LTR	128-cell	0.08405406689776403	NC
BEL-58_DRe-LTR	3.5 hpf	0.549918386613458	NC
BEL-58_DRe-LTR	5.3 hpf	0.40395916057330705	NC
BEL-59_DRe-I	Egg	10.48013354927697	NC
BEL-59_DRe-I	1-cell	13.411652975768172	NC
BEL-59_DRe-I	16-cell	18.875352754212408	NC
BEL-59_DRe-I	128-cell	9.22708744077213	NC
BEL-59_DRe-I	3.5 hpf	47.14107009223433	NC
BEL-59_DRe-I	5.3 hpf	123.21538308531245	NC
BEL-59_DRe-LTR	Egg	0.0074651951847245525	NC
BEL-59_DRe-LTR	1-cell	0.0	NC
BEL-59_DRe-LTR	16-cell	0.014565705784873538	NC
BEL-59_DRe-LTR	128-cell	0.006103153643061007	NC
BEL-59_DRe-LTR	3.5 hpf	0.23814303507214635	NC
BEL-59_DRe-LTR	5.3 hpf	0.26031631909386005	NC
BEL-60_DRe-I	Egg	61.179931642188556	NC
BEL-60_DRe-I	1-cell	64.31152804058327	NC
BEL-60_DRe-I	16-cell	59.32352745991295	NC
BEL-60_DRe-I	128-cell	52.097967703117966	NC
BEL-60_DRe-I	3.5 hpf	36.96712163165043	NC
BEL-60_DRe-I	5.3 hpf	30.17786373709225	NC
BEL-60_DRe-LTR	Egg	0.007886830011093261	NC
BEL-60_DRe-LTR	1-cell	0.009111687809222226	NC
BEL-60_DRe-LTR	16-cell	0.015388378022849246	NC
BEL-60_DRe-LTR	128-cell	0.006447860253259107	NC
BEL-60_DRe-LTR	3.5 hpf	0.10697670974031996	NC
BEL-60_DRe-LTR	5.3 hpf	0.2556514701803927	NC
BEL-61_DRe-I	Egg	0.2492811335772216	NC
BEL-61_DRe-I	1-cell	0.09080940442261182	NC
BEL-61_DRe-I	16-cell	0.19499200690110532	NC
BEL-61_DRe-I	128-cell	0.2359297435905149	NC
BEL-61_DRe-I	3.5 hpf	0.12692347274976934	NC
BEL-61_DRe-I	5.3 hpf	0.15000551252765248	NC
BEL-61_DRe-LTR	Egg	0.006010601042274382	NC
BEL-61_DRe-LTR	1-cell	0.02083221782362146	NC
BEL-61_DRe-LTR	16-cell	0.0	NC
BEL-61_DRe-LTR	128-cell	0.009827906904083637	NC
BEL-61_DRe-LTR	3.5 hpf	0.4438724893388706	NC
BEL-61_DRe-LTR	5.3 hpf	0.40737921540973837	NC
BEL-62_DRe-I	Egg	0.6949853674827042	NC
BEL-62_DRe-I	1-cell	0.6049775486613526	NC
BEL-62_DRe-I	16-cell	0.8074909498089301	NC
BEL-62_DRe-I	128-cell	1.0002401156120806	NC
BEL-62_DRe-I	3.5 hpf	0.863149768700068	NC
BEL-62_DRe-I	5.3 hpf	1.051256445603621	NC
BEL-62_DRe-LTR	Egg	0.10199728638259527	NC
BEL-62_DRe-LTR	1-cell	0.18984993871193576	NC
BEL-62_DRe-LTR	16-cell	0.09397782817541143	NC
BEL-62_DRe-LTR	128-cell	0.17140795458038913	NC
BEL-62_DRe-LTR	3.5 hpf	0.3814555188622827	NC
BEL-62_DRe-LTR	5.3 hpf	0.4703321818574026	NC
BEL-63_DRe-I	Egg	0.07017762011793947	NC
BEL-63_DRe-I	1-cell	0.11582357003645948	NC
BEL-63_DRe-I	16-cell	0.05868298772944242	NC
BEL-63_DRe-I	128-cell	0.04644526004222602	NC
BEL-63_DRe-I	3.5 hpf	0.20817281664661888	NC
BEL-63_DRe-I	5.3 hpf	0.5793698959945762	NC
BEL-63_DRe-LTR	Egg	0.0	NC
BEL-63_DRe-LTR	1-cell	0.006655055957896013	NC
BEL-63_DRe-LTR	16-cell	0.0786762708416834	NC
BEL-63_DRe-LTR	128-cell	0.05651317958989088	NC
BEL-63_DRe-LTR	3.5 hpf	0.0694527736165515	NC
BEL-63_DRe-LTR	5.3 hpf	0.15560370330500883	NC
BEL-65_DRe-I	Egg	0.1680825177038595	NC
BEL-65_DRe-I	1-cell	0.3061292082491021	NC
BEL-65_DRe-I	16-cell	0.28069002728597886	NC
BEL-65_DRe-I	128-cell	0.16651523692855222	NC
BEL-65_DRe-I	3.5 hpf	0.25530524326093107	NC
BEL-65_DRe-I	5.3 hpf	0.24328382083819652	NC
BEL-65_DRe-LTR	Egg	0.2611718335009479	NC
BEL-65_DRe-LTR	1-cell	0.07099598006164116	NC
BEL-65_DRe-LTR	16-cell	0.014987796473138538	NC
BEL-65_DRe-LTR	128-cell	0.16328034328955454	NC
BEL-65_DRe-LTR	3.5 hpf	1.4200977238001173	NC
BEL-65_DRe-LTR	5.3 hpf	1.493978974561057	NC
BEL-66_DR-I	Egg	35.95919482796495	NC
BEL-66_DR-I	1-cell	34.35748263899702	NC
BEL-66_DR-I	16-cell	43.51877021844788	NC
BEL-66_DR-I	128-cell	24.845730418845346	NC
BEL-66_DR-I	3.5 hpf	14.225651202075763	NC
BEL-66_DR-I	5.3 hpf	14.053039828547298	NC
BEL-66_DR-LTR	Egg	0.0	NC
BEL-66_DR-LTR	1-cell	0.014374285541517645	NC
BEL-66_DR-LTR	16-cell	0.04855235261624513	NC
BEL-66_DR-LTR	128-cell	0.025429806846087533	NC
BEL-66_DR-LTR	3.5 hpf	0.19688991088642027	NC
BEL-66_DR-LTR	5.3 hpf	0.097771387453093	NC
BEL-67_DR-LTR	Egg	0.04911929620602367	NC
BEL-67_DR-LTR	1-cell	0.02269909161518552	NC
BEL-67_DR-LTR	16-cell	0.0	NC
BEL-67_DR-LTR	128-cell	0.008031474172244228	NC
BEL-67_DR-LTR	3.5 hpf	0.5527428654030826	NC
BEL-67_DR-LTR	5.3 hpf	0.6899538578078248	NC
BEL-68_DR-LTR	Egg	0.021522363181648536	NC
BEL-68_DR-LTR	1-cell	0.024864876503239926	NC
BEL-68_DR-LTR	16-cell	0.06298999600316296	NC
BEL-68_DR-LTR	128-cell	0.3871023184523144	NC
BEL-68_DR-LTR	3.5 hpf	2.0579167448521254	NC
BEL-68_DR-LTR	5.3 hpf	2.1915983476419307	NC
BEL-69_DR-I	Egg	4.072193546897576	NC
BEL-69_DR-I	1-cell	4.295524703088014	NC
BEL-69_DR-I	16-cell	4.836363969852915	NC
BEL-69_DR-I	128-cell	6.175930871408451	NC
BEL-69_DR-I	3.5 hpf	3.379925780197933	NC
BEL-69_DR-I	5.3 hpf	3.3333355927551547	NC
BEL-69_DR-LTR	Egg	0.10394406485479202	NC
BEL-69_DR-LTR	1-cell	0.07389970112755696	NC
BEL-69_DR-LTR	16-cell	0.14040714855510764	NC
BEL-69_DR-LTR	128-cell	0.03922118675525402	NC
BEL-69_DR-LTR	3.5 hpf	0.8836942246328863	NC
BEL-69_DR-LTR	5.3 hpf	1.205581564633216	NC
BEL-70_DR-I	Egg	0.6595005264095516	NC
BEL-70_DR-I	1-cell	0.0	NC
BEL-70_DR-I	16-cell	0.0	NC
BEL-70_DR-I	128-cell	0.0	NC
BEL-70_DR-I	3.5 hpf	0.3313127416120887	NC
BEL-70_DR-I	5.3 hpf	0.6015369888445	NC
BEL-70_DR-LTR	Egg	3.1802981639230254	NC
BEL-70_DR-LTR	1-cell	3.4148556869122646	NC
BEL-70_DR-LTR	16-cell	3.777892822486353	NC
BEL-70_DR-LTR	128-cell	3.9383044523562187	NC
BEL-70_DR-LTR	3.5 hpf	1.7715493844470038	NC
BEL-70_DR-LTR	5.3 hpf	3.9692142569025393	NC
BEL-71_DR-I	Egg	15.979574866606589	NC
BEL-71_DR-I	1-cell	31.816231108276128	NC
BEL-71_DR-I	16-cell	17.247695523957862	NC
BEL-71_DR-I	128-cell	15.42671591223502	NC
BEL-71_DR-I	3.5 hpf	6.14883522942187	NC
BEL-71_DR-I	5.3 hpf	9.184001184197804	NC
BEL-71_DR-LTR	Egg	0.1497634574336328	NC
BEL-71_DR-LTR	1-cell	0.04943495738902238	NC
BEL-71_DR-LTR	16-cell	0.0	NC
BEL-71_DR-LTR	128-cell	0.45477261140565406	NC
BEL-71_DR-LTR	3.5 hpf	0.870594317708842	NC
BEL-71_DR-LTR	5.3 hpf	1.964949090572553	NC
BEL-72_DR-I	Egg	38.75141347083933	NC
BEL-72_DR-I	1-cell	54.47311191670284	NC
BEL-72_DR-I	16-cell	30.289115444352205	NC
BEL-72_DR-I	128-cell	32.817674331012874	NC
BEL-72_DR-I	3.5 hpf	78.42295302380958	NC
BEL-72_DR-I	5.3 hpf	27.70909017217497	NC
BEL-72_DR-LTR	Egg	0.6745947285985027	NC
BEL-72_DR-LTR	1-cell	0.3976337351603803	NC
BEL-72_DR-LTR	16-cell	0.026861931002913786	NC
BEL-72_DR-LTR	128-cell	0.4952365341702145	NC
BEL-72_DR-LTR	3.5 hpf	9.426830771085006	NC
BEL-72_DR-LTR	5.3 hpf	11.629932357454068	NC
BEL-73_DR-I	Egg	0.3679902096940691	NC
BEL-73_DR-I	1-cell	0.42514063354559234	NC
BEL-73_DR-I	16-cell	0.4487522591075009	NC
BEL-73_DR-I	128-cell	0.676911540823031	NC
BEL-73_DR-I	3.5 hpf	1.109201649229043	NC
BEL-73_DR-I	5.3 hpf	1.7169662106928083	NC
BEL-73_DR-LTR	Egg	0.6690731085346711	NC
BEL-73_DR-LTR	1-cell	0.7729829700828953	NC
BEL-73_DR-LTR	16-cell	0.17573515041972065	NC
BEL-73_DR-LTR	128-cell	0.1893458855449038	NC
BEL-73_DR-LTR	3.5 hpf	0.08079848843451654	NC
BEL-73_DR-LTR	5.3 hpf	0.132706258463559	NC
BEL-74_DR-I	Egg	8.888069545616315	NC
BEL-74_DR-I	1-cell	8.392461960018865	NC
BEL-74_DR-I	16-cell	15.340951546319813	NC
BEL-74_DR-I	128-cell	7.965115762689948	NC
BEL-74_DR-I	3.5 hpf	3.821088559388757	NC
BEL-74_DR-I	5.3 hpf	6.0441951161576	NC
BEL-74_DR-LTR	Egg	3.117838919226331	NC
BEL-74_DR-LTR	1-cell	5.683238211422503	NC
BEL-74_DR-LTR	16-cell	6.138670653582511	NC
BEL-74_DR-LTR	128-cell	5.664404982051587	NC
BEL-74_DR-LTR	3.5 hpf	2.5029256573336927	NC
BEL-74_DR-LTR	5.3 hpf	6.629374061698466	NC
BEL1-I_DR	Egg	2.053682735918921	NC
BEL1-I_DR	1-cell	1.8250986793623918	NC
BEL1-I_DR	16-cell	8.322314623448198	NC
BEL1-I_DR	128-cell	8.13661347049906	NC
BEL1-I_DR	3.5 hpf	25.078414392501763	NC
BEL1-I_DR	5.3 hpf	28.164270298206592	NC
BEL1-LTR_DR	Egg	0.0	NC
BEL1-LTR_DR	1-cell	0.0	NC
BEL1-LTR_DR	16-cell	0.0	NC
BEL1-LTR_DR	128-cell	0.0	NC
BEL1-LTR_DR	3.5 hpf	0.14315204653096153	NC
BEL1-LTR_DR	5.3 hpf	0.12380293371830636	NC
BEL10-I_DR	Egg	3.3548249421212426	NC
BEL10-I_DR	1-cell	2.6271170818628575	NC
BEL10-I_DR	16-cell	3.5228102462230027	NC
BEL10-I_DR	128-cell	3.1257144281478113	NC
BEL10-I_DR	3.5 hpf	1.6841349533731143	NC
BEL10-I_DR	5.3 hpf	0.532049468688288	NC
BEL10-LTR_DR	Egg	0.10895213618237955	NC
BEL10-LTR_DR	1-cell	0.21741675844716016	NC
BEL10-LTR_DR	16-cell	0.30920991634513045	NC
BEL10-LTR_DR	128-cell	0.1376591621264204	NC
BEL10-LTR_DR	3.5 hpf	0.6568103496068115	NC
BEL10-LTR_DR	5.3 hpf	1.8339449425569498	NC
BEL11-I_DR	Egg	1.2332984519240846	NC
BEL11-I_DR	1-cell	1.093869295407978	NC
BEL11-I_DR	16-cell	0.8479063175809533	NC
BEL11-I_DR	128-cell	0.8018607855346126	NC
BEL11-I_DR	3.5 hpf	0.8244686790424922	NC
BEL11-I_DR	5.3 hpf	0.3732077814627867	NC
BEL11-LTR_DR	Egg	0.018842872183130046	NC
BEL11-LTR_DR	1-cell	0.010884624654028723	NC
BEL11-LTR_DR	16-cell	0.06433917931782242	NC
BEL11-LTR_DR	128-cell	0.0	NC
BEL11-LTR_DR	3.5 hpf	0.4117744074321673	NC
BEL11-LTR_DR	5.3 hpf	0.08791694452342695	NC
BEL12-I_DR	Egg	0.9366209389684513	NC
BEL12-I_DR	1-cell	1.5753280062180346	NC
BEL12-I_DR	16-cell	0.6974154250101549	NC
BEL12-I_DR	128-cell	1.2040667786656862	NC
BEL12-I_DR	3.5 hpf	1.371684930204681	NC
BEL12-I_DR	5.3 hpf	2.2407121866514053	NC
BEL12-LTR_DR	Egg	0.16441086898289556	NC
BEL12-LTR_DR	1-cell	0.3798891337858119	NC
BEL12-LTR_DR	16-cell	0.22455303583197941	NC
BEL12-LTR_DR	128-cell	0.5981411366711905	NC
BEL12-LTR_DR	3.5 hpf	1.5548500122405804	NC
BEL12-LTR_DR	5.3 hpf	1.8673002049342562	NC
BEL13-I_DR	Egg	11.896409770749463	NC
BEL13-I_DR	1-cell	10.736701556942336	NC
BEL13-I_DR	16-cell	11.773728459720045	NC
BEL13-I_DR	128-cell	9.84899567268112	NC
BEL13-I_DR	3.5 hpf	6.38706382955307	NC
BEL13-I_DR	5.3 hpf	8.5475408295295	NC
BEL13-LTR_DR	Egg	0.0	NC
BEL13-LTR_DR	1-cell	0.28815258598414567	NC
BEL13-LTR_DR	16-cell	0.18802378090912328	NC
BEL13-LTR_DR	128-cell	0.15756710184676895	NC
BEL13-LTR_DR	3.5 hpf	0.3702029184481372	NC
BEL13-LTR_DR	5.3 hpf	0.5401036381283152	NC
BEL14-I_DR	Egg	15.17030062253811	NC
BEL14-I_DR	1-cell	13.377090387725906	NC
BEL14-I_DR	16-cell	12.706861274421826	NC
BEL14-I_DR	128-cell	12.801766535467204	NC
BEL14-I_DR	3.5 hpf	16.46425207752867	NC
BEL14-I_DR	5.3 hpf	7.328386092179348	NC
BEL14-LTR_DR	Egg	0.009050685134258066	NC
BEL14-LTR_DR	1-cell	0.0	NC
BEL14-LTR_DR	16-cell	0.0	NC
BEL14-LTR_DR	128-cell	0.0	NC
BEL14-LTR_DR	3.5 hpf	0.004546785309821984	NC
BEL14-LTR_DR	5.3 hpf	0.053341421019330676	NC
BEL15-I_DR	Egg	16.64319357479994	NC
BEL15-I_DR	1-cell	15.942773757959715	NC
BEL15-I_DR	16-cell	13.503363433143889	NC
BEL15-I_DR	128-cell	16.068102231657807	NC
BEL15-I_DR	3.5 hpf	42.85551826566757	NC
BEL15-I_DR	5.3 hpf	61.387703394267994	NC
BEL15-LTR_DR	Egg	0.10426389274665292	NC
BEL15-LTR_DR	1-cell	0.6825869060815345	NC
BEL15-LTR_DR	16-cell	0.11867004185287246	NC
BEL15-LTR_DR	128-cell	0.2699289230689371	NC
BEL15-LTR_DR	3.5 hpf	1.457881241741321	NC
BEL15-LTR_DR	5.3 hpf	1.4423520243627015	NC
BEL17-I_DR	Egg	21.145149258067963	NC
BEL17-I_DR	1-cell	23.556055767656673	NC
BEL17-I_DR	16-cell	13.366286730574986	NC
BEL17-I_DR	128-cell	12.469855748514133	NC
BEL17-I_DR	3.5 hpf	3.5725257317525876	NC
BEL17-I_DR	5.3 hpf	4.502218438132014	NC
BEL17-LTR_DR	Egg	0.0	NC
BEL17-LTR_DR	1-cell	0.0	NC
BEL17-LTR_DR	16-cell	0.015600794283900848	NC
BEL17-LTR_DR	128-cell	0.0	NC
BEL17-LTR_DR	3.5 hpf	0.4177463607355462	NC
BEL17-LTR_DR	5.3 hpf	0.3612817718119084	NC
BEL18-I_DR	Egg	7.494070892013003	NC
BEL18-I_DR	1-cell	8.50855781460841	NC
BEL18-I_DR	16-cell	7.1412251395269335	NC
BEL18-I_DR	128-cell	7.171603351422384	NC
BEL18-I_DR	3.5 hpf	4.461788616042953	NC
BEL18-I_DR	5.3 hpf	1.504482483338222	NC
BEL18-LTR_DR	Egg	0.0	NC
BEL18-LTR_DR	1-cell	0.2020078165604833	NC
BEL18-LTR_DR	16-cell	0.07581404625915543	NC
BEL18-LTR_DR	128-cell	0.2859005265587957	NC
BEL18-LTR_DR	3.5 hpf	0.4977628519055799	NC
BEL18-LTR_DR	5.3 hpf	0.935098302391049	NC
BEL19-I_DR	Egg	6.968702742609177	NC
BEL19-I_DR	1-cell	9.193318630309646	NC
BEL19-I_DR	16-cell	5.787797877484434	NC
BEL19-I_DR	128-cell	8.06020053165151	NC
BEL19-I_DR	3.5 hpf	2.710301894452625	NC
BEL19-I_DR	5.3 hpf	2.6947839005922063	NC
BEL19-LTR_DR	Egg	5.480976219796727	NC
BEL19-LTR_DR	1-cell	6.2268776581787035	NC
BEL19-LTR_DR	16-cell	3.9019376759117783	NC
BEL19-LTR_DR	128-cell	5.314735137560953	NC
BEL19-LTR_DR	3.5 hpf	2.4558007370453585	NC
BEL19-LTR_DR	5.3 hpf	1.373935093533973	NC
BEL2-I_DR	Egg	8.263195433018904	NC
BEL2-I_DR	1-cell	8.652259845437461	NC
BEL2-I_DR	16-cell	4.185706912383238	NC
BEL2-I_DR	128-cell	4.840364945577121	NC
BEL2-I_DR	3.5 hpf	3.0696031656256593	NC
BEL2-I_DR	5.3 hpf	7.917818010892977	NC
BEL2-LTR_DR	Egg	0.15218828076929877	NC
BEL2-LTR_DR	1-cell	0.12411088901445455	NC
BEL2-LTR_DR	16-cell	0.07860228465191486	NC
BEL2-LTR_DR	128-cell	0.08782672157215439	NC
BEL2-LTR_DR	3.5 hpf	0.2968241391039368	NC
BEL2-LTR_DR	5.3 hpf	0.40450323163371077	NC
BEL20-I_DR	Egg	0.06368340921071437	NC
BEL20-I_DR	1-cell	0.07050813866488236	NC
BEL20-I_DR	16-cell	0.11260681900576752	NC
BEL20-I_DR	128-cell	0.08243502910147384	NC
BEL20-I_DR	3.5 hpf	0.4165700826779558	NC
BEL20-I_DR	5.3 hpf	0.4691583416427048	NC
BEL20-LTR_DR	Egg	0.013583888748116333	NC
BEL20-LTR_DR	1-cell	0.01046234911736403	NC
BEL20-LTR_DR	16-cell	0.05300837339775922	NC
BEL20-LTR_DR	128-cell	0.011105477894220736	NC
BEL20-LTR_DR	3.5 hpf	0.7506539823604192	NC
BEL20-LTR_DR	5.3 hpf	0.7538838472726247	NC
BEL21-I_DR	Egg	5.792438485925163	NC
BEL21-I_DR	1-cell	16.194708948208955	NC
BEL21-I_DR	16-cell	17.517958559233552	NC
BEL21-I_DR	128-cell	26.140485181412856	NC
BEL21-I_DR	3.5 hpf	12.803747432458707	NC
BEL21-I_DR	5.3 hpf	23.1003913961048	NC
BEL21-LTR_DR	Egg	0.1663785522552972	NC
BEL21-LTR_DR	1-cell	3.7482478728820183	NC
BEL21-LTR_DR	16-cell	0.7304159111005069	NC
BEL21-LTR_DR	128-cell	0.4080672409216854	NC
BEL21-LTR_DR	3.5 hpf	3.176171389193093	NC
BEL21-LTR_DR	5.3 hpf	3.6771532787793912	NC
BEL22-I_DR	Egg	0.721517534599487	NC
BEL22-I_DR	1-cell	0.5808865753315441	NC
BEL22-I_DR	16-cell	0.7970925033174545	NC
BEL22-I_DR	128-cell	0.7666320313559521	NC
BEL22-I_DR	3.5 hpf	0.38899023705749813	NC
BEL22-I_DR	5.3 hpf	0.5766121010622004	NC
BEL22-LTR_DR	Egg	0.07271150593067512	NC
BEL22-LTR_DR	1-cell	0.0	NC
BEL22-LTR_DR	16-cell	0.019346039910805194	NC
BEL22-LTR_DR	128-cell	0.0	NC
BEL22-LTR_DR	3.5 hpf	0.1062633307235488	NC
BEL22-LTR_DR	5.3 hpf	0.20128157517353518	NC
BEL23-I_DR	Egg	42.38553900787847	NC
BEL23-I_DR	1-cell	52.721546198624914	NC
BEL23-I_DR	16-cell	68.6959496937125	NC
BEL23-I_DR	128-cell	29.278331701298907	NC
BEL23-I_DR	3.5 hpf	35.14704581755957	NC
BEL23-I_DR	5.3 hpf	41.85678115464696	NC
BEL23-LTR_DR	Egg	0.015243259173487268	NC
BEL23-LTR_DR	1-cell	0.035221202584186505	NC
BEL23-LTR_DR	16-cell	0.014870932563016597	NC
BEL23-LTR_DR	128-cell	0.0	NC
BEL23-LTR_DR	3.5 hpf	0.15315487359400368	NC
BEL23-LTR_DR	5.3 hpf	1.302653650156286	NC
BEL24-I_DR	Egg	0.2040376368506381	NC
BEL24-I_DR	1-cell	0.19567508260244415	NC
BEL24-I_DR	16-cell	0.29761454448218805	NC
BEL24-I_DR	128-cell	0.22025465940227262	NC
BEL24-I_DR	3.5 hpf	0.21794161600589657	NC
BEL24-I_DR	5.3 hpf	0.20869028656682534	NC
BEL24-LTR_DR	Egg	1.7315537292105383	NC
BEL24-LTR_DR	1-cell	2.032588948217278	NC
BEL24-LTR_DR	16-cell	1.321186818713145	NC
BEL24-LTR_DR	128-cell	1.6656355588052747	NC
BEL24-LTR_DR	3.5 hpf	1.8355249908945142	NC
BEL24-LTR_DR	5.3 hpf	4.207280878611544	NC
BEL25-I_DR	Egg	4.471739784548699	NC
BEL25-I_DR	1-cell	3.9078952056048384	NC
BEL25-I_DR	16-cell	5.494922627377804	NC
BEL25-I_DR	128-cell	5.079326422065903	NC
BEL25-I_DR	3.5 hpf	2.290134814845344	NC
BEL25-I_DR	5.3 hpf	2.0694064582212524	NC
BEL25-LTR_DR	Egg	0.03240245285634932	NC
BEL25-LTR_DR	1-cell	0.07486937952633016	NC
BEL25-LTR_DR	16-cell	0.042148002236616106	NC
BEL25-LTR_DR	128-cell	0.04415092155460224	NC
BEL25-LTR_DR	3.5 hpf	0.34726386808275755	NC
BEL25-LTR_DR	5.3 hpf	0.9548409066443723	NC
BEL27-I_DR	Egg	1.2073193007000993	NC
BEL27-I_DR	1-cell	1.4920889106376451	NC
BEL27-I_DR	16-cell	1.2098627605847254	NC
BEL27-I_DR	128-cell	1.227262519971223	NC
BEL27-I_DR	3.5 hpf	0.8383003240992719	NC
BEL27-I_DR	5.3 hpf	1.4989352805819667	NC
BEL27-LTR_DR	Egg	0.016834858893431576	NC
BEL27-LTR_DR	1-cell	0.03403642047357743	NC
BEL27-LTR_DR	16-cell	0.036953226934040705	NC
BEL27-LTR_DR	128-cell	0.013763301272564919	NC
BEL27-LTR_DR	3.5 hpf	1.2072816210381145	NC
BEL27-LTR_DR	5.3 hpf	0.9033016528268139	NC
BEL29-I_DR	Egg	0.1422190800311591	NC
BEL29-I_DR	1-cell	0.11475360634097254	NC
BEL29-I_DR	16-cell	0.08809224485944013	NC
BEL29-I_DR	128-cell	0.18086583060866848	NC
BEL29-I_DR	3.5 hpf	0.27331115021719776	NC
BEL29-I_DR	5.3 hpf	0.49337734684161516	NC
BEL29-LTR_DR	Egg	0.0	NC
BEL29-LTR_DR	1-cell	0.0	NC
BEL29-LTR_DR	16-cell	0.0	NC
BEL29-LTR_DR	128-cell	0.0	NC
BEL29-LTR_DR	3.5 hpf	0.13783938623460332	NC
BEL29-LTR_DR	5.3 hpf	0.6554103788403883	NC
BEL3-I_DR	Egg	0.11437795395505163	NC
BEL3-I_DR	1-cell	0.07928479811763257	NC
BEL3-I_DR	16-cell	0.09551607293664217	NC
BEL3-I_DR	128-cell	0.12418053723656253	NC
BEL3-I_DR	3.5 hpf	0.14801685554352384	NC
BEL3-I_DR	5.3 hpf	0.34738709668287715	NC
BEL3-LTR_DR	Egg	0.0	NC
BEL3-LTR_DR	1-cell	0.0	NC
BEL3-LTR_DR	16-cell	0.0034597679840487595	NC
BEL3-LTR_DR	128-cell	0.0	NC
BEL3-LTR_DR	3.5 hpf	0.058792717802106306	NC
BEL3-LTR_DR	5.3 hpf	0.1811431113799311	NC
BEL30-I_DR	Egg	16.27944100359817	NC
BEL30-I_DR	1-cell	18.907218183449732	NC
BEL30-I_DR	16-cell	17.346340275335574	NC
BEL30-I_DR	128-cell	12.340118889730695	NC
BEL30-I_DR	3.5 hpf	10.700392385216055	NC
BEL30-I_DR	5.3 hpf	12.409119879618956	NC
BEL30-LTR_DR	Egg	0.0048144016967824966	NC
BEL30-LTR_DR	1-cell	0.0027810492420636723	NC
BEL30-LTR_DR	16-cell	0.0	NC
BEL30-LTR_DR	128-cell	0.0019680016749596446	NC
BEL30-LTR_DR	3.5 hpf	0.1475350303025137	NC
BEL30-LTR_DR	5.3 hpf	0.21517191966671056	NC
BEL31-I_DR	Egg	0.011328106556568114	NC
BEL31-I_DR	1-cell	0.002617481808733547	NC
BEL31-I_DR	16-cell	0.004420564047415625	NC
BEL31-I_DR	128-cell	0.009261268203833703	NC
BEL31-I_DR	3.5 hpf	0.487140325449715	NC
BEL31-I_DR	5.3 hpf	0.40837134840353295	NC
BEL31-LTR_DR	Egg	1.5605841551885753	NC
BEL31-LTR_DR	1-cell	1.266937432761272	NC
BEL31-LTR_DR	16-cell	1.3743340491976213	NC
BEL31-LTR_DR	128-cell	1.0344746668456966	NC
BEL31-LTR_DR	3.5 hpf	2.6401372408721673	NC
BEL31-LTR_DR	5.3 hpf	1.6862103576596181	NC
BEL32-I_DR	Egg	0.5324113672169511	NC
BEL32-I_DR	1-cell	0.6919842226859111	NC
BEL32-I_DR	16-cell	0.3246292938224475	NC
BEL32-I_DR	128-cell	0.598498620018472	NC
BEL32-I_DR	3.5 hpf	1.2036017895889617	NC
BEL32-I_DR	5.3 hpf	1.6016045392016904	NC
BEL32-LTR_DR	Egg	0.01737731545777549	NC
BEL32-LTR_DR	1-cell	0.0	NC
BEL32-LTR_DR	16-cell	0.025429294682758383	NC
BEL32-LTR_DR	128-cell	0.14206785424680898	NC
BEL32-LTR_DR	3.5 hpf	0.048014052871720156	NC
BEL32-LTR_DR	5.3 hpf	0.10241552835711489	NC
BEL33-I_DR	Egg	32.873494339296634	NC
BEL33-I_DR	1-cell	39.82081807894275	NC
BEL33-I_DR	16-cell	35.62570119147607	NC
BEL33-I_DR	128-cell	55.48922112960317	NC
BEL33-I_DR	3.5 hpf	21.053293439250286	NC
BEL33-I_DR	5.3 hpf	17.524987255283012	NC
BEL33-LTR_DR	Egg	0.02300502659278932	NC
BEL33-LTR_DR	1-cell	0.035437071685585055	NC
BEL33-LTR_DR	16-cell	0.02992415162472181	NC
BEL33-LTR_DR	128-cell	0.031346180147616594	NC
BEL33-LTR_DR	3.5 hpf	0.15987206086685665	NC
BEL33-LTR_DR	5.3 hpf	0.14123249497640877	NC
BEL34-I_DR	Egg	76.22050090444974	NC
BEL34-I_DR	1-cell	73.67577229181269	NC
BEL34-I_DR	16-cell	102.90095624212746	NC
BEL34-I_DR	128-cell	84.91003737009714	NC
BEL34-I_DR	3.5 hpf	35.671882541058544	NC
BEL34-I_DR	5.3 hpf	58.05018094379573	NC
BEL34-LTR_DR	Egg	0.04535842201855551	NC
BEL34-LTR_DR	1-cell	0.0	NC
BEL34-LTR_DR	16-cell	0.017700205115609085	NC
BEL34-LTR_DR	128-cell	0.09641495908861168	NC
BEL34-LTR_DR	3.5 hpf	0.2506534082630402	NC
BEL34-LTR_DR	5.3 hpf	1.0024721815697877	NC
BEL35-I_DR	Egg	0.9942690803160202	NC
BEL35-I_DR	1-cell	1.272865212977998	NC
BEL35-I_DR	16-cell	0.9961991731389883	NC
BEL35-I_DR	128-cell	0.4833236278499688	NC
BEL35-I_DR	3.5 hpf	24.36701933461712	NC
BEL35-I_DR	5.3 hpf	32.44038256466346	NC
BEL35-LTR_DR	Egg	0.0	NC
BEL35-LTR_DR	1-cell	0.0	NC
BEL35-LTR_DR	16-cell	0.0	NC
BEL35-LTR_DR	128-cell	0.0	NC
BEL35-LTR_DR	3.5 hpf	0.0	NC
BEL35-LTR_DR	5.3 hpf	0.0	NC
BEL36-I_DR	Egg	0.7558163228846588	NC
BEL36-I_DR	1-cell	0.9052557297172011	NC
BEL36-I_DR	16-cell	0.9848587937289999	NC
BEL36-I_DR	128-cell	0.9603623705886438	NC
BEL36-I_DR	3.5 hpf	1.0116451337806285	NC
BEL36-I_DR	5.3 hpf	5.09114029208495	NC
BEL36-LTR_DR	Egg	0.024864203357707376	NC
BEL36-LTR_DR	1-cell	0.0383009579770804	NC
BEL36-LTR_DR	16-cell	0.028299692015788344	NC
BEL36-LTR_DR	128-cell	0.013551782599059682	NC
BEL36-LTR_DR	3.5 hpf	0.2831295501035095	NC
BEL36-LTR_DR	5.3 hpf	1.310723375635572	NC
BEL4-I_DR	Egg	0.00720349310173907	NC
BEL4-I_DR	1-cell	0.0036987670267528516	NC
BEL4-I_DR	16-cell	0.0031233524687113677	NC
BEL4-I_DR	128-cell	0.000654355521095845	NC
BEL4-I_DR	3.5 hpf	0.010856438864639432	NC
BEL4-I_DR	5.3 hpf	0.027123866901129456	NC
BEL4-LTR_DR	Egg	0.0	NC
BEL4-LTR_DR	1-cell	0.0	NC
BEL4-LTR_DR	16-cell	0.0	NC
BEL4-LTR_DR	128-cell	0.0013296700168690526	NC
BEL4-LTR_DR	3.5 hpf	0.06945006513172348	NC
BEL4-LTR_DR	5.3 hpf	0.059909249896918815	NC
BEL5-I_DR	Egg	0.18751810404059432	NC
BEL5-I_DR	1-cell	0.14700602135660737	NC
BEL5-I_DR	16-cell	0.2884071226636939	NC
BEL5-I_DR	128-cell	0.16973054342938643	NC
BEL5-I_DR	3.5 hpf	0.2004223632110042	NC
BEL5-I_DR	5.3 hpf	0.11653079020262659	NC
BEL5-LTR_DR	Egg	0.6810489659598945	NC
BEL5-LTR_DR	1-cell	0.35442285064118634	NC
BEL5-LTR_DR	16-cell	0.23942843169329198	NC
BEL5-LTR_DR	128-cell	0.17054830678510613	NC
BEL5-LTR_DR	3.5 hpf	0.5239951559879584	NC
BEL5-LTR_DR	5.3 hpf	0.6569218864805134	NC
BEL7-I_DR	Egg	0.9211796806805067	NC
BEL7-I_DR	1-cell	0.8366130513693738	NC
BEL7-I_DR	16-cell	0.5841415205267142	NC
BEL7-I_DR	128-cell	0.34099074309566224	NC
BEL7-I_DR	3.5 hpf	0.19796369966743255	NC
BEL7-I_DR	5.3 hpf	0.09048492361394313	NC
BEL7-LTR_DR	Egg	0.04062229587531932	NC
BEL7-LTR_DR	1-cell	0.011732777224472518	NC
BEL7-LTR_DR	16-cell	0.019815034817733806	NC
BEL7-LTR_DR	128-cell	0.016605333613263388	NC
BEL7-LTR_DR	3.5 hpf	1.0662861092291098	NC
BEL7-LTR_DR	5.3 hpf	0.5237157700079739	NC
BEL8-I_DR	Egg	0.2727381349875076	NC
BEL8-I_DR	1-cell	0.45013644558265264	NC
BEL8-I_DR	16-cell	0.34589922513169097	NC
BEL8-I_DR	128-cell	0.2643863655265728	NC
BEL8-I_DR	3.5 hpf	0.710521858639805	NC
BEL8-I_DR	5.3 hpf	1.7805988254165808	NC
BEL8-LTR_DR	Egg	0.14000680700577406	NC
BEL8-LTR_DR	1-cell	0.27592724109791605	NC
BEL8-LTR_DR	16-cell	0.3374503559797321	NC
BEL8-LTR_DR	128-cell	0.1548606942026828	NC
BEL8-LTR_DR	3.5 hpf	3.425733371631563	NC
BEL8-LTR_DR	5.3 hpf	2.637240303666624	NC
BEL9-I_DR	Egg	13.253884671184693	NC
BEL9-I_DR	1-cell	45.93680574327376	NC
BEL9-I_DR	16-cell	12.800848340303796	NC
BEL9-I_DR	128-cell	18.420662457425234	NC
BEL9-I_DR	3.5 hpf	6.02580062619662	NC
BEL9-I_DR	5.3 hpf	12.009956556284555	NC
BEL9-LTR_DR	Egg	0.01058875010968039	NC
BEL9-LTR_DR	1-cell	0.02446645487567729	NC
BEL9-LTR_DR	16-cell	0.0	NC
BEL9-LTR_DR	128-cell	0.0	NC
BEL9-LTR_DR	3.5 hpf	0.08511138811506987	NC
BEL9-LTR_DR	5.3 hpf	0.2340232960089795	NC
BELPADRE_I-int	Egg	1.0827404246767802	NC
BELPADRE_I-int	1-cell	1.2508945563937623	NC
BELPADRE_I-int	16-cell	1.114976766859406	NC
BELPADRE_I-int	128-cell	0.3442413391364987	NC
BELPADRE_I-int	3.5 hpf	1.9642112538430971	NC
BELPADRE_I-int	5.3 hpf	4.697327598686904	NC
BELPADRE_LTR	Egg	0.018164441245061485	NC
BELPADRE_LTR	1-cell	0.0314781827973653	NC
BELPADRE_LTR	16-cell	0.008860381422563896	NC
BELPADRE_LTR	128-cell	0.014850298353324983	NC
BELPADRE_LTR	3.5 hpf	0.09125255534694993	NC
BELPADRE_LTR	5.3 hpf	3.514958028981121	NC
BHIKHARI-2-I_DR	Egg	0.3269310304184629	NC
BHIKHARI-2-I_DR	1-cell	0.3061262184282823	NC
BHIKHARI-2-I_DR	16-cell	0.24393126478367552	NC
BHIKHARI-2-I_DR	128-cell	0.27542229383374367	NC
BHIKHARI-2-I_DR	3.5 hpf	0.183693214316679	NC
BHIKHARI-2-I_DR	5.3 hpf	0.6569417115012305	NC
BHIKHARI-2-LTR_DR	Egg	0.04745143233119562	NC
BHIKHARI-2-LTR_DR	1-cell	0.037136697322142885	NC
BHIKHARI-2-LTR_DR	16-cell	0.06769641283156348	NC
BHIKHARI-2-LTR_DR	128-cell	0.10637013098539301	NC
BHIKHARI-2-LTR_DR	3.5 hpf	2.109290670478252	NC
BHIKHARI-2-LTR_DR	5.3 hpf	2.4482897821896104	NC
BHIKHARI-3-I_DR	Egg	9.211796806805069	NC
BHIKHARI-3-I_DR	1-cell	5.6759613379123595	NC
BHIKHARI-3-I_DR	16-cell	5.072545169702066	NC
BHIKHARI-3-I_DR	128-cell	7.229840540727661	NC
BHIKHARI-3-I_DR	3.5 hpf	104.21631856777982	NC
BHIKHARI-3-I_DR	5.3 hpf	382.99252001661665	NC
BHIKHARI-3-LTR_DR	Egg	0.0157792300983685	NC
BHIKHARI-3-LTR_DR	1-cell	0.007291924300333018	NC
BHIKHARI-3-LTR_DR	16-cell	0.017702883853204142	NC
BHIKHARI-3-LTR_DR	128-cell	0.08062671443659392	NC
BHIKHARI-3-LTR_DR	3.5 hpf	2.6670387987913435	NC
BHIKHARI-3-LTR_DR	5.3 hpf	7.989217185845969	NC
BHIKHARI-4-I_DR	Egg	4.592936424533346	NC
BHIKHARI-4-I_DR	1-cell	5.36915855249686	NC
BHIKHARI-4-I_DR	16-cell	6.083549198045854	NC
BHIKHARI-4-I_DR	128-cell	12.697056805261822	NC
BHIKHARI-4-I_DR	3.5 hpf	5.791174213304082	NC
BHIKHARI-4-I_DR	5.3 hpf	4.899361535017524	NC
BHIKHARI-4-LTR_DR	Egg	0.013549789460578018	NC
BHIKHARI-4-LTR_DR	1-cell	0.013245801145122589	NC
BHIKHARI-4-LTR_DR	16-cell	0.051858474994495606	NC
BHIKHARI-4-LTR_DR	128-cell	0.028972184871391905	NC
BHIKHARI-4-LTR_DR	3.5 hpf	1.4472722174268098	NC
BHIKHARI-4-LTR_DR	5.3 hpf	1.1067429472246706	NC
BHIKHARI-5-I_DR	Egg	0.1083413924388274	NC
BHIKHARI-5-I_DR	1-cell	0.13123157083513948	NC
BHIKHARI-5-I_DR	16-cell	0.12925115747569813	NC
BHIKHARI-5-I_DR	128-cell	0.12015888433617905	NC
BHIKHARI-5-I_DR	3.5 hpf	0.9287462290111548	NC
BHIKHARI-5-I_DR	5.3 hpf	2.2896959116772515	NC
BHIKHARI-5-LTR_DR	Egg	0.570570172667499	NC
BHIKHARI-5-LTR_DR	1-cell	0.5698153853958133	NC
BHIKHARI-5-LTR_DR	16-cell	0.30047138285644265	NC
BHIKHARI-5-LTR_DR	128-cell	0.3997471477377541	NC
BHIKHARI-5-LTR_DR	3.5 hpf	4.13520035090772	NC
BHIKHARI-5-LTR_DR	5.3 hpf	4.381519217864454	NC
BHIKHARI_I-int	Egg	1.6999547730432543	NC
BHIKHARI_I-int	1-cell	1.9764062897270014	NC
BHIKHARI_I-int	16-cell	1.3440055118085852	NC
BHIKHARI_I-int	128-cell	1.7627118626225904	NC
BHIKHARI_I-int	3.5 hpf	5.767817661786753	NC
BHIKHARI_I-int	5.3 hpf	23.063894376605344	NC
BHIKHARI_LTR	Egg	0.12072440259630574	NC
BHIKHARI_LTR	1-cell	0.1067274781487794	NC
BHIKHARI_LTR	16-cell	0.07834639723040743	NC
BHIKHARI_LTR	128-cell	0.09269026334266234	NC
BHIKHARI_LTR	3.5 hpf	1.531235702922119	NC
BHIKHARI_LTR	5.3 hpf	6.737646619868997	NC
BRSATI	Egg	0.03220009040971369	NC
BRSATI	1-cell	0.04464107949521353	NC
BRSATI	16-cell	0.0848166715793053	NC
BRSATI	128-cell	0.03553890115500781	NC
BRSATI	3.5 hpf	2.7693882368370453	NC
BRSATI	5.3 hpf	0.7828240663491642	NC
BovB-1_DR	Egg	0.0	NC
BovB-1_DR	1-cell	0.01352430907611353	NC
BovB-1_DR	16-cell	0.03426102577018345	NC
BovB-1_DR	128-cell	0.028711317849280257	NC
BovB-1_DR	3.5 hpf	0.4351845292945784	NC
BovB-1_DR	5.3 hpf	0.8164112103317915	NC
CATCH1I_DR	Egg	128.30251246324235	NC
CATCH1I_DR	1-cell	115.18654040125894	NC
CATCH1I_DR	16-cell	144.4525211840025	NC
CATCH1I_DR	128-cell	157.6361232746885	NC
CATCH1I_DR	3.5 hpf	50.48750408026331	NC
CATCH1I_DR	5.3 hpf	22.01222640731046	NC
CATCH1LTR_DR	Egg	0.010763650317961415	NC
CATCH1LTR_DR	1-cell	0.012435290382441622	NC
CATCH1LTR_DR	16-cell	0.010500741094050262	NC
CATCH1LTR_DR	128-cell	0.03519919306872074	NC
CATCH1LTR_DR	3.5 hpf	0.21088572305541853	NC
CATCH1LTR_DR	5.3 hpf	0.5973651774442867	NC
CATCH2I_DR	Egg	0.43259564598279815	NC
CATCH2I_DR	1-cell	0.5968441915103142	NC
CATCH2I_DR	16-cell	0.5414878956906946	NC
CATCH2I_DR	128-cell	0.36608981300655036	NC
CATCH2I_DR	3.5 hpf	0.39962236048013633	NC
CATCH2I_DR	5.3 hpf	0.14310547881651955	NC
CATCH2LTR_DR	Egg	7.027555851339542	NC
CATCH2LTR_DR	1-cell	7.672596180643267	NC
CATCH2LTR_DR	16-cell	8.200318299805742	NC
CATCH2LTR_DR	128-cell	5.254578566625962	NC
CATCH2LTR_DR	3.5 hpf	4.341591270665663	NC
CATCH2LTR_DR	5.3 hpf	3.340846125997059	NC
CATCH3I_DR	Egg	0.004272776808367245	NC
CATCH3I_DR	1-cell	0.00705193853941444	NC
CATCH3I_DR	16-cell	0.010123284902198717	NC
CATCH3I_DR	128-cell	0.027446564613289537	NC
CATCH3I_DR	3.5 hpf	0.06899500930679836	NC
CATCH3I_DR	5.3 hpf	0.12711005392850885	NC
CATCH3LTR_DR	Egg	0.034256356637191815	NC
CATCH3LTR_DR	1-cell	0.06116370126178624	NC
CATCH3LTR_DR	16-cell	0.057724802744612815	NC
CATCH3LTR_DR	128-cell	0.10438677462579155	NC
CATCH3LTR_DR	3.5 hpf	0.11890088036007597	NC
CATCH3LTR_DR	5.3 hpf	0.15906832361320114	NC
CR1-10_DR	Egg	0.6422383447473723	NC
CR1-10_DR	1-cell	0.6103755234220752	NC
CR1-10_DR	16-cell	0.8449819632120894	NC
CR1-10_DR	128-cell	0.6133734558590095	NC
CR1-10_DR	3.5 hpf	3.426701335977434	NC
CR1-10_DR	5.3 hpf	3.6220988538958285	NC
CR1-12_DR	Egg	0.13819592884763462	NC
CR1-12_DR	1-cell	0.13827552361275774	NC
CR1-12_DR	16-cell	0.15287670649516283	NC
CR1-12_DR	128-cell	0.16644636178028507	NC
CR1-12_DR	3.5 hpf	3.113604142975582	NC
CR1-12_DR	5.3 hpf	3.1100384114125066	NC
CR1-18_DR	Egg	0.7807410800811115	NC
CR1-18_DR	1-cell	0.9120903877920017	NC
CR1-18_DR	16-cell	1.0274031883562063	NC
CR1-18_DR	128-cell	1.0800967627984557	NC
CR1-18_DR	3.5 hpf	3.0470245547183223	NC
CR1-18_DR	5.3 hpf	3.585545041393265	NC
CR1-22_DR	Egg	6.5020815108636425	NC
CR1-22_DR	1-cell	5.698771976396955	NC
CR1-22_DR	16-cell	4.162530857626632	NC
CR1-22_DR	128-cell	3.1717310849918885	NC
CR1-22_DR	3.5 hpf	6.776674707102838	NC
CR1-22_DR	5.3 hpf	5.875919796194432	NC
CR1-24_DR	Egg	7.0141931083205415	NC
CR1-24_DR	1-cell	9.195042060078924	NC
CR1-24_DR	16-cell	3.4564089860059934	NC
CR1-24_DR	128-cell	8.410279041455512	NC
CR1-24_DR	3.5 hpf	9.575265001204913	NC
CR1-24_DR	5.3 hpf	8.248758776659214	NC
CR1-25_DR	Egg	0.31466717797624094	NC
CR1-25_DR	1-cell	0.4152981038882244	NC
CR1-25_DR	16-cell	0.2937668019980216	NC
CR1-25_DR	128-cell	0.38673501162722285	NC
CR1-25_DR	3.5 hpf	1.3818834670608333	NC
CR1-25_DR	5.3 hpf	1.4558902973483938	NC
CR1-37_DR	Egg	0.015485638447432287	NC
CR1-37_DR	1-cell	0.04525275250769236	NC
CR1-37_DR	16-cell	0.01599606165611221	NC
CR1-37_DR	128-cell	0.010426087503697322	NC
CR1-37_DR	3.5 hpf	0.7816117005216401	NC
CR1-37_DR	5.3 hpf	0.753844859696569	NC
CR1-42_DR	Egg	0.06476018183021921	NC
CR1-42_DR	1-cell	0.06121448986681314	NC
CR1-42_DR	16-cell	0.13497197629470856	NC
CR1-42_DR	128-cell	0.3224803919097528	NC
CR1-42_DR	3.5 hpf	5.841245588315629	NC
CR1-42_DR	5.3 hpf	5.658588057449855	NC
CR1-44_DR	Egg	0.14308859937784024	NC
CR1-44_DR	1-cell	0.19837303120608615	NC
CR1-44_DR	16-cell	0.11566324074761362	NC
CR1-44_DR	128-cell	0.10528358823414025	NC
CR1-44_DR	3.5 hpf	1.624562647277365	NC
CR1-44_DR	5.3 hpf	1.735816708888887	NC
CR1-46_DR	Egg	0.15533672508530685	NC
CR1-46_DR	1-cell	0.08809911999883835	NC
CR1-46_DR	16-cell	0.13914358986683142	NC
CR1-46_DR	128-cell	0.09697814700730258	NC
CR1-46_DR	3.5 hpf	1.6259944718043808	NC
CR1-46_DR	5.3 hpf	1.529297336528928	NC
CR1-49_DR	Egg	0.24295203387522882	NC
CR1-49_DR	1-cell	0.27858885127712285	NC
CR1-49_DR	16-cell	0.2688559790247583	NC
CR1-49_DR	128-cell	0.36167517728494386	NC
CR1-49_DR	3.5 hpf	1.0656745499635631	NC
CR1-49_DR	5.3 hpf	1.271586260960701	NC
CR1-51_DR	Egg	0.1715332021103347	NC
CR1-51_DR	1-cell	0.19204396551499794	NC
CR1-51_DR	16-cell	0.27430514617086726	NC
CR1-51_DR	128-cell	0.23276381818591843	NC
CR1-51_DR	3.5 hpf	1.3050322622774808	NC
CR1-51_DR	5.3 hpf	1.0682759487724842	NC
CR1-54_DR	Egg	1.4160364711195852	NC
CR1-54_DR	1-cell	1.2151565993273794	NC
CR1-54_DR	16-cell	1.3198094008351784	NC
CR1-54_DR	128-cell	1.77145919969821	NC
CR1-54_DR	3.5 hpf	3.6539557260180047	NC
CR1-54_DR	5.3 hpf	3.4919362953985402	NC
CR1-55_DR	Egg	0.19184241447062955	NC
CR1-55_DR	1-cell	0.43645311313229335	NC
CR1-55_DR	16-cell	0.23898450183079212	NC
CR1-55_DR	128-cell	0.21475061568540102	NC
CR1-55_DR	3.5 hpf	1.4634281996928755	NC
CR1-55_DR	5.3 hpf	1.3712741530359127	NC
Chaplin1A_DR	Egg	0.03750050092794135	NC
Chaplin1A_DR	1-cell	0.08448274788416492	NC
Chaplin1A_DR	16-cell	0.02377994227616777	NC
Chaplin1A_DR	128-cell	0.05825105641099231	NC
Chaplin1A_DR	3.5 hpf	0.8232684981939178	NC
Chaplin1A_DR	5.3 hpf	1.015744465093194	NC
Chaplin1B_DR	Egg	0.05601283570426482	NC
Chaplin1B_DR	1-cell	0.09937893422928756	NC
Chaplin1B_DR	16-cell	0.10538617903829262	NC
Chaplin1B_DR	128-cell	0.1635470309825123	NC
Chaplin1B_DR	3.5 hpf	1.6431237656860906	NC
Chaplin1B_DR	5.3 hpf	2.187039199183977	NC
Chaplin1_DR	Egg	89.94745468169371	NC
Chaplin1_DR	1-cell	134.6422544513173	NC
Chaplin1_DR	16-cell	79.15352030186519	NC
Chaplin1_DR	128-cell	89.50274817548967	NC
Chaplin1_DR	3.5 hpf	70.79137006236543	NC
Chaplin1_DR	5.3 hpf	47.91954987978206	NC
Copia-10B_DR-LTR	Egg	0.06019855239414141	NC
Copia-10B_DR-LTR	1-cell	0.027819056082660013	NC
Copia-10B_DR-LTR	16-cell	0.02584039182543577	NC
Copia-10B_DR-LTR	128-cell	0.06693266112320793	NC
Copia-10B_DR-LTR	3.5 hpf	0.922982716971383	NC
Copia-10B_DR-LTR	5.3 hpf	0.711941663637219	NC
Copia-10_DR-LTR	Egg	0.8276034905941922	NC
Copia-10_DR-LTR	1-cell	2.263667167985295	NC
Copia-10_DR-LTR	16-cell	0.3174348861348401	NC
Copia-10_DR-LTR	128-cell	0.9946677447944836	NC
Copia-10_DR-LTR	3.5 hpf	1.9046897006963368	NC
Copia-10_DR-LTR	5.3 hpf	4.234889045702953	NC
Copia-11B_DR-LTR	Egg	0.1931048869329819	NC
Copia-11B_DR-LTR	1-cell	0.25401892988436225	NC
Copia-11B_DR-LTR	16-cell	0.1831655308934137	NC
Copia-11B_DR-LTR	128-cell	0.17662959384963908	NC
Copia-11B_DR-LTR	3.5 hpf	0.39649212987111515	NC
Copia-11B_DR-LTR	5.3 hpf	0.7895260657945801	NC
Copia-11C_DR-LTR	Egg	0.1673352916677758	NC
Copia-11C_DR-LTR	1-cell	0.17799357454132372	NC
Copia-11C_DR-LTR	16-cell	0.10787313920853385	NC
Copia-11C_DR-LTR	128-cell	0.1801963592468717	NC
Copia-11C_DR-LTR	3.5 hpf	0.28552165850547284	NC
Copia-11C_DR-LTR	5.3 hpf	0.3395990016932047	NC
Copia-11D_DR-LTR	Egg	0.12655814714139052	NC
Copia-11D_DR-LTR	1-cell	0.10160575421110886	NC
Copia-11D_DR-LTR	16-cell	0.07533572420073804	NC
Copia-11D_DR-LTR	128-cell	0.07891576048547201	NC
Copia-11D_DR-LTR	3.5 hpf	1.6476636988759266	NC
Copia-11D_DR-LTR	5.3 hpf	1.5634135655118484	NC
Copia-11E_DR-LTR	Egg	0.3020520498025353	NC
Copia-11E_DR-LTR	1-cell	0.4523581490694341	NC
Copia-11E_DR-LTR	16-cell	0.6220900415953768	NC
Copia-11E_DR-LTR	128-cell	0.14633598720701357	NC
Copia-11E_DR-LTR	3.5 hpf	1.4612158111565245	NC
Copia-11E_DR-LTR	5.3 hpf	1.5933746364572599	NC
Copia-11F_DR-LTR	Egg	0.6010242616504095	NC
Copia-11F_DR-LTR	1-cell	0.8275524051602853	NC
Copia-11F_DR-LTR	16-cell	0.6899649609136697	NC
Copia-11F_DR-LTR	128-cell	0.832357131805472	NC
Copia-11F_DR-LTR	3.5 hpf	0.6975764333675005	NC
Copia-11F_DR-LTR	5.3 hpf	1.8665344554400474	NC
Copia-11G_DR-LTR	Egg	0.11807052694598137	NC
Copia-11G_DR-LTR	1-cell	0.17050921908563713	NC
Copia-11G_DR-LTR	16-cell	0.1402675250080919	NC
Copia-11G_DR-LTR	128-cell	0.14479244323236423	NC
Copia-11G_DR-LTR	3.5 hpf	1.1824731128158625	NC
Copia-11G_DR-LTR	5.3 hpf	1.1653858295247959	NC
Copia-11H_DR-LTR	Egg	4.7492103720900705	NC
Copia-11H_DR-LTR	1-cell	8.580516378568783	NC
Copia-11H_DR-LTR	16-cell	2.499280965006005	NC
Copia-11H_DR-LTR	128-cell	5.717034439811194	NC
Copia-11H_DR-LTR	3.5 hpf	3.524674909417959	NC
Copia-11H_DR-LTR	5.3 hpf	3.497949307683406	NC
Copia-11I_DR-LTR	Egg	0.14700271300919499	NC
Copia-11I_DR-LTR	1-cell	0.15913471888071892	NC
Copia-11I_DR-LTR	16-cell	0.20382582349426284	NC
Copia-11I_DR-LTR	128-cell	0.26638708413891177	NC
Copia-11I_DR-LTR	3.5 hpf	1.5758465005113549	NC
Copia-11I_DR-LTR	5.3 hpf	1.7500991972433384	NC
Copia-11J_DR-LTR	Egg	0.11299490465667035	NC
Copia-11J_DR-LTR	1-cell	0.13683473994906234	NC
Copia-11J_DR-LTR	16-cell	0.14078195872418467	NC
Copia-11J_DR-LTR	128-cell	0.1257686348964178	NC
Copia-11J_DR-LTR	3.5 hpf	1.168131205279948	NC
Copia-11J_DR-LTR	5.3 hpf	1.9757870362243721	NC
Copia-11K_DR-LTR	Egg	0.0655106837978132	NC
Copia-11K_DR-LTR	1-cell	0.12614127984981624	NC
Copia-11K_DR-LTR	16-cell	0.09799616493216019	NC
Copia-11K_DR-LTR	128-cell	0.13925109422125093	NC
Copia-11K_DR-LTR	3.5 hpf	1.3427503907869036	NC
Copia-11K_DR-LTR	5.3 hpf	1.3170162191692658	NC
Copia-11_DR-LTR	Egg	0.10091723569952343	NC
Copia-11_DR-LTR	1-cell	0.12406383064461263	NC
Copia-11_DR-LTR	16-cell	0.07699472082966223	NC
Copia-11_DR-LTR	128-cell	0.11423722230964457	NC
Copia-11_DR-LTR	3.5 hpf	2.352893692558575	NC
Copia-11_DR-LTR	5.3 hpf	2.190351958018128	NC
Copia-12B_DR-LTR	Egg	0.21022691681583275	NC
Copia-12B_DR-LTR	1-cell	0.27288388962918386	NC
Copia-12B_DR-LTR	16-cell	0.22568037112059805	NC
Copia-12B_DR-LTR	128-cell	0.4067824122273434	NC
Copia-12B_DR-LTR	3.5 hpf	1.1372607820154448	NC
Copia-12B_DR-LTR	5.3 hpf	1.6404397155498538	NC
Copia-12_DR-LTR	Egg	0.292454819988454	NC
Copia-12_DR-LTR	1-cell	0.323319696426287	NC
Copia-12_DR-LTR	16-cell	0.28443353776341945	NC
Copia-12_DR-LTR	128-cell	0.3803462173822798	NC
Copia-12_DR-LTR	3.5 hpf	1.6342056807002985	NC
Copia-12_DR-LTR	5.3 hpf	1.2078609277905423	NC
Copia-13B_DR-I	Egg	1.0627979968630956	NC
Copia-13B_DR-I	1-cell	1.4744534767336832	NC
Copia-13B_DR-I	16-cell	1.0021325683907627	NC
Copia-13B_DR-I	128-cell	0.6071310347823541	NC
Copia-13B_DR-I	3.5 hpf	0.772950917065353	NC
Copia-13B_DR-I	5.3 hpf	0.4018579162150087	NC
Copia-13B_DR-LTR	Egg	1.601796094212692	NC
Copia-13B_DR-LTR	1-cell	1.0709943984177777	NC
Copia-13B_DR-LTR	16-cell	1.587280168101209	NC
Copia-13B_DR-LTR	128-cell	1.3868801416593735	NC
Copia-13B_DR-LTR	3.5 hpf	5.034083358639808	NC
Copia-13B_DR-LTR	5.3 hpf	3.0693686069123243	NC
Copia-13C_DR-I	Egg	0.18688515271363837	NC
Copia-13C_DR-I	1-cell	0.2376359132718581	NC
Copia-13C_DR-I	16-cell	0.3118939495134652	NC
Copia-13C_DR-I	128-cell	0.310379717642773	NC
Copia-13C_DR-I	3.5 hpf	0.0679044924671445	NC
Copia-13C_DR-I	5.3 hpf	0.08370425904731886	NC
Copia-13D_DR-LTR	Egg	0.157551214694405	NC
Copia-13D_DR-LTR	1-cell	0.12355268427114108	NC
Copia-13D_DR-LTR	16-cell	0.2482535087473634	NC
Copia-13D_DR-LTR	128-cell	0.4590164751658301	NC
Copia-13D_DR-LTR	3.5 hpf	2.207534083933313	NC
Copia-13D_DR-LTR	5.3 hpf	1.6887400830971249	NC
Copia-13E_DR-I	Egg	5.696928986190616	NC
Copia-13E_DR-I	1-cell	8.435172360946316	NC
Copia-13E_DR-I	16-cell	8.389290675713747	NC
Copia-13E_DR-I	128-cell	6.569452779490294	NC
Copia-13E_DR-I	3.5 hpf	4.811312301358437	NC
Copia-13E_DR-I	5.3 hpf	7.7392775767859865	NC
Copia-13E_DR-LTR	Egg	0.18006529116099745	NC
Copia-13E_DR-LTR	1-cell	0.14170172125935607	NC
Copia-13E_DR-LTR	16-cell	0.18330477728936465	NC
Copia-13E_DR-LTR	128-cell	0.13441093502075874	NC
Copia-13E_DR-LTR	3.5 hpf	2.0359887049680157	NC
Copia-13E_DR-LTR	5.3 hpf	1.098407823319466	NC
Copia-13F_DR-I	Egg	0.26265689257050945	NC
Copia-13F_DR-I	1-cell	0.26009880877470076	NC
Copia-13F_DR-I	16-cell	0.2893047224181939	NC
Copia-13F_DR-I	128-cell	0.18504775071386081	NC
Copia-13F_DR-I	3.5 hpf	0.10093926728208472	NC
Copia-13F_DR-I	5.3 hpf	0.13910630157629955	NC
Copia-13G_DR-I	Egg	1.083702290615196	NC
Copia-13G_DR-I	1-cell	2.1401808617930325	NC
Copia-13G_DR-I	16-cell	1.1942807630102104	NC
Copia-13G_DR-I	128-cell	1.204021909548023	NC
Copia-13G_DR-I	3.5 hpf	0.645236901864557	NC
Copia-13G_DR-I	5.3 hpf	0.6232274526913565	NC
Copia-13G_DR-LTR	Egg	0.1215541982548229	NC
Copia-13G_DR-LTR	1-cell	0.1417823837678205	NC
Copia-13G_DR-LTR	16-cell	0.18813991283110978	NC
Copia-13G_DR-LTR	128-cell	0.12230937007123831	NC
Copia-13G_DR-LTR	3.5 hpf	0.9688210354505972	NC
Copia-13G_DR-LTR	5.3 hpf	0.7623187074485198	NC
Copia-13_DR-I	Egg	2.0154701962048036	NC
Copia-13_DR-I	1-cell	2.5716217468740656	NC
Copia-13_DR-I	16-cell	2.1186530334219236	NC
Copia-13_DR-I	128-cell	1.832467724553904	NC
Copia-13_DR-I	3.5 hpf	2.0801537161974117	NC
Copia-13_DR-I	5.3 hpf	2.6068907603985347	NC
Copia-13_DR-LTR	Egg	0.14610033139218626	NC
Copia-13_DR-LTR	1-cell	0.13186744216674703	NC
Copia-13_DR-LTR	16-cell	0.13139644311336254	NC
Copia-13_DR-LTR	128-cell	0.08771668712071261	NC
Copia-13_DR-LTR	3.5 hpf	1.0149332708516368	NC
Copia-13_DR-LTR	5.3 hpf	0.5594659390986754	NC
Copia-14_DR-I	Egg	0.9050088713491394	NC
Copia-14_DR-I	1-cell	1.1311402358750111	NC
Copia-14_DR-I	16-cell	0.7855012772680721	NC
Copia-14_DR-I	128-cell	0.718823554127697	NC
Copia-14_DR-I	3.5 hpf	2.69715004955226	NC
Copia-14_DR-I	5.3 hpf	2.0215256163569735	NC
Copia-14_DR-LTR	Egg	9.819103363811111	NC
Copia-14_DR-LTR	1-cell	15.006949821789009	NC
Copia-14_DR-LTR	16-cell	11.887522022651046	NC
Copia-14_DR-LTR	128-cell	9.072139376335564	NC
Copia-14_DR-LTR	3.5 hpf	17.811622171763275	NC
Copia-14_DR-LTR	5.3 hpf	17.03568433111162	NC
Copia-15B_DR-LTR	Egg	0.012111190432626179	NC
Copia-15B_DR-LTR	1-cell	0.0062187151697427915	NC
Copia-15B_DR-LTR	16-cell	0.02100509627899505	NC
Copia-15B_DR-LTR	128-cell	0.08141214156631803	NC
Copia-15B_DR-LTR	3.5 hpf	0.4130556104278549	NC
Copia-15B_DR-LTR	5.3 hpf	0.37672206481385834	NC
Copia-15_DR-LTR	Egg	0.4181654558812222	NC
Copia-15_DR-LTR	1-cell	0.44350926455038003	NC
Copia-15_DR-LTR	16-cell	0.3305649077107477	NC
Copia-15_DR-LTR	128-cell	0.44755377252078654	NC
Copia-15_DR-LTR	3.5 hpf	1.8237523150898838	NC
Copia-15_DR-LTR	5.3 hpf	1.6776394626312623	NC
Copia-16_DR-I	Egg	0.00415835786014303	NC
Copia-16_DR-I	1-cell	0.004804168286542855	NC
Copia-16_DR-I	16-cell	0.004056787240003996	NC
Copia-16_DR-I	128-cell	0.0	NC
Copia-16_DR-I	3.5 hpf	0.2590398250215837	NC
Copia-16_DR-I	5.3 hpf	0.2185282145881008	NC
Copia-16_DR-LTR	Egg	2.3436653350897703	NC
Copia-16_DR-LTR	1-cell	3.1651711343462856	NC
Copia-16_DR-LTR	16-cell	3.3251257057156045	NC
Copia-16_DR-LTR	128-cell	2.324746705856875	NC
Copia-16_DR-LTR	3.5 hpf	1.7171560400969543	NC
Copia-16_DR-LTR	5.3 hpf	4.023922689498101	NC
Copia-17_DR-LTR	Egg	0.0760228221485182	NC
Copia-17_DR-LTR	1-cell	0.11222656475582408	NC
Copia-17_DR-LTR	16-cell	0.218377415855176	NC
Copia-17_DR-LTR	128-cell	0.24860915352938762	NC
Copia-17_DR-LTR	3.5 hpf	0.7213954375443188	NC
Copia-17_DR-LTR	5.3 hpf	0.5496917704827596	NC
Copia-18_DR-LTR	Egg	0.09701975131512368	NC
Copia-18_DR-LTR	1-cell	0.18382321438044535	NC
Copia-18_DR-LTR	16-cell	0.23662495052194524	NC
Copia-18_DR-LTR	128-cell	0.2760276175564552	NC
Copia-18_DR-LTR	3.5 hpf	2.6475423153537725	NC
Copia-18_DR-LTR	5.3 hpf	2.2605114757730447	NC
Copia-19_DR-I	Egg	0.0	NC
Copia-19_DR-I	1-cell	0.0	NC
Copia-19_DR-I	16-cell	0.004476988500485631	NC
Copia-19_DR-I	128-cell	0.015007167702127712	NC
Copia-19_DR-I	3.5 hpf	0.11988143802798246	NC
Copia-19_DR-I	5.3 hpf	0.10367769155869905	NC
Copia-19_DR-LTR	Egg	2.489744480112842	NC
Copia-19_DR-LTR	1-cell	2.235609518002002	NC
Copia-19_DR-LTR	16-cell	2.620448537541868	NC
Copia-19_DR-LTR	128-cell	3.2786849088280303	NC
Copia-19_DR-LTR	3.5 hpf	3.2858174312147126	NC
Copia-19_DR-LTR	5.3 hpf	2.4195898136969314	NC
Copia-20_DR-I	Egg	0.007387616396786934	NC
Copia-20_DR-I	1-cell	0.004267472112821842	NC
Copia-20_DR-I	16-cell	0.018017922543286526	NC
Copia-20_DR-I	128-cell	0.006039729278324427	NC
Copia-20_DR-I	3.5 hpf	0.02226786494673327	NC
Copia-20_DR-I	5.3 hpf	0.02902660227409964	NC
Copia-20_DR-LTR	Egg	0.21139766899972637	NC
Copia-20_DR-LTR	1-cell	0.18650185079353218	NC
Copia-20_DR-LTR	16-cell	0.12749019698409217	NC
Copia-20_DR-LTR	128-cell	0.15711608358580498	NC
Copia-20_DR-LTR	3.5 hpf	5.8776692619300945	NC
Copia-20_DR-LTR	5.3 hpf	12.604358862873978	NC
Copia-21_DR-I	Egg	0.5318978238147342	NC
Copia-21_DR-I	1-cell	0.596430147161168	NC
Copia-21_DR-I	16-cell	0.3662864967164969	NC
Copia-21_DR-I	128-cell	0.22838859106553322	NC
Copia-21_DR-I	3.5 hpf	2.2993453260192416	NC
Copia-21_DR-I	5.3 hpf	1.9285233279878273	NC
Copia-21_DR-LTR	Egg	0.31730930220353454	NC
Copia-21_DR-LTR	1-cell	0.11494732569643125	NC
Copia-21_DR-LTR	16-cell	0.039350696723663245	NC
Copia-21_DR-LTR	128-cell	0.14289837471523945	NC
Copia-21_DR-LTR	3.5 hpf	0.5943968030886952	NC
Copia-21_DR-LTR	5.3 hpf	1.0644805173981422	NC
Copia-22_DR-LTR	Egg	0.3649902895063457	NC
Copia-22_DR-LTR	1-cell	0.5372021592355991	NC
Copia-22_DR-LTR	16-cell	0.4194858074265769	NC
Copia-22_DR-LTR	128-cell	0.5273042799889555	NC
Copia-22_DR-LTR	3.5 hpf	0.7686044036777336	NC
Copia-22_DR-LTR	5.3 hpf	1.679640858286443	NC
Copia-23_DR-I	Egg	0.030076122907688338	NC
Copia-23_DR-I	1-cell	0.2837677465893257	NC
Copia-23_DR-I	16-cell	0.024451244887267676	NC
Copia-23_DR-I	128-cell	0.02458866708117848	NC
Copia-23_DR-I	3.5 hpf	0.07554658668627295	NC
Copia-23_DR-I	5.3 hpf	0.07878117565931915	NC
Copia-23_DR-LTR	Egg	0.026552774044139114	NC
Copia-23_DR-LTR	1-cell	0.06748836882260253	NC
Copia-23_DR-LTR	16-cell	0.020723364087816682	NC
Copia-23_DR-LTR	128-cell	0.08683264436137732	NC
Copia-23_DR-LTR	3.5 hpf	0.41085029961539826	NC
Copia-23_DR-LTR	5.3 hpf	0.25821232531462757	NC
Copia-24_DR-LTR	Egg	0.5975598596152044	NC
Copia-24_DR-LTR	1-cell	0.19044507958564086	NC
Copia-24_DR-LTR	16-cell	0.060306627706146365	NC
Copia-24_DR-LTR	128-cell	0.2948048358876471	NC
Copia-24_DR-LTR	3.5 hpf	2.220412721735675	NC
Copia-24_DR-LTR	5.3 hpf	1.082851930258033	NC
Copia-25_DR-I	Egg	45.387039909561025	NC
Copia-25_DR-I	1-cell	65.00926234087628	NC
Copia-25_DR-I	16-cell	45.61543582267999	NC
Copia-25_DR-I	128-cell	46.99223818050378	NC
Copia-25_DR-I	3.5 hpf	27.822951162684696	NC
Copia-25_DR-I	5.3 hpf	13.065898591951514	NC
Copia-25_DR-LTR	Egg	0.020443900538559396	NC
Copia-25_DR-LTR	1-cell	0.029523655107332805	NC
Copia-25_DR-LTR	16-cell	0.0	NC
Copia-25_DR-LTR	128-cell	0.10864012383579512	NC
Copia-25_DR-LTR	3.5 hpf	1.1656887702545962	NC
Copia-25_DR-LTR	5.3 hpf	2.055841120697968	NC
Copia-26_DR-I	Egg	5.4290842589221535	NC
Copia-26_DR-I	1-cell	6.996180112027322	NC
Copia-26_DR-I	16-cell	6.0341591689493965	NC
Copia-26_DR-I	128-cell	4.134073071037437	NC
Copia-26_DR-I	3.5 hpf	5.4889729955205375	NC
Copia-26_DR-I	5.3 hpf	3.895055838284103	NC
Copia-26_DR-LTR	Egg	0.3886977478714611	NC
Copia-26_DR-LTR	1-cell	0.27960597352764055	NC
Copia-26_DR-LTR	16-cell	0.2933461426475293	NC
Copia-26_DR-LTR	128-cell	0.3597497833213452	NC
Copia-26_DR-LTR	3.5 hpf	6.134418265226274	NC
Copia-26_DR-LTR	5.3 hpf	6.076494595725188	NC
Copia-27_DR-I	Egg	0.0	NC
Copia-27_DR-I	1-cell	0.0	NC
Copia-27_DR-I	16-cell	0.0	NC
Copia-27_DR-I	128-cell	0.0	NC
Copia-27_DR-I	3.5 hpf	1.6932855636578423	NC
Copia-27_DR-I	5.3 hpf	2.9797621397005414	NC
Copia-27_DR-LTR	Egg	0.006029137976868905	NC
Copia-27_DR-LTR	1-cell	0.034827442031009404	NC
Copia-27_DR-LTR	16-cell	0.011763744648924464	NC
Copia-27_DR-LTR	128-cell	0.004929108281500698	NC
Copia-27_DR-LTR	3.5 hpf	0.23927939715282143	NC
Copia-27_DR-LTR	5.3 hpf	0.3227628929527426	NC
Copia-28_DR-LTR	Egg	0.10574090861299316	NC
Copia-28_DR-LTR	1-cell	0.06980738026666199	NC
Copia-28_DR-LTR	16-cell	0.0884212435846074	NC
Copia-28_DR-LTR	128-cell	0.27169447978945444	NC
Copia-28_DR-LTR	3.5 hpf	2.506804059959445	NC
Copia-28_DR-LTR	5.3 hpf	1.5307923064967994	NC
Copia-29_DR-I	Egg	0.0105959240596192	NC
Copia-29_DR-I	1-cell	0.030603788830771816	NC
Copia-29_DR-I	16-cell	0.04134844663863152	NC
Copia-29_DR-I	128-cell	0.021656685098598933	NC
Copia-29_DR-I	3.5 hpf	0.745229202000091	NC
Copia-29_DR-I	5.3 hpf	0.23418184837754932	NC
Copia-29_DR-LTR	Egg	0.032380090915109606	NC
Copia-29_DR-LTR	1-cell	0.02244531295116482	NC
Copia-29_DR-LTR	16-cell	0.037907023129577715	NC
Copia-29_DR-LTR	128-cell	0.0847112671285321	NC
Copia-29_DR-LTR	3.5 hpf	1.0963796149815714	NC
Copia-29_DR-LTR	5.3 hpf	0.7060946364993635	NC
Copia-30_DR-LTR	Egg	0.21598923167856535	NC
Copia-30_DR-LTR	1-cell	0.29490295045064635	NC
Copia-30_DR-LTR	16-cell	0.20592460854211123	NC
Copia-30_DR-LTR	128-cell	0.16989282005032713	NC
Copia-30_DR-LTR	3.5 hpf	0.6748765178510914	NC
Copia-30_DR-LTR	5.3 hpf	0.7650626412113417	NC
Copia-6-I_DR	Egg	0.01649745138396407	NC
Copia-6-I_DR	1-cell	0.0770324482151769	NC
Copia-6-I_DR	16-cell	0.06773098003582798	NC
Copia-6-I_DR	128-cell	0.026412931762658323	NC
Copia-6-I_DR	3.5 hpf	0.10670556916974631	NC
Copia-6-I_DR	5.3 hpf	0.2403739985174901	NC
Copia-7-I_DR	Egg	0.10056644964766659	NC
Copia-7-I_DR	1-cell	0.11271663709100237	NC
Copia-7-I_DR	16-cell	0.1273966296309792	NC
Copia-7-I_DR	128-cell	0.08958067108801145	NC
Copia-7-I_DR	3.5 hpf	0.6839251815291287	NC
Copia-7-I_DR	5.3 hpf	0.6782159850895847	NC
Copia-7-LTR_DR	Egg	0.14154301377807257	NC
Copia-7-LTR_DR	1-cell	0.13379337638908367	NC
Copia-7-LTR_DR	16-cell	0.0771128118024408	NC
Copia-7-LTR_DR	128-cell	0.1442720099544464	NC
Copia-7-LTR_DR	3.5 hpf	2.746386586238539	NC
Copia-7-LTR_DR	5.3 hpf	1.6711137428510199	NC
Copia-8-I_DR	Egg	2.99599950323467	NC
Copia-8-I_DR	1-cell	3.50770083991103	NC
Copia-8-I_DR	16-cell	1.932955086748077	NC
Copia-8-I_DR	128-cell	2.7332965246589644	NC
Copia-8-I_DR	3.5 hpf	0.906834460718679	NC
Copia-8-I_DR	5.3 hpf	0.33222039399958964	NC
Copia-8-LTR_DR	Egg	0.1363700969972869	NC
Copia-8-LTR_DR	1-cell	0.19096841859840066	NC
Copia-8-LTR_DR	16-cell	0.2660783357388448	NC
Copia-8-LTR_DR	128-cell	0.3337915129637546	NC
Copia-8-LTR_DR	3.5 hpf	2.433491974586354	NC
Copia-8-LTR_DR	5.3 hpf	2.034049355007806	NC
Copia-9-LTR_DR	Egg	0.5725268326129305	NC
Copia-9-LTR_DR	1-cell	1.598144048224763	NC
Copia-9-LTR_DR	16-cell	0.5481348649216679	NC
Copia-9-LTR_DR	128-cell	0.6221525404259985	NC
Copia-9-LTR_DR	3.5 hpf	1.872208634859087	NC
Copia-9-LTR_DR	5.3 hpf	1.564875740245139	NC
Copia1-I_DR	Egg	0.016971167851082904	NC
Copia1-I_DR	1-cell	0.05278770387304413	NC
Copia1-I_DR	16-cell	0.06367936898854354	NC
Copia1-I_DR	128-cell	0.04269150878869052	NC
Copia1-I_DR	3.5 hpf	1.505130159455729	NC
Copia1-I_DR	5.3 hpf	0.34558829163909593	NC
Copia1-LTR_DR	Egg	0.16786673250802794	NC
Copia1-LTR_DR	1-cell	0.25858285403488623	NC
Copia1-LTR_DR	16-cell	0.25929692252544323	NC
Copia1-LTR_DR	128-cell	0.6175758243644827	NC
Copia1-LTR_DR	3.5 hpf	0.14757937864295184	NC
Copia1-LTR_DR	5.3 hpf	0.2198544437004255	NC
Copia2-I_DR	Egg	0.13367165736750375	NC
Copia2-I_DR	1-cell	0.1544314267152793	NC
Copia2-I_DR	16-cell	0.1956099590981414	NC
Copia2-I_DR	128-cell	0.08196222360392827	NC
Copia2-I_DR	3.5 hpf	0.5204320416165471	NC
Copia2-I_DR	5.3 hpf	1.181717634889787	NC
Copia2-LTR_DR	Egg	2.402692360386015	NC
Copia2-LTR_DR	1-cell	2.706954817587493	NC
Copia2-LTR_DR	16-cell	2.802895711573171	NC
Copia2-LTR_DR	128-cell	1.3468562177535663	NC
Copia2-LTR_DR	3.5 hpf	2.384123120309978	NC
Copia2-LTR_DR	5.3 hpf	1.071588626272552	NC
Copia3-I_DR	Egg	0.0089553274805302	NC
Copia3-I_DR	1-cell	0.0020692254839312506	NC
Copia3-I_DR	16-cell	0.0	NC
Copia3-I_DR	128-cell	0.00439284478316977	NC
Copia3-I_DR	3.5 hpf	0.36260977338468536	NC
Copia3-I_DR	5.3 hpf	0.06685392941314189	NC
Copia3-LTR_DR	Egg	0.0	NC
Copia3-LTR_DR	1-cell	0.0	NC
Copia3-LTR_DR	16-cell	0.010077659715756295	NC
Copia3-LTR_DR	128-cell	0.07600724038303519	NC
Copia3-LTR_DR	3.5 hpf	0.38402016587685384	NC
Copia3-LTR_DR	5.3 hpf	0.1674230070567103	NC
Copia4-I_DR	Egg	0.02432031501969408	NC
Copia4-I_DR	1-cell	0.026224204536556866	NC
Copia4-I_DR	16-cell	0.009490510144923303	NC
Copia4-I_DR	128-cell	0.10471723446970888	NC
Copia4-I_DR	3.5 hpf	1.6624321663254245	NC
Copia4-I_DR	5.3 hpf	1.444498510572826	NC
Copia4-LTR_DR	Egg	0.0	NC
Copia4-LTR_DR	1-cell	0.02036573143111776	NC
Copia4-LTR_DR	16-cell	0.061910816630701214	NC
Copia4-LTR_DR	128-cell	0.10376461852111386	NC
Copia4-LTR_DR	3.5 hpf	0.8342141574031549	NC
Copia4-LTR_DR	5.3 hpf	1.077025337659921	NC
Copia5-I_DR	Egg	0.04250138004087583	NC
Copia5-I_DR	1-cell	0.030955623019137634	NC
Copia5-I_DR	16-cell	0.017126127452203318	NC
Copia5-I_DR	128-cell	0.01586271900079571	NC
Copia5-I_DR	3.5 hpf	0.34951286681487614	NC
Copia5-I_DR	5.3 hpf	0.4855465322064436	NC
Copia5-LTR_DR	Egg	0.008891179028992575	NC
Copia5-LTR_DR	1-cell	0.010272016444393224	NC
Copia5-LTR_DR	16-cell	0.0	NC
Copia5-LTR_DR	128-cell	0.0	NC
Copia5-LTR_DR	3.5 hpf	0.1697328655964473	NC
Copia5-LTR_DR	5.3 hpf	0.5720480762414178	NC
Copia6-LTR_DR	Egg	0.04560503257190632	NC
Copia6-LTR_DR	1-cell	0.07308291861580003	NC
Copia6-LTR_DR	16-cell	0.09328778973074753	NC
Copia6-LTR_DR	128-cell	0.040892449816126004	NC
Copia6-LTR_DR	3.5 hpf	0.5912403360265177	NC
Copia6-LTR_DR	5.3 hpf	1.1553176783206662	NC
Crack-1_DR	Egg	1.0226437724342459	NC
Crack-1_DR	1-cell	0.834957344070595	NC
Crack-1_DR	16-cell	0.7367914864181841	NC
Crack-1_DR	128-cell	0.9837739352534348	NC
Crack-1_DR	3.5 hpf	1.7754146083720415	NC
Crack-1_DR	5.3 hpf	4.248777291247684	NC
Crack-2_DR	Egg	0.7986266238146241	NC
Crack-2_DR	1-cell	0.8368886032899069	NC
Crack-2_DR	16-cell	0.9020230248515847	NC
Crack-2_DR	128-cell	0.7926944859369565	NC
Crack-2_DR	3.5 hpf	2.9847421872264785	NC
Crack-2_DR	5.3 hpf	2.49262189269618	NC
Crack-3_DR	Egg	1.102932574894072	NC
Crack-3_DR	1-cell	1.00663587949882	NC
Crack-3_DR	16-cell	1.2723613947402732	NC
Crack-3_DR	128-cell	0.7439025513276141	NC
Crack-3_DR	3.5 hpf	4.169447019793881	NC
Crack-3_DR	5.3 hpf	5.136575710400257	NC
Crack-4_DR	Egg	0.3645263843226772	NC
Crack-4_DR	1-cell	0.5993129952939884	NC
Crack-4_DR	16-cell	0.6770506966184886	NC
Crack-4_DR	128-cell	0.8825909725955952	NC
Crack-4_DR	3.5 hpf	7.990668462519029	NC
Crack-4_DR	5.3 hpf	7.082095758536039	NC
Crack-5_DR	Egg	0.9786362703554001	NC
Crack-5_DR	1-cell	0.6848189084498154	NC
Crack-5_DR	16-cell	0.5147844732151742	NC
Crack-5_DR	128-cell	1.1459605306144953	NC
Crack-5_DR	3.5 hpf	2.402129934099436	NC
Crack-5_DR	5.3 hpf	1.7296320466077855	NC
Crack-6_DR	Egg	0.10473412760528893	NC
Crack-6_DR	1-cell	0.08889779545233789	NC
Crack-6_DR	16-cell	0.09174981271351938	NC
Crack-6_DR	128-cell	0.13105890613174262	NC
Crack-6_DR	3.5 hpf	3.0044351992636247	NC
Crack-6_DR	5.3 hpf	2.071195545803482	NC
Crack-7_DR	Egg	0.7689871748377971	NC
Crack-7_DR	1-cell	0.5882193880163255	NC
Crack-7_DR	16-cell	1.4764291883613196	NC
Crack-7_DR	128-cell	2.109965998748634	NC
Crack-7_DR	3.5 hpf	1.6952016299445143	NC
Crack-7_DR	5.3 hpf	1.3434277602749074	NC
Crypton-N1_DR	Egg	1.181336132267725	NC
Crypton-N1_DR	1-cell	1.5159526761731812	NC
Crypton-N1_DR	16-cell	1.9361970946737002	NC
Crypton-N1_DR	128-cell	1.8493890281105632	NC
Crypton-N1_DR	3.5 hpf	3.6515081747340323	NC
Crypton-N1_DR	5.3 hpf	4.540549528243371	NC
CryptonA-1_DR	Egg	2.9322540037789566	NC
CryptonA-1_DR	1-cell	3.32554369950361	NC
CryptonA-1_DR	16-cell	2.328360234915564	NC
CryptonA-1_DR	128-cell	2.6565394776757674	NC
CryptonA-1_DR	3.5 hpf	1.5176308295718446	NC
CryptonA-1_DR	5.3 hpf	1.2856941650605334	NC
CryptonH-1_DR	Egg	21.870493837096717	NC
CryptonH-1_DR	1-cell	25.531021844530795	NC
CryptonH-1_DR	16-cell	25.18614604834157	NC
CryptonH-1_DR	128-cell	27.236275483491827	NC
CryptonH-1_DR	3.5 hpf	20.13773025188408	NC
CryptonH-1_DR	5.3 hpf	21.574585903914144	NC
CryptonV-1_DR	Egg	1.5886717783945894	NC
CryptonV-1_DR	1-cell	1.8060298116330757	NC
CryptonV-1_DR	16-cell	1.8540646195181807	NC
CryptonV-1_DR	128-cell	1.5576836107481595	NC
CryptonV-1_DR	3.5 hpf	3.8954445153579784	NC
CryptonV-1_DR	5.3 hpf	3.116591219294946	NC
CryptonV-2_DR	Egg	4.306007530616902	NC
CryptonV-2_DR	1-cell	4.84515161725427	NC
CryptonV-2_DR	16-cell	4.165778954974645	NC
CryptonV-2_DR	128-cell	4.334311524002133	NC
CryptonV-2_DR	3.5 hpf	3.087183582316499	NC
CryptonV-2_DR	5.3 hpf	3.1705026361399082	NC
CryptonV-3_DR	Egg	1.2928029986983063	NC
CryptonV-3_DR	1-cell	1.4193109349384219	NC
CryptonV-3_DR	16-cell	1.7626950189800104	NC
CryptonV-3_DR	128-cell	1.9388100463297662	NC
CryptonV-3_DR	3.5 hpf	3.4002301384392117	NC
CryptonV-3_DR	5.3 hpf	4.83017467580157	NC
CryptonV-N1_DR	Egg	0.8419689318301362	NC
CryptonV-N1_DR	1-cell	0.875609761525136	NC
CryptonV-N1_DR	16-cell	0.8321377795100875	NC
CryptonV-N1_DR	128-cell	1.0143534446152394	NC
CryptonV-N1_DR	3.5 hpf	2.9064621975310985	NC
CryptonV-N1_DR	5.3 hpf	3.1901454258477124	NC
CryptonV-N2_DR	Egg	0.5432801993235358	NC
CryptonV-N2_DR	1-cell	0.8440630241767462	NC
CryptonV-N2_DR	16-cell	0.5880779390460672	NC
CryptonV-N2_DR	128-cell	0.7187146008751016	NC
CryptonV-N2_DR	3.5 hpf	1.55577316132164	NC
CryptonV-N2_DR	5.3 hpf	1.8643325210711328	NC
CryptonV-N3_DR	Egg	0.4882277094124842	NC
CryptonV-N3_DR	1-cell	0.655806023882375	NC
CryptonV-N3_DR	16-cell	0.5049656667758434	NC
CryptonV-N3_DR	128-cell	0.6029465239972078	NC
CryptonV-N3_DR	3.5 hpf	3.06559367041425	NC
CryptonV-N3_DR	5.3 hpf	3.664321934820205	NC
CryptonV-N4_DR	Egg	0.5667393977301224	NC
CryptonV-N4_DR	1-cell	0.6497337913530425	NC
CryptonV-N4_DR	16-cell	0.5062426788788952	NC
CryptonV-N4_DR	128-cell	0.6730365761075828	NC
CryptonV-N4_DR	3.5 hpf	1.2731900270062402	NC
CryptonV-N4_DR	5.3 hpf	1.7318157591280896	NC
CryptonV-N5_DR	Egg	3.0028666635170356	NC
CryptonV-N5_DR	1-cell	3.306465616963312	NC
CryptonV-N5_DR	16-cell	3.0526986078445493	NC
CryptonV-N5_DR	128-cell	3.233822207228478	NC
CryptonV-N5_DR	3.5 hpf	6.223037457131676	NC
CryptonV-N5_DR	5.3 hpf	4.441479359725669	NC
CryptonV-N6_DR	Egg	3.5984802908592783	NC
CryptonV-N6_DR	1-cell	3.70878268481968	NC
CryptonV-N6_DR	16-cell	3.4715726363317088	NC
CryptonV-N6_DR	128-cell	3.5711223078120433	NC
CryptonV-N6_DR	3.5 hpf	3.049560048504507	NC
CryptonV-N6_DR	5.3 hpf	3.060646064837107	NC
CryptonV-N7_DR	Egg	2.2722213604982464	NC
CryptonV-N7_DR	1-cell	2.2772652480419113	NC
CryptonV-N7_DR	16-cell	2.0942873310709174	NC
CryptonV-N7_DR	128-cell	2.18192628946658	NC
CryptonV-N7_DR	3.5 hpf	2.665317615550923	NC
CryptonV-N7_DR	5.3 hpf	2.8811082396630123	NC
DANA	Egg	1.9849402175618025	NC
DANA	1-cell	2.9400125169645226	NC
DANA	16-cell	1.7733120420333603	NC
DANA	128-cell	2.7343603746247758	NC
DANA	3.5 hpf	1.735007616132908	NC
DANA	5.3 hpf	2.7103691081956143	NC
DIRS-1-LTR_DR	Egg	0.1391057324057216	NC
DIRS-1-LTR_DR	1-cell	0.16050703157949933	NC
DIRS-1-LTR_DR	16-cell	0.15621800629585517	NC
DIRS-1-LTR_DR	128-cell	0.1815455586284683	NC
DIRS-1-LTR_DR	3.5 hpf	1.1119140071212523	NC
DIRS-1-LTR_DR	5.3 hpf	1.751319990492112	NC
DIRS-10_DR	Egg	0.1835452390650125	NC
DIRS-10_DR	1-cell	0.3428151123308958	NC
DIRS-10_DR	16-cell	0.27426333668602393	NC
DIRS-10_DR	128-cell	0.2761048801557544	NC
DIRS-10_DR	3.5 hpf	0.2323628295988861	NC
DIRS-10_DR	5.3 hpf	0.2710380633098806	NC
DIRS-12_DR	Egg	3.078456811467424	NC
DIRS-12_DR	1-cell	3.6550735765704077	NC
DIRS-12_DR	16-cell	3.506580493603923	NC
DIRS-12_DR	128-cell	2.896743407611462	NC
DIRS-12_DR	3.5 hpf	1.2562812435975752	NC
DIRS-12_DR	5.3 hpf	2.4281107919181033	NC
DIRS-13_DR	Egg	0.028802180316754952	NC
DIRS-13_DR	1-cell	0.08190838102025863	NC
DIRS-13_DR	16-cell	0.05619733631548814	NC
DIRS-13_DR	128-cell	0.05433959575951045	NC
DIRS-13_DR	3.5 hpf	0.2482046236617145	NC
DIRS-13_DR	5.3 hpf	0.25680051734253206	NC
DIRS-14_DR	Egg	1.8203995006281726	NC
DIRS-14_DR	1-cell	1.8284105308158694	NC
DIRS-14_DR	16-cell	0.8081502184613748	NC
DIRS-14_DR	128-cell	0.5978137270415013	NC
DIRS-14_DR	3.5 hpf	1.737830849403113	NC
DIRS-14_DR	5.3 hpf	1.2619863413303147	NC
DIRS-15B_DR	Egg	0.603788883622702	NC
DIRS-15B_DR	1-cell	0.8218774247309474	NC
DIRS-15B_DR	16-cell	0.5248879697527805	NC
DIRS-15B_DR	128-cell	0.6067343898128614	NC
DIRS-15B_DR	3.5 hpf	1.2652124693023086	NC
DIRS-15B_DR	5.3 hpf	1.5351423870489838	NC
DIRS-15_DR	Egg	0.23213656840799088	NC
DIRS-15_DR	1-cell	0.34094157470703895	NC
DIRS-15_DR	16-cell	0.2336941339865053	NC
DIRS-15_DR	128-cell	0.23621893339947872	NC
DIRS-15_DR	3.5 hpf	3.253525351778634	NC
DIRS-15_DR	5.3 hpf	3.0315918181976396	NC
DIRS-16_DR	Egg	1.4253797995744957	NC
DIRS-16_DR	1-cell	1.9938557560587595	NC
DIRS-16_DR	16-cell	1.7881925464182438	NC
DIRS-16_DR	128-cell	1.2852750775120845	NC
DIRS-16_DR	3.5 hpf	1.4087328962782362	NC
DIRS-16_DR	5.3 hpf	0.5719407763800163	NC
DIRS-17_DR	Egg	0.22853348357242184	NC
DIRS-17_DR	1-cell	0.20004175039836566	NC
DIRS-17_DR	16-cell	0.14097484271376146	NC
DIRS-17_DR	128-cell	0.1956844752406389	NC
DIRS-17_DR	3.5 hpf	0.22609856015419563	NC
DIRS-17_DR	5.3 hpf	0.2601241032841082	NC
DIRS-18_DR	Egg	0.0880856264610017	NC
DIRS-18_DR	1-cell	0.11321984127131547	NC
DIRS-18_DR	16-cell	0.11783384830687645	NC
DIRS-18_DR	128-cell	0.1088786226316093	NC
DIRS-18_DR	3.5 hpf	0.15545496001303682	NC
DIRS-18_DR	5.3 hpf	0.15975114416166247	NC
DIRS-1B-LTR_DR	Egg	0.11757857801648235	NC
DIRS-1B-LTR_DR	1-cell	0.15470555580102222	NC
DIRS-1B-LTR_DR	16-cell	0.10196146139896856	NC
DIRS-1B-LTR_DR	128-cell	0.07609983212761097	NC
DIRS-1B-LTR_DR	3.5 hpf	1.2576530655284401	NC
DIRS-1B-LTR_DR	5.3 hpf	0.7563264323960479	NC
DIRS-1B_DR	Egg	0.049592527584934765	NC
DIRS-1B_DR	1-cell	0.051199300423619115	NC
DIRS-1B_DR	16-cell	0.016470194909896135	NC
DIRS-1B_DR	128-cell	0.053483917602023624	NC
DIRS-1B_DR	3.5 hpf	0.11290702929930635	NC
DIRS-1B_DR	5.3 hpf	0.2746604542028955	NC
DIRS-1C-LTR_DR	Egg	0.14174849467067616	NC
DIRS-1C-LTR_DR	1-cell	0.1575240543370268	NC
DIRS-1C-LTR_DR	16-cell	0.1848205966584597	NC
DIRS-1C-LTR_DR	128-cell	0.17879579757604444	NC
DIRS-1C-LTR_DR	3.5 hpf	0.4638827786374375	NC
DIRS-1C-LTR_DR	5.3 hpf	0.6539653612617672	NC
DIRS-1D-I_DR	Egg	0.5137097594426988	NC
DIRS-1D-I_DR	1-cell	0.5633992497226449	NC
DIRS-1D-I_DR	16-cell	0.49219367341126125	NC
DIRS-1D-I_DR	128-cell	0.37614091313746556	NC
DIRS-1D-I_DR	3.5 hpf	0.24025872053781744	NC
DIRS-1D-I_DR	5.3 hpf	0.14931686096598384	NC
DIRS-1D-LTR_DR	Egg	0.12366006197699074	NC
DIRS-1D-LTR_DR	1-cell	0.12358259745437607	NC
DIRS-1D-LTR_DR	16-cell	0.13322162627882153	NC
DIRS-1D-LTR_DR	128-cell	0.10357894005964295	NC
DIRS-1D-LTR_DR	3.5 hpf	0.6288524994113238	NC
DIRS-1D-LTR_DR	5.3 hpf	0.8670419639352644	NC
DIRS-1E-LTR_DR	Egg	0.2195439555716963	NC
DIRS-1E-LTR_DR	1-cell	0.25739212499006864	NC
DIRS-1E-LTR_DR	16-cell	0.2224191984462545	NC
DIRS-1E-LTR_DR	128-cell	0.35791328343763745	NC
DIRS-1E-LTR_DR	3.5 hpf	0.6268377470940426	NC
DIRS-1E-LTR_DR	5.3 hpf	1.0999524725122483	NC
DIRS-1F-LTR_DR	Egg	0.41359627059562815	NC
DIRS-1F-LTR_DR	1-cell	0.45149244764680807	NC
DIRS-1F-LTR_DR	16-cell	0.36219138397320894	NC
DIRS-1F-LTR_DR	128-cell	0.4650461585534471	NC
DIRS-1F-LTR_DR	3.5 hpf	0.7002282917844206	NC
DIRS-1F-LTR_DR	5.3 hpf	0.9772731839310315	NC
DIRS-1G-LTR_DR	Egg	0.08097689952081775	NC
DIRS-1G-LTR_DR	1-cell	0.07654332423214362	NC
DIRS-1G-LTR_DR	16-cell	0.08618071156312562	NC
DIRS-1G-LTR_DR	128-cell	0.08124850219339748	NC
DIRS-1G-LTR_DR	3.5 hpf	0.362424481763471	NC
DIRS-1G-LTR_DR	5.3 hpf	0.42120766251837677	NC
DIRS-1_DR	Egg	0.047280870176269064	NC
DIRS-1_DR	1-cell	0.05513429041983045	NC
DIRS-1_DR	16-cell	0.06724912716476711	NC
DIRS-1_DR	128-cell	0.05364648514582063	NC
DIRS-1_DR	3.5 hpf	0.1693749628245054	NC
DIRS-1_DR	5.3 hpf	0.26183692266134834	NC
DIRS-2B_DR	Egg	0.2611511453121121	NC
DIRS-2B_DR	1-cell	0.32847352342685654	NC
DIRS-2B_DR	16-cell	0.19518849945020575	NC
DIRS-2B_DR	128-cell	0.2496613921250818	NC
DIRS-2B_DR	3.5 hpf	0.18726926578520237	NC
DIRS-2B_DR	5.3 hpf	0.3971946157668878	NC
DIRS-2_DR	Egg	0.9475852087110869	NC
DIRS-2_DR	1-cell	0.8332825963589446	NC
DIRS-2_DR	16-cell	0.7487674538524552	NC
DIRS-2_DR	128-cell	0.8796783613753435	NC
DIRS-2_DR	3.5 hpf	0.31884138888355296	NC
DIRS-2_DR	5.3 hpf	0.3088123943950378	NC
DIRS-3_DR	Egg	0.6357380992736851	NC
DIRS-3_DR	1-cell	0.7825319088672537	NC
DIRS-3_DR	16-cell	0.760173227353226	NC
DIRS-3_DR	128-cell	0.7473532668160127	NC
DIRS-3_DR	3.5 hpf	0.2890988873136955	NC
DIRS-3_DR	5.3 hpf	0.37824313603449533	NC
DIRS-4N1-LTR_DR	Egg	0.7584375930819568	NC
DIRS-4N1-LTR_DR	1-cell	0.977729557557498	NC
DIRS-4N1-LTR_DR	16-cell	0.9970500810457817	NC
DIRS-4N1-LTR_DR	128-cell	1.9792773125392085	NC
DIRS-4N1-LTR_DR	3.5 hpf	2.8485637255042446	NC
DIRS-4N1-LTR_DR	5.3 hpf	2.397252128203462	NC
DIRS-4N1_DR	Egg	0.4914779071444227	NC
DIRS-4N1_DR	1-cell	0.35273722550761244	NC
DIRS-4N1_DR	16-cell	0.2781543490584745	NC
DIRS-4N1_DR	128-cell	0.4064059086512925	NC
DIRS-4N1_DR	3.5 hpf	5.908595125685535	NC
DIRS-4N1_DR	5.3 hpf	1.7350156033913062	NC
DIRS-4N2-LTR_DR	Egg	0.7247902650938608	NC
DIRS-4N2-LTR_DR	1-cell	0.5391178361524384	NC
DIRS-4N2-LTR_DR	16-cell	1.0402893279310248	NC
DIRS-4N2-LTR_DR	128-cell	0.8539223235200529	NC
DIRS-4N2-LTR_DR	3.5 hpf	2.3811946485136986	NC
DIRS-4N2-LTR_DR	5.3 hpf	3.576286273033967	NC
DIRS-4N2_DR	Egg	0.31954168673890065	NC
DIRS-4N2_DR	1-cell	0.4786304123256803	NC
DIRS-4N2_DR	16-cell	0.42531514844573914	NC
DIRS-4N2_DR	128-cell	0.3331323828349249	NC
DIRS-4N2_DR	3.5 hpf	2.6315997618307283	NC
DIRS-4N2_DR	5.3 hpf	1.212623376241785	NC
DIRS-4N3_DR	Egg	0.8081123462914985	NC
DIRS-4N3_DR	1-cell	0.6962039357905768	NC
DIRS-4N3_DR	16-cell	0.8257617936189993	NC
DIRS-4N3_DR	128-cell	0.6369014328500953	NC
DIRS-4N3_DR	3.5 hpf	0.4594141493631073	NC
DIRS-4N3_DR	5.3 hpf	0.38878005927106224	NC
DIRS-4N4-LTR_DR	Egg	0.0840837844731072	NC
DIRS-4N4-LTR_DR	1-cell	0.1257136281989655	NC
DIRS-4N4-LTR_DR	16-cell	0.09168056906497331	NC
DIRS-4N4-LTR_DR	128-cell	0.10109192664621135	NC
DIRS-4N4-LTR_DR	3.5 hpf	2.154296213892429	NC
DIRS-4N4-LTR_DR	5.3 hpf	1.4915354461875843	NC
DIRS-4N5-LTR_DR	Egg	0.2349989292476374	NC
DIRS-4N5-LTR_DR	1-cell	0.5523524034277579	NC
DIRS-4N5-LTR_DR	16-cell	0.3794630501883116	NC
DIRS-4N5-LTR_DR	128-cell	0.6094931778049629	NC
DIRS-4N5-LTR_DR	3.5 hpf	1.1520658753110808	NC
DIRS-4N5-LTR_DR	5.3 hpf	1.4765347546822394	NC
DIRS-4_DR	Egg	1.1700800530961801	NC
DIRS-4_DR	1-cell	1.257833502358503	NC
DIRS-4_DR	16-cell	1.0216589880075295	NC
DIRS-4_DR	128-cell	1.13452508523759	NC
DIRS-4_DR	3.5 hpf	0.9623099392976366	NC
DIRS-4_DR	5.3 hpf	1.0413457531469072	NC
DIRS-5_DR	Egg	0.7097880225036416	NC
DIRS-5_DR	1-cell	0.6156524731198022	NC
DIRS-5_DR	16-cell	0.5537457404490725	NC
DIRS-5_DR	128-cell	0.5145078949784013	NC
DIRS-5_DR	3.5 hpf	0.49693575766714015	NC
DIRS-5_DR	5.3 hpf	0.6143849084848066	NC
DIRS-6B_DR	Egg	0.1559836301274504	NC
DIRS-6B_DR	1-cell	0.13691519893970835	NC
DIRS-6B_DR	16-cell	0.14623291539144634	NC
DIRS-6B_DR	128-cell	0.24355948176252987	NC
DIRS-6B_DR	3.5 hpf	0.20802237311576588	NC
DIRS-6B_DR	5.3 hpf	0.2903327470648414	NC
DIRS-6_DR	Egg	0.025833383956539068	NC
DIRS-6_DR	1-cell	0.02615320037264922	NC
DIRS-6_DR	16-cell	0.04936549952037422	NC
DIRS-6_DR	128-cell	0.06749698817325066	NC
DIRS-6_DR	3.5 hpf	0.6844836710483813	NC
DIRS-6_DR	5.3 hpf	0.5887358147461526	NC
DIRS-7_DR	Egg	0.1836156813424009	NC
DIRS-7_DR	1-cell	0.1751206520842702	NC
DIRS-7_DR	16-cell	0.1438919121724409	NC
DIRS-7_DR	128-cell	0.15187237209557147	NC
DIRS-7_DR	3.5 hpf	0.5975263489832288	NC
DIRS-7_DR	5.3 hpf	1.1282040537882345	NC
DIRS-8B_DR	Egg	2.0380694449474297	NC
DIRS-8B_DR	1-cell	2.4911292186833287	NC
DIRS-8B_DR	16-cell	1.93661955742768	NC
DIRS-8B_DR	128-cell	2.1056262807406774	NC
DIRS-8B_DR	3.5 hpf	1.8407859637169977	NC
DIRS-8B_DR	5.3 hpf	2.40030373355467	NC
DIRS-8_DR	Egg	13.279598332542122	NC
DIRS-8_DR	1-cell	17.266354973528163	NC
DIRS-8_DR	16-cell	17.067446805805748	NC
DIRS-8_DR	128-cell	21.482767231497963	NC
DIRS-8_DR	3.5 hpf	30.818786721659976	NC
DIRS-8_DR	5.3 hpf	13.909269140327595	NC
DIRS-9B_DR	Egg	0.03727291395174489	NC
DIRS-9B_DR	1-cell	0.052127144201716345	NC
DIRS-9B_DR	16-cell	0.06124210284428996	NC
DIRS-9B_DR	128-cell	0.021384131592110733	NC
DIRS-9B_DR	3.5 hpf	0.20465837875055393	NC
DIRS-9B_DR	5.3 hpf	0.19687059063504442	NC
DIRS-9C_DR	Egg	0.07228766529304553	NC
DIRS-9C_DR	1-cell	0.0928882907628797	NC
DIRS-9C_DR	16-cell	0.06692393082409705	NC
DIRS-9C_DR	128-cell	0.06512909059209922	NC
DIRS-9C_DR	3.5 hpf	0.7498326088247154	NC
DIRS-9C_DR	5.3 hpf	0.6439462386090263	NC
DIRS-9_DR	Egg	0.1628783994167667	NC
DIRS-9_DR	1-cell	0.3612942688744047	NC
DIRS-9_DR	16-cell	0.20021398437997648	NC
DIRS-9_DR	128-cell	0.22903669899402243	NC
DIRS-9_DR	3.5 hpf	1.7494203960493822	NC
DIRS-9_DR	5.3 hpf	1.3903211957248416	NC
DIRS-N1_DR	Egg	0.7660732189075227	NC
DIRS-N1_DR	1-cell	0.5719044953822757	NC
DIRS-N1_DR	16-cell	0.9497191849105594	NC
DIRS-N1_DR	128-cell	1.1997415321593432	NC
DIRS-N1_DR	3.5 hpf	10.930980174355533	NC
DIRS-N1_DR	5.3 hpf	1.8812311579736294	NC
DIRS-N2_DR	Egg	0.47325802681335877	NC
DIRS-N2_DR	1-cell	0.5453405155526619	NC
DIRS-N2_DR	16-cell	0.5645638330320769	NC
DIRS-N2_DR	128-cell	0.3911209552712009	NC
DIRS-N2_DR	3.5 hpf	2.2095990755837964	NC
DIRS-N2_DR	5.3 hpf	3.5955028211449496	NC
DIRS-N3_DR	Egg	0.33657491164457437	NC
DIRS-N3_DR	1-cell	0.3675121846671163	NC
DIRS-N3_DR	16-cell	0.3348121540203222	NC
DIRS-N3_DR	128-cell	0.356063751259073	NC
DIRS-N3_DR	3.5 hpf	0.6950683172420468	NC
DIRS-N3_DR	5.3 hpf	0.9526375894424756	NC
DIRS-N4_DR	Egg	0.5335602136384799	NC
DIRS-N4_DR	1-cell	0.6785102600745024	NC
DIRS-N4_DR	16-cell	0.49930710331849887	NC
DIRS-N4_DR	128-cell	0.539771835983131	NC
DIRS-N4_DR	3.5 hpf	1.391644396488687	NC
DIRS-N4_DR	5.3 hpf	1.359270153622921	NC
DIRS-N5_DR-LTR	Egg	0.05481162585980586	NC
DIRS-N5_DR-LTR	1-cell	0.058047092927150844	NC
DIRS-N5_DR-LTR	16-cell	0.07575315588905827	NC
DIRS-N5_DR-LTR	128-cell	0.16804170844029687	NC
DIRS-N5_DR-LTR	3.5 hpf	1.002757380758684	NC
DIRS-N5_DR-LTR	5.3 hpf	1.1418553723810927	NC
DIRS-N6_DR	Egg	0.00808456133988004	NC
DIRS-N6_DR	1-cell	0.004670063821578619	NC
DIRS-N6_DR	16-cell	0.0	NC
DIRS-N6_DR	128-cell	0.0	NC
DIRS-N6_DR	3.5 hpf	0.13402733807562098	NC
DIRS-N6_DR	5.3 hpf	0.24220782746642575	NC
DIRS1_DR	Egg	0.036849495488437294	NC
DIRS1_DR	1-cell	0.034209945625350076	NC
DIRS1_DR	16-cell	0.041213444936335185	NC
DIRS1_DR	128-cell	0.03018001952641596	NC
DIRS1_DR	3.5 hpf	0.09900641559884676	NC
DIRS1_DR	5.3 hpf	0.1286097538320784	NC
DIRS1a_DR	Egg	0.036246862875701995	NC
DIRS1a_DR	1-cell	0.03555862974126863	NC
DIRS1a_DR	16-cell	0.04283010412891913	NC
DIRS1a_DR	128-cell	0.02631254138514554	NC
DIRS1a_DR	3.5 hpf	0.10462502652785552	NC
DIRS1a_DR	5.3 hpf	0.09645385642511645	NC
DIRS1b_DR	Egg	0.033245539521030036	NC
DIRS1b_DR	1-cell	0.03928537235373266	NC
DIRS1b_DR	16-cell	0.03974375541513505	NC
DIRS1b_DR	128-cell	0.039354513266698816	NC
DIRS1b_DR	3.5 hpf	0.07528794473882247	NC
DIRS1b_DR	5.3 hpf	0.12391642578437889	NC
DIRS1c_DR	Egg	0.25686469788038857	NC
DIRS1c_DR	1-cell	0.3662966188616497	NC
DIRS1c_DR	16-cell	0.3054428676913457	NC
DIRS1c_DR	128-cell	0.2004624132287974	NC
DIRS1c_DR	3.5 hpf	0.3383661250578806	NC
DIRS1c_DR	5.3 hpf	0.30444618433922177	NC
DNA-1-11_DR	Egg	0.5220383898413403	NC
DNA-1-11_DR	1-cell	0.6812630145302538	NC
DNA-1-11_DR	16-cell	0.5372621934948733	NC
DNA-1-11_DR	128-cell	0.7914674698291951	NC
DNA-1-11_DR	3.5 hpf	3.5770240924371377	NC
DNA-1-11_DR	5.3 hpf	5.172135048010381	NC
DNA-1-2_DR	Egg	2.39525159012581	NC
DNA-1-2_DR	1-cell	2.116127928233692	NC
DNA-1-2_DR	16-cell	3.711302467213386	NC
DNA-1-2_DR	128-cell	6.911409125520438	NC
DNA-1-2_DR	3.5 hpf	13.944130342597843	NC
DNA-1-2_DR	5.3 hpf	1.8683913957041234	NC
DNA-1-3B_DR	Egg	0.030744694424970843	NC
DNA-1-3B_DR	1-cell	0.04501394022548422	NC
DNA-1-3B_DR	16-cell	0.03149700104272369	NC
DNA-1-3B_DR	128-cell	0.043071871059804256	NC
DNA-1-3B_DR	3.5 hpf	0.3866088829101051	NC
DNA-1-3B_DR	5.3 hpf	0.736179781535013	NC
DNA-1-3_DR	Egg	0.05705216756499663	NC
DNA-1-3_DR	1-cell	0.08898202162296791	NC
DNA-1-3_DR	16-cell	0.1283240657440131	NC
DNA-1-3_DR	128-cell	0.15949270992850018	NC
DNA-1-3_DR	3.5 hpf	0.317741811972835	NC
DNA-1-3_DR	5.3 hpf	0.8922545315357192	NC
DNA-1-5_DR	Egg	0.16765945778895386	NC
DNA-1-5_DR	1-cell	0.2436642729091901	NC
DNA-1-5_DR	16-cell	0.19533948903639872	NC
DNA-1-5_DR	128-cell	0.19643734647738223	NC
DNA-1-5_DR	3.5 hpf	2.211493785672408	NC
DNA-1-5_DR	5.3 hpf	3.3447504901695644	NC
DNA-1-6_DR	Egg	1.3231723333259369	NC
DNA-1-6_DR	1-cell	1.3393118898699317	NC
DNA-1-6_DR	16-cell	1.6663411823320626	NC
DNA-1-6_DR	128-cell	1.782978754814309	NC
DNA-1-6_DR	3.5 hpf	1.6652718313418076	NC
DNA-1-6_DR	5.3 hpf	2.952398190518507	NC
DNA-1-7_DR	Egg	0.7420718194977521	NC
DNA-1-7_DR	1-cell	0.716932897558635	NC
DNA-1-7_DR	16-cell	0.7285623553185173	NC
DNA-1-7_DR	128-cell	0.7242947483293812	NC
DNA-1-7_DR	3.5 hpf	1.051116267698872	NC
DNA-1-7_DR	5.3 hpf	1.2338477617784482	NC
DNA-1-8_DR	Egg	4.631730209844352	NC
[truncated: 208,781 more rows]
