# Supplementary material for: Transposable elements drive the evolution of metazoan zinc finger genes
Source: Genome Res. 2023 Aug;33(8):1325–39. doi: 10.1101/gr.277966.123 (PMC10547256; doi:10.1101/gr.277966.123)
Supplement: Supplement 6 [file Supplemental_Data_6.txt]

gene	baseMean	log2FoldChange	lfcSE	stat	pvalue	padj	direction	genetype	shieldLog2FoldChange	Shield	cluster	50pc-epiboly	75pc-epiboly	tename	tefam	teclass	retroelement	meandiv	cov	frags	mergedname	flatmergedname	flatname	copynum	dist	ssdist	dsdist	length	medlen	isltr
g1	2722.60175922224	1.78147898282863	0.14069282777473	12.6621876253781	9.57922267366908e-37	1.52510804187485e-33	up-regulated	finz	-0.883018532746507	5.57145203701656	Late	NA	NA	NA	NA	NA	NA	NA	NA	NA	NA	NA	NA	NA	NA	NA	NA	NA	NA	NA
g10	62.5859584526636	0.0728463066932259	0.510802033260492	0.142611622409257	0.886596917955882	0.967333576107182	up-regulated	finz	0.261410382929985	0.381559258184257	NC	NA	NA	NA	NA	NA	NA	NA	NA	NA	NA	NA	NA	NA	NA	NA	NA	NA	NA	NA
g101	577.444038333376	1.19428085375808	0.190533275153545	6.26809596799111	3.65489519065014e-10	4.24741506060882e-08	up-regulated	finz	-0.471492096385543	0.224162250500254	NC	NA	NA	NA	NA	NA	NA	NA	NA	NA	NA	NA	NA	NA	NA	NA	NA	NA	NA	NA
g102	42.5663136583675	0.0519718098332001	0.579067864493992	0.0897508099134714	0.928485238358369	0.980446283454451	up-regulated	finz	-0.365881908424944	0.294582734735569	NC	NA	NA	NA	NA	NA	NA	NA	NA	NA	NA	NA	NA	NA	NA	NA	NA	NA	NA	NA
g103	687.513302865228	1.20550680795253	0.171472155719817	7.03033564191206	2.06037298122264e-12	3.41699981604643e-10	up-regulated	finz	-0.564487185345406	1.08424912398583	Late	NA	NA	NA	NA	NA	NA	NA	NA	NA	NA	NA	NA	NA	NA	NA	NA	NA	NA	NA
g104	100.9457199151	-1.1512108068261	0.445432181613703	-2.58448054349266	0.00975258068960332	0.0901165624835604	down-regulated	finz	0.142003033069619	0.659649351108517	Late	NA	NA	NA	NA	NA	NA	NA	NA	NA	NA	NA	NA	NA	NA	NA	NA	NA	NA	NA
g105	202.385872433141	2.76470997177488	0.311625176272923	8.87190824836802	7.19030129171015e-19	2.79211675281262e-16	up-regulated	finz	0.0448878331498466	0.120844853577731	Dome	NA	NA	NA	NA	NA	NA	NA	NA	NA	NA	NA	NA	NA	NA	NA	NA	NA	NA	NA
g106	68.9973915644404	1.32667314575728	0.447473857520959	2.96480592879135	0.00302873930662677	0.0399811154152906	up-regulated	finz	-0.718113412328503	0.0526595166158153	Dome	NA	NA	NA	NA	NA	NA	NA	NA	NA	NA	NA	NA	NA	NA	NA	NA	NA	NA	NA
g107	21.8023362926101	-0.936399367787585	0.76357277026149	-1.22633939325378	0.220070982910016	0.567595862904759	down-regulated	finz	0.635523542286197	0.0913261755614621	NC	NA	NA	NA	NA	NA	NA	NA	NA	NA	NA	NA	NA	NA	NA	NA	NA	NA	NA	NA
g108	471.969756738621	1.01659487886756	0.221037114789548	4.59920443603089	4.24107435688246e-06	0.000191280863557863	up-regulated	finz	-0.40088210414254	0.228793140021476	NC	NA	NA	NA	NA	NA	NA	NA	NA	NA	NA	NA	NA	NA	NA	NA	NA	NA	NA	NA
g109	65.7634049753418	0.8161596838974	0.44882661109495	1.81842979832749	0.0689984673859079	0.31404362471442	up-regulated	finz	-0.257561253797291	0.573576809367871	Late	NA	NA	NA	NA	NA	NA	NA	NA	NA	NA	NA	NA	NA	NA	NA	NA	NA	NA	NA
g11	755.401534228323	0.600618065850959	0.226133079144566	2.65603806450177	0.00790646893768509	0.0782572605578218	up-regulated	finz	0.326545809578382	0.542376825010288	Maternally deposited	NA	NA	NA	NA	NA	NA	NA	NA	NA	NA	NA	NA	NA	NA	NA	NA	NA	NA	NA
g110	268.141510727859	3.85593032700046	0.303645643709035	12.698783621264	6.00558738464553e-37	1.06238840834379e-33	up-regulated	finz	-0.409564347242341	0.0210817368117532	Dome	NA	NA	NA	NA	NA	NA	NA	NA	NA	NA	NA	NA	NA	NA	NA	NA	NA	NA	NA
g111	345.906251069678	1.00211891975439	0.235882855687936	4.24837539308135	2.15326360403274e-05	0.000768657171296082	up-regulated	finz	-2.45792736880374	0.125432555940897	NC	NA	NA	NA	NA	NA	NA	NA	NA	NA	NA	NA	NA	NA	NA	NA	NA	NA	NA	NA
g113	239.659990940398	-0.314151267897342	0.329852219072975	-0.952400043814289	0.340894137257745	0.685294772488936	down-regulated	finz	-0.0460571486035789	1.55688112166094	Late	NA	NA	NA	NA	NA	NA	NA	NA	NA	NA	NA	NA	NA	NA	NA	NA	NA	NA	NA
g114	148.27092221128	2.73715401725136	0.444086707853629	6.16355763152796	7.11284741961256e-10	7.86414192830913e-08	up-regulated	finz	-0.162471485277568	0.240711047829436	NC	NA	NA	NA	NA	NA	NA	NA	NA	NA	NA	NA	NA	NA	NA	NA	NA	NA	NA	NA
g115	240.261911786314	-0.408417092764262	0.271468206401688	-1.50447486347603	0.13245914084932	0.447745643622512	down-regulated	finz	-0.245024606980299	0.595386074750311	Late	NA	NA	NA	NA	NA	NA	NA	NA	NA	NA	NA	NA	NA	NA	NA	NA	NA	NA	NA
g116	68.6093768407801	0.511878379905824	0.436265711288981	1.17331792680529	0.24066833597228	0.589093421382186	up-regulated	finz	-0.273953241040182	2.97092327440966	Late	NA	NA	NA	NA	NA	NA	NA	NA	NA	NA	NA	NA	NA	NA	NA	NA	NA	NA	NA
g117	77.0911631731124	1.01484358262934	0.451162830151242	2.24939537303891	0.024487352725226	0.166131851142598	up-regulated	finz	-0.349557037878064	0.178598658617639	NC	NA	NA	NA	NA	NA	NA	NA	NA	NA	NA	NA	NA	NA	NA	NA	NA	NA	NA	NA
g119	215.675196434244	0.765343063151051	0.368656670665013	2.07603204838383	0.0378909870103184	0.220490644806754	up-regulated	finz	-0.0733284156710947	0.735850549448871	Late	NA	NA	NA	NA	NA	NA	NA	NA	NA	NA	NA	NA	NA	NA	NA	NA	NA	NA	NA
g12	130.174469343519	2.10927688472671	0.332851958512962	6.33698204496089	2.34309284601892e-10	2.82608948495964e-08	up-regulated	finz	-0.216919269299945	0.289012822790929	NC	NA	NA	NA	NA	NA	NA	NA	NA	NA	NA	NA	NA	NA	NA	NA	NA	NA	NA	NA
g120	19.8699205407906	1.11595774715588	0.82272510075903	1.3564163122364	0.174966746034359	0.510509707632203	up-regulated	finz	-0.117383595749031	0.0258406942776975	NC	NA	NA	NA	NA	NA	NA	NA	NA	NA	NA	NA	NA	NA	NA	NA	NA	NA	NA	NA
g121	121.856558191867	-0.804632504625149	0.363274948715234	-2.21494079751667	0.0267641283490504	0.176224850060063	down-regulated	finz	-0.0828263737126617	1.1624968072814	Late	NA	NA	NA	NA	NA	NA	NA	NA	NA	NA	NA	NA	NA	NA	NA	NA	NA	NA	NA
g123	23.1960188513113	-1.1986477808359	0.951187469287754	-1.26015934769772	0.207611884553976	0.553887930705051	down-regulated	finz	-0.511662534861077	0.0633780087773808	NC	NA	NA	NA	NA	NA	NA	NA	NA	NA	NA	NA	NA	NA	NA	NA	NA	NA	NA	NA
g124	87.1047310329657	-0.499296592158388	0.398744815305933	-1.25217074427741	0.210507653901993	0.556911325651982	down-regulated	finz	-0.820990592968805	0.0555719163428914	NC	NA	NA	NA	NA	NA	NA	NA	NA	NA	NA	NA	NA	NA	NA	NA	NA	NA	NA	NA
g125	92.8262498873193	0.76126062882109	0.421336649910009	1.80677524488716	0.0707973300077792	0.318936667048182	up-regulated	finz	-0.208149059672213	0.31580843890123	NC	NA	NA	NA	NA	NA	NA	NA	NA	NA	NA	NA	NA	NA	NA	NA	NA	NA	NA	NA
g126	57.1854560771197	-0.724330291269605	0.538580699032733	-1.34488720552086	0.178661662630049	0.514929820914736	down-regulated	finz	-0.936811350107209	0.886501019611237	Late	NA	NA	NA	NA	NA	NA	NA	NA	NA	NA	NA	NA	NA	NA	NA	NA	NA	NA	NA
g127	80.1217495457147	1.52077728827148	0.433156556657966	3.51091831555104	0.000446561594396393	0.00914183967248048	up-regulated	finz	-0.206935180727323	0.228232715918545	NC	NA	NA	NA	NA	NA	NA	NA	NA	NA	NA	NA	NA	NA	NA	NA	NA	NA	NA	NA
g128	488.211313653885	1.30253684330531	0.253144822373869	5.14542162502379	2.66920625509102e-07	1.79309842984406e-05	up-regulated	finz	-1.04242153806781	0.507393914151972	Dome	NA	NA	NA	NA	NA	NA	NA	NA	NA	NA	NA	NA	NA	NA	NA	NA	NA	NA	NA
g129	267.493035662706	2.50559476279518	0.267906391150844	9.3525008941814	8.55993365920918e-21	4.00831481730204e-18	up-regulated	finz	0.819606606725169	0.0779458390172987	NC	NA	NA	NA	NA	NA	NA	NA	NA	NA	NA	NA	NA	NA	NA	NA	NA	NA	NA	NA
g13	119.172410494199	-0.27207641690224	0.438442978321204	-0.620551429387736	0.534894805589179	0.816183649586478	down-regulated	finz	-0.155807754996558	1.21318368106036	Late	NA	NA	NA	NA	NA	NA	NA	NA	NA	NA	NA	NA	NA	NA	NA	NA	NA	NA	NA
g131	132.996811004747	-0.538958071608783	0.399928459027068	-1.34763620703548	0.177775419211706	0.513584186040568	down-regulated	finz	-0.543147501620933	0.86155843523765	Late	NA	NA	NA	NA	NA	NA	NA	NA	NA	NA	NA	NA	NA	NA	NA	NA	NA	NA	NA
g132	34.7179268158348	-0.650753550757339	0.634439668179958	-1.02571384387767	0.305026486927735	0.655211953506876	down-regulated	finz	-0.662014002434969	0.723405703021523	Dome	NA	NA	NA	NA	NA	NA	NA	NA	NA	NA	NA	NA	NA	NA	NA	NA	NA	NA	NA
g133	98.3590225740082	0.201287268244788	0.502055084414778	0.400926660227771	0.688474120770495	0.893114680745298	up-regulated	finz	-0.35442279304988	0.107905399911034	NC	NA	NA	NA	NA	NA	NA	NA	NA	NA	NA	NA	NA	NA	NA	NA	NA	NA	NA	NA
g134	222.484826412731	0.873341173320084	0.285240037272289	3.06177625578697	0.00220027852669074	0.0319622576856234	up-regulated	finz	-0.57306307952522	0.135453505828888	NC	NA	NA	NA	NA	NA	NA	NA	NA	NA	NA	NA	NA	NA	NA	NA	NA	NA	NA	NA
g135	167.093366928737	-1.40727357942537	0.396091096722958	-3.55290384224331	0.000381003707910114	0.00814528041969051	down-regulated	finz	0.373497661513319	0.244608428392447	Dome	NA	NA	NA	NA	NA	NA	NA	NA	NA	NA	NA	NA	NA	NA	NA	NA	NA	NA	NA
g136	51.1161525907687	0.205264074447155	0.547603715269182	0.37484054385251	0.707779059361088	0.901842802596373	up-regulated	finz	0.0936935123595834	0.739793135881307	Late	NA	NA	NA	NA	NA	NA	NA	NA	NA	NA	NA	NA	NA	NA	NA	NA	NA	NA	NA
g137	203.770846224497	0.387847316384932	0.291264994849784	1.33159604910628	0.182992963916875	0.521026389896603	up-regulated	finz	0.368043231421212	0.0854804179470207	NC	NA	NA	NA	NA	NA	NA	NA	NA	NA	NA	NA	NA	NA	NA	NA	NA	NA	NA	NA
g138	68.3581686861572	-0.249951263886851	0.460498089573299	-0.542784583793731	0.587278128740525	0.841816429970099	down-regulated	finz	0.168573954364884	0.398208182976283	NC	NA	NA	NA	NA	NA	NA	NA	NA	NA	NA	NA	NA	NA	NA	NA	NA	NA	NA	NA
g139	132.302907977241	1.23683867611603	0.329258300369258	3.75643886495475	0.000172348349156101	0.00432853360031175	up-regulated	finz	-0.107945771160816	2.23099143735973	Late	NA	NA	NA	NA	NA	NA	NA	NA	NA	NA	NA	NA	NA	NA	NA	NA	NA	NA	NA
g140	87.1042942967892	1.47052774740381	0.394866678225808	3.72411203196761	0.000196003877613278	0.0048381050162496	up-regulated	finz	-0.12447302053535	0.386525140981705	Dome	NA	NA	NA	NA	NA	NA	NA	NA	NA	NA	NA	NA	NA	NA	NA	NA	NA	NA	NA
g141	111.705325654765	0.985260643418674	0.380516782982536	2.58926987581489	0.00961796840198505	0.0892352417995361	up-regulated	finz	-0.0544693884197791	0.249761721763144	NC	NA	NA	NA	NA	NA	NA	NA	NA	NA	NA	NA	NA	NA	NA	NA	NA	NA	NA	NA
g142	19.9442224260903	-0.765890529394967	0.788401284200316	-0.971447592417126	0.33132543861663	0.676372907836308	down-regulated	finz	-0.301616433875227	0.123629001371434	NC	NA	NA	NA	NA	NA	NA	NA	NA	NA	NA	NA	NA	NA	NA	NA	NA	NA	NA	NA
g143	286.731949245153	1.46050402494628	0.247120437448193	5.91008999509589	3.4192087691128e-09	3.51207889116418e-07	up-regulated	finz	-0.123932381577968	0.625165601143873	Late	NA	NA	NA	NA	NA	NA	NA	NA	NA	NA	NA	NA	NA	NA	NA	NA	NA	NA	NA
g144	169.025914750214	0.883307403652727	0.317986869174615	2.77781093900352	0.00547264506140004	0.0605897043709223	up-regulated	finz	0.250206741127353	0.448493488750603	Late	NA	NA	NA	NA	NA	NA	NA	NA	NA	NA	NA	NA	NA	NA	NA	NA	NA	NA	NA
g145	161.621981649753	1.4453646530193	0.339137028224241	4.26188983428732	2.02705371105864e-05	0.000735457169970176	up-regulated	finz	-0.335563765798564	0.401157151760299	Dome	NA	NA	NA	NA	NA	NA	NA	NA	NA	NA	NA	NA	NA	NA	NA	NA	NA	NA	NA
g146	385.698074609619	0.0427550975271678	0.25671308049155	0.166548184632045	0.867725566774627	0.959645648000753	up-regulated	finz	-0.478511700959833	4.10586817843296	Late	NA	NA	NA	NA	NA	NA	NA	NA	NA	NA	NA	NA	NA	NA	NA	NA	NA	NA	NA
g147	171.631052431198	-0.534045977146994	0.331743979736381	-1.60981362064618	0.107438550790782	0.399376410726135	down-regulated	finz	0.346016925091212	0.0690497783287198	NC	NA	NA	NA	NA	NA	NA	NA	NA	NA	NA	NA	NA	NA	NA	NA	NA	NA	NA	NA
g148	12.1459921498166	3.06196912906836	1.26726361027318	2.41620536109949	0.0156832132493951	NA	up-regulated	finz	0.327401246923865	0.0276828079953938	NC	NA	NA	NA	NA	NA	NA	NA	NA	NA	NA	NA	NA	NA	NA	NA	NA	NA	NA	NA
g149	38.9024173524372	1.08565273076167	0.678637695543952	1.59975306100774	0.109653375580381	0.403791789350001	up-regulated	finz	-1.02427419135755	0.131351089411567	NC	NA	NA	NA	NA	NA	NA	NA	NA	NA	NA	NA	NA	NA	NA	NA	NA	NA	NA	NA
g15	62.7581499988237	0.467232891737683	0.533271828040879	0.876162713215494	0.380941583672177	0.7152088388732	up-regulated	finz	-0.391667142715784	0.514752639782015	Late	NA	NA	NA	NA	NA	NA	NA	NA	NA	NA	NA	NA	NA	NA	NA	NA	NA	NA	NA
g150	332.494925227722	0.783949223863016	0.244214207297267	3.21008852244522	0.0013269410038351	0.0218020925924238	up-regulated	finz	-0.925687971635499	0.533642037754972	Dome	NA	NA	NA	NA	NA	NA	NA	NA	NA	NA	NA	NA	NA	NA	NA	NA	NA	NA	NA
g151	1070.29803517813	1.6327734464668	0.194299500031501	8.4033847035226	4.33790692522498e-17	1.38127632313014e-14	up-regulated	finz	-0.638977196256561	3.17465426208313	Late	NA	NA	NA	NA	NA	NA	NA	NA	NA	NA	NA	NA	NA	NA	NA	NA	NA	NA	NA
g152	157.888939502317	-0.928046893949888	0.350196920030677	-2.65007154794106	0.00804747265409795	0.0791879886377022	down-regulated	finz	0.0157414874903301	0.220932342850444	NC	NA	NA	NA	NA	NA	NA	NA	NA	NA	NA	NA	NA	NA	NA	NA	NA	NA	NA	NA
g154	30.8224163424881	-1.39050303519903	0.661275702305603	-2.10275839615897	0.0354868944988878	0.211923048505924	down-regulated	finz	0.116324138815251	0.217226380970372	NC	NA	NA	NA	NA	NA	NA	NA	NA	NA	NA	NA	NA	NA	NA	NA	NA	NA	NA	NA
g157	419.88059682507	0.161926652102512	0.30591774501606	0.529314349169287	0.596587403161627	0.84798393408948	up-regulated	finz	-0.66052592077556	0.0635266004087213	NC	NA	NA	NA	NA	NA	NA	NA	NA	NA	NA	NA	NA	NA	NA	NA	NA	NA	NA	NA
g158	19.993148819673	-0.0486923149752567	0.795521966580681	-0.0612080081013306	0.951193552150254	0.98616810061116	down-regulated	finz	0.0462863864647153	0.743777461140545	Late	NA	NA	NA	NA	NA	NA	NA	NA	NA	NA	NA	NA	NA	NA	NA	NA	NA	NA	NA
g16	73.3192131014416	0.172873848955955	0.474443808617314	0.364371598524527	0.715580540987027	0.904689731839471	up-regulated	finz	0.295614758256215	0.427188683450298	Late	NA	NA	NA	NA	NA	NA	NA	NA	NA	NA	NA	NA	NA	NA	NA	NA	NA	NA	NA
g160	289.504701035588	-0.603323252569144	0.29500550584891	-2.04512539802611	0.0408424969263447	0.23034126587472	down-regulated	finz	-0.470764503679078	0.810181125196059	Late	NA	NA	NA	NA	NA	NA	NA	NA	NA	NA	NA	NA	NA	NA	NA	NA	NA	NA	NA
g161	429.789852988995	0.476792406488706	0.22837897402257	2.08772461882409	0.0368226827610471	0.216748161682484	up-regulated	finz	-0.894991174412582	0.0735460940963438	NC	NA	NA	NA	NA	NA	NA	NA	NA	NA	NA	NA	NA	NA	NA	NA	NA	NA	NA	NA
g163	109.037985151192	1.28836782356284	0.366494856960774	3.51537763516485	0.00043912907283305	0.00905618389711787	up-regulated	finz	-0.0598020441582528	0.854559864990886	Late	NA	NA	NA	NA	NA	NA	NA	NA	NA	NA	NA	NA	NA	NA	NA	NA	NA	NA	NA
g164	19.5111395901625	-1.88905050669733	0.955664119643784	-1.97668874227638	0.0480768241065155	0.254465131848349	down-regulated	finz	-0.403332393530826	1.43341854681155	Late	NA	NA	NA	NA	NA	NA	NA	NA	NA	NA	NA	NA	NA	NA	NA	NA	NA	NA	NA
g165	676.420234775375	4.48638516096853	0.62280410320023	7.20352537485799	5.86753560851477e-13	1.0737590163582e-10	up-regulated	finz	-1.32075508028448	0.415105302098969	Dome	NA	NA	NA	NA	NA	NA	NA	NA	NA	NA	NA	NA	NA	NA	NA	NA	NA	NA	NA
g166	1351.47327930982	1.44852401937228	0.157631648438339	9.18929690657204	3.95417373436912e-20	1.70172617812454e-17	up-regulated	finz	-0.293818446510168	0.603947437906576	Late	NA	NA	NA	NA	NA	NA	NA	NA	NA	NA	NA	NA	NA	NA	NA	NA	NA	NA	NA
g167	160.447469179879	1.27615024639717	0.329296857049172	3.87537936994828	0.000106458709375481	0.00293748546268115	up-regulated	finz	-1.47995367513374	0.0460469514572504	NC	NA	NA	NA	NA	NA	NA	NA	NA	NA	NA	NA	NA	NA	NA	NA	NA	NA	NA	NA
g168	60.2141722594425	0.730950939189067	0.465302164223245	1.57091669755993	0.116201999545601	0.415990058331107	up-regulated	finz	-0.377268011159174	0.470206314880645	NC	NA	NA	NA	NA	NA	NA	NA	NA	NA	NA	NA	NA	NA	NA	NA	NA	NA	NA	NA
g169	1062.0738752816	1.21514077210549	0.207896663171335	5.8449267706815	5.06791158290116e-09	4.98063088341786e-07	up-regulated	finz	-0.677237647879655	1.36307037048946	Late	NA	NA	NA	NA	NA	NA	NA	NA	NA	NA	NA	NA	NA	NA	NA	NA	NA	NA	NA
g17	424.99715153002	0.626779184835837	0.200771434951464	3.12185438624454	0.00179715803930113	0.0274066600993423	up-regulated	finz	-0.376821377617515	1.80033971684704	Late	NA	NA	NA	NA	NA	NA	NA	NA	NA	NA	NA	NA	NA	NA	NA	NA	NA	NA	NA
g170	103.368165031218	0.0589251976524285	0.351398609589585	0.167687623241452	0.866829033534459	0.959289403162445	up-regulated	finz	0.120605680638436	0.278512356910981	NC	NA	NA	NA	NA	NA	NA	NA	NA	NA	NA	NA	NA	NA	NA	NA	NA	NA	NA	NA
g171	173.801792955015	-0.0555917282294129	0.39956608379218	-0.139130247747271	0.889347226424522	0.967333576107182	down-regulated	finz	-0.332396486719881	0.193182114818528	NC	NA	NA	NA	NA	NA	NA	NA	NA	NA	NA	NA	NA	NA	NA	NA	NA	NA	NA	NA
g172	452.158316109267	-0.265904629476067	0.270729660049919	-0.982177680225495	0.326012321427578	0.672947253915268	down-regulated	finz	-0.237490126132945	1.51581660603275	Late	NA	NA	NA	NA	NA	NA	NA	NA	NA	NA	NA	NA	NA	NA	NA	NA	NA	NA	NA
g173	195.662323459606	0.590908151216781	0.316820419271283	1.86512016042377	0.0621645632857776	0.29614662240361	up-regulated	finz	-0.216919269299945	0.216189548154504	Dome	NA	NA	NA	NA	NA	NA	NA	NA	NA	NA	NA	NA	NA	NA	NA	NA	NA	NA	NA
g174	61.3736772857565	0.609174374743819	0.491901755707829	1.23840658764724	0.215565339219649	0.562717784180363	up-regulated	finz	0.150812515200542	0.0908598137632176	NC	NA	NA	NA	NA	NA	NA	NA	NA	NA	NA	NA	NA	NA	NA	NA	NA	NA	NA	NA
g175	20.5556447180883	-0.763780718409848	0.760255886746485	-1.00463637536363	0.315071975029549	0.663633470026215	down-regulated	finz	-0.561253777235587	0.371050815809477	NC	NA	NA	NA	NA	NA	NA	NA	NA	NA	NA	NA	NA	NA	NA	NA	NA	NA	NA	NA
g176	57.0224751783984	-0.22312696901065	0.480295015419182	-0.464562324920058	0.64224491751107	0.870966963384351	down-regulated	finz	-0.216919269299945	0.230648600468911	NC	NA	NA	NA	NA	NA	NA	NA	NA	NA	NA	NA	NA	NA	NA	NA	NA	NA	NA	NA
g177	103.886918044123	-0.157464907979857	0.353232865095556	-0.445782155455041	0.655754612969344	0.876817770478284	down-regulated	finz	0.259336971978711	0.266388256926413	NC	NA	NA	NA	NA	NA	NA	NA	NA	NA	NA	NA	NA	NA	NA	NA	NA	NA	NA	NA
g179	30.5851625967505	-0.309901583310026	0.681324994761878	-0.454851334814653	0.649216195812351	0.874198226039768	down-regulated	finz	-Inf	0.00462599908889759	NC	NA	NA	NA	NA	NA	NA	NA	NA	NA	NA	NA	NA	NA	NA	NA	NA	NA	NA	NA
g18	550.084666335526	0.394251275754735	0.553136759810902	0.712755514367759	0.475997057623552	0.784021224335255	up-regulated	finz	-0.0411707254150592	0.920472205643892	Late	NA	NA	NA	NA	NA	NA	NA	NA	NA	NA	NA	NA	NA	NA	NA	NA	NA	NA	NA
g180	33.6950632332063	3.12957358779631	0.845688272594936	3.70062313645834	0.000215070684658055	0.00521178138575479	up-regulated	finz	-0.190447057938754	0.0850097565364622	NC	NA	NA	NA	NA	NA	NA	NA	NA	NA	NA	NA	NA	NA	NA	NA	NA	NA	NA	NA
g181	22.8200413947221	-1.65650813002841	0.734832947453069	-2.25426491254899	0.02417950728842	0.165007259125133	down-regulated	finz	-0.532421095027875	0.0422543823635312	NC	NA	NA	NA	NA	NA	NA	NA	NA	NA	NA	NA	NA	NA	NA	NA	NA	NA	NA	NA
g182	33.470755929391	-0.858194391440451	0.685511052176975	-1.25190452978852	0.21060465398748	0.55698283988948	down-regulated	finz	-0.415145379505641	0.311709262151632	NC	NA	NA	NA	NA	NA	NA	NA	NA	NA	NA	NA	NA	NA	NA	NA	NA	NA	NA	NA
g183	91.5891791396892	-2.05815437818531	0.434880299014403	-4.73269169205833	2.21561894884627e-06	0.000110927261901199	down-regulated	finz	-0.266589412426529	0.597837480911589	Late	NA	NA	NA	NA	NA	NA	NA	NA	NA	NA	NA	NA	NA	NA	NA	NA	NA	NA	NA
g184	855.329235123398	1.81598018344995	0.18524920234619	9.80290419850922	1.0939426172842e-22	6.22023586063637e-20	up-regulated	finz	-0.451676684752646	1.74602764151683	Late	NA	NA	NA	NA	NA	NA	NA	NA	NA	NA	NA	NA	NA	NA	NA	NA	NA	NA	NA
g185	141.152512215983	6.51603200256597	1.51178966007214	4.31014457543984	1.63147849495217e-05	0.000609736364275435	up-regulated	finz	-1.55210346088957	0.331367900094208	Dome	NA	NA	NA	NA	NA	NA	NA	NA	NA	NA	NA	NA	NA	NA	NA	NA	NA	NA	NA
g186	34.2207074051435	-1.13503013096871	0.614372128743587	-1.84746357763638	0.0646799821649164	0.303538222986639	down-regulated	finz	-1.4185531304696	0.0805706417890627	NC	NA	NA	NA	NA	NA	NA	NA	NA	NA	NA	NA	NA	NA	NA	NA	NA	NA	NA	NA
g187	79.1937290135012	-0.413945695922717	0.402407581025413	-1.02867270757649	0.303633499090082	0.654209776151636	down-regulated	finz	-0.492128389079841	0.992726171583724	Late	NA	NA	NA	NA	NA	NA	NA	NA	NA	NA	NA	NA	NA	NA	NA	NA	NA	NA	NA
g188	491.083188641706	0.677085352518651	0.222819756076234	3.03871328306722	0.00237590857668404	0.0336941290900745	up-regulated	finz	-0.366296893338172	0.135754319208784	NC	NA	NA	NA	NA	NA	NA	NA	NA	NA	NA	NA	NA	NA	NA	NA	NA	NA	NA	NA
g189	341.830126409783	0.985073254734162	0.233400789634617	4.22052237388001	2.43736863602651e-05	0.00085663015572137	up-regulated	finz	-0.39842378963714	0.219467336940633	NC	NA	NA	NA	NA	NA	NA	NA	NA	NA	NA	NA	NA	NA	NA	NA	NA	NA	NA	NA
g19	96.0290512961368	-0.0595211633864847	0.370047093319199	-0.160847536600273	0.872213483858427	0.961403411555664	down-regulated	finz	0.886663237313671	0.282376772127689	Late	NA	NA	NA	NA	NA	NA	NA	NA	NA	NA	NA	NA	NA	NA	NA	NA	NA	NA	NA
g190	927.229541791286	-0.279530962814474	0.169292490492337	-1.6511716615518	0.0987035278531991	0.382859515093719	down-regulated	finz	-1.34534920942442	0.756986117030417	Dome	NA	NA	NA	NA	NA	NA	NA	NA	NA	NA	NA	NA	NA	NA	NA	NA	NA	NA	NA
g191	692.631176532917	1.78000227038284	0.193704199828243	9.18928072783742	3.95476845616531e-20	1.70172617812454e-17	up-regulated	finz	-0.683487069218871	0.0475450825200354	NC	NA	NA	NA	NA	NA	NA	NA	NA	NA	NA	NA	NA	NA	NA	NA	NA	NA	NA	NA
g193	793.990716292183	-1.50905798280491	0.732057983313157	-2.06139133402411	0.0392657209435339	0.224389642190238	down-regulated	finz	-0.246603293549792	2.95925491360419	Late	NA	NA	NA	NA	NA	NA	NA	NA	NA	NA	NA	NA	NA	NA	NA	NA	NA	NA	NA
g194	71.8474416398585	1.86058402762083	0.428628183445601	4.3407878890842	1.41972723026051e-05	0.000542049813740469	up-regulated	finz	-0.653983074908788	0.18244194984958	NC	NA	NA	NA	NA	NA	NA	NA	NA	NA	NA	NA	NA	NA	NA	NA	NA	NA	NA	NA
g197	26.4251225902167	2.37640244681548	0.85602271730149	2.77609740814684	0.00550157229748823	0.0607845472229772	up-regulated	finz	-0.137847698308746	0.421849490769649	NC	NA	NA	NA	NA	NA	NA	NA	NA	NA	NA	NA	NA	NA	NA	NA	NA	NA	NA	NA
g199	85.9724624388456	1.86804973237254	0.399557377615264	4.67529780959594	2.93527346569029e-06	0.000139917631279207	up-regulated	finz	0.166409370251561	0.153533755168858	NC	NA	NA	NA	NA	NA	NA	NA	NA	NA	NA	NA	NA	NA	NA	NA	NA	NA	NA	NA
g2	632.507219367232	0.562365993202825	0.183838523460268	3.05902148590944	0.0022206122317595	0.0321695790189654	up-regulated	finz	-0.249173468304572	1.8873458028107	Late	NA	NA	NA	NA	NA	NA	NA	NA	NA	NA	NA	NA	NA	NA	NA	NA	NA	NA	NA
g20	116.782171917145	1.22449973531547	0.400719932691	3.0557495033812	0.00224498729710025	0.0324047531796311	up-regulated	finz	-0.284033465158482	0.395431447542489	Maternally deposited	NA	NA	NA	NA	NA	NA	NA	NA	NA	NA	NA	NA	NA	NA	NA	NA	NA	NA	NA
g200	198.965376419404	0.0628814970932734	0.272533132547965	0.230729733685523	0.817524772556703	0.943133295204702	up-regulated	finz	-0.640236246343355	0.529996370753974	Late	NA	NA	NA	NA	NA	NA	NA	NA	NA	NA	NA	NA	NA	NA	NA	NA	NA	NA	NA
g201	66.5496147613898	0.618728521281567	0.454814168121527	1.3603985202067	0.173703846514448	0.509026125594795	up-regulated	finz	-0.596395583355844	0.551089915040372	Late	NA	NA	NA	NA	NA	NA	NA	NA	NA	NA	NA	NA	NA	NA	NA	NA	NA	NA	NA
g202	86.3182388218985	0.309146412981516	0.444527999310573	0.695448685934243	0.486774158580065	0.790615179336031	up-regulated	finz	-0.596079732250192	0.587310588825104	Late	NA	NA	NA	NA	NA	NA	NA	NA	NA	NA	NA	NA	NA	NA	NA	NA	NA	NA	NA
g203	895.253518453366	2.24557500495176	0.209509652723572	10.7182412636356	8.35774175328207e-27	7.39242258077799e-24	up-regulated	finz	-0.855244995619826	0.703055811026301	Late	NA	NA	NA	NA	NA	NA	NA	NA	NA	NA	NA	NA	NA	NA	NA	NA	NA	NA	NA
g204	1388.27817590442	3.9926227551561	0.163019020548562	24.4917601744928	1.8081166097207e-132	2.87870245433632e-128	up-regulated	finz	-0.839849620220121	0.341421298609856	Dome	NA	NA	NA	NA	NA	NA	NA	NA	NA	NA	NA	NA	NA	NA	NA	NA	NA	NA	NA
g205	64.1029199654735	-0.107487300750921	0.51416555478638	-0.209051928411615	0.834407701063212	0.948629320810297	down-regulated	finz	-1.08261817758835	0.20802073322333	NC	NA	NA	NA	NA	NA	NA	NA	NA	NA	NA	NA	NA	NA	NA	NA	NA	NA	NA	NA
g206	266.303257772816	-0.215354812910716	0.251062569180147	-0.857773477002023	0.391017558032371	0.723319444104225	down-regulated	finz	-0.67486536004808	0.293106963900914	Late	NA	NA	NA	NA	NA	NA	NA	NA	NA	NA	NA	NA	NA	NA	NA	NA	NA	NA	NA
g207	336.231389611298	0.256529493790594	0.219318157443521	1.16966828821118	0.242134484555212	0.590320172276791	up-regulated	finz	-0.667893146102395	3.44407643472377	Late	NA	NA	NA	NA	NA	NA	NA	NA	NA	NA	NA	NA	NA	NA	NA	NA	NA	NA	NA
g208	98.0132119819059	-2.05975233175425	0.450882833460626	-4.56826514317519	4.91777692702688e-06	0.000217157054698102	down-regulated	finz	-0.188350117103174	0.320004417588792	NC	NA	NA	NA	NA	NA	NA	NA	NA	NA	NA	NA	NA	NA	NA	NA	NA	NA	NA	NA
g209	849.576805346686	1.09083850107164	0.200511538080259	5.440277958643	5.31975052112863e-08	3.99638389132093e-06	up-regulated	finz	-0.517624093099794	1.16652277025034	Late	NA	NA	NA	NA	NA	NA	NA	NA	NA	NA	NA	NA	NA	NA	NA	NA	NA	NA	NA
g210	157.881351250903	0.211907253189315	0.296862164441745	0.713823715419613	0.475336193115064	0.783779821400742	up-regulated	finz	-0.411076870575942	1.20077469722917	Late	NA	NA	NA	NA	NA	NA	NA	NA	NA	NA	NA	NA	NA	NA	NA	NA	NA	NA	NA
g211	130.368566660937	0.799586840107545	0.389849679350394	2.05101320447383	0.0402656608568175	0.228314062714299	up-regulated	finz	-0.92893850633592	0.138948695625387	NC	NA	NA	NA	NA	NA	NA	NA	NA	NA	NA	NA	NA	NA	NA	NA	NA	NA	NA	NA
g212	78.0011409246918	-0.138627622646687	0.403796802521069	-0.343310352586198	0.731364993343703	0.911245962362051	down-regulated	finz	-0.140236266802848	1.00522168869042	Late	NA	NA	NA	NA	NA	NA	NA	NA	NA	NA	NA	NA	NA	NA	NA	NA	NA	NA	NA
g213	640.772392759799	0.758573616916087	0.182601834706938	4.15424969926254	3.26356639331521e-05	0.00110316858912891	up-regulated	finz	-0.457266080425843	2.76932771683149	Late	NA	NA	NA	NA	NA	NA	NA	NA	NA	NA	NA	NA	NA	NA	NA	NA	NA	NA	NA
g214	698.352743667231	-0.793993521971778	0.596228646073568	-1.3316930127403	0.182961086237126	0.521026389896603	down-regulated	finz	-0.285527711838812	2.83143838381839	Late	NA	NA	NA	NA	NA	NA	NA	NA	NA	NA	NA	NA	NA	NA	NA	NA	NA	NA	NA
g215	456.045505920574	0.685645604913414	0.2161200196728	3.17252240653811	0.00151120897532616	0.0239879941138262	up-regulated	finz	-0.669571060378566	0.778317727329746	Late	NA	NA	NA	NA	NA	NA	NA	NA	NA	NA	NA	NA	NA	NA	NA	NA	NA	NA	NA
g216	27.682854586151	-3.12182351224764	0.784132957674141	-3.98124257078474	6.85559423580098e-05	0.00207505543399596	down-regulated	finz	-0.234683548775784	0.484685974273508	Dome	NA	NA	NA	NA	NA	NA	NA	NA	NA	NA	NA	NA	NA	NA	NA	NA	NA	NA	NA
g217	35.7444698523819	-0.532944582255375	0.644278075570275	-0.827196520359078	0.40812568358199	0.738025799678321	down-regulated	finz	-0.672598753076135	0.088877925352407	NC	NA	NA	NA	NA	NA	NA	NA	NA	NA	NA	NA	NA	NA	NA	NA	NA	NA	NA	NA
g218	677.133156821487	1.07852121669009	0.201954218708714	5.34042429807163	9.27292937115204e-08	6.71065038718689e-06	up-regulated	finz	-0.514329254734754	1.08908979325959	Late	NA	NA	NA	NA	NA	NA	NA	NA	NA	NA	NA	NA	NA	NA	NA	NA	NA	NA	NA
g219	920.712240669437	0.811306024603984	0.183654744376734	4.41756093673105	9.98209332514307e-06	0.000399563576298688	up-regulated	finz	0.409863407115838	0.030399929117408	NC	NA	NA	NA	NA	NA	NA	NA	NA	NA	NA	NA	NA	NA	NA	NA	NA	NA	NA	NA
g22	45.5136851906783	0.0869000255862743	0.59810834240395	0.145291445421077	0.884480768623962	0.966296408974858	up-regulated	finz	-0.842523754518447	0.0829572821688128	NC	NA	NA	NA	NA	NA	NA	NA	NA	NA	NA	NA	NA	NA	NA	NA	NA	NA	NA	NA
g220	88.5672063316181	3.14578284036292	0.421264703212895	7.46747310270885	8.17494293336603e-14	1.64750970179899e-11	up-regulated	finz	-0.257561253797291	0.0654464723049543	NC	NA	NA	NA	NA	NA	NA	NA	NA	NA	NA	NA	NA	NA	NA	NA	NA	NA	NA	NA
g222	831.158210065444	0.616299989213918	0.169593509070752	3.63398335579463	0.00027907887337955	0.00638392922855721	up-regulated	finz	-0.47790584648488	0.749299297679052	Late	NA	NA	NA	NA	NA	NA	NA	NA	NA	NA	NA	NA	NA	NA	NA	NA	NA	NA	NA
g223	13.1672931544389	1.07682679849197	1.09905740618893	0.97977302407338	0.327198170741833	NA	up-regulated	finz	-0.762887638405237	0.191649277332952	NC	NA	NA	NA	NA	NA	NA	NA	NA	NA	NA	NA	NA	NA	NA	NA	NA	NA	NA	NA
g224	807.025625577708	1.09691865620085	0.242091961325066	4.53099991506112	5.87051621778982e-06	0.00025124862554686	up-regulated	finz	-0.50642588649493	0.182355525429945	NC	NA	NA	NA	NA	NA	NA	NA	NA	NA	NA	NA	NA	NA	NA	NA	NA	NA	NA	NA
g225	45.5972854875173	0.43556968200825	0.626179055431268	0.695599251093219	0.486679835322597	0.790575416607597	up-regulated	finz	-0.158025580246376	0.0370815185245142	NC	NA	NA	NA	NA	NA	NA	NA	NA	NA	NA	NA	NA	NA	NA	NA	NA	NA	NA	NA
g226	30.5112178306003	2.58232093831879	0.775619409327724	3.3293660618383	0.000870439185177626	0.0155361684610011	up-regulated	finz	-0.631956768578789	0.0545954494656947	NC	NA	NA	NA	NA	NA	NA	NA	NA	NA	NA	NA	NA	NA	NA	NA	NA	NA	NA	NA
g227	1414.64817389789	1.95848924335023	0.158380300415593	12.3657376467346	4.00517575770421e-35	5.79694574894625e-32	up-regulated	finz	-0.305993160456269	0.408583398557147	NC	NA	NA	NA	NA	NA	NA	NA	NA	NA	NA	NA	NA	NA	NA	NA	NA	NA	NA	NA
g228	12.3421984049718	1.34460513741062	1.17895023957928	1.14051050864577	0.254073677156667	NA	up-regulated	finz	-0.137847698308746	0.179206166652234	NC	NA	NA	NA	NA	NA	NA	NA	NA	NA	NA	NA	NA	NA	NA	NA	NA	NA	NA	NA
g229	64.1778095029616	0.271469220895695	0.457022736756418	0.593995000822861	0.552515456632457	0.824029201895164	up-regulated	finz	0.175398153478815	0.0746375539483024	NC	NA	NA	NA	NA	NA	NA	NA	NA	NA	NA	NA	NA	NA	NA	NA	NA	NA	NA	NA
g231	51.528037344353	2.25037964006289	0.560559987818727	4.0145206382276	5.9566731758791e-05	0.00184147948802274	up-regulated	finz	-1.18717192590589	0.597791028170994	Dome	NA	NA	NA	NA	NA	NA	NA	NA	NA	NA	NA	NA	NA	NA	NA	NA	NA	NA	NA
g232	56.1752142648156	0.569533915262401	0.532183800382191	1.07018273546355	0.284537063889935	0.63621133384317	up-regulated	finz	0.198118229978899	0.344898322347342	NC	NA	NA	NA	NA	NA	NA	NA	NA	NA	NA	NA	NA	NA	NA	NA	NA	NA	NA	NA
g233	152.429668402048	-1.92988109590605	0.863745114938596	-2.2343178126608	0.0254621691191037	0.170400670258617	down-regulated	finz	0.821215859586827	0.0540772145149165	NC	NA	NA	NA	NA	NA	NA	NA	NA	NA	NA	NA	NA	NA	NA	NA	NA	NA	NA	NA
g234	27.0063177534005	0.967052380856377	0.744070826601561	1.29967786168052	0.193711401071529	0.536522241321651	up-regulated	finz	-1.09662503558223	0.299219595343025	NC	NA	NA	NA	NA	NA	NA	NA	NA	NA	NA	NA	NA	NA	NA	NA	NA	NA	NA	NA
g235	920.038285158239	-0.142525030097715	0.60590900800643	-0.235225138122064	0.814033995908193	0.940920230060573	down-regulated	finz	0.250725656185036	0.707432265942835	Late	NA	NA	NA	NA	NA	NA	NA	NA	NA	NA	NA	NA	NA	NA	NA	NA	NA	NA	NA
g236	18.1114894477904	-1.60010769194996	0.946812076739948	-1.68999501723661	0.0910289079174769	NA	down-regulated	finz	-0.369309611449746	0.399014398416669	NC	NA	NA	NA	NA	NA	NA	NA	NA	NA	NA	NA	NA	NA	NA	NA	NA	NA	NA	NA
g237	115.154084789622	0.0630276503463259	0.384498313948072	0.163921786025928	0.869792716313812	0.960362599859129	up-regulated	finz	-1.15802558024638	0.0249671936557743	NC	NA	NA	NA	NA	NA	NA	NA	NA	NA	NA	NA	NA	NA	NA	NA	NA	NA	NA	NA
g238	232.439818692388	-0.0392854142912803	0.286985876694591	-0.136889712984335	0.891117970138387	0.968362676286552	down-regulated	finz	-0.547067870992275	0.121627966566386	NC	NA	NA	NA	NA	NA	NA	NA	NA	NA	NA	NA	NA	NA	NA	NA	NA	NA	NA	NA
g239	153.872545801094	-0.512645094911664	0.316975332703414	-1.6173028056771	0.105812933970885	0.397041650188656	down-regulated	finz	-0.0160829913299445	0.357531654258546	NC	NA	NA	NA	NA	NA	NA	NA	NA	NA	NA	NA	NA	NA	NA	NA	NA	NA	NA	NA
g24	124.652368110229	-1.45998982987725	0.437962758351085	-3.33359355798666	0.000857318336395486	0.0153651584100548	down-regulated	finz	-0.0621011602478408	0.617854819001561	Late	NA	NA	NA	NA	NA	NA	NA	NA	NA	NA	NA	NA	NA	NA	NA	NA	NA	NA	NA
g240	212.05806890924	-0.153178120886651	0.298853646354809	-0.512552290243072	0.60826453389359	0.854421329881973	down-regulated	finz	-0.325625528742445	0.407844427192789	NC	NA	NA	NA	NA	NA	NA	NA	NA	NA	NA	NA	NA	NA	NA	NA	NA	NA	NA	NA
g241	91.1077241872503	0.924419273454855	0.379900778190293	2.43331766220234	0.0149611687042311	0.120240669833449	up-regulated	finz	0.220486043007353	0.0270410944810124	NC	NA	NA	NA	NA	NA	NA	NA	NA	NA	NA	NA	NA	NA	NA	NA	NA	NA	NA	NA
g242	350.431508006328	0.787404827201225	0.214374894448342	3.6730272414943	0.000239693919250528	0.00568728299312617	up-regulated	finz	-1.42131200722517	0.77843724445069	Dome	NA	NA	NA	NA	NA	NA	NA	NA	NA	NA	NA	NA	NA	NA	NA	NA	NA	NA	NA
g243	127.074881440104	0.574862362554373	0.407680738815966	1.41007977032213	0.158516129889356	0.48664390743703	up-regulated	finz	-0.702346096470187	0.0437836964705222	NC	NA	NA	NA	NA	NA	NA	NA	NA	NA	NA	NA	NA	NA	NA	NA	NA	NA	NA	NA
g244	263.87150111687	0.288029664495802	0.238567974563891	1.20732745047749	0.227306063124602	0.575439629671934	up-regulated	finz	0.160586173482298	0.509279890463218	Late	NA	NA	NA	NA	NA	NA	NA	NA	NA	NA	NA	NA	NA	NA	NA	NA	NA	NA	NA
g245	271.890125793241	3.50713191459915	0.265839707510303	13.1926563847247	9.67161652491037e-40	2.19974009561569e-36	up-regulated	finz	-0.175099093605318	0.101827404848554	NC	NA	NA	NA	NA	NA	NA	NA	NA	NA	NA	NA	NA	NA	NA	NA	NA	NA	NA	NA
g246	734.718278812357	1.56205405218246	0.228978469729735	6.82183811441383	8.98829233854145e-12	1.35002455020678e-09	up-regulated	finz	-0.100521378561661	0.521742012304978	Late	NA	NA	NA	NA	NA	NA	NA	NA	NA	NA	NA	NA	NA	NA	NA	NA	NA	NA	NA
g247	373.470526735323	1.17493436958898	0.24294083529694	4.83629838578966	1.32279309278218e-06	7.14809649662682e-05	up-regulated	finz	-0.227067224676027	0.186388157914564	NC	NA	NA	NA	NA	NA	NA	NA	NA	NA	NA	NA	NA	NA	NA	NA	NA	NA	NA	NA
g248	28.3165877981319	-1.42363644052623	0.744258092535394	-1.91282628271661	0.0557702952766805	0.277815480409281	down-regulated	finz	-0.860225756251906	0.12591689402439	NC	NA	NA	NA	NA	NA	NA	NA	NA	NA	NA	NA	NA	NA	NA	NA	NA	NA	NA	NA
g249	26.4940599237606	-0.373427112752923	0.843328306574035	-0.442801587284489	0.657909255132924	0.878002787172781	down-regulated	finz	-0.183752405364746	0.612210892442206	Late	NA	NA	NA	NA	NA	NA	NA	NA	NA	NA	NA	NA	NA	NA	NA	NA	NA	NA	NA
g25	231.19296019826	-0.00830165168274947	0.876529200684026	-0.00947104976796097	0.992443308589241	0.998056744969534	down-regulated	finz	-0.0933849298559973	0.938442952122153	Late	NA	NA	NA	NA	NA	NA	NA	NA	NA	NA	NA	NA	NA	NA	NA	NA	NA	NA	NA
g250	1572.47795351704	0.999201992223901	0.15520588470718	6.43791306050703	1.21127342089383e-10	1.56786049870331e-08	up-regulated	finz	-0.527259389912095	0.350408971683727	NC	NA	NA	NA	NA	NA	NA	NA	NA	NA	NA	NA	NA	NA	NA	NA	NA	NA	NA	NA
g251	121.231175846435	3.91752256873227	0.429138497326723	9.12880711736677	6.92581936550594e-20	2.7566492529555e-17	up-regulated	finz	-2.36892236274499	0.110886194890717	Dome	NA	NA	NA	NA	NA	NA	NA	NA	NA	NA	NA	NA	NA	NA	NA	NA	NA	NA	NA
g252	18.8362656745916	-2.80266478811041	0.991843571164149	-2.82571251111792	0.00471755834718088	0.0544262655401934	down-regulated	finz	0.689971326308574	0.0144572922726611	NC	NA	NA	NA	NA	NA	NA	NA	NA	NA	NA	NA	NA	NA	NA	NA	NA	NA	NA	NA
g253	317.715524639779	-3.24449054317538	0.742032370102554	-4.37243801470139	1.22866707287614e-05	0.000476577700692891	down-regulated	finz	-0.538230507733098	2.96607985244267	Late	NA	NA	NA	NA	NA	NA	NA	NA	NA	NA	NA	NA	NA	NA	NA	NA	NA	NA	NA
g254	643.101586342396	1.22810948751781	0.218958235298503	5.60887552753401	2.03645417306575e-08	1.72459504730744e-06	up-regulated	finz	-0.514960124961652	0.288664956706017	Dome	NA	NA	NA	NA	NA	NA	NA	NA	NA	NA	NA	NA	NA	NA	NA	NA	NA	NA	NA
g255	176.511555971344	0.681242765438535	0.317406511593838	2.14627848060745	0.0318507674157727	0.196661599088758	up-regulated	finz	-0.78661501336779	0.477675829444235	Late	NA	NA	NA	NA	NA	NA	NA	NA	NA	NA	NA	NA	NA	NA	NA	NA	NA	NA	NA
g256	19.9736636737595	0.526735397031718	0.762465453835822	0.690831819831063	0.489671236522931	0.792593351725602	up-regulated	finz	-0.37142921835557	0.138682583212425	NC	NA	NA	NA	NA	NA	NA	NA	NA	NA	NA	NA	NA	NA	NA	NA	NA	NA	NA	NA
g257	143.41275015387	-1.22163283446847	0.438922639645465	-2.7832531843316	0.00538167916419937	0.0597918450615619	down-regulated	finz	-0.113171344462116	0.212433859119072	NC	NA	NA	NA	NA	NA	NA	NA	NA	NA	NA	NA	NA	NA	NA	NA	NA	NA	NA	NA
g258	18.9603573165776	-1.66431142024131	0.90926580272198	-1.83039042627472	0.06719157826535	0.309625793795264	down-regulated	finz	0.257011919032468	0.117148142177107	NC	NA	NA	NA	NA	NA	NA	NA	NA	NA	NA	NA	NA	NA	NA	NA	NA	NA	NA	NA
g259	69.3565355828283	0.113270852677284	0.435165481644698	0.260293744460566	0.794637197545592	0.932988445244928	up-regulated	finz	-1.11738359574903	0.111097406690509	NC	NA	NA	NA	NA	NA	NA	NA	NA	NA	NA	NA	NA	NA	NA	NA	NA	NA	NA	NA
g26	154.081044269633	1.33575797710319	0.31153616786363	4.28764976555757	1.80573507387382e-05	0.000667032670792229	up-regulated	finz	0.320437299174101	0.771899825667513	Late	NA	NA	NA	NA	NA	NA	NA	NA	NA	NA	NA	NA	NA	NA	NA	NA	NA	NA	NA
g260	81.0081837367606	0.0849006898834503	0.421228330900002	0.201555032402618	0.840264602590423	0.950942048467594	up-regulated	finz	-0.479953675133738	0.039450276870843	NC	NA	NA	NA	NA	NA	NA	NA	NA	NA	NA	NA	NA	NA	NA	NA	NA	NA	NA	NA
g262	121.893295646983	0.54155428169019	0.342378712099157	1.5817405187661	0.113708818739705	0.411632128957446	up-regulated	finz	-0.100216312604161	0.331374242346815	NC	NA	NA	NA	NA	NA	NA	NA	NA	NA	NA	NA	NA	NA	NA	NA	NA	NA	NA	NA
g264	195.245554811885	-0.572543103419446	0.397684453201794	-1.43969194372536	0.149954573661012	0.474668508438185	down-regulated	finz	-0.0195788102772321	0.940434983459435	Late	NA	NA	NA	NA	NA	NA	NA	NA	NA	NA	NA	NA	NA	NA	NA	NA	NA	NA	NA
g265	443.690239519987	0.244191887485663	0.229850266654213	1.06239549355418	0.288056178748985	0.639918789596749	up-regulated	finz	-0.257891050356251	8.19187338658948	Late	NA	NA	NA	NA	NA	NA	NA	NA	NA	NA	NA	NA	NA	NA	NA	NA	NA	NA	NA
g266	215.899000504056	0.892608142106801	0.298782060213869	2.98748907972544	0.00281279343450534	0.0378870425302534	up-regulated	finz	-0.0564118436197308	1.17801996207237	Late	NA	NA	NA	NA	NA	NA	NA	NA	NA	NA	NA	NA	NA	NA	NA	NA	NA	NA	NA
g267	296.93146421772	2.08294445195962	0.235194507877954	8.85626314471802	8.27414262412519e-19	3.13649106473089e-16	up-regulated	finz	-1.81252901422061	0.098213225394581	Dome	NA	NA	NA	NA	NA	NA	NA	NA	NA	NA	NA	NA	NA	NA	NA	NA	NA	NA	NA
g268	19.8173929152703	-2.10725412600014	0.84411643227521	-2.49640220878096	0.0125460256335191	0.107159481819344	down-regulated	finz	-0.345652583422148	0.140600000725911	NC	NA	NA	NA	NA	NA	NA	NA	NA	NA	NA	NA	NA	NA	NA	NA	NA	NA	NA	NA
g269	1004.60035584472	1.13995711535552	0.164029334380421	6.94971493764465	3.66025061239587e-12	5.71322058823085e-10	up-regulated	finz	-0.297458577972527	1.07698797077097	Late	NA	NA	NA	NA	NA	NA	NA	NA	NA	NA	NA	NA	NA	NA	NA	NA	NA	NA	NA
g27	217.456578379294	1.10283235043757	0.318361517877858	3.46408811526234	0.0005320322052514	0.0104703148823332	up-regulated	finz	0.128092438700459	1.61118739059329	Late	NA	NA	NA	NA	NA	NA	NA	NA	NA	NA	NA	NA	NA	NA	NA	NA	NA	NA	NA
g270	171.260617831755	-0.431929260532371	0.308541820771169	-1.3999050743034	0.161541746324381	0.491203692392961	down-regulated	finz	-0.0629358117266539	0.244499590232893	NC	NA	NA	NA	NA	NA	NA	NA	NA	NA	NA	NA	NA	NA	NA	NA	NA	NA	NA	NA
g271	215.469303461339	1.96881327360989	0.342839394306612	5.74266932652763	9.3195609429594e-09	8.7280429278151e-07	up-regulated	finz	0.436990585138703	0.402605203891711	Late	NA	NA	NA	NA	NA	NA	NA	NA	NA	NA	NA	NA	NA	NA	NA	NA	NA	NA	NA
g272	33.6751463849555	0.107834819392921	0.619469749372085	0.174076005329116	0.861805730254385	0.958357828552075	up-regulated	finz	-0.00909766009910401	0.969848752083794	Late	NA	NA	NA	NA	NA	NA	NA	NA	NA	NA	NA	NA	NA	NA	NA	NA	NA	NA	NA
g273	66.2094353782956	0.740360600736951	0.478757241463722	1.5464217282091	0.122002749944802	0.427466061151231	up-regulated	finz	-0.555504708140916	0.151082684781322	NC	NA	NA	NA	NA	NA	NA	NA	NA	NA	NA	NA	NA	NA	NA	NA	NA	NA	NA	NA
g274	218.058735947131	0.803063327785828	0.258960749331321	3.10110057164829	0.00192802794365733	0.0287416974634536	up-regulated	finz	-0.0393810837477573	0.115144433256203	NC	NA	NA	NA	NA	NA	NA	NA	NA	NA	NA	NA	NA	NA	NA	NA	NA	NA	NA	NA
g275	83.0764098294625	-0.572759717390734	0.485430905138971	-1.17989957237429	0.238040159978969	0.586208412532894	down-regulated	finz	-0.161898589393582	1.55305054123752	Late	NA	NA	NA	NA	NA	NA	NA	NA	NA	NA	NA	NA	NA	NA	NA	NA	NA	NA	NA
g276	776.18037224136	2.01272245678572	0.185894443218617	10.8272330357864	2.55767436482052e-27	2.39533726837103e-24	up-regulated	finz	-1.22868271861578	1.00253502288713	Dome	NA	NA	NA	NA	NA	NA	NA	NA	NA	NA	NA	NA	NA	NA	NA	NA	NA	NA	NA
g277	252.726876896332	1.83933604323581	0.257556075789974	7.14149739078845	9.2319628391109e-13	1.63313422623872e-10	up-regulated	finz	-0.689962372014355	0.643198159422778	Late	NA	NA	NA	NA	NA	NA	NA	NA	NA	NA	NA	NA	NA	NA	NA	NA	NA	NA	NA
g278	92.8367378162297	0.121140266254348	0.471937641143422	0.25668701899015	0.797420393222655	0.93405901121968	up-regulated	finz	0.426936920474779	0.0173353229015531	NC	NA	NA	NA	NA	NA	NA	NA	NA	NA	NA	NA	NA	NA	NA	NA	NA	NA	NA	NA
g28	9.85297030914266	-0.609401161889085	1.34302986450044	-0.453751013284994	0.650008045467719	NA	down-regulated	finz	0.105008825587417	0.0145685270147233	NC	NA	NA	NA	NA	NA	NA	NA	NA	NA	NA	NA	NA	NA	NA	NA	NA	NA	NA	NA
g280	467.394035498135	5.19820861694437	0.728714807447376	7.13339232827345	9.7924917724027e-13	1.69463327726547e-10	up-regulated	finz	-1.10682981758829	0.656530583917755	Dome	NA	NA	NA	NA	NA	NA	NA	NA	NA	NA	NA	NA	NA	NA	NA	NA	NA	NA	NA
g281	1601.45033862279	0.814069835309638	0.153631828705124	5.29883580877072	1.16543374790947e-07	8.32056982083708e-06	up-regulated	finz	-1.13122204860797	9.1350738598099	Dome	NA	NA	NA	NA	NA	NA	NA	NA	NA	NA	NA	NA	NA	NA	NA	NA	NA	NA	NA
g282	130.393967287911	0.219456553802902	0.355079887980421	0.618048392014257	0.536543439876532	0.817054816477692	up-regulated	finz	-0.578017961467985	0.392957622317247	NC	NA	NA	NA	NA	NA	NA	NA	NA	NA	NA	NA	NA	NA	NA	NA	NA	NA	NA	NA
g284	58.8684159281673	1.72389013704773	0.523580993738358	3.29249945598519	0.000993010899412588	0.0174115930942157	up-regulated	finz	-1.14874776665837	0.0909359745459194	NC	NA	NA	NA	NA	NA	NA	NA	NA	NA	NA	NA	NA	NA	NA	NA	NA	NA	NA	NA
g285	120.613175801604	1.25596773088024	0.403314472693496	3.11411520269129	0.00184497437352408	0.0278689155606043	up-regulated	finz	-0.0596218761853817	1.56903722064442	Late	NA	NA	NA	NA	NA	NA	NA	NA	NA	NA	NA	NA	NA	NA	NA	NA	NA	NA	NA
g286	579.61237877546	1.8068747482383	0.207958069843282	8.68864934936145	3.6677381301102e-18	1.21654289103093e-15	up-regulated	finz	0.0949551609234944	0.310880836982201	Dome	NA	NA	NA	NA	NA	NA	NA	NA	NA	NA	NA	NA	NA	NA	NA	NA	NA	NA	NA
g287	797.193316808392	0.77559675985546	0.165215260923858	4.6944619735395	2.67309327552243e-06	0.000129423551659205	up-regulated	finz	-1.12517670067237	3.56620960128	Dome	NA	NA	NA	NA	NA	NA	NA	NA	NA	NA	NA	NA	NA	NA	NA	NA	NA	NA	NA
g288	15.2998000593755	2.04804520223952	0.991396377097596	2.06581872755614	0.0388455991014019	NA	up-regulated	finz	-0.0755634200544035	0.0481332211025627	NC	NA	NA	NA	NA	NA	NA	NA	NA	NA	NA	NA	NA	NA	NA	NA	NA	NA	NA	NA
g29	87.7527358398739	0.734127390258682	0.44609167711756	1.64568726097352	0.0998281631013172	0.384647672975816	up-regulated	finz	-0.236425583651428	0.549575296042666	Late	NA	NA	NA	NA	NA	NA	NA	NA	NA	NA	NA	NA	NA	NA	NA	NA	NA	NA	NA
g290	78.253601658828	0.454996619128193	0.473892781463057	0.960125659064641	0.336991975963213	0.681994311594041	up-regulated	finz	-0.464099723932902	0.482239713929148	Dome	NA	NA	NA	NA	NA	NA	NA	NA	NA	NA	NA	NA	NA	NA	NA	NA	NA	NA	NA
g292	147.921474549912	2.65676654009006	0.331573026033432	8.01261360694096	1.12296022576909e-15	2.8836531862048e-13	up-regulated	finz	0.230539707671277	0.0330289587458269	NC	NA	NA	NA	NA	NA	NA	NA	NA	NA	NA	NA	NA	NA	NA	NA	NA	NA	NA	NA
g293	376.821219650396	1.26462166110076	0.230633245451148	5.48325831615037	4.17562605232137e-08	3.32400711895042e-06	up-regulated	finz	-0.136429351439577	1.71121175916483	Late	NA	NA	NA	NA	NA	NA	NA	NA	NA	NA	NA	NA	NA	NA	NA	NA	NA	NA	NA
g294	66.8941540926258	2.08975996018895	0.492804944344666	4.24054178873534	2.2298091535881e-05	0.000792428382461522	up-regulated	finz	0.105008825587417	0.0171295560976555	NC	NA	NA	NA	NA	NA	NA	NA	NA	NA	NA	NA	NA	NA	NA	NA	NA	NA	NA	NA
g295	354.242634835062	1.25246156637641	0.240508617642056	5.20755380266839	1.91346366251474e-07	1.33031681095621e-05	up-regulated	finz	-0.0616410438220343	0.247876699409281	NC	NA	NA	NA	NA	NA	NA	NA	NA	NA	NA	NA	NA	NA	NA	NA	NA	NA	NA	NA
g297	59.0892963675439	-1.46120931403442	0.653731619723575	-2.2351822520873	0.0254053861663492	0.170307011854503	down-regulated	finz	-0.674490812417343	0.61899058153649	Late	NA	NA	NA	NA	NA	NA	NA	NA	NA	NA	NA	NA	NA	NA	NA	NA	NA	NA	NA
g299	15.9262031236778	0.807245414356028	0.961033241478879	0.839976578868182	0.400921518588772	NA	up-regulated	finz	-0.547067870992275	0.076002470717199	NC	NA	NA	NA	NA	NA	NA	NA	NA	NA	NA	NA	NA	NA	NA	NA	NA	NA	NA	NA
g3	274.485926632947	1.4905867463725	0.249546282383902	5.9731875471476	2.32662165758959e-09	2.43698311911078e-07	up-regulated	finz	-0.254887119498966	0.502971087126139	Late	NA	NA	NA	NA	NA	NA	NA	NA	NA	NA	NA	NA	NA	NA	NA	NA	NA	NA	NA
g300	44.7508183884242	0.227105636217587	0.524156351262613	0.433278420972147	0.664812513038366	0.880865514321223	up-regulated	finz	0.0270063135861447	0.283774010794428	NC	NA	NA	NA	NA	NA	NA	NA	NA	NA	NA	NA	NA	NA	NA	NA	NA	NA	NA	NA
g301	649.23352860912	1.87799162110693	0.179088136095152	10.4864099993152	9.97465925102625e-26	7.94032749677945e-23	up-regulated	finz	-0.486466982092413	0.845993646083551	Late	NA	NA	NA	NA	NA	NA	NA	NA	NA	NA	NA	NA	NA	NA	NA	NA	NA	NA	NA
g302	2678.98169296108	1.7981559420858	0.152679609165575	11.7773155951413	5.10944630863478e-32	6.25749959075187e-29	up-regulated	finz	-0.282076926726367	5.71016118476134	Late	NA	NA	NA	NA	NA	NA	NA	NA	NA	NA	NA	NA	NA	NA	NA	NA	NA	NA	NA
g303	81.0023662941939	-1.02986976550824	0.453826209169389	-2.26930429468397	0.0232498275565843	0.160939349794947	down-regulated	finz	-0.562415835325711	0.0922737738186306	NC	NA	NA	NA	NA	NA	NA	NA	NA	NA	NA	NA	NA	NA	NA	NA	NA	NA	NA	NA
g304	111.600698244717	1.21764726902533	0.34421824633521	3.53742801838445	0.000404044303419594	0.00850898062796741	up-regulated	finz	-0.949438958434959	0.123837934980705	NC	NA	NA	NA	NA	NA	NA	NA	NA	NA	NA	NA	NA	NA	NA	NA	NA	NA	NA	NA
g305	165.37342433468	0.870641617162476	0.297657195118372	2.92498092248783	0.00344477340724668	0.0438053014510977	up-regulated	finz	-0.313395524789825	0.909474363357377	Late	NA	NA	NA	NA	NA	NA	NA	NA	NA	NA	NA	NA	NA	NA	NA	NA	NA	NA	NA
g306	149.422521767373	0.688091029651803	0.319442991796279	2.15403388812056	0.0312375144364275	0.194498422894941	up-regulated	finz	-0.650249177885488	2.69555356593924	Dome	NA	NA	NA	NA	NA	NA	NA	NA	NA	NA	NA	NA	NA	NA	NA	NA	NA	NA	NA
g307	142.843172356127	1.28094474061267	0.348484957331602	3.67575332496714	0.000237148585517228	0.00564371095668129	up-regulated	finz	-1.44958002609022	0.361097059506692	Dome	NA	NA	NA	NA	NA	NA	NA	NA	NA	NA	NA	NA	NA	NA	NA	NA	NA	NA	NA
g309	59.1661470102792	2.22052715930477	0.577856209682274	3.84269844660093	0.000121688949274825	0.0032837453583127	up-regulated	finz	-0.0985245684977145	0.151634658846681	NC	NA	NA	NA	NA	NA	NA	NA	NA	NA	NA	NA	NA	NA	NA	NA	NA	NA	NA	NA
g310	967.68306285532	1.4200591147126	0.176587386771305	8.04167919734663	8.86156361433618e-16	2.31286810334174e-13	up-regulated	finz	-0.516128772284274	2.12210244530526	Late	NA	NA	NA	NA	NA	NA	NA	NA	NA	NA	NA	NA	NA	NA	NA	NA	NA	NA	NA
g311	342.46562850303	0.320550484122247	0.236955226580096	1.35278925368584	0.17612296683771	0.511980116433876	up-regulated	finz	-0.0993496729187684	0.127169777490438	NC	NA	NA	NA	NA	NA	NA	NA	NA	NA	NA	NA	NA	NA	NA	NA	NA	NA	NA	NA
g312	80.3693856739744	0.34914592583858	0.462923125765622	0.754220099203584	0.450717070635538	0.767752672771401	up-regulated	finz	-0.58011783705917	0.223928678487385	NC	NA	NA	NA	NA	NA	NA	NA	NA	NA	NA	NA	NA	NA	NA	NA	NA	NA	NA	NA
g313	24.7693648998012	8.03416778380984	1.38987555549161	5.78049434142907	7.44814434167102e-09	7.10071293794876e-07	up-regulated	finz	-1.10691026451952	0.409214697039897	Dome	NA	NA	NA	NA	NA	NA	NA	NA	NA	NA	NA	NA	NA	NA	NA	NA	NA	NA	NA
g314	509.108106446183	1.53181262001782	0.201398836080095	7.60586629909133	2.83001743224128e-14	5.92851414983071e-12	up-regulated	finz	-0.50699043161694	3.05893995601181	Late	NA	NA	NA	NA	NA	NA	NA	NA	NA	NA	NA	NA	NA	NA	NA	NA	NA	NA	NA
g316	303.941867389989	-0.443886270118472	0.254119787459652	-1.7467599613389	0.0806789844635893	0.344644516137592	down-regulated	finz	-0.615789565609336	1.40784351513391	Late	NA	NA	NA	NA	NA	NA	NA	NA	NA	NA	NA	NA	NA	NA	NA	NA	NA	NA	NA
g317	16.2597256429472	-2.39740407134304	0.909804422866651	-2.635076298914	0.00841183722360448	NA	down-regulated	finz	-0.344601822238852	0.59463416979335	Late	NA	NA	NA	NA	NA	NA	NA	NA	NA	NA	NA	NA	NA	NA	NA	NA	NA	NA	NA
g318	180.858254170019	-0.566414531641511	0.30226168752989	-1.87392102608274	0.0609413109478195	0.292772061436402	down-regulated	finz	-0.799131159005066	0.71603818619037	Late	NA	NA	NA	NA	NA	NA	NA	NA	NA	NA	NA	NA	NA	NA	NA	NA	NA	NA	NA
g319	120.309486769136	1.94914524294465	0.386481539111772	5.0433074951633	4.5755306835272e-07	2.8455868754858e-05	up-regulated	finz	0.105008825587418	0.371470023057956	NC	NA	NA	NA	NA	NA	NA	NA	NA	NA	NA	NA	NA	NA	NA	NA	NA	NA	NA	NA
g321	188.419244275488	0.899241164196064	0.285702920244892	3.14746927831635	0.00164690411360338	0.0255808394074921	up-regulated	finz	-0.229410213483142	0.206765665898363	NC	NA	NA	NA	NA	NA	NA	NA	NA	NA	NA	NA	NA	NA	NA	NA	NA	NA	NA	NA
g322	302.4322393335	1.54934991530711	0.243609657505124	6.3599691866671	2.01794225762938e-10	2.49051617703235e-08	up-regulated	finz	-0.303828857356496	2.68583626427496	Late	NA	NA	NA	NA	NA	NA	NA	NA	NA	NA	NA	NA	NA	NA	NA	NA	NA	NA	NA
g323	52.3677850705231	1.59535017959868	0.525402465636046	3.03643451247867	0.00239394104982879	0.033879053737177	up-regulated	finz	-0.672598753076135	0.0308218860396421	NC	NA	NA	NA	NA	NA	NA	NA	NA	NA	NA	NA	NA	NA	NA	NA	NA	NA	NA	NA
g324	15.7556073121924	0.675200365479779	1.0995566852	0.614065990928848	0.5391717206416	NA	up-regulated	finz	-0.431044074652792	0.123314071703256	NC	NA	NA	NA	NA	NA	NA	NA	NA	NA	NA	NA	NA	NA	NA	NA	NA	NA	NA	NA
g325	223.364271142885	0.592856594556672	0.259284160340642	2.28651296622898	0.0222242664490125	0.155791322947018	up-regulated	finz	-0.535782063445761	0.829045019973267	Dome	NA	NA	NA	NA	NA	NA	NA	NA	NA	NA	NA	NA	NA	NA	NA	NA	NA	NA	NA
g326	85.3285658988129	3.95056793891682	1.46918119215338	2.68895896572598	0.00716752292795261	0.0724994488792462	up-regulated	finz	-1.23602809224765	0.113904578850997	Dome	NA	NA	NA	NA	NA	NA	NA	NA	NA	NA	NA	NA	NA	NA	NA	NA	NA	NA	NA
g327	154.06493040814	0.0126094627379413	0.303229179782113	0.041583935777559	0.966830379556768	0.991132449635844	up-regulated	finz	0.105008825587417	0.12322423629405	NC	NA	NA	NA	NA	NA	NA	NA	NA	NA	NA	NA	NA	NA	NA	NA	NA	NA	NA	NA
g328	56.2458599046768	1.61581509054333	0.492867356259775	3.27839746337691	0.00104398284506369	0.0180862359915767	up-regulated	finz	0.706459449097143	0.0518057585562939	NC	NA	NA	NA	NA	NA	NA	NA	NA	NA	NA	NA	NA	NA	NA	NA	NA	NA	NA	NA
g330	758.929971502003	1.98027884303115	0.204096024827018	9.70268208167961	2.93675323644498e-22	1.55853494258135e-19	up-regulated	finz	-0.916052789940412	0.375245086933677	NC	NA	NA	NA	NA	NA	NA	NA	NA	NA	NA	NA	NA	NA	NA	NA	NA	NA	NA	NA
g332	201.064136880229	0.0235845235715424	0.394309064550852	0.0598122784684317	0.952305146282969	0.986525830040482	up-regulated	finz	-0.435559555775285	0.245853317110939	NC	NA	NA	NA	NA	NA	NA	NA	NA	NA	NA	NA	NA	NA	NA	NA	NA	NA	NA	NA
g333	91.9672552200981	3.66356377996186	1.1796623195679	3.10560379796127	0.00189890961211194	0.0284128190984859	up-regulated	finz	-0.81252901422061	0.0828588597253029	NC	NA	NA	NA	NA	NA	NA	NA	NA	NA	NA	NA	NA	NA	NA	NA	NA	NA	NA	NA
g334	372.420618230205	1.69480259842824	0.300826094623143	5.63382841023612	1.7625239319488e-08	1.53339582079545e-06	up-regulated	finz	-0.229410213483142	1.04871986014991	Late	NA	NA	NA	NA	NA	NA	NA	NA	NA	NA	NA	NA	NA	NA	NA	NA	NA	NA	NA
g335	232.860457572109	-1.42834686240246	0.30429019615125	-4.69402853088467	2.67876648129752e-06	0.000129423551659205	down-regulated	finz	0.415937921525523	0.179348619234078	NC	NA	NA	NA	NA	NA	NA	NA	NA	NA	NA	NA	NA	NA	NA	NA	NA	NA	NA	NA
g336	49.1396881864311	-4.2412592215392	0.748745940480473	-5.66448376176513	1.47467825759364e-08	1.30435291884158e-06	down-regulated	finz	-0.543693144211619	1.92476257091307	Late	NA	NA	NA	NA	NA	NA	NA	NA	NA	NA	NA	NA	NA	NA	NA	NA	NA	NA	NA
g338	1227.29045565505	1.34034670117695	0.169367175989709	7.91385162647096	2.49545682297345e-15	6.11233355054774e-13	up-regulated	finz	-0.217456485854612	3.61810642135383	Late	NA	NA	NA	NA	NA	NA	NA	NA	NA	NA	NA	NA	NA	NA	NA	NA	NA	NA	NA
g339	136.472133882141	-0.339771055384862	0.948915028668851	-0.35806267697277	0.720296409239409	0.907102957993356	down-regulated	finz	-0.0393810837477575	2.45847809644158	Late	NA	NA	NA	NA	NA	NA	NA	NA	NA	NA	NA	NA	NA	NA	NA	NA	NA	NA	NA
g340	30.3690017640108	0.873441934970643	0.686550854325271	1.27221738851238	0.203295891081646	0.547660555314871	up-regulated	finz	-0.102796059525984	0.13157478288931	NC	NA	NA	NA	NA	NA	NA	NA	NA	NA	NA	NA	NA	NA	NA	NA	NA	NA	NA	NA
g341	47.007975164042	-2.16310729029586	0.611188443915778	-3.53918224702877	0.000401368651554032	0.00847505345012167	down-regulated	finz	0.0225466653954444	0.654124917897388	Late	NA	NA	NA	NA	NA	NA	NA	NA	NA	NA	NA	NA	NA	NA	NA	NA	NA	NA	NA
g342	28.6720385671068	2.7465176670265	0.689173700657639	3.98523284391969	6.74139868443025e-05	0.00204827878730561	up-regulated	finz	0.619581998417177	0.0150565323756959	NC	NA	NA	NA	NA	NA	NA	NA	NA	NA	NA	NA	NA	NA	NA	NA	NA	NA	NA	NA
g343	278.585086627222	1.24872459994765	0.287018365991147	4.35067838127881	1.35716994629975e-05	0.00052192035543571	up-regulated	finz	-0.38652681116547	0.260518322477927	NC	NA	NA	NA	NA	NA	NA	NA	NA	NA	NA	NA	NA	NA	NA	NA	NA	NA	NA	NA
g344	356.124059177088	1.46349535248504	0.258863885279807	5.65353236085111	1.57183501088774e-08	1.38260691758805e-06	up-regulated	finz	-0.748460767591443	3.68418797544481	Late	NA	NA	NA	NA	NA	NA	NA	NA	NA	NA	NA	NA	NA	NA	NA	NA	NA	NA	NA
g346	207.369423406422	1.773940946292	0.281761068877197	6.29590508497524	3.05611340580405e-10	3.60417640991158e-08	up-regulated	finz	-0.442478969715076	0.191412156615385	NC	NA	NA	NA	NA	NA	NA	NA	NA	NA	NA	NA	NA	NA	NA	NA	NA	NA	NA	NA
g347	514.181566574617	-0.194066806555377	0.2181304059471	-0.889682507639217	0.373636389207955	0.710203552122714	down-regulated	finz	0.00720889923712398	1.81875374982097	Late	NA	NA	NA	NA	NA	NA	NA	NA	NA	NA	NA	NA	NA	NA	NA	NA	NA	NA	NA
g348	107.028538338716	1.6057123851282	0.455229453581454	3.52725943476522	0.000419885124213843	0.0087499883018437	up-regulated	finz	0.105008825587418	0.0514642398639857	NC	NA	NA	NA	NA	NA	NA	NA	NA	NA	NA	NA	NA	NA	NA	NA	NA	NA	NA	NA
g349	85.4072151652158	1.12135198625686	0.404343957965866	2.77326262496426	0.00554973124889475	0.0611469004938777	up-regulated	finz	-0.553954256577515	0.211454278595228	NC	NA	NA	NA	NA	NA	NA	NA	NA	NA	NA	NA	NA	NA	NA	NA	NA	NA	NA	NA
g350	109.645019236899	1.07157348662203	0.354918855713243	3.01920698033527	0.00253437320624363	0.0353563188496784	up-regulated	finz	-0.760061594326474	0.650429970292647	Dome	NA	NA	NA	NA	NA	NA	NA	NA	NA	NA	NA	NA	NA	NA	NA	NA	NA	NA	NA
g351	148.635982027245	0.375774885278863	0.417350186078875	0.900382694948279	0.367916626805232	0.705990191077028	up-regulated	finz	0.0549681430878219	0.388350581773128	NC	NA	NA	NA	NA	NA	NA	NA	NA	NA	NA	NA	NA	NA	NA	NA	NA	NA	NA	NA
g352	65.7670701905822	-0.473597981297032	0.47403257888197	-0.999083190471923	0.317754393380398	0.665916506122064	down-regulated	finz	-0.471492096385542	0.259679883381787	NC	NA	NA	NA	NA	NA	NA	NA	NA	NA	NA	NA	NA	NA	NA	NA	NA	NA	NA	NA
g353	53.1695526002881	-0.125531022520429	0.565830027002574	-0.221852882543928	0.824428410750458	0.945325868294133	down-regulated	finz	-0.0876362523549785	0.0526003691611239	NC	NA	NA	NA	NA	NA	NA	NA	NA	NA	NA	NA	NA	NA	NA	NA	NA	NA	NA	NA
g355	73.5848432174345	1.23453755612404	0.457804665761689	2.69664695109656	0.00700414857629837	0.0714500597265562	up-regulated	finz	-0.184497791607567	0.0663997437141204	NC	NA	NA	NA	NA	NA	NA	NA	NA	NA	NA	NA	NA	NA	NA	NA	NA	NA	NA	NA
g356	94.3734305149099	1.51137391504366	0.395587989523751	3.82057583917854	0.000133140456368587	0.00351562412670151	up-regulated	finz	-0.390948669074993	0.0846607684588988	NC	NA	NA	NA	NA	NA	NA	NA	NA	NA	NA	NA	NA	NA	NA	NA	NA	NA	NA	NA
g357	132.928561424692	1.05345374996871	0.326803666912917	3.22350651668	0.00126631417178332	0.0209791757845601	up-regulated	finz	-0.447532197441361	0.235589053967327	NC	NA	NA	NA	NA	NA	NA	NA	NA	NA	NA	NA	NA	NA	NA	NA	NA	NA	NA	NA
g358	446.182001192511	6.66523674853709	1.36325057037665	4.88922351721121	1.01234497633622e-06	5.67519167896089e-05	up-regulated	finz	-2.36065474676139	0.238653688446278	NC	NA	NA	NA	NA	NA	NA	NA	NA	NA	NA	NA	NA	NA	NA	NA	NA	NA	NA	NA
g36	66.363539133095	0.733257290612523	0.494416636319781	1.48307568303236	0.138054303891058	0.457337197721502	up-regulated	finz	0.177417321115467	0.40958802948549	NC	NA	NA	NA	NA	NA	NA	NA	NA	NA	NA	NA	NA	NA	NA	NA	NA	NA	NA	NA
g360	435.4880839005	1.33384749397616	0.210438128665927	6.33843069424773	2.32117209804555e-10	2.82102144831933e-08	up-regulated	finz	-0.503223454456586	0.493452948498453	Late	NA	NA	NA	NA	NA	NA	NA	NA	NA	NA	NA	NA	NA	NA	NA	NA	NA	NA	NA
g361	139.855663060635	-1.30987266627101	0.31297098600041	-4.18528465852518	2.84808960043447e-05	0.000977250744149078	down-regulated	finz	-1.66052592077556	0.0812741274354747	NC	NA	NA	NA	NA	NA	NA	NA	NA	NA	NA	NA	NA	NA	NA	NA	NA	NA	NA	NA
g362	117.196850832998	-2.50519507439132	0.454754708410414	-5.50889309788165	3.61097103879038e-08	2.91828781261835e-06	down-regulated	finz	0.105008825587418	0.063831615335176	NC	NA	NA	NA	NA	NA	NA	NA	NA	NA	NA	NA	NA	NA	NA	NA	NA	NA	NA	NA
g363	113.587801103498	0.829111938929019	0.377875559953997	2.19414015299099	0.0282253354146892	0.183071236845341	up-regulated	finz	0.211924029503929	0.0465534797030068	NC	NA	NA	NA	NA	NA	NA	NA	NA	NA	NA	NA	NA	NA	NA	NA	NA	NA	NA	NA
g364	146.288533740826	1.7964902650992	0.33711146120091	5.32906908207591	9.87174454171411e-08	7.11167623749459e-06	up-regulated	finz	-0.349557037878064	0.122559420253467	NC	NA	NA	NA	NA	NA	NA	NA	NA	NA	NA	NA	NA	NA	NA	NA	NA	NA	NA	NA
g365	27.8211888131474	-1.16615206274417	0.78607231503681	-1.48351753450261	0.137936961271499	0.45723388723788	down-regulated	finz	-0.631956768578789	0.0716635148959255	NC	NA	NA	NA	NA	NA	NA	NA	NA	NA	NA	NA	NA	NA	NA	NA	NA	NA	NA	NA
g366	26.7435686551933	1.52853646512447	0.784453022188542	1.94853792628655	0.0513506313404422	0.265457839964951	up-regulated	finz	-0.135999273916378	0.21358867624302	Maternally deposited	NA	NA	NA	NA	NA	NA	NA	NA	NA	NA	NA	NA	NA	NA	NA	NA	NA	NA	NA
g367	36.021814081332	2.28848257227358	0.712779116259736	3.21064761869322	0.00132436226918862	0.0217822021567685	up-regulated	finz	-0.879884282022374	0.568629970675053	Dome	NA	NA	NA	NA	NA	NA	NA	NA	NA	NA	NA	NA	NA	NA	NA	NA	NA	NA	NA
g368	75.2678260827283	0.467409312868652	0.414829623668036	1.12675008292728	0.259848160822257	0.610919175322043	up-regulated	finz	-0.894991174412583	0.18087293530416	NC	NA	NA	NA	NA	NA	NA	NA	NA	NA	NA	NA	NA	NA	NA	NA	NA	NA	NA	NA
g369	72.2250955361934	1.95304473102545	0.483194480643037	4.04194337738777	5.30100346968089e-05	0.00165809972968152	up-regulated	finz	0.105008825587418	0.0478924304501607	NC	NA	NA	NA	NA	NA	NA	NA	NA	NA	NA	NA	NA	NA	NA	NA	NA	NA	NA	NA
g37	100.109729499408	-1.92655882454779	0.4699258847299	-4.09970782021322	4.13672059834944e-05	0.00133928990147155	down-regulated	finz	-0.333875415645794	0.780525290514854	Late	NA	NA	NA	NA	NA	NA	NA	NA	NA	NA	NA	NA	NA	NA	NA	NA	NA	NA	NA
g371	1833.62936044723	1.39867751504721	0.160749243365004	8.70098972641081	3.29002054040479e-18	1.11447695795287e-15	up-regulated	finz	-0.595802003820258	0.946460878700612	Late	NA	NA	NA	NA	NA	NA	NA	NA	NA	NA	NA	NA	NA	NA	NA	NA	NA	NA	NA
g372	734.74864930851	0.912320900463662	0.51799741330593	1.76124605457217	0.0781967661806564	0.338797206397032	up-regulated	finz	-0.685068105038351	0.179133006347416	NC	NA	NA	NA	NA	NA	NA	NA	NA	NA	NA	NA	NA	NA	NA	NA	NA	NA	NA	NA
g374	36.333376393849	-0.950455970351303	0.641949845260434	-1.480576679578	0.138719413502194	0.458476918607262	down-regulated	finz	-1.47995367513374	0.0100755325645423	NC	NA	NA	NA	NA	NA	NA	NA	NA	NA	NA	NA	NA	NA	NA	NA	NA	NA	NA	NA
g375	66.7646134841131	0.853918180781059	0.442410675429209	1.93014822698983	0.0535884743381575	0.271800605268495	up-regulated	finz	-0.201652512646635	0.125032087119193	NC	NA	NA	NA	NA	NA	NA	NA	NA	NA	NA	NA	NA	NA	NA	NA	NA	NA	NA	NA
g376	6.75266381658786	3.96199209900214	1.57532295691298	2.51503482610709	0.0119020626132681	NA	up-regulated	finz	0.175398153478816	0.299268268156154	Dome	NA	NA	NA	NA	NA	NA	NA	NA	NA	NA	NA	NA	NA	NA	NA	NA	NA	NA	NA
g378	405.437395827085	-1.24264883397895	0.267460942361781	-4.64609457742088	3.38277962636249e-06	0.000157477293658822	down-regulated	finz	-0.381161850550522	1.25841752045542	Late	NA	NA	NA	NA	NA	NA	NA	NA	NA	NA	NA	NA	NA	NA	NA	NA	NA	NA	NA
g379	406.140107796421	1.37558335780389	0.217555187390278	6.32291683919351	2.5667145251875e-10	3.07253097409851e-08	up-regulated	finz	-0.233159910307156	0.689959029387892	Late	NA	NA	NA	NA	NA	NA	NA	NA	NA	NA	NA	NA	NA	NA	NA	NA	NA	NA	NA
g38	119.94066558595	-0.839675275651034	0.391638520931832	-2.14400583898944	0.032032418934949	0.197198319008725	down-regulated	finz	-0.514960124961652	0.926449634396464	Late	NA	NA	NA	NA	NA	NA	NA	NA	NA	NA	NA	NA	NA	NA	NA	NA	NA	NA	NA
g380	71.6606708202262	-0.557746522224738	0.436573582815947	-1.27755444712713	0.201406571002613	0.54562177512808	down-regulated	finz	-0.201652512646634	0.118458560032624	NC	NA	NA	NA	NA	NA	NA	NA	NA	NA	NA	NA	NA	NA	NA	NA	NA	NA	NA	NA
g381	71.8837210487212	0.636482794665217	0.45503935886971	1.39874228955975	0.161890277738183	0.491693077426482	up-regulated	finz	0.0197615389689063	0.385679615096319	NC	NA	NA	NA	NA	NA	NA	NA	NA	NA	NA	NA	NA	NA	NA	NA	NA	NA	NA	NA
g382	76.4513482438845	0.380340591499152	0.43495615343133	0.874434327457328	0.381881769958459	0.715853046798198	up-regulated	finz	-0.196160709133147	0.81405887380302	Late	NA	NA	NA	NA	NA	NA	NA	NA	NA	NA	NA	NA	NA	NA	NA	NA	NA	NA	NA
g383	265.201482158004	-0.318350109114907	0.304807783923242	-1.04442906613919	0.296286921661268	0.647399824727865	down-regulated	finz	-0.479953675133739	0.0421973670910494	NC	NA	NA	NA	NA	NA	NA	NA	NA	NA	NA	NA	NA	NA	NA	NA	NA	NA	NA	NA
g384	226.836671566665	0.593911596949531	0.324316190249406	1.83127335238121	0.0670597529690954	0.309197314515195	up-regulated	finz	-0.0866504682094228	0.789859370353094	Late	NA	NA	NA	NA	NA	NA	NA	NA	NA	NA	NA	NA	NA	NA	NA	NA	NA	NA	NA
g385	249.140501892931	1.50831381248941	0.273184550699055	5.52122661632868	3.36641270984496e-08	2.74854650017649e-06	up-regulated	finz	-1.09934967291877	0.193406799238587	NC	NA	NA	NA	NA	NA	NA	NA	NA	NA	NA	NA	NA	NA	NA	NA	NA	NA	NA	NA
g388	691.065765769038	0.830633553630638	0.21854432524563	3.80075553413275	0.000144255568831592	0.00373083651504752	up-regulated	finz	-0.604236011020339	2.67997735304678	Late	NA	NA	NA	NA	NA	NA	NA	NA	NA	NA	NA	NA	NA	NA	NA	NA	NA	NA	NA
g389	267.497843301733	0.339922325147756	0.248299341356946	1.36900212175391	0.17099861167772	0.50481529696291	up-regulated	finz	-0.762288636926469	1.4370669325185	Dome	NA	NA	NA	NA	NA	NA	NA	NA	NA	NA	NA	NA	NA	NA	NA	NA	NA	NA	NA
g39	686.854119502553	1.96218633210053	0.199888951290096	9.8163821433674	9.57171830902351e-23	5.6441232295542e-20	up-regulated	finz	0.194276163684505	0.0791719425296261	NC	NA	NA	NA	NA	NA	NA	NA	NA	NA	NA	NA	NA	NA	NA	NA	NA	NA	NA	NA
g390	275.162185806275	-1.75965086148369	0.882562304472212	-1.99379789117097	0.046174146140181	0.247771682068696	down-regulated	finz	0.0270063135861444	1.67696842129305	Late	NA	NA	NA	NA	NA	NA	NA	NA	NA	NA	NA	NA	NA	NA	NA	NA	NA	NA	NA
g391	21.50479710138	2.36941945402114	3.47074019847804	0.682684187960875	0.494806423345437	0.795337008186037	up-regulated	finz	-0.364476457713803	0.0385509361037445	NC	NA	NA	NA	NA	NA	NA	NA	NA	NA	NA	NA	NA	NA	NA	NA	NA	NA	NA	NA
g394	99.1947371868935	2.11129815227895	0.430700417706746	4.90201092332464	9.48605602529669e-07	5.37464405618322e-05	up-regulated	finz	0.185627285795702	0.731880872681104	Late	NA	NA	NA	NA	NA	NA	NA	NA	NA	NA	NA	NA	NA	NA	NA	NA	NA	NA	NA
g395	57.4183317584261	-1.75846120473568	0.5393781724175	-3.26016382319336	0.00111347879077747	0.0190007457963217	down-regulated	finz	0.165129818024988	0.147251307614412	NC	NA	NA	NA	NA	NA	NA	NA	NA	NA	NA	NA	NA	NA	NA	NA	NA	NA	NA	NA
g396	109.428046539235	0.866905192875477	0.362264797535041	2.39301527163048	0.0167105455269401	0.129401067769656	up-regulated	finz	-0.216919269299945	0.0999876660214579	NC	NA	NA	NA	NA	NA	NA	NA	NA	NA	NA	NA	NA	NA	NA	NA	NA	NA	NA	NA
g397	2219.85047345073	1.69977116763633	0.185542938323763	9.16106634395493	5.13869904778468e-20	2.15297967209947e-17	up-regulated	finz	-0.378167147222303	4.50104221802665	Late	NA	NA	NA	NA	NA	NA	NA	NA	NA	NA	NA	NA	NA	NA	NA	NA	NA	NA	NA
g398	154.737503498303	-0.143236137715216	0.329045486340847	-0.435308015642683	0.663338867466183	0.880292396848446	down-regulated	finz	-0.278319813964088	0.905711424780999	Late	NA	NA	NA	NA	NA	NA	NA	NA	NA	NA	NA	NA	NA	NA	NA	NA	NA	NA	NA
g399	82.5780561179674	-2.05546421668734	0.596259646587546	-3.44726366852255	0.000566295615461648	0.0109817204552557	down-regulated	finz	-0.25756125379729	0.135612980825659	Dome	NA	NA	NA	NA	NA	NA	NA	NA	NA	NA	NA	NA	NA	NA	NA	NA	NA	NA	NA
g40	49.2699012558518	0.294333155615016	0.573962245518009	0.512809262130781	0.608084750177929	0.854421329881973	up-regulated	finz	0.191165469337132	0.123424818339022	NC	NA	NA	NA	NA	NA	NA	NA	NA	NA	NA	NA	NA	NA	NA	NA	NA	NA	NA	NA
g400	9.6316523036216	-2.6540041942024	1.26367085728411	-2.10023375858047	0.0357082830862112	NA	down-regulated	finz	-0.479953675133738	0.0583531538615271	NC	NA	NA	NA	NA	NA	NA	NA	NA	NA	NA	NA	NA	NA	NA	NA	NA	NA	NA	NA
g402	140.260932937345	-0.562226123643515	0.983730411445698	-0.571524593630549	0.567644094132862	0.832073408923374	down-regulated	finz	-0.123065741892576	0.751870769576101	Late	NA	NA	NA	NA	NA	NA	NA	NA	NA	NA	NA	NA	NA	NA	NA	NA	NA	NA	NA
g404	34.9287870260143	0.891609704223437	0.606706123309348	1.46959074577993	0.141672628154433	0.461828401483769	up-regulated	finz	-0.196646874273684	0.355660825445454	NC	NA	NA	NA	NA	NA	NA	NA	NA	NA	NA	NA	NA	NA	NA	NA	NA	NA	NA	NA
g405	42.6700154339298	-0.853158681966656	0.670874835912605	-1.27171066240111	0.203475940805452	0.548052859679176	down-regulated	finz	-1.25254317903067	0.0871438206746384	NC	NA	NA	NA	NA	NA	NA	NA	NA	NA	NA	NA	NA	NA	NA	NA	NA	NA	NA	NA
g406	184.110948340838	0.868995882671834	0.403520757474495	2.15353452474316	0.0312766937747095	0.194590168654611	up-regulated	finz	-0.0239390316299667	0.764420524232258	Late	NA	NA	NA	NA	NA	NA	NA	NA	NA	NA	NA	NA	NA	NA	NA	NA	NA	NA	NA
g407	330.496602410267	0.888961212250403	0.259304742913062	3.42824894856801	0.000607488110835823	0.011638770412295	up-regulated	finz	-0.172726629592805	0.622719412409162	Late	NA	NA	NA	NA	NA	NA	NA	NA	NA	NA	NA	NA	NA	NA	NA	NA	NA	NA	NA
g408	293.742757917031	-1.08790298936411	0.345097180971597	-3.15245400238043	0.00161904327567129	0.0252961609342126	down-regulated	finz	-0.0805468275686593	1.60666196852422	Late	NA	NA	NA	NA	NA	NA	NA	NA	NA	NA	NA	NA	NA	NA	NA	NA	NA	NA	NA
g409	506.543747309872	7.13061876477108	0.758747213937318	9.39788461003845	5.56710338205363e-21	2.68587433168715e-18	up-regulated	finz	-1.20950179773746	0.285378836606011	Dome	NA	NA	NA	NA	NA	NA	NA	NA	NA	NA	NA	NA	NA	NA	NA	NA	NA	NA	NA
g41	254.506766693753	0.523289331482614	0.289910864046571	1.8050007653337	0.07107456227097	0.31946088206093	up-regulated	finz	0.0743934583493332	1.49309689406063	Late	NA	NA	NA	NA	NA	NA	NA	NA	NA	NA	NA	NA	NA	NA	NA	NA	NA	NA	NA
g411	21.236820628748	-0.948932471918958	0.799709992800516	-1.1865957415336	0.235387116452398	0.583581285874751	down-regulated	finz	-0.40400482190044	0.107455624479492	NC	NA	NA	NA	NA	NA	NA	NA	NA	NA	NA	NA	NA	NA	NA	NA	NA	NA	NA	NA
g412	190.657026729552	3.61046139524586	0.330035586271897	10.9396124097703	7.45177939615648e-28	7.90931865108049e-25	up-regulated	finz	-1.9945268479635	0.152100035237278	Dome	NA	NA	NA	NA	NA	NA	NA	NA	NA	NA	NA	NA	NA	NA	NA	NA	NA	NA	NA
g413	593.927400885292	0.466718639459221	0.204200410868253	2.28559108904213	0.0222781919710032	0.155908173349601	up-regulated	finz	-0.628507406407479	1.23723233836136	Late	NA	NA	NA	NA	NA	NA	NA	NA	NA	NA	NA	NA	NA	NA	NA	NA	NA	NA	NA
g414	42.7747914541101	1.97779074754739	0.569663923478745	3.47185536249107	0.000516874735344343	0.0102864533267716	up-regulated	finz	-1.33447081495774	0.800083234174128	Dome	NA	NA	NA	NA	NA	NA	NA	NA	NA	NA	NA	NA	NA	NA	NA	NA	NA	NA	NA
g416	42.3899493139864	0.726422789318266	0.53926356763364	1.34706446516664	0.177959471483966	0.513610602969928	up-regulated	finz	-2.21691926929994	0.0113733126771239	NC	NA	NA	NA	NA	NA	NA	NA	NA	NA	NA	NA	NA	NA	NA	NA	NA	NA	NA	NA
g418	311.889577855133	1.92863567729809	0.230261426435414	8.3758522091804	5.48256783688323e-17	1.71152867707878e-14	up-regulated	finz	-0.672598753076134	0.318444130646539	NC	NA	NA	NA	NA	NA	NA	NA	NA	NA	NA	NA	NA	NA	NA	NA	NA	NA	NA	NA
g419	53.8670093970381	1.06217799764368	0.510469176843269	2.08078772593512	0.0374533401179396	0.218965032112335	up-regulated	finz	0.3587654178332	0.0529466255918107	NC	NA	NA	NA	NA	NA	NA	NA	NA	NA	NA	NA	NA	NA	NA	NA	NA	NA	NA	NA
g42	76.8932622529321	-0.181058603624515	0.414734704167934	-0.436564873411705	0.662426941915918	0.88019523804401	down-regulated	finz	0.174271488024531	0.322102854705112	NC	NA	NA	NA	NA	NA	NA	NA	NA	NA	NA	NA	NA	NA	NA	NA	NA	NA	NA	NA
g421	98.0341865429795	0.994553760667456	0.389092268091427	2.55608718607012	0.0105856591978778	0.0956494211631174	up-regulated	finz	0.0843985459121315	0.354992181162514	NC	NA	NA	NA	NA	NA	NA	NA	NA	NA	NA	NA	NA	NA	NA	NA	NA	NA	NA	NA
g422	946.596735881097	4.01754828817806	0.188431045338482	21.3210529133417	7.24108864008708e-101	5.76426861194132e-97	up-regulated	finz	-0.445805452721893	1.0035968653041	Late	NA	NA	NA	NA	NA	NA	NA	NA	NA	NA	NA	NA	NA	NA	NA	NA	NA	NA	NA
g423	46.711296781339	1.46209855437849	0.548764242206774	2.66434734978154	0.00771378670175572	0.0768050019253614	up-regulated	finz	-3.35442279304988	0.0960779985480731	Dome	NA	NA	NA	NA	NA	NA	NA	NA	NA	NA	NA	NA	NA	NA	NA	NA	NA	NA	NA
g424	599.006911776898	0.681387882677949	0.259967304263107	2.621052230431	0.00876588309000272	0.0832706591145187	up-regulated	finz	-0.536537203500106	0.597627429093772	Late	NA	NA	NA	NA	NA	NA	NA	NA	NA	NA	NA	NA	NA	NA	NA	NA	NA	NA	NA
g425	358.660374211765	1.52072734153051	0.265616073127881	5.72528357799474	1.03261107988349e-08	9.54672703529661e-07	up-regulated	finz	-0.529571607550303	0.571565646800952	Late	NA	NA	NA	NA	NA	NA	NA	NA	NA	NA	NA	NA	NA	NA	NA	NA	NA	NA	NA
g426	51.7729722868697	0.705903937980734	0.513909987150994	1.373594511938	0.169567601647227	0.502541400481422	up-regulated	finz	0.0619401036955316	0.0652868710922002	NC	NA	NA	NA	NA	NA	NA	NA	NA	NA	NA	NA	NA	NA	NA	NA	NA	NA	NA	NA
g427	125.951634845438	-0.608813484303253	0.354096168636861	-1.71934502044164	0.0855515668894877	0.355829487035883	down-regulated	finz	-0.611819123007712	0.668502116898355	Late	NA	NA	NA	NA	NA	NA	NA	NA	NA	NA	NA	NA	NA	NA	NA	NA	NA	NA	NA
g428	191.074720554175	-0.66075360817914	0.2907734486646	-2.27240008059093	0.0230623568579884	0.159919766348446	down-regulated	finz	-0.508808537805924	1.07925618133085	Late	NA	NA	NA	NA	NA	NA	NA	NA	NA	NA	NA	NA	NA	NA	NA	NA	NA	NA	NA
g429	615.585996239367	-0.361624687242718	0.600278795855236	-0.602427888074073	0.546889350980841	0.822074342994345	down-regulated	finz	-0.0827140536502525	1.25725788903647	Late	NA	NA	NA	NA	NA	NA	NA	NA	NA	NA	NA	NA	NA	NA	NA	NA	NA	NA	NA
g43	88.3448611250174	0.77673985572555	0.379444499948681	2.04704470833179	0.0406536950298369	0.229928056330385	up-regulated	finz	0.244411882252834	0.218130274111853	NC	NA	NA	NA	NA	NA	NA	NA	NA	NA	NA	NA	NA	NA	NA	NA	NA	NA	NA	NA
g430	939.201715143647	1.84850609390561	0.228685959415407	8.08316391015424	6.31077119069885e-16	1.70294556147655e-13	up-regulated	finz	0.297653903529814	0.0658875152642743	NC	NA	NA	NA	NA	NA	NA	NA	NA	NA	NA	NA	NA	NA	NA	NA	NA	NA	NA	NA
g431	665.920624772956	1.18787225458172	0.181970698893519	6.52782157679576	6.6733122740215e-11	9.31980743111371e-09	up-regulated	finz	-0.333112286804468	0.217348420039251	NC	NA	NA	NA	NA	NA	NA	NA	NA	NA	NA	NA	NA	NA	NA	NA	NA	NA	NA	NA
g432	600.742608199674	0.85778386810068	0.247773291400981	3.46197067186106	0.000536235585857488	0.0105270120375303	up-regulated	finz	-0.943900774893529	0.189764210253106	NC	NA	NA	NA	NA	NA	NA	NA	NA	NA	NA	NA	NA	NA	NA	NA	NA	NA	NA	NA
g433	472.031791038837	0.621092603392231	0.593304432328882	1.04683627754856	0.29517509554461	0.646836507369039	up-regulated	finz	0.0237087234855693	0.288176521923096	NC	NA	NA	NA	NA	NA	NA	NA	NA	NA	NA	NA	NA	NA	NA	NA	NA	NA	NA	NA
g434	219.466568853461	-0.414699239599432	0.334610793714066	-1.23934806464672	0.215216625928014	0.562545378657022	down-regulated	finz	0.257011919032468	0.0384333310515671	NC	NA	NA	NA	NA	NA	NA	NA	NA	NA	NA	NA	NA	NA	NA	NA	NA	NA	NA	NA
g435	33.2033915196261	0.510715886900801	0.675429041740224	0.756135515856641	0.449567949990326	0.767349239731895	up-regulated	finz	-1.15802558024638	0.0321061312912938	Dome	NA	NA	NA	NA	NA	NA	NA	NA	NA	NA	NA	NA	NA	NA	NA	NA	NA	NA	NA
g44	78.0776954053523	-0.394290932041779	0.415677010151595	-0.948551212630171	0.342848914298879	0.686220624992487	down-regulated	finz	0.848372190951774	0.402420546806975	Late	NA	NA	NA	NA	NA	NA	NA	NA	NA	NA	NA	NA	NA	NA	NA	NA	NA	NA	NA
g447	31.4581439715284	-2.88885188806031	0.720725269153312	-4.00825669877519	6.11686124423643e-05	0.00188004918666966	down-regulated	finz	-0.466147875608708	1.2233785019096	Late	NA	NA	NA	NA	NA	NA	NA	NA	NA	NA	NA	NA	NA	NA	NA	NA	NA	NA	NA
g449	247.935091038661	1.65631844720147	0.306134493560976	5.4104273841705	6.28745146510105e-08	4.69964858102694e-06	up-regulated	finz	-0.514960124961652	2.13334853181482	Late	NA	NA	NA	NA	NA	NA	NA	NA	NA	NA	NA	NA	NA	NA	NA	NA	NA	NA	NA
g45	174.917218184436	2.31249136673898	0.296398180631668	7.80197557829375	6.09454434750723e-15	1.38616057938089e-12	up-regulated	finz	-0.436263824786532	6.62718620030393	Late	NA	NA	NA	NA	NA	NA	NA	NA	NA	NA	NA	NA	NA	NA	NA	NA	NA	NA	NA
g451	54.8541613398835	-0.83862406783882	0.496801192960175	-1.68804761285275	0.091402089500323	0.367477946195617	down-regulated	finz	-0.583047168097842	0.478714533074433	NC	NA	NA	NA	NA	NA	NA	NA	NA	NA	NA	NA	NA	NA	NA	NA	NA	NA	NA	NA
g460	79.3278816227586	2.62617496347376	0.423898947881773	6.19528540138346	5.81795113527292e-10	6.5693333350837e-08	up-regulated	finz	-0.592962636962925	2.00105864243988	Late	NA	NA	NA	NA	NA	NA	NA	NA	NA	NA	NA	NA	NA	NA	NA	NA	NA	NA	NA
g47	42.4418129950035	2.6712038475773	0.754261615139612	3.54148188633842	0.000397886176771785	0.00841267705230224	up-regulated	finz	-0.423750253485652	2.01473569940714	Late	NA	NA	NA	NA	NA	NA	NA	NA	NA	NA	NA	NA	NA	NA	NA	NA	NA	NA	NA
g473	307.972769385682	3.39791228149265	0.319939975708523	10.6204680236279	2.39358006000274e-26	2.0056941123844e-23	up-regulated	finz	-0.902768525004302	0.765562723669146	Dome	NA	NA	NA	NA	NA	NA	NA	NA	NA	NA	NA	NA	NA	NA	NA	NA	NA	NA	NA
g475	189.174649269408	-0.520221531145034	0.400155895354034	-1.30004714958597	0.193584809750147	0.536522241321651	down-regulated	finz	-0.179720651345695	0.161093147935636	NC	NA	NA	NA	NA	NA	NA	NA	NA	NA	NA	NA	NA	NA	NA	NA	NA	NA	NA	NA
g476	223.741136679721	-1.31113958765158	0.344201715006347	-3.80921863688972	0.000139406645675527	0.0036422509325006	down-regulated	finz	-0.158025580246377	0.18023527780692	Dome	NA	NA	NA	NA	NA	NA	NA	NA	NA	NA	NA	NA	NA	NA	NA	NA	NA	NA	NA
g477	1114.62765048283	1.20489457459546	0.159899246947412	7.53533614196274	4.87078470218789e-14	1.00711380835758e-11	up-regulated	finz	-0.887213823820863	0.400259744969978	Dome	NA	NA	NA	NA	NA	NA	NA	NA	NA	NA	NA	NA	NA	NA	NA	NA	NA	NA	NA
g478	77.4825730280429	0.419581705155808	0.404530257172724	1.03720722422169	0.29963929198952	0.650826353037537	up-regulated	finz	-0.677893052745647	0.372057694100745	Dome	NA	NA	NA	NA	NA	NA	NA	NA	NA	NA	NA	NA	NA	NA	NA	NA	NA	NA	NA
g479	220.550971447595	0.311848733496899	0.305086474533764	1.02216505655804	0.306702786316377	0.656142846135855	up-regulated	finz	-0.525521147793264	6.94187496254703	Late	NA	NA	NA	NA	NA	NA	NA	NA	NA	NA	NA	NA	NA	NA	NA	NA	NA	NA	NA
g48	10.4091813445365	3.01237118317708	1.42309338412797	2.11677688672762	0.0342787878656481	NA	up-regulated	finz	-0.685537808783633	0.212497506535167	Dome	NA	NA	NA	NA	NA	NA	NA	NA	NA	NA	NA	NA	NA	NA	NA	NA	NA	NA	NA
g481	90.5206041327285	-2.29612621638605	0.479867846312332	-4.78491366744245	1.71060843759827e-06	8.90019507679804e-05	down-regulated	finz	-0.23602809224765	0.542157932824562	Late	NA	NA	NA	NA	NA	NA	NA	NA	NA	NA	NA	NA	NA	NA	NA	NA	NA	NA	NA
g482	283.04963786143	1.92329058378186	0.244215477660137	7.87538366613445	3.39698821698093e-15	8.07215662724676e-13	up-regulated	finz	-0.0427447948562742	0.958088962119603	Late	NA	NA	NA	NA	NA	NA	NA	NA	NA	NA	NA	NA	NA	NA	NA	NA	NA	NA	NA
g483	95.8348624555294	0.219977278982025	0.366620355855965	0.600013816659018	0.548497027436885	0.822692573817515	up-regulated	finz	0.467578904972126	0.26008735952496	NC	NA	NA	NA	NA	NA	NA	NA	NA	NA	NA	NA	NA	NA	NA	NA	NA	NA	NA	NA
g484	27.8660268679394	1.46293943308897	0.66418870109431	2.2025960855381	0.0276232300688791	0.180315475984676	up-regulated	finz	-0.24983389177268	0.243814869214189	NC	NA	NA	NA	NA	NA	NA	NA	NA	NA	NA	NA	NA	NA	NA	NA	NA	NA	NA	NA
g485	352.164155598769	1.71543702818055	0.244980185334465	7.00235011186113	2.51704112767986e-12	4.0478597771506e-10	up-regulated	finz	-0.496441797922308	0.198941867794632	NC	NA	NA	NA	NA	NA	NA	NA	NA	NA	NA	NA	NA	NA	NA	NA	NA	NA	NA	NA
g486	515.225126008249	-0.183041836441602	0.680389196279285	-0.269025195347851	0.787910294088595	0.931024444988906	down-regulated	finz	-0.500166896023248	1.45868197077335	Late	NA	NA	NA	NA	NA	NA	NA	NA	NA	NA	NA	NA	NA	NA	NA	NA	NA	NA	NA
g487	34.712465092365	0.153877621776525	0.67434334313833	0.228188834875114	0.819499440968985	0.943675003592305	up-regulated	finz	0.154761860784517	0.12226502832535	NC	NA	NA	NA	NA	NA	NA	NA	NA	NA	NA	NA	NA	NA	NA	NA	NA	NA	NA	NA
g488	1120.73219383589	1.84209254198956	0.190430293871695	9.67331670049672	3.91480742884648e-22	2.01056932498919e-19	up-regulated	finz	-1.29354055090286	0.561479839622572	Late	NA	NA	NA	NA	NA	NA	NA	NA	NA	NA	NA	NA	NA	NA	NA	NA	NA	NA	NA
g489	300.458234680205	-0.128249819747866	0.306436386119016	-0.418520206990222	0.675566815606728	0.886218852977861	down-regulated	finz	-0.568762942091594	2.12053945444733	Late	NA	NA	NA	NA	NA	NA	NA	NA	NA	NA	NA	NA	NA	NA	NA	NA	NA	NA	NA
g490	328.455694562666	0.165786953538342	0.32961084860432	0.50297784262969	0.614979850473892	0.858175654324124	up-regulated	finz	-0.439311690636393	0.73860235704293	Late	NA	NA	NA	NA	NA	NA	NA	NA	NA	NA	NA	NA	NA	NA	NA	NA	NA	NA	NA
g491	732.31365813776	0.428345654912079	0.257158287838135	1.66568870291163	0.0957754332418845	0.377622752016851	up-regulated	finz	-0.111218222943316	0.663674477612479	Late	NA	NA	NA	NA	NA	NA	NA	NA	NA	NA	NA	NA	NA	NA	NA	NA	NA	NA	NA
g492	293.177756915031	0.116315520261248	0.274779844261282	0.423304411478764	0.672073176082011	0.884622588578298	up-regulated	finz	0.88261640425097	0.0212370855442195	NC	NA	NA	NA	NA	NA	NA	NA	NA	NA	NA	NA	NA	NA	NA	NA	NA	NA	NA	NA
g493	1579.75700244993	1.63849875704886	0.164428801678214	9.96479169297476	2.17328965746237e-23	1.33080556294071e-20	up-regulated	finz	-0.115039655280731	1.35445847143605	Late	NA	NA	NA	NA	NA	NA	NA	NA	NA	NA	NA	NA	NA	NA	NA	NA	NA	NA	NA
g494	96.2746433121745	0.659911553411676	0.407235136133598	1.62046811499876	0.105131758241535	0.395511040397797	up-regulated	finz	-0.00351563119075138	0.213974491308658	Dome	NA	NA	NA	NA	NA	NA	NA	NA	NA	NA	NA	NA	NA	NA	NA	NA	NA	NA	NA
g495	70.2756974991506	-3.64630802241241	0.513125315601468	-7.10607703722107	1.19387791152679e-12	2.04384196015248e-10	down-regulated	finz	-1.47995367513374	0.0177417911825147	NC	NA	NA	NA	NA	NA	NA	NA	NA	NA	NA	NA	NA	NA	NA	NA	NA	NA	NA	NA
g496	122.855882644194	1.58827887902833	0.397687611789309	3.99378515182361	6.50267906452643e-05	0.00198712386538052	up-regulated	finz	-0.588888046686903	0.169807019930575	NC	NA	NA	NA	NA	NA	NA	NA	NA	NA	NA	NA	NA	NA	NA	NA	NA	NA	NA	NA
g497	32.6689079121738	-0.764565748660732	0.669076011768796	-1.14271881701377	0.253155354554975	0.603999160777724	down-regulated	finz	-0.435559555775285	0.179835581924347	Dome	NA	NA	NA	NA	NA	NA	NA	NA	NA	NA	NA	NA	NA	NA	NA	NA	NA	NA	NA
g498	25.6288917599446	-0.214252229598067	0.721915053706837	-0.296783158209459	0.766632064282929	0.923804128845929	down-regulated	finz	-0.479953675133739	0.226409770903221	NC	NA	NA	NA	NA	NA	NA	NA	NA	NA	NA	NA	NA	NA	NA	NA	NA	NA	NA	NA
g499	463.205237191083	1.67685830453666	0.201840421820338	8.30784185552911	9.74582926500578e-17	2.82115177687558e-14	up-regulated	finz	-0.826004564221275	1.06211735662311	Dome	NA	NA	NA	NA	NA	NA	NA	NA	NA	NA	NA	NA	NA	NA	NA	NA	NA	NA	NA
g5	68.3695983087474	1.10989890138976	0.434581657220614	2.55394787826106	0.0106509198973061	0.0961198010820539	up-regulated	finz	-0.164598234169862	0.238452970457677	NC	NA	NA	NA	NA	NA	NA	NA	NA	NA	NA	NA	NA	NA	NA	NA	NA	NA	NA	NA
g500	59.3258578948497	0.532248514290653	0.55319519392967	0.962135101915438	0.335981743642038	0.68159317294043	up-regulated	finz	0.105008825587417	0.0226949955301623	NC	NA	NA	NA	NA	NA	NA	NA	NA	NA	NA	NA	NA	NA	NA	NA	NA	NA	NA	NA
g501	48.6077694752828	1.37640085770188	0.541026787190208	2.54405306777903	0.0109574435960275	0.0976981970333169	up-regulated	finz	-2.63195676857879	0.0576297786867193	Dome	NA	NA	NA	NA	NA	NA	NA	NA	NA	NA	NA	NA	NA	NA	NA	NA	NA	NA	NA
g502	53.1675273137876	-2.35067286391436	0.537459999738663	-4.37367034766748	1.22174826891556e-05	0.000475585677002559	down-regulated	finz	-0.595430892553675	0.111642670036229	NC	NA	NA	NA	NA	NA	NA	NA	NA	NA	NA	NA	NA	NA	NA	NA	NA	NA	NA	NA
g503	107.176362632423	0.226873743225964	0.372772455858535	0.60861187477881	0.542781731593852	0.820603552706872	up-regulated	finz	-0.260123767865112	0.218765481666051	NC	NA	NA	NA	NA	NA	NA	NA	NA	NA	NA	NA	NA	NA	NA	NA	NA	NA	NA	NA
g505	72.940787285933	-0.0373082310854216	0.419240243025236	-0.0889900998439596	0.9290897780834	0.980557843118239	down-regulated	finz	-0.479953675133739	0.0861432199569484	NC	NA	NA	NA	NA	NA	NA	NA	NA	NA	NA	NA	NA	NA	NA	NA	NA	NA	NA	NA
g506	24.471538281494	-1.16156560281354	0.805213523434322	-1.44255600410105	0.149145584539558	0.474033484756689	down-regulated	finz	Inf	0	NC	NA	NA	NA	NA	NA	NA	NA	NA	NA	NA	NA	NA	NA	NA	NA	NA	NA	NA	NA
g507	531.788141471084	2.1673307326508	0.21593625368118	10.0369006857494	1.04918973916623e-23	6.96006243219397e-21	up-regulated	finz	-0.2638584922585	0.359042354058911	NC	NA	NA	NA	NA	NA	NA	NA	NA	NA	NA	NA	NA	NA	NA	NA	NA	NA	NA	NA
g508	112.873690344917	-1.60688734476533	0.4695973043609	-3.42184107498707	0.00062198658045497	0.0118452731428512	down-regulated	finz	0.716443537669765	0.97379292125246	Late	NA	NA	NA	NA	NA	NA	NA	NA	NA	NA	NA	NA	NA	NA	NA	NA	NA	NA	NA
g510	73.7363882529244	0.215262654584142	0.469981347943225	0.458023824830909	0.646935324654285	0.873017232058049	up-regulated	finz	0.0873068238539583	0.174287641349277	NC	NA	NA	NA	NA	NA	NA	NA	NA	NA	NA	NA	NA	NA	NA	NA	NA	NA	NA	NA
g512	18.6099907884155	-0.70444380153854	0.947847704355697	-0.743203574056645	0.457358439852832	0.771928731145652	down-regulated	finz	1.68997132630857	0.0127210771019667	NC	NA	NA	NA	NA	NA	NA	NA	NA	NA	NA	NA	NA	NA	NA	NA	NA	NA	NA	NA
g513	696.145349881147	1.26278870316507	0.174617387032997	7.23174664689283	4.76821129939057e-13	8.82728977879037e-11	up-regulated	finz	-0.519602751786738	1.22861122224463	Late	NA	NA	NA	NA	NA	NA	NA	NA	NA	NA	NA	NA	NA	NA	NA	NA	NA	NA	NA
g514	38.2696410968428	0.751976397500323	0.630917110800693	1.19187827470077	0.233308977939087	0.581482817433971	up-regulated	finz	0.378027319993833	0.10678911564911	NC	NA	NA	NA	NA	NA	NA	NA	NA	NA	NA	NA	NA	NA	NA	NA	NA	NA	NA	NA
g515	474.948004407189	1.67669107872256	0.243200867085859	6.89426439475081	5.41442404093174e-12	8.20981382434993e-10	up-regulated	finz	0.0688491622919991	0.427783841919339	NC	NA	NA	NA	NA	NA	NA	NA	NA	NA	NA	NA	NA	NA	NA	NA	NA	NA	NA	NA
g516	109.483183202907	0.468665679201008	0.396893659716505	1.18083438152116	0.237668522838643	0.585836902324515	up-regulated	finz	0.179009407031194	0.0567094225196328	NC	NA	NA	NA	NA	NA	NA	NA	NA	NA	NA	NA	NA	NA	NA	NA	NA	NA	NA	NA
g517	99.5677382851211	0.593368495058948	0.395282133844244	1.50112652268963	0.13332283998721	0.449329579897622	up-regulated	finz	-0.11738359574903	0.0138832406773914	NC	NA	NA	NA	NA	NA	NA	NA	NA	NA	NA	NA	NA	NA	NA	NA	NA	NA	NA	NA
g518	55.6102536997397	0.985098000824898	0.486248099878149	2.02591640167182	0.0427733521685649	0.236766472589862	up-regulated	finz	0.285581071229238	0.0620857772457308	NC	NA	NA	NA	NA	NA	NA	NA	NA	NA	NA	NA	NA	NA	NA	NA	NA	NA	NA	NA
g519	69.626249357552	1.39468099123507	0.478902344537113	2.91224506863317	0.00358840978942591	0.0450985801524348	up-regulated	finz	-0.104086773135573	0.334556606338869	NC	NA	NA	NA	NA	NA	NA	NA	NA	NA	NA	NA	NA	NA	NA	NA	NA	NA	NA	NA
g520	296.788691610911	0.0666500473695884	0.235162909566687	0.283420746462095	0.776854326724426	0.927297775961882	up-regulated	finz	-0.40400482190044	0.267069152625207	NC	NA	NA	NA	NA	NA	NA	NA	NA	NA	NA	NA	NA	NA	NA	NA	NA	NA	NA	NA
g521	98.3947315018296	1.17387698415277	0.411805923871894	2.8505587610681	0.00436424855352158	0.051868783092406	up-regulated	finz	0.064366841090072	0.151697121236649	NC	NA	NA	NA	NA	NA	NA	NA	NA	NA	NA	NA	NA	NA	NA	NA	NA	NA	NA	NA
g522	588.32989546388	0.242349457623823	0.184734494859859	1.3118798295233	0.189560684190451	0.530776583361972	up-regulated	finz	-0.446233057289738	0.297408044783894	NC	NA	NA	NA	NA	NA	NA	NA	NA	NA	NA	NA	NA	NA	NA	NA	NA	NA	NA	NA
g523	584.204649545302	1.00474059500982	0.239472899076533	4.19563382280143	2.72109564890785e-05	0.00093975192681696	up-regulated	finz	-0.186081865377352	2.42588817433319	Late	NA	NA	NA	NA	NA	NA	NA	NA	NA	NA	NA	NA	NA	NA	NA	NA	NA	NA	NA
g524	335.540079608665	-0.420303148254748	0.242444936747462	-1.73360249916272	0.0829886367407718	0.350095942117071	down-regulated	finz	-0.27620700659469	0.441372101544886	Late	NA	NA	NA	NA	NA	NA	NA	NA	NA	NA	NA	NA	NA	NA	NA	NA	NA	NA	NA
g525	91.6401070488196	1.10185274347565	0.463772408700866	2.37584798664973	0.0175086742580613	0.133476221665983	up-regulated	finz	0.27493382702973	0.0718781681283908	NC	NA	NA	NA	NA	NA	NA	NA	NA	NA	NA	NA	NA	NA	NA	NA	NA	NA	NA	NA
g527	203.379728514723	-0.0909842433447219	0.291709432136525	-0.311900244974388	0.75511633632323	0.919410155292302	down-regulated	finz	-0.14476948354411	0.44442580305858	Late	NA	NA	NA	NA	NA	NA	NA	NA	NA	NA	NA	NA	NA	NA	NA	NA	NA	NA	NA
g528	42.4778553019804	-1.1729546668322	0.568440679825516	-2.06346010843602	0.0390689341376423	0.223928203539988	down-regulated	finz	0.390278449895931	0.617375629908022	Late	NA	NA	NA	NA	NA	NA	NA	NA	NA	NA	NA	NA	NA	NA	NA	NA	NA	NA	NA
g53	75.3301769929854	1.5774105157687	0.426417174351393	3.69921900581991	0.000216263928302967	0.00523273252661329	up-regulated	finz	0.335306445009212	0.10473528181816	NC	NA	NA	NA	NA	NA	NA	NA	NA	NA	NA	NA	NA	NA	NA	NA	NA	NA	NA	NA
g530	97.959401897735	-0.173557118655337	0.383787973295524	-0.452221358488726	0.651109522916828	0.874495270460734	down-regulated	finz	-0.631956768578789	0.0147164352849076	NC	NA	NA	NA	NA	NA	NA	NA	NA	NA	NA	NA	NA	NA	NA	NA	NA	NA	NA	NA
g531	147.765503594811	0.95627630048963	0.381078403856835	2.50939515546225	0.0120938111008036	0.104078684613997	up-regulated	finz	-0.583047168097842	0.107280635319006	NC	NA	NA	NA	NA	NA	NA	NA	NA	NA	NA	NA	NA	NA	NA	NA	NA	NA	NA	NA
g532	16.9454910246021	1.21471899818318	0.855299408829578	1.42022663133305	0.155541712883379	NA	up-regulated	finz	-0.78251644515417	0.114032608980879	NC	NA	NA	NA	NA	NA	NA	NA	NA	NA	NA	NA	NA	NA	NA	NA	NA	NA	NA	NA
g534	42.3909900699988	0.723723592012255	0.550653493655083	1.31429946482021	0.188745447313722	0.529518284877844	up-regulated	finz	-1.55795618713501	0.108958292346202	NC	NA	NA	NA	NA	NA	NA	NA	NA	NA	NA	NA	NA	NA	NA	NA	NA	NA	NA	NA
g535	41.4411116897229	-2.0846938872724	0.580973663635636	-3.58827605751822	0.000332871735359189	0.00732715658826143	down-regulated	finz	0.105008825587417	0.00337307788988051	NC	NA	NA	NA	NA	NA	NA	NA	NA	NA	NA	NA	NA	NA	NA	NA	NA	NA	NA	NA
g536	344.762602253778	3.49726859209199	0.293989273162412	11.8959054338012	1.24297599699212e-32	1.64911840400929e-29	up-regulated	finz	-2.09662503558223	0.156977223105361	Dome	NA	NA	NA	NA	NA	NA	NA	NA	NA	NA	NA	NA	NA	NA	NA	NA	NA	NA	NA
g537	14.1166254514048	-0.517009092392688	1.15704038419644	-0.446837551613852	0.654992355908554	NA	down-regulated	finz	-0.584651053800432	0.373486479269053	NC	NA	NA	NA	NA	NA	NA	NA	NA	NA	NA	NA	NA	NA	NA	NA	NA	NA	NA	NA
g538	31.9549978137163	0.951791909924313	0.644957359470984	1.47574393244385	0.14001264733184	0.459522028070547	up-regulated	finz	-1.17509909360532	0.0610181141361718	Dome	NA	NA	NA	NA	NA	NA	NA	NA	NA	NA	NA	NA	NA	NA	NA	NA	NA	NA	NA
g539	91.6726691462479	0.0446656835360622	0.44803269338292	0.09969291124451	0.920588128513137	0.977449110416143	up-regulated	finz	-2.39749151494177	0.0535969921466373	NC	NA	NA	NA	NA	NA	NA	NA	NA	NA	NA	NA	NA	NA	NA	NA	NA	NA	NA	NA
g54	149.447795350645	-1.47909746143547	0.308707035867667	-4.7912657943744	1.65732400919756e-06	8.67968932580078e-05	down-regulated	finz	-0.223772940341007	1.64639668577139	Late	NA	NA	NA	NA	NA	NA	NA	NA	NA	NA	NA	NA	NA	NA	NA	NA	NA	NA	NA
g540	126.320149501674	0.00517427121707269	0.392448434632705	0.0131845887521894	0.989480524967627	0.99731067599453	up-regulated	finz	-0.216919269299944	0.0503776628227115	NC	NA	NA	NA	NA	NA	NA	NA	NA	NA	NA	NA	NA	NA	NA	NA	NA	NA	NA	NA
g543	72.843371872891	1.05318564828061	0.619349364331086	1.70047102481178	0.089042362085392	0.362568656460748	up-regulated	finz	0.196931315028457	0.158408095066753	Dome	NA	NA	NA	NA	NA	NA	NA	NA	NA	NA	NA	NA	NA	NA	NA	NA	NA	NA	NA
g544	71.2558755542018	-1.12818160121261	0.478085893148564	-2.35978851788048	0.018285355807416	0.136933748734652	down-regulated	finz	-0.344298575776172	0.346903106545651	NC	NA	NA	NA	NA	NA	NA	NA	NA	NA	NA	NA	NA	NA	NA	NA	NA	NA	NA	NA
g545	7.99486437228444	-0.191099737648729	1.23569901640072	-0.154649097484397	0.877097961386401	NA	down-regulated	finz	0.912363747645021	0.0187518730649754	NC	NA	NA	NA	NA	NA	NA	NA	NA	NA	NA	NA	NA	NA	NA	NA	NA	NA	NA	NA
g548	12.3302198130685	3.06625906117018	1.07118113862517	2.86250284905653	0.00420309481746751	NA	up-regulated	finz	-0.224696619891664	0.216612214908383	Dome	NA	NA	NA	NA	NA	NA	NA	NA	NA	NA	NA	NA	NA	NA	NA	NA	NA	NA	NA
g55	59.798372744622	0.597338443099338	0.466494211848046	1.28048414734439	0.200374916531396	0.54439744813931	up-regulated	finz	-0.397491514941766	0.187083840511847	NC	NA	NA	NA	NA	NA	NA	NA	NA	NA	NA	NA	NA	NA	NA	NA	NA	NA	NA	NA
g550	20.5397863291891	-1.42876278417899	0.819149411774759	-1.74420290564996	0.0811237148572821	0.345784884887072	down-regulated	finz	0.238275356450881	0.0740775811767032	NC	NA	NA	NA	NA	NA	NA	NA	NA	NA	NA	NA	NA	NA	NA	NA	NA	NA	NA	NA
g553	24.7724342034564	1.09700714407437	0.771286340205866	1.42230853431368	0.154936702446126	0.482446164608795	up-regulated	finz	-0.431874508967429	1.75539603528371	Late	NA	NA	NA	NA	NA	NA	NA	NA	NA	NA	NA	NA	NA	NA	NA	NA	NA	NA	NA
g56	257.01927203762	1.069410262688	0.26970565443289	3.96510138037946	7.33647591973745e-05	0.00219144527426154	up-regulated	finz	0.23276437278579	0.117559370936582	NC	NA	NA	NA	NA	NA	NA	NA	NA	NA	NA	NA	NA	NA	NA	NA	NA	NA	NA	NA
g560	13.2007208240977	-1.50383749105303	1.04484327793711	-1.4392947945477	0.150067017068101	NA	down-regulated	finz	0.164715071711685	0.269562625509436	NC	NA	NA	NA	NA	NA	NA	NA	NA	NA	NA	NA	NA	NA	NA	NA	NA	NA	NA	NA
g561	23.4001619829725	0.514641102054921	0.733257569048724	0.701855833172755	0.48276907517647	0.788340507245645	up-regulated	finz	0.268507557870297	0.272022410474235	NC	NA	NA	NA	NA	NA	NA	NA	NA	NA	NA	NA	NA	NA	NA	NA	NA	NA	NA	NA
g565	21.1050237204386	0.294746069433626	0.763695547159819	0.38594708392603	0.699535859055756	0.898004179103027	up-regulated	finz	-0.419412133198688	0.210034108390316	NC	NA	NA	NA	NA	NA	NA	NA	NA	NA	NA	NA	NA	NA	NA	NA	NA	NA	NA	NA
g567	17.0989733207139	0.941594430149968	0.838589390863484	1.12283131698151	0.261509142088809	NA	up-regulated	finz	-0.36291425394352	0.431495253366118	Dome	NA	NA	NA	NA	NA	NA	NA	NA	NA	NA	NA	NA	NA	NA	NA	NA	NA	NA	NA
g57	363.068581211158	0.669348524761563	0.659709846343869	1.01461048136709	0.3102915410695	0.659714271262641	up-regulated	finz	-0.20083866378535	1.19486092739785	Late	NA	NA	NA	NA	NA	NA	NA	NA	NA	NA	NA	NA	NA	NA	NA	NA	NA	NA	NA
g576	173.087500163203	3.30204802590155	0.374599387539779	8.81487833599543	1.19815101763747e-18	4.33540053450139e-16	up-regulated	finz	-0.777154684118725	0.149493033951646	NC	NA	NA	NA	NA	NA	NA	NA	NA	NA	NA	NA	NA	NA	NA	NA	NA	NA	NA	NA
g58	11.3482929865032	-1.40906842655551	1.18259251532059	-1.1915079863105	0.233454223310125	NA	down-regulated	finz	-0.0649161758548953	0.0604242010489386	NC	NA	NA	NA	NA	NA	NA	NA	NA	NA	NA	NA	NA	NA	NA	NA	NA	NA	NA	NA
g581	155.832642327581	-1.08117650383286	0.327971456734138	-3.29655670221719	0.000978778549612369	0.017218931810363	down-regulated	finz	-0.0284045220513109	2.53568721030417	Late	NA	NA	NA	NA	NA	NA	NA	NA	NA	NA	NA	NA	NA	NA	NA	NA	NA	NA	NA
g582	607.953553128811	-0.26998903570169	0.187463439745752	-1.44022234985053	0.149804501934784	0.474662077741666	down-regulated	finz	-0.305227687427605	3.57326694141777	Maternally deposited	NA	NA	NA	NA	NA	NA	NA	NA	NA	NA	NA	NA	NA	NA	NA	NA	NA	NA	NA
g583	38.8708743811948	-1.44942931946067	0.58389477944059	-2.48234676948014	0.0130520189650965	0.109773478047175	down-regulated	finz	-0.0942999826359894	0.070883121615996	Maternally deposited	NA	NA	NA	NA	NA	NA	NA	NA	NA	NA	NA	NA	NA	NA	NA	NA	NA	NA	NA
g584	87.0219911228664	0.70569740948093	0.428051158625834	1.64862866332711	0.0992237328225259	0.383432293754232	up-regulated	finz	-0.0941138164261833	0.684879717139819	Late	NA	NA	NA	NA	NA	NA	NA	NA	NA	NA	NA	NA	NA	NA	NA	NA	NA	NA	NA
g585	127.425796876782	0.717777089055997	0.324384335628159	2.21273659119836	0.0269158111237582	0.176857874082276	up-regulated	finz	-0.116163557586774	0.737736711843716	Maternally deposited	NA	NA	NA	NA	NA	NA	NA	NA	NA	NA	NA	NA	NA	NA	NA	NA	NA	NA	NA
g587	37.293188100015	0.0913835719047538	0.581441548643374	0.157167254589857	0.87511303458713	0.962587424088398	up-regulated	finz	-0.0876362523549781	0.146688492067408	NC	NA	NA	NA	NA	NA	NA	NA	NA	NA	NA	NA	NA	NA	NA	NA	NA	NA	NA	NA
g588	176.714522770156	1.09496527224645	0.32365904700556	3.38308254435303	0.000716770854235586	0.0133470278015026	up-regulated	finz	0.233113651335103	0.297745100884317	NC	NA	NA	NA	NA	NA	NA	NA	NA	NA	NA	NA	NA	NA	NA	NA	NA	NA	NA	NA
g589	153.322522324203	1.76603889303616	0.324626378003538	5.44021993498296	5.32148348068612e-08	3.99638389132093e-06	up-regulated	finz	-0.0525324513990623	0.90546451460324	Late	NA	NA	NA	NA	NA	NA	NA	NA	NA	NA	NA	NA	NA	NA	NA	NA	NA	NA	NA
g59	45.1050134193909	-0.633365534702245	0.57833928227465	-1.09514527910187	0.273452994500403	0.626686353466833	down-regulated	finz	0.0813575575227719	0.348117187401841	Dome	NA	NA	NA	NA	NA	NA	NA	NA	NA	NA	NA	NA	NA	NA	NA	NA	NA	NA	NA
g590	112.763712030648	-0.266286209142305	0.399466203598743	-0.666605101366184	0.505024409725929	0.800792464538639	down-regulated	finz	-0.128663520615033	0.576970430277904	Maternally deposited	NA	NA	NA	NA	NA	NA	NA	NA	NA	NA	NA	NA	NA	NA	NA	NA	NA	NA	NA
g592	99.9876286132553	-0.133755855869216	0.389892214037535	-0.343058545550588	0.73155441659279	0.911245962362051	down-regulated	finz	0.173721575671431	0.109444928101291	NC	NA	NA	NA	NA	NA	NA	NA	NA	NA	NA	NA	NA	NA	NA	NA	NA	NA	NA	NA
g593	82.2621360321937	0.247489698480318	0.417694825355017	0.592513202120628	0.553506982802283	0.824414272455877	up-regulated	finz	0.186145588312823	0.291530303339673	NC	NA	NA	NA	NA	NA	NA	NA	NA	NA	NA	NA	NA	NA	NA	NA	NA	NA	NA	NA
g594	152.943120192345	0.398282234853554	0.331966682017853	1.19976568863057	0.23023035323812	0.578411448937032	up-regulated	finz	-0.265554044550821	0.534758855420798	Maternally deposited	NA	NA	NA	NA	NA	NA	NA	NA	NA	NA	NA	NA	NA	NA	NA	NA	NA	NA	NA
g595	24.231374398547	0.833818063447932	0.759299781629315	1.09814079184735	0.272143015421354	0.624951528706676	up-regulated	finz	-0.264224984078302	0.120406900813853	NC	NA	NA	NA	NA	NA	NA	NA	NA	NA	NA	NA	NA	NA	NA	NA	NA	NA	NA	NA
g596	278.5140485435	0.567055248664557	0.299498684230554	1.8933480463241	0.0583115996285555	0.285334511844458	up-regulated	finz	-0.122060082958504	1.15456609867827	Late	NA	NA	NA	NA	NA	NA	NA	NA	NA	NA	NA	NA	NA	NA	NA	NA	NA	NA	NA
g597	113.566425281034	1.18555994617916	0.364889914174006	3.249089383199	0.00115775092840313	0.0195852201423852	up-regulated	finz	0.523321456899122	0.415940047739182	Late	NA	NA	NA	NA	NA	NA	NA	NA	NA	NA	NA	NA	NA	NA	NA	NA	NA	NA	NA
g598	113.011815417227	1.37080341524599	0.360065024159396	3.80709961609367	0.000140606119018344	0.00366381345481352	up-regulated	finz	0.219341501066412	0.221940585905753	NC	NA	NA	NA	NA	NA	NA	NA	NA	NA	NA	NA	NA	NA	NA	NA	NA	NA	NA	NA
g599	225.476759318422	-0.0233386973627954	0.260211993905003	-0.089691089993783	0.928532696559652	0.980446283454451	down-regulated	finz	-0.14553463606318	0.8627787885371	Maternally deposited	NA	NA	NA	NA	NA	NA	NA	NA	NA	NA	NA	NA	NA	NA	NA	NA	NA	NA	NA
g6	224.174388118816	1.26453288655653	0.312753565316938	4.04322452815233	5.2721089668707e-05	0.00165556699924159	up-regulated	finz	-0.458685058380088	1.33295939428983	Late	NA	NA	NA	NA	NA	NA	NA	NA	NA	NA	NA	NA	NA	NA	NA	NA	NA	NA	NA
g60	285.851745126935	-1.36652439424428	0.278525117066466	-4.90628783729468	9.28162860306446e-07	5.27760032104962e-05	down-regulated	finz	0.249398734922592	0.0474433092431463	NC	NA	NA	NA	NA	NA	NA	NA	NA	NA	NA	NA	NA	NA	NA	NA	NA	NA	NA	NA
g600	72.1704234956416	0.223580711935018	0.442112466149519	0.505710037724665	0.613060220662964	0.857364969502912	up-regulated	finz	-0.672598753076134	0.526718407889363	Late	NA	NA	NA	NA	NA	NA	NA	NA	NA	NA	NA	NA	NA	NA	NA	NA	NA	NA	NA
g602	161.301398049763	0.764698657566209	0.304963900433144	2.50750549976603	0.0121586689430107	0.104523848942588	up-regulated	finz	0.455506072671551	0.342256069511103	NC	NA	NA	NA	NA	NA	NA	NA	NA	NA	NA	NA	NA	NA	NA	NA	NA	NA	NA	NA
g603	230.28687008814	1.9730818078334	0.262757376192981	7.50913955840491	5.95172505458698e-14	1.21483864864204e-11	up-regulated	finz	-0.334523235612175	0.312687060256635	Maternally deposited	NA	NA	NA	NA	NA	NA	NA	NA	NA	NA	NA	NA	NA	NA	NA	NA	NA	NA	NA
g604	13.0041986310738	-0.209026297557059	0.966894459015636	-0.216183157952795	0.828844981158713	NA	down-regulated	finz	0.22530305930513	0.0804096614857878	NC	NA	NA	NA	NA	NA	NA	NA	NA	NA	NA	NA	NA	NA	NA	NA	NA	NA	NA	NA
g605	87.1626535648336	-0.0258276527420315	0.395834405181021	-0.0652486302453172	0.947976042255489	0.984998369096936	down-regulated	finz	0.152314540365774	0.201962903473929	Maternally deposited	NA	NA	NA	NA	NA	NA	NA	NA	NA	NA	NA	NA	NA	NA	NA	NA	NA	NA	NA
g608	340.488703303827	0.316616624065686	0.224781320067378	1.40855398469401	0.158967093402796	0.487182886249453	up-regulated	finz	0.222695039061173	1.68220551420078	Late	NA	NA	NA	NA	NA	NA	NA	NA	NA	NA	NA	NA	NA	NA	NA	NA	NA	NA	NA
g609	53.3462216334899	0.648502235870965	0.539355729043757	1.20236460085576	0.229222297953997	0.577261658608919	up-regulated	finz	0.69713111788144	0.247855260909428	Maternally deposited	NA	NA	NA	NA	NA	NA	NA	NA	NA	NA	NA	NA	NA	NA	NA	NA	NA	NA	NA
g61	140.682971058841	2.11824265204391	0.338226295082868	6.26279707651034	3.78132558518158e-10	4.36249888707796e-08	up-regulated	finz	-0.479953675133739	0.0899631956491267	NC	NA	NA	NA	NA	NA	NA	NA	NA	NA	NA	NA	NA	NA	NA	NA	NA	NA	NA	NA
g610	41.9341543407256	-0.215957461063293	0.598403431416786	-0.360889409594444	0.718182120761994	0.906323521294524	down-regulated	finz	0.396348600641357	0.419654732442262	Late	NA	NA	NA	NA	NA	NA	NA	NA	NA	NA	NA	NA	NA	NA	NA	NA	NA	NA	NA
g611	76.3283648122962	1.45076452078858	0.433280897184582	3.34832329376973	0.000813021091571145	0.0147595311275989	up-regulated	finz	-0.777951753222364	0.415500585390172	NC	NA	NA	NA	NA	NA	NA	NA	NA	NA	NA	NA	NA	NA	NA	NA	NA	NA	NA	NA
g612	129.746750002157	-1.61578598700275	0.332161489628022	-4.86445911840117	1.14770225373238e-06	6.30088537299075e-05	down-regulated	finz	-0.921958222012852	0.817196492024024	Maternally deposited	NA	NA	NA	NA	NA	NA	NA	NA	NA	NA	NA	NA	NA	NA	NA	NA	NA	NA	NA
g613	38.5130082254065	-0.516484177661248	0.571872885559293	-0.903145070702425	0.366448906142668	0.705128478933697	down-regulated	finz	-0.541354219797882	0.171582511660929	NC	NA	NA	NA	NA	NA	NA	NA	NA	NA	NA	NA	NA	NA	NA	NA	NA	NA	NA	NA
g616	17.0421908504002	-0.385223422527726	1.03728323118887	-0.371377277627641	0.710356547221183	NA	down-regulated	finz	-0.595430892553675	0.0374131480590159	NC	NA	NA	NA	NA	NA	NA	NA	NA	NA	NA	NA	NA	NA	NA	NA	NA	NA	NA	NA
g617	12.7269585018277	-0.867724916101148	1.04862937526989	-0.827484845041476	0.407962308355509	NA	down-regulated	finz	1.10500882558742	0.0219638178499018	NC	NA	NA	NA	NA	NA	NA	NA	NA	NA	NA	NA	NA	NA	NA	NA	NA	NA	NA	NA
g618	31.2984520679101	1.50693914761154	0.653633987820946	2.30547856398242	0.0211397859371365	0.150616155693538	up-regulated	finz	0.880302538412723	0.1632817874913	Maternally deposited	NA	NA	NA	NA	NA	NA	NA	NA	NA	NA	NA	NA	NA	NA	NA	NA	NA	NA	NA
g619	19.1249959258755	-2.38292298069465	0.831727542256805	-2.86502834116668	0.00416971921770239	0.0501027167283319	down-regulated	finz	-0.0425483628264405	0.26691622709118	NC	NA	NA	NA	NA	NA	NA	NA	NA	NA	NA	NA	NA	NA	NA	NA	NA	NA	NA	NA
g62	43.2816292736218	3.06698129686514	0.684822461187011	4.4785057013888	7.51673632880271e-06	0.000314931471291758	up-regulated	finz	-0.631956768578789	0.0205434007088408	Dome	NA	NA	NA	NA	NA	NA	NA	NA	NA	NA	NA	NA	NA	NA	NA	NA	NA	NA	NA
g620	51.2506990714879	0.539133828875283	0.487285650112396	1.10640202261431	0.268552550456306	0.620735359438856	up-regulated	finz	-0.0544693884197793	0.428112197332274	Maternally deposited	NA	NA	NA	NA	NA	NA	NA	NA	NA	NA	NA	NA	NA	NA	NA	NA	NA	NA	NA
g622	137.238004303398	-0.38930391253744	0.312660734338156	-1.24513208657788	0.213083201335961	0.559679224923472	down-regulated	finz	0.395305311425669	0.775605259792618	Maternally deposited	NA	NA	NA	NA	NA	NA	NA	NA	NA	NA	NA	NA	NA	NA	NA	NA	NA	NA	NA
g624	77.9360224499837	0.22556074513989	0.412606104742184	0.546673310325427	0.584603193621088	0.840617231026997	up-regulated	finz	-0.416337575837767	0.542499788960134	Maternally deposited	NA	NA	NA	NA	NA	NA	NA	NA	NA	NA	NA	NA	NA	NA	NA	NA	NA	NA	NA
g625	119.559271516293	0.352778374673641	0.349991178473369	1.00796361843298	0.313471928251187	0.662166107240699	up-regulated	finz	0.579380464248663	0.680183158321045	Maternally deposited	NA	NA	NA	NA	NA	NA	NA	NA	NA	NA	NA	NA	NA	NA	NA	NA	NA	NA	NA
g626	275.068583173461	-0.307278810630546	0.235544916927743	-1.30454443525439	0.192048019330656	0.534451409852014	down-regulated	finz	-0.190315118202882	2.43426934981562	Maternally deposited	NA	NA	NA	NA	NA	NA	NA	NA	NA	NA	NA	NA	NA	NA	NA	NA	NA	NA	NA
g627	124.944081449552	0.183556115715299	0.328291760646699	0.559124954442088	0.576076445089126	0.836553868717014	up-regulated	finz	0.170300285839137	0.675519888402343	Late	NA	NA	NA	NA	NA	NA	NA	NA	NA	NA	NA	NA	NA	NA	NA	NA	NA	NA	NA
g63	367.221449126962	1.442990265103	0.217251939117172	6.6420132817537	3.09427073339361e-11	4.39856110235354e-09	up-regulated	finz	-0.795024266352139	1.32048009018186	Late	NA	NA	NA	NA	NA	NA	NA	NA	NA	NA	NA	NA	NA	NA	NA	NA	NA	NA	NA
g631	254.140535693592	0.96786133385131	0.266129854768414	3.63680104471384	0.000276044979936333	0.0063418645390568	up-regulated	finz	-0.347705876835299	1.56510210677595	Maternally deposited	NA	NA	NA	NA	NA	NA	NA	NA	NA	NA	NA	NA	NA	NA	NA	NA	NA	NA	NA
g633	92.6789729629136	-1.49167078910808	0.407439408212621	-3.66108618616897	0.000251148250060439	0.00589753877464933	down-regulated	finz	-0.175099093605318	0.836452179722565	Late	NA	NA	NA	NA	NA	NA	NA	NA	NA	NA	NA	NA	NA	NA	NA	NA	NA	NA	NA
g634	636.24722921638	1.22744379633473	0.209534233696859	5.85796303868188	4.68578901221364e-09	4.63369235176729e-07	up-regulated	finz	-0.593270198663368	1.2440920593207	Late	NA	NA	NA	NA	NA	NA	NA	NA	NA	NA	NA	NA	NA	NA	NA	NA	NA	NA	NA
g635	35.5704437746108	-0.711907658567347	0.645246121424551	-1.10331179828811	0.269891784745469	0.622502784010406	down-regulated	finz	-0.110004065383433	0.625782503985741	Late	NA	NA	NA	NA	NA	NA	NA	NA	NA	NA	NA	NA	NA	NA	NA	NA	NA	NA	NA
g636	51.7892079527427	-0.373505101219835	0.50089639980658	-0.745673359529162	0.45586475591162	0.77122553092306	down-regulated	finz	0.38973830252053	0.139931848121633	NC	NA	NA	NA	NA	NA	NA	NA	NA	NA	NA	NA	NA	NA	NA	NA	NA	NA	NA	NA
g637	26.0763112506312	0.252166666485409	0.690338520494236	0.365279727263191	0.714902609733627	0.904464396117507	up-regulated	finz	-0.158025580246377	0.152339128400287	NC	NA	NA	NA	NA	NA	NA	NA	NA	NA	NA	NA	NA	NA	NA	NA	NA	NA	NA	NA
g638	85.6439991564622	0.296597972618381	0.416916443013268	0.711408670943069	0.476831027336583	0.78486426306865	up-regulated	finz	-0.463651862804638	0.260249587053034	NC	NA	NA	NA	NA	NA	NA	NA	NA	NA	NA	NA	NA	NA	NA	NA	NA	NA	NA	NA
g639	16.8301159719547	1.16266398591533	0.903023686985082	1.2875232429363	0.197911973628749	NA	up-regulated	finz	0.157476245481553	0.0913813775534601	NC	NA	NA	NA	NA	NA	NA	NA	NA	NA	NA	NA	NA	NA	NA	NA	NA	NA	NA	NA
g64	185.918521212729	-0.594814816102265	0.310804645080732	-1.91378998196041	0.0556469960665778	0.277729098550465	down-regulated	finz	-0.773245902060213	0.608121706458375	Late	NA	NA	NA	NA	NA	NA	NA	NA	NA	NA	NA	NA	NA	NA	NA	NA	NA	NA	NA
g640	98.5342053484115	-2.0428181144041	0.465739718651779	-4.38617973214231	1.15358811687557e-05	0.000453488306389529	down-regulated	finz	-0.653983074908788	0.0390517386946602	NC	NA	NA	NA	NA	NA	NA	NA	NA	NA	NA	NA	NA	NA	NA	NA	NA	NA	NA	NA
g641	1307.14095995612	1.77943424891474	0.164250441411941	10.8336649425003	2.38417655221766e-27	2.37240468049108e-24	up-regulated	finz	-0.202283499931291	1.09953214129909	Late	NA	NA	NA	NA	NA	NA	NA	NA	NA	NA	NA	NA	NA	NA	NA	NA	NA	NA	NA
g642	274.523548926552	4.32897213237673	0.323009388424663	13.4020009557289	5.8854698105754e-41	1.56170941423618e-37	up-regulated	finz	-2.03249469816252	0.135626252794814	Dome	NA	NA	NA	NA	NA	NA	NA	NA	NA	NA	NA	NA	NA	NA	NA	NA	NA	NA	NA
g643	538.667740935417	1.15427736366187	0.211052861067434	5.46913866897574	4.52227842212194e-08	3.46149974800978e-06	up-regulated	finz	-0.405185906731766	0.0992935168157551	NC	NA	NA	NA	NA	NA	NA	NA	NA	NA	NA	NA	NA	NA	NA	NA	NA	NA	NA	NA
g65	564.865147446358	1.54215966151239	0.216059398961058	7.13766523894823	9.49294739748984e-13	1.66084852214765e-10	up-regulated	finz	-0.120057730047356	2.95391463510051	Late	NA	NA	NA	NA	NA	NA	NA	NA	NA	NA	NA	NA	NA	NA	NA	NA	NA	NA	NA
g67	59.2162324783246	-1.72205167134012	0.568763707272388	-3.02771018846919	0.00246414282017582	0.0345348748591718	down-regulated	finz	0.864000726083623	0.187993339007287	Dome	NA	NA	NA	NA	NA	NA	NA	NA	NA	NA	NA	NA	NA	NA	NA	NA	NA	NA	NA
g679	773.272855486491	1.74566596920399	0.171824912978329	10.1595626556445	3.00420992281501e-24	2.07956635570164e-21	up-regulated	finz	-0.160452317640916	0.606846818184878	Late	NA	NA	NA	NA	NA	NA	NA	NA	NA	NA	NA	NA	NA	NA	NA	NA	NA	NA	NA
g68	503.669540783916	2.70876001734814	0.209977249055214	12.9002548111098	4.48611337237432e-38	8.92792637519645e-35	up-regulated	finz	-0.459406297729653	0.647135026770179	Late	NA	NA	NA	NA	NA	NA	NA	NA	NA	NA	NA	NA	NA	NA	NA	NA	NA	NA	NA
g681	71.4571630083566	-1.03075101522741	0.479926938141748	-2.14772485832619	0.0317356193921593	0.196185689729336	down-regulated	finz	-0.206192862706886	0.560131573866027	Late	NA	NA	NA	NA	NA	NA	NA	NA	NA	NA	NA	NA	NA	NA	NA	NA	NA	NA	NA
g682	65.398105778942	0.645295651675176	0.449284086380447	1.43627533499762	0.150924009633968	0.475972677800857	up-regulated	finz	2.27493382702973	0.00280301827052545	NC	NA	NA	NA	NA	NA	NA	NA	NA	NA	NA	NA	NA	NA	NA	NA	NA	NA	NA	NA
g684	7.52864240242499	-3.41476158623824	1.61380081743365	-2.11597462917919	0.0343469654104303	NA	down-regulated	finz	-0.244325426640597	0.409899059067816	NC	NA	NA	NA	NA	NA	NA	NA	NA	NA	NA	NA	NA	NA	NA	NA	NA	NA	NA	NA
g689	24.8703190914601	2.32923752823246	0.72603264803904	3.20817188390021	0.00133581637284432	0.0218801774403852	up-regulated	finz	-0.532421095027874	0.396846085863093	NC	NA	NA	NA	NA	NA	NA	NA	NA	NA	NA	NA	NA	NA	NA	NA	NA	NA	NA	NA
g69	107.063313928751	-1.60359252687619	0.434757251588429	-3.68847792881501	0.000225599591540563	0.0054256360980624	down-regulated	finz	0.147653162995911	0.217297007808198	Dome	NA	NA	NA	NA	NA	NA	NA	NA	NA	NA	NA	NA	NA	NA	NA	NA	NA	NA	NA
g692	22.8199420578159	-0.265813492139561	0.718055884162023	-0.37018496471172	0.711244678530478	0.902792515896017	down-regulated	finz	0.220486043007353	0.0880856208264548	NC	NA	NA	NA	NA	NA	NA	NA	NA	NA	NA	NA	NA	NA	NA	NA	NA	NA	NA	NA
g693	124.088268244976	0.479565369196307	0.374873677735866	1.27927191925758	0.200801317496286	0.544757311422929	up-regulated	finz	-0.814820825728599	0.24870028604322	NC	NA	NA	NA	NA	NA	NA	NA	NA	NA	NA	NA	NA	NA	NA	NA	NA	NA	NA	NA
g694	330.006344749856	2.04430303987776	0.234787320988718	8.70704189335671	3.11907839159932e-18	1.07954015375332e-15	up-regulated	finz	-0.501237233501704	0.762440133335912	Late	NA	NA	NA	NA	NA	NA	NA	NA	NA	NA	NA	NA	NA	NA	NA	NA	NA	NA	NA
g695	469.765667300233	1.91068495135117	0.217439430783476	8.78720545057811	1.53326225354648e-18	5.42468185304746e-16	up-regulated	finz	-0.499582481882671	2.28905175305459	Late	NA	NA	NA	NA	NA	NA	NA	NA	NA	NA	NA	NA	NA	NA	NA	NA	NA	NA	NA
g696	9.3491628456366	4.19936514610951	1.56730104590394	2.67936090330848	0.00737628427349375	NA	up-regulated	finz	-2.03938108374776	0.173021623368503	NC	NA	NA	NA	NA	NA	NA	NA	NA	NA	NA	NA	NA	NA	NA	NA	NA	NA	NA	NA
g699	17.094576888334	0.849057172606213	0.823288642798903	1.03129950841992	0.302400388798527	NA	up-regulated	finz	0.105008825587418	0.0624267169808683	NC	NA	NA	NA	NA	NA	NA	NA	NA	NA	NA	NA	NA	NA	NA	NA	NA	NA	NA	NA
g7	994.307673460511	1.32721946629701	0.168228652128912	7.88937823314411	3.03695787535198e-15	7.32597065658771e-13	up-regulated	finz	-0.36211718483988	2.13808351761762	Late	NA	NA	NA	NA	NA	NA	NA	NA	NA	NA	NA	NA	NA	NA	NA	NA	NA	NA	NA
g70	71.3276439715992	0.955444622651316	0.493609313751531	1.9356292436821	0.0529131260561944	0.269836604721547	up-regulated	finz	0.0475805455383478	0.457532846749975	Late	NA	NA	NA	NA	NA	NA	NA	NA	NA	NA	NA	NA	NA	NA	NA	NA	NA	NA	NA
g700	166.670789745899	0.210219699995568	0.285704074639797	0.735795246394733	0.461855314575556	0.775244961872158	up-regulated	finz	-0.338597825888197	0.845666827047157	Late	NA	NA	NA	NA	NA	NA	NA	NA	NA	NA	NA	NA	NA	NA	NA	NA	NA	NA	NA
g704	492.765887391391	-0.334893981874779	0.584080067788922	-0.573369988711555	0.566394206077005	0.831356381178648	down-regulated	finz	-0.237878887935591	0.679020717011393	Late	NA	NA	NA	NA	NA	NA	NA	NA	NA	NA	NA	NA	NA	NA	NA	NA	NA	NA	NA
g705	1550.68453218181	0.996756994845039	0.153663544868758	6.48661981406425	8.77834760364222e-11	1.18440739150498e-08	up-regulated	finz	-0.445188256973062	0.325479699222969	Late	NA	NA	NA	NA	NA	NA	NA	NA	NA	NA	NA	NA	NA	NA	NA	NA	NA	NA	NA
g706	53.7532156256836	-0.747871216602917	0.549270931913782	-1.36157071701786	0.173333401874491	0.508408454540121	down-regulated	finz	-0.344070247051966	0.869524641628323	Late	NA	NA	NA	NA	NA	NA	NA	NA	NA	NA	NA	NA	NA	NA	NA	NA	NA	NA	NA
g712	10.9252737424298	2.39592959492382	1.23509105823673	1.9398809334304	0.0523941617526662	NA	up-regulated	finz	-0.894991174412582	0.0194826349937427	NC	NA	NA	NA	NA	NA	NA	NA	NA	NA	NA	NA	NA	NA	NA	NA	NA	NA	NA	NA
g715	58.7763386530688	-0.323690315496456	0.516026239298169	-0.62727491519946	0.530479043575218	0.814284308981976	down-regulated	finz	0.134155171246934	0.246554776745939	NC	NA	NA	NA	NA	NA	NA	NA	NA	NA	NA	NA	NA	NA	NA	NA	NA	NA	NA	NA
g716	8.51011417254036	1.60640524805493	1.30240611109983	1.23341347553904	0.217421539942378	NA	up-regulated	finz	-1.21691926929994	0.0111664591919305	NC	NA	NA	NA	NA	NA	NA	NA	NA	NA	NA	NA	NA	NA	NA	NA	NA	NA	NA	NA
g717	536.435417286589	0.309776332379938	0.23386038960472	1.32462078295317	0.185296959207161	0.52390568061396	up-regulated	finz	-0.0629138229437474	2.63076596910286	Late	NA	NA	NA	NA	NA	NA	NA	NA	NA	NA	NA	NA	NA	NA	NA	NA	NA	NA	NA
g718	211.503493290685	0.512630824412383	0.284023041450943	1.80489167989184	0.0710916340143128	0.31946088206093	up-regulated	finz	-0.661627635255131	0.937033109265988	Maternally deposited	NA	NA	NA	NA	NA	NA	NA	NA	NA	NA	NA	NA	NA	NA	NA	NA	NA	NA	NA
g719	296.930606764156	-0.217127380123296	0.263817822140506	-0.823020137008242	0.410496542218177	0.739116025254788	down-regulated	finz	-0.198722161615605	1.14710886018105	Late	NA	NA	NA	NA	NA	NA	NA	NA	NA	NA	NA	NA	NA	NA	NA	NA	NA	NA	NA
g72	61.1100580540899	0.851936926069784	0.465545773183461	1.82997456994214	0.0672537415484967	0.309643383225453	up-regulated	finz	-1.33556376579856	0.042432544929336	Dome	NA	NA	NA	NA	NA	NA	NA	NA	NA	NA	NA	NA	NA	NA	NA	NA	NA	NA	NA
g720	686.138729463077	1.41615871391979	0.195050414830297	7.26047527328724	3.85732558988461e-13	7.22499773135916e-11	up-regulated	finz	-0.0389569487922141	2.66336193717872	Late	NA	NA	NA	NA	NA	NA	NA	NA	NA	NA	NA	NA	NA	NA	NA	NA	NA	NA	NA
g721	223.758776853698	2.26946965829506	0.290129316269609	7.82226935035446	5.18794533533676e-15	1.2146658482926e-12	up-regulated	finz	-0.132030371713432	0.338502455070202	Late	NA	NA	NA	NA	NA	NA	NA	NA	NA	NA	NA	NA	NA	NA	NA	NA	NA	NA	NA
g724	32.7844096389463	2.28276772482054	0.675396086778475	3.37989480470483	0.000725135781237108	0.0134505977157292	up-regulated	finz	-0.78807597049607	0.0297348941436362	NC	NA	NA	NA	NA	NA	NA	NA	NA	NA	NA	NA	NA	NA	NA	NA	NA	NA	NA	NA
g727	88.4282446139795	0.0202967301463871	0.385500473142622	0.0526503378346775	0.95801050876765	0.988487910579793	up-regulated	finz	-0.424458562542035	0.694917523095272	Late	NA	NA	NA	NA	NA	NA	NA	NA	NA	NA	NA	NA	NA	NA	NA	NA	NA	NA	NA
g728	167.393157686288	0.0908062713710182	0.305733482687766	0.29701120915093	0.766457951423208	0.923804128845929	up-regulated	finz	-1.16629319622998	0.106554928991984	NC	NA	NA	NA	NA	NA	NA	NA	NA	NA	NA	NA	NA	NA	NA	NA	NA	NA	NA	NA
g73	247.626161263563	1.27587765494857	0.283636012582842	4.49829217147072	6.85015152679467e-06	0.000290056549090686	up-regulated	finz	-0.852519162296916	1.57287074946077	Late	NA	NA	NA	NA	NA	NA	NA	NA	NA	NA	NA	NA	NA	NA	NA	NA	NA	NA	NA
g730	27.7470596346503	2.09696596024353	0.759805590219959	2.75987171881228	0.00578240622164296	0.0631424481857185	up-regulated	finz	-2.38041800158282	0.112371459519528	Dome	NA	NA	NA	NA	NA	NA	NA	NA	NA	NA	NA	NA	NA	NA	NA	NA	NA	NA	NA
g732	7.20701788479888	-1.57293636403293	1.41300724185491	-1.1131835120449	0.265629622449681	NA	down-regulated	finz	-0.149092455476369	0.810108552165227	Dome	NA	NA	NA	NA	NA	NA	NA	NA	NA	NA	NA	NA	NA	NA	NA	NA	NA	NA	NA
g74	176.423804301105	-0.388276239224627	0.316802151536557	-1.22561111830019	0.220345051842998	0.567595862904759	down-regulated	finz	-0.452208684650835	0.330238695380079	NC	NA	NA	NA	NA	NA	NA	NA	NA	NA	NA	NA	NA	NA	NA	NA	NA	NA	NA	NA
g76	183.783887748987	1.51919262569851	0.287252708067921	5.28869731434975	1.23190551743839e-07	8.75587845675742e-06	up-regulated	finz	-0.694692523926751	0.13142605721558	NC	NA	NA	NA	NA	NA	NA	NA	NA	NA	NA	NA	NA	NA	NA	NA	NA	NA	NA	NA
g77	1505.17292779581	0.973676969439512	0.153196409506718	6.3557427525533	2.07421899682823e-10	2.54028004988479e-08	up-regulated	finz	-0.501903381915509	2.94553353098071	Dome	NA	NA	NA	NA	NA	NA	NA	NA	NA	NA	NA	NA	NA	NA	NA	NA	NA	NA	NA
g78	561.384665350146	1.56309392614056	0.18748159256295	8.33731943905762	7.59935639605562e-17	2.24054357743707e-14	up-regulated	finz	-0.579215306506815	0.433268911703124	Dome	NA	NA	NA	NA	NA	NA	NA	NA	NA	NA	NA	NA	NA	NA	NA	NA	NA	NA	NA
g79	34.369832637639	0.129068248796183	0.626977667040071	0.205857808947976	0.836901983109741	0.949549925854473	up-regulated	finz	0.435654137575889	0.207988751471921	NC	NA	NA	NA	NA	NA	NA	NA	NA	NA	NA	NA	NA	NA	NA	NA	NA	NA	NA	NA
g8	450.593389412963	0.822053863067358	0.238940073058134	3.44041856414496	0.000580815194519248	0.0112359158103778	up-regulated	finz	-0.454625495187714	2.08836027649695	Late	NA	NA	NA	NA	NA	NA	NA	NA	NA	NA	NA	NA	NA	NA	NA	NA	NA	NA	NA
g82	62.0958881860493	-0.115144468605097	0.532764944502422	-0.216126210617398	0.828889369378929	0.946043808315097	down-regulated	finz	-1.76946029232872	0.016810153457756	NC	NA	NA	NA	NA	NA	NA	NA	NA	NA	NA	NA	NA	NA	NA	NA	NA	NA	NA	NA
g83	73.223770906633	0.746258642605824	0.434160774561778	1.71885321367197	0.0856411031487547	0.355976067169375	up-regulated	finz	0.624382984680997	0.157994054661446	NC	NA	NA	NA	NA	NA	NA	NA	NA	NA	NA	NA	NA	NA	NA	NA	NA	NA	NA	NA
g84	397.871528310337	1.22265258655955	0.214491424594897	5.70023994604323	1.19638911364416e-08	1.07614186883213e-06	up-regulated	finz	-0.306496982721173	1.41438719245807	Late	NA	NA	NA	NA	NA	NA	NA	NA	NA	NA	NA	NA	NA	NA	NA	NA	NA	NA	NA
g85	258.159729665037	1.36727987978794	0.249623213699074	5.47737471818717	4.31682433707979e-08	3.38562365865258e-06	up-regulated	finz	0.0679467313658726	2.85622726594564	Late	NA	NA	NA	NA	NA	NA	NA	NA	NA	NA	NA	NA	NA	NA	NA	NA	NA	NA	NA
g86	123.512566567811	1.43742062247332	0.347407598072396	4.13756242076716	3.51014974247117e-05	0.00117159526310028	up-regulated	finz	-0.085094057792525	0.428356680273265	NC	NA	NA	NA	NA	NA	NA	NA	NA	NA	NA	NA	NA	NA	NA	NA	NA	NA	NA	NA
g87	676.059178693162	1.66665701540782	0.245432739823967	6.79068740626539	1.11600501842463e-11	1.66055288769519e-09	up-regulated	finz	-0.727046537098511	0.394660679667015	NC	NA	NA	NA	NA	NA	NA	NA	NA	NA	NA	NA	NA	NA	NA	NA	NA	NA	NA	NA
g88	251.938726197927	1.0283361899114	0.264111853600165	3.89356318504425	9.8782457521102e-05	0.00275915001086573	up-regulated	finz	-0.844621704644998	12.1708952710723	Dome	NA	NA	NA	NA	NA	NA	NA	NA	NA	NA	NA	NA	NA	NA	NA	NA	NA	NA	NA
g89	357.587668001146	1.44289665760343	0.235851176165597	6.11782684768268	9.48600566921485e-10	1.03442942643541e-07	up-regulated	finz	-0.329011777059	0.454720977957458	Late	NA	NA	NA	NA	NA	NA	NA	NA	NA	NA	NA	NA	NA	NA	NA	NA	NA	NA	NA
g9	387.842328465132	0.280465593526936	0.242708720384462	1.15556455113218	0.247859314790168	0.597723137045481	up-regulated	finz	-0.64540002167243	2.17930586324532	Late	NA	NA	NA	NA	NA	NA	NA	NA	NA	NA	NA	NA	NA	NA	NA	NA	NA	NA	NA
g91	36.5342828172495	2.43625047433409	0.694592230379289	3.50745425557633	0.000452416130096959	0.00924636355234106	up-regulated	finz	-0.894991174412583	0.0677062792890162	NC	NA	NA	NA	NA	NA	NA	NA	NA	NA	NA	NA	NA	NA	NA	NA	NA	NA	NA	NA
g92	269.652951021399	0.687849090005805	0.240855911574514	2.85585305135018	0.00429213736383779	0.0511490411449562	up-regulated	finz	-0.336180961547395	0.911507004775807	Late	NA	NA	NA	NA	NA	NA	NA	NA	NA	NA	NA	NA	NA	NA	NA	NA	NA	NA	NA
g93	1054.09135449886	1.28031677683256	0.174047977148663	7.35611408881228	1.89341205342971e-13	3.72160658057461e-11	up-regulated	finz	-0.541231473803773	2.66212044182177	Late	NA	NA	NA	NA	NA	NA	NA	NA	NA	NA	NA	NA	NA	NA	NA	NA	NA	NA	NA
g94	67.8991377102148	-0.163029330811495	0.462094339694817	-0.352805297115661	0.724234412303214	0.908197116965891	down-regulated	finz	0.105008825587417	0.0362649565880935	NC	NA	NA	NA	NA	NA	NA	NA	NA	NA	NA	NA	NA	NA	NA	NA	NA	NA	NA	NA
g95	23.28379932932	-0.0810481618283454	0.730454637342496	-0.110955776970916	0.911651414986731	0.974836433414788	down-regulated	finz	-0.494028860345462	0.507326581291141	Late	NA	NA	NA	NA	NA	NA	NA	NA	NA	NA	NA	NA	NA	NA	NA	NA	NA	NA	NA
g96	16.5475921722134	0.649888414697563	0.862668512718555	0.753346627489102	0.451241646312498	NA	up-regulated	finz	-1.4946751808405	0.321930869585782	Dome	NA	NA	NA	NA	NA	NA	NA	NA	NA	NA	NA	NA	NA	NA	NA	NA	NA	NA	NA
g97	594.475042920621	0.299457938218562	0.207566575797944	1.44270789777864	0.14910277350175	0.474033484756689	up-regulated	finz	-0.530116469871834	0.741241897439075	Late	NA	NA	NA	NA	NA	NA	NA	NA	NA	NA	NA	NA	NA	NA	NA	NA	NA	NA	NA
g98	588.928626028126	0.231029297947741	0.19359620285212	1.19335655629679	0.232729761545599	0.580948656877937	up-regulated	finz	-1.21691926929994	0.0109395695865928	NC	NA	NA	NA	NA	NA	NA	NA	NA	NA	NA	NA	NA	NA	NA	NA	NA	NA	NA	NA
g99	455.586073294097	-0.77198730765076	0.803270019505952	-0.961055795566187	0.336524114270851	0.681664853303156	down-regulated	finz	-0.115990360449164	2.6800245665019	Late	NA	NA	NA	NA	NA	NA	NA	NA	NA	NA	NA	NA	NA	NA	NA	NA	NA	NA	NA
ENSDARG00000000001	65.8205115789653	-0.63097111894283	0.519055068686179	-1.2156149838589	0.224131623520521	0.571218117187483	down-regulated	non-finz gene	0.47365341938181	0.223316556178781	NC	0.254282387347218	0.310102172384712	NA	NA	NA	NA	NA	NA	NA	NA	NA	NA	NA	NA	NA	NA	NA	NA	NA
ENSDARG00000000018	735.707749546966	-0.537978630718953	0.171791688270394	-3.1315754338021	0.00173871113027665	0.0266686126253705	down-regulated	non-finz gene	0.106093151110757	3.1311307455761	NC	4.97285456416489	3.370066133817	NA	NA	NA	NA	NA	NA	NA	NA	NA	NA	NA	NA	NA	NA	NA	NA	NA
ENSDARG00000000019	909.089982387999	-0.104151045619811	0.163620080048237	-0.636541954930628	0.524423244409324	0.810391252393404	down-regulated	non-finz gene	0.0570964167819219	7.84674780046568	NC	10.1159410816366	8.1635193862568	NA	NA	NA	NA	NA	NA	NA	NA	NA	NA	NA	NA	NA	NA	NA	NA	NA
ENSDARG00000000068	774.421149195271	-0.285112033570001	0.17483880803358	-1.63071366578547	0.102950751666797	0.391577795408538	down-regulated	non-finz gene	-0.515971867809476	9.38466375902832	NC	10.8069962413242	6.5628988058636	NA	NA	NA	NA	NA	NA	NA	NA	NA	NA	NA	NA	NA	NA	NA	NA	NA
ENSDARG00000000069	1229.60136368866	-0.183570858980546	0.168143083173127	-1.09175385342218	0.274941307333478	0.628386528001192	down-regulated	non-finz gene	-0.217729544547804	19.2368245723691	NC	23.2249875629606	16.5420854793959	NA	NA	NA	NA	NA	NA	NA	NA	NA	NA	NA	NA	NA	NA	NA	NA	NA
ENSDARG00000000086	124.800830858272	0.714644271108421	0.359643915119859	1.98708845350616	0.0469125955625336	0.250300078401842	up-regulated	non-finz gene	0.542793958694857	0.628186718936656	NC	1.13692156248953	0.915136786475447	NA	NA	NA	NA	NA	NA	NA	NA	NA	NA	NA	NA	NA	NA	NA	NA	NA
ENSDARG00000000103	1716.37351220201	0.0932495026425681	0.161805030775208	0.576307808204785	0.564407146067468	0.830918188306774	up-regulated	non-finz gene	0.210379222588056	2.44248329068252	NC	3.38370835335389	2.82593428089844	NA	NA	NA	NA	NA	NA	NA	NA	NA	NA	NA	NA	NA	NA	NA	NA	NA
ENSDARG00000000142	44.0714569059034	0.566903739902647	0.581341030663738	0.975165539675383	0.329478152708956	0.67581743623818	up-regulated	non-finz gene	0.33281474311023	0.505160857772228	NC	0.929287653728884	0.636234056899844	NA	NA	NA	NA	NA	NA	NA	NA	NA	NA	NA	NA	NA	NA	NA	NA	NA
ENSDARG00000000151	16.8592369150196	-1.09137565516462	0.849699522778936	-1.28442540675471	0.198993147953889	NA	down-regulated	non-finz gene	1.12809243870046	0.163877065911302	NC	0.349486720192319	0.358185368653711	NA	NA	NA	NA	NA	NA	NA	NA	NA	NA	NA	NA	NA	NA	NA	NA	NA
ENSDARG00000000161	9.17482567858748	0.451197387457172	1.18840037379376	0.379667826943545	0.704192005346874	NA	up-regulated	non-finz gene	-0.101442051880009	0.0315750524278288	NC	0.0479089302020325	0.0294311329049656	NA	NA	NA	NA	NA	NA	NA	NA	NA	NA	NA	NA	NA	NA	NA	NA	NA
ENSDARG00000000183	87.3812863198858	-0.0459864440984033	0.37894472618634	-0.121353962519036	0.903410679891176	0.971850622149699	down-regulated	non-finz gene	0.469883530128166	0.28380396452415	NC	0.604102540251709	0.393067824403396	NA	NA	NA	NA	NA	NA	NA	NA	NA	NA	NA	NA	NA	NA	NA	NA	NA
ENSDARG00000000189	27.0587900751966	-1.18860890037615	0.700500453152683	-1.69679961665504	0.0897345512594748	0.364187110933825	down-regulated	non-finz gene	0.341076183820942	0.0955876018111055	NC	0.0805752113918858	0.121080924388411	NA	NA	NA	NA	NA	NA	NA	NA	NA	NA	NA	NA	NA	NA	NA	NA	NA
ENSDARG00000000212	17992.0415738794	0.183033391704763	0.121003420026155	1.51262990471839	0.130373693625662	0.44342652771078	up-regulated	non-finz gene	-0.0426006364195892	120.615194699617	NC	63.8894644107511	117.105677996135	NA	NA	NA	NA	NA	NA	NA	NA	NA	NA	NA	NA	NA	NA	NA	NA	NA
ENSDARG00000000229	393.578752338259	-0.0330859605470799	0.204942086835013	-0.161440536973332	0.871746441498102	0.961135841613382	down-regulated	non-finz gene	0.705518745044454	0.958509676105152	NC	0.828276280856035	1.56307136199258	NA	NA	NA	NA	NA	NA	NA	NA	NA	NA	NA	NA	NA	NA	NA	NA	NA
ENSDARG00000000324	98.1019549366386	-0.210653897750051	0.363682031703846	-0.579225475515357	0.562437043323653	0.829663686348177	down-regulated	non-finz gene	0.0686669785236972	0.771286436908943	NC	0.806799692638395	0.808884502115642	NA	NA	NA	NA	NA	NA	NA	NA	NA	NA	NA	NA	NA	NA	NA	NA	NA
ENSDARG00000000380	45.1460831863377	-0.477266972678903	0.626924420836977	-0.761283109759429	0.446487986724236	0.765099046026968	down-regulated	non-finz gene	1.10500882558742	0.0715374992636214	NC	0.0525213296807643	0.153877299661637	NA	NA	NA	NA	NA	NA	NA	NA	NA	NA	NA	NA	NA	NA	NA	NA	NA
ENSDARG00000000394	7129.0173145783	-0.589488097218224	0.117767739510059	-5.00551424074734	5.57130935702156e-07	3.35987940428562e-05	down-regulated	non-finz gene	-0.212606276428863	23.2557818020669	NC	18.3843151879411	20.0692007661413	NA	NA	NA	NA	NA	NA	NA	NA	NA	NA	NA	NA	NA	NA	NA	NA	NA
ENSDARG00000000423	73.3178600974368	-0.346266258724943	0.418188770900793	-0.828014243374048	0.40766243353283	0.737765391949425	down-regulated	non-finz gene	0.845622196768768	0.343009797207607	NC	0.785851093522794	0.616402187058094	NA	NA	NA	NA	NA	NA	NA	NA	NA	NA	NA	NA	NA	NA	NA	NA	NA
ENSDARG00000000442	553.620190837459	0.509742338969842	0.213664999616522	2.3857081875118	0.0170462710632994	0.131337480384048	up-regulated	non-finz gene	-0.173118729477077	2.90072047510915	NC	4.54139073875573	2.57271660812394	NA	NA	NA	NA	NA	NA	NA	NA	NA	NA	NA	NA	NA	NA	NA	NA	NA
ENSDARG00000000472	60.5980845215548	1.30889933573442	0.542395851008038	2.41318095133259	0.0158139662696566	0.124666499131701	up-regulated	non-finz gene	-0.745414818362073	0.282146767601201	NC	0.249255189595602	0.16829951313307	NA	NA	NA	NA	NA	NA	NA	NA	NA	NA	NA	NA	NA	NA	NA	NA	NA
ENSDARG00000000476	89.843902229163	-0.114884927846398	0.420837881464246	-0.272990937618715	0.784860181825633	0.929732614138676	down-regulated	non-finz gene	-0.61186535063932	0.755671983243932	NC	1.33052462225421	0.494474041253938	NA	NA	NA	NA	NA	NA	NA	NA	NA	NA	NA	NA	NA	NA	NA	NA	NA
ENSDARG00000000489	1341.27043241753	0.167048080880864	0.158519330767126	1.05380258718268	0.291973308769287	0.643435931116727	up-regulated	non-finz gene	-0.156046121841781	6.01301973184089	NC	6.98907362067004	5.39657311717198	NA	NA	NA	NA	NA	NA	NA	NA	NA	NA	NA	NA	NA	NA	NA	NA	NA
ENSDARG00000000529	155.24261762277	-0.103149158346193	0.297538243834924	-0.346675294633455	0.728835272525062	0.910175961105222	down-regulated	non-finz gene	0.109924316001534	0.694932914300272	NC	2.02556337677858	0.749951879968959	NA	NA	NA	NA	NA	NA	NA	NA	NA	NA	NA	NA	NA	NA	NA	NA	NA
ENSDARG00000000540	693.925368988444	-0.00411886751707015	0.187255471662782	-0.0219959795059425	0.982451162652738	0.995076338227257	down-regulated	non-finz gene	-0.309133423870028	2.62651038836241	NC	2.7193590885116	2.11992594282273	NA	NA	NA	NA	NA	NA	NA	NA	NA	NA	NA	NA	NA	NA	NA	NA	NA
ENSDARG00000000542	907.191499763557	-0.568923838138816	0.168287833180555	-3.38065935835314	0.000723121294333388	0.0134392129794655	down-regulated	non-finz gene	0.0342664296090378	7.40587586130165	NC	7.24951058806073	7.5838834694024	NA	NA	NA	NA	NA	NA	NA	NA	NA	NA	NA	NA	NA	NA	NA	NA	NA
ENSDARG00000000551	31.9724789241332	2.26227467758241	0.791016672223205	2.85995827524613	0.00423696750034575	0.0506432128926462	up-regulated	non-finz gene	0.862438522313339	0.0860801575704499	NC	0.119947687621487	0.156503090450271	NA	NA	NA	NA	NA	NA	NA	NA	NA	NA	NA	NA	NA	NA	NA	NA	NA
ENSDARG00000000563	69.8389011464081	-0.271644396648521	0.422497825369693	-0.642948626802582	0.52025743519525	0.808701521952186	down-regulated	non-finz gene	0.660445374005402	0.0153780496296658	NC	0.0144566175844322	0.024306091375611	NA	NA	NA	NA	NA	NA	NA	NA	NA	NA	NA	NA	NA	NA	NA	NA	NA
ENSDARG00000000567	2035.66471958349	0.085262486031585	0.137707150151712	0.61915801712294	0.53581226610382	0.81681329465736	up-regulated	non-finz gene	-0.145508833334972	6.15992182269749	NC	6.22590107106602	5.56894177175442	NA	NA	NA	NA	NA	NA	NA	NA	NA	NA	NA	NA	NA	NA	NA	NA	NA
ENSDARG00000000568	416.096542827671	0.259719056032905	0.20085725690341	1.29305288759271	0.195992767924487	0.539380667655591	up-regulated	non-finz gene	0.247966779429461	1.28719753958658	NC	1.56168019819908	1.52858868145522	NA	NA	NA	NA	NA	NA	NA	NA	NA	NA	NA	NA	NA	NA	NA	NA	NA
ENSDARG00000000588	154.003750216424	-0.417317533682362	0.306134687333612	-1.36318277852515	0.172824913365773	0.507375036824	down-regulated	non-finz gene	0.515292794895627	0.437986318019066	NC	0.777607893460326	0.626006916921182	NA	NA	NA	NA	NA	NA	NA	NA	NA	NA	NA	NA	NA	NA	NA	NA	NA
ENSDARG00000000631	241.518970278937	-0.207597999985811	0.248597107046894	-0.835078100674161	0.403673735979476	0.735426198710291	down-regulated	non-finz gene	0.900868108807192	1.06390817047463	NC	0.982228594805922	1.98651782822926	NA	NA	NA	NA	NA	NA	NA	NA	NA	NA	NA	NA	NA	NA	NA	NA	NA
ENSDARG00000000651	12.9798328544873	-1.10705061234647	1.04262124632959	-1.0617955621408	0.288328504927017	NA	down-regulated	non-finz gene	-0.631956768578789	0.504988212229586	NC	0.295542101895655	0.325869187176193	NA	NA	NA	NA	NA	NA	NA	NA	NA	NA	NA	NA	NA	NA	NA	NA	NA
ENSDARG00000000666	50.1052372335975	0.688508665118193	0.493530436613504	1.39506829577237	0.162995245632797	0.493073780300163	up-regulated	non-finz gene	-0.0649161758548953	0.162840748626071	NC	0.120924809464415	0.15567589605384	NA	NA	NA	NA	NA	NA	NA	NA	NA	NA	NA	NA	NA	NA	NA	NA	NA
ENSDARG00000000690	100.440035610474	-0.0456366736182356	0.391125212574276	-0.116680469964766	0.90711326725862	0.972797408596557	down-regulated	non-finz gene	0.709989219885531	0.594535002945495	NC	0.729234352134193	0.972535538574565	NA	NA	NA	NA	NA	NA	NA	NA	NA	NA	NA	NA	NA	NA	NA	NA	NA
ENSDARG00000000729	1819.60641849106	0.147505691497617	0.140672092198175	1.04857821613839	0.294372286144293	0.646329446425373	up-regulated	non-finz gene	-0.150931930202905	10.3252044835012	NC	9.39631414450257	9.29958617141479	NA	NA	NA	NA	NA	NA	NA	NA	NA	NA	NA	NA	NA	NA	NA	NA	NA
ENSDARG00000000730	92.9208693808626	-0.778712829776322	0.384783504054155	-2.02376874676708	0.0429939513291765	0.237264020489365	down-regulated	non-finz gene	0.174549758840495	0.559378457169873	NC	0.740969394096556	0.631321311317667	NA	NA	NA	NA	NA	NA	NA	NA	NA	NA	NA	NA	NA	NA	NA	NA	NA
ENSDARG00000000747	152.709842569436	0.281041160951643	0.354291201717662	0.793249054983891	0.427632732078951	0.751970480166664	up-regulated	non-finz gene	0.557830987325731	0.516211559641066	NC	0.52195795746137	0.759891497661172	NA	NA	NA	NA	NA	NA	NA	NA	NA	NA	NA	NA	NA	NA	NA	NA	NA
ENSDARG00000000760	58.6025209632653	-0.740437463807114	0.476284005465618	-1.55461333009337	0.120038187123018	0.423645451370654	down-regulated	non-finz gene	0.548615477063032	0.735976511198954	NC	0.526444080558612	1.07649909404072	NA	NA	NA	NA	NA	NA	NA	NA	NA	NA	NA	NA	NA	NA	NA	NA	NA
ENSDARG00000000779	287.539211873496	-0.187901529847865	0.232398547784457	-0.808531428613481	0.418784721130589	0.745878034089203	down-regulated	non-finz gene	-0.143266422973962	2.56371388490047	NC	3.20708634301271	2.32135769141685	NA	NA	NA	NA	NA	NA	NA	NA	NA	NA	NA	NA	NA	NA	NA	NA	NA
ENSDARG00000000796	45.5888277409739	0.162051983687757	0.698606907562816	0.231964473774096	0.816565607073247	0.942468927597122	up-regulated	non-finz gene	-0.135999273916377	0.0308960190422841	NC	0.13909044252203	0.0281165909886148	NA	NA	NA	NA	NA	NA	NA	NA	NA	NA	NA	NA	NA	NA	NA	NA	NA
ENSDARG00000000830	206.136479077647	-0.314839917904097	0.262261951514805	-1.20047881930873	0.229953433799827	0.578188347998585	down-regulated	non-finz gene	0.334084953031258	1.29348001874402	NC	0.88989850328157	1.63053196154454	NA	NA	NA	NA	NA	NA	NA	NA	NA	NA	NA	NA	NA	NA	NA	NA	NA
ENSDARG00000000837	84.1854476933242	-0.486488148409388	0.394914710611397	-1.23188155654222	0.217993331904996	0.565624484559882	down-regulated	non-finz gene	-2.56336968332138	1.4708929381669	NC	3.770400754487	0.248845561116366	NA	NA	NA	NA	NA	NA	NA	NA	NA	NA	NA	NA	NA	NA	NA	NA	NA
ENSDARG00000000853	1929.64914855569	-0.323235495381215	0.138268223971305	-2.33774244072374	0.0194006131210975	0.142471015452488	down-regulated	non-finz gene	-0.622946934200272	8.04491221031334	NC	12.1442118701942	5.22390892036608	NA	NA	NA	NA	NA	NA	NA	NA	NA	NA	NA	NA	NA	NA	NA	NA	NA
ENSDARG00000000857	1811.93508677071	-0.0532061677906436	0.144094583461578	-0.369244745447567	0.711945306607978	0.903111419584787	down-regulated	non-finz gene	0.241907361192805	9.51999659652292	NC	10.6110892454789	11.2579201767936	NA	NA	NA	NA	NA	NA	NA	NA	NA	NA	NA	NA	NA	NA	NA	NA	NA
ENSDARG00000000861	3502.55109031865	0.112663615506603	0.141966331541236	0.793593905565404	0.427431881539028	0.751933139621227	up-regulated	non-finz gene	0.141843738603973	61.3128120931849	NC	78.8961394025228	67.6472981396173	NA	NA	NA	NA	NA	NA	NA	NA	NA	NA	NA	NA	NA	NA	NA	NA	NA
ENSDARG00000000887	8900.57786807283	0.200543900965072	0.122277020103999	1.64007841207207	0.100988864386668	0.387257917147075	up-regulated	non-finz gene	-1.19054704165532	88.881581995028	NC	113.379830300648	38.9422826987679	NA	NA	NA	NA	NA	NA	NA	NA	NA	NA	NA	NA	NA	NA	NA	NA	NA
ENSDARG00000000906	39.9550883016095	-0.490522183804721	0.570983383066583	-0.859083115817261	0.390294661774722	0.722628364939568	down-regulated	non-finz gene	-0.688540296945156	0.306101853926078	NC	0.555042484047938	0.189930485040456	NA	NA	NA	NA	NA	NA	NA	NA	NA	NA	NA	NA	NA	NA	NA	NA	NA
ENSDARG00000000935	34.1551851294831	-0.425491286553424	0.598777250386488	-0.710600287968164	0.477331964601772	0.7849643647923	down-regulated	non-finz gene	0.737951355210395	0.14805040676997	NC	0.330212276939209	0.246919334746596	NA	NA	NA	NA	NA	NA	NA	NA	NA	NA	NA	NA	NA	NA	NA	NA	NA
ENSDARG00000000943	1235.42623850494	-0.400132096649433	0.164571871809226	-2.43135167784487	0.0150426058748057	0.120651550696615	down-regulated	non-finz gene	-0.26532186982604	4.00196032591406	NC	2.71777857628708	3.32968337382712	NA	NA	NA	NA	NA	NA	NA	NA	NA	NA	NA	NA	NA	NA	NA	NA	NA
ENSDARG00000000966	133.632507166794	0.301839879944532	0.324311883502847	0.930708664401695	0.352004286549519	0.69307173301403	up-regulated	non-finz gene	1.29263582876319	0.319453462280918	NC	0.459222154525029	0.782581824848361	NA	NA	NA	NA	NA	NA	NA	NA	NA	NA	NA	NA	NA	NA	NA	NA	NA
ENSDARG00000001014	382.642037197314	0.681097761369859	0.304700763063223	2.23530047815646	0.0253976287037086	0.170307011854503	up-regulated	non-finz gene	-0.163795970145339	1.05890727936719	NC	1.30875750516329	0.945258156795782	NA	NA	NA	NA	NA	NA	NA	NA	NA	NA	NA	NA	NA	NA	NA	NA	NA
ENSDARG00000001015	596.496690334965	-0.0529458096684059	0.178454468162857	-0.296690860214762	0.766702535519599	0.923804128845929	down-regulated	non-finz gene	0.844619141009187	3.15250368489142	NC	3.97041409617395	5.66123651539732	NA	NA	NA	NA	NA	NA	NA	NA	NA	NA	NA	NA	NA	NA	NA	NA	NA
ENSDARG00000001057	2035.66052549224	-0.00289181103979789	0.157599705048294	-0.0183490891617579	0.985360366558417	0.996058564823908	down-regulated	non-finz gene	0.398789591316235	14.2588793938047	NC	10.6672227402963	18.7989254045747	NA	NA	NA	NA	NA	NA	NA	NA	NA	NA	NA	NA	NA	NA	NA	NA	NA
ENSDARG00000001129	364.776376666433	-0.670328058474801	0.215143148062998	-3.11573045439735	0.00183489910703316	0.0277694189002614	down-regulated	non-finz gene	1.29648997039618	0.552094746225353	NC	0.89463527104368	1.35611332886239	NA	NA	NA	NA	NA	NA	NA	NA	NA	NA	NA	NA	NA	NA	NA	NA	NA
ENSDARG00000001162	2639.48288527745	-0.110717590712077	0.133721128568204	-0.827973798139207	0.407685338881073	0.737765391949425	down-regulated	non-finz gene	-0.125925287457323	8.87037109100389	NC	8.3355885859884	8.12895089578966	NA	NA	NA	NA	NA	NA	NA	NA	NA	NA	NA	NA	NA	NA	NA	NA	NA
ENSDARG00000001169	30.218321460478	-0.329221750203116	0.668348224786478	-0.49259014686288	0.622302211489519	0.861836596131231	down-regulated	non-finz gene	-1.95388486346615	0.29632246492388	NC	0.449611044091894	0.0764868236115501	NA	NA	NA	NA	NA	NA	NA	NA	NA	NA	NA	NA	NA	NA	NA	NA	NA
ENSDARG00000001210	1032.17480027136	-0.657450420669118	0.168504224136209	-3.90168510041429	9.55253746745428e-05	0.00268229186982962	down-regulated	non-finz gene	0.0068412839938361	11.6603108520493	NC	7.9372829831555	11.7157355495346	NA	NA	NA	NA	NA	NA	NA	NA	NA	NA	NA	NA	NA	NA	NA	NA	NA
ENSDARG00000001220	491.147003905107	0.111670044691373	0.199770340401948	0.558992112976768	0.576167102877633	0.836553868717014	up-regulated	non-finz gene	-0.783734423310841	0.540782219239743	NC	0.908568272174883	0.314119453818402	NA	NA	NA	NA	NA	NA	NA	NA	NA	NA	NA	NA	NA	NA	NA	NA	NA
ENSDARG00000001241	6528.19644800844	-0.0278222436735122	0.119196733489827	-0.233414480908462	0.815439569559913	0.942111912673319	down-regulated	non-finz gene	-0.112073927577854	40.6439610324619	NC	37.9599290502564	37.6061100286414	NA	NA	NA	NA	NA	NA	NA	NA	NA	NA	NA	NA	NA	NA	NA	NA	NA
ENSDARG00000001244	9859.07130325426	0.379858702345974	0.121064616374919	3.13765255051574	0.00170306625354553	0.026324774585144	up-regulated	non-finz gene	0.100323180604034	174.529006051747	NC	144.703293473969	187.09746446072	NA	NA	NA	NA	NA	NA	NA	NA	NA	NA	NA	NA	NA	NA	NA	NA	NA
ENSDARG00000001249	160.777726865473	-0.0309067057167511	0.293738428411367	-0.105218462166849	0.916202461347146	0.976336633894709	down-regulated	non-finz gene	0.265900015164669	1.12848398426392	NC	1.01690754625691	1.3568732486687	NA	NA	NA	NA	NA	NA	NA	NA	NA	NA	NA	NA	NA	NA	NA	NA	NA
ENSDARG00000001303	24.5958895411801	-0.390004322281674	0.771315990451043	-0.505634950020433	0.613112941624668	0.857364969502912	down-regulated	non-finz gene	-2.59543089255367	0.0976274421454149	NC	0.146502629909649	0.0161536013385624	NA	NA	NA	NA	NA	NA	NA	NA	NA	NA	NA	NA	NA	NA	NA	NA	NA
ENSDARG00000001313	2378.89008187223	-0.0645112093621915	0.133646491485523	-0.482700358573793	0.62930850861293	0.86439658059067	down-regulated	non-finz gene	-0.354372714252267	13.5943317012022	NC	9.88089384358263	10.6336177821218	NA	NA	NA	NA	NA	NA	NA	NA	NA	NA	NA	NA	NA	NA	NA	NA	NA
ENSDARG00000001414	496.996648998202	0.264724350012299	0.21746055713503	1.21734420945092	0.223473280334147	0.570913048412207	up-regulated	non-finz gene	0.662080043834681	2.56523380481846	NC	1.25216522118949	4.05912950152577	NA	NA	NA	NA	NA	NA	NA	NA	NA	NA	NA	NA	NA	NA	NA	NA	NA
ENSDARG00000001431	38.2352053084184	0.229221234343688	0.588754908375651	0.389332184042591	0.69703043129888	0.896906287618966	up-regulated	non-finz gene	0.265945043802475	0.235498640765273	NC	0.269498161881862	0.283169086787588	NA	NA	NA	NA	NA	NA	NA	NA	NA	NA	NA	NA	NA	NA	NA	NA	NA
ENSDARG00000001442	30.5562761712562	-0.11197991674609	0.666099919881712	-0.168112791195015	0.86649454664781	0.959289403162445	down-regulated	non-finz gene	-0.894991174412583	0.082049002188862	NC	0.264838059199564	0.0441218907101711	NA	NA	NA	NA	NA	NA	NA	NA	NA	NA	NA	NA	NA	NA	NA	NA	NA
ENSDARG00000001447	182.142304754586	-0.196914773003347	0.308134464166748	-0.639054685219457	0.522787357565895	0.809514981071079	down-regulated	non-finz gene	0.0777014795916826	0.594722177079304	NC	0.555926779030489	0.627631322959054	NA	NA	NA	NA	NA	NA	NA	NA	NA	NA	NA	NA	NA	NA	NA	NA	NA
ENSDARG00000001452	76.4231707951789	-0.0974301534459232	0.423616922362348	-0.229995895590273	0.818094959078504	0.943437135979468	down-regulated	non-finz gene	0.858026825038989	0.513270018910151	NC	0.455134836919309	0.930331462527479	NA	NA	NA	NA	NA	NA	NA	NA	NA	NA	NA	NA	NA	NA	NA	NA	NA
ENSDARG00000001470	53.4350752817337	0.178832003844642	0.52138299228238	0.342995468766244	0.731601869019525	0.911245962362051	up-regulated	non-finz gene	-0.216919269299945	0.454068177483915	NC	1.24434454950135	0.390680612169716	NA	NA	NA	NA	NA	NA	NA	NA	NA	NA	NA	NA	NA	NA	NA	NA	NA
ENSDARG00000001549	383.332436013229	0.285552042581241	0.27656378681333	1.03249975664376	0.301838061595074	0.652853723664484	up-regulated	non-finz gene	-0.394742007536818	2.79830606736354	NC	4.08875949351884	2.12846262878277	NA	NA	NA	NA	NA	NA	NA	NA	NA	NA	NA	NA	NA	NA	NA	NA	NA
ENSDARG00000001557	442.999999285586	-0.350433116019982	0.200145655131725	-1.75089044920484	0.0799647822620846	0.343343931605892	down-regulated	non-finz gene	0.684806981603873	5.7345498291604	NC	5.59638820804169	9.21821373450386	NA	NA	NA	NA	NA	NA	NA	NA	NA	NA	NA	NA	NA	NA	NA	NA	NA
ENSDARG00000001558	4699.35906756515	0.0320685481319065	0.130124767414627	0.24644461441936	0.805338073639078	0.937240679633961	up-regulated	non-finz gene	-0.281577029462952	26.508629987609	NC	19.91100163933	21.8084174276388	NA	NA	NA	NA	NA	NA	NA	NA	NA	NA	NA	NA	NA	NA	NA	NA	NA
ENSDARG00000001578	1395.8210322476	0.0354631359247702	0.145457811276642	0.243803585476231	0.80738294330499	0.938245528032941	up-regulated	non-finz gene	-0.275742025159102	7.30451767043459	NC	8.51976542016441	6.03371681694166	NA	NA	NA	NA	NA	NA	NA	NA	NA	NA	NA	NA	NA	NA	NA	NA	NA
ENSDARG00000001621	408.979542505853	-0.457820420448613	0.224972831836195	-2.03500314554407	0.0418505564766792	0.233954603112784	down-regulated	non-finz gene	-1.35442279304988	0.748934852495356	NC	2.21073925325916	0.292901876411286	NA	NA	NA	NA	NA	NA	NA	NA	NA	NA	NA	NA	NA	NA	NA	NA	NA
ENSDARG00000001634	25.0622624121429	0.528084680395674	0.745021954427175	0.708817609008184	0.478437668840879	0.785745235916462	up-regulated	non-finz gene	2.14063273531814	0.0200146886517073	NC	0.0477216967506663	0.0882558499212389	NA	NA	NA	NA	NA	NA	NA	NA	NA	NA	NA	NA	NA	NA	NA	NA	NA
ENSDARG00000001676	128.049280912105	0.129009453629806	0.338802404556975	0.380780808797687	0.703365900759303	0.899345626639665	up-regulated	non-finz gene	-1.32604099168006	1.39245010520001	NC	1.48413533778036	0.555394440752468	NA	NA	NA	NA	NA	NA	NA	NA	NA	NA	NA	NA	NA	NA	NA	NA	NA
ENSDARG00000001710	128.502298547602	-0.192967286749675	0.383421167781132	-0.503277604276211	0.614769109969674	0.858175654324124	down-regulated	non-finz gene	-0.199077956539758	1.19490860822862	NC	1.38292547332248	1.04089339672062	NA	NA	NA	NA	NA	NA	NA	NA	NA	NA	NA	NA	NA	NA	NA	NA	NA
ENSDARG00000001721	11.2427244332389	1.27626402745123	1.20305411852099	1.0608533795805	0.288756539038592	NA	up-regulated	non-finz gene	0.998093621670906	0.155536369366712	NC	0.361218124539134	0.310661958441304	NA	NA	NA	NA	NA	NA	NA	NA	NA	NA	NA	NA	NA	NA	NA	NA	NA
ENSDARG00000001729	2188.33506126124	-0.178936203874416	0.135283051342181	-1.32268012954424	0.185941774239618	0.524982442807138	down-regulated	non-finz gene	0.188438490034464	6.13889790866227	NC	5.77699883314657	6.99545631484838	NA	NA	NA	NA	NA	NA	NA	NA	NA	NA	NA	NA	NA	NA	NA	NA	NA
ENSDARG00000001733	76.3331758861	-0.263485262494063	0.410497477751445	-0.64186816429991	0.520958786435201	0.808951998325839	down-regulated	non-finz gene	0.545581416973399	0.138466197881812	NC	0.693171285620552	0.202106433704613	NA	NA	NA	NA	NA	NA	NA	NA	NA	NA	NA	NA	NA	NA	NA	NA	NA
ENSDARG00000001734	248.185277113663	-0.0649851959541418	0.249654219271127	-0.260300811834336	0.794631746430125	0.932988445244928	down-regulated	non-finz gene	0.00836365705390596	1.52498835564962	NC	1.43501336816912	1.53385476277291	NA	NA	NA	NA	NA	NA	NA	NA	NA	NA	NA	NA	NA	NA	NA	NA	NA
ENSDARG00000001754	2039.68399698038	-0.315183816649224	0.135004899840213	-2.33461020320199	0.0195637930511398	0.143404764809944	down-regulated	non-finz gene	-0.00719172608395802	8.65157534403331	NC	9.27097213590271	8.60855520792063	NA	NA	NA	NA	NA	NA	NA	NA	NA	NA	NA	NA	NA	NA	NA	NA	NA
ENSDARG00000001760	22.4970256571169	0.284879276641827	0.85389546960111	0.333623126932511	0.73866396444286	0.913489900411276	up-regulated	non-finz gene	-0.631956768578789	0.0175065948511807	NC	0.0151787506059466	0.0112970158435769	NA	NA	NA	NA	NA	NA	NA	NA	NA	NA	NA	NA	NA	NA	NA	NA	NA
ENSDARG00000001767	169.370903814961	0.432845022957556	0.347442019561598	1.24580505116715	0.212835974719451	0.5594455264171	up-regulated	non-finz gene	-0.109462614808157	0.795193618205454	NC	0.481377684902715	0.73709141938656	NA	NA	NA	NA	NA	NA	NA	NA	NA	NA	NA	NA	NA	NA	NA	NA	NA
ENSDARG00000001769	618.140429489438	0.876353483993924	0.204633550241278	4.28255035872973	1.84763298104158e-05	0.000677791813160439	up-regulated	non-finz gene	-0.217617741858196	2.33379862169517	NC	4.02785026217056	2.00703021718337	NA	NA	NA	NA	NA	NA	NA	NA	NA	NA	NA	NA	NA	NA	NA	NA	NA
ENSDARG00000001776	24.8723040526035	0.342921381813428	0.726722119548764	0.471874149126428	0.637016620836347	0.869067500943925	up-regulated	non-finz gene	1.57449410888864	0.040949044140201	NC	0.0546216425945765	0.121958963121387	NA	NA	NA	NA	NA	NA	NA	NA	NA	NA	NA	NA	NA	NA	NA	NA	NA
ENSDARG00000001777	1223.3284691069	0.403788388751514	0.169818039234484	2.37777088094842	0.0174176446698785	0.132936874779068	up-regulated	non-finz gene	-0.521831164623717	7.24649995493424	NC	7.52000478493256	5.04709478161242	NA	NA	NA	NA	NA	NA	NA	NA	NA	NA	NA	NA	NA	NA	NA	NA	NA
ENSDARG00000001782	23.3169546765621	-1.26269861681262	0.752895086108581	-1.67712426353984	0.0935181850484585	0.372318835748064	down-regulated	non-finz gene	2.79150935277064	0.170537339001065	NC	0.0115516456070891	1.18072166047967	NA	NA	NA	NA	NA	NA	NA	NA	NA	NA	NA	NA	NA	NA	NA	NA	NA
ENSDARG00000001788	564.449164287803	-0.505452037319923	0.183593072925516	-2.75311061177666	0.00590319475531058	0.0637238322495138	down-regulated	non-finz gene	0.964509704260818	4.30282492972878	NC	5.34554338663618	8.39653356235291	NA	NA	NA	NA	NA	NA	NA	NA	NA	NA	NA	NA	NA	NA	NA	NA	NA
ENSDARG00000001804	22.4632196043067	0.341438368416869	0.756423937649205	0.451384933001965	0.65171214063068	0.874574397468635	up-regulated	non-finz gene	-0.863282314685245	0.187142690414493	NC	0.283952215546806	0.10287242967719	NA	NA	NA	NA	NA	NA	NA	NA	NA	NA	NA	NA	NA	NA	NA	NA	NA
ENSDARG00000001807	12.992234895329	-0.241155045403517	0.959202675054808	-0.251411981716729	0.801495605075796	NA	down-regulated	non-finz gene	-0.842523754518447	0.0778643134654122	NC	0.209408282334801	0.0434223712949241	NA	NA	NA	NA	NA	NA	NA	NA	NA	NA	NA	NA	NA	NA	NA	NA	NA
ENSDARG00000001817	15.3708978848354	0.701059189096792	0.954526765226969	0.734457340156504	0.462670050825949	NA	up-regulated	non-finz gene	-0.199845755941004	0.221692110183323	NC	0.583506201178601	0.193014826250514	NA	NA	NA	NA	NA	NA	NA	NA	NA	NA	NA	NA	NA	NA	NA	NA	NA
ENSDARG00000001829	2108.28635014693	-0.0880259276256005	0.138111949737349	-0.637352001713115	0.523895585586125	0.810380447443127	down-regulated	non-finz gene	-0.00783867599964871	16.0638358552945	NC	14.875898007825	15.976791997938	NA	NA	NA	NA	NA	NA	NA	NA	NA	NA	NA	NA	NA	NA	NA	NA	NA
ENSDARG00000001857	225.54369650351	0.679519994770779	0.332819455667531	2.04170754803945	0.0411805496009529	0.231346340930406	up-regulated	non-finz gene	0.142028015018223	9.76406272961451	NC	11.7981835906246	10.7742054729533	NA	NA	NA	NA	NA	NA	NA	NA	NA	NA	NA	NA	NA	NA	NA	NA	NA
ENSDARG00000001859	20.3362652762229	-0.426783321897371	0.770685612477928	-0.553770973516901	0.579735595663079	0.838783207792791	down-regulated	non-finz gene	0.105008825587418	0.104912112099603	NC	0.0703872576725079	0.112833078300622	NA	NA	NA	NA	NA	NA	NA	NA	NA	NA	NA	NA	NA	NA	NA	NA	NA
ENSDARG00000001873	870.122800886075	0.540179581836766	0.238268248222346	2.26710686743575	0.0233836981650099	0.161220869074654	up-regulated	non-finz gene	-0.752150724612378	6.14709345233015	NC	7.65587664461292	3.64963881026088	NA	NA	NA	NA	NA	NA	NA	NA	NA	NA	NA	NA	NA	NA	NA	NA	NA
ENSDARG00000001879	1136.36363813421	0.281303167789708	0.153106134546301	1.83730827391921	0.0661643991449674	0.307204257447368	up-regulated	non-finz gene	-0.0472596887103522	2.03244159585925	NC	3.92407920292609	1.96694171375915	NA	NA	NA	NA	NA	NA	NA	NA	NA	NA	NA	NA	NA	NA	NA	NA	NA
ENSDARG00000001880	15.1100229805114	-0.299179501808348	0.928224343235749	-0.322313785442668	0.747214990667088	NA	down-regulated	non-finz gene	0.707673328042033	0.530336825389772	NC	0.702499982148606	0.866129206289726	NA	NA	NA	NA	NA	NA	NA	NA	NA	NA	NA	NA	NA	NA	NA	NA	NA
ENSDARG00000001888	820.354863894093	-0.0353286024638491	0.166169248013275	-0.212606140343289	0.831634181640753	0.947167022383749	down-regulated	non-finz gene	0.127615620705409	6.75661629504668	NC	6.9127085995483	7.38151294985075	NA	NA	NA	NA	NA	NA	NA	NA	NA	NA	NA	NA	NA	NA	NA	NA	NA
ENSDARG00000001889	222.331379033265	-0.286032890086079	0.262719625502747	-1.08873819205063	0.276269354663228	0.629326157433609	down-regulated	non-finz gene	1.22092811288698	6.85796991020305	NC	1.43124162553242	15.9856963711031	NA	NA	NA	NA	NA	NA	NA	NA	NA	NA	NA	NA	NA	NA	NA	NA	NA
ENSDARG00000001890	2912.15953016228	-0.298129722637396	0.151640510494738	-1.96602953699329	0.0492951987938237	0.258848568600418	down-regulated	non-finz gene	-0.335444684065608	3.54670284392335	NC	6.32107039758127	2.81090320946167	NA	NA	NA	NA	NA	NA	NA	NA	NA	NA	NA	NA	NA	NA	NA	NA	NA
ENSDARG00000001897	585.305266272955	0.252751087132561	0.203222095147981	1.24371853832387	0.213603170665617	0.56023460595235	up-regulated	non-finz gene	-0.215979096545337	2.52984815678232	NC	4.25035596211953	2.17810227586938	NA	NA	NA	NA	NA	NA	NA	NA	NA	NA	NA	NA	NA	NA	NA	NA	NA
ENSDARG00000001898	23.5769927858489	-0.427011980894021	0.720310469634506	-0.592816568542579	0.553303918193156	0.824414272455877	down-regulated	non-finz gene	1.37509798895516	0.231488954407655	NC	0.226288397084827	0.600448846643137	NA	NA	NA	NA	NA	NA	NA	NA	NA	NA	NA	NA	NA	NA	NA	NA	NA
ENSDARG00000001910	28.9779363671235	0.417407839431427	0.675966173083629	0.617498117586701	0.536906222512294	0.817216440594478	up-regulated	non-finz gene	0.707673328042032	0.0444337382507772	NC	0.0321045029569228	0.0725677656182865	NA	NA	NA	NA	NA	NA	NA	NA	NA	NA	NA	NA	NA	NA	NA	NA	NA
ENSDARG00000001929	110.999887625214	-0.346578428866349	0.373868005416383	-0.927007456763677	0.353922662704789	0.69513973759227	down-regulated	non-finz gene	0.105008825587417	0.165814957367256	NC	0.162683275041815	0.178334147445924	NA	NA	NA	NA	NA	NA	NA	NA	NA	NA	NA	NA	NA	NA	NA	NA	NA
ENSDARG00000001930	263.610580758684	0.109006818412617	0.276925780637109	0.393631889966439	0.693852833402001	0.896329872348188	up-regulated	non-finz gene	0.502179904072747	0.583410977683552	NC	0.548636505134843	0.826315332078375	NA	NA	NA	NA	NA	NA	NA	NA	NA	NA	NA	NA	NA	NA	NA	NA	NA
ENSDARG00000001939	725.080296790271	0.0272479930885238	0.171715597015103	0.158680944318222	0.873920252171033	0.96244280100655	up-regulated	non-finz gene	0.177715271087354	5.34233616520447	NC	6.19305856999704	6.04266947592492	NA	NA	NA	NA	NA	NA	NA	NA	NA	NA	NA	NA	NA	NA	NA	NA	NA
ENSDARG00000001940	2072.79499471309	0.622430033601482	0.169068542885499	3.68152480040607	0.000231843232045118	0.00555064074795536	up-regulated	non-finz gene	-0.290871899966276	31.5758770374601	NC	59.7877742800223	25.8103714880549	NA	NA	NA	NA	NA	NA	NA	NA	NA	NA	NA	NA	NA	NA	NA	NA	NA
ENSDARG00000001953	120.793427110426	-0.0867751675209486	0.34876195755651	-0.248809153753211	0.803508410066285	0.936649839321747	down-regulated	non-finz gene	-0.117383595749031	0.869347767943221	NC	2.19203090024509	0.801415172112402	NA	NA	NA	NA	NA	NA	NA	NA	NA	NA	NA	NA	NA	NA	NA	NA	NA
ENSDARG00000001968	88.2200825571722	0.375763508171347	0.398773292300807	0.942298582744345	0.346039793571273	0.687749384579141	up-regulated	non-finz gene	-1.39166714271578	0.253752577266706	NC	0.397835801366755	0.0967112302596294	NA	NA	NA	NA	NA	NA	NA	NA	NA	NA	NA	NA	NA	NA	NA	NA	NA
ENSDARG00000001969	632.137146667208	-0.0724049298092145	0.178463908516019	-0.405711891055637	0.684954304145672	0.891221092607689	down-regulated	non-finz gene	0.21939548808288	4.67834608055751	NC	5.50365500980342	5.44674405948431	NA	NA	NA	NA	NA	NA	NA	NA	NA	NA	NA	NA	NA	NA	NA	NA	NA
ENSDARG00000001975	8.33408297436854	3.54744710505245	1.65791104825407	2.13970894806946	0.0323782954638397	NA	up-regulated	non-finz gene	2.24251234933735	0.0135014209519716	NC	0.0146326786560992	0.0638914818375545	NA	NA	NA	NA	NA	NA	NA	NA	NA	NA	NA	NA	NA	NA	NA	NA	NA
ENSDARG00000001993	205.040897906323	0.0551705191806655	0.270610995996639	0.203873900162397	0.83845204136437	0.950080808224153	up-regulated	non-finz gene	-0.443884420426217	0.0906296989179909	NC	0.151686745626825	0.0666266553161094	NA	NA	NA	NA	NA	NA	NA	NA	NA	NA	NA	NA	NA	NA	NA	NA	NA
ENSDARG00000001999	1968.37394777259	0.290082176425215	0.134124064638515	2.16278993040534	0.0305573404430788	0.192066094431211	up-regulated	non-finz gene	0.150851330192834	4.03448991854821	NC	2.33026024857777	4.47918922595548	NA	NA	NA	NA	NA	NA	NA	NA	NA	NA	NA	NA	NA	NA	NA	NA	NA
ENSDARG00000002002	28.759223266796	0.551629074657795	0.789826921247818	0.698417665716302	0.484916031714522	0.789138030321561	up-regulated	non-finz gene	-1.05253245139906	0.180422188465386	NC	0.451763467756944	0.0869853483635651	NA	NA	NA	NA	NA	NA	NA	NA	NA	NA	NA	NA	NA	NA	NA	NA	NA
ENSDARG00000002006	279.993240653783	-0.238855087310192	0.243463305409813	-0.981072227324506	0.326557124974704	0.673286193566727	down-regulated	non-finz gene	0.32677845604828	1.47279988666064	NC	1.40330830200804	1.84719974213302	NA	NA	NA	NA	NA	NA	NA	NA	NA	NA	NA	NA	NA	NA	NA	NA	NA
ENSDARG00000002013	64.3204055514504	-0.530631851580661	0.440859578265996	-1.20363008481694	0.228732586043831	0.576484328384334	down-regulated	non-finz gene	1.08192521247438	0.383097834191685	NC	0.431672919464448	0.810964117938738	NA	NA	NA	NA	NA	NA	NA	NA	NA	NA	NA	NA	NA	NA	NA	NA	NA
ENSDARG00000002016	687.781999408679	0.0834530819496028	0.191478112808133	0.435836141926181	0.662955619370671	0.880292396848446	up-regulated	non-finz gene	-0.111559223523049	5.25390682363663	NC	7.78696771130381	4.86294876402845	NA	NA	NA	NA	NA	NA	NA	NA	NA	NA	NA	NA	NA	NA	NA	NA	NA
ENSDARG00000002020	229.086517120966	-0.0503390623860861	0.253900358956902	-0.198263061119306	0.842839250936012	0.952391236976763	down-regulated	non-finz gene	1.30530747607325	0.566975906946909	NC	0.337311237289388	1.4012038058724	NA	NA	NA	NA	NA	NA	NA	NA	NA	NA	NA	NA	NA	NA	NA	NA	NA
ENSDARG00000002021	288.354156274422	0.515295989868849	0.281258001905945	1.83211139372727	0.0669348262048253	0.308889671886094	up-regulated	non-finz gene	-1.0017223493677	1.47569209187613	NC	1.51976842397881	0.736965700229237	NA	NA	NA	NA	NA	NA	NA	NA	NA	NA	NA	NA	NA	NA	NA	NA	NA
ENSDARG00000002031	1249.35788357303	0.0927478831248309	0.148668679638046	0.623856237579013	0.532722002676381	0.815028986706921	up-regulated	non-finz gene	-0.0550766141554915	8.54990074100683	NC	8.37588905977528	8.2296498961417	NA	NA	NA	NA	NA	NA	NA	NA	NA	NA	NA	NA	NA	NA	NA	NA	NA
ENSDARG00000002037	14.9093426522805	1.33692359172365	0.92822553261944	1.44030038470378	0.14978243262804	NA	up-regulated	non-finz gene	0.426936920474779	0.0346277631243144	NC	0.112587467388821	0.0465527410251704	NA	NA	NA	NA	NA	NA	NA	NA	NA	NA	NA	NA	NA	NA	NA	NA	NA
ENSDARG00000002060	107.376240432968	-0.168381922354426	0.376473153143783	-0.447261434044721	0.654686309072897	0.876198783351513	down-regulated	non-finz gene	0.44761048873953	0.596849452558857	NC	0.626852376123298	0.813971095845026	NA	NA	NA	NA	NA	NA	NA	NA	NA	NA	NA	NA	NA	NA	NA	NA	NA
ENSDARG00000002071	14.8995282720088	0.575188836341305	0.966140110759508	0.595347227524933	0.551611393085989	NA	up-regulated	non-finz gene	-1.50970101852779	0.15681650409401	NC	0.104054603776705	0.0550714456242894	NA	NA	NA	NA	NA	NA	NA	NA	NA	NA	NA	NA	NA	NA	NA	NA	NA
ENSDARG00000002077	176.876838479445	-0.39719917496737	0.283754890827502	-1.39979675349043	0.161574190296657	0.491203692392961	down-regulated	non-finz gene	-0.101842744853252	1.5597432374546	NC	2.12371846671922	1.45343425076815	NA	NA	NA	NA	NA	NA	NA	NA	NA	NA	NA	NA	NA	NA	NA	NA	NA
ENSDARG00000002082	4821.66499076999	0.198941088247535	0.123148865802452	1.61545205431827	0.10621283530619	0.397511648074717	up-regulated	non-finz gene	-0.0491137130030195	72.0688484630989	NC	62.9898036961353	69.6566977862115	NA	NA	NA	NA	NA	NA	NA	NA	NA	NA	NA	NA	NA	NA	NA	NA	NA
ENSDARG00000002127	498.96244742332	-0.0857413805784484	0.187975846497788	-0.45612977505308	0.648296660156526	0.87375595183952	down-regulated	non-finz gene	0.811992576725519	2.80895141451174	NC	3.27820870045454	4.93149218549642	NA	NA	NA	NA	NA	NA	NA	NA	NA	NA	NA	NA	NA	NA	NA	NA	NA
ENSDARG00000002128	727.88225023674	-0.308744256170104	0.174997479893496	-1.76427829908183	0.07768513572651	0.337745779874868	down-regulated	non-finz gene	-0.308080777689807	6.06498190934975	NC	8.59420021545242	4.89878020884584	NA	NA	NA	NA	NA	NA	NA	NA	NA	NA	NA	NA	NA	NA	NA	NA	NA
ENSDARG00000002165	45.3007297082893	-1.15012323728403	0.542359025384103	-2.12059389344449	0.0339559924654228	0.205869518675551	down-regulated	non-finz gene	0.374195458402807	0.691929856118074	NC	3.22074715606186	0.896821740221021	NA	NA	NA	NA	NA	NA	NA	NA	NA	NA	NA	NA	NA	NA	NA	NA	NA
ENSDARG00000002167	38.5995930089004	-0.186495570569372	0.561214574951079	-0.332307069155552	0.739657402507343	0.914097165106574	down-regulated	non-finz gene	-0.260275638494327	0.340329099957873	NC	0.786221407346215	0.284150425593368	NA	NA	NA	NA	NA	NA	NA	NA	NA	NA	NA	NA	NA	NA	NA	NA	NA
ENSDARG00000002168	1877.12057032109	-0.19150057036888	0.148476513790573	-1.28977011568976	0.197130486800461	0.540663517389665	down-regulated	non-finz gene	-0.348841415323268	32.9982686798536	NC	34.0242124675546	25.9107166228717	NA	NA	NA	NA	NA	NA	NA	NA	NA	NA	NA	NA	NA	NA	NA	NA	NA
ENSDARG00000002172	2137.20826491332	-0.355613033507695	0.135292057984553	-2.62848417568087	0.00857663457321234	0.0821592051986243	down-regulated	non-finz gene	-0.515685945857533	14.3220038010244	NC	13.0882354059446	10.0176728938111	NA	NA	NA	NA	NA	NA	NA	NA	NA	NA	NA	NA	NA	NA	NA	NA	NA
ENSDARG00000002174	37.9900640591975	-0.752956855451463	0.573234230039524	-1.31352388952688	0.189006476385124	0.529970431582875	down-regulated	non-finz gene	0.525851946547467	0.292811383625592	NC	0.255923772446755	0.421585015231387	NA	NA	NA	NA	NA	NA	NA	NA	NA	NA	NA	NA	NA	NA	NA	NA	NA
ENSDARG00000002184	1049.194939434	0.381880686473949	0.174350739087675	2.19030150644738	0.0285023776647164	0.184091827505051	up-regulated	non-finz gene	0.151803037066359	4.47390533724365	NC	6.4617908945334	4.97031665605252	NA	NA	NA	NA	NA	NA	NA	NA	NA	NA	NA	NA	NA	NA	NA	NA	NA
ENSDARG00000002190	1561.88993562236	-0.313352009556137	0.148388314229908	-2.11170273873884	0.0347119539767724	0.2089410280772	down-regulated	non-finz gene	-0.447095846088465	10.0969418029221	NC	15.0451168397546	7.40628794020478	NA	NA	NA	NA	NA	NA	NA	NA	NA	NA	NA	NA	NA	NA	NA	NA	NA
ENSDARG00000002196	104.857455057075	0.294094649457707	0.397766852181469	0.739364398629013	0.459685754306036	0.77360911474604	up-regulated	non-finz gene	1.24251234933735	0.364338618653532	NC	0.180806990009041	0.862062382886544	NA	NA	NA	NA	NA	NA	NA	NA	NA	NA	NA	NA	NA	NA	NA	NA	NA
ENSDARG00000002197	595.508910238128	0.942012127279588	0.206622188085621	4.5591044021334	5.13722294174464e-06	0.000224697050701968	up-regulated	non-finz gene	-1.06730672327989	1.57682898895458	NC	2.09374474275947	0.752477047359335	NA	NA	NA	NA	NA	NA	NA	NA	NA	NA	NA	NA	NA	NA	NA	NA	NA
ENSDARG00000002210	74.6484948076195	0.167620276671321	0.422308808961905	0.396913995432288	0.691430883293055	0.894794200358268	up-regulated	non-finz gene	0.0660146939715538	0.677335802080844	NC	0.51875583562846	0.709049303658341	NA	NA	NA	NA	NA	NA	NA	NA	NA	NA	NA	NA	NA	NA	NA	NA	NA
ENSDARG00000002213	50.5729953920425	-0.366791650686267	0.509184586486241	-0.720351048364221	0.471308881513203	0.781392138141383	down-regulated	non-finz gene	0.770272954399435	0.1907279178444	NC	0.131541860381303	0.325304096100165	NA	NA	NA	NA	NA	NA	NA	NA	NA	NA	NA	NA	NA	NA	NA	NA	NA
ENSDARG00000002215	3159.45325888119	-0.259819198613406	0.164846205663765	-1.57613090072183	0.114995638985401	0.413563489561003	down-regulated	non-finz gene	0.242113187328513	32.7021271665441	NC	20.5329392688264	38.6775837103527	NA	NA	NA	NA	NA	NA	NA	NA	NA	NA	NA	NA	NA	NA	NA	NA	NA
ENSDARG00000002216	186.96605769888	0.0353924378812393	0.277293262539253	0.127635405047857	0.898437511094339	0.970062473284972	up-regulated	non-finz gene	1.23782065401263	0.506135912711925	NC	0.0920770374277184	1.19368105098007	NA	NA	NA	NA	NA	NA	NA	NA	NA	NA	NA	NA	NA	NA	NA	NA	NA
ENSDARG00000002217	342.752727186575	0.106534398254784	0.247143161669397	0.43106350802979	0.666422193533206	0.88167755885343	up-regulated	non-finz gene	0.96479870548052	2.00892940370328	NC	1.15224009346661	3.92101068238149	NA	NA	NA	NA	NA	NA	NA	NA	NA	NA	NA	NA	NA	NA	NA	NA	NA
ENSDARG00000002220	1107.99359268952	-0.252032099511874	0.164977233289469	-1.527678058885	0.126592490340839	0.435873494532113	down-regulated	non-finz gene	-0.128638032429159	11.8407877930397	NC	8.89913083973385	10.8307041170654	NA	NA	NA	NA	NA	NA	NA	NA	NA	NA	NA	NA	NA	NA	NA	NA	NA
ENSDARG00000002230	14.604918427342	-1.61050356062236	0.924678599972619	-1.74169009715381	0.0815626862557908	NA	down-regulated	non-finz gene	0.33030113742966	0.254058640146547	NC	0.143490021864472	0.319421775344026	NA	NA	NA	NA	NA	NA	NA	NA	NA	NA	NA	NA	NA	NA	NA	NA	NA
ENSDARG00000002235	31.1177574254105	1.37924535285824	0.777154347046502	1.77473800165942	0.0759411575025699	0.333809820154173	up-regulated	non-finz gene	-1.30527514372079	0.201457052941495	NC	0.261571745355925	0.0815183734691543	NA	NA	NA	NA	NA	NA	NA	NA	NA	NA	NA	NA	NA	NA	NA	NA	NA
ENSDARG00000002240	1104.23364070689	-0.286377644146047	0.174919000422495	-1.63720146727535	0.101588380575584	0.388982349000451	down-regulated	non-finz gene	0.396688018368105	15.2367700607786	NC	9.96987254330423	20.0589366172406	NA	NA	NA	NA	NA	NA	NA	NA	NA	NA	NA	NA	NA	NA	NA	NA	NA
ENSDARG00000002241	50.0352581254195	0.835680031066287	0.514714399547	1.62358005099871	0.104465465875629	0.393716446036183	up-regulated	non-finz gene	-0.647063660968997	0.302256912129643	NC	0.199620542508469	0.193014826250514	NA	NA	NA	NA	NA	NA	NA	NA	NA	NA	NA	NA	NA	NA	NA	NA	NA
ENSDARG00000002249	28.9899905024355	-0.631783113034779	0.705477277786874	-0.895539988214392	0.370498499482594	0.708088007997296	down-regulated	non-finz gene	-1.24291447783289	0.0862569654058352	NC	0.153581297669368	0.0364451410481825	NA	NA	NA	NA	NA	NA	NA	NA	NA	NA	NA	NA	NA	NA	NA	NA	NA
ENSDARG00000002255	77.8028817851653	0.634199303496852	0.40898869452263	1.55065240675439	0.120985005797221	0.425491998519451	up-regulated	non-finz gene	-0.0213684601821378	0.339232700541844	NC	0.445931568380395	0.334245186921622	NA	NA	NA	NA	NA	NA	NA	NA	NA	NA	NA	NA	NA	NA	NA	NA	NA
ENSDARG00000002264	255.927973022191	-0.498015460830582	0.259349086255424	-1.92025145729684	0.054826144717743	0.275213482931221	down-regulated	non-finz gene	0.923461456528352	1.97308994282344	NC	1.70494954782471	3.7422817455314	NA	NA	NA	NA	NA	NA	NA	NA	NA	NA	NA	NA	NA	NA	NA	NA	NA
ENSDARG00000002267	2629.80449830582	0.104997807567873	0.134088658939364	0.783047637275232	0.433599138452158	0.755618638714624	up-regulated	non-finz gene	-0.40498747266443	39.1347664395153	NC	42.4715503487308	29.5562525689652	NA	NA	NA	NA	NA	NA	NA	NA	NA	NA	NA	NA	NA	NA	NA	NA	NA
ENSDARG00000002271	4760.17943982085	-0.101911726470293	0.122245066960443	-0.833667394556469	0.4044684364936	0.735947654561669	down-regulated	non-finz gene	-0.803664314137201	67.1508903564766	NC	79.6992898914797	38.470223583447	NA	NA	NA	NA	NA	NA	NA	NA	NA	NA	NA	NA	NA	NA	NA	NA	NA
ENSDARG00000002285	381.097631916765	0.433538482404081	0.217634052523368	1.99205261022987	0.0463652857909085	0.248295228751111	up-regulated	non-finz gene	-0.126555241647281	0.982619002556071	NC	2.02192166579219	0.900094762699908	NA	NA	NA	NA	NA	NA	NA	NA	NA	NA	NA	NA	NA	NA	NA	NA	NA
ENSDARG00000002298	24.9696954370167	-2.4166985772894	0.891912094071519	-2.70957036388791	0.00673704133822435	0.0696496332116038	down-regulated	non-finz gene	1.60250848505823	0.107581665972455	NC	0.486958610929339	0.326694172460183	NA	NA	NA	NA	NA	NA	NA	NA	NA	NA	NA	NA	NA	NA	NA	NA	NA
ENSDARG00000002299	16.7320978638817	1.54675281633303	0.905509545609255	1.70815738368868	0.0876071436377046	NA	up-regulated	non-finz gene	0.497326248366178	0.0804498462241615	NC	0.0272470568079088	0.113562602513772	NA	NA	NA	NA	NA	NA	NA	NA	NA	NA	NA	NA	NA	NA	NA	NA	NA
ENSDARG00000002300	9.97379495691403	-0.91914682664798	1.23423022391269	-0.744712622361611	0.456445466906497	NA	down-regulated	non-finz gene	0.590435652757659	0.0144371629981478	NC	0.0281642844628285	0.0217380559267287	NA	NA	NA	NA	NA	NA	NA	NA	NA	NA	NA	NA	NA	NA	NA	NA	NA
ENSDARG00000002304	50.1772511826315	0.299463777033566	0.511562606816017	0.585390278811499	0.558285323771132	0.827369362419592	up-regulated	non-finz gene	0.159870760621936	1.05848607757768	NC	1.46731629721934	1.18252694253832	NA	NA	NA	NA	NA	NA	NA	NA	NA	NA	NA	NA	NA	NA	NA	NA	NA
ENSDARG00000002305	197.120131370915	0.284237676445366	0.272502648197443	1.04306390534385	0.296918696327952	0.648100159615755	up-regulated	non-finz gene	-1.14291868785617	0.799123764137562	NC	2.56338461231801	0.361877214009448	NA	NA	NA	NA	NA	NA	NA	NA	NA	NA	NA	NA	NA	NA	NA	NA	NA
ENSDARG00000002330	7.68952769988576	-1.45310006398825	1.42974311253187	-1.01633646719585	0.309469188578834	NA	down-regulated	non-finz gene	-1.55795618713501	0.126410262175417	NC	0.338899514182629	0.0429329556488787	NA	NA	NA	NA	NA	NA	NA	NA	NA	NA	NA	NA	NA	NA	NA	NA	NA
ENSDARG00000002332	648.912418921635	0.0782807711103871	0.180043629340707	0.434787786699478	0.663716470810172	0.880292396848446	up-regulated	non-finz gene	-0.0670432004002703	3.28093824628847	NC	3.23023874906607	3.13195881048487	NA	NA	NA	NA	NA	NA	NA	NA	NA	NA	NA	NA	NA	NA	NA	NA	NA
ENSDARG00000002333	16.9400097428716	0.722894931130311	0.822656678553636	0.878732222050732	0.379546483360389	NA	up-regulated	non-finz gene	1.79306481927268	0.0855291644175404	NC	0.102994984593643	0.29640158654356	NA	NA	NA	NA	NA	NA	NA	NA	NA	NA	NA	NA	NA	NA	NA	NA	NA
ENSDARG00000002336	2418.59419194245	-0.156962052171221	0.161678644066259	-0.970827366086114	0.331634252601861	0.676829757168853	down-regulated	non-finz gene	0.0606009020539129	10.6470331652658	NC	7.45132255133382	11.1037914460549	NA	NA	NA	NA	NA	NA	NA	NA	NA	NA	NA	NA	NA	NA	NA	NA	NA
ENSDARG00000002339	340.274487909364	-0.963771567528362	0.230049533267282	-4.18940892354956	2.79682004656504e-05	0.000961731575839352	down-regulated	non-finz gene	0.313159324348086	4.10906636717941	NC	3.87590797299604	5.10520876075755	NA	NA	NA	NA	NA	NA	NA	NA	NA	NA	NA	NA	NA	NA	NA	NA	NA
ENSDARG00000002344	6334.10473605794	-0.580543048890877	0.130329195989892	-4.45443589582111	8.41140554625835e-06	0.000346309782412491	down-regulated	non-finz gene	0.304782987745855	68.8903060841311	NC	53.7899313550143	85.0955668939158	NA	NA	NA	NA	NA	NA	NA	NA	NA	NA	NA	NA	NA	NA	NA	NA	NA
ENSDARG00000002347	1711.53788417514	0.448948122594614	0.159104512281797	2.82171835453329	0.00477671071249737	0.0549891621501595	up-regulated	non-finz gene	-0.453942304576239	12.620615129722	NC	15.4629143312329	9.21361950013485	NA	NA	NA	NA	NA	NA	NA	NA	NA	NA	NA	NA	NA	NA	NA	NA	NA
ENSDARG00000002353	476.28033067048	0.218879417649552	0.191188509384165	1.14483563031367	0.252277252684434	0.602919328432467	up-regulated	non-finz gene	-1.61745719888367	1.51291381119804	NC	2.14483120018379	0.493072809417253	NA	NA	NA	NA	NA	NA	NA	NA	NA	NA	NA	NA	NA	NA	NA	NA	NA
ENSDARG00000002355	22.2606189395074	0.392901079944976	0.754221970652453	0.520935606801656	0.602411629862133	0.850652345859103	up-regulated	non-finz gene	0.20122414084672	0.282891933133881	NC	0.206158636932091	0.325233344859752	NA	NA	NA	NA	NA	NA	NA	NA	NA	NA	NA	NA	NA	NA	NA	NA	NA
ENSDARG00000002362	519.267313785351	0.0341753972467693	0.187883402083092	0.181896840635529	0.855663683945613	0.956233956963322	up-regulated	non-finz gene	0.389034128337184	3.51144467379656	NC	2.3812201592215	4.59829439008578	NA	NA	NA	NA	NA	NA	NA	NA	NA	NA	NA	NA	NA	NA	NA	NA	NA
ENSDARG00000002365	368.282948978683	0.0509233009929912	0.231000201437754	0.220446998210575	0.825523046265087	0.945475025885969	up-regulated	non-finz gene	0.183972173482274	2.30815683575508	NC	2.88857221019444	2.62208313824272	NA	NA	NA	NA	NA	NA	NA	NA	NA	NA	NA	NA	NA	NA	NA	NA	NA
ENSDARG00000002369	7349.29670030264	-0.22184430113154	0.125110172601492	-1.77319155204246	0.0761969714364366	0.334196138357991	down-regulated	non-finz gene	-0.865153101187617	88.0957996093059	NC	68.3070041105767	48.3635495455675	NA	NA	NA	NA	NA	NA	NA	NA	NA	NA	NA	NA	NA	NA	NA	NA	NA
ENSDARG00000002377	318.874725327784	-0.424446129037625	0.232703758489877	-1.82397625114461	0.0681556626857968	0.311722581333114	down-regulated	non-finz gene	0.127701411447519	3.14137494780059	NC	3.35891336496735	3.43211420930512	NA	NA	NA	NA	NA	NA	NA	NA	NA	NA	NA	NA	NA	NA	NA	NA	NA
ENSDARG00000002385	51.2017281240253	0.0977544648375582	0.498913040751839	0.195934876126402	0.844661139106435	0.953072288852838	up-regulated	non-finz gene	1.22300603498587	0.0737456923721481	NC	0.0472282318003753	0.172146484762941	NA	NA	NA	NA	NA	NA	NA	NA	NA	NA	NA	NA	NA	NA	NA	NA	NA
ENSDARG00000002396	557.298653928621	0.0768843379530142	0.191893742943433	0.400660994849	0.688669731838542	0.893203683322968	up-regulated	non-finz gene	0.295231241262958	1.52988463071463	NC	1.46147616745076	1.87729334675928	NA	NA	NA	NA	NA	NA	NA	NA	NA	NA	NA	NA	NA	NA	NA	NA	NA
ENSDARG00000002401	638.411696414376	-0.73074544413628	0.205540298699179	-3.55524171542522	0.000377631756817549	0.00810381695566054	down-regulated	non-finz gene	-0.668883337577146	3.82147341160855	NC	7.84474631308577	2.40368135134839	NA	NA	NA	NA	NA	NA	NA	NA	NA	NA	NA	NA	NA	NA	NA	NA	NA
ENSDARG00000002402	866.139263198701	0.0623746493860398	0.164608012186341	0.378928392109067	0.704741039833725	0.89991435185601	up-regulated	non-finz gene	-0.0336853135497017	2.76769048715431	NC	3.06557534834499	2.70381660737808	NA	NA	NA	NA	NA	NA	NA	NA	NA	NA	NA	NA	NA	NA	NA	NA	NA
ENSDARG00000002403	4535.48317390085	-0.261501995764196	0.137284934855296	-1.90481203228767	0.0568045092526278	0.280521097911731	down-regulated	non-finz gene	-0.13636845283863	29.7436008689104	NC	17.8180278936082	27.060919532461	NA	NA	NA	NA	NA	NA	NA	NA	NA	NA	NA	NA	NA	NA	NA	NA	NA
ENSDARG00000002405	18.3831992305726	-0.141867552244031	0.917823022005246	-0.154569616192543	0.877160624833192	0.963853565323297	down-regulated	non-finz gene	-0.435559555775285	0.0294545465397246	NC	0.0239418641199005	0.0217788954396293	NA	NA	NA	NA	NA	NA	NA	NA	NA	NA	NA	NA	NA	NA	NA	NA	NA
ENSDARG00000002445	490.529054565553	-0.411762646821627	0.198666948649659	-2.07262783075082	0.0382069289037785	0.221197278209839	down-regulated	non-finz gene	1.6571399338412	2.27367729989238	NC	0.566762384902226	7.17096582822059	NA	NA	NA	NA	NA	NA	NA	NA	NA	NA	NA	NA	NA	NA	NA	NA	NA
ENSDARG00000002463	213.579623966586	-0.198957442376631	0.323460839823223	-0.615089735392278	0.538495460469302	0.818279075015847	down-regulated	non-finz gene	-0.412839479275202	1.41127683655465	NC	1.88830242913417	1.06007147105723	NA	NA	NA	NA	NA	NA	NA	NA	NA	NA	NA	NA	NA	NA	NA	NA	NA
ENSDARG00000002467	186.360381170397	-0.489603027714011	0.277323102988899	-1.76546065739647	0.0774863767479558	0.337342248893685	down-regulated	non-finz gene	0.714424370033113	0.923223207120339	NC	1.2785166877008	1.51485086013862	NA	NA	NA	NA	NA	NA	NA	NA	NA	NA	NA	NA	NA	NA	NA	NA	NA
ENSDARG00000002479	2535.53504247674	-0.110079282241712	0.130942086590446	-0.840671514468932	0.400531982868073	0.733188915503236	down-regulated	non-finz gene	-0.404516861574443	7.10642592036263	NC	6.82169310605053	5.36882841167334	NA	NA	NA	NA	NA	NA	NA	NA	NA	NA	NA	NA	NA	NA	NA	NA	NA
ENSDARG00000002487	1754.22854420907	0.102546502759228	0.14068803107286	0.728892870112887	0.46606719648873	0.778049264474894	up-regulated	non-finz gene	0.368385955033914	7.65675530601745	NC	4.17872335651062	9.8841650907047	NA	NA	NA	NA	NA	NA	NA	NA	NA	NA	NA	NA	NA	NA	NA	NA	NA
ENSDARG00000002506	1612.11605417636	-0.340572399346257	0.15731291474258	-2.16493604421197	0.0303925834212049	0.191635770554061	down-regulated	non-finz gene	-0.19961030230823	14.0294151189619	NC	13.6692331444064	12.2166147146613	NA	NA	NA	NA	NA	NA	NA	NA	NA	NA	NA	NA	NA	NA	NA	NA	NA
ENSDARG00000002509	411.858962886425	0.596367830882861	0.217369667698206	2.74356508522087	0.00607759989168768	0.0649841960211951	up-regulated	non-finz gene	-1.65132209344572	1.03968161341385	NC	3.07840259076934	0.330980860700525	NA	NA	NA	NA	NA	NA	NA	NA	NA	NA	NA	NA	NA	NA	NA	NA	NA
ENSDARG00000002523	1085.79519625686	-0.0807949533511913	0.158538386398824	-0.509623916241592	0.610314965230837	0.85573091690358	down-regulated	non-finz gene	-0.400064053588201	5.35090765059463	NC	5.03006479761834	4.05504964355859	NA	NA	NA	NA	NA	NA	NA	NA	NA	NA	NA	NA	NA	NA	NA	NA	NA
ENSDARG00000002536	2504.26443566804	0.502232432668058	0.151997848741369	3.30420750574324	0.000952453058442198	0.016811535635763	up-regulated	non-finz gene	-0.328053268264118	11.9632444686258	NC	14.925075890325	9.53004834331311	NA	NA	NA	NA	NA	NA	NA	NA	NA	NA	NA	NA	NA	NA	NA	NA	NA
ENSDARG00000002538	2849.26171035117	-0.192788315881621	0.138399148935178	-1.39298772691093	0.163623502053071	0.493941937085125	down-regulated	non-finz gene	-0.265287863360831	54.6192571364961	NC	44.2760481273625	45.4450080565004	NA	NA	NA	NA	NA	NA	NA	NA	NA	NA	NA	NA	NA	NA	NA	NA	NA
ENSDARG00000002546	354.343174699551	-2.36350001456366	0.303806612893326	-7.77962004202174	7.27426923797625e-15	1.6085227852475e-12	down-regulated	non-finz gene	-3.81782331389012	0.722952817885002	NC	0.92129072172467	0.0512661400029743	NA	NA	NA	NA	NA	NA	NA	NA	NA	NA	NA	NA	NA	NA	NA	NA	NA
ENSDARG00000002549	314.202099848059	-0.0559268017863164	0.24446388421143	-0.228773268357083	0.819045144586671	0.943663517798329	down-regulated	non-finz gene	-2.32949853788965	1.5549005121026	NC	1.89300671698621	0.309352529743975	NA	NA	NA	NA	NA	NA	NA	NA	NA	NA	NA	NA	NA	NA	NA	NA	NA
ENSDARG00000002552	2783.70369361604	0.130404476630181	0.140938114598763	0.925260544327766	0.354830397011577	0.696041526483359	up-regulated	non-finz gene	0.015763149740661	8.98892138308315	NC	11.5273324758516	9.08767449612845	NA	NA	NA	NA	NA	NA	NA	NA	NA	NA	NA	NA	NA	NA	NA	NA	NA
ENSDARG00000002564	8.17246380161138	0.546747241082441	1.39437153010116	0.392110158074424	0.694976822254681	NA	up-regulated	non-finz gene	-0.672598753076135	0.0614858268360356	NC	0.0999564063512392	0.0385747053926723	NA	NA	NA	NA	NA	NA	NA	NA	NA	NA	NA	NA	NA	NA	NA	NA	NA
ENSDARG00000002571	71.7782134734217	0.000250490571058662	0.427559479179622	0.000585861343874984	0.999532550305692	0.999658127609581	up-regulated	non-finz gene	0.18396016698224	0.758713996910792	NC	1.11522425035558	0.861897506651179	NA	NA	NA	NA	NA	NA	NA	NA	NA	NA	NA	NA	NA	NA	NA	NA	NA
ENSDARG00000002587	27.0561640645171	-0.0329683192840696	0.666436875053542	-0.0494695304509086	0.96054511863644	0.988836441937695	down-regulated	non-finz gene	0.25973142038606	0.129885938704345	NC	0.162016952918288	0.155506692998051	NA	NA	NA	NA	NA	NA	NA	NA	NA	NA	NA	NA	NA	NA	NA	NA	NA
ENSDARG00000002589	15.1725843013973	-1.00057509407755	0.894656229220947	-1.11839057438726	0.263400218175595	NA	down-regulated	non-finz gene	-0.106495279606294	0.235444962802821	NC	0.25517243660104	0.2186911104765	NA	NA	NA	NA	NA	NA	NA	NA	NA	NA	NA	NA	NA	NA	NA	NA	NA
ENSDARG00000002591	2207.33536873437	-0.103752335340835	0.131911967859703	-0.786527083358976	0.431558758660482	0.75430001598278	down-regulated	non-finz gene	0.189618764834059	21.124474372007	NC	16.8409070393113	24.0916667660901	NA	NA	NA	NA	NA	NA	NA	NA	NA	NA	NA	NA	NA	NA	NA	NA	NA
ENSDARG00000002597	255.987705209854	0.0181290481289741	0.247702369286124	0.0731888361876467	0.941655849994611	0.983543139610029	up-regulated	non-finz gene	-1.7476494583374	1.43059275999932	NC	5.22238050054848	0.426011295081492	NA	NA	NA	NA	NA	NA	NA	NA	NA	NA	NA	NA	NA	NA	NA	NA	NA
ENSDARG00000002601	1268.55816622649	-0.532794127426499	0.168340991073697	-3.16496964897426	0.00155099128996318	0.0244246610558891	down-regulated	non-finz gene	0.753758858679537	11.8696394432044	NC	6.01350577844805	20.0143528847669	NA	NA	NA	NA	NA	NA	NA	NA	NA	NA	NA	NA	NA	NA	NA	NA	NA
ENSDARG00000002609	197.802002656993	0.309419322460779	0.269057860931751	1.15001034123016	0.250139612030922	0.600854092534693	up-regulated	non-finz gene	1.96584607791579	0.317810483335427	NC	0.336521060700603	1.2415003751103	NA	NA	NA	NA	NA	NA	NA	NA	NA	NA	NA	NA	NA	NA	NA	NA	NA
ENSDARG00000002613	973.770876839233	-0.27317030016277	0.167524623755604	-1.63062774915578	0.10296889027241	0.391577795408538	down-regulated	non-finz gene	-0.964008348342104	12.5832067409897	NC	19.4181426015859	6.45053748257745	NA	NA	NA	NA	NA	NA	NA	NA	NA	NA	NA	NA	NA	NA	NA	NA	NA
ENSDARG00000002632	430.034818714257	0.017395372802542	0.208506123018327	0.0834285945694413	0.933510752583149	0.981218043085738	up-regulated	non-finz gene	-0.639836062008374	13.8893372644593	NC	15.1809998566038	8.91398043878348	NA	NA	NA	NA	NA	NA	NA	NA	NA	NA	NA	NA	NA	NA	NA	NA	NA
ENSDARG00000002634	273.426526002212	0.418960065427293	0.247691627091875	1.69145832802773	0.0907493002913882	0.36617744493401	up-regulated	non-finz gene	0.215882043072613	2.82979447137284	NC	2.32285722191673	3.28656226277042	NA	NA	NA	NA	NA	NA	NA	NA	NA	NA	NA	NA	NA	NA	NA	NA	NA
ENSDARG00000002642	161.699165860828	0.220272832247922	0.319628743274693	0.689152139420129	0.490727531693198	0.793024059286176	up-regulated	non-finz gene	0.475546864699402	1.20532342033378	NC	0.964475646905188	1.67593613887584	NA	NA	NA	NA	NA	NA	NA	NA	NA	NA	NA	NA	NA	NA	NA	NA	NA
ENSDARG00000002644	156.812751168636	0.477382091701844	0.334846319870229	1.42567519298661	0.153962120351092	0.481274982593795	up-regulated	non-finz gene	-0.351167368484913	0.681840774160411	NC	0.516389290714396	0.534528735373343	NA	NA	NA	NA	NA	NA	NA	NA	NA	NA	NA	NA	NA	NA	NA	NA	NA
ENSDARG00000002659	7742.92930109016	0.210950502151146	0.120001182239399	1.75790353240275	0.0787639246985919	0.340668417583885	up-regulated	non-finz gene	-0.292459201711528	33.7892864680223	NC	36.8852305411212	27.5892585154103	NA	NA	NA	NA	NA	NA	NA	NA	NA	NA	NA	NA	NA	NA	NA	NA	NA
ENSDARG00000002663	16.6132235259487	-0.394539881005528	0.827440179454188	-0.476819824323472	0.63349042782223	NA	down-regulated	non-finz gene	1.52950665411533	0.0653803322559189	NC	0.0895053759919979	0.188744586731698	NA	NA	NA	NA	NA	NA	NA	NA	NA	NA	NA	NA	NA	NA	NA	NA	NA
ENSDARG00000002666	131.211662978554	-0.654044152108172	0.433947202031599	-1.50719753243287	0.131760032578823	0.446654185369056	down-regulated	non-finz gene	-0.437140591594765	0.760875362913779	NC	1.38597052499986	0.561980299613482	NA	NA	NA	NA	NA	NA	NA	NA	NA	NA	NA	NA	NA	NA	NA	NA	NA
ENSDARG00000002670	489.251955519716	-0.139861189781072	0.190924442099465	-0.732547327325486	0.463834567000774	0.776520519581421	down-regulated	non-finz gene	0.0735162781838807	1.91026159724973	NC	2.03958521148616	2.01012678166972	NA	NA	NA	NA	NA	NA	NA	NA	NA	NA	NA	NA	NA	NA	NA	NA	NA
ENSDARG00000002682	75.8340991593422	-0.476544460373541	0.455628252447951	-1.04590630149297	0.295604294703979	0.646836507369039	down-regulated	non-finz gene	0.838728760249969	0.363220501057541	NC	0.597115675258569	0.649610249048378	NA	NA	NA	NA	NA	NA	NA	NA	NA	NA	NA	NA	NA	NA	NA	NA	NA
ENSDARG00000002685	347.111697402075	-1.19685114346963	0.273025721256827	-4.38365710732357	1.16703414997489e-05	0.000457644105954439	down-regulated	non-finz gene	-3.20403797800321	2.14987254351923	NC	5.13541717965658	0.233292713546593	NA	NA	NA	NA	NA	NA	NA	NA	NA	NA	NA	NA	NA	NA	NA	NA	NA
ENSDARG00000002690	137.028419896194	-0.415422402195688	0.402476362935531	-1.03216596166228	0.301994377666792	0.652893608318068	down-regulated	non-finz gene	0.20408859929542	1.76652850135997	NC	1.46993308574418	2.03496731886607	NA	NA	NA	NA	NA	NA	NA	NA	NA	NA	NA	NA	NA	NA	NA	NA	NA
ENSDARG00000002701	32.4698433458166	1.45310651963924	0.720051793616701	2.01805832930507	0.0435851868700123	0.239613176849954	up-regulated	non-finz gene	0.105008825587418	0.0243495282541625	NC	0.0439828794858242	0.0261879412500698	NA	NA	NA	NA	NA	NA	NA	NA	NA	NA	NA	NA	NA	NA	NA	NA	NA
ENSDARG00000002707	77.4889096231403	-0.746212161826486	0.409190845145878	-1.823628682505	0.0682082272973731	0.311783860695228	down-regulated	non-finz gene	1.2509881314047	1.29658105509815	NC	1.64592786936228	3.08591971780625	NA	NA	NA	NA	NA	NA	NA	NA	NA	NA	NA	NA	NA	NA	NA	NA	NA
ENSDARG00000002710	59828.9228634239	0.0933569770577033	0.117276210421466	0.79604360272384	0.426006692395206	0.75109922815912	up-regulated	non-finz gene	0.107481921337337	201.607103799515	NC	177.470210651988	217.200646247748	NA	NA	NA	NA	NA	NA	NA	NA	NA	NA	NA	NA	NA	NA	NA	NA	NA
ENSDARG00000002720	1633.88498600074	-0.068871437667928	0.149279527007867	-0.461358895277705	0.644541136947571	0.871707393929858	down-regulated	non-finz gene	-0.152190350988165	12.5168383383479	NC	9.66524084704345	11.2636924157148	NA	NA	NA	NA	NA	NA	NA	NA	NA	NA	NA	NA	NA	NA	NA	NA	NA
ENSDARG00000002731	334.669129548361	0.345240164447133	0.307971109186587	1.12101477751917	0.262281572248686	0.613672441341553	up-regulated	non-finz gene	0.397790574815263	2.85055746039356	NC	3.49764226190111	3.75557720836819	NA	NA	NA	NA	NA	NA	NA	NA	NA	NA	NA	NA	NA	NA	NA	NA	NA
ENSDARG00000002745	1321.55999929987	0.325684260286694	0.217328448123175	1.49858089495079	0.133982392085128	0.45050341380936	up-regulated	non-finz gene	0.826462280178247	15.6167697803256	NC	8.27602706739293	27.6937102918773	NA	NA	NA	NA	NA	NA	NA	NA	NA	NA	NA	NA	NA	NA	NA	NA	NA
ENSDARG00000002748	139.193175670586	-0.0484843553949641	0.319438708965769	-0.151779837678218	0.87936058507727	0.964861550031712	down-regulated	non-finz gene	0.835465310880069	0.644384691914488	NC	0.66918384350678	1.14986097201461	NA	NA	NA	NA	NA	NA	NA	NA	NA	NA	NA	NA	NA	NA	NA	NA	NA
ENSDARG00000002750	250.95499592543	0.167911091177551	0.267773089858897	0.627064845336146	0.530616729856711	0.814338630812483	up-regulated	non-finz gene	0.159774629018309	0.539259322362919	NC	0.622709896878058	0.602413391445942	NA	NA	NA	NA	NA	NA	NA	NA	NA	NA	NA	NA	NA	NA	NA	NA	NA
ENSDARG00000002754	69.0955057382068	0.175361011328676	0.46061891027598	0.38070736441022	0.703420403669817	0.899345626639665	up-regulated	non-finz gene	0.932985358261107	0.775677512176774	NC	0.651682183446892	1.48094107666954	NA	NA	NA	NA	NA	NA	NA	NA	NA	NA	NA	NA	NA	NA	NA	NA	NA
ENSDARG00000002758	427.821864460521	-0.500428748729529	0.206106730080632	-2.42800780223796	0.0151820166631817	0.12133979339124	down-regulated	non-finz gene	0.290175769313448	5.92150905458339	NC	6.18761591405333	7.24075759160464	NA	NA	NA	NA	NA	NA	NA	NA	NA	NA	NA	NA	NA	NA	NA	NA	NA
ENSDARG00000002779	90.7812762778168	-0.37448681480843	0.421878825498548	-0.887664400710054	0.374721300544103	0.710940804253967	down-regulated	non-finz gene	-0.40956434724234	0.626601308997498	NC	0.71305815990044	0.47173722082713	NA	NA	NA	NA	NA	NA	NA	NA	NA	NA	NA	NA	NA	NA	NA	NA	NA
ENSDARG00000002787	2659.66099550421	0.0723807817782324	0.12913223716244	0.560516749099468	0.57512701849934	0.836553868717014	up-regulated	non-finz gene	0.859869862352291	4.3885890803766	NC	2.53009738535889	7.96473882247969	NA	NA	NA	NA	NA	NA	NA	NA	NA	NA	NA	NA	NA	NA	NA	NA	NA
ENSDARG00000002790	881.809320185071	0.0614621895669479	0.15975550159297	0.384726591285371	0.700439991822374	0.898389197599614	up-regulated	non-finz gene	-0.0198929416890126	7.70116163708258	NC	8.05467383587716	7.59570110362318	NA	NA	NA	NA	NA	NA	NA	NA	NA	NA	NA	NA	NA	NA	NA	NA	NA
ENSDARG00000002791	5349.76610186828	0.588300317834471	0.163400360574037	3.60036119729313	0.000317775432949597	0.00709579616828966	up-regulated	non-finz gene	-0.333017003229847	177.64241276287	NC	159.851196000405	141.025794841108	NA	NA	NA	NA	NA	NA	NA	NA	NA	NA	NA	NA	NA	NA	NA	NA	NA
ENSDARG00000002792	985.656274518466	0.0407575778571228	0.174848236692261	0.233102595874944	0.815681739208615	0.942111912673319	up-regulated	non-finz gene	-0.479015031612736	7.07977183603549	NC	10.5993382857278	5.07950472637545	NA	NA	NA	NA	NA	NA	NA	NA	NA	NA	NA	NA	NA	NA	NA	NA	NA
ENSDARG00000002795	91.4324406203068	-0.52921853161056	0.389795926238784	-1.35768102226489	0.174564921179522	0.510328334575683	down-regulated	non-finz gene	3.11547582463849	0.671552000013704	NC	0.268516127975994	5.82011171469879	NA	NA	NA	NA	NA	NA	NA	NA	NA	NA	NA	NA	NA	NA	NA	NA	NA
ENSDARG00000002798	179.934888596954	0.0119615766980144	0.27739524454215	0.0431210589704139	0.965605032280182	0.990681641895398	up-regulated	non-finz gene	0.105008825587418	1.1369638222259	NC	1.10179700340195	1.22280569336355	NA	NA	NA	NA	NA	NA	NA	NA	NA	NA	NA	NA	NA	NA	NA	NA	NA
ENSDARG00000002826	216.900169830957	0.252187440776942	0.309841589315213	0.813923790328815	0.415688610863775	0.742756561332681	up-regulated	non-finz gene	0.520789790505435	3.82272664575281	NC	1.9903606794707	5.48462062024688	NA	NA	NA	NA	NA	NA	NA	NA	NA	NA	NA	NA	NA	NA	NA	NA	NA
ENSDARG00000002830	64.4063776229546	-0.150613194455901	0.481166027036708	-0.313017100112952	0.75426767050379	0.919260240823201	down-regulated	non-finz gene	-1.51451089717011	0.564608157056729	NC	2.02040762928381	0.197621385349572	NA	NA	NA	NA	NA	NA	NA	NA	NA	NA	NA	NA	NA	NA	NA	NA	NA
ENSDARG00000002840	53.219089762089	0.777587679702048	0.569380728138662	1.36567263567916	0.172041736928221	0.506018195757289	up-regulated	non-finz gene	-0.76640696835117	0.381213072391988	NC	0.684505428246211	0.22410745231164	NA	NA	NA	NA	NA	NA	NA	NA	NA	NA	NA	NA	NA	NA	NA	NA	NA
ENSDARG00000002872	244.235047666052	-0.161755907003483	0.24640140341258	-0.656473156253236	0.511519733816668	0.803225730554806	down-regulated	non-finz gene	0.735454096102582	0.785760044203786	NC	0.663700421396516	1.30822873645225	NA	NA	NA	NA	NA	NA	NA	NA	NA	NA	NA	NA	NA	NA	NA	NA	NA
ENSDARG00000002877	604.88294505622	-0.202488905923874	0.182856595350821	-1.10736451991457	0.268136359314939	0.620403862324246	down-regulated	non-finz gene	0.188295147493257	1.87515142186598	NC	2.09265405217543	2.13657838745709	NA	NA	NA	NA	NA	NA	NA	NA	NA	NA	NA	NA	NA	NA	NA	NA	NA
ENSDARG00000002894	464.306342862171	-0.296403360319359	0.218382145750029	-1.35726920028818	0.174695689926766	0.510509707632203	down-regulated	non-finz gene	0.102882524479029	3.24396844095556	NC	3.8834030453866	3.48375292540348	NA	NA	NA	NA	NA	NA	NA	NA	NA	NA	NA	NA	NA	NA	NA	NA	NA
ENSDARG00000002897	24.1221636658591	0.27590611313146	0.723507385912273	0.381345261297602	0.702947072751826	0.899345626639665	up-regulated	non-finz gene	0.841974419753624	0.086094163453556	NC	0.117498743016374	0.154323927138794	NA	NA	NA	NA	NA	NA	NA	NA	NA	NA	NA	NA	NA	NA	NA	NA	NA
ENSDARG00000002909	2480.54759739385	0.21828938431829	0.136587321100554	1.59816725710278	0.110005758621386	0.404667671675391	up-regulated	non-finz gene	-0.870546762602609	16.7039717670342	NC	21.6127821524908	9.1360624406589	NA	NA	NA	NA	NA	NA	NA	NA	NA	NA	NA	NA	NA	NA	NA	NA	NA
ENSDARG00000002912	404.791499457349	-0.630730756320458	0.214770732856119	-2.936763067913	0.00331657388894588	0.0427779049090519	down-regulated	non-finz gene	0.0239510216251811	1.42387285934228	NC	1.26724418497798	1.44770871194769	NA	NA	NA	NA	NA	NA	NA	NA	NA	NA	NA	NA	NA	NA	NA	NA	NA
ENSDARG00000002916	422.391575084256	0.288848589493963	0.231456352769046	1.2479613803566	0.212045200505197	0.558718328642113	up-regulated	non-finz gene	-0.489937763706361	2.52142809967155	NC	4.05820710351793	1.79539753908553	NA	NA	NA	NA	NA	NA	NA	NA	NA	NA	NA	NA	NA	NA	NA	NA	NA
ENSDARG00000002937	39.8868414194931	0.0860746346730641	0.577329436050147	0.149091020305411	0.881481811456863	0.965470000014083	up-regulated	non-finz gene	0.750092318746145	0.70215458102582	NC	0.760986742625668	1.18095410767791	NA	NA	NA	NA	NA	NA	NA	NA	NA	NA	NA	NA	NA	NA	NA	NA	NA
ENSDARG00000002947	129.657043026097	-0.280364360948899	0.345273918926356	-0.812005615195914	0.416788409465677	0.743827851933981	down-regulated	non-finz gene	-0.113336762686329	0.521492808132007	NC	0.669969656690207	0.482092703322235	NA	NA	NA	NA	NA	NA	NA	NA	NA	NA	NA	NA	NA	NA	NA	NA	NA
ENSDARG00000002949	1631.83509938123	0.119944027818654	0.15115271344888	0.79352877683681	0.427469810106885	0.751933139621227	up-regulated	non-finz gene	-0.000392553863015177	15.2162464963048	NC	16.6980102558608	15.2121067553332	NA	NA	NA	NA	NA	NA	NA	NA	NA	NA	NA	NA	NA	NA	NA	NA	NA
ENSDARG00000002952	2916.79590313762	-0.215929918921213	0.133774690270242	-1.61413133145744	0.106498942672202	0.397994743923187	down-regulated	non-finz gene	0.238397137124074	4.71078400104638	NC	3.4582041697668	5.557223717677	NA	NA	NA	NA	NA	NA	NA	NA	NA	NA	NA	NA	NA	NA	NA	NA	NA
ENSDARG00000002956	102.489112044588	0.783733284304447	0.424581447396924	1.84589620933617	0.0649072771868004	0.304017370513717	up-regulated	non-finz gene	-1.24548842149672	0.083674629089687	NC	0.133361121929005	0.0352910371484766	NA	NA	NA	NA	NA	NA	NA	NA	NA	NA	NA	NA	NA	NA	NA	NA	NA
ENSDARG00000002967	278.339242260038	-0.812219686575234	0.261062848903199	-3.11120364305992	0.00186326395441171	0.0280814265495904	down-regulated	non-finz gene	0.78521964145639	1.65989376597199	NC	2.71180503348591	2.86058567265013	NA	NA	NA	NA	NA	NA	NA	NA	NA	NA	NA	NA	NA	NA	NA	NA	NA
ENSDARG00000002968	231.376121179928	0.2122386224132	0.251147925456174	0.845074161085341	0.398069433930525	0.731016480208472	up-regulated	non-finz gene	0.811483227391874	2.18803580386736	NC	0.64959392009662	3.84003530015526	NA	NA	NA	NA	NA	NA	NA	NA	NA	NA	NA	NA	NA	NA	NA	NA	NA
ENSDARG00000002970	5543.32925959101	0.0924030367237894	0.121408748632642	0.761090430174696	0.446603056032095	0.76521386731457	up-regulated	non-finz gene	0.0426080813860779	32.7745038138848	NC	25.835220187626	33.7568905813356	NA	NA	NA	NA	NA	NA	NA	NA	NA	NA	NA	NA	NA	NA	NA	NA	NA
ENSDARG00000002971	1099.33220957624	-0.810200912502592	0.164167305896584	-4.93521476811572	8.00626088702643e-07	4.65210509424627e-05	down-regulated	non-finz gene	0.0463781860451784	3.72537320757796	NC	3.26535126417767	3.84707817911752	NA	NA	NA	NA	NA	NA	NA	NA	NA	NA	NA	NA	NA	NA	NA	NA	NA
ENSDARG00000002991	576.801794335575	0.159885353888772	0.191030754728558	0.836961326546389	0.402614306731334	0.734695759691987	up-regulated	non-finz gene	0.700767971951895	1.40536962705499	NC	1.02328109544924	2.28424531507502	NA	NA	NA	NA	NA	NA	NA	NA	NA	NA	NA	NA	NA	NA	NA	NA	NA
ENSDARG00000002994	544.62003780507	-0.351463563594387	0.190468961406795	-1.8452537410741	0.0650006362181203	0.304017370513717	down-regulated	non-finz gene	0.604315241763865	0.558922348039492	NC	1.24794301326819	0.849705617573564	NA	NA	NA	NA	NA	NA	NA	NA	NA	NA	NA	NA	NA	NA	NA	NA	NA
ENSDARG00000003008	51.3756153686166	1.68887305105093	0.55311328197236	3.05339449638334	0.00226268269321256	0.0326305898176061	up-regulated	non-finz gene	1.17043190058547	0.148494368391448	NC	0.139367622853682	0.334229741781567	NA	NA	NA	NA	NA	NA	NA	NA	NA	NA	NA	NA	NA	NA	NA	NA	NA
ENSDARG00000003017	1286.59625326931	0.0023582667554036	0.146021483902334	0.0161501355306109	0.987114616350084	0.996569477733897	up-regulated	non-finz gene	-0.227946291448969	10.9171014603001	NC	14.4624529862984	9.32156163260204	NA	NA	NA	NA	NA	NA	NA	NA	NA	NA	NA	NA	NA	NA	NA	NA	NA
ENSDARG00000003021	669.813938655419	-0.199652386206832	0.17915675773532	-1.11440053241973	0.265107395030207	0.616384346497141	down-regulated	non-finz gene	-0.927471047807985	13.8869795511428	NC	16.4041531327808	7.30148488489357	NA	NA	NA	NA	NA	NA	NA	NA	NA	NA	NA	NA	NA	NA	NA	NA	NA
ENSDARG00000003022	87.045038337219	-1.18412980006572	0.453437854479166	-2.61144893036302	0.00901594527632831	0.0850372421471701	down-regulated	non-finz gene	0.742438746202709	0.0743271145646236	NC	0.0626537631943985	0.124349374787942	NA	NA	NA	NA	NA	NA	NA	NA	NA	NA	NA	NA	NA	NA	NA	NA	NA
ENSDARG00000003027	202.836566973316	-0.00418317367306054	0.282902796064577	-0.0147866112716173	0.988202421072741	0.996944999112134	down-regulated	non-finz gene	-0.220977485874298	0.928350460974192	NC	1.6165991475276	0.796509767343777	NA	NA	NA	NA	NA	NA	NA	NA	NA	NA	NA	NA	NA	NA	NA	NA	NA
ENSDARG00000003032	568.343060556715	-0.37225634278526	0.203761776039665	-1.82691940569263	0.0677118880473061	0.310585125209208	down-regulated	non-finz gene	-0.453285724671659	5.59003891757052	NC	8.69076454603096	4.08283878494548	NA	NA	NA	NA	NA	NA	NA	NA	NA	NA	NA	NA	NA	NA	NA	NA	NA
ENSDARG00000003035	4183.04320202717	-0.112005397533373	0.123476027126833	-0.907102375575477	0.364352661961615	0.703475470663458	down-regulated	non-finz gene	-0.170447166095827	24.0620568345983	NC	25.9730980745475	21.3807550780572	NA	NA	NA	NA	NA	NA	NA	NA	NA	NA	NA	NA	NA	NA	NA	NA	NA
ENSDARG00000003041	25.7180881557521	-0.253466443533286	0.737474809790778	-0.343695052587891	0.731075632239767	0.911245962362051	down-regulated	non-finz gene	0.180957678820716	0.209013765129601	NC	0.342851101257483	0.236945561523028	NA	NA	NA	NA	NA	NA	NA	NA	NA	NA	NA	NA	NA	NA	NA	NA	NA
ENSDARG00000003046	38.4994182652372	-0.119533094903453	0.557346246038135	-0.214468287448148	0.830181894549626	0.946528641014366	down-regulated	non-finz gene	0.198118229978899	0.104024819739936	NC	0.144684098929844	0.119337380807848	NA	NA	NA	NA	NA	NA	NA	NA	NA	NA	NA	NA	NA	NA	NA	NA	NA
ENSDARG00000003058	381.34454265337	-0.346320227453242	0.208047231367404	-1.66462310109598	0.0959879735479325	0.377927495828469	down-regulated	non-finz gene	0.803099696765613	3.33340175786645	NC	2.28113143683778	5.81627267074032	NA	NA	NA	NA	NA	NA	NA	NA	NA	NA	NA	NA	NA	NA	NA	NA	NA
ENSDARG00000003061	59.4117274312481	-0.306787851024578	0.454395830452147	-0.675155515224047	0.499576965962838	0.797620129178311	down-regulated	non-finz gene	0.903215365430836	0.740545354147689	NC	0.571759587578096	1.38498981364309	NA	NA	NA	NA	NA	NA	NA	NA	NA	NA	NA	NA	NA	NA	NA	NA	NA
ENSDARG00000003068	1099.95900623665	0.232258457138472	0.161534107961496	1.43782919947677	0.150482522241062	0.475457875888063	up-regulated	non-finz gene	0.404658824497496	1.37037449924207	NC	2.19897602875489	1.81406862708037	NA	NA	NA	NA	NA	NA	NA	NA	NA	NA	NA	NA	NA	NA	NA	NA	NA
ENSDARG00000003069	41.1283930278631	-0.0201560228984431	0.614071027943775	-0.0328236018004884	0.973815256836177	0.993579748372482	down-regulated	non-finz gene	0.381340054034669	0.171875114852711	NC	0.240089318247566	0.223876132712397	NA	NA	NA	NA	NA	NA	NA	NA	NA	NA	NA	NA	NA	NA	NA	NA	NA
ENSDARG00000003084	33.1912139181697	0.760996641794127	0.609593150824611	1.24836809725422	0.211896286587745	0.558718328642113	up-regulated	non-finz gene	-2.37303847121723	0.125156500797148	NC	0.399973301587349	0.0241600401496517	NA	NA	NA	NA	NA	NA	NA	NA	NA	NA	NA	NA	NA	NA	NA	NA	NA
ENSDARG00000003085	90.847548765073	-0.0805556052627665	0.372301200638904	-0.216372133972508	0.828697685660194	0.946043808315097	down-regulated	non-finz gene	0.208102318551521	0.502979780024292	NC	0.429753426495419	0.581025999781491	NA	NA	NA	NA	NA	NA	NA	NA	NA	NA	NA	NA	NA	NA	NA	NA	NA
ENSDARG00000003087	145.971747637206	-0.473519816791391	0.330588307087199	-1.43235500663516	0.152042248197322	0.477919967137129	down-regulated	non-finz gene	-0.0274414704362321	0.783024116635166	NC	0.733247979008046	0.768270986528053	NA	NA	NA	NA	NA	NA	NA	NA	NA	NA	NA	NA	NA	NA	NA	NA	NA
ENSDARG00000003091	1038.72702191438	0.214088562470433	0.16996757485908	1.25958473342891	0.207819205665557	0.553944347650057	up-regulated	non-finz gene	-0.106223150011808	6.8565980245754	NC	8.58172076635074	6.36989589862565	NA	NA	NA	NA	NA	NA	NA	NA	NA	NA	NA	NA	NA	NA	NA	NA	NA
ENSDARG00000003098	1731.7894367084	-0.215677825474507	0.143123631947556	-1.50693370856839	0.131827650087884	0.446654185369056	down-regulated	non-finz gene	0.293551603328416	5.33721628708545	NC	4.6077456404086	6.54157975265343	NA	NA	NA	NA	NA	NA	NA	NA	NA	NA	NA	NA	NA	NA	NA	NA	NA
ENSDARG00000003109	537.532752650059	-0.304707645963336	0.211852222897695	-1.43830280275361	0.150348157003157	0.475221959032612	down-regulated	non-finz gene	0.800258496329222	3.10987838968486	NC	5.87965309702892	5.41558302343283	NA	NA	NA	NA	NA	NA	NA	NA	NA	NA	NA	NA	NA	NA	NA	NA	NA
ENSDARG00000003113	29.7301394422852	-0.0346170659345717	0.644780737566045	-0.0536881205000729	0.957183647619472	0.988090569522766	down-regulated	non-finz gene	0.426936920474779	0.0241245553520105	NC	0.0228776666554299	0.03243247834455	NA	NA	NA	NA	NA	NA	NA	NA	NA	NA	NA	NA	NA	NA	NA	NA	NA
ENSDARG00000003127	1954.25926785599	-0.184296519907214	0.136716635154185	-1.34801825468692	0.177652511363499	0.513584186040568	down-regulated	non-finz gene	0.196294836166397	7.72078327156934	NC	6.96351468906533	8.84610307188265	NA	NA	NA	NA	NA	NA	NA	NA	NA	NA	NA	NA	NA	NA	NA	NA	NA
ENSDARG00000003132	7.85977160574372	-1.26830030867092	1.37770711721271	-0.920587759782254	0.357265695115622	NA	down-regulated	non-finz gene	0.428981846459804	4.52177898571267	NC	3.18020905522083	6.08759476057464	NA	NA	NA	NA	NA	NA	NA	NA	NA	NA	NA	NA	NA	NA	NA	NA	NA
ENSDARG00000003144	82.7166928179871	0.440856820706453	0.39314035258218	1.12137260347575	0.262129292738297	0.613558290611875	up-regulated	non-finz gene	-1.27436954148384	2.20711410507593	NC	4.02265638691309	0.912433724093341	NA	NA	NA	NA	NA	NA	NA	NA	NA	NA	NA	NA	NA	NA	NA	NA	NA
ENSDARG00000003151	3428.44519450133	-0.80657438272512	0.136111621100934	-5.92583040449573	3.10723145668382e-09	3.21235272869241e-07	down-regulated	non-finz gene	-0.197821518576319	39.9172868526197	NC	47.6175700243283	34.8025290038581	NA	NA	NA	NA	NA	NA	NA	NA	NA	NA	NA	NA	NA	NA	NA	NA	NA
ENSDARG00000003153	3564.97547832656	0.030440003269001	0.125051309929296	0.24342010720409	0.807679968877617	0.938330923767322	up-regulated	non-finz gene	-0.0457976351580216	24.1910209124521	NC	22.1630327886463	23.4351498573491	NA	NA	NA	NA	NA	NA	NA	NA	NA	NA	NA	NA	NA	NA	NA	NA	NA
ENSDARG00000003157	163.573912042918	-0.315497291388587	0.325769299137841	-0.96846845980748	0.332810463497367	0.678187045864788	down-regulated	non-finz gene	0.518335957101159	0.379742305769332	NC	0.302330932212621	0.543905754918845	NA	NA	NA	NA	NA	NA	NA	NA	NA	NA	NA	NA	NA	NA	NA	NA	NA
ENSDARG00000003165	291.981485777231	0.353704570852832	0.239168809287522	1.47889088007132	0.139169481183148	0.458550767780815	up-regulated	non-finz gene	0.0544760915684246	3.91838074550622	NC	2.46185172099694	4.06916753881282	NA	NA	NA	NA	NA	NA	NA	NA	NA	NA	NA	NA	NA	NA	NA	NA	NA
ENSDARG00000003167	240.266942215072	-0.822359265765283	0.261486869840428	-3.14493521708041	0.00166123612024522	0.0257281520140313	down-regulated	non-finz gene	-0.683487069218871	1.76316853188272	NC	3.61291804931697	1.09785179602154	NA	NA	NA	NA	NA	NA	NA	NA	NA	NA	NA	NA	NA	NA	NA	NA	NA
ENSDARG00000003169	4158.03471016229	0.0101349557694738	0.125082817739831	0.0810259630587649	0.935421304850022	0.981686255408555	up-regulated	non-finz gene	-0.153348745862624	43.8819218328672	NC	35.2579201560646	39.4569096329082	NA	NA	NA	NA	NA	NA	NA	NA	NA	NA	NA	NA	NA	NA	NA	NA	NA
ENSDARG00000003175	155.131771503004	-0.323500785059414	0.31544882699569	-1.0255254018232	0.30511534597701	0.655211953506876	down-regulated	non-finz gene	0.354684848566192	0.798954574890029	NC	1.13324823500863	1.02162818607716	NA	NA	NA	NA	NA	NA	NA	NA	NA	NA	NA	NA	NA	NA	NA	NA	NA
ENSDARG00000003189	2372.21857074371	0.229939361950164	0.144398797563346	1.59239111287815	0.111296851854382	0.407440142187542	up-regulated	non-finz gene	0.117794980543261	9.38286950391692	NC	6.78941961438688	10.1811186502643	NA	NA	NA	NA	NA	NA	NA	NA	NA	NA	NA	NA	NA	NA	NA	NA	NA
ENSDARG00000003193	537.369569147858	0.209975497876482	0.196256817709888	1.06990167438093	0.284663569354991	0.636356176312948	up-regulated	non-finz gene	-0.853251666057901	7.54548272908766	NC	10.4981875182513	4.17669424652221	NA	NA	NA	NA	NA	NA	NA	NA	NA	NA	NA	NA	NA	NA	NA	NA	NA
ENSDARG00000003197	194.920451943992	-0.0672815297484434	0.306101312416665	-0.219801506949633	0.826025745957743	0.945475025885969	down-regulated	non-finz gene	1.40366714115193	0.216557444972217	NC	1.02330233548277	0.57295304549735	NA	NA	NA	NA	NA	NA	NA	NA	NA	NA	NA	NA	NA	NA	NA	NA	NA
ENSDARG00000003200	785.79357689069	-0.0302825895036312	0.171095658370371	-0.176992156271309	0.859514550701777	0.958085217511937	down-regulated	non-finz gene	0.35233623016149	10.7294974588033	NC	8.84133622189595	13.6975582214497	NA	NA	NA	NA	NA	NA	NA	NA	NA	NA	NA	NA	NA	NA	NA	NA	NA
ENSDARG00000003205	678.769544677414	-0.667407550633906	0.175045882096653	-3.81275779035687	0.000137424771466716	0.00362241686510197	down-regulated	non-finz gene	-0.119368360920691	3.87856516015726	NC	3.03529913510416	3.57057068349712	NA	NA	NA	NA	NA	NA	NA	NA	NA	NA	NA	NA	NA	NA	NA	NA	NA
ENSDARG00000003206	71.4024438146601	-0.0153157089707669	0.457622859092974	-0.0334679718603289	0.973301406269625	0.993579748372482	down-regulated	non-finz gene	-2.09886350777823	1.22011976239698	NC	4.2438248307341	0.284827284142651	NA	NA	NA	NA	NA	NA	NA	NA	NA	NA	NA	NA	NA	NA	NA	NA	NA
ENSDARG00000003207	87.5594095956983	0.0494316873282689	0.395204131504318	0.12507887288554	0.900461108926498	0.971026911082279	up-regulated	non-finz gene	0.201627015756037	2.37415647513506	NC	2.30574917382029	2.73026699158767	NA	NA	NA	NA	NA	NA	NA	NA	NA	NA	NA	NA	NA	NA	NA	NA	NA
ENSDARG00000003208	163.707798221019	-0.362535426459461	0.29666092383224	-1.22205318373671	0.221687515586951	0.569181401365213	down-regulated	non-finz gene	0.359192313838946	0.332855973710176	NC	0.234980900387369	0.426956880056766	NA	NA	NA	NA	NA	NA	NA	NA	NA	NA	NA	NA	NA	NA	NA	NA	NA
ENSDARG00000003213	1923.94125246731	0.433652366615897	0.192750941688046	2.24980673411045	0.0244612163619341	0.166131851142598	up-regulated	non-finz gene	-0.782010689731545	20.6229867619124	NC	21.8249156396112	11.993415743448	NA	NA	NA	NA	NA	NA	NA	NA	NA	NA	NA	NA	NA	NA	NA	NA	NA
ENSDARG00000003217	455.023018893883	0.385647459204427	0.209294024751338	1.84261093771126	0.0653858358107234	0.30519140778145	up-regulated	non-finz gene	0.647085513455397	0.972366006126133	NC	1.34926622841803	1.52272653858088	NA	NA	NA	NA	NA	NA	NA	NA	NA	NA	NA	NA	NA	NA	NA	NA	NA
ENSDARG00000003219	168.750892033923	0.912997140619527	0.345647536658553	2.64141081242951	0.00825615414714768	0.0803461064649989	up-regulated	non-finz gene	-2.94561724748255	0.872385223596961	NC	1.63013910071386	0.113237208237229	NA	NA	NA	NA	NA	NA	NA	NA	NA	NA	NA	NA	NA	NA	NA	NA	NA
ENSDARG00000003229	28.3574762537028	-0.337397804565078	0.725278988266099	-0.465197268945684	0.641790194317621	0.870708070984204	down-regulated	non-finz gene	-0.827876978554046	0.070024711315647	NC	0.307181682850097	0.0394489568658745	NA	NA	NA	NA	NA	NA	NA	NA	NA	NA	NA	NA	NA	NA	NA	NA	NA
ENSDARG00000003235	937.191998834072	-0.160835348640955	0.171678416019568	-0.936840823500043	0.348840442635796	0.690253854046084	down-regulated	non-finz gene	-0.108850985497175	7.58869045310575	NC	7.27712132059089	7.03719242247052	NA	NA	NA	NA	NA	NA	NA	NA	NA	NA	NA	NA	NA	NA	NA	NA	NA
ENSDARG00000003244	169.593975591253	-0.629705455287957	0.332600753658101	-1.89327729526214	0.0583210029197931	0.285334511844458	down-regulated	non-finz gene	-0.578963680964904	0.222410956195591	NC	0.649349313373852	0.148891787175737	NA	NA	NA	NA	NA	NA	NA	NA	NA	NA	NA	NA	NA	NA	NA	NA	NA
ENSDARG00000003250	18.8391217407937	1.68609267486354	0.862236171313942	1.95548821884165	0.0505254725689248	0.26264915285223	up-regulated	non-finz gene	-0.216919269299944	0.0140375784626997	NC	0.0593336630560672	0.0120779433995508	NA	NA	NA	NA	NA	NA	NA	NA	NA	NA	NA	NA	NA	NA	NA	NA	NA
ENSDARG00000003251	54.0675362953217	0.865336265966785	0.503238184415735	1.71953618140374	0.085516785360595	0.355829487035883	up-regulated	non-finz gene	-0.289622463029589	0.317402707254163	NC	0.629191570418166	0.259672272060285	NA	NA	NA	NA	NA	NA	NA	NA	NA	NA	NA	NA	NA	NA	NA	NA	NA
ENSDARG00000003257	196.206545314096	-0.245931847897756	0.273650704843999	-0.898707160421733	0.368808662011088	0.706679830049167	down-regulated	non-finz gene	0.550725942955688	0.483377872922486	NC	0.533361137014815	0.708062826673371	NA	NA	NA	NA	NA	NA	NA	NA	NA	NA	NA	NA	NA	NA	NA	NA	NA
ENSDARG00000003269	275.644525062457	0.51760161033743	0.240239461722117	2.15452368493955	0.0311991265946648	0.194387438933105	up-regulated	non-finz gene	0.162976423858642	3.4488499294358	NC	5.47014640771121	3.86131373094573	NA	NA	NA	NA	NA	NA	NA	NA	NA	NA	NA	NA	NA	NA	NA	NA	NA
ENSDARG00000003270	538.172326022121	-0.318964836245707	0.183871907676563	-1.73471217151224	0.0827917993444346	0.350042149042896	down-regulated	non-finz gene	-1.10365774828924	6.00996527884866	NC	11.3783709229827	2.79664844073684	NA	NA	NA	NA	NA	NA	NA	NA	NA	NA	NA	NA	NA	NA	NA	NA	NA
ENSDARG00000003281	836.691082682386	-0.634124863636282	0.182092426850954	-3.48243402871073	0.000496877633123166	0.00997577401885741	down-regulated	non-finz gene	-0.518899955374256	2.76088197199651	NC	1.88371629415824	1.92682995603665	NA	NA	NA	NA	NA	NA	NA	NA	NA	NA	NA	NA	NA	NA	NA	NA	NA
ENSDARG00000003287	752.131403429473	-0.0322338433510708	0.167945643387788	-0.19193021444827	0.847796869697335	0.954513398094283	down-regulated	non-finz gene	0.432213893491987	3.49788177180609	NC	4.79262466828285	4.71970085259029	NA	NA	NA	NA	NA	NA	NA	NA	NA	NA	NA	NA	NA	NA	NA	NA	NA
ENSDARG00000003307	528.925799818168	0.276538070957453	0.18538714126731	1.49167881368165	0.135783365776451	0.453684568001444	up-regulated	non-finz gene	0.370469968815751	6.83797229140168	NC	6.86195614872862	8.83995205883523	NA	NA	NA	NA	NA	NA	NA	NA	NA	NA	NA	NA	NA	NA	NA	NA	NA
ENSDARG00000003308	452.173024495062	0.648398128957914	0.223601333043564	2.89979545350737	0.00373406246239522	0.0463006296446996	up-regulated	non-finz gene	0.30847293760944	2.60035719903941	NC	4.87019989336255	3.22027244691451	NA	NA	NA	NA	NA	NA	NA	NA	NA	NA	NA	NA	NA	NA	NA	NA	NA
ENSDARG00000003311	227.383151613231	-0.238299856214531	0.287094912837589	-0.830038588490554	0.406516966498828	0.737477068223451	down-regulated	non-finz gene	0.599773517336995	1.12171593536655	NC	1.12527818399476	1.69993653927523	NA	NA	NA	NA	NA	NA	NA	NA	NA	NA	NA	NA	NA	NA	NA	NA	NA
ENSDARG00000003313	1323.84229121211	0.27395375381719	0.157388579322936	1.74062028512934	0.0817501595263773	0.347171056233517	up-regulated	non-finz gene	-1.37915303434625	26.0894247907761	NC	28.0067077214198	10.0299339275846	NA	NA	NA	NA	NA	NA	NA	NA	NA	NA	NA	NA	NA	NA	NA	NA	NA
ENSDARG00000003320	163.664107715984	-0.127482959611601	0.290075567268288	-0.439481893673911	0.660312398826723	0.879337194919717	down-regulated	non-finz gene	0.377381096000547	0.679185280221371	NC	0.939235407001095	0.882249243617663	NA	NA	NA	NA	NA	NA	NA	NA	NA	NA	NA	NA	NA	NA	NA	NA	NA
ENSDARG00000003328	66.7908536521626	0.157837864229018	0.430538197053473	0.366605948808335	0.71391297023095	0.904186859543118	up-regulated	non-finz gene	0.698238942292174	0.265500277336245	NC	0.297668304067567	0.430780310385795	NA	NA	NA	NA	NA	NA	NA	NA	NA	NA	NA	NA	NA	NA	NA	NA	NA
ENSDARG00000003344	33.2145918806053	1.61553370307642	0.615844489094334	2.62328190263136	0.00870871821362859	0.0829598770889076	up-regulated	non-finz gene	0.71798570247817	0.0334698516358748	NC	0.0213377795086408	0.0550540179516235	NA	NA	NA	NA	NA	NA	NA	NA	NA	NA	NA	NA	NA	NA	NA	NA	NA
ENSDARG00000003373	390.89898904963	-0.0857997171729533	0.211167701003007	-0.406310798315371	0.684514252194915	0.89094582223367	down-regulated	non-finz gene	-0.0649161758548948	5.30678520645615	NC	3.51891267056505	5.07329123177501	NA	NA	NA	NA	NA	NA	NA	NA	NA	NA	NA	NA	NA	NA	NA	NA	NA
ENSDARG00000003375	96.6227019856978	-0.245508535343873	0.3981776489588	-0.616580403209112	0.537511523665377	0.817668733831116	down-regulated	non-finz gene	0.70540136687818	0.740522987257897	NC	0.213587167496263	1.20749548299383	NA	NA	NA	NA	NA	NA	NA	NA	NA	NA	NA	NA	NA	NA	NA	NA	NA
ENSDARG00000003382	1867.78731773911	0.361184667692997	0.16475721200387	2.19222371694729	0.0283633567453649	0.183417141650266	up-regulated	non-finz gene	-0.445503165256958	6.50410217795751	NC	9.47708058290077	4.77614539856139	NA	NA	NA	NA	NA	NA	NA	NA	NA	NA	NA	NA	NA	NA	NA	NA	NA
ENSDARG00000003383	34.1099896865665	-0.604577783870998	0.632204280163153	-0.956301314054651	0.338920026230272	0.683897656312377	down-regulated	non-finz gene	-0.117383595749031	0.285679045775594	NC	0.785096535988118	0.263355506370964	NA	NA	NA	NA	NA	NA	NA	NA	NA	NA	NA	NA	NA	NA	NA	NA	NA
ENSDARG00000003398	1597.62932924588	0.946360294287335	0.14190142350681	6.66913883525573	2.57308756681801e-11	3.72419337739178e-09	up-regulated	non-finz gene	-0.155659674764475	2.32351178756227	NC	3.31823024386913	2.08586717078197	NA	NA	NA	NA	NA	NA	NA	NA	NA	NA	NA	NA	NA	NA	NA	NA	NA
ENSDARG00000003399	960.334900833475	-0.143960458120887	0.160907716369045	-0.89467715638143	0.370959693479413	0.708499167235995	down-regulated	non-finz gene	0.339070659813445	5.2925113424043	NC	6.4095216051944	6.69471720817323	NA	NA	NA	NA	NA	NA	NA	NA	NA	NA	NA	NA	NA	NA	NA	NA	NA
ENSDARG00000003403	12.8597550713938	0.306720811356981	0.966628166365508	0.31731002885033	0.751008368350898	NA	up-regulated	non-finz gene	0.311459703054844	0.0111097406690509	NC	0.0120406041513045	0.0137867733036082	NA	NA	NA	NA	NA	NA	NA	NA	NA	NA	NA	NA	NA	NA	NA	NA	NA
ENSDARG00000003411	385.713201228479	-0.77418952728018	0.225807204169657	-3.42854219433364	0.000606832198650825	0.011638770412295	down-regulated	non-finz gene	0.667369897371441	5.33624919619034	NC	2.38440654781843	8.47489760520387	NA	NA	NA	NA	NA	NA	NA	NA	NA	NA	NA	NA	NA	NA	NA	NA	NA
ENSDARG00000003420	34.564039353053	1.23070731240994	0.612833519272836	2.00822454011694	0.0446194363890498	0.242784021445681	up-regulated	non-finz gene	0.179009407031195	0.166646110035763	NC	0.0332700904180782	0.188661108365164	NA	NA	NA	NA	NA	NA	NA	NA	NA	NA	NA	NA	NA	NA	NA	NA	NA
ENSDARG00000003421	10.343906420525	0.0100292594982321	1.05198223298621	0.00953367764564094	0.992393341028532	NA	up-regulated	non-finz gene	-1.10649527960629	0.153520444340025	NC	0.234449650124603	0.0712980988293276	NA	NA	NA	NA	NA	NA	NA	NA	NA	NA	NA	NA	NA	NA	NA	NA	NA
ENSDARG00000003429	3642.00853219471	0.288988119457658	0.140657481527983	2.05455206732224	0.0399222894175479	0.227021303650658	up-regulated	non-finz gene	0.0431089369466724	49.2609079260663	NC	42.113986300559	50.7550774873269	NA	NA	NA	NA	NA	NA	NA	NA	NA	NA	NA	NA	NA	NA	NA	NA	NA
ENSDARG00000003444	25.531142720086	0.209734122928957	0.709841115108546	0.295466293040641	0.767637697786649	0.923915919750622	up-regulated	non-finz gene	0.85043599850182	0.1831952618407	NC	0.145988849409581	0.330309437070742	NA	NA	NA	NA	NA	NA	NA	NA	NA	NA	NA	NA	NA	NA	NA	NA	NA
ENSDARG00000003446	183.80331034446	0.0832859153709487	0.367076618898203	0.226889731143692	0.820509487204304	0.943994298790633	up-regulated	non-finz gene	-0.392297533817338	1.27388929388035	NC	1.56303215829807	0.970595699665211	NA	NA	NA	NA	NA	NA	NA	NA	NA	NA	NA	NA	NA	NA	NA	NA	NA
ENSDARG00000003449	39.5911015009267	0.387671171005501	0.585012924926839	0.662671121418356	0.507541209089926	0.801563693078139	up-regulated	non-finz gene	-1.91883791636695	0.143463485857401	NC	0.379788814409594	0.037941422498841	NA	NA	NA	NA	NA	NA	NA	NA	NA	NA	NA	NA	NA	NA	NA	NA	NA
ENSDARG00000003462	58.3815155679829	0.652122714036845	0.507840451189523	1.28410943340446	0.199103667801619	0.542517455942081	up-regulated	non-finz gene	-0.748149786083312	0.27390052467094	NC	0.620204704397381	0.16307122637098	NA	NA	NA	NA	NA	NA	NA	NA	NA	NA	NA	NA	NA	NA	NA	NA	NA
ENSDARG00000003486	8244.52046507436	-0.0191446780905789	0.120998678709017	-0.158222207835995	0.874281704846055	0.96244280100655	down-regulated	non-finz gene	-0.25682384828586	24.5324051431917	NC	22.523031175599	20.5318671886897	NA	NA	NA	NA	NA	NA	NA	NA	NA	NA	NA	NA	NA	NA	NA	NA	NA
ENSDARG00000003487	1738.48537761992	-0.0185087551987124	0.146995281924486	-0.125913940613554	0.899800047491752	0.970676114489387	down-regulated	non-finz gene	0.106314235153988	11.5975693818289	NC	9.66782249422766	12.4844884841226	NA	NA	NA	NA	NA	NA	NA	NA	NA	NA	NA	NA	NA	NA	NA	NA	NA
ENSDARG00000003495	77.7660462864191	0.932545407637624	0.457832353341901	2.03687092192284	0.0416629787687402	0.233632219147614	up-regulated	non-finz gene	-1.16916613785158	2.70598590571083	NC	4.86435931651678	1.2032931733164	NA	NA	NA	NA	NA	NA	NA	NA	NA	NA	NA	NA	NA	NA	NA	NA	NA
ENSDARG00000003517	30.4983532209462	-0.630437929674735	0.640436229986305	-0.984388296846069	0.324924630087635	0.672068883680476	down-regulated	non-finz gene	0.260659696047612	0.572986314091878	NC	0.620995718767278	0.686452729214264	NA	NA	NA	NA	NA	NA	NA	NA	NA	NA	NA	NA	NA	NA	NA	NA	NA
ENSDARG00000003519	365.168238187877	-0.0937479719640353	0.221162715381995	-0.423886873527088	0.671648317641705	0.884622588578298	down-regulated	non-finz gene	0.490662518085167	0.698505385163988	NC	1.0470238032416	0.981462915292354	NA	NA	NA	NA	NA	NA	NA	NA	NA	NA	NA	NA	NA	NA	NA	NA	NA
ENSDARG00000003520	27.7972713107809	-1.58321996122727	0.683510270980885	-2.31630749155421	0.0205414855950668	0.147714991941761	down-regulated	non-finz gene	1.05609922510647	0.146425452332679	NC	0.238041232698383	0.304462717558343	NA	NA	NA	NA	NA	NA	NA	NA	NA	NA	NA	NA	NA	NA	NA	NA	NA
ENSDARG00000003526	1945.36373843052	0.121414476536897	0.140172737522837	0.866177536963033	0.386392809854271	0.719490107100774	up-regulated	non-finz gene	-0.0822076583991453	26.1837619719606	NC	23.8844472103803	24.733471306673	NA	NA	NA	NA	NA	NA	NA	NA	NA	NA	NA	NA	NA	NA	NA	NA	NA
ENSDARG00000003527	2525.46269098649	-0.450820139334507	0.152878944342082	-2.94887004403792	0.00318938059940739	0.0414254176739657	down-regulated	non-finz gene	0.121243054203426	27.1398392321061	NC	20.768373717007	29.5192328497958	NA	NA	NA	NA	NA	NA	NA	NA	NA	NA	NA	NA	NA	NA	NA	NA	NA
ENSDARG00000003531	8167.45322908038	0.108064987391436	0.125118492602022	0.863701161547483	0.387752075393475	0.720518299759515	up-regulated	non-finz gene	-0.55213932964238	40.1189704327596	NC	37.3751456583662	27.3614607400847	NA	NA	NA	NA	NA	NA	NA	NA	NA	NA	NA	NA	NA	NA	NA	NA	NA
ENSDARG00000003544	67.6399243495547	0.894469967759041	0.521853777409943	1.7140241318142	0.0865242939999319	0.357713350990349	up-regulated	non-finz gene	-2.58957816630824	0.700768257586286	NC	1.94502067059534	0.116421641230469	NA	NA	NA	NA	NA	NA	NA	NA	NA	NA	NA	NA	NA	NA	NA	NA	NA
ENSDARG00000003564	730.61363139771	0.0165351962099727	0.18925319959276	0.0873707617390543	0.930376809235197	0.980557843118239	up-regulated	non-finz gene	0.181519058039608	6.48926574178998	NC	5.68918546149136	7.35932937274209	NA	NA	NA	NA	NA	NA	NA	NA	NA	NA	NA	NA	NA	NA	NA	NA	NA
ENSDARG00000003570	1422.94641810795	0.887015636084075	0.443551311849477	1.99980388376146	0.0455214450604563	0.246010497898006	up-regulated	non-finz gene	-0.156105095930028	5.32278769117124	NC	9.14166752157633	4.77690745459214	NA	NA	NA	NA	NA	NA	NA	NA	NA	NA	NA	NA	NA	NA	NA	NA	NA
ENSDARG00000003573	107.573727919357	-0.611251374201762	0.388509366048701	-1.57332468047924	0.1156436573738	0.414510027038694	down-regulated	non-finz gene	-0.208149059672213	0.837445335062989	NC	0.605075496552908	0.724932144117934	NA	NA	NA	NA	NA	NA	NA	NA	NA	NA	NA	NA	NA	NA	NA	NA	NA
ENSDARG00000003584	37.0270082629652	0.123776224605371	0.597396312229069	0.207192816680645	0.835859277056716	0.948898657419615	up-regulated	non-finz gene	0.421482490382672	0.514499640692939	NC	0.652296807420184	0.689070960844416	NA	NA	NA	NA	NA	NA	NA	NA	NA	NA	NA	NA	NA	NA	NA	NA	NA
ENSDARG00000003592	196.130657689009	0.125588874418323	0.273864763586165	0.458579894593888	0.646535877251379	0.872871002952041	up-regulated	non-finz gene	-0.191802592230801	2.07064922054217	NC	1.42809219408259	1.81287641819401	NA	NA	NA	NA	NA	NA	NA	NA	NA	NA	NA	NA	NA	NA	NA	NA	NA
ENSDARG00000003599	17496.9267304944	-0.517739554740975	0.149897032349372	-3.45396801141637	0.000552402894587892	0.0107515971696013	down-regulated	non-finz gene	0.407877209713797	124.259025904599	NC	114.673469182718	164.858452709843	NA	NA	NA	NA	NA	NA	NA	NA	NA	NA	NA	NA	NA	NA	NA	NA	NA
ENSDARG00000003607	1608.65997815661	-0.133931713921231	0.14368671188489	-0.932109254671555	0.351280065719549	0.692322985655728	down-regulated	non-finz gene	0.196014699794739	21.7673148928714	NC	16.7262052567846	24.9351028662383	NA	NA	NA	NA	NA	NA	NA	NA	NA	NA	NA	NA	NA	NA	NA	NA	NA
ENSDARG00000003616	579.95568976905	0.183279942093852	0.193360601440731	0.947866011629215	0.34319766979294	0.686288112322794	up-regulated	non-finz gene	0.070883041682791	3.29153208380899	NC	3.81441044785116	3.45729162720384	NA	NA	NA	NA	NA	NA	NA	NA	NA	NA	NA	NA	NA	NA	NA	NA	NA
ENSDARG00000003631	193.418114740138	0.314193569788806	0.307208387663875	1.02273760224468	0.306431927470379	0.65582776142706	up-regulated	non-finz gene	0.679184771082337	3.07824436179083	NC	2.72111737060684	4.92899163792315	NA	NA	NA	NA	NA	NA	NA	NA	NA	NA	NA	NA	NA	NA	NA	NA	NA
ENSDARG00000003635	86.2401710382853	0.0914132448734598	0.407594268332154	0.224275098978982	0.822543250847747	0.944632210035511	up-regulated	non-finz gene	0.985427209834745	0.429514660175858	NC	0.333257725777737	0.850395866283647	NA	NA	NA	NA	NA	NA	NA	NA	NA	NA	NA	NA	NA	NA	NA	NA	NA
ENSDARG00000003641	2159.911904058	0.222134884331053	0.142124992380523	1.5629544150568	0.118063317246343	0.419331664244967	up-regulated	non-finz gene	-0.0382515483460564	17.866709909677	NC	17.9919095065391	17.3992177242839	NA	NA	NA	NA	NA	NA	NA	NA	NA	NA	NA	NA	NA	NA	NA	NA	NA
ENSDARG00000003642	361.526151577123	-0.240653657474407	0.220961744819327	-1.0891191037217	0.276101366526506	0.629326157433609	down-regulated	non-finz gene	0.35203852641824	2.28974075088582	NC	1.8362619741653	2.92254003738018	NA	NA	NA	NA	NA	NA	NA	NA	NA	NA	NA	NA	NA	NA	NA	NA	NA
ENSDARG00000003655	619.300963556728	-0.0942556947623151	0.176566239249978	-0.533826257854824	0.593461745162071	0.845428099921737	down-regulated	non-finz gene	-1.2504285314902	2.32750386463251	NC	4.36293150423159	0.978304193995227	NA	NA	NA	NA	NA	NA	NA	NA	NA	NA	NA	NA	NA	NA	NA	NA	NA
ENSDARG00000003675	87.6443395159638	-0.0475643860513958	0.396019930384989	-0.120106041140799	0.904399146898432	0.971850622149699	down-regulated	non-finz gene	-0.0574216393079707	1.1248612427414	NC	1.55210912887909	1.08096919433603	NA	NA	NA	NA	NA	NA	NA	NA	NA	NA	NA	NA	NA	NA	NA	NA	NA
ENSDARG00000003681	5749.76209671521	-0.344068847525061	0.132614507533377	-2.59450382861366	0.00947275585485564	0.0881963426696823	down-regulated	non-finz gene	0.143387152335706	61.8777626061191	NC	59.9307028330192	68.3436919464397	NA	NA	NA	NA	NA	NA	NA	NA	NA	NA	NA	NA	NA	NA	NA	NA	NA
ENSDARG00000003693	3085.71670100957	0.304896928500667	0.138171888785718	2.20664949419279	0.0273385562821995	0.1787503714862	up-regulated	non-finz gene	-0.0722162071437253	11.0283984426028	NC	11.9952588283334	10.4899448208104	NA	NA	NA	NA	NA	NA	NA	NA	NA	NA	NA	NA	NA	NA	NA	NA	NA
ENSDARG00000003695	2004.8510394952	0.293522082662957	0.147468490163136	1.990405423818	0.0465462929149582	0.248929637050403	up-regulated	non-finz gene	-0.239387529432495	19.6557223332278	NC	26.1900451063614	16.6504579028439	NA	NA	NA	NA	NA	NA	NA	NA	NA	NA	NA	NA	NA	NA	NA	NA	NA
ENSDARG00000003699	132.054333003595	0.556544430040068	0.320205075823284	1.73808746975396	0.0821954024339066	0.348504128402191	up-regulated	non-finz gene	0.612179165702422	0.195424942493297	NC	0.407755185323994	0.298719988873364	NA	NA	NA	NA	NA	NA	NA	NA	NA	NA	NA	NA	NA	NA	NA	NA	NA
ENSDARG00000003701	227.222717600148	0.0521835396852828	0.305302546854395	0.17092402347423	0.864283506625731	0.958624595752941	up-regulated	non-finz gene	-1.50472158028268	2.57805189036518	NC	7.82337311109993	0.90850082011018	NA	NA	NA	NA	NA	NA	NA	NA	NA	NA	NA	NA	NA	NA	NA	NA	NA
ENSDARG00000003705	35.2968009585859	0.0150646095950019	0.590772775334495	0.0254998372030131	0.979656278339303	0.994523216695788	up-regulated	non-finz gene	-0.525345577947753	0.207422616897386	NC	0.157162567167696	0.144115712125679	NA	NA	NA	NA	NA	NA	NA	NA	NA	NA	NA	NA	NA	NA	NA	NA	NA
ENSDARG00000003706	24.0109262368529	1.00878257937963	0.708125563557365	1.42458150262487	0.154278210105014	0.481431474535853	up-regulated	non-finz gene	-0.11738359574903	0.00573766908894653	NC	0.00799510780394617	0.00528931600218063	NA	NA	NA	NA	NA	NA	NA	NA	NA	NA	NA	NA	NA	NA	NA	NA	NA
ENSDARG00000003732	9.0780235640209	1.15817640633471	1.19348747765733	0.970413538488116	0.331840403016991	NA	up-regulated	non-finz gene	-0.310028673691426	0.0169470620375352	NC	0.0275505349224763	0.0136699362417132	NA	NA	NA	NA	NA	NA	NA	NA	NA	NA	NA	NA	NA	NA	NA	NA	NA
ENSDARG00000003749	1783.98252273741	-0.50468745019896	0.156737644975685	-3.21995044826182	0.00128212756445923	0.0211970435656858	down-regulated	non-finz gene	-0.341961847083698	20.4707421583337	NC	16.5230468848594	16.1507544662472	NA	NA	NA	NA	NA	NA	NA	NA	NA	NA	NA	NA	NA	NA	NA	NA	NA
ENSDARG00000003750	2043.44142780808	-0.156127658868049	0.133362082043159	-1.17070501956862	0.241717366879202	0.589913715911733	down-regulated	non-finz gene	0.626092999874651	5.60876086762158	NC	5.24574977875489	8.65644745277893	NA	NA	NA	NA	NA	NA	NA	NA	NA	NA	NA	NA	NA	NA	NA	NA	NA
ENSDARG00000003751	248.085221716457	-0.374600003685114	0.25446888050279	-1.47208571415477	0.140997732743286	0.460949672075124	down-regulated	non-finz gene	0.347954078844345	0.972279215240504	NC	1.27001531685097	1.23747267130221	NA	NA	NA	NA	NA	NA	NA	NA	NA	NA	NA	NA	NA	NA	NA	NA	NA
ENSDARG00000003754	103.885203828467	0.63203085840606	0.402631780190947	1.56974905981421	0.116473502771687	0.41643266059466	up-regulated	non-finz gene	-1.09429998263599	0.442351142235604	NC	1.19853720221701	0.207181052030369	NA	NA	NA	NA	NA	NA	NA	NA	NA	NA	NA	NA	NA	NA	NA	NA	NA
ENSDARG00000003757	329.483648054305	-0.46439968279992	0.223829681002813	-2.07479044208656	0.0380059607972532	0.220836825493821	down-regulated	non-finz gene	0.514809676500114	1.20034903119381	NC	1.80369646776915	1.71506546109094	NA	NA	NA	NA	NA	NA	NA	NA	NA	NA	NA	NA	NA	NA	NA	NA	NA
ENSDARG00000003769	328.923314089491	0.215866491087856	0.217653103698995	0.99179146733598	0.321299260860899	0.669281244374675	up-regulated	non-finz gene	0.0389789552522204	0.759255471359058	NC	0.829368363022625	0.780048785392102	NA	NA	NA	NA	NA	NA	NA	NA	NA	NA	NA	NA	NA	NA	NA	NA	NA
ENSDARG00000003776	96.7178182877429	-0.611085443638891	0.385978156428462	-1.58321250428624	0.1133730373606	0.411378584915912	down-regulated	non-finz gene	0.415709665051526	0.178189979114617	NC	0.347316894169067	0.237697358555992	NA	NA	NA	NA	NA	NA	NA	NA	NA	NA	NA	NA	NA	NA	NA	NA	NA
ENSDARG00000003779	308.356784111436	0.368191686235639	0.238521146431238	1.54364378900796	0.122674650682611	0.42824963965404	up-regulated	non-finz gene	0.777844082333908	0.214640189726063	NC	0.192168042254819	0.368014935384314	NA	NA	NA	NA	NA	NA	NA	NA	NA	NA	NA	NA	NA	NA	NA	NA	NA
ENSDARG00000003789	948.863889726382	0.0987963470335364	0.179661970137259	0.549901278261934	0.582387087441748	0.840100101400749	up-regulated	non-finz gene	-0.159896851686776	4.61506670643537	NC	4.50405767053548	4.13089574220463	NA	NA	NA	NA	NA	NA	NA	NA	NA	NA	NA	NA	NA	NA	NA	NA	NA
ENSDARG00000003795	2203.31341119882	0.0279110941174729	0.156901910718425	0.177888809573275	0.858810299346369	0.957759134456737	up-regulated	non-finz gene	0.0521435854671601	17.3578588213251	NC	17.2562233895218	17.996702399598	NA	NA	NA	NA	NA	NA	NA	NA	NA	NA	NA	NA	NA	NA	NA	NA	NA
ENSDARG00000003808	264.495172147286	0.0309985658678511	0.263320171586999	0.117721956814119	0.906287968729343	0.97223979180243	up-regulated	non-finz gene	-0.0975982795150826	2.01137979322235	NC	2.04970284622206	1.87981050881523	NA	NA	NA	NA	NA	NA	NA	NA	NA	NA	NA	NA	NA	NA	NA	NA	NA
ENSDARG00000003811	571.887657206239	0.365616874601498	0.209116381516947	1.7483894468204	0.0803966140337665	0.344084540868709	up-regulated	non-finz gene	0.29255062604408	1.51660200665286	NC	2.2260588094631	1.85753985200062	NA	NA	NA	NA	NA	NA	NA	NA	NA	NA	NA	NA	NA	NA	NA	NA	NA
ENSDARG00000003818	269.169608635869	-0.0133295825163729	0.235808928258325	-0.0565270476178519	0.95492194908479	0.987493460734304	down-regulated	non-finz gene	0.963832762626723	0.727663543028408	NC	0.661649762922344	1.41929668712493	NA	NA	NA	NA	NA	NA	NA	NA	NA	NA	NA	NA	NA	NA	NA	NA	NA
ENSDARG00000003820	31.1667778313104	-0.179892662293889	0.620318785357104	-0.290000345854961	0.771815973013135	0.925767354211464	down-regulated	non-finz gene	-0.216919269299944	0.0113585469352516	NC	0.029544617781195	0.00977290259496275	NA	NA	NA	NA	NA	NA	NA	NA	NA	NA	NA	NA	NA	NA	NA	NA	NA
ENSDARG00000003822	77.7383840437664	-0.292290627423589	0.406581869493111	-0.718897347262411	0.472204171057583	0.78195649191961	down-regulated	non-finz gene	0.715062307271404	0.810875584198409	NC	0.897318682544166	1.33109614932519	NA	NA	NA	NA	NA	NA	NA	NA	NA	NA	NA	NA	NA	NA	NA	NA	NA
ENSDARG00000003827	571.161221816138	0.0521133306315465	0.196931477179364	0.264626718785449	0.791297035075216	0.931929093136598	up-regulated	non-finz gene	0.0838043336008538	10.4634743787891	NC	8.90923897772697	11.0892846987754	NA	NA	NA	NA	NA	NA	NA	NA	NA	NA	NA	NA	NA	NA	NA	NA	NA
ENSDARG00000003829	398.374263990677	0.489114012817989	0.229766383307658	2.12874488328897	0.0332753732308476	0.202746734484625	up-regulated	non-finz gene	0.184879206489701	1.10853772026714	NC	1.86127672505582	1.26009898628899	NA	NA	NA	NA	NA	NA	NA	NA	NA	NA	NA	NA	NA	NA	NA	NA	NA
ENSDARG00000003835	1786.7906047394	-0.118235805907914	0.141351239928543	-0.836468119895412	0.402891604286729	0.735010568562967	down-regulated	non-finz gene	1.0411514725279	6.69264576626112	NC	4.42391544643569	13.7725913680124	NA	NA	NA	NA	NA	NA	NA	NA	NA	NA	NA	NA	NA	NA	NA	NA	NA
ENSDARG00000003841	29.7769797821608	-1.11414845119747	0.634564789160773	-1.75576784314011	0.079128057245124	0.341408617723474	down-regulated	non-finz gene	-0.216919269299944	0.143351492503882	NC	0.143710436644602	0.123339735361312	NA	NA	NA	NA	NA	NA	NA	NA	NA	NA	NA	NA	NA	NA	NA	NA	NA
ENSDARG00000003845	534.020114709215	0.662379442877186	0.248235789682146	2.6683478789474	0.00762252877622065	0.0761344295145602	up-regulated	non-finz gene	-2.19894583555969	2.83630507092522	NC	4.68355504971023	0.617737955057332	NA	NA	NA	NA	NA	NA	NA	NA	NA	NA	NA	NA	NA	NA	NA	NA	NA
ENSDARG00000003846	474.649487216817	-0.393298955395455	0.231790603663517	-1.69678558655637	0.0897372047103446	0.364187110933825	down-regulated	non-finz gene	0.0169840777901933	5.69511496958722	NC	3.98026663465555	5.7625567137606	NA	NA	NA	NA	NA	NA	NA	NA	NA	NA	NA	NA	NA	NA	NA	NA	NA
ENSDARG00000003854	325.128323025795	-0.40939824314528	0.239529761262813	-1.70917484736307	0.08741856652696	0.359728869908434	down-regulated	non-finz gene	2.18318750158438	0.619939967913561	NC	0.606409958766993	2.81549370473932	NA	NA	NA	NA	NA	NA	NA	NA	NA	NA	NA	NA	NA	NA	NA	NA	NA
ENSDARG00000003860	15186.9827882532	0.156214617800063	0.11598804978707	1.34681648744712	0.178039343314182	0.513610602969928	up-regulated	non-finz gene	-0.285684854711679	67.0253728881659	NC	68.1014741514459	54.9844048010811	NA	NA	NA	NA	NA	NA	NA	NA	NA	NA	NA	NA	NA	NA	NA	NA	NA
ENSDARG00000003865	42.7360479699233	1.28936717330541	0.562018053968179	2.29417394014609	0.0217805095618962	0.153913667436729	up-regulated	non-finz gene	0.70224965608701	0.23819051329719	NC	0.231671310241068	0.387545475743834	NA	NA	NA	NA	NA	NA	NA	NA	NA	NA	NA	NA	NA	NA	NA	NA	NA
ENSDARG00000003866	2527.94799068191	0.0277407767410283	0.133243627050293	0.208195899159647	0.835076010435083	0.94875708048511	up-regulated	non-finz gene	0.0608653769743865	20.7775221857689	NC	17.0211058109511	21.6728516804711	NA	NA	NA	NA	NA	NA	NA	NA	NA	NA	NA	NA	NA	NA	NA	NA	NA
ENSDARG00000003869	113.433649868911	-0.0823253612789184	0.374243206500231	-0.219978238346105	0.82588810288379	0.945475025885969	down-regulated	non-finz gene	-0.154634991045602	3.78934148297882	NC	3.22507965651421	3.40419142603614	NA	NA	NA	NA	NA	NA	NA	NA	NA	NA	NA	NA	NA	NA	NA	NA	NA
ENSDARG00000003872	67.4817852218453	-0.127193656141193	0.445206169675207	-0.285696077019743	0.775110909610116	0.926467026419118	down-regulated	non-finz gene	0.536348137195362	0.46566836393058	NC	1.15083657520759	0.67535732047937	NA	NA	NA	NA	NA	NA	NA	NA	NA	NA	NA	NA	NA	NA	NA	NA	NA
ENSDARG00000003877	42.3834977604836	0.572512856090644	0.543525598756323	1.05333190819466	0.29218889974536	0.643777950850524	up-regulated	non-finz gene	-0.757487650662648	0.025860471537048	NC	0.0476463589360691	0.0152971292188196	NA	NA	NA	NA	NA	NA	NA	NA	NA	NA	NA	NA	NA	NA	NA	NA	NA
ENSDARG00000003899	70.7708561674936	0.0644024084962782	0.4267255708132	0.150922309093285	0.880037001947146	0.964861550031712	up-regulated	non-finz gene	0.213943197140582	0.420690592453276	NC	0.33971957970799	0.487939660939721	NA	NA	NA	NA	NA	NA	NA	NA	NA	NA	NA	NA	NA	NA	NA	NA	NA
ENSDARG00000003900	32.5582227431992	-0.648000382108074	0.609828426656302	-1.06259458198935	0.287965845109734	0.639918789596749	down-regulated	non-finz gene	1.52004632486626	0.0161705120250336	NC	0.0788643344681129	0.0463770703043207	NA	NA	NA	NA	NA	NA	NA	NA	NA	NA	NA	NA	NA	NA	NA	NA	NA
ENSDARG00000003910	1766.53507646874	0.0450929770695278	0.145228316605796	0.310497140801591	0.756182933431954	0.91964100036442	up-regulated	non-finz gene	0.0774565204028805	3.9418866299307	NC	4.18400790356007	4.15930593381193	NA	NA	NA	NA	NA	NA	NA	NA	NA	NA	NA	NA	NA	NA	NA	NA	NA
ENSDARG00000003920	26516.3982207533	0.0281275623445904	0.119516647884392	0.235344304266282	0.813941510777155	0.940920230060573	up-regulated	non-finz gene	0.118683762484494	69.2494082692783	NC	62.7105935733687	75.1871181832392	NA	NA	NA	NA	NA	NA	NA	NA	NA	NA	NA	NA	NA	NA	NA	NA	NA
ENSDARG00000003927	342.753604810222	0.074500649889719	0.217306658624577	0.342836479844954	0.731721480339551	0.911245962362051	up-regulated	non-finz gene	0.191673348063782	2.52000517185006	NC	2.25170169506731	2.87806673058929	NA	NA	NA	NA	NA	NA	NA	NA	NA	NA	NA	NA	NA	NA	NA	NA	NA
ENSDARG00000003931	2714.52262954886	0.123104046653523	0.130800324903204	0.941160098376084	0.346622821284691	0.688108743984376	up-regulated	non-finz gene	-0.331567939548374	11.8283079186012	NC	10.2078902241373	9.39962929891592	NA	NA	NA	NA	NA	NA	NA	NA	NA	NA	NA	NA	NA	NA	NA	NA	NA
ENSDARG00000003934	28.3074727097519	0.66977333923745	0.818010175099191	0.818783628401975	0.412909873194503	0.740558029004842	up-regulated	non-finz gene	-0.226834738165028	0.531119514937266	NC	0.851603644963364	0.453845672534993	NA	NA	NA	NA	NA	NA	NA	NA	NA	NA	NA	NA	NA	NA	NA	NA	NA
ENSDARG00000003938	1432.8073153006	0.289529537379771	0.153506576885681	1.88610509890653	0.0592807933511912	0.28757145366981	up-regulated	non-finz gene	0.0939941512189919	9.50275178640118	NC	7.92083758592877	10.1424866443362	NA	NA	NA	NA	NA	NA	NA	NA	NA	NA	NA	NA	NA	NA	NA	NA	NA
ENSDARG00000003940	1370.02432402604	-0.125467014116054	0.148129191123933	-0.847010728702902	0.396989141438483	0.73004768355202	down-regulated	non-finz gene	0.0970710061627775	17.8612739687573	NC	13.8080580628962	19.1044138117852	NA	NA	NA	NA	NA	NA	NA	NA	NA	NA	NA	NA	NA	NA	NA	NA	NA
ENSDARG00000003941	1868.00715360127	0.0551703299654866	0.151025933395372	0.365303684772175	0.714884728148234	0.904464396117507	up-regulated	non-finz gene	0.194651841689122	9.84613160234789	NC	8.50126601604409	11.2683850630132	NA	NA	NA	NA	NA	NA	NA	NA	NA	NA	NA	NA	NA	NA	NA	NA	NA
ENSDARG00000003952	2522.01397991524	-0.240710080438092	0.135051447645441	-1.78235838737578	0.0746908068566275	0.330320093323435	down-regulated	non-finz gene	0.158783713363758	17.8196620762887	NC	33.9457722123387	19.8929011494165	NA	NA	NA	NA	NA	NA	NA	NA	NA	NA	NA	NA	NA	NA	NA	NA	NA
ENSDARG00000003961	86.9298332795972	0.780030220190208	0.461471113559948	1.69031212847276	0.0909682559715016	0.366845390912431	up-regulated	non-finz gene	0.506371387969185	0.151040000382577	NC	0.185315487344996	0.214548239276834	NA	NA	NA	NA	NA	NA	NA	NA	NA	NA	NA	NA	NA	NA	NA	NA	NA
ENSDARG00000003963	97.4498151889152	0.481815217612853	0.373890460500798	1.28865341193112	0.197518605705154	0.540747312595703	up-regulated	non-finz gene	1.78208952829701	0.207331195493713	NC	0.140748077823354	0.713061609087594	NA	NA	NA	NA	NA	NA	NA	NA	NA	NA	NA	NA	NA	NA	NA	NA	NA
ENSDARG00000003968	102.879443417849	-0.42118177490164	0.355826012987874	-1.18367336711831	0.236542385521554	0.584251756322127	down-regulated	non-finz gene	-1.14046720886207	1.21186464471237	NC	3.24330478605633	0.549717137660475	NA	NA	NA	NA	NA	NA	NA	NA	NA	NA	NA	NA	NA	NA	NA	NA	NA
ENSDARG00000003973	48.5432240567849	-0.686068201713926	0.560851202003413	-1.22326242551184	0.221230594164515	0.568649061945954	down-regulated	non-finz gene	0.65618301285229	0.729815838882184	NC	0.59871707970317	1.15012237886711	NA	NA	NA	NA	NA	NA	NA	NA	NA	NA	NA	NA	NA	NA	NA	NA	NA
ENSDARG00000003974	876.25106359865	-0.282411924270359	0.217951624592952	-1.29575507775082	0.195059879215713	0.537850422063277	down-regulated	non-finz gene	0.437439952854807	5.5699687650493	NC	3.64661786172672	7.54284714511645	NA	NA	NA	NA	NA	NA	NA	NA	NA	NA	NA	NA	NA	NA	NA	NA	NA
ENSDARG00000003977	13.9393033988527	0.786545009545213	0.946682036920392	0.830843914714899	0.406061810713472	NA	up-regulated	non-finz gene	1.10500882558742	0.0374285380828987	NC	0.0644261329391913	0.0805088580082359	NA	NA	NA	NA	NA	NA	NA	NA	NA	NA	NA	NA	NA	NA	NA	NA	NA
ENSDARG00000003984	1057.08378797582	0.0466146766684399	0.154284030157371	0.302135461595684	0.762548800443125	0.922588325045735	up-regulated	non-finz gene	-0.494857682071391	1.64397342974568	NC	1.79636803467247	1.16661562333383	NA	NA	NA	NA	NA	NA	NA	NA	NA	NA	NA	NA	NA	NA	NA	NA	NA
ENSDARG00000003994	13.6252770678753	3.72662012755048	1.14091389792139	3.26634650900469	0.00108944850531479	NA	up-regulated	non-finz gene	-0.310028673691426	0.0068467954233329	NC	0.00742047504555815	0.0055228013380558	NA	NA	NA	NA	NA	NA	NA	NA	NA	NA	NA	NA	NA	NA	NA	NA	NA
ENSDARG00000004017	1334.68456987833	-0.0608361112272397	0.146400176739526	-0.415546706172894	0.677741731243514	0.88699762458923	down-regulated	non-finz gene	-0.388905427592254	5.12999968165487	NC	4.02327405103675	3.9178259544136	NA	NA	NA	NA	NA	NA	NA	NA	NA	NA	NA	NA	NA	NA	NA	NA	NA
ENSDARG00000004018	10.9035459434708	-0.754577474095314	1.06333421754942	-0.709633398080925	0.47793150315487	NA	down-regulated	non-finz gene	1.59686192191709	0.179177897510453	NC	0.0849585028916044	0.541985632111444	NA	NA	NA	NA	NA	NA	NA	NA	NA	NA	NA	NA	NA	NA	NA	NA	NA
ENSDARG00000004034	383.039603646984	0.129860985302068	0.213653281230871	0.607811799350473	0.543312302612273	0.820768115560299	up-regulated	non-finz gene	-0.169764416703142	2.30810651815434	NC	3.38127965429097	2.05187861791701	NA	NA	NA	NA	NA	NA	NA	NA	NA	NA	NA	NA	NA	NA	NA	NA	NA
ENSDARG00000004037	286.084698920383	-0.142666930428892	0.234035544505648	-0.609595139619696	0.542130032081101	0.820391208906524	down-regulated	non-finz gene	0.174654687839642	1.54765597884888	NC	1.58918691633366	1.74683035336291	NA	NA	NA	NA	NA	NA	NA	NA	NA	NA	NA	NA	NA	NA	NA	NA	NA
ENSDARG00000004046	435.218431144255	-0.495003088626565	0.213966459824499	-2.31346113326631	0.0206972992995012	0.148366367468419	down-regulated	non-finz gene	0.469436851192708	5.86536719037321	NC	5.03793960952799	8.12100501678865	NA	NA	NA	NA	NA	NA	NA	NA	NA	NA	NA	NA	NA	NA	NA	NA	NA
ENSDARG00000004049	3658.17599912218	-0.048791568230544	0.124774307777982	-0.391038580773868	0.695768718451133	0.896447484464311	down-regulated	non-finz gene	-0.277927830524402	22.5626969665614	NC	20.4642560992262	18.6091440172583	NA	NA	NA	NA	NA	NA	NA	NA	NA	NA	NA	NA	NA	NA	NA	NA	NA
ENSDARG00000004055	198.488755026516	-0.0518355435195513	0.277068894162735	-0.187085395046569	0.851593679049606	0.955587696252829	down-regulated	non-finz gene	0.80544854372851	0.228170713007402	NC	0.272017560777637	0.398771462546906	NA	NA	NA	NA	NA	NA	NA	NA	NA	NA	NA	NA	NA	NA	NA	NA	NA
ENSDARG00000004059	104.006037215905	0.219480636604787	0.367016998723085	0.598012183000781	0.54983180402696	0.822732345104627	up-regulated	non-finz gene	-0.213813358432123	0.823010489705259	NC	1.6724417474227	0.709644982068541	NA	NA	NA	NA	NA	NA	NA	NA	NA	NA	NA	NA	NA	NA	NA	NA	NA
ENSDARG00000004074	14.7081515654423	0.396559758019889	1.08731470419711	0.364714793692332	0.71532431442529	NA	up-regulated	non-finz gene	1.34601692509121	0.10752863524654	NC	0.0847550906739868	0.273347812595002	NA	NA	NA	NA	NA	NA	NA	NA	NA	NA	NA	NA	NA	NA	NA	NA	NA
ENSDARG00000004078	680.143955549204	0.114762208897451	0.191179750745495	0.600284331630005	0.548316759076406	0.822692573817515	up-regulated	non-finz gene	1.80344619081736	1.68044538931168	NC	1.71515459134316	5.86564536917148	NA	NA	NA	NA	NA	NA	NA	NA	NA	NA	NA	NA	NA	NA	NA	NA	NA
ENSDARG00000004094	2764.84389695785	0.252317192970092	0.130812700417058	1.92884324049311	0.0537503259468408	0.272274559147201	up-regulated	non-finz gene	-0.690855584926812	7.85092592331516	NC	7.90346085924747	4.86354149876763	NA	NA	NA	NA	NA	NA	NA	NA	NA	NA	NA	NA	NA	NA	NA	NA	NA
ENSDARG00000004105	19.3288415230823	0.634220590858021	0.846093107132083	0.749587232790224	0.453503342546023	0.769500875698095	up-regulated	non-finz gene	-0.35442279304988	0.0357887288025672	NC	0.0317351426091325	0.027993318205769	NA	NA	NA	NA	NA	NA	NA	NA	NA	NA	NA	NA	NA	NA	NA	NA	NA
ENSDARG00000004114	114.004539789036	0.269708278034654	0.339235286908012	0.795047827992578	0.426585681232527	0.751388189796746	up-regulated	non-finz gene	0.151378788725452	0.767187104202098	NC	0.676873621416764	0.852061319187412	NA	NA	NA	NA	NA	NA	NA	NA	NA	NA	NA	NA	NA	NA	NA	NA	NA
ENSDARG00000004115	255.313108952494	1.06092722937474	0.339279581835707	3.12699993213411	0.00176599968140119	0.0270350778149887	up-regulated	non-finz gene	-2.49239077837196	1.01956788547045	NC	2.66289685245589	0.181188972563393	NA	NA	NA	NA	NA	NA	NA	NA	NA	NA	NA	NA	NA	NA	NA	NA	NA
ENSDARG00000004130	29.7035313761194	0.288975230961196	0.674836440432767	0.428215214305676	0.668494440486167	0.883034425741285	up-regulated	non-finz gene	0.59599517809956	0.145897495772156	NC	0.132480562859142	0.220526235287912	NA	NA	NA	NA	NA	NA	NA	NA	NA	NA	NA	NA	NA	NA	NA	NA	NA
ENSDARG00000004131	29.1503651410651	1.4931214524754	0.755171645090091	1.97719480356981	0.0480196147713736	0.254331432726227	up-regulated	non-finz gene	-0.251925719127858	0.111607027822117	NC	0.417554896256247	0.0937247616327858	NA	NA	NA	NA	NA	NA	NA	NA	NA	NA	NA	NA	NA	NA	NA	NA	NA
ENSDARG00000004132	1362.4817650707	0.285953467011361	0.163979223817051	1.74383961794083	0.0811870600288325	0.345794323894875	up-regulated	non-finz gene	-0.126607483867811	4.14283601121829	NC	5.14723440015436	3.79476680004869	NA	NA	NA	NA	NA	NA	NA	NA	NA	NA	NA	NA	NA	NA	NA	NA	NA
ENSDARG00000004141	76.156899161162	-0.142652314369529	0.445030995186779	-0.320544671972023	0.748555471946148	0.917102860242757	down-regulated	non-finz gene	0.234291842532384	0.150823146052569	NC	0.137919647551306	0.177417668573705	NA	NA	NA	NA	NA	NA	NA	NA	NA	NA	NA	NA	NA	NA	NA	NA	NA
ENSDARG00000004150	22.4171776457611	-2.10696288376019	0.773724879547571	-2.72314221689785	0.00646642146670313	0.0675980933495604	down-regulated	non-finz gene	-0.894991174412582	0.062422623157209	NC	0.0535585402047992	0.0335677958696547	NA	NA	NA	NA	NA	NA	NA	NA	NA	NA	NA	NA	NA	NA	NA	NA	NA
ENSDARG00000004151	158.08761053183	-0.774225669076761	0.29441707126896	-2.62969013902553	0.00854627252702233	0.0819973901526727	down-regulated	non-finz gene	-0.0491621045403426	0.681046824445959	NC	0.773021035749429	0.658230048495344	NA	NA	NA	NA	NA	NA	NA	NA	NA	NA	NA	NA	NA	NA	NA	NA	NA
ENSDARG00000004154	163.136039972439	0.207081504034939	0.341394634407666	0.606575157205484	0.544132891045977	0.821025650379726	up-regulated	non-finz gene	-0.390402090155446	1.09378347510771	NC	1.80442217870242	0.834465946283979	NA	NA	NA	NA	NA	NA	NA	NA	NA	NA	NA	NA	NA	NA	NA	NA	NA
ENSDARG00000004160	1499.40472065514	0.00250393984248261	0.146287574229848	0.0171165586391391	0.986343628963823	0.996229221866931	up-regulated	non-finz gene	0.026053790273894	9.40798044773487	NC	10.4218191823942	9.57942360965452	NA	NA	NA	NA	NA	NA	NA	NA	NA	NA	NA	NA	NA	NA	NA	NA	NA
ENSDARG00000004161	3110.75298469892	0.337113206939147	0.13515502614825	2.49427059093881	0.012621628506387	0.107281033905666	up-regulated	non-finz gene	-0.0709725011735216	27.8075567634537	NC	21.174646820051	26.4726843120852	NA	NA	NA	NA	NA	NA	NA	NA	NA	NA	NA	NA	NA	NA	NA	NA	NA
ENSDARG00000004167	40.0125081029559	-0.354006710219793	0.587018253927857	-0.603059117584612	0.54646936207629	0.821951371689399	down-regulated	non-finz gene	0.590435652757659	0.196973826121071	NC	0.41272389839462	0.296583757409327	NA	NA	NA	NA	NA	NA	NA	NA	NA	NA	NA	NA	NA	NA	NA	NA	NA
ENSDARG00000004169	4013.57607494778	-0.0793690797966286	0.128467136211846	-0.617816214613416	0.536696493787483	0.817131574791099	down-regulated	non-finz gene	-0.278546278926626	24.2092925388895	NC	25.4878666044476	19.9586569346161	NA	NA	NA	NA	NA	NA	NA	NA	NA	NA	NA	NA	NA	NA	NA	NA	NA
ENSDARG00000004171	1842.89813519127	-0.0799660333461734	0.13907451340173	-0.574986972021135	0.565300107978692	0.831006038048274	down-regulated	non-finz gene	-0.13033275036726	16.2933389723804	NC	13.7892918937439	14.8859318208042	NA	NA	NA	NA	NA	NA	NA	NA	NA	NA	NA	NA	NA	NA	NA	NA	NA
ENSDARG00000004173	2041.86632233057	-0.0532790817401514	0.150234877812486	-0.354638566729165	0.722860379635736	0.908009654195314	down-regulated	non-finz gene	0.16230585299943	27.5187293209499	NC	26.7269445953248	30.7955033275852	NA	NA	NA	NA	NA	NA	NA	NA	NA	NA	NA	NA	NA	NA	NA	NA	NA
ENSDARG00000004174	4452.72804397108	0.217759951099452	0.128521981231467	1.6943401355389	0.0902006680358634	0.365285086349545	up-regulated	non-finz gene	0.233207115277864	85.0926320194665	NC	68.9382488597555	100.021714359179	NA	NA	NA	NA	NA	NA	NA	NA	NA	NA	NA	NA	NA	NA	NA	NA	NA
ENSDARG00000004176	33.3841159606619	1.34227562704102	0.731195045597376	1.83572855850576	0.066397812033534	0.307573572907269	up-regulated	non-finz gene	-1.12528879383438	0.150598706847134	NC	0.318407087556718	0.0690359907647342	NA	NA	NA	NA	NA	NA	NA	NA	NA	NA	NA	NA	NA	NA	NA	NA	NA
ENSDARG00000004177	206.448444623491	0.495826191241648	0.34288782142217	1.44603033489246	0.148168693641668	0.472271025319119	up-regulated	non-finz gene	-1.56125377723559	5.53976701735233	NC	6.82638989485591	1.8771858956691	NA	NA	NA	NA	NA	NA	NA	NA	NA	NA	NA	NA	NA	NA	NA	NA	NA
ENSDARG00000004184	160.759458324796	0.507170983636808	0.3215317514582	1.57735894304902	0.114712956857637	0.413131544567434	up-regulated	non-finz gene	-1.02569486605718	0.204931493009974	NC	0.302548806098138	0.100656953770297	NA	NA	NA	NA	NA	NA	NA	NA	NA	NA	NA	NA	NA	NA	NA	NA	NA
ENSDARG00000004189	8751.57470134808	-0.0104246031803052	0.117110554741626	-0.0890150610532443	0.929069940646423	0.980557843118239	down-regulated	non-finz gene	-0.259265560009539	147.74501478909	NC	140.888572051554	123.442902710049	NA	NA	NA	NA	NA	NA	NA	NA	NA	NA	NA	NA	NA	NA	NA	NA	NA
ENSDARG00000004196	68.2077521523649	-0.648540404282919	0.439595782400488	-1.47531079743635	0.140129004864523	0.459714380063482	down-regulated	non-finz gene	1.50276833343443	0.546062671398922	NC	0.225453789186035	1.54746499708462	NA	NA	NA	NA	NA	NA	NA	NA	NA	NA	NA	NA	NA	NA	NA	NA	NA
ENSDARG00000004211	78.3333357768834	-0.0413440944971262	0.432556599035171	-0.0955807739133912	0.923853535473406	0.978813272435984	down-regulated	non-finz gene	0.446625255396892	0.422918310616591	NC	0.587812520006488	0.576373609384608	NA	NA	NA	NA	NA	NA	NA	NA	NA	NA	NA	NA	NA	NA	NA	NA	NA
ENSDARG00000004218	1102.78919955816	0.155412572609331	0.195069165719314	0.796704963781692	0.425622400440805	0.75096999060872	up-regulated	non-finz gene	-1.13298485076968	12.2039740308382	NC	9.97555806946431	5.56466276718031	NA	NA	NA	NA	NA	NA	NA	NA	NA	NA	NA	NA	NA	NA	NA	NA	NA
ENSDARG00000004219	10.6368013412822	0.397989917825293	1.10086056984444	0.361526181177996	0.717706136825568	NA	up-regulated	non-finz gene	-1.11738359574903	0.0259227282277854	NC	0.0401353471710149	0.0119485368631271	NA	NA	NA	NA	NA	NA	NA	NA	NA	NA	NA	NA	NA	NA	NA	NA	NA
ENSDARG00000004232	60.8471989541083	-1.16877709152551	0.46027170069953	-2.53931990550187	0.011106821215926	0.0986784043408247	down-regulated	non-finz gene	-0.233159910307156	0.270283662040713	NC	0.966232458781626	0.229949075423523	NA	NA	NA	NA	NA	NA	NA	NA	NA	NA	NA	NA	NA	NA	NA	NA	NA
ENSDARG00000004246	19.7782610693902	-0.564389930308647	0.769086010572512	-0.733845008945765	0.463043205495266	0.77633855040966	down-regulated	non-finz gene	2.21492651766545	0.048554537783573	NC	0.0254343667296026	0.225418286502075	NA	NA	NA	NA	NA	NA	NA	NA	NA	NA	NA	NA	NA	NA	NA	NA	NA
ENSDARG00000004251	1547.07198832473	0.389560299435394	0.151131962385592	2.57761689378111	0.00994842267244373	0.0913430434648077	up-regulated	non-finz gene	-0.187059980606835	5.30788042518754	NC	7.64682521083192	4.66241004171225	NA	NA	NA	NA	NA	NA	NA	NA	NA	NA	NA	NA	NA	NA	NA	NA	NA
ENSDARG00000004256	3645.0451115462	-0.107848422397337	0.131730888689494	-0.81870261007309	0.412956107122982	0.740558029004842	down-regulated	non-finz gene	-1.07839119196442	12.1828311455882	NC	19.2877263206658	5.76926023341476	NA	NA	NA	NA	NA	NA	NA	NA	NA	NA	NA	NA	NA	NA	NA	NA	NA
ENSDARG00000004261	1186.70360962437	0.184516130399256	0.166045614193578	1.11123760356684	0.266466089185008	0.617706261781379	up-regulated	non-finz gene	0.152207057032449	7.53887103758804	NC	9.44989744316708	8.377707704763	NA	NA	NA	NA	NA	NA	NA	NA	NA	NA	NA	NA	NA	NA	NA	NA	NA
ENSDARG00000004270	193.30505823318	-0.379526498622651	0.270319500982806	-1.40399230260044	0.160321141712875	0.489711063923084	down-regulated	non-finz gene	-0.0888514946345176	2.46714718860426	NC	3.1729159914504	2.31978691799008	NA	NA	NA	NA	NA	NA	NA	NA	NA	NA	NA	NA	NA	NA	NA	NA	NA
ENSDARG00000004274	143.515456274737	0.0815300868738073	0.322270727951546	0.252986324237507	0.800278781201576	0.935468937247055	up-regulated	non-finz gene	0.125472928147133	0.459174848645871	NC	0.561631554461503	0.50089789492753	NA	NA	NA	NA	NA	NA	NA	NA	NA	NA	NA	NA	NA	NA	NA	NA	NA
ENSDARG00000004280	1476.38282794828	-0.515337045521643	0.145666090508825	-3.53779691430946	0.00040348026206711	0.00850835662565623	down-regulated	non-finz gene	-0.0427719300160714	18.5192891571469	NC	17.664391407507	17.9783023060092	NA	NA	NA	NA	NA	NA	NA	NA	NA	NA	NA	NA	NA	NA	NA	NA	NA
ENSDARG00000004282	36.3164848672588	-0.0972176132177577	0.670997982580209	-0.144885105084704	0.884801586761288	0.966446628898633	down-regulated	non-finz gene	0.257011919032468	0.32470221439958	NC	0.195504655034067	0.388019496070622	NA	NA	NA	NA	NA	NA	NA	NA	NA	NA	NA	NA	NA	NA	NA	NA	NA
ENSDARG00000004291	13.4536595593984	4.46408896254456	1.40297301668096	3.18187799014505	0.00146323446256815	NA	up-regulated	non-finz gene	-1.0649161758549	0.02671426191413	NC	0.0579051955368078	0.0127694287086854	NA	NA	NA	NA	NA	NA	NA	NA	NA	NA	NA	NA	NA	NA	NA	NA	NA
ENSDARG00000004296	11.0878026875041	-0.00899615630878866	1.14790994871585	-0.0078369878393793	0.993747052407475	NA	down-regulated	non-finz gene	Inf	0	NC	0.0200147245786855	0.148962629757983	NA	NA	NA	NA	NA	NA	NA	NA	NA	NA	NA	NA	NA	NA	NA	NA	NA
ENSDARG00000004297	449.818623467941	0.113582261884395	0.203331454651345	0.558606449155425	0.576430337671342	0.836553868717014	up-regulated	non-finz gene	0.313491920791142	2.01262726884394	NC	3.10368534475256	2.50111594058741	NA	NA	NA	NA	NA	NA	NA	NA	NA	NA	NA	NA	NA	NA	NA	NA	NA
ENSDARG00000004302	16.5205537245746	0.0940829270902029	0.936897950314086	0.100419610330733	0.920011201665412	NA	up-regulated	non-finz gene	0.73304004820046	0.0601018757506031	NC	0.088824128985033	0.0998976032818821	NA	NA	NA	NA	NA	NA	NA	NA	NA	NA	NA	NA	NA	NA	NA	NA	NA
ENSDARG00000004305	11.7831865346584	0.31607047682548	1.00854894307464	0.313391312336229	0.7539833837904	NA	up-regulated	non-finz gene	-2.59543089255367	0.0544191244494777	NC	0.0771261186964539	0.00900428017197375	NA	NA	NA	NA	NA	NA	NA	NA	NA	NA	NA	NA	NA	NA	NA	NA	NA
ENSDARG00000004306	42.2244028926253	-0.979849814611176	0.568296659438901	-1.72418717994685	0.0846740577298661	0.354202751738623	down-regulated	non-finz gene	0.497326248366178	0.26386942965135	NC	0.378921557598545	0.372476773560724	NA	NA	NA	NA	NA	NA	NA	NA	NA	NA	NA	NA	NA	NA	NA	NA	NA
ENSDARG00000004307	32.0306876008847	0.315893282362686	0.627131847051045	0.503711115689799	0.614464396015604	0.858175654324124	up-regulated	non-finz gene	-0.988100578804064	0.181060931194879	NC	0.404727825878125	0.0912802533197663	NA	NA	NA	NA	NA	NA	NA	NA	NA	NA	NA	NA	NA	NA	NA	NA	NA
ENSDARG00000004308	125.050095382597	-0.407341215251528	0.335694903734513	-1.21342686683643	0.224966659529916	0.57202290696009	down-regulated	non-finz gene	0.722289046581302	0.809103335594514	NC	0.69811179624735	1.33485674450692	NA	NA	NA	NA	NA	NA	NA	NA	NA	NA	NA	NA	NA	NA	NA	NA	NA
ENSDARG00000004311	42.8497592200072	-0.40505124833198	0.538907133624262	-0.751616044879432	0.452281991566417	0.76914070111933	down-regulated	non-finz gene	-0.173707202478646	0.695216255021681	NC	1.06401768362568	0.616352042483186	NA	NA	NA	NA	NA	NA	NA	NA	NA	NA	NA	NA	NA	NA	NA	NA	NA
ENSDARG00000004318	22.8621519539643	0.799986268135734	0.838581969237968	0.953975040582727	0.340096276660456	0.684623829745248	up-regulated	non-finz gene	1.32740124692386	0.0762156437913109	NC	0.10095751575141	0.191263330549511	NA	NA	NA	NA	NA	NA	NA	NA	NA	NA	NA	NA	NA	NA	NA	NA	NA
ENSDARG00000004325	83.2332912279805	-0.569789624404441	0.427112296533614	-1.33405108920717	0.182187113705265	0.520024035518461	down-regulated	non-finz gene	-0.574731899885839	1.01241691933098	NC	2.21986054796207	0.679747866360507	NA	NA	NA	NA	NA	NA	NA	NA	NA	NA	NA	NA	NA	NA	NA	NA	NA
ENSDARG00000004328	296.49939233392	0.409057297896293	0.246911222354735	1.6566978770556	0.0975805724429511	0.380406536205736	up-regulated	non-finz gene	-0.00403393370787297	4.36505294674322	NC	3.01791916953664	4.35286482712629	NA	NA	NA	NA	NA	NA	NA	NA	NA	NA	NA	NA	NA	NA	NA	NA	NA
ENSDARG00000004336	109.034350358826	0.555570830540617	0.400098141459767	1.38858638161528	0.164958560844661	0.495622805662925	up-regulated	non-finz gene	-1.00688405448348	1.45893114465976	NC	1.76659744107939	0.725993099803601	NA	NA	NA	NA	NA	NA	NA	NA	NA	NA	NA	NA	NA	NA	NA	NA	NA
ENSDARG00000004343	1902.00567438585	-0.0478498575083174	0.135285674027727	-0.353694933718632	0.723567519802522	0.908009654195314	down-regulated	non-finz gene	-0.427798415149138	15.8663526652219	NC	16.8111423918435	11.7949729210482	NA	NA	NA	NA	NA	NA	NA	NA	NA	NA	NA	NA	NA	NA	NA	NA	NA
ENSDARG00000004363	58.8350322654185	0.169963897808697	0.474284986526814	0.358358165737738	0.720075294421001	0.907102957993356	up-regulated	non-finz gene	1.25701191903247	0.296853108357769	NC	0.168012388746525	0.709479568687093	NA	NA	NA	NA	NA	NA	NA	NA	NA	NA	NA	NA	NA	NA	NA	NA	NA
ENSDARG00000004372	33.1098759050423	-0.369984450285882	0.637735718651807	-0.580153250735337	0.561811276241717	0.829280664178355	down-regulated	non-finz gene	2.02321473442377	0.238244532546438	NC	0.0935236420007514	0.968436758887598	NA	NA	NA	NA	NA	NA	NA	NA	NA	NA	NA	NA	NA	NA	NA	NA	NA
ENSDARG00000004392	98.5145472328179	0.0197799776921774	0.42165696235161	0.0469101176033311	0.962584864291616	0.989365660590988	up-regulated	non-finz gene	-0.254072267717411	0.53490810967438	NC	0.481468199677162	0.448534453747957	NA	NA	NA	NA	NA	NA	NA	NA	NA	NA	NA	NA	NA	NA	NA	NA	NA
ENSDARG00000004396	212.642382347142	-0.324630735646472	0.283038400792138	-1.14694944126991	0.251402517152365	0.602311675444937	down-regulated	non-finz gene	1.87256273958705	0.324821810058659	NC	0.385565423541219	1.1894405370156	NA	NA	NA	NA	NA	NA	NA	NA	NA	NA	NA	NA	NA	NA	NA	NA	NA
ENSDARG00000004402	699.844304969136	-0.246740120803911	0.20119554749547	-1.22636968797466	0.220059587514329	0.567595862904759	down-regulated	non-finz gene	0.665612120680169	1.20409341721049	NC	0.887864502500354	1.90998253438942	NA	NA	NA	NA	NA	NA	NA	NA	NA	NA	NA	NA	NA	NA	NA	NA	NA
ENSDARG00000004405	138.650760353458	-1.09136086582389	0.311626217870941	-3.50214713408959	0.000461524673498878	0.00935253055376561	down-regulated	non-finz gene	-0.618607214919769	1.04882584596837	NC	1.16840585000181	0.683099635828686	NA	NA	NA	NA	NA	NA	NA	NA	NA	NA	NA	NA	NA	NA	NA	NA	NA
ENSDARG00000004406	50.0049046185204	-0.398292085309566	0.509595913564837	-0.781584142862028	0.434459008977088	0.75670297362698	down-regulated	non-finz gene	1.87054357195039	0.0678473887311172	NC	0.108827639692481	0.248097770073848	NA	NA	NA	NA	NA	NA	NA	NA	NA	NA	NA	NA	NA	NA	NA	NA	NA
ENSDARG00000004415	106.882266612404	0.519583342852157	0.352788997844113	1.47278783076377	0.140808254700837	0.460634259497446	up-regulated	non-finz gene	0.712455340459953	0.643327764536522	NC	0.160618646330202	1.05415075222189	NA	NA	NA	NA	NA	NA	NA	NA	NA	NA	NA	NA	NA	NA	NA	NA	NA
ENSDARG00000004427	2222.52451612996	-0.13588058993644	0.137792395009787	-0.986125467423568	0.324071547770813	0.671291063239542	down-regulated	non-finz gene	0.00570354089692415	22.3597418140485	NC	22.9328356816783	22.4483136316	NA	NA	NA	NA	NA	NA	NA	NA	NA	NA	NA	NA	NA	NA	NA	NA	NA
ENSDARG00000004433	21.0403669074275	-2.71087390499277	0.832297628601043	-3.25709675461807	0.00112558059148687	0.0191866901467479	down-regulated	non-finz gene	0.0495137129957137	0.140833045155508	NC	0.397422219025972	0.145750375631083	NA	NA	NA	NA	NA	NA	NA	NA	NA	NA	NA	NA	NA	NA	NA	NA	NA
ENSDARG00000004436	392.326452646194	-0.602091477591922	0.225744462676498	-2.66713730407087	0.0076500411094147	0.0762656884802702	down-regulated	non-finz gene	0.392066460627728	3.17388936474205	NC	3.11894431391405	4.16500521010628	NA	NA	NA	NA	NA	NA	NA	NA	NA	NA	NA	NA	NA	NA	NA	NA	NA
ENSDARG00000004451	13.982280334864	-1.50914962118235	0.983154711754489	-1.53500726095204	0.124782044495792	NA	down-regulated	non-finz gene	1.53127358028952	0.132842450704665	NC	0.152971376584189	0.383968995993016	NA	NA	NA	NA	NA	NA	NA	NA	NA	NA	NA	NA	NA	NA	NA	NA	NA
ENSDARG00000004452	7799.52662145271	-0.0866518342399597	0.119151557903917	-0.727240463862296	0.467078662340809	0.778946477137189	down-regulated	non-finz gene	-0.030881821062259	48.3744249296755	NC	47.396067564529	47.3499430232438	NA	NA	NA	NA	NA	NA	NA	NA	NA	NA	NA	NA	NA	NA	NA	NA	NA
ENSDARG00000004459	8.59458052455998	1.49908303596654	1.20386973376109	1.24522030409648	0.213050781114875	NA	up-regulated	non-finz gene	-0.631956768578789	0.0359667863386539	NC	0.194901865758526	0.0232093881513979	NA	NA	NA	NA	NA	NA	NA	NA	NA	NA	NA	NA	NA	NA	NA	NA	NA
ENSDARG00000004460	603.714935641525	-0.245653864007436	0.210620631732603	-1.16633333584959	0.243479700108088	0.591841271723263	down-regulated	non-finz gene	-0.559704696670202	6.3194304404113	NC	15.569354438797	4.28736082561182	NA	NA	NA	NA	NA	NA	NA	NA	NA	NA	NA	NA	NA	NA	NA	NA	NA
ENSDARG00000004470	269.295089271113	-0.519803070596918	0.260846701488044	-1.99275309072959	0.0462884907031599	0.248223334479186	down-regulated	non-finz gene	0.353922123176558	1.52672385228232	NC	1.85162661856534	1.95119945460329	NA	NA	NA	NA	NA	NA	NA	NA	NA	NA	NA	NA	NA	NA	NA	NA	NA
ENSDARG00000004472	27.1383552888416	-0.441186340737454	0.68566677721379	-0.643441326602138	0.519937774912613	0.808628437470325	down-regulated	non-finz gene	0.632255828452286	0.122349946082812	NC	0.187201989478379	0.189640788156675	NA	NA	NA	NA	NA	NA	NA	NA	NA	NA	NA	NA	NA	NA	NA	NA	NA
ENSDARG00000004492	159.452135022857	0.0982096366613258	0.316291459072637	0.310503599905212	0.756178022351559	0.91964100036442	up-regulated	non-finz gene	-0.0475902996946121	1.74330347331857	NC	2.93590064555974	1.68673512051144	NA	NA	NA	NA	NA	NA	NA	NA	NA	NA	NA	NA	NA	NA	NA	NA	NA
ENSDARG00000004502	19.9972746097005	0.688833433786052	0.811521987909242	0.848816722219347	0.395983283717513	0.728753885107677	up-regulated	non-finz gene	1.60381468255886	0.0861316973218551	NC	0.16640385512477	0.261793785203346	NA	NA	NA	NA	NA	NA	NA	NA	NA	NA	NA	NA	NA	NA	NA	NA	NA
ENSDARG00000004517	1546.97853583323	-0.244441117072413	0.141571111265	-1.72663133663517	0.0842338943328528	0.3528201241328	down-regulated	non-finz gene	0.431782700499092	8.96358609815344	NC	7.25419379011626	12.0909754354272	NA	NA	NA	NA	NA	NA	NA	NA	NA	NA	NA	NA	NA	NA	NA	NA	NA
ENSDARG00000004525	1552.33825506972	-0.250916143130665	0.140168329991508	-1.7901058188099	0.073436901553541	0.326715717975561	down-regulated	non-finz gene	0.0416467645899883	6.26715276356952	NC	6.63837799913788	6.45070536839337	NA	NA	NA	NA	NA	NA	NA	NA	NA	NA	NA	NA	NA	NA	NA	NA	NA
ENSDARG00000004527	288.121800389243	-0.311706899033702	0.257580973152631	-1.21013169264252	0.226228363772528	0.574172131296416	down-regulated	non-finz gene	0.713650322778084	1.25716976258827	NC	1.47846348298629	2.06169339886696	NA	NA	NA	NA	NA	NA	NA	NA	NA	NA	NA	NA	NA	NA	NA	NA	NA
ENSDARG00000004529	246.524709746698	-1.30792353014074	0.299148751127243	-4.37215106268123	1.23028349340354e-05	0.000476577700692891	down-regulated	non-finz gene	-1.94798426202647	2.94649643831349	NC	14.3073787589196	0.763667356034644	NA	NA	NA	NA	NA	NA	NA	NA	NA	NA	NA	NA	NA	NA	NA	NA	NA
ENSDARG00000004537	431.059100313131	0.180758512434066	0.239355587982463	0.755188186570808	0.450136075840897	0.767632440388059	up-regulated	non-finz gene	0.35780612279482	0.430949153872617	NC	0.504988275906192	0.552250869017536	NA	NA	NA	NA	NA	NA	NA	NA	NA	NA	NA	NA	NA	NA	NA	NA	NA
ENSDARG00000004539	520.155101932014	0.130090045273246	0.211888992860648	0.613953766625347	0.539245879101946	0.818279075015847	up-regulated	non-finz gene	-1.29888811608623	2.57233226260332	NC	4.09534907864241	1.04549697552362	NA	NA	NA	NA	NA	NA	NA	NA	NA	NA	NA	NA	NA	NA	NA	NA	NA
ENSDARG00000004574	57.8848850201676	0.237449795694154	0.482765545577029	0.491853235736492	0.622823099376306	0.862170402591114	up-regulated	non-finz gene	1.06753412016875	0.158609139011377	NC	0.374650989135592	0.332420653693506	NA	NA	NA	NA	NA	NA	NA	NA	NA	NA	NA	NA	NA	NA	NA	NA	NA
ENSDARG00000004576	830.303923242317	-0.0440285603859204	0.167406931294917	-0.263003210472547	0.792548104606246	0.932261423970154	down-regulated	non-finz gene	-0.396668805909399	3.41146877487225	NC	2.65966975775312	2.59138649802215	NA	NA	NA	NA	NA	NA	NA	NA	NA	NA	NA	NA	NA	NA	NA	NA	NA
ENSDARG00000004581	936.366142451006	1.03818431666434	0.216604989620602	4.79298430974646	1.64318480451224e-06	8.6340413441054e-05	up-regulated	non-finz gene	-0.111516588717034	1.31314076981392	NC	3.25344856666326	1.2154621719115	NA	NA	NA	NA	NA	NA	NA	NA	NA	NA	NA	NA	NA	NA	NA	NA	NA
ENSDARG00000004587	363.994985151102	-0.369394057858251	0.218998447257926	-1.68674281705384	0.0916528151480167	0.368114144796058	down-regulated	non-finz gene	0.0724829220659697	5.73071420900038	NC	4.15377295754259	6.02598830429572	NA	NA	NA	NA	NA	NA	NA	NA	NA	NA	NA	NA	NA	NA	NA	NA	NA
ENSDARG00000004588	18.6133474848536	-1.6167843285366	1.02134715468048	-1.58299195442748	0.113423298193422	0.411378584915912	down-regulated	non-finz gene	0.177521325371786	0.208448342734326	NC	0.200294729173373	0.235742394480978	NA	NA	NA	NA	NA	NA	NA	NA	NA	NA	NA	NA	NA	NA	NA	NA	NA
ENSDARG00000004594	1683.21481746241	-0.313954972398858	0.157253163298948	-1.99649384351023	0.045880195216374	0.247277788774506	down-regulated	non-finz gene	-0.278057386488896	5.47499558980686	NC	5.2054660779374	4.5152329341357	NA	NA	NA	NA	NA	NA	NA	NA	NA	NA	NA	NA	NA	NA	NA	NA	NA
ENSDARG00000004616	259.571664519526	0.154307193718614	0.247860324622127	0.622557054881056	0.533575639633162	0.815527048382519	up-regulated	non-finz gene	0.176825986196899	1.73665256696744	NC	1.16345443771587	1.9631020133284	NA	NA	NA	NA	NA	NA	NA	NA	NA	NA	NA	NA	NA	NA	NA	NA	NA
ENSDARG00000004618	23.246392238421	-1.05182158097294	0.921002612296189	-1.14203973683701	0.253437502806741	0.604165686181647	down-regulated	non-finz gene	0.619581998417176	0.169764228518761	NC	0.0578249388555371	0.260830846284479	NA	NA	NA	NA	NA	NA	NA	NA	NA	NA	NA	NA	NA	NA	NA	NA	NA
ENSDARG00000004621	58.3945733587204	-0.159984784502786	0.459391577158549	-0.348253630361123	0.727649714305876	0.909333681433583	down-regulated	non-finz gene	1.17464301342447	0.72874305784518	NC	0.147545618375825	1.64504283837538	NA	NA	NA	NA	NA	NA	NA	NA	NA	NA	NA	NA	NA	NA	NA	NA	NA
ENSDARG00000004632	106.313549171028	-0.400695991069929	0.359066557451477	-1.11593793059962	0.264448704224757	0.616146813604158	down-regulated	non-finz gene	0.934208136688242	0.617482716929089	NC	0.994084654513266	1.17991161880079	NA	NA	NA	NA	NA	NA	NA	NA	NA	NA	NA	NA	NA	NA	NA	NA	NA
ENSDARG00000004634	189.89608912703	0.101394834576959	0.307670821399921	0.329556225434724	0.741735303323687	0.914580431294468	up-regulated	non-finz gene	-0.367976022900706	2.69564928258002	NC	4.4857868688029	2.08877454882475	NA	NA	NA	NA	NA	NA	NA	NA	NA	NA	NA	NA	NA	NA	NA	NA	NA
ENSDARG00000004635	23.442038472828	-0.999380999306932	0.811648849632508	-1.23129725343592	0.21821170876574	0.565822250042239	down-regulated	non-finz gene	1.79430798612331	0.0416305523955513	NC	0.0124076411551732	0.144395180797968	NA	NA	NA	NA	NA	NA	NA	NA	NA	NA	NA	NA	NA	NA	NA	NA	NA
ENSDARG00000004636	2305.12299626693	0.513452333162291	0.172993054558151	2.96805172019029	0.00299693897978633	0.039627975789239	up-regulated	non-finz gene	-0.616275146346519	8.77790064010195	NC	11.0686227710721	5.72629023076055	NA	NA	NA	NA	NA	NA	NA	NA	NA	NA	NA	NA	NA	NA	NA	NA	NA
ENSDARG00000004643	82.1071849957118	-0.261443521990897	0.459557075780708	-0.568903267448879	0.56942178784483	0.833173815299839	down-regulated	non-finz gene	-0.11738359574903	0.0900417300262153	NC	0.0627339540894982	0.083005686823102	NA	NA	NA	NA	NA	NA	NA	NA	NA	NA	NA	NA	NA	NA	NA	NA	NA
ENSDARG00000004647	265.251106664098	-0.0586303075671763	0.24906092433377	-0.235405484517536	0.813894029644624	0.940920230060573	down-regulated	non-finz gene	-0.34389212555771	1.52983530638115	NC	1.64587057386086	1.20537681725702	NA	NA	NA	NA	NA	NA	NA	NA	NA	NA	NA	NA	NA	NA	NA	NA	NA
ENSDARG00000004672	88.5605016120853	-0.165248187246354	0.409793366390035	-0.403247589637831	0.686766093358493	0.891916385705243	down-regulated	non-finz gene	0.699955414881196	0.187372313347517	NC	0.219994529836439	0.304377814402303	NA	NA	NA	NA	NA	NA	NA	NA	NA	NA	NA	NA	NA	NA	NA	NA	NA
ENSDARG00000004680	827.68155805526	-0.385308412612867	0.179794565468062	-2.1430481594913	0.0321092314785836	0.197531327036526	down-regulated	non-finz gene	-1.11261766847698	10.3526642144938	NC	13.7114938633986	4.78763282701913	NA	NA	NA	NA	NA	NA	NA	NA	NA	NA	NA	NA	NA	NA	NA	NA	NA
ENSDARG00000004687	239.62383005446	0.12239558803112	0.272908885704073	0.448485170115855	0.653803086563149	0.875699684921677	up-regulated	non-finz gene	-1.09259113429774	1.96494571069681	NC	2.48735490137448	0.92139924356085	NA	NA	NA	NA	NA	NA	NA	NA	NA	NA	NA	NA	NA	NA	NA	NA	NA
ENSDARG00000004692	1007.651652401	-0.248744481295455	0.175861345971257	-1.41443521839137	0.157234155592056	0.485000949473445	down-regulated	non-finz gene	0.332967300282856	8.53553246524641	NC	10.5294824179682	10.751368897795	NA	NA	NA	NA	NA	NA	NA	NA	NA	NA	NA	NA	NA	NA	NA	NA	NA
ENSDARG00000004695	241.802078781697	-0.72160869754402	0.274682587714439	-2.6270638541319	0.00861251706831205	0.0824037765893006	down-regulated	non-finz gene	0.404569107446326	1.61151783247118	NC	0.341041090334632	2.13315568194029	NA	NA	NA	NA	NA	NA	NA	NA	NA	NA	NA	NA	NA	NA	NA	NA	NA
ENSDARG00000004696	86.2400208722903	-0.949755572903783	0.458192861293658	-2.07282926718293	0.0381881716472516	0.221169109056345	down-regulated	non-finz gene	1.22602422654878	0.26752552781661	NC	0.514645220915288	0.625799622998562	NA	NA	NA	NA	NA	NA	NA	NA	NA	NA	NA	NA	NA	NA	NA	NA	NA
ENSDARG00000004697	36.5823355902131	-0.585670631541527	0.571789486813524	-1.02427667008248	0.305704614096655	0.65576976031162	down-regulated	non-finz gene	1.31446219121637	0.451759602642894	NC	0.108802590627655	1.12356949731754	NA	NA	NA	NA	NA	NA	NA	NA	NA	NA	NA	NA	NA	NA	NA	NA	NA
ENSDARG00000004702	153.169375624806	-0.104441263262218	0.305688547913142	-0.341659064349032	0.732607482053648	0.91138019391906	down-regulated	non-finz gene	0.282595528737797	2.18854122130883	NC	1.62169255911975	2.66210059062398	NA	NA	NA	NA	NA	NA	NA	NA	NA	NA	NA	NA	NA	NA	NA	NA	NA
ENSDARG00000004706	3276.70597670116	0.660582730516417	0.148113864019604	4.45996554670252	8.19728293750377e-06	0.000341646444104706	up-regulated	non-finz gene	-0.576659329931359	25.3652921170225	NC	30.0951732181816	17.0077989191196	NA	NA	NA	NA	NA	NA	NA	NA	NA	NA	NA	NA	NA	NA	NA	NA	NA
ENSDARG00000004712	251.049791801427	0.187212184943282	0.277837743913563	0.673818403166722	0.500426773301833	0.797933870227248	up-regulated	non-finz gene	-4.57511090817408	0.319792049135382	NC	0.210164336555417	0.0134159689665377	NA	NA	NA	NA	NA	NA	NA	NA	NA	NA	NA	NA	NA	NA	NA	NA	NA
ENSDARG00000004713	2188.13435195349	-0.646745384346603	0.147725817927445	-4.37801186969395	1.1976682924073e-05	0.000467354825573936	down-regulated	non-finz gene	-0.291587959692218	28.2855016676299	NC	21.8259423897276	23.1093198452207	NA	NA	NA	NA	NA	NA	NA	NA	NA	NA	NA	NA	NA	NA	NA	NA	NA
ENSDARG00000004714	78.8144045122754	-0.281998314320692	0.411497743218483	-0.685297353310067	0.493156301595934	0.794543337107312	down-regulated	non-finz gene	0.791444203634682	0.458365633147408	NC	0.140944385481155	0.793342085112531	NA	NA	NA	NA	NA	NA	NA	NA	NA	NA	NA	NA	NA	NA	NA	NA	NA
ENSDARG00000004721	15.7888303992583	0.117230249145411	0.895607633838221	0.130894651537313	0.89585864573544	NA	up-regulated	non-finz gene	-2.89499117441258	0.0534030452761244	NC	0.0904337221664499	0.00717937837269438	NA	NA	NA	NA	NA	NA	NA	NA	NA	NA	NA	NA	NA	NA	NA	NA	NA
ENSDARG00000004724	9.99436553485198	0.849829905037498	1.12419708986043	0.75594387559125	0.449682846365052	NA	up-regulated	non-finz gene	-1.98245401566292	0.112782296270649	NC	0.143802476119845	0.028540580943204	NA	NA	NA	NA	NA	NA	NA	NA	NA	NA	NA	NA	NA	NA	NA	NA	NA
ENSDARG00000004726	585.280872022584	0.365972839161926	0.181888596900867	2.0120713744435	0.0442124136908838	0.241353996784604	up-regulated	non-finz gene	-0.892125840718193	1.83219657591233	NC	3.41479429209127	0.987223373609188	NA	NA	NA	NA	NA	NA	NA	NA	NA	NA	NA	NA	NA	NA	NA	NA	NA
ENSDARG00000004735	34100.3066871216	0.135942805497766	0.120944262943422	1.12401202164802	0.261007926034992	0.612292884463992	up-regulated	non-finz gene	-0.267351835315951	165.742380752743	NC	154.978069224052	137.705932670498	NA	NA	NA	NA	NA	NA	NA	NA	NA	NA	NA	NA	NA	NA	NA	NA	NA
ENSDARG00000004745	1125.5800925378	0.318422792544625	0.173795577779648	1.83216855464727	0.0669263122151625	0.308889671886094	up-regulated	non-finz gene	-0.120398430259328	10.6340473531109	NC	12.7963017378173	9.78261700412598	NA	NA	NA	NA	NA	NA	NA	NA	NA	NA	NA	NA	NA	NA	NA	NA	NA
ENSDARG00000004748	460.19848492322	-0.019486657721319	0.19555965794222	-0.0996455911529388	0.920625697415437	0.977449110416143	down-regulated	non-finz gene	0.106040427376734	2.30555914157867	NC	1.79272793524217	2.48140479148311	NA	NA	NA	NA	NA	NA	NA	NA	NA	NA	NA	NA	NA	NA	NA	NA	NA
ENSDARG00000004753	69.7737643781613	-0.0785186384042843	0.428411994184434	-0.183278338305537	0.854579630034389	0.956233956963322	down-regulated	non-finz gene	-1.76946029232872	0.353888930300666	NC	0.286686907831366	0.103802151196012	NA	NA	NA	NA	NA	NA	NA	NA	NA	NA	NA	NA	NA	NA	NA	NA	NA
ENSDARG00000004754	715.737833216796	0.0339732448647194	0.179308060188974	0.18946858735137	0.849725572832002	0.955371679947532	up-regulated	non-finz gene	0.289013260566398	6.08548350239775	NC	4.52494286705115	7.43527010472858	NA	NA	NA	NA	NA	NA	NA	NA	NA	NA	NA	NA	NA	NA	NA	NA	NA
ENSDARG00000004757	85924.5199454781	-0.144260987458306	0.113633939891944	-1.26952376724318	0.204254319217914	0.549359822192235	down-regulated	non-finz gene	0.21193599777625	462.856882783848	NC	378.568246714578	536.100014114672	NA	NA	NA	NA	NA	NA	NA	NA	NA	NA	NA	NA	NA	NA	NA	NA	NA
ENSDARG00000004771	89.7655026059364	-0.141048726395194	0.435813994581661	-0.323644325672899	0.746207325545277	0.916341444659186	down-regulated	non-finz gene	0.478052236201634	1.65269935707726	NC	1.62478242857216	2.30198198584968	NA	NA	NA	NA	NA	NA	NA	NA	NA	NA	NA	NA	NA	NA	NA	NA	NA
ENSDARG00000004774	793.695705451388	0.157543344996626	0.165955415442128	0.949311262768427	0.342462326966108	0.686174516439391	up-regulated	non-finz gene	0.373445144812498	3.73111328297418	NC	3.79409054431078	4.83344326812524	NA	NA	NA	NA	NA	NA	NA	NA	NA	NA	NA	NA	NA	NA	NA	NA	NA
ENSDARG00000004782	22.798968533042	-0.484093014620491	0.748493477204895	-0.646756490688794	0.517789555755966	0.806955256544458	down-regulated	non-finz gene	1.58305612239206	0.0352791764900194	NC	0.0314074444918815	0.105697768038536	NA	NA	NA	NA	NA	NA	NA	NA	NA	NA	NA	NA	NA	NA	NA	NA	NA
ENSDARG00000004785	1123.64648714714	0.128756599814354	0.15363546991711	0.838065583968478	0.401993870636123	0.734382606356594	up-regulated	non-finz gene	0.137377076138876	8.74045602975412	NC	7.83721010359787	9.61365898930689	NA	NA	NA	NA	NA	NA	NA	NA	NA	NA	NA	NA	NA	NA	NA	NA	NA
ENSDARG00000004794	18.9940233172972	-0.170866293524691	0.811901600163077	-0.210451972862686	0.833314932310369	0.948017766739107	down-regulated	non-finz gene	-1.83359062974844	0.0697185544800984	NC	0.151120272111219	0.0195606190310179	NA	NA	NA	NA	NA	NA	NA	NA	NA	NA	NA	NA	NA	NA	NA	NA	NA
ENSDARG00000004796	186.329228901469	-0.498693895905396	0.306706964171326	-1.62596208812144	0.103957720620612	0.392578479601698	down-regulated	non-finz gene	-0.679768248494977	0.337089989215459	NC	0.792901772005684	0.210433666541126	NA	NA	NA	NA	NA	NA	NA	NA	NA	NA	NA	NA	NA	NA	NA	NA	NA
ENSDARG00000004806	1656.76349142605	-0.0874910684457852	0.140930513656884	-0.620809973479519	0.534724660314968	0.816147151382461	down-regulated	non-finz gene	-0.13722096510708	9.13374572477911	NC	10.7746582494668	8.30503162476697	NA	NA	NA	NA	NA	NA	NA	NA	NA	NA	NA	NA	NA	NA	NA	NA	NA
ENSDARG00000004823	32.0153350613344	0.191071933830369	0.645749353422543	0.29589179271751	0.767312719041428	0.923804128845929	up-regulated	non-finz gene	-1.05545584660583	0.154183879198306	NC	0.765154218588983	0.0741848288719368	NA	NA	NA	NA	NA	NA	NA	NA	NA	NA	NA	NA	NA	NA	NA	NA	NA
ENSDARG00000004830	901.320667725399	0.432034790056414	0.18602120221989	2.32250294536705	0.0202058700095941	0.146258083225931	up-regulated	non-finz gene	0.679847109034866	13.9225484263882	NC	7.90213498412196	22.3035045671827	NA	NA	NA	NA	NA	NA	NA	NA	NA	NA	NA	NA	NA	NA	NA	NA	NA
ENSDARG00000004836	454.043883382731	-0.261794337206342	0.199072796231457	-1.31506836776413	0.188486926420329	0.529072700200645	down-regulated	non-finz gene	-0.167070719849383	1.29839056166995	NC	2.71419647781724	1.1564105677096	NA	NA	NA	NA	NA	NA	NA	NA	NA	NA	NA	NA	NA	NA	NA	NA	NA
ENSDARG00000004840	474.116729406518	0.232794708381647	0.19640649237378	1.18526992447183	0.235910740800182	0.584035904879443	up-regulated	non-finz gene	0.196213224546378	2.28337519085947	NC	1.87620810460371	2.61603375966962	NA	NA	NA	NA	NA	NA	NA	NA	NA	NA	NA	NA	NA	NA	NA	NA	NA
ENSDARG00000004843	304.929385946896	-0.432813978310991	0.2260931395938	-1.91431716631733	0.0555796423256015	0.277611462602149	down-regulated	non-finz gene	0.938615515115359	2.33304554050068	NC	1.61957930348919	4.47172039727227	NA	NA	NA	NA	NA	NA	NA	NA	NA	NA	NA	NA	NA	NA	NA	NA	NA
ENSDARG00000004851	132.934270061211	-0.160667114770611	0.324795760309472	-0.494671219284155	0.6208322205558	0.860924116668313	down-regulated	non-finz gene	-0.0450166184171901	0.52396494116605	NC	0.960466307115609	0.5078680317331	NA	NA	NA	NA	NA	NA	NA	NA	NA	NA	NA	NA	NA	NA	NA	NA	NA
ENSDARG00000004861	93.3178954133457	0.520355496255995	0.388585402454967	1.33910201713328	0.180537463916348	0.517954434025976	up-regulated	non-finz gene	-0.0413806613941059	0.483869966556237	NC	0.335807995705575	0.470188330532636	NA	NA	NA	NA	NA	NA	NA	NA	NA	NA	NA	NA	NA	NA	NA	NA	NA
ENSDARG00000004866	663.199831763616	1.78527775501097	0.178101260567105	10.02394788968	1.19626846552566e-23	7.61831609585359e-21	up-regulated	non-finz gene	-0.0223153383194925	2.20090038293326	NC	2.28160041945227	2.16711919957755	NA	NA	NA	NA	NA	NA	NA	NA	NA	NA	NA	NA	NA	NA	NA	NA	NA
ENSDARG00000004870	1014.92432039853	-0.109816126944038	0.163711527735418	-0.670790435243616	0.502354041509995	0.798897482879615	down-regulated	non-finz gene	-0.0445675304630928	5.2618094012621	NC	4.88904531352968	5.10174736760496	NA	NA	NA	NA	NA	NA	NA	NA	NA	NA	NA	NA	NA	NA	NA	NA	NA
ENSDARG00000004874	995.437196287688	-0.19363811448703	0.17095132284401	-1.13270907335254	0.257336446112315	0.608531943025242	down-regulated	non-finz gene	-0.393110415185982	5.95578706301728	NC	4.70211767334856	4.53524899196084	NA	NA	NA	NA	NA	NA	NA	NA	NA	NA	NA	NA	NA	NA	NA	NA	NA
ENSDARG00000004875	185.173467761764	0.933710808120211	0.329189880983298	2.83638976183349	0.00456267265801082	0.0531399498084786	up-regulated	non-finz gene	-1.89300808813348	3.82584385250526	NC	7.6083943916085	1.0300896516738	NA	NA	NA	NA	NA	NA	NA	NA	NA	NA	NA	NA	NA	NA	NA	NA	NA
ENSDARG00000004877	704.267269457913	0.456671416200457	0.202028240665975	2.2604335646099	0.0237943553217844	0.163077886817963	up-regulated	non-finz gene	0.713818068262942	7.14197614438985	NC	6.75348886415131	11.7138334604585	NA	NA	NA	NA	NA	NA	NA	NA	NA	NA	NA	NA	NA	NA	NA	NA	NA
ENSDARG00000004880	112.928774191672	-0.247934419748023	0.344988293339547	-0.718674878350143	0.47234126539458	0.78195649191961	down-regulated	non-finz gene	-0.556405735571612	0.286244373702591	NC	0.416306271236659	0.194644502883764	NA	NA	NA	NA	NA	NA	NA	NA	NA	NA	NA	NA	NA	NA	NA	NA	NA
ENSDARG00000004889	434.409623023831	0.311306911329864	0.198339764138844	1.56956378707771	0.116516628811919	0.41649332000776	up-regulated	non-finz gene	-0.507220540902732	3.20000808274112	NC	3.85772226660375	2.25145088868047	NA	NA	NA	NA	NA	NA	NA	NA	NA	NA	NA	NA	NA	NA	NA	NA	NA
ENSDARG00000004891	622.855517851386	0.63704401810678	0.200083970560872	3.1838833281898	0.00145313569434374	0.0233037279682505	up-regulated	non-finz gene	-1.1895744161212	3.52892710530431	NC	7.82740281614584	1.54719518861046	NA	NA	NA	NA	NA	NA	NA	NA	NA	NA	NA	NA	NA	NA	NA	NA	NA
ENSDARG00000004898	17.8951859923874	0.150962614497252	0.83515661915998	0.180759645596887	0.856556239400768	NA	up-regulated	non-finz gene	-1.31002867369143	0.0444742597077176	NC	0.0723010066591436	0.017937041041549	NA	NA	NA	NA	NA	NA	NA	NA	NA	NA	NA	NA	NA	NA	NA	NA	NA
ENSDARG00000004904	68.1892513942671	-1.01934532560036	0.43948935982629	-2.31938567523743	0.0203741336633973	0.147042874911581	down-regulated	non-finz gene	-2.15278893188023	0.305882013653248	NC	0.48219821154211	0.0687859750284908	NA	NA	NA	NA	NA	NA	NA	NA	NA	NA	NA	NA	NA	NA	NA	NA	NA
ENSDARG00000004906	1217.37974332795	-0.0192655994397209	0.150411232257865	-0.128086175151414	0.898080776557983	0.970062473284972	down-regulated	non-finz gene	0.176978611961748	18.7442631438856	NC	24.1387722868392	21.1906482874623	NA	NA	NA	NA	NA	NA	NA	NA	NA	NA	NA	NA	NA	NA	NA	NA	NA
ENSDARG00000004925	421.882072763672	0.404820111342314	0.219906630087011	1.84087269757232	0.0656402162536083	0.305840761771641	up-regulated	non-finz gene	-2.26017246725383	0.975761987821169	NC	1.70898669156956	0.203687410760837	NA	NA	NA	NA	NA	NA	NA	NA	NA	NA	NA	NA	NA	NA	NA	NA	NA
ENSDARG00000004930	398.350392776194	-0.393221805060463	0.204650914651582	-1.92142705899909	0.0546778899115394	0.274880530783332	down-regulated	non-finz gene	0.201870364840007	4.89260035677813	NC	2.79856372215756	5.62741284689606	NA	NA	NA	NA	NA	NA	NA	NA	NA	NA	NA	NA	NA	NA	NA	NA	NA
ENSDARG00000004937	3341.34147504799	-0.0281290338068909	0.132071880882541	-0.21298276074305	0.831340409132716	0.947035679293215	down-regulated	non-finz gene	-0.533316900732463	67.52925858079	NC	65.8600552430991	46.6603075714541	NA	NA	NA	NA	NA	NA	NA	NA	NA	NA	NA	NA	NA	NA	NA	NA	NA
ENSDARG00000004939	662.946199409025	0.405866523878571	0.177499480557236	2.28657865704399	0.0222204281784622	0.155791322947018	up-regulated	non-finz gene	0.0968348941417174	5.52132448804842	NC	4.72461232753749	5.90464074599902	NA	NA	NA	NA	NA	NA	NA	NA	NA	NA	NA	NA	NA	NA	NA	NA	NA
ENSDARG00000004948	1125.98261375703	-0.285193712603487	0.152876916087797	-1.8655119419056	0.062109679886707	0.295973724476583	down-regulated	non-finz gene	0.45673693331158	2.78867952346376	NC	2.06715632353864	3.8272790208762	NA	NA	NA	NA	NA	NA	NA	NA	NA	NA	NA	NA	NA	NA	NA	NA	NA
ENSDARG00000004954	23.9656018687052	0.169816094142699	0.825058862591762	0.205823004687513	0.836929170773092	0.949549925854473	up-regulated	non-finz gene	-1.00190637832909	0.234140771089674	NC	0.15406794559196	0.116915790811243	NA	NA	NA	NA	NA	NA	NA	NA	NA	NA	NA	NA	NA	NA	NA	NA	NA
ENSDARG00000004956	4505.53487436596	-0.0672906545514488	0.123289180073298	-0.545795296160158	0.585206657022536	0.840617231026997	down-regulated	non-finz gene	-0.136032519950804	23.086617033299	NC	26.1816695485355	21.0092442399201	NA	NA	NA	NA	NA	NA	NA	NA	NA	NA	NA	NA	NA	NA	NA	NA	NA
ENSDARG00000004979	73.5422793514063	-0.0845375342929416	0.469568940465059	-0.180032210412418	0.857127281069592	0.956830980361028	down-regulated	non-finz gene	2.05056104156504	0.500600500080942	NC	0.793723004782018	2.07382287489294	NA	NA	NA	NA	NA	NA	NA	NA	NA	NA	NA	NA	NA	NA	NA	NA	NA
ENSDARG00000004988	10.0284200958839	0.415934555923623	1.09862851477022	0.378594356810972	0.704989113371202	NA	up-regulated	non-finz gene	-1.11738359574903	0.0175920848655348	NC	0.0354084552959367	0.00810870185684387	NA	NA	NA	NA	NA	NA	NA	NA	NA	NA	NA	NA	NA	NA	NA	NA	NA
ENSDARG00000005002	54.7779882140486	-0.855406869195447	0.518336526812376	-1.65029247399553	0.0988831308375965	0.382859515093719	down-regulated	non-finz gene	0.915531026723705	0.151093948986262	NC	0.0806172632647952	0.285002961643901	NA	NA	NA	NA	NA	NA	NA	NA	NA	NA	NA	NA	NA	NA	NA	NA	NA
ENSDARG00000005004	70.7627991163748	-0.189883070868163	0.419733863268971	-0.452389210127855	0.650988618643843	0.874495270460734	down-regulated	non-finz gene	-0.251684687460622	0.327791857831274	NC	0.284205518147651	0.27531731237696	NA	NA	NA	NA	NA	NA	NA	NA	NA	NA	NA	NA	NA	NA	NA	NA	NA
ENSDARG00000005010	119.575704664225	0.957644143500176	0.350158335316328	2.73488889714721	0.00624013342504704	0.0660799477387929	up-regulated	non-finz gene	0.0405601178605752	1.78443334657107	NC	1.94333562793517	1.8353130075281	NA	NA	NA	NA	NA	NA	NA	NA	NA	NA	NA	NA	NA	NA	NA	NA	NA
ENSDARG00000005015	832.038720616766	-0.144007951369753	0.165888208396291	-0.868102397162139	0.385338278885108	0.718961659398909	down-regulated	non-finz gene	-0.364393826765535	2.75978875005204	NC	4.84621944184976	2.14379062743892	NA	NA	NA	NA	NA	NA	NA	NA	NA	NA	NA	NA	NA	NA	NA	NA	NA
ENSDARG00000005023	156.089565754561	-0.248893089115729	0.313135853754502	-0.794840597560127	0.426706232108412	0.75142018818693	down-regulated	non-finz gene	1.63676396062537	1.53951494204508	NC	0.538400310715041	4.78739163212361	NA	NA	NA	NA	NA	NA	NA	NA	NA	NA	NA	NA	NA	NA	NA	NA	NA
ENSDARG00000005026	311.222202495134	0.209517153557616	0.242957027168912	0.862363011265991	0.388487788314453	0.720791758274608	up-regulated	non-finz gene	-0.00220634611079462	0.631244497246986	NC	0.368878326083291	0.630279858589888	NA	NA	NA	NA	NA	NA	NA	NA	NA	NA	NA	NA	NA	NA	NA	NA	NA
ENSDARG00000005034	77.4854083565771	0.00492910758348167	0.421358865663362	0.0116981223967403	0.990666461626081	0.997813688510004	up-regulated	non-finz gene	-0.894991174412583	0.380219173451885	NC	0.815744256858333	0.204463044880672	NA	NA	NA	NA	NA	NA	NA	NA	NA	NA	NA	NA	NA	NA	NA	NA	NA
ENSDARG00000005049	23.5072575679333	-0.133653028582829	0.741021211397933	-0.180363296660149	0.856867366776077	0.956674989231551	down-regulated	non-finz gene	0.752707081656536	0.190021808728563	NC	0.274591153495812	0.320177535309677	NA	NA	NA	NA	NA	NA	NA	NA	NA	NA	NA	NA	NA	NA	NA	NA	NA
ENSDARG00000005057	1287.81604783467	0.196283076935097	0.156560855727466	1.25371745078334	0.209944722733197	0.556329504396042	up-regulated	non-finz gene	-0.0706804475622418	6.64288394572573	NC	5.15579832081329	6.32527963954351	NA	NA	NA	NA	NA	NA	NA	NA	NA	NA	NA	NA	NA	NA	NA	NA	NA
ENSDARG00000005058	3657.30183134176	-0.73080026573218	0.15195455260437	-4.80933445696027	1.5143364716406e-06	8.03658365499667e-05	down-regulated	non-finz gene	-0.394762980125763	13.7571425162434	NC	11.7119163988151	10.4638797022624	NA	NA	NA	NA	NA	NA	NA	NA	NA	NA	NA	NA	NA	NA	NA	NA	NA
ENSDARG00000005078	749.878842454644	-0.0294130172046814	0.167853763910985	-0.175230012835932	0.860898902333383	0.958357828552075	down-regulated	non-finz gene	-0.52286226660303	3.08685670059784	NC	4.53827682478327	2.14842027926663	NA	NA	NA	NA	NA	NA	NA	NA	NA	NA	NA	NA	NA	NA	NA	NA	NA
ENSDARG00000005085	45.3250645006116	0.082770068786775	0.618635952277568	0.133794469076763	0.893565100910092	0.969363750061721	up-regulated	non-finz gene	0.439427864657977	0.157053797360534	NC	0.114708780036574	0.212975383892031	NA	NA	NA	NA	NA	NA	NA	NA	NA	NA	NA	NA	NA	NA	NA	NA	NA
ENSDARG00000005095	22.3777194573638	0.031684564898477	0.885529210879045	0.0357803723572534	0.971457483634566	0.992951812216867	up-regulated	non-finz gene	-1.21691926929994	0.0279853523450702	NC	0.197146237503366	0.0120393094342584	NA	NA	NA	NA	NA	NA	NA	NA	NA	NA	NA	NA	NA	NA	NA	NA	NA
ENSDARG00000005098	781.390817846279	-0.125211513371618	0.167836962833219	-0.746030619584328	0.455648918583744	0.77122553092306	down-regulated	non-finz gene	-0.0223363871160565	3.46892877091575	NC	2.91353286671478	3.41563503720362	NA	NA	NA	NA	NA	NA	NA	NA	NA	NA	NA	NA	NA	NA	NA	NA	NA
ENSDARG00000005104	632.738672840526	0.419089753282503	0.22401329944825	1.87082532293721	0.0613692964589476	0.29385280268358	up-regulated	non-finz gene	-0.35165576921434	5.25159290678643	NC	10.421674776236	4.11559014282947	NA	NA	NA	NA	NA	NA	NA	NA	NA	NA	NA	NA	NA	NA	NA	NA	NA
ENSDARG00000005108	3364.95466805816	0.268395319238737	0.137173499793643	1.95661202522716	0.0503931001220257	0.262363815252705	up-regulated	non-finz gene	-1.36604161529741	20.0679633154614	NC	27.168524875123	7.78545138078143	NA	NA	NA	NA	NA	NA	NA	NA	NA	NA	NA	NA	NA	NA	NA	NA	NA
ENSDARG00000005112	16.5826883413535	-0.753983206406303	0.865414263997764	-0.871239633748688	0.383623323519627	NA	down-regulated	non-finz gene	-0.11071986546802	0.0795356434261597	NC	0.114933039626088	0.0736600141846186	NA	NA	NA	NA	NA	NA	NA	NA	NA	NA	NA	NA	NA	NA	NA	NA	NA
ENSDARG00000005115	860.468252698469	0.152417992305197	0.168495008751551	0.904584613126079	0.365685489923499	0.70443719494231	up-regulated	non-finz gene	0.0985174983665593	3.27017867318213	NC	6.20132154131448	3.50129097246148	NA	NA	NA	NA	NA	NA	NA	NA	NA	NA	NA	NA	NA	NA	NA	NA	NA
ENSDARG00000005122	6069.10891489763	0.344922528817275	0.133578331067327	2.58217426480216	0.00981799952462483	0.0906680467045545	up-regulated	non-finz gene	-0.00226362301226057	14.2272394892309	NC	15.8790442701589	14.2049341137259	NA	NA	NA	NA	NA	NA	NA	NA	NA	NA	NA	NA	NA	NA	NA	NA	NA
ENSDARG00000005126	29.3889652141336	1.18881030190426	0.714674931187948	1.66342801464744	0.0962267892247382	0.378184821339683	up-regulated	non-finz gene	0.594814093268234	0.121342464481961	NC	0.218249829581373	0.183260849416755	NA	NA	NA	NA	NA	NA	NA	NA	NA	NA	NA	NA	NA	NA	NA	NA	NA
ENSDARG00000005128	179.531706364262	-0.260264642940435	0.279031232256935	-0.932743767911905	0.350952280950852	0.692231139555832	down-regulated	non-finz gene	1.01716547660946	3.12390843558566	NC	2.41424317135478	6.32259865875979	NA	NA	NA	NA	NA	NA	NA	NA	NA	NA	NA	NA	NA	NA	NA	NA	NA
ENSDARG00000005134	1155.30459548219	-0.0586206711585569	0.157724697756668	-0.371664501452999	0.710142658357868	0.902434162986383	down-regulated	non-finz gene	0.289959511739812	3.22358742203571	NC	2.49548965646378	3.94117721281848	NA	NA	NA	NA	NA	NA	NA	NA	NA	NA	NA	NA	NA	NA	NA	NA	NA
ENSDARG00000005139	13.6578186924643	1.23457382388381	1.01079541126083	1.22138843343566	0.221938984474004	NA	up-regulated	non-finz gene	-0.631956768578789	0.0593348306332829	NC	0.046300593786298	0.0382888007312821	NA	NA	NA	NA	NA	NA	NA	NA	NA	NA	NA	NA	NA	NA	NA	NA	NA
ENSDARG00000005154	29.1414223919605	-0.154623682114067	0.696156797389403	-0.22211042497022	0.824227922591737	0.945325868294133	down-regulated	non-finz gene	0.816883438790793	0.472034795403627	NC	0.66153319319667	0.831534803788553	NA	NA	NA	NA	NA	NA	NA	NA	NA	NA	NA	NA	NA	NA	NA	NA	NA
ENSDARG00000005162	8254.67742583683	0.24550287674363	0.127310727091574	1.92837541935521	0.0538084469871168	0.272309054190047	up-regulated	non-finz gene	-0.133786292151789	34.9731617526324	NC	34.1961337070407	31.8758085385529	NA	NA	NA	NA	NA	NA	NA	NA	NA	NA	NA	NA	NA	NA	NA	NA	NA
ENSDARG00000005163	39.793157432693	-0.0566202866159945	0.555287742704305	-0.101965669798955	0.918783924549135	0.976955777916702	down-regulated	non-finz gene	0.716738235871359	0.193454397302386	NC	0.449952142088965	0.317934980879729	NA	NA	NA	NA	NA	NA	NA	NA	NA	NA	NA	NA	NA	NA	NA	NA	NA
ENSDARG00000005172	839.627369175906	0.00393590710501053	0.171220468334763	0.0229873632708164	0.981660352936135	0.994908299643275	up-regulated	non-finz gene	-1.02178892796795	12.5758960361561	NC	17.9534807624098	6.19369509365963	NA	NA	NA	NA	NA	NA	NA	NA	NA	NA	NA	NA	NA	NA	NA	NA	NA
ENSDARG00000005179	45.3926622265393	-0.200718339508663	0.545920834740156	-0.367669315284879	0.713119823163146	0.9037316488562	down-regulated	non-finz gene	1.04842529722105	0.199100166475988	NC	0.248979670087149	0.411793119462257	NA	NA	NA	NA	NA	NA	NA	NA	NA	NA	NA	NA	NA	NA	NA	NA	NA
ENSDARG00000005185	395.995297298102	-0.0238298818516687	0.204372551353211	-0.116600207287544	0.907176873454426	0.972800094447896	down-regulated	non-finz gene	0.428499124245063	8.41172278860208	NC	3.33844563538903	11.3207719380917	NA	NA	NA	NA	NA	NA	NA	NA	NA	NA	NA	NA	NA	NA	NA	NA	NA
ENSDARG00000005186	179.947035496256	0.0227931113279826	0.281663531642646	0.0809231894347646	0.935503037940996	0.981686255408555	up-regulated	non-finz gene	0.928334704556805	0.895238405075844	NC	0.774938883458957	1.70370852655925	NA	NA	NA	NA	NA	NA	NA	NA	NA	NA	NA	NA	NA	NA	NA	NA	NA
ENSDARG00000005191	2952.9651729719	0.165460252391142	0.13623348692949	1.21453437125029	0.224543732910604	0.571584900992741	up-regulated	non-finz gene	-0.446057102117641	16.8496384743444	NC	22.2357758515729	12.3684141678803	NA	NA	NA	NA	NA	NA	NA	NA	NA	NA	NA	NA	NA	NA	NA	NA	NA
ENSDARG00000005210	633.220893815388	0.0602155864376937	0.178893995461086	0.336599259704008	0.736419014342684	0.912779446267412	up-regulated	non-finz gene	0.716262624127501	4.39656957451754	NC	4.28297764706257	7.22321405010138	NA	NA	NA	NA	NA	NA	NA	NA	NA	NA	NA	NA	NA	NA	NA	NA	NA
ENSDARG00000005218	112.981437304399	-0.701959335957093	0.344270725099232	-2.03897480901044	0.0414525417662142	0.232710126043687	down-regulated	non-finz gene	-0.530418742116727	0.48647344024341	NC	0.846869773300481	0.336811710272944	NA	NA	NA	NA	NA	NA	NA	NA	NA	NA	NA	NA	NA	NA	NA	NA	NA
ENSDARG00000005220	136.493566079584	0.630942435161822	0.370356598767839	1.70360792074703	0.0884543607164869	0.361924447869987	up-regulated	non-finz gene	-1.77315005147778	1.42940114101098	NC	1.70349110844864	0.418198790209448	NA	NA	NA	NA	NA	NA	NA	NA	NA	NA	NA	NA	NA	NA	NA	NA	NA
ENSDARG00000005230	1503.66189789758	-0.972019303140528	0.164916761251548	-5.89399946836152	3.76958381317637e-09	3.79845214491019e-07	down-regulated	non-finz gene	0.294954624439008	29.394119660028	NC	35.7169689520145	36.0620695905248	NA	NA	NA	NA	NA	NA	NA	NA	NA	NA	NA	NA	NA	NA	NA	NA	NA
ENSDARG00000005236	3443.74469791675	-0.234169571022124	0.124384349626762	-1.88262889764502	0.0597506773365785	0.289282496612392	down-regulated	non-finz gene	0.0158173708819369	5.46290547688872	NC	6.35607984988616	5.52312902959685	NA	NA	NA	NA	NA	NA	NA	NA	NA	NA	NA	NA	NA	NA	NA	NA	NA
ENSDARG00000005246	130.01763848286	0.025706059793797	0.323146284823933	0.0795492970244203	0.936595722458659	0.981969894087472	up-regulated	non-finz gene	0.096788318782449	1.30354290516864	NC	1.26426343588697	1.39399596736483	NA	NA	NA	NA	NA	NA	NA	NA	NA	NA	NA	NA	NA	NA	NA	NA	NA
ENSDARG00000005251	900.963173306994	-0.0529251535469182	0.164030635478076	-0.322654078566878	0.746957233462062	0.916577183043307	down-regulated	non-finz gene	0.208446257532413	9.59478799890744	NC	7.27101269880966	11.0862319101258	NA	NA	NA	NA	NA	NA	NA	NA	NA	NA	NA	NA	NA	NA	NA	NA	NA
ENSDARG00000005254	2224.38929508883	0.297768242289209	0.133252521622878	2.23461619084352	0.0254425569739965	0.170400670258617	up-regulated	non-finz gene	-0.108978616511036	20.7993635549588	NC	27.4837049432303	19.2860910890675	NA	NA	NA	NA	NA	NA	NA	NA	NA	NA	NA	NA	NA	NA	NA	NA	NA
ENSDARG00000005271	12.4840741260563	0.785306343207083	1.17476645708049	0.668478690784817	0.503828079721393	NA	up-regulated	non-finz gene	0.251850213916688	0.178159841274598	NC	0.193087506571828	0.212140840851702	NA	NA	NA	NA	NA	NA	NA	NA	NA	NA	NA	NA	NA	NA	NA	NA	NA
ENSDARG00000005274	317.17636408633	-0.389075917292395	0.235829488430843	-1.64981877322136	0.0989800078951965	0.383048299878324	down-regulated	non-finz gene	0.246416803793268	2.0694562606845	NC	1.6289548116236	2.45490732137373	NA	NA	NA	NA	NA	NA	NA	NA	NA	NA	NA	NA	NA	NA	NA	NA	NA
ENSDARG00000005315	2630.18356941218	0.168725739993433	0.133276299623776	1.26598457842637	0.205518603523811	0.551037670377669	up-regulated	non-finz gene	0.388744992943338	21.1411213267679	NC	19.5659149278667	27.6790972867372	NA	NA	NA	NA	NA	NA	NA	NA	NA	NA	NA	NA	NA	NA	NA	NA	NA
ENSDARG00000005318	517.525283622034	-0.0660302936626617	0.217568347445751	-0.303492187341847	0.761514800491889	0.922202619675442	down-regulated	non-finz gene	0.365790779689833	3.02933597189927	NC	4.68400639615922	3.90356520989562	NA	NA	NA	NA	NA	NA	NA	NA	NA	NA	NA	NA	NA	NA	NA	NA	NA
ENSDARG00000005320	1937.13988574521	-0.371399293543966	0.17168037137452	-2.16331832562129	0.0305167045546113	0.191962249393112	down-regulated	non-finz gene	0.0364689304072332	8.71088199089114	NC	5.95715434192393	8.93388529682493	NA	NA	NA	NA	NA	NA	NA	NA	NA	NA	NA	NA	NA	NA	NA	NA	NA
ENSDARG00000005350	364.930365941112	-0.559124589805205	0.213410092419653	-2.61995383379401	0.00879416712933451	0.0833900743693477	down-regulated	non-finz gene	0.903155915141204	0.551535091884194	NC	0.700598369161163	1.03145472869971	NA	NA	NA	NA	NA	NA	NA	NA	NA	NA	NA	NA	NA	NA	NA	NA	NA
ENSDARG00000005355	840.701695032063	0.73297429377415	0.195036030542962	3.75814813157147	0.000171175539006236	0.00431216100714918	up-regulated	non-finz gene	-1.62929496885527	4.90381042282822	NC	10.7361177364841	1.58513777249695	NA	NA	NA	NA	NA	NA	NA	NA	NA	NA	NA	NA	NA	NA	NA	NA	NA
ENSDARG00000005356	20.1384169154226	-0.307644095381439	0.824903803780724	-0.37294541978281	0.709189066611104	0.902103010296911	down-regulated	non-finz gene	1.37059893632497	0.0941767595793291	NC	0.108582602566874	0.243520280356718	NA	NA	NA	NA	NA	NA	NA	NA	NA	NA	NA	NA	NA	NA	NA	NA	NA
ENSDARG00000005359	782.212434404169	0.280305646840215	0.174964346157935	1.60207295369304	0.109139478004677	0.403064168246917	up-regulated	non-finz gene	-0.187566051039033	7.76088011246411	NC	11.9707431194443	6.81471922590067	NA	NA	NA	NA	NA	NA	NA	NA	NA	NA	NA	NA	NA	NA	NA	NA	NA
ENSDARG00000005368	22.3183861110297	0.338505637632321	0.825792041449411	0.409916323531265	0.681867330586131	0.889326597055935	up-regulated	non-finz gene	0.0148110166158393	0.0642122625825877	NC	0.10755201873267	0.0648748748781962	NA	NA	NA	NA	NA	NA	NA	NA	NA	NA	NA	NA	NA	NA	NA	NA	NA
ENSDARG00000005374	203.515086053638	-0.223798758906225	0.266181301656906	-0.840775657467818	0.400473626673396	0.733188915503236	down-regulated	non-finz gene	0.607822284954702	0.595530933886046	NC	0.359630352563138	0.907563591186092	NA	NA	NA	NA	NA	NA	NA	NA	NA	NA	NA	NA	NA	NA	NA	NA	NA
ENSDARG00000005382	301.144224202567	0.180105186396874	0.225367270518583	0.799163010593512	0.424195897023036	0.749819349006745	up-regulated	non-finz gene	0.173880325836562	2.63350303740789	NC	2.92168653966995	2.9708246402416	NA	NA	NA	NA	NA	NA	NA	NA	NA	NA	NA	NA	NA	NA	NA	NA	NA
ENSDARG00000005392	19.0540288761253	0.296576666500637	0.845404316333692	0.350810447463548	0.725730558795962	0.90857562527251	up-regulated	non-finz gene	-1.02052205649644	0.0901660112270796	NC	0.13436616226818	0.0444462482348205	NA	NA	NA	NA	NA	NA	NA	NA	NA	NA	NA	NA	NA	NA	NA	NA	NA
ENSDARG00000005394	235.910183589956	1.05404529815948	0.27475126989729	3.83636187943195	0.000124870370891102	0.00334127928564241	up-regulated	non-finz gene	-1.29354055090286	0.23451757599487	NC	0.350575649466057	0.0956711270496483	NA	NA	NA	NA	NA	NA	NA	NA	NA	NA	NA	NA	NA	NA	NA	NA	NA
ENSDARG00000005397	141.279966670993	-0.12976793893808	0.336368889661331	-0.385790549978434	0.699651794576226	0.898029363225418	down-regulated	non-finz gene	0.011496939664273	0.70641623840329	NC	0.890536913454166	0.712068210356627	NA	NA	NA	NA	NA	NA	NA	NA	NA	NA	NA	NA	NA	NA	NA	NA	NA
ENSDARG00000005416	198.554205156452	0.119392437553854	0.29334095674531	0.407009095758542	0.684001307710154	0.890631042109652	up-regulated	non-finz gene	0.565370315375751	0.392865550808834	NC	0.277815850561149	0.581349592122369	NA	NA	NA	NA	NA	NA	NA	NA	NA	NA	NA	NA	NA	NA	NA	NA	NA
ENSDARG00000005423	62.401092970953	-0.408111353928612	0.488329986783663	-0.835728636319462	0.403307581492024	0.735095593009104	down-regulated	non-finz gene	1.06967575247514	0.389539022022556	NC	1.27334252698849	0.817627437231757	NA	NA	NA	NA	NA	NA	NA	NA	NA	NA	NA	NA	NA	NA	NA	NA	NA
ENSDARG00000005425	91.6373512052974	0.464467968686804	0.394181394563708	1.17831022745478	0.238672951942137	0.586768386020809	up-regulated	non-finz gene	-0.449451586736395	2.41800881313703	NC	2.62807517381228	1.77075905067032	NA	NA	NA	NA	NA	NA	NA	NA	NA	NA	NA	NA	NA	NA	NA	NA	NA
ENSDARG00000005448	51.1092280685669	-0.0446889008612261	0.522255389891472	-0.0855690563011954	0.931808997704249	0.980848334046238	down-regulated	non-finz gene	0.0660146939715536	0.317181417892842	NC	0.467510104388414	0.332032151259948	NA	NA	NA	NA	NA	NA	NA	NA	NA	NA	NA	NA	NA	NA	NA	NA	NA
ENSDARG00000005451	4059.27627198504	0.271249678083018	0.137891134645486	1.96712920508192	0.049168317081149	0.258292655366458	up-regulated	non-finz gene	0.00612734329994602	16.0440476370938	NC	15.5859510439913	16.1123340344347	NA	NA	NA	NA	NA	NA	NA	NA	NA	NA	NA	NA	NA	NA	NA	NA	NA
ENSDARG00000005453	213.500885737406	1.2940841686827	0.292075212830701	4.43065385843886	9.39477880619875e-06	0.000382542898653428	up-regulated	non-finz gene	-0.636162879549	1.9115113730757	NC	1.38865429272737	1.22990842773584	NA	NA	NA	NA	NA	NA	NA	NA	NA	NA	NA	NA	NA	NA	NA	NA	NA
ENSDARG00000005454	1889.25697985544	-0.246882332273889	0.136835074639304	-1.80423281767974	0.0711948166582079	0.319834276528027	down-regulated	non-finz gene	0.297190238078003	9.48191493549756	NC	5.8005161222635	11.6508934597755	NA	NA	NA	NA	NA	NA	NA	NA	NA	NA	NA	NA	NA	NA	NA	NA	NA
ENSDARG00000005456	130.449796023171	-0.273317720850151	0.402532603000184	-0.678995238678907	0.49714087880407	0.796575485960652	down-regulated	non-finz gene	0.831190744040383	3.48566274130433	NC	2.54192304063102	6.20152802011255	NA	NA	NA	NA	NA	NA	NA	NA	NA	NA	NA	NA	NA	NA	NA	NA	NA
ENSDARG00000005458	1013.42763055168	0.282816644602429	0.162817850346332	1.7370125204383	0.0823849609071898	0.349121895822031	up-regulated	non-finz gene	0.316059487350316	9.34911059270558	NC	9.69713405837314	11.6389468050904	NA	NA	NA	NA	NA	NA	NA	NA	NA	NA	NA	NA	NA	NA	NA	NA	NA
ENSDARG00000005462	1569.60577443555	-0.126614847675005	0.144438162286564	-0.876602455130949	0.380702605210921	0.715156437284615	down-regulated	non-finz gene	0.583715368903665	2.84994784588108	NC	1.85406951348911	4.2712279270058	NA	NA	NA	NA	NA	NA	NA	NA	NA	NA	NA	NA	NA	NA	NA	NA	NA
ENSDARG00000005463	1208.05284920991	-0.333381944567608	0.16235569898734	-2.05340463344994	0.0400333503070134	0.227388858450931	down-regulated	non-finz gene	-0.385364793246122	6.6884272855008	NC	4.70933910029993	5.12056222297843	NA	NA	NA	NA	NA	NA	NA	NA	NA	NA	NA	NA	NA	NA	NA	NA	NA
ENSDARG00000005464	295.90797351783	0.157031901858525	0.2270983405462	0.691470934929969	0.489269639929086	0.792593351725602	up-regulated	non-finz gene	-0.0966250355822332	0.924641828228301	NC	1.04132898739915	0.864741898192999	NA	NA	NA	NA	NA	NA	NA	NA	NA	NA	NA	NA	NA	NA	NA	NA	NA
ENSDARG00000005468	592.821834717329	0.185052783058377	0.19825227659704	0.933420721490672	0.350602785652625	0.691862537230471	up-regulated	non-finz gene	0.80389341256479	1.57249324976478	NC	1.91668383703695	2.74526845857442	NA	NA	NA	NA	NA	NA	NA	NA	NA	NA	NA	NA	NA	NA	NA	NA	NA
ENSDARG00000005479	74.8801664292482	-0.381097898501347	0.410317199596941	-0.928788505272759	0.352998702670932	0.694220385057696	down-regulated	non-finz gene	1.68997132630857	0.0460150850548578	NC	0.0419962940640654	0.148467805797541	NA	NA	NA	NA	NA	NA	NA	NA	NA	NA	NA	NA	NA	NA	NA	NA	NA
ENSDARG00000005481	300.797641352814	0.169856773468267	0.239924654275185	0.707958813075737	0.478970834954239	0.785745235916462	up-regulated	non-finz gene	-0.690720771350559	2.50316344449553	NC	4.03861930908338	1.55082051369337	NA	NA	NA	NA	NA	NA	NA	NA	NA	NA	NA	NA	NA	NA	NA	NA	NA
ENSDARG00000005482	14.1059488730509	0.122997457755281	0.904234473163405	0.136023853774323	0.891802423638738	NA	up-regulated	non-finz gene	0.723138190243772	0.033193214373507	NC	0.0953740145744665	0.05479432698454	NA	NA	NA	NA	NA	NA	NA	NA	NA	NA	NA	NA	NA	NA	NA	NA	NA
ENSDARG00000005500	77.3291079855473	-0.795715905848736	0.460077819893224	-1.72952459658544	0.0837152482306103	0.351206974197509	down-regulated	non-finz gene	-0.152487396704947	1.49314914592044	NC	0.941390004568144	1.34338319070358	NA	NA	NA	NA	NA	NA	NA	NA	NA	NA	NA	NA	NA	NA	NA	NA	NA
ENSDARG00000005513	11872.192685984	-0.211289899824082	0.133107106984166	-1.58736753139122	0.112429428491953	0.409514740567464	down-regulated	non-finz gene	0.441170053969745	35.9530650096657	NC	32.0924242746794	48.8136563603546	NA	NA	NA	NA	NA	NA	NA	NA	NA	NA	NA	NA	NA	NA	NA	NA	NA
ENSDARG00000005525	1441.02035313093	-0.254476549386773	0.160092467928194	-1.5895597880402	0.111934067249638	0.408364409872017	down-regulated	non-finz gene	0.0347718333744131	8.17285127073051	NC	5.00405133069935	8.37222633519185	NA	NA	NA	NA	NA	NA	NA	NA	NA	NA	NA	NA	NA	NA	NA	NA	NA
ENSDARG00000005526	13.7555838992026	0.0639855896125987	0.931930685215255	0.0686591724338591	0.945260917152846	NA	up-regulated	non-finz gene	-0.216919269299945	0.0305639153777382	NC	0.0231873643263112	0.0262972165022535	NA	NA	NA	NA	NA	NA	NA	NA	NA	NA	NA	NA	NA	NA	NA	NA	NA
ENSDARG00000005536	689.229907860638	0.371067464450353	0.187094416086983	1.98331661741224	0.0473320743786887	0.251610669844108	up-regulated	non-finz gene	0.136963510450417	4.24319687915909	NC	6.31874230482001	4.66576980197017	NA	NA	NA	NA	NA	NA	NA	NA	NA	NA	NA	NA	NA	NA	NA	NA	NA
ENSDARG00000005540	1176.70071276092	-0.0442203913726588	0.168564741874644	-0.262334761592932	0.793063364311315	0.932484049351048	down-regulated	non-finz gene	0.525031885044634	3.24929785702918	NC	2.19125450478762	4.67562713296445	NA	NA	NA	NA	NA	NA	NA	NA	NA	NA	NA	NA	NA	NA	NA	NA	NA
ENSDARG00000005544	187.110463195659	0.562804423756914	0.289391410381467	1.94478620846086	0.0518007146878014	0.266988948618771	up-regulated	non-finz gene	-0.505716771198821	2.68102521433808	NC	4.07992810496405	1.88827385952198	NA	NA	NA	NA	NA	NA	NA	NA	NA	NA	NA	NA	NA	NA	NA	NA	NA
ENSDARG00000005547	33.4027683102593	-1.12251752248018	0.693296575455937	-1.6191014959824	0.1054254270008	0.396229896635202	down-regulated	non-finz gene	0.624787157548436	0.222492661656327	NC	0.307955398400656	0.343079972665123	NA	NA	NA	NA	NA	NA	NA	NA	NA	NA	NA	NA	NA	NA	NA	NA	NA
ENSDARG00000005549	80.8775846059397	-0.259164749703607	0.414404589751055	-0.625390635415729	0.531714706806159	0.814518726751243	down-regulated	non-finz gene	0.726870909120103	0.431852099728228	NC	0.463186028620993	0.714734888893768	NA	NA	NA	NA	NA	NA	NA	NA	NA	NA	NA	NA	NA	NA	NA	NA	NA
ENSDARG00000005551	12013.2902107818	0.114090226686577	0.115459445837875	0.988141124865428	0.323083537329434	0.669994481616455	up-regulated	non-finz gene	-0.0461673412462638	73.4937230264176	NC	58.8713587197088	71.1791002242863	NA	NA	NA	NA	NA	NA	NA	NA	NA	NA	NA	NA	NA	NA	NA	NA	NA
ENSDARG00000005560	859.098089699726	-0.129804906215504	0.16399552856032	-0.791514911138319	0.428643578305404	0.752584297551868	down-regulated	non-finz gene	0.109651452412504	3.49956831075103	NC	5.00611645765396	3.77592058363969	NA	NA	NA	NA	NA	NA	NA	NA	NA	NA	NA	NA	NA	NA	NA	NA	NA
ENSDARG00000005561	100.88023207518	-0.298200826490213	0.359453371134432	-0.829595297852108	0.406767636212013	0.737518225274053	down-regulated	non-finz gene	0.430494739887969	0.646811256522152	NC	0.662061514058322	0.871704723003607	NA	NA	NA	NA	NA	NA	NA	NA	NA	NA	NA	NA	NA	NA	NA	NA	NA
ENSDARG00000005574	29.8969937061207	-0.271331106851727	0.682683191276715	-0.397448055435932	0.691037084361559	0.894748188330712	down-regulated	non-finz gene	-0.418553130469595	0.0935931059852019	NC	0.0573328767437114	0.0700239834769308	NA	NA	NA	NA	NA	NA	NA	NA	NA	NA	NA	NA	NA	NA	NA	NA	NA
ENSDARG00000005576	2205.24317557262	-0.273373282154349	0.132359886820793	-2.06537863336555	0.038887188633064	0.223833308108103	down-regulated	non-finz gene	-0.351732177101519	11.9763761464544	NC	13.3416868111294	9.38519913370017	NA	NA	NA	NA	NA	NA	NA	NA	NA	NA	NA	NA	NA	NA	NA	NA	NA
ENSDARG00000005590	1829.77281981096	-0.220403272267078	0.13829549962298	-1.59371254211409	0.111000433777106	0.406729092328034	down-regulated	non-finz gene	0.0799334201954709	3.12977353052857	NC	2.88686240808753	3.30807441479383	NA	NA	NA	NA	NA	NA	NA	NA	NA	NA	NA	NA	NA	NA	NA	NA	NA
ENSDARG00000005595	26.724035878314	-0.576156645058122	0.687634361065386	-0.83788227825825	0.40209682273278	0.73448640600374	down-regulated	non-finz gene	-0.571101563191934	0.193652001385432	NC	0.285547924536865	0.130347674870477	NA	NA	NA	NA	NA	NA	NA	NA	NA	NA	NA	NA	NA	NA	NA	NA	NA
ENSDARG00000005606	2008.17113018913	-0.653183199813118	0.143409480099971	-4.55467239235357	5.24672820404604e-06	0.000228232676876003	down-regulated	non-finz gene	0.103436405768664	5.67472503293344	NC	5.27925592834939	6.09652394011671	NA	NA	NA	NA	NA	NA	NA	NA	NA	NA	NA	NA	NA	NA	NA	NA	NA
ENSDARG00000005612	1389.17064404049	-0.0849227622051897	0.146020605387851	-0.581580674724795	0.560849163085547	0.829242155041326	down-regulated	non-finz gene	0.0873217910451327	22.8817928010644	NC	24.7469147821282	24.3095280275871	NA	NA	NA	NA	NA	NA	NA	NA	NA	NA	NA	NA	NA	NA	NA	NA	NA
ENSDARG00000005619	848.700505908277	-0.452828710702315	0.164895365441075	-2.74615790135189	0.00602977347953975	0.0648648807890219	down-regulated	non-finz gene	-0.521567883943743	5.06410186061513	NC	6.1202276113585	3.52772607175175	NA	NA	NA	NA	NA	NA	NA	NA	NA	NA	NA	NA	NA	NA	NA	NA	NA
ENSDARG00000005625	96.297944022365	-1.05900120426412	0.374768732893631	-2.82574588356786	0.00471706691601249	0.0544262655401934	down-regulated	non-finz gene	0.190738699613301	0.907895948255727	NC	1.962913316076	1.03622519559508	NA	NA	NA	NA	NA	NA	NA	NA	NA	NA	NA	NA	NA	NA	NA	NA	NA
ENSDARG00000005629	22.5414629437134	0.155764677674709	0.981104892232133	0.158764550975101	0.873854378730305	0.96244280100655	up-regulated	non-finz gene	-0.36211718483988	0.150760504679467	NC	0.0903873033906358	0.117294986071577	NA	NA	NA	NA	NA	NA	NA	NA	NA	NA	NA	NA	NA	NA	NA	NA	NA
ENSDARG00000005640	53.1321289631191	0.953338859010325	0.491299943721342	1.94044162063052	0.0523260425624857	0.268390117151203	up-regulated	non-finz gene	0.212493252253823	0.953230796457391	NC	0.793375248705593	1.10449793351028	NA	NA	NA	NA	NA	NA	NA	NA	NA	NA	NA	NA	NA	NA	NA	NA	NA
ENSDARG00000005643	815.365594705542	0.13845845952852	0.194610704809644	0.711463738153311	0.476796913865445	0.78486426306865	up-regulated	non-finz gene	-1.41965316486592	4.66609108100137	NC	7.3124644723776	1.74419495428818	NA	NA	NA	NA	NA	NA	NA	NA	NA	NA	NA	NA	NA	NA	NA	NA	NA
ENSDARG00000005645	572.314003619339	0.826887668060302	0.255892419982378	3.23138789385495	0.00123190637384194	0.020506043278724	up-regulated	non-finz gene	2.0252081143743	0.475059341529435	NC	0.22972615164344	1.93373185842701	NA	NA	NA	NA	NA	NA	NA	NA	NA	NA	NA	NA	NA	NA	NA	NA	NA
ENSDARG00000005651	620.812699520223	0.203815021991752	0.178024530547754	1.14487043647662	0.252262832067984	0.602919328432467	up-regulated	non-finz gene	0.153664631531534	1.51235620270768	NC	2.40455120987396	1.68233219140129	NA	NA	NA	NA	NA	NA	NA	NA	NA	NA	NA	NA	NA	NA	NA	NA	NA
ENSDARG00000005652	191.708329728139	0.995676546033348	0.323439284271751	3.07840325665817	0.00208113089185559	0.0305379584601224	up-regulated	non-finz gene	1.88705265911583	0.202007958708178	NC	0.495932676695027	0.747184637344976	NA	NA	NA	NA	NA	NA	NA	NA	NA	NA	NA	NA	NA	NA	NA	NA	NA
ENSDARG00000005675	3653.04938028579	-0.0495591163524703	0.134033141781724	-0.369752702157639	0.711566759618335	0.902841439263908	down-regulated	non-finz gene	-0.0963403212358385	32.8354557551948	NC	39.2811331987251	30.7143778142717	NA	NA	NA	NA	NA	NA	NA	NA	NA	NA	NA	NA	NA	NA	NA	NA	NA
ENSDARG00000005679	320.725239942895	-0.362380856172559	0.234958402276508	-1.54231920485267	0.122996044315469	0.428870691780493	down-regulated	non-finz gene	-0.402991693318855	0.747712643955585	NC	0.316990929778489	0.565486364127117	NA	NA	NA	NA	NA	NA	NA	NA	NA	NA	NA	NA	NA	NA	NA	NA	NA
ENSDARG00000005690	420.125607881247	0.28751406479812	0.202115589423597	1.42252295143619	0.154874493509508	0.482441168296788	up-regulated	non-finz gene	0.398092004988221	0.328014560156766	NC	0.226887967860713	0.432245774525504	NA	NA	NA	NA	NA	NA	NA	NA	NA	NA	NA	NA	NA	NA	NA	NA	NA
ENSDARG00000005699	11033.156157172	-0.269504617837507	0.115931530858631	-2.32468782083233	0.0200886589918501	0.145975143682905	down-regulated	non-finz gene	-0.591056068293057	178.452124969159	NC	172.805505199782	118.466652859061	NA	NA	NA	NA	NA	NA	NA	NA	NA	NA	NA	NA	NA	NA	NA	NA	NA
ENSDARG00000005704	773.475290326343	0.119707170329801	0.21109360829102	0.567080980323995	0.570659164331101	0.834128558149634	up-regulated	non-finz gene	Inf	0	NC	0.0431271165747924	0.0190210441535567	NA	NA	NA	NA	NA	NA	NA	NA	NA	NA	NA	NA	NA	NA	NA	NA	NA
ENSDARG00000005713	40.75256792582	-0.442085237796458	0.562077999151934	-0.786519377138899	0.431563271502239	0.75430001598278	down-regulated	non-finz gene	-0.257561253797291	0.271128678307827	NC	0.299287613947418	0.22679934390125	NA	NA	NA	NA	NA	NA	NA	NA	NA	NA	NA	NA	NA	NA	NA	NA	NA
ENSDARG00000005738	631.807362970366	0.135591043135993	0.186973670507863	0.725187898208861	0.468336766050371	0.779645647466495	up-regulated	non-finz gene	0.167986258637744	8.79363908587727	NC	12.751029575137	9.87955855914421	NA	NA	NA	NA	NA	NA	NA	NA	NA	NA	NA	NA	NA	NA	NA	NA	NA
ENSDARG00000005754	225.931775019475	0.190659316927264	0.298174847670505	0.639421193359509	0.522548965464275	0.809514981071079	up-regulated	non-finz gene	1.82536641703305	0.303515328936609	NC	0.277424578407799	1.07564923939452	NA	NA	NA	NA	NA	NA	NA	NA	NA	NA	NA	NA	NA	NA	NA	NA	NA
ENSDARG00000005762	90.8969804840298	-0.00915790654292318	0.427660827752997	-0.0214139475692464	0.982915447565914	0.995293318113396	down-regulated	non-finz gene	0.163902514640986	0.256770527233337	NC	0.13682337398471	0.287663490666847	NA	NA	NA	NA	NA	NA	NA	NA	NA	NA	NA	NA	NA	NA	NA	NA	NA
ENSDARG00000005772	1748.21055667267	-0.808682719658937	0.158854317590821	-5.09071916913175	3.56708000558113e-07	2.29925023355697e-05	down-regulated	non-finz gene	-0.220848536479306	15.2119166374715	NC	18.2053934767724	13.052746476685	NA	NA	NA	NA	NA	NA	NA	NA	NA	NA	NA	NA	NA	NA	NA	NA	NA
ENSDARG00000005774	14624.9082991698	-0.112077419262852	0.120418595638905	-0.930731824833222	0.351992303011869	0.69307173301403	down-regulated	non-finz gene	-0.448809639610412	194.577578018304	NC	252.68716284493	142.556698664377	NA	NA	NA	NA	NA	NA	NA	NA	NA	NA	NA	NA	NA	NA	NA	NA	NA
ENSDARG00000005783	17.955069928514	1.67931640441362	0.873868160704452	1.92170453156214	0.0546429467369242	NA	up-regulated	non-finz gene	-2.06491617585489	0.261161814235151	NC	0.301913656331217	0.0624177298820071	NA	NA	NA	NA	NA	NA	NA	NA	NA	NA	NA	NA	NA	NA	NA	NA	NA
ENSDARG00000005786	58.5222183594422	-1.2001485360235	0.541779998589132	-2.21519535447755	0.0267466586133883	0.17618268588488	down-regulated	non-finz gene	-1.44958002609022	0.341953660302075	NC	0.85948886389821	0.12519880621655	NA	NA	NA	NA	NA	NA	NA	NA	NA	NA	NA	NA	NA	NA	NA	NA	NA
ENSDARG00000005789	19.9355485692586	1.72926684881706	0.985646193188589	1.7544498835052	0.0793534501955883	0.341592448719385	up-regulated	non-finz gene	0.549108790468724	0.734055792011191	NC	1.5356175391993	1.07405689290378	NA	NA	NA	NA	NA	NA	NA	NA	NA	NA	NA	NA	NA	NA	NA	NA	NA
ENSDARG00000005791	6469.19661374208	-0.467681445968291	0.155205405866947	-3.01330642032675	0.00258417847096147	0.0358074024683877	down-regulated	non-finz gene	0.498681717624435	66.1307313325254	NC	57.162768208318	93.4375582696537	NA	NA	NA	NA	NA	NA	NA	NA	NA	NA	NA	NA	NA	NA	NA	NA	NA
ENSDARG00000005799	82.2164843979092	-0.162174419519654	0.425013176465275	-0.381575039316231	0.702776601541371	0.899345626639665	down-regulated	non-finz gene	-2.31948900294049	0.91880557965664	NC	1.9330050988851	0.184072054377904	NA	NA	NA	NA	NA	NA	NA	NA	NA	NA	NA	NA	NA	NA	NA	NA	NA
ENSDARG00000005823	1027.50553736963	0.0551906852576817	0.179432510095383	0.307584646886695	0.758398404206513	0.920244769616936	up-regulated	non-finz gene	0.286472931262827	1.9442755864074	NC	2.01996023320944	2.37134513857038	NA	NA	NA	NA	NA	NA	NA	NA	NA	NA	NA	NA	NA	NA	NA	NA	NA
ENSDARG00000005827	7124.67975841311	0.039648047665956	0.117220391363689	0.338235073306857	0.735186047079329	0.912306863254092	up-regulated	non-finz gene	-0.578268897684801	38.787073595192	NC	40.3236117279353	25.978300160299	NA	NA	NA	NA	NA	NA	NA	NA	NA	NA	NA	NA	NA	NA	NA	NA	NA
ENSDARG00000005828	40.7902503468958	-0.298127705663091	0.564577834136812	-0.528054216154094	0.597461706711395	0.848314815727104	down-regulated	non-finz gene	0.747456820969334	0.232548299417815	NC	0.547096170797117	0.390409243372191	NA	NA	NA	NA	NA	NA	NA	NA	NA	NA	NA	NA	NA	NA	NA	NA	NA
ENSDARG00000005834	62.2128842464669	0.557753628426123	0.48367411662651	1.15315996712062	0.248844731703843	0.598756683182078	up-regulated	non-finz gene	0.204544499138332	0.223122381861925	NC	0.322423160878954	0.257108933639205	NA	NA	NA	NA	NA	NA	NA	NA	NA	NA	NA	NA	NA	NA	NA	NA	NA
ENSDARG00000005840	171.570869684016	0.0211233146804633	0.302670573568009	0.0697897864052414	0.944360976624314	0.983749539158297	up-regulated	non-finz gene	-0.373038471217227	1.9590884801812	NC	4.85138409369067	1.51271906889159	NA	NA	NA	NA	NA	NA	NA	NA	NA	NA	NA	NA	NA	NA	NA	NA	NA
ENSDARG00000005842	17.0218492903523	-0.637912522327501	0.932649779523289	-0.683978634138059	0.493988657599254	NA	down-regulated	non-finz gene	-1.38437601515151	0.837601595687951	NC	0.802081884734848	0.320847596422986	NA	NA	NA	NA	NA	NA	NA	NA	NA	NA	NA	NA	NA	NA	NA	NA	NA
ENSDARG00000005861	113.55207362841	-0.0798405152923987	0.346768422368722	-0.230241596818477	0.817904040393466	0.943407246765513	down-regulated	non-finz gene	-2.75004283850148	0.279828962926947	NC	1.13543308088922	0.0415955890798281	NA	NA	NA	NA	NA	NA	NA	NA	NA	NA	NA	NA	NA	NA	NA	NA	NA
ENSDARG00000005867	1476.62026961325	-0.0877577112821403	0.142427569297794	-0.616156771577364	0.537791055954222	0.817791138326108	down-regulated	non-finz gene	-0.166678892005804	3.49956831075103	NC	3.31816649285949	3.11773450242525	NA	NA	NA	NA	NA	NA	NA	NA	NA	NA	NA	NA	NA	NA	NA	NA	NA
ENSDARG00000005870	560.108388409087	-0.567499250392681	0.203748979143756	-2.78528634978965	0.00534804709881064	0.0596568130722611	down-regulated	non-finz gene	-0.182487906856623	3.81032232741608	NC	3.44045459602028	3.35758782795208	NA	NA	NA	NA	NA	NA	NA	NA	NA	NA	NA	NA	NA	NA	NA	NA	NA
ENSDARG00000005883	59.9703318831249	1.88284841213188	0.543030856948533	3.46729543641814	0.000525723723982812	0.0103975744217768	up-regulated	non-finz gene	1.87054357195039	0.142985426384107	NC	0.209203959768835	0.522855280098431	NA	NA	NA	NA	NA	NA	NA	NA	NA	NA	NA	NA	NA	NA	NA	NA	NA
ENSDARG00000005891	260.841600838741	-0.086522396052354	0.261774980575762	-0.330522022624363	0.741005555108033	0.914396949533018	down-regulated	non-finz gene	-0.489937763706361	1.67333027224699	NC	2.87038870769391	1.19150454984654	NA	NA	NA	NA	NA	NA	NA	NA	NA	NA	NA	NA	NA	NA	NA	NA	NA
ENSDARG00000005897	157.133264300402	0.169326311508638	0.298910615173842	0.566478080446091	0.571068829539819	0.834275253400797	up-regulated	non-finz gene	-0.116018053724801	0.853080363839586	NC	1.04012808991255	0.787163650823601	NA	NA	NA	NA	NA	NA	NA	NA	NA	NA	NA	NA	NA	NA	NA	NA	NA
ENSDARG00000005908	1581.84625066386	-0.369868236304354	0.174712192334609	-2.11701445309542	0.0342586211794531	0.206994879619762	down-regulated	non-finz gene	-0.283331693653144	8.44013533769365	NC	9.32218412661966	6.93518534288513	NA	NA	NA	NA	NA	NA	NA	NA	NA	NA	NA	NA	NA	NA	NA	NA	NA
ENSDARG00000005915	253.31234848741	0.962225465864585	0.310723748538657	3.09672328037351	0.00195672439116571	0.0290606427534975	up-regulated	non-finz gene	0.321326732514181	7.74372562378951	NC	6.49378866192756	9.67562307360682	NA	NA	NA	NA	NA	NA	NA	NA	NA	NA	NA	NA	NA	NA	NA	NA	NA
ENSDARG00000005924	52.2631313654488	0.527454600361155	0.506882202874362	1.0405861507272	0.298067661547512	0.649513389987828	up-regulated	non-finz gene	0.335621753728834	0.190885544222783	NC	0.292389652808768	0.240882503160642	NA	NA	NA	NA	NA	NA	NA	NA	NA	NA	NA	NA	NA	NA	NA	NA	NA
ENSDARG00000005926	1648.25882792668	-0.22085962938118	0.140327779997843	-1.57388386949879	0.115514299728271	0.414305736871774	down-regulated	non-finz gene	0.167724225593394	12.3302547023658	NC	13.7798806738615	13.8503921757451	NA	NA	NA	NA	NA	NA	NA	NA	NA	NA	NA	NA	NA	NA	NA	NA	NA
ENSDARG00000005927	363.753667501456	-0.20744445918391	0.242160039443901	-0.856641994526792	0.391642769573921	0.724113869978678	down-regulated	non-finz gene	0.80796038748857	2.38449086664182	NC	1.77721706808808	4.17461063567402	NA	NA	NA	NA	NA	NA	NA	NA	NA	NA	NA	NA	NA	NA	NA	NA	NA
ENSDARG00000005941	2079.40148489356	-0.305844806020085	0.133164825067922	-2.29673869104763	0.0216336808609636	0.15324346325319	down-regulated	non-finz gene	-0.0892064981824658	13.9437494234844	NC	17.6343756001946	13.1076772104762	NA	NA	NA	NA	NA	NA	NA	NA	NA	NA	NA	NA	NA	NA	NA	NA	NA
ENSDARG00000005945	5723.38654998609	-0.210884755048048	0.122623999927152	-1.71976737974074	0.0854747343477683	0.355828997487421	down-regulated	non-finz gene	-0.136411186395591	23.1840124460443	NC	17.5083254159239	21.0923389828163	NA	NA	NA	NA	NA	NA	NA	NA	NA	NA	NA	NA	NA	NA	NA	NA	NA
ENSDARG00000005948	151.920838083163	0.112895845761013	0.304651682572245	0.370573517952721	0.710955209459989	0.902544775303001	up-regulated	non-finz gene	0.0810829863419369	0.972013491519701	NC	0.845537537751724	1.0282073498891	NA	NA	NA	NA	NA	NA	NA	NA	NA	NA	NA	NA	NA	NA	NA	NA	NA
ENSDARG00000005972	241.544189784354	0.160007381080293	0.252017097543147	0.634906848147074	0.525489170443362	0.810846392966541	up-regulated	non-finz gene	-0.601860343832655	1.46345583904134	NC	3.64233251033221	0.964276549325917	NA	NA	NA	NA	NA	NA	NA	NA	NA	NA	NA	NA	NA	NA	NA	NA	NA
ENSDARG00000005980	421.023196309303	-0.196310182912815	0.201827686571604	-0.972662305392715	0.330721165469592	0.676003976496872	down-regulated	non-finz gene	0.602643410944785	2.56318566780038	NC	3.04607984429487	3.89218800061765	NA	NA	NA	NA	NA	NA	NA	NA	NA	NA	NA	NA	NA	NA	NA	NA	NA
ENSDARG00000005989	925.651730960144	0.291908736509679	0.158106075459094	1.84628412072124	0.0648509621750422	0.303864723622123	up-regulated	non-finz gene	0.271854434097758	2.48964359156956	NC	2.05101212693381	3.00589301085699	NA	NA	NA	NA	NA	NA	NA	NA	NA	NA	NA	NA	NA	NA	NA	NA	NA
ENSDARG00000005993	113.019619222943	-0.739287193899686	0.386696882933178	-1.91180024077783	0.0559018208963832	0.278151496678032	down-regulated	non-finz gene	1.32432185399189	0.671355982305852	NC	0.380093516873677	1.68117709793576	NA	NA	NA	NA	NA	NA	NA	NA	NA	NA	NA	NA	NA	NA	NA	NA	NA
ENSDARG00000006003	3549.79408585255	-0.0861534564946746	0.125194365503289	-0.688157619141502	0.49135352917172	0.793391433868454	down-regulated	non-finz gene	-0.301660902482969	24.2055702716118	NC	36.4154229080843	19.6384107212947	NA	NA	NA	NA	NA	NA	NA	NA	NA	NA	NA	NA	NA	NA	NA	NA	NA
ENSDARG00000006010	106.076500819506	-0.98864525487035	0.361825108386814	-2.73238432589213	0.00628777465779324	0.0662968687192034	down-regulated	non-finz gene	0.873338590662959	0.327971901419509	NC	1.17963200094088	0.600810826305025	NA	NA	NA	NA	NA	NA	NA	NA	NA	NA	NA	NA	NA	NA	NA	NA	NA
ENSDARG00000006011	57.2503420990524	-0.449355819270996	0.486210562645988	-0.924200035526941	0.355382177145451	0.696521034380784	down-regulated	non-finz gene	0.0525414056932818	0.107413442259281	NC	0.185014161349313	0.111397430551818	NA	NA	NA	NA	NA	NA	NA	NA	NA	NA	NA	NA	NA	NA	NA	NA	NA
ENSDARG00000006019	3703.1510432095	-0.609764353439797	0.133093958450547	-4.5814577952189	4.61745799821204e-06	0.000205923105853036	down-regulated	non-finz gene	-0.235786084932301	80.2661339027964	NC	83.6507754429905	68.1637792232729	NA	NA	NA	NA	NA	NA	NA	NA	NA	NA	NA	NA	NA	NA	NA	NA	NA
ENSDARG00000006025	91.8734730857261	-0.100818921526642	0.450092569967575	-0.223995969393373	0.822760439515831	0.944632210035511	down-regulated	non-finz gene	-1.34637052075515	0.675709155101783	NC	2.48662765127624	0.265743035277185	NA	NA	NA	NA	NA	NA	NA	NA	NA	NA	NA	NA	NA	NA	NA	NA	NA
ENSDARG00000006029	562.93832680394	0.312622306577761	0.192119861625197	1.62722533700159	0.103689248422976	0.39234513932466	up-regulated	non-finz gene	-0.735461344332649	6.59817085420788	NC	6.22138627696082	3.96303248038946	NA	NA	NA	NA	NA	NA	NA	NA	NA	NA	NA	NA	NA	NA	NA	NA	NA
ENSDARG00000006031	786.792492505837	-0.649019559449876	0.164081051114344	-3.95548148334077	7.63806643294149e-05	0.00224779400515456	down-regulated	non-finz gene	-0.498819367719793	4.57401126618583	NC	6.46462744499891	3.23696227428754	NA	NA	NA	NA	NA	NA	NA	NA	NA	NA	NA	NA	NA	NA	NA	NA	NA
ENSDARG00000006038	1685.76292543271	-0.110009486987226	0.138361052424038	-0.795089984210855	0.426561160387689	0.751388189796746	down-regulated	non-finz gene	0.0895174195912847	8.51892988885758	NC	8.23201671012777	9.06426246396193	NA	NA	NA	NA	NA	NA	NA	NA	NA	NA	NA	NA	NA	NA	NA	NA	NA
ENSDARG00000006040	198.623911214096	0.0593236265318374	0.320234905568855	0.185250344357236	0.853032683295943	0.956106800401461	up-regulated	non-finz gene	0.279582330607795	0.963330625803538	NC	1.44260328092642	1.16933253961477	NA	NA	NA	NA	NA	NA	NA	NA	NA	NA	NA	NA	NA	NA	NA	NA	NA
ENSDARG00000006060	1354.2219336423	-0.105838600215707	0.148973697824679	-0.710451588174068	0.477424141963069	0.7849643647923	down-regulated	non-finz gene	0.487351103300802	1.90307840282001	NC	1.02341299477184	2.66786580883854	NA	NA	NA	NA	NA	NA	NA	NA	NA	NA	NA	NA	NA	NA	NA	NA	NA
ENSDARG00000006062	2526.90064378744	0.167720591581087	0.129169440684292	1.29845411339218	0.19413133452954	0.537071505580601	up-regulated	non-finz gene	0.495611031599	16.5668609885023	NC	16.0059197233949	23.3579118331724	NA	NA	NA	NA	NA	NA	NA	NA	NA	NA	NA	NA	NA	NA	NA	NA	NA
ENSDARG00000006074	859.42616014654	-1.09682476039075	0.162719201589959	-6.74059821873186	1.57735832543027e-11	2.32528906473846e-09	down-regulated	non-finz gene	-1.29385192953481	5.0944039772056	NC	11.6486993898355	2.07780668898016	NA	NA	NA	NA	NA	NA	NA	NA	NA	NA	NA	NA	NA	NA	NA	NA	NA
ENSDARG00000006092	16889.896102663	0.121782870094852	0.124106281614371	0.981278856401979	0.326455246445348	0.673286193566727	up-regulated	non-finz gene	-0.306953622842594	109.961164982371	NC	98.0218194417243	88.8867617387516	NA	NA	NA	NA	NA	NA	NA	NA	NA	NA	NA	NA	NA	NA	NA	NA	NA
ENSDARG00000006093	8.65922819062076	-0.148407304177936	1.20498144407962	-0.123161485105931	0.901979223746843	NA	down-regulated	non-finz gene	-Inf	0.0066185689092218	NC	0.00358656293868644	0	NA	NA	NA	NA	NA	NA	NA	NA	NA	NA	NA	NA	NA	NA	NA	NA	NA
ENSDARG00000006094	64.0562190961697	0.139563977031563	0.451428175048012	0.309160980075556	0.757199074238382	0.920176213611824	up-regulated	non-finz gene	0.975966880585679	0.615779133484302	NC	0.877935935718263	1.21121230417754	NA	NA	NA	NA	NA	NA	NA	NA	NA	NA	NA	NA	NA	NA	NA	NA	NA
ENSDARG00000006110	5554.71206432307	0.15168775100017	0.15259440234977	0.994058423273468	0.32019442519454	0.667941710991233	up-regulated	non-finz gene	0.494647148170296	21.4052508539483	NC	16.8638933564562	30.1594870407803	NA	NA	NA	NA	NA	NA	NA	NA	NA	NA	NA	NA	NA	NA	NA	NA	NA
ENSDARG00000006112	586.47035095663	-0.227267250989326	0.188087767367563	-1.2083042622607	0.226930249598203	0.575067700640777	down-regulated	non-finz gene	-1.63590395309545	1.02446870764637	NC	1.8929823251193	0.329641997801568	NA	NA	NA	NA	NA	NA	NA	NA	NA	NA	NA	NA	NA	NA	NA	NA	NA
ENSDARG00000006120	55.419566598643	-0.775122904794591	0.484415325942654	-1.60012052320234	0.109571848908561	0.40363616212373	down-regulated	non-finz gene	0.179647626480173	0.6046654726527	NC	0.742319815566661	0.68484847754483	NA	NA	NA	NA	NA	NA	NA	NA	NA	NA	NA	NA	NA	NA	NA	NA	NA
ENSDARG00000006124	2083.0913847447	0.175786548669834	0.135732170457293	1.29509863488953	0.195286205782959	0.538332251731409	up-regulated	non-finz gene	0.484702946531772	7.1327079310727	NC	6.2738052241226	9.98078193145789	NA	NA	NA	NA	NA	NA	NA	NA	NA	NA	NA	NA	NA	NA	NA	NA	NA
ENSDARG00000006125	2458.76622560715	0.0753497229505325	0.134220818196623	0.561386258576902	0.574534249626121	0.836426461987698	up-regulated	non-finz gene	0.169726364383179	17.2316226642789	NC	13.7023074462106	19.3829065835665	NA	NA	NA	NA	NA	NA	NA	NA	NA	NA	NA	NA	NA	NA	NA	NA	NA
ENSDARG00000006128	24.3920694354232	-0.665716398363119	0.717342347931239	-0.928031643862926	0.353391155429365	0.694399431450119	down-regulated	non-finz gene	1.20757855922797	0.1827701976478	NC	0.268977432483924	0.422107190117947	NA	NA	NA	NA	NA	NA	NA	NA	NA	NA	NA	NA	NA	NA	NA	NA	NA
ENSDARG00000006151	94.9112330984202	-1.19055951021468	0.406024272145469	-2.93223728700664	0.00336529512115064	0.0432087609869672	down-regulated	non-finz gene	-1.8018817700211	0.155882775534567	NC	0.180206814914846	0.0447072203341949	NA	NA	NA	NA	NA	NA	NA	NA	NA	NA	NA	NA	NA	NA	NA	NA	NA
ENSDARG00000006169	19.7967423031438	0.699222423752164	0.791668520739775	0.883226256235091	0.377114038104687	0.712814033083785	up-regulated	non-finz gene	0.202306026942333	0.032820378923074	NC	0.0463241564294462	0.0377610248956841	NA	NA	NA	NA	NA	NA	NA	NA	NA	NA	NA	NA	NA	NA	NA	NA	NA
ENSDARG00000006192	2060.73031603854	-0.184238085860444	0.137896548150662	-1.3360601721455	0.181529606542592	0.518976641851534	down-regulated	non-finz gene	0.022792985191312	4.05187379824807	NC	3.47570645194412	4.11639727822743	NA	NA	NA	NA	NA	NA	NA	NA	NA	NA	NA	NA	NA	NA	NA	NA	NA
ENSDARG00000006196	283.088016721753	-0.281058808893853	0.247123898308848	-1.13731942081374	0.255404778925369	0.606219428871215	down-regulated	non-finz gene	0.814469868426459	1.42927154496931	NC	1.28974815019495	2.51359097568483	NA	NA	NA	NA	NA	NA	NA	NA	NA	NA	NA	NA	NA	NA	NA	NA	NA
ENSDARG00000006200	8389.39884267865	-0.135148832470157	0.117407530535651	-1.15110872235848	0.249687510075823	0.600030585323217	down-regulated	non-finz gene	0.648862326403894	8.81496038933887	NC	6.95159401325202	13.8212520943571	NA	NA	NA	NA	NA	NA	NA	NA	NA	NA	NA	NA	NA	NA	NA	NA	NA
ENSDARG00000006202	635.806182799604	0.0429261960746836	0.185107820524842	0.231898338778845	0.816616974825846	0.942468927597122	up-regulated	non-finz gene	0.287615364388564	8.77523332056743	NC	5.76047851238725	10.7112344274322	NA	NA	NA	NA	NA	NA	NA	NA	NA	NA	NA	NA	NA	NA	NA	NA	NA
ENSDARG00000006207	114.088066332073	0.436268534306742	0.363929475669985	1.19877218931933	0.230616539207773	0.578687923342569	up-regulated	non-finz gene	-1.76440706460244	0.767803670949994	NC	1.34017763757995	0.226001193785244	NA	NA	NA	NA	NA	NA	NA	NA	NA	NA	NA	NA	NA	NA	NA	NA	NA
ENSDARG00000006219	3409.59491915696	-0.14668437870475	0.129038840835545	-1.13674594219033	0.255644507574224	0.606420550731133	down-regulated	non-finz gene	0.17103475961253	28.304684576263	NC	19.2528503108657	31.867273850174	NA	NA	NA	NA	NA	NA	NA	NA	NA	NA	NA	NA	NA	NA	NA	NA	NA
ENSDARG00000006225	12352.2839976726	0.107523827598483	0.118417854238377	0.908003512561848	0.363876365845999	0.703313944538669	up-regulated	non-finz gene	-0.328233334108059	132.385764638612	NC	107.830159254546	105.446752491554	NA	NA	NA	NA	NA	NA	NA	NA	NA	NA	NA	NA	NA	NA	NA	NA	NA
ENSDARG00000006235	1242.0009115461	-0.319466593329217	0.151076855945657	-2.11459651665064	0.0344643508063594	0.207764834982222	down-regulated	non-finz gene	0.210619013548016	10.39589740256	NC	12.6129219396949	12.0299722495033	NA	NA	NA	NA	NA	NA	NA	NA	NA	NA	NA	NA	NA	NA	NA	NA	NA
ENSDARG00000006240	437.807511234606	-1.24392238168794	0.238546726708169	-5.21458583336472	1.84228383981553e-07	1.28644741288172e-05	down-regulated	non-finz gene	-2.45520701279805	2.49927983972087	NC	5.41737923680726	0.455747116513261	NA	NA	NA	NA	NA	NA	NA	NA	NA	NA	NA	NA	NA	NA	NA	NA	NA
ENSDARG00000006242	9009.90814774676	-0.174293771149024	0.117763447550958	-1.48003285207495	0.138864479626585	0.458476918607262	down-regulated	non-finz gene	0.121265690706088	70.7160027714489	NC	71.042057675042	76.9169960039062	NA	NA	NA	NA	NA	NA	NA	NA	NA	NA	NA	NA	NA	NA	NA	NA	NA
ENSDARG00000006251	2330.92676928349	0.216461935958609	0.148978796399943	1.45297143747559	0.146231684539181	0.469010742695026	up-regulated	non-finz gene	-0.404513085374081	58.6921064404388	NC	70.9226998053455	44.3413717266194	NA	NA	NA	NA	NA	NA	NA	NA	NA	NA	NA	NA	NA	NA	NA	NA	NA
ENSDARG00000006253	563.693066293225	-0.158378671444676	0.185054014220331	-0.855851044960882	0.392080176435334	0.724838421856358	down-regulated	non-finz gene	-0.29743927747204	5.17365647445199	NC	5.02217751083376	4.20978042357548	NA	NA	NA	NA	NA	NA	NA	NA	NA	NA	NA	NA	NA	NA	NA	NA	NA
ENSDARG00000006257	440.210793667192	-2.30143466225769	0.222356073835737	-10.3502217077184	4.17517825330181e-25	3.16538157003896e-22	down-regulated	non-finz gene	-1.56718651318855	0.731448028693363	NC	2.00812624660479	0.246838742075105	NA	NA	NA	NA	NA	NA	NA	NA	NA	NA	NA	NA	NA	NA	NA	NA	NA
ENSDARG00000006260	16128.231837128	-0.280959047413637	0.128540061024368	-2.18577029740459	0.0288324148772001	0.18509712792738	down-regulated	non-finz gene	0.293898062103972	281.351796916576	NC	178.397432280058	344.92273855841	NA	NA	NA	NA	NA	NA	NA	NA	NA	NA	NA	NA	NA	NA	NA	NA	NA
ENSDARG00000006266	31.6887571609729	-0.844384516211438	0.636931394632164	-1.32570716929267	0.184936711782768	0.523514925687521	down-regulated	non-finz gene	0.862807923170789	0.173793460127591	NC	0.136985654452764	0.316056331742942	NA	NA	NA	NA	NA	NA	NA	NA	NA	NA	NA	NA	NA	NA	NA	NA	NA
ENSDARG00000006272	145.892540617801	0.64985393928901	0.310016581021211	2.09619091065503	0.0360652589312789	0.214092090769907	up-regulated	non-finz gene	0.604282862034293	0.57140729565828	NC	0.582702196767746	0.868666450211151	NA	NA	NA	NA	NA	NA	NA	NA	NA	NA	NA	NA	NA	NA	NA	NA	NA
ENSDARG00000006283	1328.07824366118	0.199442920532782	0.144246145696197	1.38265684375954	0.16677011050514	0.49787116620145	up-regulated	non-finz gene	-0.263036073753663	6.30546104903233	NC	7.88305436494228	5.25454479933753	NA	NA	NA	NA	NA	NA	NA	NA	NA	NA	NA	NA	NA	NA	NA	NA	NA
ENSDARG00000006288	10.1934953115373	-0.193441088104853	1.22331079897934	-0.158129142868885	0.874355036818153	NA	down-regulated	non-finz gene	0.105008825587417	0.0408261705957101	NC	0.0995555603906619	0.0439085860664677	NA	NA	NA	NA	NA	NA	NA	NA	NA	NA	NA	NA	NA	NA	NA	NA	NA
ENSDARG00000006290	409.827129620952	-0.246980617530535	0.214845242625966	-1.14957452402385	0.250319156018613	0.601032220324989	down-regulated	non-finz gene	1.17877288025947	3.93862854162016	NC	4.04470995909226	8.91643029457634	NA	NA	NA	NA	NA	NA	NA	NA	NA	NA	NA	NA	NA	NA	NA	NA	NA
ENSDARG00000006299	716.45177703367	-0.462543826363212	0.169515859141334	-2.7286168309336	0.00636005566159561	0.0668814043515612	down-regulated	non-finz gene	-0.282454398510841	3.04236859004278	NC	2.78477881948216	2.50140827566851	NA	NA	NA	NA	NA	NA	NA	NA	NA	NA	NA	NA	NA	NA	NA	NA	NA
ENSDARG00000006300	236.960521525743	-0.132294846748488	0.259259182632574	-0.510280273991214	0.609855120424631	0.85553823000093	down-regulated	non-finz gene	0.576015137011488	2.43582287708662	NC	2.04677009994917	3.63114456168644	NA	NA	NA	NA	NA	NA	NA	NA	NA	NA	NA	NA	NA	NA	NA	NA	NA
ENSDARG00000006301	55.9905579143921	-0.624080905703734	0.508842679944328	-1.22647122637593	0.220021396810024	0.567595862904759	down-regulated	non-finz gene	1.11137835046315	0.499464754170971	NC	0.359279157656543	1.07910341445899	NA	NA	NA	NA	NA	NA	NA	NA	NA	NA	NA	NA	NA	NA	NA	NA	NA
ENSDARG00000006307	14.6372702549589	0.251895459120518	0.883058953705303	0.285253275631902	0.775450106956087	NA	up-regulated	non-finz gene	2.31800254892162	0.0288138109418123	NC	0.0681339576226511	0.143677578372857	NA	NA	NA	NA	NA	NA	NA	NA	NA	NA	NA	NA	NA	NA	NA	NA	NA
ENSDARG00000006314	556.531481938234	-0.821703683577983	0.206302986142766	-3.98299461845573	6.8052297155746e-05	0.00206373452003168	down-regulated	non-finz gene	-0.281023775656013	4.70397321826329	NC	5.35515751169913	3.87140186093645	NA	NA	NA	NA	NA	NA	NA	NA	NA	NA	NA	NA	NA	NA	NA	NA	NA
ENSDARG00000006316	11059.2783264165	-0.381144082551771	0.144401198934286	-2.63948004147265	0.00830333122850766	0.0806573132941248	down-regulated	non-finz gene	0.5092222906364	101.45640136426	NC	87.4025958287613	144.401145322765	NA	NA	NA	NA	NA	NA	NA	NA	NA	NA	NA	NA	NA	NA	NA	NA	NA
ENSDARG00000006332	690.710603492711	0.0592819150920372	0.176417676374789	0.336031605847117	0.736847032845858	0.912780610005832	up-regulated	non-finz gene	-0.837389288009745	6.06035525647197	NC	6.84322622822873	3.39171060554369	NA	NA	NA	NA	NA	NA	NA	NA	NA	NA	NA	NA	NA	NA	NA	NA	NA
ENSDARG00000006345	327.866668194558	0.0546824357938085	0.246703141126619	0.221652774845469	0.824584195804926	0.945325868294133	up-regulated	non-finz gene	0.162173700724235	3.77050263158336	NC	2.58154437069823	4.21908618187112	NA	NA	NA	NA	NA	NA	NA	NA	NA	NA	NA	NA	NA	NA	NA	NA	NA
ENSDARG00000006350	53.8927012821218	-0.379064080462758	0.506070149679479	-0.749034655971786	0.453836317627811	0.769894765957105	down-regulated	non-finz gene	2.89508575621319	0.151834238248915	NC	0.0731360589606201	1.12947693746234	NA	NA	NA	NA	NA	NA	NA	NA	NA	NA	NA	NA	NA	NA	NA	NA	NA
ENSDARG00000006353	3012.18537614384	0.459754804620519	0.145523823774841	3.15930953911619	0.00158143428240523	0.0248059263154421	up-regulated	non-finz gene	-0.680123552883937	13.7196891866877	NC	15.8099469666707	8.56262022953844	NA	NA	NA	NA	NA	NA	NA	NA	NA	NA	NA	NA	NA	NA	NA	NA	NA
ENSDARG00000006368	10.9130227059938	-0.617621815003566	1.3783908244973	-0.448074525763629	0.654099412132858	NA	down-regulated	non-finz gene	-0.435559555775285	0.0756663418540763	NC	0.179388730767746	0.0559482165280207	NA	NA	NA	NA	NA	NA	NA	NA	NA	NA	NA	NA	NA	NA	NA	NA	NA
ENSDARG00000006370	56.0621520582478	0.164212126923957	0.474943124631856	0.345751140310206	0.729529747337436	0.910539597629298	up-regulated	non-finz gene	2.00279721408868	0.495928129598408	NC	0.441140049153074	1.98756243207832	NA	NA	NA	NA	NA	NA	NA	NA	NA	NA	NA	NA	NA	NA	NA	NA	NA
ENSDARG00000006385	440.219521764753	0.0115887378385698	0.200725538360794	0.0577342471376992	0.953960313911388	0.987002999595997	up-regulated	non-finz gene	0.282971146095148	2.83128916440422	NC	4.67563189339893	3.44482393291172	NA	NA	NA	NA	NA	NA	NA	NA	NA	NA	NA	NA	NA	NA	NA	NA	NA
ENSDARG00000006389	522.059980259649	-0.336056776317987	0.195103451943987	-1.72245428243098	0.0849872577015441	0.354953339419277	down-regulated	non-finz gene	0.350696940266743	3.65578300702365	NC	3.87646910870217	4.66176855622907	NA	NA	NA	NA	NA	NA	NA	NA	NA	NA	NA	NA	NA	NA	NA	NA	NA
ENSDARG00000006392	472.132452660912	-0.750238316317588	0.254628110303179	-2.94640805928418	0.00321487976459305	0.0417148335224825	down-regulated	non-finz gene	0.108214815886509	5.72540839192934	NC	6.97818198552353	6.17138123713997	NA	NA	NA	NA	NA	NA	NA	NA	NA	NA	NA	NA	NA	NA	NA	NA	NA
ENSDARG00000006395	2891.30039973298	-0.242928058896985	0.130985377336915	-1.85461968225763	0.0636505554577846	0.299905443457647	down-regulated	non-finz gene	-0.0992444961757633	19.3242155879855	NC	22.5875348709604	18.0395750867621	NA	NA	NA	NA	NA	NA	NA	NA	NA	NA	NA	NA	NA	NA	NA	NA	NA
ENSDARG00000006397	245.397785594587	0.243374000920953	0.250149383142015	0.972914655491211	0.330595720479506	0.676003976496872	up-regulated	non-finz gene	0.151551411524447	1.90176986152172	NC	2.46094931618087	2.11241616079071	NA	NA	NA	NA	NA	NA	NA	NA	NA	NA	NA	NA	NA	NA	NA	NA	NA
ENSDARG00000006399	8073.10803200254	0.34411684987267	0.123849541882561	2.77850724873068	0.00546092948375032	0.0605034504598391	up-regulated	non-finz gene	-0.305788567653608	70.1240512694566	NC	73.4830652972408	56.7303505789812	NA	NA	NA	NA	NA	NA	NA	NA	NA	NA	NA	NA	NA	NA	NA	NA	NA
ENSDARG00000006408	6716.35374240181	-0.0310572024239556	0.117959902644118	-0.263286097460205	0.792330074409411	0.932101518998714	down-regulated	non-finz gene	-0.206447904049011	35.092648476322	NC	47.2809048680449	30.413691362537	NA	NA	NA	NA	NA	NA	NA	NA	NA	NA	NA	NA	NA	NA	NA	NA	NA
ENSDARG00000006409	1267.28276005846	-0.182484075787958	0.147374898704437	-1.23823037296149	0.215630652499068	0.562796003022568	down-regulated	non-finz gene	-0.288450421580894	17.341050858829	NC	15.4226544947717	14.1985234417885	NA	NA	NA	NA	NA	NA	NA	NA	NA	NA	NA	NA	NA	NA	NA	NA	NA
ENSDARG00000006413	2529.56562875299	-0.530802741078901	0.183664521197933	-2.8900668328145	0.00385159932377989	0.0472832900695592	down-regulated	non-finz gene	0.371650615078269	23.8420881989763	NC	25.6290596520595	30.8476633936074	NA	NA	NA	NA	NA	NA	NA	NA	NA	NA	NA	NA	NA	NA	NA	NA	NA
ENSDARG00000006420	152.989089799083	0.792712881465686	0.338821966196137	2.3396147846176	0.0193036387413143	0.141955303649175	up-regulated	non-finz gene	-0.645012921404235	0.294784354007485	NC	0.976800008091384	0.188510780788778	NA	NA	NA	NA	NA	NA	NA	NA	NA	NA	NA	NA	NA	NA	NA	NA	NA
ENSDARG00000006422	314.188210620501	-0.0372555748268475	0.234259252443516	-0.159035660014456	0.873640778727161	0.962377003951784	down-regulated	non-finz gene	1.15130247786135	0.886454528053674	NC	0.643270602841167	1.96894254201034	NA	NA	NA	NA	NA	NA	NA	NA	NA	NA	NA	NA	NA	NA	NA	NA	NA
ENSDARG00000006427	28.4344330843247	-0.228108597661193	0.791281334698572	-0.288277490771457	0.773134335892437	0.925911822005678	down-regulated	non-finz gene	5.56209650375642	0.243448230313115	NC	0.0753846520777323	11.5017654847667	NA	NA	NA	NA	NA	NA	NA	NA	NA	NA	NA	NA	NA	NA	NA	NA	NA
ENSDARG00000006434	594.371680385219	-0.216392425115802	0.207327882435846	-1.0437208086701	0.296614579567815	0.647702746029239	down-regulated	non-finz gene	0.565576514084893	8.71305680821291	NC	4.84429743718502	12.8951393951962	NA	NA	NA	NA	NA	NA	NA	NA	NA	NA	NA	NA	NA	NA	NA	NA	NA
ENSDARG00000006467	2287.55766725696	-0.119574253202461	0.155524432617553	-0.768845455276494	0.441985060863847	0.761712249173806	down-regulated	non-finz gene	-0.440876153151048	2.30931462591199	NC	2.45458393718932	1.70124224955515	NA	NA	NA	NA	NA	NA	NA	NA	NA	NA	NA	NA	NA	NA	NA	NA	NA
ENSDARG00000006477	2559.54684254803	-0.103829632023181	0.137155872415004	-0.757019223420594	0.449038345664221	0.767114541667173	down-regulated	non-finz gene	-0.296481361444404	14.5885008335977	NC	17.1945318109883	11.8784802951999	NA	NA	NA	NA	NA	NA	NA	NA	NA	NA	NA	NA	NA	NA	NA	NA	NA
ENSDARG00000006487	14765.1622563997	-0.191301275812453	0.132830454815996	-1.44019137838121	0.149813261770735	0.474662077741666	down-regulated	non-finz gene	0.0824620770194091	142.713370940466	NC	125.434445587551	151.108266401918	NA	NA	NA	NA	NA	NA	NA	NA	NA	NA	NA	NA	NA	NA	NA	NA	NA
ENSDARG00000006491	58.604141581905	-0.75671931980044	0.518050316038272	-1.46070622171869	0.14409608088754	0.465628923038466	down-regulated	non-finz gene	2.81772687350695	0.0770390088791502	NC	0.0432931629084816	0.543164021853771	NA	NA	NA	NA	NA	NA	NA	NA	NA	NA	NA	NA	NA	NA	NA	NA	NA
ENSDARG00000006494	319.047691213877	-0.228591825120749	0.241835901308736	-0.94523527682898	0.344538773256288	0.686791261927303	down-regulated	non-finz gene	-0.129098394782874	0.628569677641526	NC	0.84076632435833	0.574765824967665	NA	NA	NA	NA	NA	NA	NA	NA	NA	NA	NA	NA	NA	NA	NA	NA	NA
ENSDARG00000006497	73.1023509662448	0.308895748680891	0.426756842009691	0.723821432425626	0.46917536960266	0.780009981610292	up-regulated	non-finz gene	0.810825721182959	0.401174775745527	NC	0.384133464660148	0.7037468790169	NA	NA	NA	NA	NA	NA	NA	NA	NA	NA	NA	NA	NA	NA	NA	NA	NA
ENSDARG00000006508	13.4238767806296	0.344932665527926	1.04639443012513	0.329639240803947	0.741672568476092	NA	up-regulated	non-finz gene	2.78308073070006	0.0255163566223188	NC	0.0884938314583661	0.175634344265871	NA	NA	NA	NA	NA	NA	NA	NA	NA	NA	NA	NA	NA	NA	NA	NA	NA
ENSDARG00000006514	639.208140233386	0.208363353385118	0.189312489311443	1.10063183967928	0.27105692225795	0.623987457962526	up-regulated	non-finz gene	1.18403071614193	6.12029290841372	NC	4.41978274334469	13.9059597720052	NA	NA	NA	NA	NA	NA	NA	NA	NA	NA	NA	NA	NA	NA	NA	NA	NA
ENSDARG00000006524	5048.63547493797	0.324778982007761	0.123869289255781	2.62194918497608	0.00874284656383788	0.0831510514592968	up-regulated	non-finz gene	-0.381340464809933	12.6726626004269	NC	13.5114447337973	9.72910641871063	NA	NA	NA	NA	NA	NA	NA	NA	NA	NA	NA	NA	NA	NA	NA	NA	NA
ENSDARG00000006526	237.001508988345	-0.944521789435679	0.271684507138966	-3.47653901719378	0.000507930316792925	0.0101592444392715	down-regulated	non-finz gene	2.76257507526541	0.895104105885164	NC	0.250349195225143	6.0742339132402	NA	NA	NA	NA	NA	NA	NA	NA	NA	NA	NA	NA	NA	NA	NA	NA	NA
ENSDARG00000006527	8328.93200940252	0.21868759594725	0.119850461752108	1.82467044974404	0.0680507751239853	0.311454744747931	up-regulated	non-finz gene	-0.505793892281105	182.110953746503	NC	202.381748640295	128.255776877424	NA	NA	NA	NA	NA	NA	NA	NA	NA	NA	NA	NA	NA	NA	NA	NA	NA
ENSDARG00000006545	227.387550900401	0.255642909599968	0.259306520200429	0.985871506055344	0.324196170910539	0.671461849494822	up-regulated	non-finz gene	-0.202272493335543	1.72861741156049	NC	1.45288338398301	1.5024803309541	NA	NA	NA	NA	NA	NA	NA	NA	NA	NA	NA	NA	NA	NA	NA	NA	NA
ENSDARG00000006546	186.525478909194	0.428090472027714	0.295694621715188	1.4477452093804	0.14768832114349	0.471808806651618	up-regulated	non-finz gene	-1.22841490813777	0.576902233521103	NC	1.33318316091352	0.246213853808441	NA	NA	NA	NA	NA	NA	NA	NA	NA	NA	NA	NA	NA	NA	NA	NA	NA
ENSDARG00000006553	960.85409123394	-0.428485685974813	0.1561603312668	-2.74388304954825	0.00607171647893112	0.0649841960211951	down-regulated	non-finz gene	0.208999556844954	11.3784846751793	NC	23.5619152073683	13.1522351367826	NA	NA	NA	NA	NA	NA	NA	NA	NA	NA	NA	NA	NA	NA	NA	NA	NA
ENSDARG00000006566	2106.31058875504	-0.520250620372555	0.171195813036465	-3.03892140318725	0.00237426788378352	0.0336941290900745	down-regulated	non-finz gene	0.0728509244991193	11.6430849061743	NC	11.9183281281286	12.246116256185	NA	NA	NA	NA	NA	NA	NA	NA	NA	NA	NA	NA	NA	NA	NA	NA	NA
ENSDARG00000006567	233.197091393301	0.139549106695469	0.28305092499015	0.493017667051698	0.622000104172445	0.861556607234244	up-regulated	non-finz gene	-0.489352373135988	2.71731186481844	NC	2.70276149655164	1.93566297182659	NA	NA	NA	NA	NA	NA	NA	NA	NA	NA	NA	NA	NA	NA	NA	NA	NA
ENSDARG00000006568	11.3838973441368	1.96217966728192	1.14126826180639	1.71929749818523	0.0855602152866851	NA	up-regulated	non-finz gene	Inf	0	NC	0.025670323571309	0.00636850949557535	NA	NA	NA	NA	NA	NA	NA	NA	NA	NA	NA	NA	NA	NA	NA	NA	NA
ENSDARG00000006577	103.026933911957	0.723878390476231	0.398275081569335	1.81753371971933	0.0691354300039862	0.314532323835683	up-regulated	non-finz gene	0.26576218113148	3.04259988670255	NC	2.03118026393741	3.65802974841057	NA	NA	NA	NA	NA	NA	NA	NA	NA	NA	NA	NA	NA	NA	NA	NA	NA
ENSDARG00000006580	273.200457479917	-0.11338416964324	0.238571219909598	-0.475263402208382	0.634599241219073	0.86777072227509	down-regulated	non-finz gene	-1.61627514634652	2.19792707290412	NC	11.7347077215146	0.716912211787625	NA	NA	NA	NA	NA	NA	NA	NA	NA	NA	NA	NA	NA	NA	NA	NA	NA
ENSDARG00000006584	1363.9111125025	-0.256628619451895	0.147941235433521	-1.73466592123474	0.082799995810285	0.350042149042896	down-regulated	non-finz gene	-0.0496705281417789	3.93828514255691	NC	3.83262520027768	3.80500155132243	NA	NA	NA	NA	NA	NA	NA	NA	NA	NA	NA	NA	NA	NA	NA	NA	NA
ENSDARG00000006585	37.0414487013343	-0.485228640027388	0.578355164927631	-0.838980386884076	0.401480315761415	0.733865454332663	down-regulated	non-finz gene	1.73822649491579	0.101197313205548	NC	0.163395510451016	0.3376193242883	NA	NA	NA	NA	NA	NA	NA	NA	NA	NA	NA	NA	NA	NA	NA	NA	NA
ENSDARG00000006600	1765.89031881457	0.258813707660658	0.136852004134118	1.89119413557886	0.0585984339080145	0.285828941865655	up-regulated	non-finz gene	-0.520880677375522	15.0177024474845	NC	19.2273752751144	10.4665315559095	NA	NA	NA	NA	NA	NA	NA	NA	NA	NA	NA	NA	NA	NA	NA	NA	NA
ENSDARG00000006601	199.997469213446	0.296430403782666	0.301052812963596	0.984645852880675	0.324798058378464	0.672020588432015	up-regulated	non-finz gene	0.251398312568941	0.332064058965782	NC	0.464708531477569	0.39527587172261	NA	NA	NA	NA	NA	NA	NA	NA	NA	NA	NA	NA	NA	NA	NA	NA	NA
ENSDARG00000006602	15.6126845957504	0.363504147877504	0.872492546417964	0.416627224346934	0.676951093079721	NA	up-regulated	non-finz gene	0.174493925908702	0.898537809517156	NC	1.02187509133769	1.01406142457038	NA	NA	NA	NA	NA	NA	NA	NA	NA	NA	NA	NA	NA	NA	NA	NA	NA
ENSDARG00000006603	334.327550395574	0.125728691656264	0.244311579917979	0.514624364913338	0.606815535735677	0.853762498467163	up-regulated	non-finz gene	-0.716490278790456	4.74060465002617	NC	7.10103912227263	2.88501896681936	NA	NA	NA	NA	NA	NA	NA	NA	NA	NA	NA	NA	NA	NA	NA	NA	NA
ENSDARG00000006604	70.4611322720512	0.423315714185117	0.466879764641927	0.906691071757584	0.364570186131465	0.703724773690477	up-regulated	non-finz gene	0.172123021445955	0.326771607495649	NC	1.17375813878701	0.368178570304449	NA	NA	NA	NA	NA	NA	NA	NA	NA	NA	NA	NA	NA	NA	NA	NA	NA
ENSDARG00000006609	1130.21974954763	-1.00519338897537	0.176009978030693	-5.71100229783609	1.12312729534421e-08	1.0159835039304e-06	down-regulated	non-finz gene	0.0172609136875312	4.16046392346098	NC	6.60442032903058	4.21054015272575	NA	NA	NA	NA	NA	NA	NA	NA	NA	NA	NA	NA	NA	NA	NA	NA	NA
ENSDARG00000006615	992.784207191867	0.1810915047843	0.172890788698151	1.04743292657694	0.294899952187692	0.646619217570616	up-regulated	non-finz gene	0.162274261177221	2.32296759000176	NC	3.07100419919556	2.5995164540449	NA	NA	NA	NA	NA	NA	NA	NA	NA	NA	NA	NA	NA	NA	NA	NA	NA
ENSDARG00000006617	87.7293359163035	-0.693764937827911	0.409992293529609	-1.69214141040387	0.0906190144591446	0.366146897271646	down-regulated	non-finz gene	-0.0402907275615558	0.462729934992416	NC	0.453453156339507	0.449985871650546	NA	NA	NA	NA	NA	NA	NA	NA	NA	NA	NA	NA	NA	NA	NA	NA	NA
ENSDARG00000006621	401.917204472283	0.23324998459665	0.2094261904961	1.11375747247331	0.265383245954059	0.616384346497141	up-regulated	non-finz gene	0.473347385431738	3.14601927017272	NC	1.50810030601752	4.36770341022639	NA	NA	NA	NA	NA	NA	NA	NA	NA	NA	NA	NA	NA	NA	NA	NA	NA
ENSDARG00000006624	1477.42615088437	0.00629154816030592	0.142359292239989	0.0441948541701069	0.964749083825014	0.99021908635703	up-regulated	non-finz gene	0.293869016088686	9.71731983852984	NC	8.53678834327487	11.9126912525377	NA	NA	NA	NA	NA	NA	NA	NA	NA	NA	NA	NA	NA	NA	NA	NA	NA
ENSDARG00000006639	169.491242954284	-0.477589304380276	0.354183496861979	-1.34842336983981	0.177522251640259	0.513411765370494	down-regulated	non-finz gene	0.0630873761543131	0.776035523791839	NC	1.1762768564643	0.810723561014664	NA	NA	NA	NA	NA	NA	NA	NA	NA	NA	NA	NA	NA	NA	NA	NA	NA
ENSDARG00000006640	151.663336911771	-0.491490419700061	0.347597863543688	-1.41396271740401	0.157372849462417	0.485192319188834	down-regulated	non-finz gene	-1.99559511535099	0.538824638193018	NC	1.49472549819265	0.13511807741111	NA	NA	NA	NA	NA	NA	NA	NA	NA	NA	NA	NA	NA	NA	NA	NA	NA
ENSDARG00000006642	607.431408841178	0.321552623683489	0.180876536892885	1.7777464629031	0.0754455049222035	0.332641341419663	up-regulated	non-finz gene	0.116807396905685	4.71484556678934	NC	6.11229021922981	5.11246093255434	NA	NA	NA	NA	NA	NA	NA	NA	NA	NA	NA	NA	NA	NA	NA	NA	NA
ENSDARG00000006666	1121.06329789443	-0.279598510589343	0.163990542894402	-1.70496728442069	0.0882005261707443	0.361467416045332	down-regulated	non-finz gene	-0.183221409111776	7.39583291710907	NC	5.84455790394885	6.51376297477746	NA	NA	NA	NA	NA	NA	NA	NA	NA	NA	NA	NA	NA	NA	NA	NA	NA
ENSDARG00000006672	90.0407066200323	0.145015034491117	0.424393953084027	0.341699106307495	0.732577344735345	0.91138019391906	up-regulated	non-finz gene	0.584816580256499	1.15344516071839	NC	2.78081262467515	1.7299927532207	NA	NA	NA	NA	NA	NA	NA	NA	NA	NA	NA	NA	NA	NA	NA	NA	NA
ENSDARG00000006677	30.5660934289488	-0.298587798524109	0.636408853855842	-0.469176059878866	0.6389437960494	0.869901161014409	down-regulated	non-finz gene	0.234644106004013	0.373244751465698	NC	0.207445231047999	0.43916591278148	NA	NA	NA	NA	NA	NA	NA	NA	NA	NA	NA	NA	NA	NA	NA	NA	NA
ENSDARG00000006683	1045.78553162795	-0.391222929375518	0.168543355605123	-2.32120054790001	0.0202760226357003	0.146534070078523	down-regulated	non-finz gene	0.303476063525324	2.20704848160776	NC	3.18171068113408	2.72375017637764	NA	NA	NA	NA	NA	NA	NA	NA	NA	NA	NA	NA	NA	NA	NA	NA	NA
ENSDARG00000006691	18351.1528461055	-0.177968345160779	0.144312901158048	-1.23321160986067	0.217496824967985	0.565221708680116	down-regulated	non-finz gene	0.107739824082559	144.670143770551	NC	176.389506423123	155.887693686246	NA	NA	NA	NA	NA	NA	NA	NA	NA	NA	NA	NA	NA	NA	NA	NA	NA
ENSDARG00000006712	104.890661799948	-0.887401905595306	0.362506815711621	-2.44795923037554	0.0143667911051638	0.116879755332301	down-regulated	non-finz gene	1.23268497950283	0.711228663616837	NC	0.758307794933194	1.67141542216999	NA	NA	NA	NA	NA	NA	NA	NA	NA	NA	NA	NA	NA	NA	NA	NA	NA
ENSDARG00000006719	120.486698087011	-0.222651375629858	0.37569922386104	-0.592631981886153	0.553427470752709	0.824414272455877	down-regulated	non-finz gene	1.02360443730359	0.504975492123484	NC	0.413535611090772	1.02661106398303	NA	NA	NA	NA	NA	NA	NA	NA	NA	NA	NA	NA	NA	NA	NA	NA	NA
ENSDARG00000006754	21.0631216187477	0.147402806354729	0.796651017480333	0.185028077690703	0.853207012980142	0.956106800401461	up-regulated	non-finz gene	-0.349557037878064	0.3131415417117	NC	1.21075772820131	0.245761320485842	NA	NA	NA	NA	NA	NA	NA	NA	NA	NA	NA	NA	NA	NA	NA	NA	NA
ENSDARG00000006758	28.4441230786046	0.776882336721975	0.723422396630377	1.07389865221288	0.282868107481422	0.634826419465967	up-regulated	non-finz gene	1.70224965608701	0.0774372562378951	NC	0.0301271286849661	0.251987015717693	NA	NA	NA	NA	NA	NA	NA	NA	NA	NA	NA	NA	NA	NA	NA	NA	NA
ENSDARG00000006760	9.38562979089367	1.37621656286536	1.26603299657436	1.08703056443958	0.27702330219848	NA	up-regulated	non-finz gene	1.72649720233369	0.0494773116256263	NC	0.0329987193706224	0.163731989641546	NA	NA	NA	NA	NA	NA	NA	NA	NA	NA	NA	NA	NA	NA	NA	NA	NA
ENSDARG00000006766	1462.84389499239	-0.066783191120646	0.157966149256165	-0.42276900104938	0.672463806628981	0.884791042241014	down-regulated	non-finz gene	-0.308585256821758	7.07467536412872	NC	8.42984422512155	5.71232748852703	NA	NA	NA	NA	NA	NA	NA	NA	NA	NA	NA	NA	NA	NA	NA	NA	NA
ENSDARG00000006782	2447.3160419755	0.0616621805283769	0.139025698122522	0.443530810210602	0.657381838942459	0.877765198426261	up-regulated	non-finz gene	-0.780208729479413	7.76145582640671	NC	9.22176564927271	4.51936023098208	NA	NA	NA	NA	NA	NA	NA	NA	NA	NA	NA	NA	NA	NA	NA	NA	NA
ENSDARG00000006786	69.3325024858514	-0.328262595352908	0.440378301132556	-0.745410467565474	0.456023617837931	0.77122923513891	down-regulated	non-finz gene	0.889995934616567	0.219461592087619	NC	0.589135783437922	0.406699836498913	NA	NA	NA	NA	NA	NA	NA	NA	NA	NA	NA	NA	NA	NA	NA	NA	NA
ENSDARG00000006791	135.265619678086	-0.229595631878915	0.326149572194733	-0.703958096078173	0.481458869942226	0.787315804062261	down-regulated	non-finz gene	0.308939711076329	0.574735638309068	NC	0.678332230432906	0.711980743434829	NA	NA	NA	NA	NA	NA	NA	NA	NA	NA	NA	NA	NA	NA	NA	NA	NA
ENSDARG00000006797	31.6638625561893	0.542778558585488	0.670756032653511	0.809204140048143	0.41839773395378	0.745613423133886	up-regulated	non-finz gene	-0.742988080967532	0.0818080903811928	NC	0.300467803593916	0.048880378076429	NA	NA	NA	NA	NA	NA	NA	NA	NA	NA	NA	NA	NA	NA	NA	NA	NA
ENSDARG00000006812	1645.44488077252	-0.090415178186984	0.139798889882707	-0.646751760781817	0.517792617451117	0.806955256544458	down-regulated	non-finz gene	-0.0258229784530357	2.99999785285132	NC	3.24857094784201	2.94677823035002	NA	NA	NA	NA	NA	NA	NA	NA	NA	NA	NA	NA	NA	NA	NA	NA	NA
ENSDARG00000006816	96.6945183329754	-1.45838796994709	0.403095806701977	-3.61796859629783	0.000296924413289824	0.00667702483614023	down-regulated	non-finz gene	-2.42550589111136	0.346623908874387	NC	0.946391486292532	0.0645220990608862	NA	NA	NA	NA	NA	NA	NA	NA	NA	NA	NA	NA	NA	NA	NA	NA	NA
ENSDARG00000006818	343.758548040855	0.368368215885303	0.21683771371271	1.69881986660936	0.0893531291996352	0.36318385754082	up-regulated	non-finz gene	-0.542624533379021	4.01421070939088	NC	3.8808581940617	2.7558393961635	NA	NA	NA	NA	NA	NA	NA	NA	NA	NA	NA	NA	NA	NA	NA	NA	NA
ENSDARG00000006832	27.12608255248	1.04543140617944	0.701777819448421	1.48969000901328	0.136305762815379	0.454761955109735	up-regulated	non-finz gene	0.672049418311311	0.190500694335237	NC	0.137641583745759	0.303531379990728	NA	NA	NA	NA	NA	NA	NA	NA	NA	NA	NA	NA	NA	NA	NA	NA	NA
ENSDARG00000006837	880.457707983036	-0.429441484346534	0.239595318068406	-1.79236175317885	0.0730750372107029	0.325994457616588	down-regulated	non-finz gene	1.05388873674704	5.57567877163066	NC	3.05496454041498	11.5757694068104	NA	NA	NA	NA	NA	NA	NA	NA	NA	NA	NA	NA	NA	NA	NA	NA	NA
ENSDARG00000006840	318.511293739224	-0.0721226383534548	0.231742550190225	-0.311218799889157	0.755634291978237	0.919573818775361	down-regulated	non-finz gene	-1.11472179602552	0.985447862855789	NC	1.56208524371682	0.455060306039142	NA	NA	NA	NA	NA	NA	NA	NA	NA	NA	NA	NA	NA	NA	NA	NA	NA
ENSDARG00000006848	68.7968193915429	-0.79801512517931	0.438041617633103	-1.82177923981578	0.0684884889770269	0.31261617918671	down-regulated	non-finz gene	0.327401246923865	0.0769337184253039	NC	0.111173126003146	0.096532670234162	NA	NA	NA	NA	NA	NA	NA	NA	NA	NA	NA	NA	NA	NA	NA	NA	NA
ENSDARG00000006849	13.6518324799645	-0.731844044707581	1.03801719193583	-0.705040388919519	0.480785101764078	NA	down-regulated	non-finz gene	-0.894991174412582	0.0235462964558522	NC	0.0861272820074386	0.0126620323360304	NA	NA	NA	NA	NA	NA	NA	NA	NA	NA	NA	NA	NA	NA	NA	NA	NA
ENSDARG00000006859	564.554909781478	-0.356690681761187	0.232684702783076	-1.5329356743048	0.12529170495944	0.433080598058891	down-regulated	non-finz gene	0.217741490912859	7.55415587640011	NC	10.4707628563776	8.78481584991551	NA	NA	NA	NA	NA	NA	NA	NA	NA	NA	NA	NA	NA	NA	NA	NA	NA
ENSDARG00000006862	102.898762261087	-0.213519845171978	0.39039659629556	-0.546930601337331	0.584426411107142	0.840617231026997	down-regulated	non-finz gene	-1.80327500532097	0.884712730585179	NC	3.74281210448529	0.253490921151847	NA	NA	NA	NA	NA	NA	NA	NA	NA	NA	NA	NA	NA	NA	NA	NA	NA
ENSDARG00000006869	26.0405729117659	-0.603885782360577	0.715216037527895	-0.844340382030408	0.398479226630427	0.731016480208472	down-regulated	non-finz gene	0.689971326308573	0.112687351687869	NC	0.284968144761643	0.181793034026647	NA	NA	NA	NA	NA	NA	NA	NA	NA	NA	NA	NA	NA	NA	NA	NA	NA
ENSDARG00000006877	25.7528299956513	2.08555885028264	0.886490434221737	2.352601641002	0.0186425940134499	0.138243474284181	up-regulated	non-finz gene	-0.816988662411309	0.130014921761648	NC	0.289645493051504	0.0737997865075496	NA	NA	NA	NA	NA	NA	NA	NA	NA	NA	NA	NA	NA	NA	NA	NA	NA
ENSDARG00000006878	209.277422950086	-0.100516187880907	0.267050402789091	-0.37639406955058	0.706623954218705	0.901089709156768	down-regulated	non-finz gene	1.64408888911535	0.552194599293514	NC	0.173159028863974	1.72588647701576	NA	NA	NA	NA	NA	NA	NA	NA	NA	NA	NA	NA	NA	NA	NA	NA	NA
ENSDARG00000006889	56.5316889785914	-0.445466728915921	0.474111888569664	-0.93958143563925	0.347432302400132	0.688850521358967	down-regulated	non-finz gene	-0.0217483166985211	0.279860843983826	NC	0.59244631861071	0.275673641976631	NA	NA	NA	NA	NA	NA	NA	NA	NA	NA	NA	NA	NA	NA	NA	NA	NA
ENSDARG00000006891	13.8538327242814	-0.215916900560463	1.1678013859944	-0.184891800223893	0.853313902583934	NA	down-regulated	non-finz gene	2.10500882558742	0.0130418694810597	NC	0.0471154075485827	0.0561061730964228	NA	NA	NA	NA	NA	NA	NA	NA	NA	NA	NA	NA	NA	NA	NA	NA	NA
ENSDARG00000006899	42.0259432456173	-0.243319744883187	0.536896897067763	-0.453196407377406	0.650407319196732	0.874495270460734	down-regulated	non-finz gene	1.56691292990424	0.336009276213414	NC	0.40538881911593	0.995494946259446	NA	NA	NA	NA	NA	NA	NA	NA	NA	NA	NA	NA	NA	NA	NA	NA	NA
ENSDARG00000006900	725.427226051384	0.140804408202716	0.177382258035337	0.793790820808388	0.427317217292736	0.751933139621227	up-regulated	non-finz gene	0.0122368542558036	3.41713736552991	NC	4.68129407566541	3.44624459152471	NA	NA	NA	NA	NA	NA	NA	NA	NA	NA	NA	NA	NA	NA	NA	NA	NA
ENSDARG00000006901	8.45804492864034	0.96451746034245	1.35315107118338	0.712793627321258	0.475973469601003	NA	up-regulated	non-finz gene	-1.03249469816252	0.0220856290408843	NC	0.0522243071622845	0.0107968706594522	NA	NA	NA	NA	NA	NA	NA	NA	NA	NA	NA	NA	NA	NA	NA	NA	NA
ENSDARG00000006915	140.445417356498	0.150270867328683	0.313561681268972	0.479238619720823	0.631768882832844	0.866196898609142	up-regulated	non-finz gene	1.09866729871359	0.645029567381758	NC	0.803323411970217	1.38137450023913	NA	NA	NA	NA	NA	NA	NA	NA	NA	NA	NA	NA	NA	NA	NA	NA	NA
ENSDARG00000006921	472.461973234387	0.0204627819172971	0.205237359223812	0.0997030072628365	0.920580112991016	0.977449110416143	up-regulated	non-finz gene	0.529166703194958	0.820656438557458	NC	0.764732923648599	1.18428555336395	NA	NA	NA	NA	NA	NA	NA	NA	NA	NA	NA	NA	NA	NA	NA	NA	NA
ENSDARG00000006923	9.70247700024688	-0.642333466197868	1.10297271491183	-0.582365690024539	0.560320386797968	NA	down-regulated	non-finz gene	-2.06491617585489	0.154015231279996	NC	0.29674642993924	0.0368096734658683	NA	NA	NA	NA	NA	NA	NA	NA	NA	NA	NA	NA	NA	NA	NA	NA	NA
ENSDARG00000006924	642.831378863309	-0.00535355378486126	0.174640435284453	-0.0306547208047291	0.975544901738663	0.993699502636017	down-regulated	non-finz gene	0.128611724890839	1.06865457624067	NC	1.12715065337066	1.16829720268177	NA	NA	NA	NA	NA	NA	NA	NA	NA	NA	NA	NA	NA	NA	NA	NA	NA
ENSDARG00000006939	1489.09698078878	-0.172455334508322	0.141430193842081	-1.21936716498376	0.222704866606635	0.570012037931637	down-regulated	non-finz gene	1.10399818103408	4.86758137768097	NC	1.62794441127523	10.4628449272596	NA	NA	NA	NA	NA	NA	NA	NA	NA	NA	NA	NA	NA	NA	NA	NA	NA
ENSDARG00000006963	532.714568098611	-0.239116129781379	0.232427144957795	-1.02877884519383	0.303583609776919	0.654209776151636	down-regulated	non-finz gene	0.382395278743797	1.54448457035853	NC	1.08283935077323	2.01324219041263	NA	NA	NA	NA	NA	NA	NA	NA	NA	NA	NA	NA	NA	NA	NA	NA	NA
ENSDARG00000006978	25.4536676770446	-0.371283243729878	0.707581377013254	-0.524721616186519	0.599776728186659	0.849256962776574	down-regulated	non-finz gene	0.394515442782402	0.064762401912459	NC	0.246960301047146	0.0851302540727937	NA	NA	NA	NA	NA	NA	NA	NA	NA	NA	NA	NA	NA	NA	NA	NA	NA
ENSDARG00000006983	17.8700278566978	-0.940757966902671	1.0892173571171	-0.863700858929239	0.387752241676453	NA	down-regulated	non-finz gene	0.306642686757068	0.113346342048616	NC	0.0614217053872212	0.140189715908268	NA	NA	NA	NA	NA	NA	NA	NA	NA	NA	NA	NA	NA	NA	NA	NA	NA
ENSDARG00000006990	36.6235805533671	0.375989202635137	0.583420308459687	0.644456830150124	0.519279242798039	0.808224538439499	up-regulated	non-finz gene	0.772433486500546	0.292347229890749	NC	0.229866079252176	0.499372511159193	NA	NA	NA	NA	NA	NA	NA	NA	NA	NA	NA	NA	NA	NA	NA	NA	NA
ENSDARG00000007024	557.387766241365	0.157241121057856	0.184011378831582	0.854518465413885	0.392817782575363	0.725528064545517	up-regulated	non-finz gene	0.666108806763111	7.43841297850009	NC	2.46769411230658	11.8031796625851	NA	NA	NA	NA	NA	NA	NA	NA	NA	NA	NA	NA	NA	NA	NA	NA	NA
ENSDARG00000007025	105.994113693447	-0.454436760360479	0.373895131991883	-1.21541234821518	0.224208860737017	0.571224010395728	down-regulated	non-finz gene	0.349693921542319	1.37891487127632	NC	1.35987999826498	1.75713777398928	NA	NA	NA	NA	NA	NA	NA	NA	NA	NA	NA	NA	NA	NA	NA	NA	NA
ENSDARG00000007034	349.838483078115	0.0734267159564337	0.226621409831903	0.324006085792592	0.745933426771342	0.916246923236575	up-regulated	non-finz gene	0.85412350241974	3.42180012606767	NC	1.3328668781444	6.18545187379555	NA	NA	NA	NA	NA	NA	NA	NA	NA	NA	NA	NA	NA	NA	NA	NA	NA
ENSDARG00000007040	11.2115106096336	0.149996801068287	1.29366494486453	0.115947179108262	0.907694404298728	NA	up-regulated	non-finz gene	0.297653903529814	0.0622540741429662	NC	0.00963860306902391	0.0765192195554771	NA	NA	NA	NA	NA	NA	NA	NA	NA	NA	NA	NA	NA	NA	NA	NA	NA
ENSDARG00000007045	426.85185025251	0.148814166574782	0.206647504341803	0.720135319556719	0.471441683025192	0.781419241919066	up-regulated	non-finz gene	0.362957616332911	4.89469822792291	NC	4.29679868411518	6.29487413880369	NA	NA	NA	NA	NA	NA	NA	NA	NA	NA	NA	NA	NA	NA	NA	NA	NA
ENSDARG00000007065	506.633818427519	-0.195911134219158	0.1869089747939	-1.04816333423895	0.294563360358185	0.646415335666804	down-regulated	non-finz gene	-0.139820984868785	4.70760434684658	NC	4.98731679245803	4.27277126936414	NA	NA	NA	NA	NA	NA	NA	NA	NA	NA	NA	NA	NA	NA	NA	NA	NA
ENSDARG00000007077	72.9289712771496	-0.0352334264718311	0.459764613793426	-0.0766336194974361	0.9389150130932	0.98282456326943	down-regulated	non-finz gene	1.93097942581237	0.17405539450608	NC	0.265809720129966	0.663697552510246	NA	NA	NA	NA	NA	NA	NA	NA	NA	NA	NA	NA	NA	NA	NA	NA	NA
ENSDARG00000007080	56.4747042673131	-1.00052442261183	0.489062589099605	-2.0458003636178	0.0407760162566789	0.230233011379133	down-regulated	non-finz gene	0.105008825587418	0.0105887089583995	NC	0.0153012216143657	0.0113881667530561	NA	NA	NA	NA	NA	NA	NA	NA	NA	NA	NA	NA	NA	NA	NA	NA	NA
ENSDARG00000007081	2583.10133701121	0.0252120326938823	0.131563752673738	0.191633578257721	0.848029238304831	0.95467177044168	up-regulated	non-finz gene	0.00164825342768093	8.19552647072735	NC	9.95503410672081	8.20489506467987	NA	NA	NA	NA	NA	NA	NA	NA	NA	NA	NA	NA	NA	NA	NA	NA	NA
ENSDARG00000007092	974.537735831721	-0.0646766382574499	0.170181505706865	-0.380045046544919	0.703911977038081	0.899345626639665	down-regulated	non-finz gene	0.151172526798447	4.22648518687327	NC	4.14946676442682	4.69339186531995	NA	NA	NA	NA	NA	NA	NA	NA	NA	NA	NA	NA	NA	NA	NA	NA	NA
ENSDARG00000007097	17.3352419379171	-0.265932926533442	0.824609483703673	-0.322495595538173	0.747077273927369	NA	down-regulated	non-finz gene	0.783080730700055	0.0687988527670582	NC	0.0695924827093745	0.118389172588782	NA	NA	NA	NA	NA	NA	NA	NA	NA	NA	NA	NA	NA	NA	NA	NA	NA
ENSDARG00000007098	3188.13873041996	0.0984847310888582	0.126586863528943	0.778001194937107	0.436568308765896	0.75799277664502	up-regulated	non-finz gene	0.000125586853133797	21.3701449508583	NC	18.655876585934	21.3720053066479	NA	NA	NA	NA	NA	NA	NA	NA	NA	NA	NA	NA	NA	NA	NA	NA	NA
ENSDARG00000007099	42112.6173208249	0.239652642395296	0.12217960919923	1.96147822018738	0.0498232632449523	0.260558593438438	up-regulated	non-finz gene	-0.00894504691389386	174.793996630335	NC	160.090331840131	173.713585802158	NA	NA	NA	NA	NA	NA	NA	NA	NA	NA	NA	NA	NA	NA	NA	NA	NA
ENSDARG00000007108	44.6071498710603	-0.807126920393356	0.608580854959882	-1.32624434997477	0.184758773404197	0.523437111472398	down-regulated	non-finz gene	1.56798080192996	0.40750284027628	NC	0.280505341400571	1.2082029564509	NA	NA	NA	NA	NA	NA	NA	NA	NA	NA	NA	NA	NA	NA	NA	NA	NA
ENSDARG00000007125	175.002551435767	-0.0986519067406589	0.287957066885751	-0.342592414235833	0.731905109653605	0.911245962362051	down-regulated	non-finz gene	-0.0818259543649773	2.42198862562241	NC	2.061379678455	2.28844264671798	NA	NA	NA	NA	NA	NA	NA	NA	NA	NA	NA	NA	NA	NA	NA	NA	NA
ENSDARG00000007127	133.262189481229	-0.0684786589989976	0.314670531002499	-0.217620184453986	0.827725056463279	0.946030913420808	down-regulated	non-finz gene	0.0100123116516708	2.20173303128206	NC	2.92427934283802	2.21706621548201	NA	NA	NA	NA	NA	NA	NA	NA	NA	NA	NA	NA	NA	NA	NA	NA	NA
ENSDARG00000007129	49.001221999421	0.675531655571498	0.523505397117722	1.29040055611803	0.19691161914394	0.540353285983037	up-regulated	non-finz gene	-0.26695995179954	0.0874892077687757	NC	0.33186915192033	0.0727095623886881	NA	NA	NA	NA	NA	NA	NA	NA	NA	NA	NA	NA	NA	NA	NA	NA	NA
ENSDARG00000007130	1784.27937600044	0.0523501304952601	0.155774216595669	0.336064155155672	0.736822488029535	0.912780610005832	up-regulated	non-finz gene	0.480402945329709	15.5155224634994	NC	12.1755360866099	21.6462216406432	NA	NA	NA	NA	NA	NA	NA	NA	NA	NA	NA	NA	NA	NA	NA	NA	NA
ENSDARG00000007135	2000.01218499844	0.0519063013012848	0.135538774204098	0.382962747052169	0.701747385795423	0.899345626639665	up-regulated	non-finz gene	0.253033738123022	5.57029905965659	NC	4.39631196690757	6.63818355988489	NA	NA	NA	NA	NA	NA	NA	NA	NA	NA	NA	NA	NA	NA	NA	NA	NA
ENSDARG00000007136	388.544063016508	-0.251106343662038	0.204745404335066	-1.22643213642589	0.220036098790127	0.567595862904759	down-regulated	non-finz gene	0.137923448060153	0.52142565088554	NC	0.79695689368233	0.573735188401959	NA	NA	NA	NA	NA	NA	NA	NA	NA	NA	NA	NA	NA	NA	NA	NA	NA
ENSDARG00000007141	3024.84448297328	0.402530328360942	0.141272432782419	2.84931971817106	0.00438128281626959	0.0519531798187993	up-regulated	non-finz gene	-0.423447917988699	19.2814053260298	NC	19.2763564027708	14.3769962472005	NA	NA	NA	NA	NA	NA	NA	NA	NA	NA	NA	NA	NA	NA	NA	NA	NA
ENSDARG00000007169	180.257698111014	0.741655025322138	0.312519910829373	2.37314487692613	0.0176373443299491	0.133843736452392	up-regulated	non-finz gene	-0.142084036377355	0.812802962497013	NC	1.66393381239317	0.736569482110834	NA	NA	NA	NA	NA	NA	NA	NA	NA	NA	NA	NA	NA	NA	NA	NA	NA
ENSDARG00000007172	171.009935215223	0.757161571319729	0.3488705411719	2.17032246052168	0.0299824262642525	0.189974206597534	up-regulated	non-finz gene	-0.21385730485188	0.374517997179055	NC	0.912983327052527	0.322920211812479	NA	NA	NA	NA	NA	NA	NA	NA	NA	NA	NA	NA	NA	NA	NA	NA	NA
ENSDARG00000007175	675.373603235259	-0.00128372716262534	0.182379977767931	-0.00703875051601779	0.994383936009685	0.998523282573964	down-regulated	non-finz gene	0.611115905597334	1.48570306907307	NC	1.57592792610374	2.26932260340226	NA	NA	NA	NA	NA	NA	NA	NA	NA	NA	NA	NA	NA	NA	NA	NA	NA
ENSDARG00000007179	1082.41499595767	-0.43546011203431	0.156402108566261	-2.78423427935963	0.00536542638926879	0.0597363311493346	down-regulated	non-finz gene	0.168955742367271	18.4131132657977	NC	20.1795894574266	20.7008401153677	NA	NA	NA	NA	NA	NA	NA	NA	NA	NA	NA	NA	NA	NA	NA	NA	NA
ENSDARG00000007180	109.345591245644	-0.0107020089193437	0.353465285902015	-0.0302773973744919	0.975845822589411	0.993699502636017	down-regulated	non-finz gene	0.329440392197464	0.426364776098738	NC	1.07058254763891	0.535738377807519	NA	NA	NA	NA	NA	NA	NA	NA	NA	NA	NA	NA	NA	NA	NA	NA	NA
ENSDARG00000007181	41.4686133800629	0.0763492297307042	0.546158217429205	0.13979324542636	0.888823350259774	0.967333576107182	up-regulated	non-finz gene	0.713818068262941	0.151989937491901	NC	0.329449755279992	0.249284620874036	NA	NA	NA	NA	NA	NA	NA	NA	NA	NA	NA	NA	NA	NA	NA	NA	NA
ENSDARG00000007184	20.1044628623766	-0.305475662291173	0.780475799609207	-0.391396712677226	0.695504021819759	0.896447484464311	down-regulated	non-finz gene	0.928131063503338	0.0877423105877789	NC	0.0841216750975901	0.16695689406626	NA	NA	NA	NA	NA	NA	NA	NA	NA	NA	NA	NA	NA	NA	NA	NA	NA
ENSDARG00000007186	89.9206906750705	0.639699104583368	0.401859881608005	1.59184614802471	0.111419278140529	0.407747385166384	up-regulated	non-finz gene	-0.106495279606294	0.360329966473585	NC	0.272181519738536	0.334689515409433	NA	NA	NA	NA	NA	NA	NA	NA	NA	NA	NA	NA	NA	NA	NA	NA	NA
ENSDARG00000007195	29.6776553857381	-0.808281251122966	0.659485499078279	-1.22562399363238	0.220340204393461	0.567595862904759	down-regulated	non-finz gene	-1.47995367513374	0.00601300397036259	NC	0.00434454788964594	0.00215566386705901	NA	NA	NA	NA	NA	NA	NA	NA	NA	NA	NA	NA	NA	NA	NA	NA	NA
ENSDARG00000007196	1409.57944712574	0.163617868044442	0.156437801263365	1.04589726219042	0.295608468539484	0.646836507369039	up-regulated	non-finz gene	-0.150651596755786	11.9075055086323	NC	11.0379923056285	10.7267989688723	NA	NA	NA	NA	NA	NA	NA	NA	NA	NA	NA	NA	NA	NA	NA	NA	NA
ENSDARG00000007198	418.461879693435	0.215539430446164	0.207219989238504	1.04014787008837	0.298271206387182	0.649627342939853	up-regulated	non-finz gene	0.592593016193151	6.50631351856483	NC	10.3413908014125	9.81122555008232	NA	NA	NA	NA	NA	NA	NA	NA	NA	NA	NA	NA	NA	NA	NA	NA	NA
ENSDARG00000007207	47.8109832813106	0.211584750317181	0.505718216788555	0.418384672121958	0.675665891520514	0.886218852977861	up-regulated	non-finz gene	0.958876320266868	0.195918308100597	NC	0.155841409662492	0.380825092471161	NA	NA	NA	NA	NA	NA	NA	NA	NA	NA	NA	NA	NA	NA	NA	NA	NA
ENSDARG00000007216	4725.12699828274	0.0137964678172151	0.122852640531653	0.112300946544656	0.910584791318211	0.974477119551617	up-regulated	non-finz gene	0.184074365232226	23.4398807121217	NC	17.7439395352453	26.6297630758292	NA	NA	NA	NA	NA	NA	NA	NA	NA	NA	NA	NA	NA	NA	NA	NA	NA
ENSDARG00000007217	829.380372994605	-0.134156256961293	0.165042157960299	-0.812860535873288	0.416298023103069	0.743369316489902	down-regulated	non-finz gene	0.157387636014284	2.59318123313377	NC	2.24981699677114	2.89208644086228	NA	NA	NA	NA	NA	NA	NA	NA	NA	NA	NA	NA	NA	NA	NA	NA	NA
ENSDARG00000007219	10.0067147473183	0.0914648824467216	1.10501170098695	0.0827727727815269	0.934032218989502	NA	up-regulated	non-finz gene	0.240360678482304	0.116716056290767	NC	0.182485263572531	0.137875270911043	NA	NA	NA	NA	NA	NA	NA	NA	NA	NA	NA	NA	NA	NA	NA	NA	NA
ENSDARG00000007220	49.866851718858	-0.265149247264083	0.568539840813615	-0.466368806950519	0.640951535154641	0.870708070984204	down-regulated	non-finz gene	-1.38041800158282	0.208573675395974	NC	0.368138011982413	0.0801147107680934	NA	NA	NA	NA	NA	NA	NA	NA	NA	NA	NA	NA	NA	NA	NA	NA	NA
ENSDARG00000007221	1249.22889613432	-0.656522283961116	0.174773929675355	-3.75640855121022	0.0001723692169209	0.00432853360031175	down-regulated	non-finz gene	0.126220584998915	9.16220704624358	NC	6.25743547820907	9.99991443239959	NA	NA	NA	NA	NA	NA	NA	NA	NA	NA	NA	NA	NA	NA	NA	NA	NA
ENSDARG00000007231	1346.29437829824	-0.201404455440407	0.155827844137254	-1.29248053552618	0.196190782387634	0.539380667655591	down-regulated	non-finz gene	-0.0272441045833451	4.8839771212405	NC	4.07639640885429	4.79261263269506	NA	NA	NA	NA	NA	NA	NA	NA	NA	NA	NA	NA	NA	NA	NA	NA	NA
ENSDARG00000007241	98.1329507662082	0.252487916056942	0.361343461847746	0.698747708802683	0.484709712826849	0.788964443897626	up-regulated	non-finz gene	0.586415134481976	0.83750352735922	NC	0.895888308880277	1.25752083769274	NA	NA	NA	NA	NA	NA	NA	NA	NA	NA	NA	NA	NA	NA	NA	NA	NA
ENSDARG00000007244	59.2613679395096	-0.383285703140989	0.453968752610179	-0.844299747366345	0.398501927244107	0.731016480208472	down-regulated	non-finz gene	0.363320821178808	0.885746818105719	NC	1.03525293757494	1.13941010334981	NA	NA	NA	NA	NA	NA	NA	NA	NA	NA	NA	NA	NA	NA	NA	NA	NA
ENSDARG00000007245	16.2822313500301	0.496330848663549	0.852798450988266	0.582002521332416	0.560564982565673	NA	up-regulated	non-finz gene	-0.547067870992276	0.0433505083538979	NC	0.0341692820509992	0.0296695087648595	NA	NA	NA	NA	NA	NA	NA	NA	NA	NA	NA	NA	NA	NA	NA	NA	NA
ENSDARG00000007247	14.4026041648041	-0.543713327343437	0.936795966010342	-0.580396742803047	0.561647101152479	NA	down-regulated	non-finz gene	0.607509166116601	0.0389381731377027	NC	0.0703345444165213	0.0593272275401442	NA	NA	NA	NA	NA	NA	NA	NA	NA	NA	NA	NA	NA	NA	NA	NA	NA
ENSDARG00000007250	150.089674855056	-0.82602478886677	0.306251860297136	-2.69720741635768	0.00699237017006828	0.0714500597265562	down-regulated	non-finz gene	0.598178850389083	1.81344089927116	NC	3.19711694079668	2.74519489793212	NA	NA	NA	NA	NA	NA	NA	NA	NA	NA	NA	NA	NA	NA	NA	NA	NA
ENSDARG00000007257	700.206241839945	0.168613520897626	0.184040387685438	0.916176731739014	0.359574207492588	0.699850972798227	up-regulated	non-finz gene	0.0866302962725629	5.78710725412491	NC	6.81330932527478	6.14525415413388	NA	NA	NA	NA	NA	NA	NA	NA	NA	NA	NA	NA	NA	NA	NA	NA	NA
ENSDARG00000007264	348.21148744929	0.391745860698252	0.21626866630538	1.81138519689714	0.0700812458040632	0.317285404853536	up-regulated	non-finz gene	-0.369963643945658	3.1516580108518	NC	3.9036906090545	2.43875926080036	NA	NA	NA	NA	NA	NA	NA	NA	NA	NA	NA	NA	NA	NA	NA	NA	NA
ENSDARG00000007271	879.483245438618	0.193608384723586	0.195892495714408	0.988339977075223	0.322986172910182	0.669994481616455	up-regulated	non-finz gene	-0.284325213398281	16.8022087091104	NC	13.0447242589683	13.7967233907631	NA	NA	NA	NA	NA	NA	NA	NA	NA	NA	NA	NA	NA	NA	NA	NA	NA
ENSDARG00000007277	97.42407211704	-1.47655425796731	0.387652381103968	-3.80896475796778	0.000139549844157111	0.0036422509325006	down-regulated	non-finz gene	2.34204802288827	0.456247444524847	NC	0.124977331054729	2.31327439684624	NA	NA	NA	NA	NA	NA	NA	NA	NA	NA	NA	NA	NA	NA	NA	NA	NA
ENSDARG00000007278	460.535733652682	-0.0274522021563867	0.217106674850298	-0.126445684709214	0.899379141162278	0.970490162135232	down-regulated	non-finz gene	-0.12173124858494	1.45590219312279	NC	1.15532523454724	1.33809652548552	NA	NA	NA	NA	NA	NA	NA	NA	NA	NA	NA	NA	NA	NA	NA	NA	NA
ENSDARG00000007279	918.647789936788	-0.26664548834276	0.19275331924664	-1.3833509554332	0.166557280950343	0.497609020456071	down-regulated	non-finz gene	-1.11122307267259	7.24386167819793	NC	14.847580519081	3.35319393604303	NA	NA	NA	NA	NA	NA	NA	NA	NA	NA	NA	NA	NA	NA	NA	NA	NA
ENSDARG00000007285	519.696962450289	-0.173183197352922	0.215305724374932	-0.804359465386725	0.42118940389242	0.747909491341872	down-regulated	non-finz gene	0.409706549813059	5.03386180659754	NC	3.54990225840184	6.68706045822595	NA	NA	NA	NA	NA	NA	NA	NA	NA	NA	NA	NA	NA	NA	NA	NA	NA
ENSDARG00000007289	40.1576111968466	0.396379144181907	0.590214010056815	0.671585454475659	0.501847640781284	0.798748391298233	up-regulated	non-finz gene	0.214633316761916	0.26650019200108	NC	0.357236762445016	0.309249205585744	NA	NA	NA	NA	NA	NA	NA	NA	NA	NA	NA	NA	NA	NA	NA	NA	NA
ENSDARG00000007294	2821.65734444937	-0.765109847130868	0.132983566619626	-5.75341650535905	8.74576531866218e-09	8.23913193126749e-07	down-regulated	non-finz gene	-0.351331081656881	8.75142404462489	NC	12.8531640640732	6.85989603510948	NA	NA	NA	NA	NA	NA	NA	NA	NA	NA	NA	NA	NA	NA	NA	NA	NA
ENSDARG00000007302	40.8215378156035	0.302593283212692	0.615717789871639	0.491448011069771	0.623109614155563	0.862170402591114	up-regulated	non-finz gene	0.520046324866261	0.223480067970218	NC	0.393144390983824	0.32047070642612	NA	NA	NA	NA	NA	NA	NA	NA	NA	NA	NA	NA	NA	NA	NA	NA	NA
ENSDARG00000007315	3284.34583222093	-0.148304163382958	0.125439600240939	-1.18227547838243	0.237096412159757	0.584879451192361	down-regulated	non-finz gene	-0.0170068167330646	17.5428409484532	NC	13.6105274344152	17.3372560771994	NA	NA	NA	NA	NA	NA	NA	NA	NA	NA	NA	NA	NA	NA	NA	NA	NA
ENSDARG00000007320	8792.22807306783	-0.31779734340796	0.128930491039422	-2.46487344340284	0.0137061652851464	0.113351188318592	down-regulated	non-finz gene	0.512425272247487	91.2081520034842	NC	69.9118810441974	130.103516166056	NA	NA	NA	NA	NA	NA	NA	NA	NA	NA	NA	NA	NA	NA	NA	NA	NA
ENSDARG00000007323	1488.19612629244	-0.0450871034167817	0.143375749219364	-0.314468127715229	0.753165519915898	0.918811306614807	down-regulated	non-finz gene	-0.177192990984334	11.2766758801449	NC	12.2835647436215	9.97334155744108	NA	NA	NA	NA	NA	NA	NA	NA	NA	NA	NA	NA	NA	NA	NA	NA	NA
ENSDARG00000007329	7462.66895637035	0.300394700742229	0.126141766930047	2.38140552533099	0.0172467140471396	0.132200223258434	up-regulated	non-finz gene	-0.557058453885289	20.2591699541356	NC	31.3401428251132	13.7698859688402	NA	NA	NA	NA	NA	NA	NA	NA	NA	NA	NA	NA	NA	NA	NA	NA	NA
ENSDARG00000007347	1523.98309897679	-0.153071269309152	0.147018682335375	-1.04116882887013	0.297797199809921	0.649233953839977	down-regulated	non-finz gene	0.285516924365401	28.0885472707196	NC	15.1941710808418	34.2356388781777	NA	NA	NA	NA	NA	NA	NA	NA	NA	NA	NA	NA	NA	NA	NA	NA	NA
ENSDARG00000007349	29.4575876548118	-0.660470605591277	0.662087893390623	-0.997557291387607	0.318494079603994	0.666645592678103	down-regulated	non-finz gene	-0.55288519758759	0.541327560050813	NC	1.12378972078842	0.368998932537748	NA	NA	NA	NA	NA	NA	NA	NA	NA	NA	NA	NA	NA	NA	NA	NA	NA
ENSDARG00000007359	690.192273864239	0.0237176827337022	0.170509599783253	0.139098811819695	0.889372067129819	0.967333576107182	up-regulated	non-finz gene	-0.00951956243896968	6.29508145839238	NC	4.95531420077828	6.25368037051666	NA	NA	NA	NA	NA	NA	NA	NA	NA	NA	NA	NA	NA	NA	NA	NA	NA
ENSDARG00000007362	92.7698018357731	-0.30066669143784	0.389309424590545	-0.77230776458614	0.439932167724835	0.760247480988506	down-regulated	non-finz gene	1.40757159560785	0.20601854262663	NC	0.229234579034451	0.546547084535895	NA	NA	NA	NA	NA	NA	NA	NA	NA	NA	NA	NA	NA	NA	NA	NA	NA
ENSDARG00000007366	99.2975267510882	6.2749302075384	1.41778898786804	4.42585621783829	9.60604944646377e-06	0.000389154995514376	up-regulated	non-finz gene	-Inf	0.00765769871061494	NC	0.0331972893449533	0	NA	NA	NA	NA	NA	NA	NA	NA	NA	NA	NA	NA	NA	NA	NA	NA	NA
ENSDARG00000007369	1036.48900696813	0.118940016263143	0.165268599425084	0.719677038934785	0.471723866618107	0.781511869992043	up-regulated	non-finz gene	0.486938013054323	3.24212229920831	NC	2.53261503163129	4.54372816525059	NA	NA	NA	NA	NA	NA	NA	NA	NA	NA	NA	NA	NA	NA	NA	NA	NA
ENSDARG00000007370	38.9895556938641	0.353822324494896	0.612374004041128	0.577787956640845	0.56340728722296	0.830288396605346	up-regulated	non-finz gene	0.238275356450882	0.0236251345020213	NC	0.0421237599500667	0.0278677765252811	NA	NA	NA	NA	NA	NA	NA	NA	NA	NA	NA	NA	NA	NA	NA	NA	NA
ENSDARG00000007371	20.4966932222575	-1.83050373305913	0.808906598783153	-2.26293583933273	0.0236396447083631	0.162367033391652	down-regulated	non-finz gene	0.0346194976960192	0.148616652226029	NC	0.122719201056774	0.152226051036806	NA	NA	NA	NA	NA	NA	NA	NA	NA	NA	NA	NA	NA	NA	NA	NA	NA
ENSDARG00000007377	8595.05400600716	-0.273016316616949	0.127270095230558	-2.14517256486971	0.0319390522918643	0.19686475088609	down-regulated	non-finz gene	-0.110315410711091	69.0688858653247	NC	65.4084409403447	63.9844149020455	NA	NA	NA	NA	NA	NA	NA	NA	NA	NA	NA	NA	NA	NA	NA	NA	NA
ENSDARG00000007382	59.0032518805949	-0.19830333733231	0.48840155911252	-0.406025193065824	0.684724089613828	0.891036002670025	down-regulated	non-finz gene	0.185498743447785	0.586063601800446	NC	0.249902449921378	0.666477413086024	NA	NA	NA	NA	NA	NA	NA	NA	NA	NA	NA	NA	NA	NA	NA	NA	NA
ENSDARG00000007383	2112.52112097466	-0.0908170166199254	0.149839034887751	-0.606097180804448	0.544450222945394	0.821025650379726	down-regulated	non-finz gene	-0.21808132739007	10.5676242206486	NC	13.878311240043	9.08507131115842	NA	NA	NA	NA	NA	NA	NA	NA	NA	NA	NA	NA	NA	NA	NA	NA	NA
ENSDARG00000007385	4802.29368473166	0.0211254867439898	0.120899765066779	0.174735548347187	0.861287433926304	0.958357828552075	up-regulated	non-finz gene	0.0437769302159605	38.1779572247532	NC	34.5295629609449	39.3541789538699	NA	NA	NA	NA	NA	NA	NA	NA	NA	NA	NA	NA	NA	NA	NA	NA	NA
ENSDARG00000007387	2487.11259834145	-0.121495958387054	0.13026361991489	-0.932692938108395	0.350978532099606	0.692231139555832	down-regulated	non-finz gene	-0.146658460854615	18.7210645015445	NC	23.6188628737254	16.9114927500424	NA	NA	NA	NA	NA	NA	NA	NA	NA	NA	NA	NA	NA	NA	NA	NA	NA
ENSDARG00000007398	174.621209951407	0.218448521122971	0.3281411335068	0.665715141495494	0.505593193497963	0.800792464538639	up-regulated	non-finz gene	-0.898124063897545	1.74410917973646	NC	2.18136696613579	0.93586107646871	NA	NA	NA	NA	NA	NA	NA	NA	NA	NA	NA	NA	NA	NA	NA	NA	NA
ENSDARG00000007405	4757.16967251643	-0.129494243278219	0.12126152029056	-1.06789229565926	0.285569098214909	0.637628594342696	down-regulated	non-finz gene	-0.67132478391587	21.1087510395054	NC	26.031482352964	13.2548140967098	NA	NA	NA	NA	NA	NA	NA	NA	NA	NA	NA	NA	NA	NA	NA	NA	NA
ENSDARG00000007406	92.9128946497475	-0.851200144857944	0.390380666655196	-2.18043621921925	0.0292251418152512	0.186789836547818	down-regulated	non-finz gene	1.8134350135397	0.174483745126111	NC	0.0487379890473003	0.61327224285148	NA	NA	NA	NA	NA	NA	NA	NA	NA	NA	NA	NA	NA	NA	NA	NA	NA
ENSDARG00000007409	32.6382472261389	-0.0597707050575473	0.641342467580618	-0.0931962377028059	0.925747663260651	0.97947969771489	down-regulated	non-finz gene	-0.0136356709112015	0.285679045775594	NC	0.513309966450349	0.282991662547747	NA	NA	NA	NA	NA	NA	NA	NA	NA	NA	NA	NA	NA	NA	NA	NA	NA
ENSDARG00000007413	2164.22551735026	-0.334798825150225	0.132722545309709	-2.52254674870023	0.0116508462899327	0.101919298781329	down-regulated	non-finz gene	0.357279739283129	6.4452817369291	NC	6.23815861620622	8.25645891989471	NA	NA	NA	NA	NA	NA	NA	NA	NA	NA	NA	NA	NA	NA	NA	NA	NA
ENSDARG00000007418	234.337251789264	-0.465982427889569	0.255900842039714	-1.82094917771803	0.0686145826967709	0.313012255333894	down-regulated	non-finz gene	1.12490838302512	0.831580588693313	NC	1.73992690681474	1.81357495160137	NA	NA	NA	NA	NA	NA	NA	NA	NA	NA	NA	NA	NA	NA	NA	NA	NA
ENSDARG00000007425	17.3403089391301	-0.651966351353255	0.834513479531552	-0.781253229988845	0.434653572008896	NA	down-regulated	non-finz gene	-1.09662503558223	0.0924641828228301	NC	0.0435702505187927	0.04323709490965	NA	NA	NA	NA	NA	NA	NA	NA	NA	NA	NA	NA	NA	NA	NA	NA	NA
ENSDARG00000007429	181.490204486137	-0.407443541284855	0.281579899524537	-1.44699086111205	0.147899483165223	0.472074513126206	down-regulated	non-finz gene	0.41324505540516	1.74530442123477	NC	1.43710436644602	2.32418313821472	NA	NA	NA	NA	NA	NA	NA	NA	NA	NA	NA	NA	NA	NA	NA	NA	NA
ENSDARG00000007438	2238.47693482141	-0.389988480414587	0.152774529468126	-2.55270614658284	0.010688963456007	0.0963640924026543	down-regulated	non-finz gene	0.257506168455076	21.2098437236252	NC	17.6067869553716	25.3544707425226	NA	NA	NA	NA	NA	NA	NA	NA	NA	NA	NA	NA	NA	NA	NA	NA	NA
ENSDARG00000007443	150.10605092224	-0.0223479058376565	0.301556712080627	-0.0741084676360356	0.940924077591759	0.983543139610029	down-regulated	non-finz gene	0.00323814765319452	0.860899135089552	NC	1.01680288522212	0.862833604476309	NA	NA	NA	NA	NA	NA	NA	NA	NA	NA	NA	NA	NA	NA	NA	NA	NA
ENSDARG00000007444	74.3064761810715	-0.801754384623201	0.442669815037333	-1.81117925231831	0.0701131087606841	0.317302673274261	down-regulated	non-finz gene	0.915631461478933	0.415594351700876	NC	0.289553265712096	0.783974923399238	NA	NA	NA	NA	NA	NA	NA	NA	NA	NA	NA	NA	NA	NA	NA	NA	NA
ENSDARG00000007449	1051.40891924759	-0.0897146365630297	0.159001932983808	-0.56423613775919	0.57259343694151	0.835052208758099	down-regulated	non-finz gene	-0.225220866629682	16.370679981274	NC	14.3567584038453	14.004528198517	NA	NA	NA	NA	NA	NA	NA	NA	NA	NA	NA	NA	NA	NA	NA	NA	NA
ENSDARG00000007461	28.7575282686463	0.158832478685794	0.715605203055338	0.221955455337168	0.824348559890736	0.945325868294133	up-regulated	non-finz gene	-0.148747766658365	0.134891660097335	NC	0.417360201713386	0.121676738463178	NA	NA	NA	NA	NA	NA	NA	NA	NA	NA	NA	NA	NA	NA	NA	NA	NA
ENSDARG00000007465	72.39107286937	-0.837067003844555	0.437236453082028	-1.9144492595349	0.05556277657501	0.277611462602149	down-regulated	non-finz gene	-0.776346677913963	0.0974810114415328	NC	0.336566748351923	0.0569136435541708	NA	NA	NA	NA	NA	NA	NA	NA	NA	NA	NA	NA	NA	NA	NA	NA	NA
ENSDARG00000007477	54.0319669315769	2.63981911091491	0.555789336385306	4.74967571001547	2.03743103643687e-06	0.000103967754907408	up-regulated	non-finz gene	0.0461151365338486	0.0964068405165572	NC	0.376144493321743	0.0995382244465462	NA	NA	NA	NA	NA	NA	NA	NA	NA	NA	NA	NA	NA	NA	NA	NA	NA
ENSDARG00000007485	984.813969208661	-0.125294435558635	0.162589850568437	-0.770616585971318	0.440934227188872	0.760987310852554	down-regulated	non-finz gene	-0.613647228359619	7.15750560686717	NC	7.6609340651429	4.67773348783945	NA	NA	NA	NA	NA	NA	NA	NA	NA	NA	NA	NA	NA	NA	NA	NA	NA
ENSDARG00000007494	392.460311504327	-0.931100106436225	0.216364434531917	-4.3033879780222	1.68205914196159e-05	0.00062706700758474	down-regulated	non-finz gene	0.460365414739551	2.73553000508998	NC	4.00719755702186	3.76378911188503	NA	NA	NA	NA	NA	NA	NA	NA	NA	NA	NA	NA	NA	NA	NA	NA	NA
ENSDARG00000007496	212.075142639352	-0.503043731214233	0.25913852204041	-1.94121556013115	0.052232136531326	0.268228542052731	down-regulated	non-finz gene	0.788824713234859	1.16652277025034	NC	0.802493457531091	2.01536225494553	NA	NA	NA	NA	NA	NA	NA	NA	NA	NA	NA	NA	NA	NA	NA	NA	NA
ENSDARG00000007523	1323.60996852474	-0.0923727775703244	0.151284111451124	-0.610591401068366	0.541470116813777	0.819986946861581	down-regulated	non-finz gene	0.0511419536086821	6.92148347851202	NC	5.88555774073416	7.17124315992296	NA	NA	NA	NA	NA	NA	NA	NA	NA	NA	NA	NA	NA	NA	NA	NA	NA
ENSDARG00000007526	767.131412805796	0.0482998164868964	0.184512412918225	0.261770011691856	0.793498760279394	0.932511558747514	up-regulated	non-finz gene	0.182367708293657	5.18454564555708	NC	3.49041468363521	5.88313552328545	NA	NA	NA	NA	NA	NA	NA	NA	NA	NA	NA	NA	NA	NA	NA	NA	NA
ENSDARG00000007531	320.492972200014	-0.0291167016197333	0.229017581916912	-0.127137407425326	0.898831644833786	0.970321305763405	down-regulated	non-finz gene	0.144423506700761	2.82269707369219	NC	2.32785013591886	3.11989573648318	NA	NA	NA	NA	NA	NA	NA	NA	NA	NA	NA	NA	NA	NA	NA	NA	NA
ENSDARG00000007561	20.8505893359689	0.31243438300844	0.800893070020495	0.390107487133637	0.696457066656123	0.896771965040536	up-regulated	non-finz gene	-0.854349189915237	0.0266880686079717	NC	0.0652860734949802	0.0147615653151608	NA	NA	NA	NA	NA	NA	NA	NA	NA	NA	NA	NA	NA	NA	NA	NA	NA
ENSDARG00000007566	643.710132802922	0.441219586299697	0.17565762087106	2.51181579319903	0.012011176678366	0.103703874130296	up-regulated	non-finz gene	0.183618660283784	4.87948732675826	NC	5.87216168101879	5.54177537946262	NA	NA	NA	NA	NA	NA	NA	NA	NA	NA	NA	NA	NA	NA	NA	NA	NA
ENSDARG00000007582	11.1370083995231	0.972253403586538	1.02858555149429	0.945233385958106	0.344539738390777	NA	up-regulated	non-finz gene	1.68206612822323	0.122721280227544	NC	0.0501489951573446	0.393796848728414	NA	NA	NA	NA	NA	NA	NA	NA	NA	NA	NA	NA	NA	NA	NA	NA	NA
ENSDARG00000007597	278.837317339453	0.0743426606160784	0.256695900018672	0.289613743774913	0.772111751413686	0.925778490477139	up-regulated	non-finz gene	-1.28578112744475	1.79543069855922	NC	3.25960094556945	0.736393521890549	NA	NA	NA	NA	NA	NA	NA	NA	NA	NA	NA	NA	NA	NA	NA	NA	NA
ENSDARG00000007601	50.8856069849829	-0.0272084369520428	0.497152982308942	-0.0547284999190348	0.956354763730752	0.988070169936382	down-regulated	non-finz gene	0.57178989996026	0.110506148538883	NC	0.0740122288172255	0.164252638198282	NA	NA	NA	NA	NA	NA	NA	NA	NA	NA	NA	NA	NA	NA	NA	NA	NA
ENSDARG00000007603	96.4435580126454	-1.42945393723183	0.386032942666319	-3.7029325201073	0.000213121584371622	0.00517242186704358	down-regulated	non-finz gene	1.12386785283873	0.31550082042358	NC	0.257951733063534	0.68757238817354	NA	NA	NA	NA	NA	NA	NA	NA	NA	NA	NA	NA	NA	NA	NA	NA	NA
ENSDARG00000007614	84.8753568019542	0.233947666349315	0.476900356104931	0.490558799871897	0.623738532371238	0.862176936256332	up-regulated	non-finz gene	-1.16650136231372	1.69826766755228	NC	2.04849182099046	0.756578928074351	NA	NA	NA	NA	NA	NA	NA	NA	NA	NA	NA	NA	NA	NA	NA	NA	NA
ENSDARG00000007624	546.594658437081	0.295697429983049	0.199239657847668	1.48412938055299	0.13777460009491	0.457006714364979	up-regulated	non-finz gene	0.228744194009663	1.61287069179927	NC	2.45895433531928	1.88998524620882	NA	NA	NA	NA	NA	NA	NA	NA	NA	NA	NA	NA	NA	NA	NA	NA	NA
ENSDARG00000007630	287.231437065651	0.61400974514917	0.264818668408992	2.3186044580546	0.0204164931708623	0.147215121274139	up-regulated	non-finz gene	-0.033596412642089	1.31171229959481	NC	2.52852687177394	1.28151903952595	NA	NA	NA	NA	NA	NA	NA	NA	NA	NA	NA	NA	NA	NA	NA	NA	NA
ENSDARG00000007639	261.97274168331	-0.543833041602166	0.242441641245915	-2.24315030539882	0.0248871236285276	0.167822064925789	down-regulated	non-finz gene	-0.00165923570906568	1.22662464600095	NC	2.03407255375726	1.22521472260426	NA	NA	NA	NA	NA	NA	NA	NA	NA	NA	NA	NA	NA	NA	NA	NA	NA
ENSDARG00000007657	336.012007273448	-0.0803793578758448	0.231558315740019	-0.34712360736848	0.728498458782937	0.910037188095971	down-regulated	non-finz gene	0.0550643944110132	2.87018858354619	NC	2.13454710338126	2.98185462972597	NA	NA	NA	NA	NA	NA	NA	NA	NA	NA	NA	NA	NA	NA	NA	NA	NA
ENSDARG00000007678	77.9620048698227	0.550757273713246	0.420868243214623	1.30862159973516	0.190662560579652	0.532270493948561	up-regulated	non-finz gene	1.31273585974211	0.124630072207648	NC	0.13387725006556	0.309596267948942	NA	NA	NA	NA	NA	NA	NA	NA	NA	NA	NA	NA	NA	NA	NA	NA	NA
ENSDARG00000007682	150.270338012453	-0.33881696375786	0.303217075806078	-1.11740726625353	0.26382022971808	0.61572154148734	down-regulated	non-finz gene	-0.50303728824678	1.51701470351363	NC	2.04427917958788	1.07043543549024	NA	NA	NA	NA	NA	NA	NA	NA	NA	NA	NA	NA	NA	NA	NA	NA	NA
ENSDARG00000007691	306.858498649085	-0.237174725579197	0.232206813522377	-1.02139434231693	0.307067644756153	0.656394196047626	down-regulated	non-finz gene	-0.266731839688876	1.9792313365251	NC	3.34734287129937	1.64513777220364	NA	NA	NA	NA	NA	NA	NA	NA	NA	NA	NA	NA	NA	NA	NA	NA	NA
ENSDARG00000007693	848.784131545939	-0.326397355140564	0.17223118952052	-1.89511177417535	0.0580775951038075	0.284884534197573	down-regulated	non-finz gene	-0.357587293201939	7.30650950149483	NC	8.34899677971834	5.70250207619543	NA	NA	NA	NA	NA	NA	NA	NA	NA	NA	NA	NA	NA	NA	NA	NA	NA
ENSDARG00000007708	3501.57312808469	0.0372704741380439	0.124096990509156	0.300333424566763	0.763922840211993	0.923493966515956	up-regulated	non-finz gene	0.367226732609247	24.84030931762	NC	19.042287999048	32.0407933689903	NA	NA	NA	NA	NA	NA	NA	NA	NA	NA	NA	NA	NA	NA	NA	NA	NA
ENSDARG00000007711	111.55596815256	-0.509296145833725	0.360850984416331	-1.41137524304527	0.158133998839495	0.486208852448515	down-regulated	non-finz gene	-0.100575308062476	0.608620575782787	NC	1.71087823660791	0.567636673123965	NA	NA	NA	NA	NA	NA	NA	NA	NA	NA	NA	NA	NA	NA	NA	NA	NA
ENSDARG00000007715	101.080749295844	0.244105165738906	0.36697125602761	0.665188789937653	0.505929749591434	0.800792464538639	up-regulated	non-finz gene	-2.64222510403262	0.143212634397299	NC	0.0957691936631836	0.0229399423449675	NA	NA	NA	NA	NA	NA	NA	NA	NA	NA	NA	NA	NA	NA	NA	NA	NA
ENSDARG00000007720	1260.59575571544	-0.82090048439117	0.163940613187715	-5.0073039769055	5.51977186007076e-07	3.34145580928466e-05	down-regulated	non-finz gene	-1.10847254184163	4.9520456369912	NC	10.8775869318081	2.29668351908818	NA	NA	NA	NA	NA	NA	NA	NA	NA	NA	NA	NA	NA	NA	NA	NA	NA
ENSDARG00000007722	48.0196740522563	1.23803743629985	0.639267344085586	1.93665052306207	0.0527880775943137	0.269457833722048	up-regulated	non-finz gene	-0.718960810321083	0.561473911461585	NC	1.26813442007523	0.341114996055716	NA	NA	NA	NA	NA	NA	NA	NA	NA	NA	NA	NA	NA	NA	NA	NA	NA
ENSDARG00000007723	80.027887561938	0.419432728334662	0.407245770589306	1.02992531445501	0.303045066375932	0.653794485615733	up-regulated	non-finz gene	1.15795770553638	1.45985890545949	NC	0.857628997443792	3.25754847110517	NA	NA	NA	NA	NA	NA	NA	NA	NA	NA	NA	NA	NA	NA	NA	NA	NA
ENSDARG00000007727	12.8588866677261	-0.174449805644101	0.992502512543392	-0.17576762117917	0.860476508122584	NA	down-regulated	non-finz gene	-0.894991174412582	0.02847492522987	NC	0.00617215672524151	0.0153124048490034	NA	NA	NA	NA	NA	NA	NA	NA	NA	NA	NA	NA	NA	NA	NA	NA	NA
ENSDARG00000007734	76.8174094610215	-0.378756856253842	0.439190610639861	-0.862397435368729	0.388468851350011	0.720791758274608	down-regulated	non-finz gene	0.841974419753624	0.266856713997068	NC	0.319659918906538	0.478341091142579	NA	NA	NA	NA	NA	NA	NA	NA	NA	NA	NA	NA	NA	NA	NA	NA	NA
ENSDARG00000007737	118.835402457271	-0.389608553880935	0.380936380821738	-1.02276541043544	0.306418776060942	0.65582776142706	down-regulated	non-finz gene	-0.133046712044925	1.07422978842768	NC	1.17079648926498	0.97959405333108	NA	NA	NA	NA	NA	NA	NA	NA	NA	NA	NA	NA	NA	NA	NA	NA	NA
ENSDARG00000007743	53.5912056524728	-0.387935271375879	0.514194830505699	-0.754451908811204	0.450577912128638	0.767752672771401	down-regulated	non-finz gene	0.279038225362466	0.442408959868039	NC	0.387270323148521	0.536812709636763	NA	NA	NA	NA	NA	NA	NA	NA	NA	NA	NA	NA	NA	NA	NA	NA	NA
ENSDARG00000007744	2572.78505453138	0.531194864940699	0.135506424703311	3.92007143649269	8.85227247458433e-05	0.00255320706644669	up-regulated	non-finz gene	0.346910419158307	14.169447779943	NC	9.51633075382311	18.0211859107104	NA	NA	NA	NA	NA	NA	NA	NA	NA	NA	NA	NA	NA	NA	NA	NA	NA
ENSDARG00000007745	1774.35930973442	-0.197979384223377	0.137789150462952	-1.43682854243744	0.150766718102309	0.475694989874526	down-regulated	non-finz gene	0.226823813689403	5.48986504233831	NC	5.02963214065096	6.42454595441056	NA	NA	NA	NA	NA	NA	NA	NA	NA	NA	NA	NA	NA	NA	NA	NA	NA
ENSDARG00000007751	330.397318623096	0.673511040999458	0.272303865583779	2.47338038905747	0.0133841598593825	0.111712529006827	up-regulated	non-finz gene	-1.31092115441329	0.884533326843988	NC	2.8439257687924	0.356523048347374	NA	NA	NA	NA	NA	NA	NA	NA	NA	NA	NA	NA	NA	NA	NA	NA	NA
ENSDARG00000007755	802.772613342943	-0.148674161835752	0.17609220774914	-0.844297222098281	0.398503338014458	0.731016480208472	down-regulated	non-finz gene	0.0696179656982316	13.827017772478	NC	12.1288592179029	14.5106082356078	NA	NA	NA	NA	NA	NA	NA	NA	NA	NA	NA	NA	NA	NA	NA	NA	NA
ENSDARG00000007760	31.7072973628314	0.0632572453871177	0.616858252186344	0.102547457479759	0.918322145742668	0.976831569919241	up-regulated	non-finz gene	0.845765998915998	0.464571513741621	NC	0.198748837082668	0.834936623946548	NA	NA	NA	NA	NA	NA	NA	NA	NA	NA	NA	NA	NA	NA	NA	NA	NA
ENSDARG00000007764	170.804226210496	-0.61105016409018	0.292115753361271	-2.09180832275919	0.0364556655591488	0.215596996384541	down-regulated	non-finz gene	-0.0432711818149153	0.837869918498297	NC	1.34310391741222	0.813112569828169	NA	NA	NA	NA	NA	NA	NA	NA	NA	NA	NA	NA	NA	NA	NA	NA	NA
ENSDARG00000007769	27.7963046606423	-0.579079160170153	0.662014686077804	-0.874722528590698	0.381724898999599	0.715835349466739	down-regulated	non-finz gene	-0.894991174412582	0.070698349712142	NC	0.00766220264173921	0.0380180718372225	NA	NA	NA	NA	NA	NA	NA	NA	NA	NA	NA	NA	NA	NA	NA	NA	NA
ENSDARG00000007774	577.07454423209	-0.151929287435531	0.223857456028463	-0.678687635118186	0.497335802389151	0.796575485960652	down-regulated	non-finz gene	-0.288534857393423	8.44055717572533	NC	9.32653354342846	6.91056361526432	NA	NA	NA	NA	NA	NA	NA	NA	NA	NA	NA	NA	NA	NA	NA	NA	NA
ENSDARG00000007786	438.390047383089	-0.0198738180692713	0.208208065990659	-0.095451720252581	0.923956036751025	0.978813272435984	down-regulated	non-finz gene	0.567449194097053	0.972609933768345	NC	1.88814278153354	1.44131175737982	NA	NA	NA	NA	NA	NA	NA	NA	NA	NA	NA	NA	NA	NA	NA	NA	NA
ENSDARG00000007788	47.7534379246875	-0.0765643267164536	0.553496628613904	-0.138328442773337	0.889980847503867	0.967655881520799	down-regulated	non-finz gene	-2.46084485218603	2.05856959455943	NC	2.52852687177394	0.373918918304918	NA	NA	NA	NA	NA	NA	NA	NA	NA	NA	NA	NA	NA	NA	NA	NA	NA
ENSDARG00000007791	3124.56827850898	-0.000230223556711415	0.126203689526817	-0.00182422207761601	0.99854448217607	0.999340873047036	down-regulated	non-finz gene	-0.208780417470321	17.4869167827538	NC	15.1632678064862	15.1308761036238	NA	NA	NA	NA	NA	NA	NA	NA	NA	NA	NA	NA	NA	NA	NA	NA	NA
ENSDARG00000007795	8105.93809062092	0.211483821510671	0.146874710656034	1.439892685174	0.149897762917758	0.474668508438185	up-regulated	non-finz gene	0.225303059305129	71.1984495822893	NC	68.3546269911962	83.2326104019082	NA	NA	NA	NA	NA	NA	NA	NA	NA	NA	NA	NA	NA	NA	NA	NA	NA
ENSDARG00000007804	185.085919782095	0.502405062771399	0.32038038122992	1.56815177272309	0.116845716415018	0.417107769292266	up-regulated	non-finz gene	0.763971907752351	0.252149404263441	NC	0.451625391204219	0.428189887586465	NA	NA	NA	NA	NA	NA	NA	NA	NA	NA	NA	NA	NA	NA	NA	NA	NA
ENSDARG00000007808	615.178830425774	-0.0843345831470761	0.186040455524234	-0.453313140464175	0.65032327198202	0.874495270460734	down-regulated	non-finz gene	0.70735340453681	1.32468174185345	NC	0.668241100317407	2.16294831963111	NA	NA	NA	NA	NA	NA	NA	NA	NA	NA	NA	NA	NA	NA	NA	NA	NA
ENSDARG00000007812	1147.85503928141	0.00216079622076574	0.168234648940363	0.0128439428760701	0.989752298035342	0.997417743603634	up-regulated	non-finz gene	0.156274993117847	9.70227472845632	NC	8.29147119331464	10.8122736396389	NA	NA	NA	NA	NA	NA	NA	NA	NA	NA	NA	NA	NA	NA	NA	NA	NA
ENSDARG00000007813	107.575445455105	-0.297092814217864	0.351028561853552	-0.846349404302348	0.39735785480827	0.730359224133791	down-regulated	non-finz gene	0.54375058545753	0.192615497209771	NC	0.3860698356936	0.28078665456702	NA	NA	NA	NA	NA	NA	NA	NA	NA	NA	NA	NA	NA	NA	NA	NA	NA
ENSDARG00000007818	1897.28925204184	0.165556335132754	0.140528693913979	1.17809630561353	0.238758214712159	0.586804194040776	up-regulated	non-finz gene	-0.167266968652846	6.5035039803622	NC	6.50762968577609	5.79155300661352	NA	NA	NA	NA	NA	NA	NA	NA	NA	NA	NA	NA	NA	NA	NA	NA	NA
ENSDARG00000007823	95.1279178643309	0.0150963390621925	0.402839681817885	0.0374748063400002	0.970106427661019	0.992281952175733	up-regulated	non-finz gene	0.00833280617574417	0.279861812336994	NC	0.421265121176702	0.281482932469743	NA	NA	NA	NA	NA	NA	NA	NA	NA	NA	NA	NA	NA	NA	NA	NA	NA
ENSDARG00000007825	102.27190255766	0.430554091360305	0.358803471794756	1.19997192113735	0.230150245674271	0.578331166323324	up-regulated	non-finz gene	-1.4046655478295	0.561803608414881	NC	0.985799296401116	0.212196423890317	NA	NA	NA	NA	NA	NA	NA	NA	NA	NA	NA	NA	NA	NA	NA	NA	NA
ENSDARG00000007836	42501.9072453179	0.162609586186026	0.124416192270278	1.30698089387576	0.191219200465735	0.533076674945714	up-regulated	non-finz gene	-0.42837667077786	552.732240101006	NC	521.106158933871	410.73391972402	NA	NA	NA	NA	NA	NA	NA	NA	NA	NA	NA	NA	NA	NA	NA	NA	NA
ENSDARG00000007863	10323.412815153	-0.260892272817534	0.118195375029815	-2.20729679779538	0.0272933308805458	0.17852798724288	down-regulated	non-finz gene	-0.0406912585590877	133.211210007612	NC	100.994605326556	129.506475355898	NA	NA	NA	NA	NA	NA	NA	NA	NA	NA	NA	NA	NA	NA	NA	NA	NA
ENSDARG00000007867	1246.859104272	-0.0668731427571319	0.161889395902363	-0.413079203763683	0.679548585391933	0.887902587445627	down-regulated	non-finz gene	-0.339525570935923	6.99601340123365	NC	7.84960350153114	5.52895749947591	NA	NA	NA	NA	NA	NA	NA	NA	NA	NA	NA	NA	NA	NA	NA	NA	NA
ENSDARG00000007869	199.474571389237	0.124921431579855	0.329732842005849	0.378856503404169	0.704794425808215	0.89991435185601	up-regulated	non-finz gene	-1.4046655478295	0.877503695830108	NC	0.948197576915227	0.331438145673458	NA	NA	NA	NA	NA	NA	NA	NA	NA	NA	NA	NA	NA	NA	NA	NA	NA
ENSDARG00000007885	28.8138362925749	-0.905256655511055	0.708401412404902	-1.27788657625323	0.201289421885961	0.545485767803639	down-regulated	non-finz gene	0.418166710847048	0.646074149677113	NC	0.647161423125358	0.863302677411392	NA	NA	NA	NA	NA	NA	NA	NA	NA	NA	NA	NA	NA	NA	NA	NA	NA
ENSDARG00000007886	172.289073592015	-1.29669874843092	0.298247965646309	-4.34772034612524	1.37559844557196e-05	0.000527732598842197	down-regulated	non-finz gene	0.266662089066187	1.02175508485023	NC	1.0033181414779	1.22919304764371	NA	NA	NA	NA	NA	NA	NA	NA	NA	NA	NA	NA	NA	NA	NA	NA	NA
ENSDARG00000007892	74.7204503805046	0.272096961695865	0.428048727694254	0.635668194043128	0.524992711246461	0.810473087923485	up-regulated	non-finz gene	0.33030113742966	1.05731638324818	NC	1.18356576976653	1.32933828207003	NA	NA	NA	NA	NA	NA	NA	NA	NA	NA	NA	NA	NA	NA	NA	NA	NA
ENSDARG00000007901	2488.19821176918	-0.0224492717003312	0.132593968995698	-0.169308392156657	0.865554075291615	0.958976091351273	down-regulated	non-finz gene	-0.0922086286691757	10.9282175338678	NC	9.09565824097846	10.2516027349445	NA	NA	NA	NA	NA	NA	NA	NA	NA	NA	NA	NA	NA	NA	NA	NA	NA
ENSDARG00000007912	18.8923145269711	1.16245294053202	0.971846305014665	1.19612837393509	0.231646466572805	0.579516561015969	up-regulated	non-finz gene	-1.89499117441258	0.0139032675811992	NC	0.0339034392672884	0.00373824444153454	NA	NA	NA	NA	NA	NA	NA	NA	NA	NA	NA	NA	NA	NA	NA	NA	NA
ENSDARG00000007916	293.48719779582	-0.15876607147014	0.236398497835928	-0.671603554690653	0.501836114694592	0.798748391298233	down-regulated	non-finz gene	-0.0298077570409565	3.6376135659156	NC	2.66151513631015	3.56322733914098	NA	NA	NA	NA	NA	NA	NA	NA	NA	NA	NA	NA	NA	NA	NA	NA	NA
ENSDARG00000007918	327.268525245766	0.0921637287791835	0.254312339762439	0.362403683853	0.717050387023398	0.905659608941521	up-regulated	non-finz gene	-2.13698277319837	2.50720952016212	NC	6.45303957823295	0.57002606313189	NA	NA	NA	NA	NA	NA	NA	NA	NA	NA	NA	NA	NA	NA	NA	NA	NA
ENSDARG00000007923	1092.44722216379	-0.0810883803208845	0.154597882942397	-0.524511583066748	0.599922765562696	0.849345801242689	down-regulated	non-finz gene	0.0870153890425369	4.60746036735302	NC	4.35725257276971	4.89390855801239	NA	NA	NA	NA	NA	NA	NA	NA	NA	NA	NA	NA	NA	NA	NA	NA	NA
ENSDARG00000007943	895.081175767533	-0.649759643262422	0.160730240654118	-4.0425475667685	5.28735820527538e-05	0.00165708720445255	down-regulated	non-finz gene	0.42873406078415	5.1280515304903	NC	6.92747088157244	6.90262361822668	NA	NA	NA	NA	NA	NA	NA	NA	NA	NA	NA	NA	NA	NA	NA	NA	NA
ENSDARG00000007944	115.667116956887	-0.167846867228897	0.380118067400426	-0.441565086281686	0.658803953321919	0.878534026370573	down-regulated	non-finz gene	-2.36977075738332	0.637819103888085	NC	0.822929430302512	0.123402921701149	NA	NA	NA	NA	NA	NA	NA	NA	NA	NA	NA	NA	NA	NA	NA	NA	NA
ENSDARG00000007955	335.491641979913	0.128703864512581	0.230894390532291	0.557414427504602	0.57724431034325	0.837004249997712	up-regulated	non-finz gene	0.644191465761177	1.15207027575167	NC	0.78828663284381	1.80052819208255	NA	NA	NA	NA	NA	NA	NA	NA	NA	NA	NA	NA	NA	NA	NA	NA	NA
ENSDARG00000007959	294.532295573682	-0.393024558321911	0.241041650094458	-1.63052550531368	0.102990479169277	0.391577795408538	down-regulated	non-finz gene	0.46706503318009	2.55108717979981	NC	3.376292306586	3.52635381744368	NA	NA	NA	NA	NA	NA	NA	NA	NA	NA	NA	NA	NA	NA	NA	NA	NA
ENSDARG00000007960	76542.2457163827	0.00310709705626077	0.111185271938619	0.0279452215395585	0.977705840939493	0.993893522252527	up-regulated	non-finz gene	0.0928674191822534	669.381448302561	NC	537.842135241205	713.88712688404	NA	NA	NA	NA	NA	NA	NA	NA	NA	NA	NA	NA	NA	NA	NA	NA	NA
ENSDARG00000007971	1125.9552989835	0.0620912248895416	0.153126154974958	0.405490655072582	0.685116886127443	0.891236387848663	up-regulated	non-finz gene	0.0767799488537948	9.05008188422978	NC	9.2877915159278	9.54477238830975	NA	NA	NA	NA	NA	NA	NA	NA	NA	NA	NA	NA	NA	NA	NA	NA	NA
ENSDARG00000007975	80.2039579089577	0.290958983823716	0.421808565425596	0.689789178487032	0.490326774906269	0.792798231394167	up-regulated	non-finz gene	0.509399080666753	0.444527979696893	NC	0.264503433660038	0.632766538112676	NA	NA	NA	NA	NA	NA	NA	NA	NA	NA	NA	NA	NA	NA	NA	NA	NA
ENSDARG00000007976	363.912641103692	-0.215698334167994	0.231343505171201	-0.932372551407356	0.351144025065827	0.692322985655728	down-regulated	non-finz gene	0.844192245003442	0.866972616288963	NC	1.15464173730125	1.55644066179905	NA	NA	NA	NA	NA	NA	NA	NA	NA	NA	NA	NA	NA	NA	NA	NA	NA
ENSDARG00000007982	45.0088459297516	1.91613578128679	0.598553667700003	3.20127648477992	0.00136820178689354	0.0222731499479877	up-regulated	non-finz gene	-0.0871930961417293	3.53760709673745	NC	3.23623955599328	3.33013514899393	NA	NA	NA	NA	NA	NA	NA	NA	NA	NA	NA	NA	NA	NA	NA	NA	NA
ENSDARG00000007989	842.12596606914	0.292576546496029	0.167029107230799	1.75165006475039	0.079833998225811	0.34296737338185	up-regulated	non-finz gene	0.0307032668587319	10.6592355887095	NC	10.3112861881057	10.8885152900405	NA	NA	NA	NA	NA	NA	NA	NA	NA	NA	NA	NA	NA	NA	NA	NA	NA
ENSDARG00000007996	532.745665251308	0.456081837155537	0.223334144586824	2.0421500617351	0.0411366483214426	0.231345250213281	up-regulated	non-finz gene	-0.0442842535665453	4.61771852593517	NC	5.678095431352	4.47812867219495	NA	NA	NA	NA	NA	NA	NA	NA	NA	NA	NA	NA	NA	NA	NA	NA	NA
ENSDARG00000008010	24.8480570044566	-0.834873567361129	0.816403080787534	-1.02262422448942	0.306485551416933	0.655854363455509	down-regulated	non-finz gene	-0.718113412328504	0.186968806381588	NC	0.273116142944223	0.113656814063892	NA	NA	NA	NA	NA	NA	NA	NA	NA	NA	NA	NA	NA	NA	NA	NA	NA
[truncated: 16,410 more rows]
