# Supplementary material for: Transposable elements drive the evolution of metazoan zinc finger genes
Source: Genome Res. 2023 Aug;33(8):1325–39. doi: 10.1101/gr.277966.123 (PMC10547256; doi:10.1101/gr.277966.123)
Supplement: Supplement 9 [file Supplemental_Code.tar.gz]

Archive with 4 entries (4 files):
- ._metazoan-znfs-main.zip
- metazoan-znfs-main.zip
- ._finz-znf-master.zip
- finz-znf-master.zip
